# Supplementary material for: A location privacy protection method based on blockchain and threshold cryptography
Source: PLoS One. 2025 Jun 4;20(6):e0324551. doi: 10.1371/journal.pone.0324551 (PMC12136415; doi:10.1371/journal.pone.0324551)
Supplement: S1 File — (ZIP) [file pone.0324551.s001.zip › Data/002/Trajectory/20081206035334.plt]

Geolife trajectory
WGS 84
Altitude is in Feet
Reserved 3
0,2,255,My Track,0,0,2,8421376
0
39.92682,116.335999,0,122,39788.1621990741,2008-12-06,03:53:34
39.926805,116.336,0,136,39788.1622685185,2008-12-06,03:53:40
39.926829,116.335981,0,132,39788.1623263889,2008-12-06,03:53:45
39.926856,116.335896,0,140,39788.1623842593,2008-12-06,03:53:50
39.926935,116.335836,0,139,39788.1624421296,2008-12-06,03:53:55
39.927,116.335764,0,139,39788.1625,2008-12-06,03:54:00
39.92707,116.335691,0,141,39788.1625578704,2008-12-06,03:54:05
39.927112,116.335617,0,142,39788.1626157407,2008-12-06,03:54:10
39.927116,116.335522,0,145,39788.1626736111,2008-12-06,03:54:15
39.927131,116.335456,0,147,39788.1627314815,2008-12-06,03:54:20
39.927147,116.33539,0,146,39788.1627893519,2008-12-06,03:54:25
39.927112,116.335324,0,144,39788.1628472222,2008-12-06,03:54:30
39.927124,116.335243,0,139,39788.1629050926,2008-12-06,03:54:35
39.927138,116.335107,0,135,39788.162962963,2008-12-06,03:54:40
39.927119,116.334949,0,133,39788.1630208333,2008-12-06,03:54:45
39.927075,116.33484,0,131,39788.1630787037,2008-12-06,03:54:50
39.927038,116.33474,0,126,39788.1631365741,2008-12-06,03:54:55
39.926983,116.33454,0,123,39788.1631944444,2008-12-06,03:55:00
39.926922,116.334391,0,124,39788.1632523148,2008-12-06,03:55:05
39.926914,116.334303,0,123,39788.1633101852,2008-12-06,03:55:10
39.926958,116.334255,0,121,39788.1633680556,2008-12-06,03:55:15
39.927007,116.33414,0,118,39788.1634259259,2008-12-06,03:55:20
39.927002,116.334026,0,121,39788.1634837963,2008-12-06,03:55:25
39.926975,116.333981,0,120,39788.1635416667,2008-12-06,03:55:30
39.92693,116.333836,0,123,39788.163599537,2008-12-06,03:55:35
39.926876,116.333703,0,124,39788.1636574074,2008-12-06,03:55:40
39.926858,116.333616,0,124,39788.1637152778,2008-12-06,03:55:45
39.926866,116.333595,0,125,39788.1637731481,2008-12-06,03:55:50
39.926878,116.333566,0,123,39788.1638310185,2008-12-06,03:55:55
39.926907,116.333507,0,122,39788.1638888889,2008-12-06,03:56:00
39.926929,116.333414,0,123,39788.1639467593,2008-12-06,03:56:05
39.926994,116.333322,0,122,39788.1640046296,2008-12-06,03:56:10
39.92697,116.333208,0,122,39788.1640625,2008-12-06,03:56:15
39.926954,116.333154,0,121,39788.1641203704,2008-12-06,03:56:20
39.926886,116.333087,0,124,39788.1641782407,2008-12-06,03:56:25
39.926822,116.333016,0,127,39788.1642361111,2008-12-06,03:56:30
39.926646,116.333036,0,129,39788.1642939815,2008-12-06,03:56:35
39.926549,116.333047,0,125,39788.1643518518,2008-12-06,03:56:40
39.926443,116.333055,0,120,39788.1644097222,2008-12-06,03:56:45
39.926361,116.333036,0,123,39788.1644675926,2008-12-06,03:56:50
39.926296,116.333024,0,127,39788.164525463,2008-12-06,03:56:55
39.926234,116.333017,0,133,39788.1645833333,2008-12-06,03:57:00
39.926171,116.333028,0,142,39788.1646412037,2008-12-06,03:57:05
39.926099,116.333028,0,148,39788.1646990741,2008-12-06,03:57:10
39.926037,116.332998,0,154,39788.1647569444,2008-12-06,03:57:15
39.926001,116.332956,0,159,39788.1648148148,2008-12-06,03:57:20
39.925971,116.332956,0,165,39788.1648726852,2008-12-06,03:57:25
39.925953,116.332947,0,171,39788.1649305556,2008-12-06,03:57:30
39.925933,116.332932,0,176,39788.1649884259,2008-12-06,03:57:35
39.925898,116.332928,0,181,39788.1650462963,2008-12-06,03:57:40
39.925837,116.332912,0,185,39788.1651041667,2008-12-06,03:57:45
39.925745,116.332871,0,193,39788.165162037,2008-12-06,03:57:50
39.925636,116.332864,0,201,39788.1652199074,2008-12-06,03:57:55
39.925583,116.332861,0,206,39788.1652777778,2008-12-06,03:58:00
39.9255,116.33283,0,219,39788.1653356481,2008-12-06,03:58:05
39.925483,116.332922,0,229,39788.1653935185,2008-12-06,03:58:10
39.925525,116.332957,0,212,39788.1654513889,2008-12-06,03:58:15
39.925531,116.332998,0,202,39788.1655092593,2008-12-06,03:58:20
39.925525,116.333012,0,200,39788.1655671296,2008-12-06,03:58:25
39.925531,116.333022,0,201,39788.165625,2008-12-06,03:58:30
39.925579,116.33304,0,201,39788.1656828704,2008-12-06,03:58:35
39.925651,116.333076,0,202,39788.1657407407,2008-12-06,03:58:40
39.925764,116.333092,0,203,39788.1657986111,2008-12-06,03:58:45
39.925837,116.333115,0,203,39788.1658564815,2008-12-06,03:58:50
39.925883,116.333095,0,201,39788.1659143518,2008-12-06,03:58:55
39.925883,116.333095,0,201,39788.1659490741,2008-12-06,03:58:58
39.925885,116.3331,0,202,39788.1659722222,2008-12-06,03:59:00
39.9258,116.333161,0,204,39788.1660300926,2008-12-06,03:59:05
39.925721,116.333155,0,202,39788.166087963,2008-12-06,03:59:10
39.925715,116.333122,0,205,39788.1661458333,2008-12-06,03:59:15
39.925754,116.333105,0,206,39788.1662037037,2008-12-06,03:59:20
39.925799,116.333115,0,207,39788.1662615741,2008-12-06,03:59:25
39.925811,116.333117,0,207,39788.1663194444,2008-12-06,03:59:30
39.925832,116.333111,0,207,39788.1663773148,2008-12-06,03:59:35
39.925876,116.333118,0,208,39788.1664351852,2008-12-06,03:59:40
39.925981,116.33305,0,209,39788.1664930556,2008-12-06,03:59:45
39.926045,116.333033,0,209,39788.1665509259,2008-12-06,03:59:50
39.926141,116.333047,0,209,39788.1666087963,2008-12-06,03:59:55
39.926214,116.333127,0,209,39788.1666666667,2008-12-06,04:00:00
39.926223,116.333124,0,209,39788.166724537,2008-12-06,04:00:05
39.926282,116.333111,0,211,39788.1667824074,2008-12-06,04:00:10
39.926295,116.333111,0,211,39788.1668402778,2008-12-06,04:00:15
39.926342,116.333128,0,214,39788.1668981481,2008-12-06,04:00:20
39.926358,116.333139,0,214,39788.1669560185,2008-12-06,04:00:25
39.926363,116.33314,0,215,39788.1670138889,2008-12-06,04:00:30
39.926363,116.33314,0,215,39788.1670486111,2008-12-06,04:00:33
39.926366,116.333143,0,215,39788.1670717593,2008-12-06,04:00:35
39.926376,116.333144,0,215,39788.1671296296,2008-12-06,04:00:40
39.926407,116.33317,0,219,39788.1671875,2008-12-06,04:00:45
39.926401,116.333171,0,219,39788.1672453704,2008-12-06,04:00:50
39.926402,116.333169,0,220,39788.1673032407,2008-12-06,04:00:55
39.926398,116.333162,0,220,39788.1673611111,2008-12-06,04:01:00
39.926391,116.333163,0,220,39788.1674189815,2008-12-06,04:01:05
39.92639,116.333168,0,220,39788.1674768519,2008-12-06,04:01:10
39.92639,116.333168,0,220,39788.1675115741,2008-12-06,04:01:13
39.926383,116.333166,0,221,39788.1675347222,2008-12-06,04:01:15
39.926373,116.333165,0,221,39788.1675925926,2008-12-06,04:01:20
39.92637,116.333166,0,221,39788.167650463,2008-12-06,04:01:25
39.926375,116.333166,0,222,39788.1677083333,2008-12-06,04:01:30
39.926381,116.333171,0,222,39788.1677662037,2008-12-06,04:01:35
39.926386,116.333176,0,223,39788.1678240741,2008-12-06,04:01:40
39.92639,116.333177,0,223,39788.1678819444,2008-12-06,04:01:45
39.926396,116.333177,0,223,39788.1679398148,2008-12-06,04:01:50
39.926402,116.333183,0,223,39788.1679976852,2008-12-06,04:01:55
39.926402,116.333183,0,223,39788.1680324074,2008-12-06,04:01:58
39.926407,116.333191,0,225,39788.1680555556,2008-12-06,04:02:00
39.926444,116.333145,0,225,39788.1681134259,2008-12-06,04:02:05
39.926422,116.333058,0,224,39788.1681712963,2008-12-06,04:02:10
39.926485,116.33304,0,221,39788.1682291667,2008-12-06,04:02:15
39.926553,116.333096,0,208,39788.168287037,2008-12-06,04:02:20
39.926563,116.333107,0,202,39788.1683449074,2008-12-06,04:02:25
39.926619,116.333168,0,197,39788.1684027778,2008-12-06,04:02:30
39.92668,116.33328,0,192,39788.1684606481,2008-12-06,04:02:35
39.926713,116.333371,0,186,39788.1685185185,2008-12-06,04:02:40
39.92678,116.333442,0,180,39788.1685763889,2008-12-06,04:02:45
39.926862,116.33352,0,175,39788.1686342593,2008-12-06,04:02:50
39.926931,116.33359,0,170,39788.1686921296,2008-12-06,04:02:55
39.926964,116.333657,0,167,39788.16875,2008-12-06,04:03:00
39.926998,116.333758,0,160,39788.1688078704,2008-12-06,04:03:05
39.927022,116.333835,0,155,39788.1688657407,2008-12-06,04:03:10
39.926948,116.333933,0,154,39788.1689236111,2008-12-06,04:03:15
39.926892,116.333986,0,149,39788.1689814815,2008-12-06,04:03:20
39.926875,116.334025,0,145,39788.1690393519,2008-12-06,04:03:25
39.926861,116.334074,0,141,39788.1690972222,2008-12-06,04:03:30
39.92683,116.334167,0,134,39788.1691550926,2008-12-06,04:03:35
39.926857,116.334249,0,129,39788.169212963,2008-12-06,04:03:40
39.926847,116.334381,0,124,39788.1692708333,2008-12-06,04:03:45
39.926831,116.334477,0,120,39788.1693287037,2008-12-06,04:03:50
39.926834,116.334591,0,117,39788.1693865741,2008-12-06,04:03:55
39.926856,116.334682,0,107,39788.1694444444,2008-12-06,04:04:00
39.926911,116.334754,0,100,39788.1695023148,2008-12-06,04:04:05
39.926912,116.334791,0,96,39788.1695601852,2008-12-06,04:04:10
39.92694,116.33484,0,91,39788.1696180556,2008-12-06,04:04:15
39.926965,116.334947,0,88,39788.1696759259,2008-12-06,04:04:20
39.926972,116.335057,0,82,39788.1697337963,2008-12-06,04:04:25
39.926975,116.335128,0,78,39788.1697916667,2008-12-06,04:04:30
39.92696,116.335178,0,73,39788.169849537,2008-12-06,04:04:35
39.926877,116.335243,0,66,39788.1699074074,2008-12-06,04:04:40
39.926924,116.335309,0,62,39788.1699652778,2008-12-06,04:04:45
39.926961,116.335373,0,60,39788.1700231481,2008-12-06,04:04:50
39.926978,116.335407,0,58,39788.1700810185,2008-12-06,04:04:55
39.927009,116.335491,0,58,39788.1701388889,2008-12-06,04:05:00
39.927002,116.335644,0,55,39788.1701967593,2008-12-06,04:05:05
39.926998,116.335739,0,53,39788.1702546296,2008-12-06,04:05:10
39.926981,116.335747,0,55,39788.1703125,2008-12-06,04:05:15
39.926966,116.335767,0,55,39788.1703703704,2008-12-06,04:05:20
39.926939,116.335814,0,56,39788.1704282407,2008-12-06,04:05:25
39.926841,116.335879,0,60,39788.1704861111,2008-12-06,04:05:30
39.926814,116.335982,0,65,39788.1705439815,2008-12-06,04:05:35
39.926845,116.336073,0,68,39788.1706018519,2008-12-06,04:05:40
39.926865,116.336154,0,71,39788.1706597222,2008-12-06,04:05:45
39.926839,116.33629,0,76,39788.1707175926,2008-12-06,04:05:50
39.926721,116.336383,0,84,39788.170775463,2008-12-06,04:05:55
39.926608,116.336359,0,90,39788.1708333333,2008-12-06,04:06:00
39.92653,116.336311,0,94,39788.1708912037,2008-12-06,04:06:05
39.926481,116.336265,0,96,39788.1709490741,2008-12-06,04:06:10
39.926423,116.3363,0,101,39788.1710069444,2008-12-06,04:06:15
39.926411,116.336332,0,106,39788.1710648148,2008-12-06,04:06:20
39.926441,116.336355,0,112,39788.1711226852,2008-12-06,04:06:25
39.926509,116.336355,0,120,39788.1711805556,2008-12-06,04:06:30
39.926547,116.336377,0,127,39788.1712384259,2008-12-06,04:06:35
39.926603,116.336402,0,133,39788.1712962963,2008-12-06,04:06:40
39.926635,116.336412,0,137,39788.1713541667,2008-12-06,04:06:45
39.926656,116.336431,0,139,39788.171412037,2008-12-06,04:06:50
39.926565,116.336579,0,150,39788.1714699074,2008-12-06,04:06:55
39.926584,116.336602,0,152,39788.1715277778,2008-12-06,04:07:00
39.926598,116.336625,0,153,39788.1715856481,2008-12-06,04:07:05
39.927027,116.336526,0,-20,39788.1734953704,2008-12-06,04:09:50
39.926361,116.337919,0,252,39788.1735532407,2008-12-06,04:09:55
39.92631,116.337745,0,217,39788.1736111111,2008-12-06,04:10:00
39.926328,116.337726,0,224,39788.1736689815,2008-12-06,04:10:05
39.926277,116.337654,0,212,39788.1737268518,2008-12-06,04:10:10
39.926299,116.337691,0,226,39788.1737847222,2008-12-06,04:10:15
39.926322,116.337679,0,220,39788.1738425926,2008-12-06,04:10:20
39.925091,116.334534,0,-380,39788.1814236111,2008-12-06,04:21:15
39.926054,116.337212,0,70,39788.1814814815,2008-12-06,04:21:20
39.926091,116.336995,0,38,39788.1815393518,2008-12-06,04:21:25
39.92609,116.337157,0,78,39788.1815972222,2008-12-06,04:21:30
39.926073,116.337224,0,90,39788.1816550926,2008-12-06,04:21:35
39.926251,116.335679,0,-155,39788.1818865741,2008-12-06,04:21:55
39.926328,116.336419,0,-9,39788.1819444444,2008-12-06,04:22:00
39.926322,116.336434,0,-3,39788.1820023148,2008-12-06,04:22:05
39.926401,116.336513,0,23,39788.1820601852,2008-12-06,04:22:10
39.926342,116.336606,0,29,39788.1821180556,2008-12-06,04:22:15
39.926296,116.336712,0,32,39788.1821759259,2008-12-06,04:22:20
39.926239,116.336836,0,32,39788.1822337963,2008-12-06,04:22:25
39.926229,116.336922,0,29,39788.1822916667,2008-12-06,04:22:30
39.926184,116.336996,0,25,39788.182349537,2008-12-06,04:22:35
39.926152,116.33704,0,27,39788.1824074074,2008-12-06,04:22:40
39.926174,116.337069,0,30,39788.1824652778,2008-12-06,04:22:45
39.926198,116.337097,0,33,39788.1825231481,2008-12-06,04:22:50
39.926224,116.337133,0,34,39788.1825810185,2008-12-06,04:22:55
39.92624,116.337213,0,32,39788.1826388889,2008-12-06,04:23:00
39.926224,116.33734,0,29,39788.1826967593,2008-12-06,04:23:05
39.926184,116.337436,0,27,39788.1827546296,2008-12-06,04:23:10
39.926154,116.337499,0,26,39788.1828125,2008-12-06,04:23:15
39.926129,116.337516,0,25,39788.1828703704,2008-12-06,04:23:20
39.926127,116.337543,0,27,39788.1829282407,2008-12-06,04:23:25
39.926143,116.337561,0,34,39788.1829861111,2008-12-06,04:23:30
39.92619,116.337485,0,35,39788.1830439815,2008-12-06,04:23:35
39.926211,116.337449,0,40,39788.1831018519,2008-12-06,04:23:40
39.926239,116.337459,0,46,39788.1831597222,2008-12-06,04:23:45
39.926239,116.337459,0,46,39788.1831944444,2008-12-06,04:23:48
39.926239,116.337467,0,52,39788.1832175926,2008-12-06,04:23:50
39.926258,116.337501,0,56,39788.183275463,2008-12-06,04:23:55
39.926277,116.337479,0,57,39788.1833333333,2008-12-06,04:24:00
39.926306,116.337394,0,60,39788.1833912037,2008-12-06,04:24:05
39.926335,116.337282,0,65,39788.1834490741,2008-12-06,04:24:10
39.926321,116.337194,0,73,39788.1835069444,2008-12-06,04:24:15
39.926238,116.337122,0,78,39788.1835648148,2008-12-06,04:24:20
39.92615,116.33707,0,83,39788.1836226852,2008-12-06,04:24:25
39.926082,116.337066,0,89,39788.1836805556,2008-12-06,04:24:30
39.926059,116.33705,0,91,39788.1837384259,2008-12-06,04:24:35
39.926058,116.336972,0,94,39788.1837962963,2008-12-06,04:24:40
39.92605,116.336948,0,100,39788.1838541667,2008-12-06,04:24:45
39.926072,116.336918,0,108,39788.183912037,2008-12-06,04:24:50
39.926096,116.336866,0,115,39788.1839699074,2008-12-06,04:24:55
39.926092,116.336823,0,119,39788.1840277778,2008-12-06,04:25:00
39.926093,116.336802,0,122,39788.1840856481,2008-12-06,04:25:05
39.926093,116.336802,0,122,39788.1841203704,2008-12-06,04:25:08
39.926095,116.336798,0,122,39788.1841435185,2008-12-06,04:25:10
39.926113,116.336812,0,126,39788.1842013889,2008-12-06,04:25:15
39.926101,116.336816,0,126,39788.1842592593,2008-12-06,04:25:20
39.926073,116.336829,0,124,39788.1843171296,2008-12-06,04:25:25
39.926077,116.336864,0,120,39788.184375,2008-12-06,04:25:30
39.926078,116.336977,0,118,39788.1844328704,2008-12-06,04:25:35
39.926065,116.337115,0,115,39788.1844907407,2008-12-06,04:25:40
39.926044,116.337206,0,114,39788.1845486111,2008-12-06,04:25:45
39.926,116.33722,0,113,39788.1846064815,2008-12-06,04:25:50
39.925922,116.337186,0,114,39788.1846643519,2008-12-06,04:25:55
39.925876,116.337115,0,116,39788.1847222222,2008-12-06,04:26:00
39.925839,116.337,0,120,39788.1847800926,2008-12-06,04:26:05
39.925759,116.336875,0,126,39788.184837963,2008-12-06,04:26:10
39.925657,116.336736,0,136,39788.1848958333,2008-12-06,04:26:15
39.925628,116.336643,0,150,39788.1849537037,2008-12-06,04:26:20
39.925666,116.336671,0,162,39788.1850115741,2008-12-06,04:26:25
39.925731,116.336729,0,170,39788.1850694444,2008-12-06,04:26:30
39.925773,116.336772,0,172,39788.1851273148,2008-12-06,04:26:35
39.925824,116.336823,0,174,39788.1851851852,2008-12-06,04:26:40
39.925899,116.336886,0,180,39788.1852430556,2008-12-06,04:26:45
39.925995,116.336962,0,178,39788.1853009259,2008-12-06,04:26:50
39.926085,116.336982,0,178,39788.1853587963,2008-12-06,04:26:55
39.926125,116.337012,0,180,39788.1854166667,2008-12-06,04:27:00
39.926108,116.337024,0,185,39788.185474537,2008-12-06,04:27:05
39.926055,116.337091,0,192,39788.1855324074,2008-12-06,04:27:10
39.926017,116.337174,0,198,39788.1855902778,2008-12-06,04:27:15
39.926008,116.33733,0,200,39788.1856481481,2008-12-06,04:27:20
39.926007,116.33753,0,199,39788.1857060185,2008-12-06,04:27:25
39.926018,116.33765,0,195,39788.1857638889,2008-12-06,04:27:30
39.926024,116.337667,0,190,39788.1858217593,2008-12-06,04:27:35
39.92604,116.337649,0,187,39788.1858796296,2008-12-06,04:27:40
39.926047,116.337547,0,183,39788.1859375,2008-12-06,04:27:45
39.92599,116.337395,0,180,39788.1859953704,2008-12-06,04:27:50
39.925897,116.337321,0,180,39788.1860532407,2008-12-06,04:27:55
39.92581,116.337248,0,181,39788.1861111111,2008-12-06,04:28:00
39.925729,116.337164,0,184,39788.1861689815,2008-12-06,04:28:05
39.925689,116.337083,0,187,39788.1862268519,2008-12-06,04:28:10
39.925617,116.336893,0,191,39788.1862847222,2008-12-06,04:28:15
39.925622,116.336826,0,195,39788.1863425926,2008-12-06,04:28:20
39.925692,116.336806,0,199,39788.186400463,2008-12-06,04:28:25
39.925738,116.336833,0,203,39788.1864583333,2008-12-06,04:28:30
39.92563,116.336758,0,208,39788.1865162037,2008-12-06,04:28:35
39.92554,116.336782,0,213,39788.1865740741,2008-12-06,04:28:40
39.925485,116.336794,0,219,39788.1866319444,2008-12-06,04:28:45
39.925517,116.336823,0,229,39788.1866898148,2008-12-06,04:28:50
39.925547,116.336813,0,241,39788.1867476852,2008-12-06,04:28:55
39.925634,116.3369,0,248,39788.1868055556,2008-12-06,04:29:00
39.925735,116.33704,0,259,39788.1868634259,2008-12-06,04:29:05
39.925797,116.337147,0,264,39788.1869212963,2008-12-06,04:29:10
39.925836,116.33726,0,266,39788.1869791667,2008-12-06,04:29:15
39.925894,116.337378,0,270,39788.187037037,2008-12-06,04:29:20
39.926015,116.33748,0,276,39788.1870949074,2008-12-06,04:29:25
39.92608,116.337608,0,280,39788.1871527778,2008-12-06,04:29:30
39.92608,116.337761,0,284,39788.1872106481,2008-12-06,04:29:35
39.926113,116.337944,0,287,39788.1872685185,2008-12-06,04:29:40
39.926184,116.338082,0,297,39788.1873263889,2008-12-06,04:29:45
39.926246,116.338138,0,307,39788.1873842593,2008-12-06,04:29:50
39.926314,116.338176,0,320,39788.1874421296,2008-12-06,04:29:55
39.926338,116.338214,0,329,39788.1875,2008-12-06,04:30:00
39.926327,116.338206,0,332,39788.1875578704,2008-12-06,04:30:05
39.926283,116.338172,0,337,39788.1876157407,2008-12-06,04:30:10
39.926236,116.338122,0,346,39788.1876736111,2008-12-06,04:30:15
39.926218,116.338049,0,352,39788.1877314815,2008-12-06,04:30:20
39.9262,116.337996,0,355,39788.1877893518,2008-12-06,04:30:25
39.92618,116.337967,0,356,39788.1878472222,2008-12-06,04:30:30
39.926154,116.337956,0,358,39788.1879050926,2008-12-06,04:30:35
39.926158,116.337635,0,267,39788.1904513889,2008-12-06,04:34:15
39.926277,116.337636,0,255,39788.1905092593,2008-12-06,04:34:20
39.926374,116.337725,0,243,39788.1905671296,2008-12-06,04:34:25
39.926358,116.33777,0,233,39788.190625,2008-12-06,04:34:30
39.92636,116.337693,0,225,39788.1906828704,2008-12-06,04:34:35
39.926363,116.337648,0,219,39788.1907407407,2008-12-06,04:34:40
39.926415,116.337632,0,214,39788.1907986111,2008-12-06,04:34:45
39.926548,116.337641,0,210,39788.1908564815,2008-12-06,04:34:50
39.926601,116.337678,0,202,39788.1909143519,2008-12-06,04:34:55
39.926654,116.337701,0,193,39788.1909722222,2008-12-06,04:35:00
39.926737,116.337774,0,183,39788.1910300926,2008-12-06,04:35:05
39.926818,116.337815,0,173,39788.191087963,2008-12-06,04:35:10
39.926789,116.33782,0,166,39788.1911458333,2008-12-06,04:35:15
39.926737,116.3378,0,160,39788.1912037037,2008-12-06,04:35:20
39.926735,116.33781,0,156,39788.1912615741,2008-12-06,04:35:25
39.926432,116.337672,0,153,39788.1913194444,2008-12-06,04:35:30
39.926138,116.337449,0,151,39788.1913773148,2008-12-06,04:35:35
39.925972,116.337273,0,153,39788.1914351852,2008-12-06,04:35:40
39.925945,116.337107,0,153,39788.1914930556,2008-12-06,04:35:45
39.925918,116.336964,0,157,39788.1915509259,2008-12-06,04:35:50
39.925864,116.336887,0,161,39788.1916087963,2008-12-06,04:35:55
39.925755,116.336843,0,163,39788.1916666667,2008-12-06,04:36:00
39.925707,116.3368,0,163,39788.191724537,2008-12-06,04:36:05
39.925713,116.336709,0,164,39788.1917824074,2008-12-06,04:36:10
39.9257,116.336659,0,165,39788.1918402778,2008-12-06,04:36:15
39.925703,116.336642,0,164,39788.1918981481,2008-12-06,04:36:20
39.925726,116.336678,0,164,39788.1919560185,2008-12-06,04:36:25
39.925782,116.336696,0,164,39788.1920138889,2008-12-06,04:36:30
39.925879,116.336728,0,162,39788.1920717593,2008-12-06,04:36:35
39.925985,116.336759,0,159,39788.1921296296,2008-12-06,04:36:40
39.925919,116.336759,0,157,39788.1921875,2008-12-06,04:36:45
39.925889,116.336747,0,158,39788.1922453704,2008-12-06,04:36:50
39.925778,116.336639,0,157,39788.1923032407,2008-12-06,04:36:55
39.925696,116.336502,0,157,39788.1923611111,2008-12-06,04:37:00
39.925694,116.336427,0,158,39788.1924189815,2008-12-06,04:37:05
39.924126,116.333705,0,110,39788.1939814815,2008-12-06,04:39:20
39.924346,116.334338,0,104,39788.1940393519,2008-12-06,04:39:25
39.924562,116.33493,0,101,39788.1940972222,2008-12-06,04:39:30
39.924598,116.335304,0,100,39788.1941550926,2008-12-06,04:39:35
39.9246,116.335528,0,100,39788.194212963,2008-12-06,04:39:40
39.924692,116.335595,0,101,39788.1942708333,2008-12-06,04:39:45
39.924965,116.335683,0,103,39788.1943287037,2008-12-06,04:39:50
39.925293,116.335866,0,105,39788.1943865741,2008-12-06,04:39:55
39.925528,116.335973,0,107,39788.1944444444,2008-12-06,04:40:00
39.925855,116.33614,0,109,39788.1945023148,2008-12-06,04:40:05
39.926127,116.336358,0,111,39788.1945601852,2008-12-06,04:40:10
39.926173,116.336523,0,112,39788.1946180556,2008-12-06,04:40:15
39.926206,116.3367,0,114,39788.1946759259,2008-12-06,04:40:20
39.926287,116.336931,0,114,39788.1947337963,2008-12-06,04:40:25
39.926362,116.337077,0,114,39788.1947916667,2008-12-06,04:40:30
39.926489,116.337136,0,114,39788.194849537,2008-12-06,04:40:35
39.926656,116.337238,0,114,39788.1949074074,2008-12-06,04:40:40
39.926738,116.337376,0,115,39788.1949652778,2008-12-06,04:40:45
39.926297,116.337431,0,335,39788.1970486111,2008-12-06,04:43:45
39.926263,116.337101,0,145,39788.1971064815,2008-12-06,04:43:50
39.926268,116.337181,0,139,39788.1971643518,2008-12-06,04:43:55
39.926308,116.337418,0,152,39788.1972222222,2008-12-06,04:44:00
39.926256,116.33758,0,156,39788.1972800926,2008-12-06,04:44:05
39.926039,116.337722,0,160,39788.197337963,2008-12-06,04:44:10
39.925716,116.337876,0,162,39788.1974537037,2008-12-06,04:44:20
39.925649,116.33784,0,166,39788.1975115741,2008-12-06,04:44:25
39.925584,116.337897,0,165,39788.1975694444,2008-12-06,04:44:30
39.925657,116.337925,0,165,39788.1976273148,2008-12-06,04:44:35
39.925755,116.337783,0,167,39788.1976851852,2008-12-06,04:44:40
39.925795,116.337659,0,180,39788.1977430556,2008-12-06,04:44:45
39.925868,116.337666,0,180,39788.1978009259,2008-12-06,04:44:50
39.926002,116.337433,0,184,39788.1978587963,2008-12-06,04:44:55
39.926042,116.337453,0,184,39788.1979166667,2008-12-06,04:45:00
39.92599,116.337543,0,184,39788.197974537,2008-12-06,04:45:05
39.925852,116.33759,0,184,39788.1980324074,2008-12-06,04:45:10
39.925783,116.337599,0,184,39788.1980902778,2008-12-06,04:45:15
39.92597,116.33756,0,183,39788.1981481481,2008-12-06,04:45:20
39.926035,116.337517,0,182,39788.1982060185,2008-12-06,04:45:25
39.92612,116.33748,0,179,39788.1982638889,2008-12-06,04:45:30
39.926169,116.33734,0,175,39788.1983217593,2008-12-06,04:45:35
39.926243,116.337145,0,170,39788.1983796296,2008-12-06,04:45:40
39.926344,116.337001,0,167,39788.1984375,2008-12-06,04:45:45
39.926005,116.338069,0,93,39788.1991319444,2008-12-06,04:46:45
39.926009,116.337676,0,95,39788.1991898148,2008-12-06,04:46:50
39.925964,116.337649,0,95,39788.1992476852,2008-12-06,04:46:55
39.925921,116.337722,0,95,39788.1993055556,2008-12-06,04:47:00
39.925914,116.337748,0,95,39788.1993634259,2008-12-06,04:47:05
39.926159,116.337178,0,98,39788.1996527778,2008-12-06,04:47:30
39.926084,116.337081,0,94,39788.1997106481,2008-12-06,04:47:35
39.926071,116.337116,0,94,39788.1997685185,2008-12-06,04:47:40
39.926053,116.337075,0,94,39788.1998263889,2008-12-06,04:47:45
39.926026,116.336909,0,94,39788.1998842593,2008-12-06,04:47:50
39.926088,116.336849,0,94,39788.1999421296,2008-12-06,04:47:55
39.926116,116.336834,0,95,39788.2,2008-12-06,04:48:00
39.92612,116.336918,0,95,39788.2000578704,2008-12-06,04:48:05
39.926127,116.33695,0,93,39788.2001157407,2008-12-06,04:48:10
39.926073,116.337009,0,93,39788.2001736111,2008-12-06,04:48:15
39.926257,116.336062,0,92,39788.2006365741,2008-12-06,04:48:55
39.926281,116.336512,0,91,39788.2006944444,2008-12-06,04:49:00
39.926164,116.336948,0,90,39788.2007523148,2008-12-06,04:49:05
39.926098,116.337214,0,90,39788.2008101852,2008-12-06,04:49:10
39.926085,116.337534,0,89,39788.2008680556,2008-12-06,04:49:15
39.926078,116.337558,0,88,39788.2009259259,2008-12-06,04:49:20
39.92609,116.337465,0,88,39788.2009837963,2008-12-06,04:49:25
39.926046,116.337386,0,88,39788.2010416667,2008-12-06,04:49:30
39.925979,116.337441,0,88,39788.201099537,2008-12-06,04:49:35
39.925953,116.337486,0,88,39788.2011574074,2008-12-06,04:49:40
39.925922,116.337557,0,88,39788.2012152778,2008-12-06,04:49:45
39.925903,116.337642,0,88,39788.2012731481,2008-12-06,04:49:50
39.925928,116.337696,0,88,39788.2013310185,2008-12-06,04:49:55
39.925904,116.337367,0,98,39788.2013888889,2008-12-06,04:50:00
39.925907,116.337316,0,99,39788.2014467593,2008-12-06,04:50:05
39.925936,116.337129,0,104,39788.2015046296,2008-12-06,04:50:10
39.925955,116.336842,0,114,39788.2015625,2008-12-06,04:50:15
39.925981,116.336672,0,119,39788.2016203704,2008-12-06,04:50:20
39.926013,116.336678,0,126,39788.2016782407,2008-12-06,04:50:25
39.92607,116.336734,0,129,39788.2017361111,2008-12-06,04:50:30
39.926127,116.336739,0,129,39788.2017939815,2008-12-06,04:50:35
39.926177,116.336726,0,126,39788.2018518519,2008-12-06,04:50:40
39.926199,116.336695,0,125,39788.2019097222,2008-12-06,04:50:45
39.926235,116.33677,0,128,39788.2019675926,2008-12-06,04:50:50
39.926227,116.336889,0,129,39788.202025463,2008-12-06,04:50:55
39.926217,116.336952,0,129,39788.2020833333,2008-12-06,04:51:00
39.926245,116.337024,0,134,39788.2021412037,2008-12-06,04:51:05
39.926262,116.33705,0,135,39788.2021990741,2008-12-06,04:51:10
39.926237,116.336969,0,133,39788.2022569444,2008-12-06,04:51:15
39.926154,116.336886,0,128,39788.2023148148,2008-12-06,04:51:20
39.92611,116.336751,0,123,39788.2023726852,2008-12-06,04:51:25
39.92608,116.336653,0,122,39788.2024305556,2008-12-06,04:51:30
39.926095,116.336698,0,124,39788.2024884259,2008-12-06,04:51:35
39.926099,116.336758,0,125,39788.2025462963,2008-12-06,04:51:40
39.926069,116.336776,0,124,39788.2026041667,2008-12-06,04:51:45
39.92602,116.336789,0,122,39788.202662037,2008-12-06,04:51:50
39.926015,116.336747,0,121,39788.2027199074,2008-12-06,04:51:55
39.926051,116.336728,0,119,39788.2027777778,2008-12-06,04:52:00
39.926043,116.336796,0,120,39788.2028356481,2008-12-06,04:52:05
39.926103,116.336923,0,121,39788.2028935185,2008-12-06,04:52:10
39.926086,116.337004,0,121,39788.2029513889,2008-12-06,04:52:15
39.926096,116.336927,0,120,39788.2030092593,2008-12-06,04:52:20
39.926084,116.33688,0,119,39788.2030671296,2008-12-06,04:52:25
39.926107,116.336895,0,118,39788.203125,2008-12-06,04:52:30
39.926089,116.337002,0,119,39788.2031828704,2008-12-06,04:52:35
39.926111,116.337051,0,118,39788.2032407407,2008-12-06,04:52:40
39.926111,116.337051,0,118,39788.203275463,2008-12-06,04:52:43
39.926108,116.337048,0,118,39788.2032986111,2008-12-06,04:52:45
39.926182,116.336951,0,117,39788.2033564815,2008-12-06,04:52:50
39.926191,116.336939,0,115,39788.2034143518,2008-12-06,04:52:55
39.926197,116.33699,0,113,39788.2034722222,2008-12-06,04:53:00
39.926174,116.336918,0,113,39788.2035300926,2008-12-06,04:53:05
39.926128,116.337032,0,111,39788.203587963,2008-12-06,04:53:10
39.926103,116.337069,0,109,39788.2036458333,2008-12-06,04:53:15
39.926019,116.337118,0,107,39788.2037037037,2008-12-06,04:53:20
39.926003,116.337236,0,106,39788.2037615741,2008-12-06,04:53:25
39.926025,116.337322,0,105,39788.2038194444,2008-12-06,04:53:30
39.926083,116.337396,0,104,39788.2038773148,2008-12-06,04:53:35
39.926106,116.337479,0,103,39788.2039351852,2008-12-06,04:53:40
39.926098,116.337601,0,102,39788.2039930556,2008-12-06,04:53:45
39.926115,116.337824,0,101,39788.2040509259,2008-12-06,04:53:50
39.926125,116.337946,0,100,39788.2041087963,2008-12-06,04:53:55
39.926156,116.337972,0,98,39788.2041666667,2008-12-06,04:54:00
39.926177,116.337947,0,97,39788.204224537,2008-12-06,04:54:05
39.926216,116.338018,0,95,39788.2042824074,2008-12-06,04:54:10
39.926179,116.33815,0,94,39788.2043402778,2008-12-06,04:54:15
39.92611,116.338163,0,92,39788.2043981481,2008-12-06,04:54:20
39.926147,116.338076,0,91,39788.2044560185,2008-12-06,04:54:25
39.926147,116.337948,0,90,39788.2045138889,2008-12-06,04:54:30
39.926141,116.337835,0,89,39788.2045717593,2008-12-06,04:54:35
39.925694,116.339252,0,96,39788.2049189815,2008-12-06,04:55:05
39.925674,116.338551,0,97,39788.2049768518,2008-12-06,04:55:10
39.925929,116.3378,0,98,39788.2050347222,2008-12-06,04:55:15
39.926051,116.337483,0,100,39788.2050925926,2008-12-06,04:55:20
39.926063,116.337478,0,102,39788.205150463,2008-12-06,04:55:25
39.926081,116.337333,0,104,39788.2052083333,2008-12-06,04:55:30
39.926279,116.338688,0,94,39788.2054976852,2008-12-06,04:55:55
39.926164,116.338373,0,94,39788.2055555556,2008-12-06,04:56:00
39.926137,116.338173,0,94,39788.2056134259,2008-12-06,04:56:05
39.926122,116.337896,0,94,39788.2056712963,2008-12-06,04:56:10
39.926144,116.337762,0,95,39788.2057291667,2008-12-06,04:56:15
39.926149,116.337559,0,95,39788.205787037,2008-12-06,04:56:20
39.926164,116.337643,0,95,39788.2058449074,2008-12-06,04:56:25
39.926094,116.336219,0,197,39788.2065393519,2008-12-06,04:57:25
39.925953,116.336655,0,121,39788.2065972222,2008-12-06,04:57:30
39.925879,116.336936,0,109,39788.2066550926,2008-12-06,04:57:35
39.926255,116.335707,0,104,39788.2083912037,2008-12-06,05:00:05
39.926132,116.336767,0,104,39788.2084490741,2008-12-06,05:00:10
39.926079,116.337124,0,104,39788.2085069444,2008-12-06,05:00:15
39.926022,116.337308,0,104,39788.2085648148,2008-12-06,05:00:20
39.925989,116.337585,0,105,39788.2086226852,2008-12-06,05:00:25
39.926039,116.337697,0,105,39788.2086805556,2008-12-06,05:00:30
39.926053,116.337772,0,106,39788.2087384259,2008-12-06,05:00:35
39.926053,116.337796,0,107,39788.2087962963,2008-12-06,05:00:40
39.926121,116.337881,0,108,39788.2088541667,2008-12-06,05:00:45
39.926166,116.338252,0,108,39788.208912037,2008-12-06,05:00:50
39.92612,116.338525,0,109,39788.2089699074,2008-12-06,05:00:55
39.92607,116.338533,0,109,39788.2090277778,2008-12-06,05:01:00
39.926095,116.338447,0,110,39788.2090856481,2008-12-06,05:01:05
39.926049,116.338356,0,112,39788.2091435185,2008-12-06,05:01:10
39.926061,116.338452,0,112,39788.2092013889,2008-12-06,05:01:15
39.926144,116.338483,0,113,39788.2092592593,2008-12-06,05:01:20
39.926154,116.338438,0,113,39788.2093171296,2008-12-06,05:01:25
39.926121,116.338353,0,113,39788.209375,2008-12-06,05:01:30
39.926122,116.33837,0,114,39788.2094328704,2008-12-06,05:01:35
39.926164,116.33723,0,-6,39788.2129050926,2008-12-06,05:06:35
39.926274,116.33711,0,48,39788.212962963,2008-12-06,05:06:40
39.926231,116.337099,0,69,39788.2130208333,2008-12-06,05:06:45
39.926252,116.336628,0,153,39788.2133101852,2008-12-06,05:07:10
39.926235,116.336279,0,126,39788.2133680556,2008-12-06,05:07:15
39.926261,116.336281,0,115,39788.2134259259,2008-12-06,05:07:20
39.926281,116.336252,0,109,39788.2134837963,2008-12-06,05:07:25
39.926262,116.336158,0,109,39788.2135416667,2008-12-06,05:07:30
39.926223,116.335919,0,107,39788.213599537,2008-12-06,05:07:35
39.926198,116.335624,0,105,39788.2136574074,2008-12-06,05:07:40
39.926166,116.33552,0,104,39788.2137152778,2008-12-06,05:07:45
39.926084,116.335439,0,103,39788.2137731481,2008-12-06,05:07:50
39.926106,116.335346,0,102,39788.2138310185,2008-12-06,05:07:55
39.926204,116.33522,0,101,39788.2138888889,2008-12-06,05:08:00
39.926313,116.335226,0,100,39788.2139467593,2008-12-06,05:08:05
39.926338,116.335334,0,98,39788.2140046296,2008-12-06,05:08:10
39.926312,116.335485,0,97,39788.2140625,2008-12-06,05:08:15
39.926254,116.335648,0,97,39788.2141203704,2008-12-06,05:08:20
39.926217,116.335852,0,96,39788.2141782407,2008-12-06,05:08:25
39.926195,116.336037,0,96,39788.2142361111,2008-12-06,05:08:30
39.92621,116.33624,0,95,39788.2142939815,2008-12-06,05:08:35
39.926298,116.336343,0,95,39788.2143518519,2008-12-06,05:08:40
39.926318,116.337489,0,137,39788.230150463,2008-12-06,05:31:25
39.926182,116.337879,0,112,39788.2302083333,2008-12-06,05:31:30
39.926092,116.338251,0,104,39788.2302662037,2008-12-06,05:31:35
39.926101,116.337946,0,106,39788.2303240741,2008-12-06,05:31:40
39.926024,116.338295,0,106,39788.2303819444,2008-12-06,05:31:45
39.925922,116.338632,0,105,39788.2304398148,2008-12-06,05:31:50
39.925859,116.338696,0,106,39788.2304976852,2008-12-06,05:31:55
39.925832,116.338822,0,107,39788.2305555556,2008-12-06,05:32:00
39.925872,116.338807,0,108,39788.2306134259,2008-12-06,05:32:05
39.925948,116.338833,0,110,39788.2306712963,2008-12-06,05:32:10
39.925927,116.338774,0,111,39788.2307291667,2008-12-06,05:32:15
39.92598,116.338667,0,117,39788.230787037,2008-12-06,05:32:20
39.926128,116.338115,0,118,39788.2308449074,2008-12-06,05:32:25
39.926263,116.337726,0,120,39788.2309027778,2008-12-06,05:32:30
39.926267,116.337744,0,123,39788.2309606481,2008-12-06,05:32:35
39.926269,116.337675,0,125,39788.2310185185,2008-12-06,05:32:40
39.926241,116.33758,0,126,39788.2310763889,2008-12-06,05:32:45
39.926237,116.337704,0,128,39788.2311342593,2008-12-06,05:32:50
39.926199,116.337783,0,129,39788.2311921296,2008-12-06,05:32:55
39.92618,116.33778,0,129,39788.23125,2008-12-06,05:33:00
39.926184,116.337745,0,133,39788.2313078704,2008-12-06,05:33:05
39.926235,116.337542,0,136,39788.2313657407,2008-12-06,05:33:10
39.926292,116.337295,0,138,39788.2314236111,2008-12-06,05:33:15
39.926376,116.337254,0,140,39788.2314814815,2008-12-06,05:33:20
39.926334,116.337349,0,142,39788.2315393519,2008-12-06,05:33:25
39.926254,116.337474,0,144,39788.2315972222,2008-12-06,05:33:30
39.926289,116.337373,0,146,39788.2316550926,2008-12-06,05:33:35
39.92629,116.337285,0,148,39788.231712963,2008-12-06,05:33:40
39.926293,116.337098,0,150,39788.2317708333,2008-12-06,05:33:45
39.926386,116.336942,0,152,39788.2318287037,2008-12-06,05:33:50
39.926408,116.337011,0,154,39788.2318865741,2008-12-06,05:33:55
39.926402,116.336979,0,155,39788.2319444444,2008-12-06,05:34:00
39.926412,116.337013,0,156,39788.2320023148,2008-12-06,05:34:05
39.926342,116.337168,0,157,39788.2320601852,2008-12-06,05:34:10
39.926346,116.337242,0,157,39788.2321180556,2008-12-06,05:34:15
39.926341,116.337083,0,157,39788.2321759259,2008-12-06,05:34:20
39.926421,116.336863,0,157,39788.2322337963,2008-12-06,05:34:25
39.926335,116.336944,0,157,39788.2322916667,2008-12-06,05:34:30
39.92641,116.336795,0,157,39788.232349537,2008-12-06,05:34:35
39.92644,116.336636,0,157,39788.2324074074,2008-12-06,05:34:40
39.926462,116.336626,0,157,39788.2324652778,2008-12-06,05:34:45
39.926407,116.336769,0,158,39788.2325231481,2008-12-06,05:34:50
39.926331,116.336794,0,158,39788.2325810185,2008-12-06,05:34:55
39.926377,116.336704,0,158,39788.2326388889,2008-12-06,05:35:00
39.926377,116.336704,0,158,39788.2326736111,2008-12-06,05:35:03
39.926371,116.336712,0,157,39788.2326967593,2008-12-06,05:35:05
39.926294,116.336642,0,157,39788.2327546296,2008-12-06,05:35:10
39.926216,116.336709,0,155,39788.2328125,2008-12-06,05:35:15
39.926203,116.33679,0,154,39788.2328703704,2008-12-06,05:35:20
39.92624,116.336859,0,152,39788.2329282407,2008-12-06,05:35:25
39.926313,116.336891,0,151,39788.2329861111,2008-12-06,05:35:30
39.926357,116.336808,0,150,39788.2330439815,2008-12-06,05:35:35
39.926327,116.336811,0,146,39788.2331018519,2008-12-06,05:35:40
39.926306,116.336809,0,147,39788.2331597222,2008-12-06,05:35:45
39.926277,116.336818,0,147,39788.2332175926,2008-12-06,05:35:50
39.926251,116.33683,0,148,39788.233275463,2008-12-06,05:35:55
39.92614,116.336921,0,147,39788.2333333333,2008-12-06,05:36:00
39.926167,116.336977,0,145,39788.2333912037,2008-12-06,05:36:05
39.92621,116.336985,0,144,39788.2334490741,2008-12-06,05:36:10
39.926161,116.337159,0,142,39788.2335069444,2008-12-06,05:36:15
39.926096,116.337263,0,141,39788.2335648148,2008-12-06,05:36:20
39.926115,116.337184,0,139,39788.2336226852,2008-12-06,05:36:25
39.926208,116.337155,0,138,39788.2336805556,2008-12-06,05:36:30
39.926245,116.337242,0,136,39788.2337384259,2008-12-06,05:36:35
39.926132,116.3373,0,135,39788.2337962963,2008-12-06,05:36:40
39.926037,116.337386,0,134,39788.2338541667,2008-12-06,05:36:45
39.925915,116.337502,0,133,39788.233912037,2008-12-06,05:36:50
39.925858,116.337519,0,132,39788.2339699074,2008-12-06,05:36:55
39.925903,116.337421,0,131,39788.2340277778,2008-12-06,05:37:00
39.925867,116.337453,0,131,39788.2340856481,2008-12-06,05:37:05
39.92582,116.337564,0,130,39788.2341435185,2008-12-06,05:37:10
39.9258,116.337605,0,129,39788.2342013889,2008-12-06,05:37:15
39.925832,116.337627,0,128,39788.2342592593,2008-12-06,05:37:20
39.925889,116.337573,0,129,39788.2343171296,2008-12-06,05:37:25
39.92592,116.337428,0,132,39788.234375,2008-12-06,05:37:30
39.925987,116.337252,0,134,39788.2344328704,2008-12-06,05:37:35
39.926029,116.337097,0,138,39788.2344907407,2008-12-06,05:37:40
39.926105,116.336931,0,143,39788.2345486111,2008-12-06,05:37:45
39.926222,116.336833,0,145,39788.2346064815,2008-12-06,05:37:50
39.926252,116.336834,0,147,39788.2346643518,2008-12-06,05:37:55
39.926326,116.336758,0,148,39788.2347222222,2008-12-06,05:38:00
39.926421,116.336582,0,150,39788.2347800926,2008-12-06,05:38:05
39.926496,116.336431,0,153,39788.234837963,2008-12-06,05:38:10
39.92648,116.336439,0,155,39788.2348958333,2008-12-06,05:38:15
39.926505,116.336321,0,157,39788.2349537037,2008-12-06,05:38:20
39.9265,116.336082,0,159,39788.2350115741,2008-12-06,05:38:25
39.926594,116.335861,0,162,39788.2350694444,2008-12-06,05:38:30
39.925576,116.33746,0,97,39788.2370949074,2008-12-06,05:41:25
39.925671,116.337245,0,96,39788.2371527778,2008-12-06,05:41:30
39.925731,116.337085,0,95,39788.2372106481,2008-12-06,05:41:35
39.925875,116.336979,0,95,39788.2372685185,2008-12-06,05:41:40
39.925886,116.336901,0,94,39788.2373263889,2008-12-06,05:41:45
39.925905,116.336895,0,94,39788.2373842593,2008-12-06,05:41:50
39.925877,116.336891,0,93,39788.2374421296,2008-12-06,05:41:55
39.925904,116.336958,0,93,39788.2375,2008-12-06,05:42:00
39.925844,116.337006,0,90,39788.2375578704,2008-12-06,05:42:05
39.925886,116.33687,0,90,39788.2376157407,2008-12-06,05:42:10
39.926137,116.336451,0,90,39788.2376736111,2008-12-06,05:42:15
39.926268,116.336288,0,91,39788.2377314815,2008-12-06,05:42:20
39.926204,116.336344,0,91,39788.2377893519,2008-12-06,05:42:25
39.926252,116.336359,0,93,39788.2378472222,2008-12-06,05:42:30
39.926262,116.336369,0,93,39788.2379050926,2008-12-06,05:42:35
39.926374,116.336192,0,94,39788.237962963,2008-12-06,05:42:40
39.926469,116.336073,0,94,39788.2380208333,2008-12-06,05:42:45
39.926519,116.336154,0,95,39788.2380787037,2008-12-06,05:42:50
39.926463,116.336184,0,95,39788.2381365741,2008-12-06,05:42:55
39.926413,116.336294,0,87,39788.2381944444,2008-12-06,05:43:00
39.926366,116.336417,0,88,39788.2382523148,2008-12-06,05:43:05
39.92634,116.336428,0,89,39788.2383101852,2008-12-06,05:43:10
39.926335,116.336483,0,89,39788.2383680556,2008-12-06,05:43:15
39.926287,116.336561,0,90,39788.2384259259,2008-12-06,05:43:20
39.926195,116.336652,0,89,39788.2384837963,2008-12-06,05:43:25
39.926084,116.336682,0,89,39788.2385416667,2008-12-06,05:43:30
39.925973,116.336663,0,89,39788.238599537,2008-12-06,05:43:35
39.925788,116.336781,0,89,39788.2386574074,2008-12-06,05:43:40
39.925679,116.336879,0,89,39788.2387152778,2008-12-06,05:43:45
39.925679,116.336932,0,89,39788.2387731481,2008-12-06,05:43:50
39.925675,116.337066,0,89,39788.2388310185,2008-12-06,05:43:55
39.925674,116.337096,0,88,39788.2388888889,2008-12-06,05:44:00
39.925545,116.33746,0,93,39788.2392361111,2008-12-06,05:44:30
39.925627,116.337497,0,91,39788.2392939815,2008-12-06,05:44:35
39.925686,116.337315,0,92,39788.2393518519,2008-12-06,05:44:40
39.925676,116.337369,0,93,39788.2394097222,2008-12-06,05:44:45
39.925634,116.337511,0,93,39788.2394675926,2008-12-06,05:44:50
39.925632,116.337582,0,93,39788.239525463,2008-12-06,05:44:55
39.925625,116.337598,0,93,39788.2395833333,2008-12-06,05:45:00
39.925766,116.337501,0,94,39788.2396412037,2008-12-06,05:45:05
39.925842,116.337429,0,95,39788.2396990741,2008-12-06,05:45:10
39.925895,116.337464,0,94,39788.2397569444,2008-12-06,05:45:15
39.925895,116.337485,0,94,39788.2398148148,2008-12-06,05:45:20
39.925917,116.337452,0,95,39788.2398726852,2008-12-06,05:45:25
39.926019,116.337408,0,95,39788.2399305556,2008-12-06,05:45:30
39.926128,116.337222,0,96,39788.2399884259,2008-12-06,05:45:35
39.926212,116.337093,0,97,39788.2400462963,2008-12-06,05:45:40
39.926225,116.337035,0,98,39788.2401041667,2008-12-06,05:45:45
39.926203,116.337035,0,98,39788.240162037,2008-12-06,05:45:50
39.92617,116.337056,0,99,39788.2402199074,2008-12-06,05:45:55
39.92609,116.337138,0,98,39788.2402777778,2008-12-06,05:46:00
39.92601,116.337188,0,98,39788.2403356481,2008-12-06,05:46:05
39.925961,116.337263,0,98,39788.2403935185,2008-12-06,05:46:10
39.925931,116.337326,0,99,39788.2404513889,2008-12-06,05:46:15
39.925909,116.337299,0,99,39788.2405092593,2008-12-06,05:46:20
39.925882,116.337373,0,99,39788.2405671296,2008-12-06,05:46:25
39.925952,116.337415,0,100,39788.240625,2008-12-06,05:46:30
39.926011,116.337318,0,100,39788.2406828704,2008-12-06,05:46:35
39.926012,116.33726,0,101,39788.2407407407,2008-12-06,05:46:40
39.925948,116.337264,0,102,39788.2407986111,2008-12-06,05:46:45
39.925896,116.33725,0,103,39788.2408564815,2008-12-06,05:46:50
39.925974,116.337136,0,104,39788.2409143519,2008-12-06,05:46:55
39.92604,116.337019,0,105,39788.2409722222,2008-12-06,05:47:00
39.926005,116.336961,0,107,39788.2410300926,2008-12-06,05:47:05
39.925998,116.33687,0,108,39788.241087963,2008-12-06,05:47:10
39.925911,116.336863,0,111,39788.2411458333,2008-12-06,05:47:15
39.925869,116.336882,0,111,39788.2412037037,2008-12-06,05:47:20
39.925855,116.336828,0,111,39788.2412615741,2008-12-06,05:47:25
39.925833,116.336816,0,110,39788.2413194444,2008-12-06,05:47:30
39.925951,116.336788,0,109,39788.2413773148,2008-12-06,05:47:35
39.925232,116.339502,0,169,39788.2441550926,2008-12-06,05:51:35
39.92578,116.337972,0,149,39788.244212963,2008-12-06,05:51:40
39.92587,116.337443,0,136,39788.2442708333,2008-12-06,05:51:45
39.925913,116.337213,0,125,39788.2443287037,2008-12-06,05:51:50
39.92602,116.336943,0,116,39788.2443865741,2008-12-06,05:51:55
39.92604,116.336832,0,106,39788.2444444444,2008-12-06,05:52:00
39.925985,116.336762,0,96,39788.2445023148,2008-12-06,05:52:05
39.925918,116.336864,0,86,39788.2445601852,2008-12-06,05:52:10
39.925772,116.336962,0,76,39788.2446180556,2008-12-06,05:52:15
39.925763,116.336896,0,66,39788.2446759259,2008-12-06,05:52:20
39.925689,116.336833,0,57,39788.2447337963,2008-12-06,05:52:25
39.925638,116.336747,0,48,39788.2447916667,2008-12-06,05:52:30
39.925523,116.336684,0,39,39788.244849537,2008-12-06,05:52:35
39.92559,116.336503,0,31,39788.2449074074,2008-12-06,05:52:40
39.92565,116.336474,0,24,39788.2449652778,2008-12-06,05:52:45
39.925645,116.336407,0,17,39788.2450231481,2008-12-06,05:52:50
39.925631,116.336296,0,10,39788.2450810185,2008-12-06,05:52:55
39.925646,116.336103,0,3,39788.2451388889,2008-12-06,05:53:00
39.925746,116.335837,0,-3,39788.2451967593,2008-12-06,05:53:05
39.925774,116.335778,0,-11,39788.2452546296,2008-12-06,05:53:10
39.925715,116.335738,0,-19,39788.2453125,2008-12-06,05:53:15
39.925643,116.335675,0,-28,39788.2453703704,2008-12-06,05:53:20
39.925614,116.335657,0,-37,39788.2454282407,2008-12-06,05:53:25
39.92566,116.335544,0,-45,39788.2454861111,2008-12-06,05:53:30
39.925631,116.335521,0,-54,39788.2455439815,2008-12-06,05:53:35
39.925534,116.335571,0,-62,39788.2456018519,2008-12-06,05:53:40
39.925576,116.335595,0,-71,39788.2456597222,2008-12-06,05:53:45
39.925508,116.335636,0,-79,39788.2457175926,2008-12-06,05:53:50
39.925487,116.335745,0,-88,39788.245775463,2008-12-06,05:53:55
39.92551,116.335778,0,-96,39788.2458333333,2008-12-06,05:54:00
39.925564,116.335793,0,-104,39788.2458912037,2008-12-06,05:54:05
39.925544,116.335783,0,-111,39788.2459490741,2008-12-06,05:54:10
39.925461,116.335892,0,-120,39788.2460069444,2008-12-06,05:54:15
39.925393,116.335942,0,-126,39788.2460648148,2008-12-06,05:54:20
39.925314,116.33596,0,-133,39788.2461226852,2008-12-06,05:54:25
39.925366,116.335925,0,-138,39788.2461805556,2008-12-06,05:54:30
39.92541,116.33592,0,-143,39788.2462384259,2008-12-06,05:54:35
39.925522,116.335739,0,-146,39788.2462962963,2008-12-06,05:54:40
39.925515,116.335662,0,-149,39788.2463541667,2008-12-06,05:54:45
39.925506,116.335638,0,-152,39788.246412037,2008-12-06,05:54:50
39.925465,116.335619,0,-155,39788.2464699074,2008-12-06,05:54:55
39.925497,116.335548,0,-156,39788.2465277778,2008-12-06,05:55:00
39.925447,116.335549,0,-157,39788.2465856481,2008-12-06,05:55:05
39.925396,116.335598,0,-158,39788.2466435185,2008-12-06,05:55:10
39.925442,116.335687,0,-160,39788.2467013889,2008-12-06,05:55:15
39.925592,116.335532,0,-161,39788.2467592593,2008-12-06,05:55:20
39.926395,116.327839,0,120,39788.2505787037,2008-12-06,06:00:50
39.926355,116.329448,0,106,39788.2506365741,2008-12-06,06:00:55
39.926344,116.329684,0,96,39788.2506944444,2008-12-06,06:01:00
39.925669,116.335798,0,11,39788.2508101852,2008-12-06,06:01:10
39.925688,116.336459,0,39,39788.2508680556,2008-12-06,06:01:15
39.925854,116.336613,0,54,39788.2509259259,2008-12-06,06:01:20
39.92608,116.336624,0,65,39788.2509837963,2008-12-06,06:01:25
39.926543,116.336485,0,89,39788.2513310185,2008-12-06,06:01:55
39.926605,116.336484,0,89,39788.2513888889,2008-12-06,06:02:00
39.926861,116.33668,0,89,39788.2514467593,2008-12-06,06:02:05
39.925636,116.337015,0,83,39788.2537037037,2008-12-06,06:05:20
39.925867,116.337215,0,77,39788.2537615741,2008-12-06,06:05:25
39.925878,116.337184,0,73,39788.2538194444,2008-12-06,06:05:30
39.925887,116.337142,0,71,39788.2538773148,2008-12-06,06:05:35
39.925914,116.336928,0,71,39788.2539351852,2008-12-06,06:05:40
39.925817,116.33675,0,72,39788.2539930556,2008-12-06,06:05:45
39.92565,116.336655,0,72,39788.2540509259,2008-12-06,06:05:50
39.925632,116.336524,0,72,39788.2541087963,2008-12-06,06:05:55
39.925628,116.336466,0,71,39788.2541666667,2008-12-06,06:06:00
39.925795,116.336508,0,71,39788.254224537,2008-12-06,06:06:05
39.925875,116.336644,0,70,39788.2542824074,2008-12-06,06:06:10
39.925917,116.336709,0,68,39788.2543402778,2008-12-06,06:06:15
39.92602,116.336536,0,68,39788.2543981481,2008-12-06,06:06:20
39.926033,116.336522,0,68,39788.2544560185,2008-12-06,06:06:25
39.925981,116.336576,0,68,39788.2545138889,2008-12-06,06:06:30
39.925932,116.336685,0,68,39788.2545717593,2008-12-06,06:06:35
39.925915,116.336743,0,69,39788.2546296296,2008-12-06,06:06:40
39.925846,116.336805,0,71,39788.2546875,2008-12-06,06:06:45
39.925846,116.336787,0,73,39788.2547453704,2008-12-06,06:06:50
39.925887,116.336768,0,75,39788.2548032407,2008-12-06,06:06:55
39.925891,116.336727,0,79,39788.2548611111,2008-12-06,06:07:00
39.925945,116.336767,0,83,39788.2549189815,2008-12-06,06:07:05
39.926035,116.336962,0,86,39788.2549768519,2008-12-06,06:07:10
39.926043,116.337182,0,89,39788.2550347222,2008-12-06,06:07:15
39.926085,116.337342,0,92,39788.2550925926,2008-12-06,06:07:20
39.926074,116.337443,0,97,39788.255150463,2008-12-06,06:07:25
39.926126,116.337392,0,102,39788.2552083333,2008-12-06,06:07:30
39.926183,116.337237,0,107,39788.2552662037,2008-12-06,06:07:35
39.926162,116.337171,0,112,39788.2553240741,2008-12-06,06:07:40
39.926096,116.33712,0,115,39788.2553819444,2008-12-06,06:07:45
39.926025,116.337173,0,116,39788.2554398148,2008-12-06,06:07:50
39.925978,116.337209,0,118,39788.2554976852,2008-12-06,06:07:55
39.925924,116.337173,0,121,39788.2555555556,2008-12-06,06:08:00
39.925913,116.337132,0,121,39788.2556134259,2008-12-06,06:08:05
39.925879,116.337108,0,122,39788.2556712963,2008-12-06,06:08:10
39.925736,116.337106,0,123,39788.2557291667,2008-12-06,06:08:15
39.925657,116.336653,0,122,39788.2559606481,2008-12-06,06:08:35
39.925565,116.336512,0,122,39788.2560185185,2008-12-06,06:08:40
39.92543,116.336419,0,123,39788.2560763889,2008-12-06,06:08:45
39.925496,116.336321,0,125,39788.2561342593,2008-12-06,06:08:50
39.925511,116.336409,0,126,39788.2561921296,2008-12-06,06:08:55
39.925523,116.336516,0,128,39788.25625,2008-12-06,06:09:00
39.925554,116.336604,0,130,39788.2563078704,2008-12-06,06:09:05
39.925667,116.336848,0,135,39788.2563657407,2008-12-06,06:09:10
39.925744,116.336877,0,139,39788.2564236111,2008-12-06,06:09:15
39.92577,116.336873,0,140,39788.2564814815,2008-12-06,06:09:20
39.92579,116.336897,0,140,39788.2565393519,2008-12-06,06:09:25
39.925812,116.336916,0,140,39788.2565972222,2008-12-06,06:09:30
39.925869,116.337142,0,146,39788.2566550926,2008-12-06,06:09:35
39.925877,116.337297,0,145,39788.256712963,2008-12-06,06:09:40
39.925929,116.337459,0,144,39788.2567708333,2008-12-06,06:09:45
39.92626,116.337603,0,193,39788.2572337963,2008-12-06,06:10:25
39.926044,116.337049,0,132,39788.2572916667,2008-12-06,06:10:30
39.926117,116.337054,0,121,39788.257349537,2008-12-06,06:10:35
39.926164,116.337151,0,117,39788.2574074074,2008-12-06,06:10:40
39.926195,116.337281,0,115,39788.2574652778,2008-12-06,06:10:45
39.9262,116.337396,0,116,39788.2575231481,2008-12-06,06:10:50
39.92623,116.337321,0,115,39788.2577546296,2008-12-06,06:11:10
39.926136,116.337189,0,117,39788.2578125,2008-12-06,06:11:15
39.926012,116.337145,0,118,39788.2578703704,2008-12-06,06:11:20
39.925912,116.337096,0,118,39788.2579282407,2008-12-06,06:11:25
39.926256,116.337194,0,109,39788.2602430556,2008-12-06,06:14:45
39.925657,116.336787,0,107,39788.2603009259,2008-12-06,06:14:50
39.925577,116.336642,0,105,39788.2603587963,2008-12-06,06:14:55
39.925579,116.336626,0,104,39788.2604166667,2008-12-06,06:15:00
39.92564,116.336609,0,103,39788.260474537,2008-12-06,06:15:05
39.925714,116.336658,0,102,39788.2605324074,2008-12-06,06:15:10
39.925559,116.336582,0,101,39788.2605902778,2008-12-06,06:15:15
39.925573,116.336496,0,101,39788.2611111111,2008-12-06,06:16:00
39.925659,116.336512,0,102,39788.2611689815,2008-12-06,06:16:05
39.925772,116.336486,0,103,39788.2612268519,2008-12-06,06:16:10
39.925764,116.336416,0,105,39788.2612847222,2008-12-06,06:16:15
39.925748,116.336421,0,106,39788.2613425926,2008-12-06,06:16:20
39.925756,116.336397,0,108,39788.261400463,2008-12-06,06:16:25
39.925723,116.336332,0,110,39788.2614583333,2008-12-06,06:16:30
39.92568,116.336271,0,112,39788.2615162037,2008-12-06,06:16:35
39.92567,116.336187,0,114,39788.2615740741,2008-12-06,06:16:40
39.925643,116.33614,0,117,39788.2616319444,2008-12-06,06:16:45
39.925588,116.336141,0,119,39788.2616898148,2008-12-06,06:16:50
39.925571,116.336203,0,121,39788.2617476852,2008-12-06,06:16:55
39.925562,116.33631,0,122,39788.2618055556,2008-12-06,06:17:00
39.925542,116.336321,0,123,39788.2618634259,2008-12-06,06:17:05
39.925509,116.336338,0,123,39788.2619212963,2008-12-06,06:17:10
39.925524,116.336379,0,123,39788.2619791667,2008-12-06,06:17:15
39.925547,116.336395,0,121,39788.262037037,2008-12-06,06:17:20
39.92556,116.336456,0,119,39788.2620949074,2008-12-06,06:17:25
39.925621,116.336601,0,116,39788.2621527778,2008-12-06,06:17:30
39.925701,116.336764,0,112,39788.2622106481,2008-12-06,06:17:35
39.925745,116.336908,0,108,39788.2622685185,2008-12-06,06:17:40
39.925745,116.336908,0,108,39788.2623032407,2008-12-06,06:17:43
39.925747,116.336903,0,105,39788.2623263889,2008-12-06,06:17:45
39.925876,116.33716,0,109,39788.2623842593,2008-12-06,06:17:50
39.925837,116.337097,0,111,39788.2624421296,2008-12-06,06:17:55
39.925833,116.337031,0,111,39788.2625,2008-12-06,06:18:00
39.92588,116.337029,0,110,39788.2625578704,2008-12-06,06:18:05
39.925916,116.33708,0,108,39788.2626157407,2008-12-06,06:18:10
39.925943,116.337071,0,106,39788.2626736111,2008-12-06,06:18:15
39.925993,116.337043,0,105,39788.2627314815,2008-12-06,06:18:20
39.926061,116.337061,0,104,39788.2627893519,2008-12-06,06:18:25
39.926086,116.337065,0,103,39788.2628472222,2008-12-06,06:18:30
39.926105,116.337025,0,103,39788.2629050926,2008-12-06,06:18:35
39.926094,116.336868,0,104,39788.262962963,2008-12-06,06:18:40
39.92611,116.337045,0,102,39788.2630208333,2008-12-06,06:18:45
39.926067,116.337036,0,102,39788.2630787037,2008-12-06,06:18:50
39.926035,116.336988,0,101,39788.2631365741,2008-12-06,06:18:55
39.926006,116.336888,0,101,39788.2631944444,2008-12-06,06:19:00
39.925942,116.336787,0,100,39788.2632523148,2008-12-06,06:19:05
39.925872,116.336575,0,101,39788.2633101852,2008-12-06,06:19:10
39.925812,116.33645,0,103,39788.2633680556,2008-12-06,06:19:15
39.925751,116.336461,0,104,39788.2634259259,2008-12-06,06:19:20
39.925791,116.336661,0,109,39788.2634837963,2008-12-06,06:19:25
39.925905,116.336954,0,118,39788.2635416667,2008-12-06,06:19:30
39.925924,116.33699,0,119,39788.263599537,2008-12-06,06:19:35
39.925989,116.337057,0,120,39788.2636574074,2008-12-06,06:19:40
39.926047,116.337137,0,125,39788.2637152778,2008-12-06,06:19:45
39.926136,116.337188,0,128,39788.2637731481,2008-12-06,06:19:50
39.926224,116.33723,0,131,39788.2638310185,2008-12-06,06:19:55
39.926319,116.337256,0,134,39788.2638888889,2008-12-06,06:20:00
39.926363,116.337313,0,137,39788.2639467593,2008-12-06,06:20:05
39.926398,116.337365,0,139,39788.2640046296,2008-12-06,06:20:10
39.926438,116.337369,0,141,39788.2640625,2008-12-06,06:20:15
39.926455,116.337359,0,140,39788.2641203704,2008-12-06,06:20:20
39.926484,116.337332,0,143,39788.2641782407,2008-12-06,06:20:25
39.926465,116.337303,0,147,39788.2642361111,2008-12-06,06:20:30
39.926437,116.337279,0,148,39788.2642939815,2008-12-06,06:20:35
39.926364,116.33721,0,146,39788.2643518519,2008-12-06,06:20:40
39.92631,116.337122,0,145,39788.2644097222,2008-12-06,06:20:45
39.926245,116.336999,0,145,39788.2644675926,2008-12-06,06:20:50
39.926153,116.336897,0,145,39788.264525463,2008-12-06,06:20:55
39.926075,116.336855,0,146,39788.2645833333,2008-12-06,06:21:00
39.926,116.336866,0,152,39788.2646412037,2008-12-06,06:21:05
39.925991,116.336845,0,154,39788.2646990741,2008-12-06,06:21:10
39.925975,116.336787,0,158,39788.2647569444,2008-12-06,06:21:15
39.925888,116.336878,0,155,39788.2648148148,2008-12-06,06:21:20
39.92581,116.33682,0,155,39788.2648726852,2008-12-06,06:21:25
39.925722,116.336785,0,157,39788.2649305556,2008-12-06,06:21:30
39.925654,116.336769,0,157,39788.2649884259,2008-12-06,06:21:35
39.925586,116.336726,0,155,39788.2650462963,2008-12-06,06:21:40
39.925521,116.336697,0,152,39788.2651041667,2008-12-06,06:21:45
39.925447,116.336655,0,148,39788.2652777778,2008-12-06,06:22:00
39.925568,116.336832,0,151,39788.2653356481,2008-12-06,06:22:05
39.925611,116.33676,0,152,39788.2653935185,2008-12-06,06:22:10
39.925639,116.33664,0,154,39788.2654513889,2008-12-06,06:22:15
39.925621,116.336591,0,154,39788.2655092593,2008-12-06,06:22:20
39.925583,116.336557,0,155,39788.2655671296,2008-12-06,06:22:25
39.925599,116.336518,0,156,39788.265625,2008-12-06,06:22:30
39.925599,116.336518,0,156,39788.2656597222,2008-12-06,06:22:33
39.925603,116.336512,0,157,39788.2656828704,2008-12-06,06:22:35
39.92564,116.336568,0,159,39788.2657407407,2008-12-06,06:22:40
39.92567,116.336609,0,161,39788.2657986111,2008-12-06,06:22:45
39.925657,116.336655,0,162,39788.2658564815,2008-12-06,06:22:50
39.925641,116.336788,0,163,39788.2659143518,2008-12-06,06:22:55
39.925746,116.337024,0,166,39788.2659722222,2008-12-06,06:23:00
39.925761,116.337162,0,168,39788.2660300926,2008-12-06,06:23:05
39.925756,116.337208,0,172,39788.266087963,2008-12-06,06:23:10
39.925742,116.337266,0,174,39788.2661458333,2008-12-06,06:23:15
39.925733,116.337329,0,177,39788.2662037037,2008-12-06,06:23:20
39.925718,116.337345,0,181,39788.2662615741,2008-12-06,06:23:25
39.925744,116.337404,0,186,39788.2663194444,2008-12-06,06:23:30
39.925837,116.337413,0,191,39788.2663773148,2008-12-06,06:23:35
39.92593,116.337383,0,196,39788.2664351852,2008-12-06,06:23:40
39.925962,116.337368,0,198,39788.2664930556,2008-12-06,06:23:45
39.925893,116.337428,0,195,39788.2665509259,2008-12-06,06:23:50
39.925807,116.337416,0,194,39788.2666087963,2008-12-06,06:23:55
39.92582,116.33741,0,191,39788.2666666667,2008-12-06,06:24:00
39.925864,116.337426,0,189,39788.266724537,2008-12-06,06:24:05
39.925892,116.337396,0,187,39788.2667824074,2008-12-06,06:24:10
39.925957,116.33737,0,183,39788.2668402778,2008-12-06,06:24:15
39.925937,116.337342,0,180,39788.2668981481,2008-12-06,06:24:20
39.925877,116.337352,0,177,39788.2669560185,2008-12-06,06:24:25
39.925877,116.337352,0,177,39788.2669907407,2008-12-06,06:24:28
39.92587,116.33735,0,174,39788.2670138889,2008-12-06,06:24:30
39.925857,116.337369,0,171,39788.2670717593,2008-12-06,06:24:35
39.925785,116.337391,0,167,39788.2671296296,2008-12-06,06:24:40
39.92591,116.337284,0,164,39788.2671875,2008-12-06,06:24:45
39.926035,116.337196,0,162,39788.2672453704,2008-12-06,06:24:50
39.926145,116.337165,0,159,39788.2673032407,2008-12-06,06:24:55
39.92624,116.337149,0,156,39788.2673611111,2008-12-06,06:25:00
39.92626,116.337167,0,155,39788.2674189815,2008-12-06,06:25:05
39.926385,116.337198,0,152,39788.2674768518,2008-12-06,06:25:10
39.926376,116.337259,0,150,39788.2675347222,2008-12-06,06:25:15
39.926365,116.337295,0,149,39788.2675925926,2008-12-06,06:25:20
39.926307,116.337345,0,148,39788.267650463,2008-12-06,06:25:25
39.926263,116.337383,0,147,39788.2677083333,2008-12-06,06:25:30
39.926205,116.337405,0,148,39788.2677662037,2008-12-06,06:25:35
39.926203,116.337442,0,148,39788.2678240741,2008-12-06,06:25:40
39.926229,116.337469,0,149,39788.2678819444,2008-12-06,06:25:45
39.926291,116.337468,0,150,39788.2679398148,2008-12-06,06:25:50
39.926308,116.337446,0,151,39788.2679976852,2008-12-06,06:25:55
39.92624,116.337474,0,150,39788.2680555556,2008-12-06,06:26:00
39.926161,116.337478,0,150,39788.2681134259,2008-12-06,06:26:05
39.926161,116.337478,0,150,39788.2681481481,2008-12-06,06:26:08
39.926165,116.33747,0,151,39788.2681712963,2008-12-06,06:26:10
39.926173,116.337479,0,152,39788.2682291667,2008-12-06,06:26:15
39.926158,116.337476,0,154,39788.268287037,2008-12-06,06:26:20
39.926182,116.337465,0,156,39788.2683449074,2008-12-06,06:26:25
39.926214,116.337445,0,155,39788.2684027778,2008-12-06,06:26:30
39.926208,116.337387,0,152,39788.2685763889,2008-12-06,06:26:45
39.926208,116.337387,0,152,39788.2686111111,2008-12-06,06:26:48
39.926204,116.337384,0,150,39788.2686342593,2008-12-06,06:26:50
39.926152,116.337324,0,148,39788.2686921296,2008-12-06,06:26:55
39.926135,116.337201,0,147,39788.26875,2008-12-06,06:27:00
39.926114,116.337059,0,145,39788.2688078704,2008-12-06,06:27:05
39.92611,116.337018,0,142,39788.2688657407,2008-12-06,06:27:10
39.926147,116.337014,0,138,39788.2689236111,2008-12-06,06:27:15
39.926112,116.336986,0,135,39788.2689814815,2008-12-06,06:27:20
39.926084,116.336918,0,133,39788.2690393519,2008-12-06,06:27:25
39.92599,116.33681,0,131,39788.2690972222,2008-12-06,06:27:30
39.925938,116.336761,0,128,39788.2691550926,2008-12-06,06:27:35
39.925913,116.336739,0,126,39788.269212963,2008-12-06,06:27:40
39.925881,116.336635,0,123,39788.2692708333,2008-12-06,06:27:45
39.925966,116.33681,0,126,39788.2693287037,2008-12-06,06:27:50
39.925978,116.336907,0,127,39788.2693865741,2008-12-06,06:27:55
39.925961,116.336818,0,128,39788.2694444444,2008-12-06,06:28:00
39.925933,116.336704,0,129,39788.2695023148,2008-12-06,06:28:05
39.926042,116.336758,0,134,39788.2695601852,2008-12-06,06:28:10
39.926112,116.336865,0,138,39788.2696180556,2008-12-06,06:28:15
39.926156,116.336939,0,141,39788.2696759259,2008-12-06,06:28:20
39.926151,116.337008,0,141,39788.2697337963,2008-12-06,06:28:25
39.926115,116.337094,0,140,39788.2697916667,2008-12-06,06:28:30
39.926117,116.337108,0,141,39788.269849537,2008-12-06,06:28:35
39.926091,116.337173,0,141,39788.2699074074,2008-12-06,06:28:40
39.926104,116.337157,0,140,39788.2699652778,2008-12-06,06:28:45
39.926171,116.337032,0,140,39788.2700231481,2008-12-06,06:28:50
39.926179,116.337006,0,138,39788.2700810185,2008-12-06,06:28:55
39.926185,116.336972,0,136,39788.2701967593,2008-12-06,06:29:05
39.926197,116.337048,0,137,39788.2702546296,2008-12-06,06:29:10
39.926131,116.33715,0,139,39788.2703125,2008-12-06,06:29:15
39.926072,116.337223,0,139,39788.2703703704,2008-12-06,06:29:20
39.926057,116.33739,0,140,39788.2704282407,2008-12-06,06:29:25
39.926069,116.33754,0,140,39788.2704861111,2008-12-06,06:29:30
39.926058,116.337707,0,140,39788.2705439815,2008-12-06,06:29:35
39.926016,116.337907,0,139,39788.2706018519,2008-12-06,06:29:40
39.926051,116.337984,0,137,39788.2706597222,2008-12-06,06:29:45
39.926186,116.338037,0,134,39788.2707175926,2008-12-06,06:29:50
39.925805,116.337539,0,96,39788.2784722222,2008-12-06,06:41:00
39.925887,116.337405,0,97,39788.2785300926,2008-12-06,06:41:05
39.925892,116.337379,0,97,39788.278587963,2008-12-06,06:41:10
39.925886,116.33739,0,99,39788.2786458333,2008-12-06,06:41:15
39.925879,116.337378,0,101,39788.2787037037,2008-12-06,06:41:20
39.925963,116.337307,0,105,39788.2787615741,2008-12-06,06:41:25
39.926054,116.337252,0,110,39788.2788194444,2008-12-06,06:41:30
39.926099,116.337231,0,112,39788.2788773148,2008-12-06,06:41:35
39.926117,116.337194,0,114,39788.2789351852,2008-12-06,06:41:40
39.926182,116.337182,0,117,39788.2789930556,2008-12-06,06:41:45
39.926237,116.337184,0,119,39788.2790509259,2008-12-06,06:41:50
39.926217,116.337197,0,123,39788.2791087963,2008-12-06,06:41:55
39.926214,116.337163,0,128,39788.2791666667,2008-12-06,06:42:00
39.926172,116.337091,0,133,39788.279224537,2008-12-06,06:42:05
39.92614,116.336988,0,136,39788.2792824074,2008-12-06,06:42:10
39.926095,116.336956,0,141,39788.2793402778,2008-12-06,06:42:15
39.926091,116.336988,0,142,39788.2793981481,2008-12-06,06:42:20
39.926137,116.337023,0,142,39788.2794560185,2008-12-06,06:42:25
39.926177,116.337073,0,144,39788.2795138889,2008-12-06,06:42:30
39.926213,116.337138,0,146,39788.2795717593,2008-12-06,06:42:35
39.926175,116.337164,0,145,39788.2796296296,2008-12-06,06:42:40
39.92614,116.337122,0,144,39788.2796875,2008-12-06,06:42:45
39.926104,116.337119,0,147,39788.2797453704,2008-12-06,06:42:50
39.926172,116.337094,0,150,39788.2798032407,2008-12-06,06:42:55
39.926215,116.337059,0,156,39788.2798611111,2008-12-06,06:43:00
39.926254,116.337021,0,165,39788.2799189815,2008-12-06,06:43:05
39.926302,116.337072,0,173,39788.2799768519,2008-12-06,06:43:10
39.926269,116.337126,0,177,39788.2800347222,2008-12-06,06:43:15
39.926291,116.337109,0,178,39788.2800925926,2008-12-06,06:43:20
39.926278,116.337136,0,177,39788.280150463,2008-12-06,06:43:25
39.926253,116.337151,0,173,39788.2802083333,2008-12-06,06:43:30
39.926231,116.337182,0,168,39788.2802662037,2008-12-06,06:43:35
39.926236,116.337214,0,160,39788.2803240741,2008-12-06,06:43:40
39.926287,116.337221,0,152,39788.2803819444,2008-12-06,06:43:45
39.926326,116.337212,0,145,39788.2804398148,2008-12-06,06:43:50
39.926354,116.337183,0,139,39788.2804976852,2008-12-06,06:43:55
39.926396,116.337121,0,138,39788.2805555556,2008-12-06,06:44:00
39.926455,116.337084,0,135,39788.2806134259,2008-12-06,06:44:05
39.926473,116.337032,0,132,39788.2806712963,2008-12-06,06:44:10
39.92639,116.336974,0,133,39788.2807291667,2008-12-06,06:44:15
39.926342,116.336978,0,130,39788.280787037,2008-12-06,06:44:20
39.926293,116.336938,0,127,39788.2808449074,2008-12-06,06:44:25
39.926282,116.336948,0,125,39788.2809027778,2008-12-06,06:44:30
39.926268,116.336933,0,123,39788.2809606481,2008-12-06,06:44:35
39.926245,116.336932,0,122,39788.2810185185,2008-12-06,06:44:40
39.927134,116.337042,0,100,39788.2811342593,2008-12-06,06:44:50
39.927042,116.336963,0,96,39788.2811921296,2008-12-06,06:44:55
39.926927,116.336872,0,95,39788.28125,2008-12-06,06:45:00
39.926776,116.336826,0,95,39788.2813078704,2008-12-06,06:45:05
39.926517,116.336778,0,96,39788.2813657407,2008-12-06,06:45:10
39.926205,116.336818,0,97,39788.2814236111,2008-12-06,06:45:15
39.92609,116.336866,0,98,39788.2814814815,2008-12-06,06:45:20
39.926044,116.336868,0,99,39788.2815393518,2008-12-06,06:45:25
39.926016,116.336831,0,101,39788.2815972222,2008-12-06,06:45:30
39.926064,116.336751,0,104,39788.2816550926,2008-12-06,06:45:35
39.926006,116.336646,0,107,39788.281712963,2008-12-06,06:45:40
39.925905,116.336575,0,111,39788.2817708333,2008-12-06,06:45:45
39.925701,116.336587,0,114,39788.2818865741,2008-12-06,06:45:55
39.925586,116.336541,0,113,39788.2819444444,2008-12-06,06:46:00
39.925474,116.336427,0,112,39788.2820601852,2008-12-06,06:46:10
39.925555,116.336353,0,112,39788.2821180556,2008-12-06,06:46:15
39.925855,116.336322,0,-7,39788.2832175926,2008-12-06,06:47:50
39.925872,116.336606,0,58,39788.283275463,2008-12-06,06:47:55
39.925905,116.33664,0,69,39788.2833333333,2008-12-06,06:48:00
39.925961,116.336627,0,70,39788.2833912037,2008-12-06,06:48:05
39.926046,116.336644,0,70,39788.2834490741,2008-12-06,06:48:10
39.926102,116.336662,0,69,39788.2835069444,2008-12-06,06:48:15
39.926163,116.336658,0,70,39788.2835648148,2008-12-06,06:48:20
39.926158,116.336743,0,70,39788.2836226852,2008-12-06,06:48:25
39.926078,116.336831,0,71,39788.2836805556,2008-12-06,06:48:30
39.926055,116.336869,0,72,39788.2837384259,2008-12-06,06:48:35
39.926008,116.336901,0,72,39788.2837962963,2008-12-06,06:48:40
39.925991,116.336949,0,73,39788.2838541667,2008-12-06,06:48:45
39.925941,116.337012,0,74,39788.283912037,2008-12-06,06:48:50
39.925895,116.337113,0,75,39788.2839699074,2008-12-06,06:48:55
39.925895,116.337184,0,75,39788.2840277778,2008-12-06,06:49:00
39.92593,116.337153,0,74,39788.2840856481,2008-12-06,06:49:05
39.925997,116.337101,0,75,39788.2841435185,2008-12-06,06:49:10
39.925995,116.337026,0,74,39788.2842013889,2008-12-06,06:49:15
39.926035,116.336947,0,75,39788.2842592593,2008-12-06,06:49:20
39.926062,116.336935,0,77,39788.2843171296,2008-12-06,06:49:25
39.926048,116.336963,0,78,39788.284375,2008-12-06,06:49:30
39.926048,116.336963,0,78,39788.2844097222,2008-12-06,06:49:33
39.926055,116.336969,0,80,39788.2844328704,2008-12-06,06:49:35
39.925979,116.336996,0,82,39788.2844907407,2008-12-06,06:49:40
39.925958,116.336989,0,84,39788.2845486111,2008-12-06,06:49:45
39.925898,116.336967,0,86,39788.2846064815,2008-12-06,06:49:50
39.925889,116.337004,0,87,39788.2846643519,2008-12-06,06:49:55
39.92586,116.337084,0,87,39788.2847222222,2008-12-06,06:50:00
39.925892,116.337118,0,87,39788.2847800926,2008-12-06,06:50:05
39.925936,116.337102,0,88,39788.284837963,2008-12-06,06:50:10
39.925967,116.337067,0,88,39788.2848958333,2008-12-06,06:50:15
39.925946,116.337068,0,89,39788.2849537037,2008-12-06,06:50:20
39.92592,116.337104,0,89,39788.2850115741,2008-12-06,06:50:25
39.935265,116.350265,0,307,39788.3188078704,2008-12-06,07:39:05
39.926536,116.337708,0,107,39788.318900463,2008-12-06,07:39:13
39.926539,116.337712,0,108,39788.3189236111,2008-12-06,07:39:15
39.92654,116.337698,0,110,39788.3189814815,2008-12-06,07:39:20
39.926465,116.337653,0,114,39788.3190393519,2008-12-06,07:39:25
39.926386,116.337691,0,50,39788.3190972222,2008-12-06,07:39:30
39.926288,116.337525,0,100,39788.3191550926,2008-12-06,07:39:35
39.926206,116.337473,0,81,39788.319212963,2008-12-06,07:39:40
39.926135,116.337432,0,87,39788.3192708333,2008-12-06,07:39:45
39.926077,116.337381,0,103,39788.3193287037,2008-12-06,07:39:50
39.926063,116.337393,0,96,39788.3193865741,2008-12-06,07:39:55
39.926076,116.337403,0,96,39788.3194444444,2008-12-06,07:40:00
39.926076,116.337403,0,96,39788.3194791667,2008-12-06,07:40:03
39.926072,116.337401,0,97,39788.3195023148,2008-12-06,07:40:05
39.9261,116.337406,0,104,39788.3195601852,2008-12-06,07:40:10
39.926152,116.337404,0,126,39788.3196180556,2008-12-06,07:40:15
39.926175,116.337431,0,155,39788.3196759259,2008-12-06,07:40:20
39.92618,116.33744,0,170,39788.3197337963,2008-12-06,07:40:25
39.926186,116.337411,0,165,39788.3197916667,2008-12-06,07:40:30
39.926154,116.337374,0,120,39788.319849537,2008-12-06,07:40:35
39.926154,116.337374,0,120,39788.3198842593,2008-12-06,07:40:38
39.926148,116.337368,0,101,39788.3199074074,2008-12-06,07:40:40
39.926136,116.337337,0,98,39788.3199652778,2008-12-06,07:40:45
39.926107,116.337305,0,92,39788.3200231481,2008-12-06,07:40:50
39.926088,116.337311,0,93,39788.3200810185,2008-12-06,07:40:55
39.926102,116.337314,0,93,39788.3201388889,2008-12-06,07:41:00
39.926121,116.337332,0,94,39788.3201967593,2008-12-06,07:41:05
39.92613,116.337338,0,94,39788.3202546296,2008-12-06,07:41:10
39.92613,116.337338,0,94,39788.3202893519,2008-12-06,07:41:13
39.926134,116.337336,0,94,39788.3203125,2008-12-06,07:41:15
39.926196,116.337405,0,97,39788.3203703704,2008-12-06,07:41:20
39.926265,116.337502,0,98,39788.3204282407,2008-12-06,07:41:25
39.926293,116.33763,0,99,39788.3204861111,2008-12-06,07:41:30
39.926154,116.337561,0,103,39788.3205439815,2008-12-06,07:41:35
39.9261,116.337453,0,100,39788.3206018518,2008-12-06,07:41:40
39.926064,116.337414,0,98,39788.3206597222,2008-12-06,07:41:45
39.926087,116.337402,0,99,39788.3207175926,2008-12-06,07:41:50
39.926087,116.337402,0,99,39788.3207523148,2008-12-06,07:41:53
39.926082,116.337395,0,99,39788.320775463,2008-12-06,07:41:55
39.926085,116.337376,0,99,39788.3208333333,2008-12-06,07:42:00
39.926057,116.337362,0,100,39788.3208912037,2008-12-06,07:42:05
39.92599,116.33735,0,100,39788.3209490741,2008-12-06,07:42:10
39.925948,116.337345,0,101,39788.3210069444,2008-12-06,07:42:15
39.92595,116.337398,0,103,39788.3210648148,2008-12-06,07:42:20
39.925963,116.337459,0,104,39788.3211226852,2008-12-06,07:42:25
39.92595,116.337467,0,104,39788.3211805556,2008-12-06,07:42:30
39.925996,116.337456,0,104,39788.3212384259,2008-12-06,07:42:35
39.925996,116.337456,0,104,39788.3212731481,2008-12-06,07:42:38
39.926003,116.337453,0,103,39788.3212962963,2008-12-06,07:42:40
39.926019,116.337541,0,104,39788.3213541667,2008-12-06,07:42:45
39.926069,116.337639,0,105,39788.321412037,2008-12-06,07:42:50
39.926088,116.337718,0,105,39788.3214699074,2008-12-06,07:42:55
39.926105,116.337759,0,105,39788.3215277778,2008-12-06,07:43:00
39.926143,116.337865,0,105,39788.3215856481,2008-12-06,07:43:05
39.926131,116.337893,0,104,39788.3216435185,2008-12-06,07:43:10
39.926134,116.337983,0,103,39788.3217013889,2008-12-06,07:43:15
39.92608,116.337927,0,102,39788.3217592593,2008-12-06,07:43:20
39.926075,116.337981,0,102,39788.3218171296,2008-12-06,07:43:25
39.926084,116.33808,0,101,39788.321875,2008-12-06,07:43:30
39.926115,116.338098,0,100,39788.3219328704,2008-12-06,07:43:35
39.926127,116.338015,0,99,39788.3219907407,2008-12-06,07:43:40
39.926122,116.337986,0,98,39788.3220486111,2008-12-06,07:43:45
39.926106,116.337915,0,97,39788.3221064815,2008-12-06,07:43:50
39.926136,116.337862,0,96,39788.3221643518,2008-12-06,07:43:55
39.926165,116.337824,0,95,39788.3222222222,2008-12-06,07:44:00
39.926194,116.33782,0,94,39788.3222800926,2008-12-06,07:44:05
39.926143,116.337774,0,94,39788.322337963,2008-12-06,07:44:10
39.926125,116.337642,0,93,39788.3223958333,2008-12-06,07:44:15
39.926138,116.337582,0,93,39788.3224537037,2008-12-06,07:44:20
39.926155,116.33765,0,92,39788.3225115741,2008-12-06,07:44:25
39.926198,116.337793,0,92,39788.3225694444,2008-12-06,07:44:30
39.926196,116.338031,0,92,39788.3226273148,2008-12-06,07:44:35
39.926232,116.338098,0,92,39788.3226851852,2008-12-06,07:44:40
39.926287,116.337211,0,220,39788.3280092593,2008-12-06,07:52:20
39.926227,116.337665,0,149,39788.3280671296,2008-12-06,07:52:25
39.926135,116.337461,0,120,39788.328125,2008-12-06,07:52:30
39.926212,116.337876,0,111,39788.3281828704,2008-12-06,07:52:35
39.926242,116.338189,0,105,39788.3282407407,2008-12-06,07:52:40
39.926235,116.338418,0,100,39788.3282986111,2008-12-06,07:52:45
39.926192,116.338429,0,96,39788.3283564815,2008-12-06,07:52:50
39.926222,116.338669,0,94,39788.3284143518,2008-12-06,07:52:55
39.926276,116.338884,0,91,39788.3284722222,2008-12-06,07:53:00
39.926269,116.338828,0,89,39788.3285300926,2008-12-06,07:53:05
39.926266,116.338757,0,87,39788.328587963,2008-12-06,07:53:10
39.926327,116.338613,0,85,39788.3286458333,2008-12-06,07:53:15
39.926321,116.338539,0,83,39788.3287037037,2008-12-06,07:53:20
39.926317,116.33882,0,82,39788.3287615741,2008-12-06,07:53:25
39.926418,116.339581,0,80,39788.3288194444,2008-12-06,07:53:30
39.926506,116.340391,0,79,39788.3288773148,2008-12-06,07:53:35
39.926589,116.341242,0,78,39788.3289351852,2008-12-06,07:53:40
39.926661,116.341676,0,77,39788.3289930556,2008-12-06,07:53:45
39.926678,116.341966,0,76,39788.3290509259,2008-12-06,07:53:50
39.926808,116.342162,0,75,39788.3291087963,2008-12-06,07:53:55
39.926856,116.342315,0,74,39788.3291666667,2008-12-06,07:54:00
39.926894,116.342312,0,73,39788.329224537,2008-12-06,07:54:05
39.926864,116.341881,0,72,39788.3292824074,2008-12-06,07:54:10
39.926833,116.34179,0,71,39788.3293402778,2008-12-06,07:54:15
39.926766,116.341516,0,69,39788.3293981481,2008-12-06,07:54:20
39.926698,116.341475,0,68,39788.3294560185,2008-12-06,07:54:25
39.926723,116.341609,0,67,39788.3295138889,2008-12-06,07:54:30
39.92671,116.34161,0,66,39788.3295717593,2008-12-06,07:54:35
39.92665,116.341469,0,65,39788.3296296296,2008-12-06,07:54:40
39.926531,116.341084,0,64,39788.3296875,2008-12-06,07:54:45
39.926551,116.341131,0,62,39788.3297453704,2008-12-06,07:54:50
39.926606,116.341392,0,61,39788.3298032407,2008-12-06,07:54:55
39.92668,116.341657,0,60,39788.3298611111,2008-12-06,07:55:00
39.926782,116.341902,0,59,39788.3299189815,2008-12-06,07:55:05
39.926816,116.342109,0,59,39788.3299768518,2008-12-06,07:55:10
39.926792,116.342185,0,58,39788.3300347222,2008-12-06,07:55:15
39.926761,116.342249,0,57,39788.3300925926,2008-12-06,07:55:20
39.926747,116.342233,0,56,39788.330150463,2008-12-06,07:55:25
39.92662,116.341953,0,55,39788.3302083333,2008-12-06,07:55:30
39.926472,116.34159,0,53,39788.3302662037,2008-12-06,07:55:35
39.926479,116.341636,0,52,39788.3303240741,2008-12-06,07:55:40
39.926547,116.341707,0,51,39788.3303819444,2008-12-06,07:55:45
39.926587,116.341685,0,50,39788.3304398148,2008-12-06,07:55:50
39.92655,116.341685,0,49,39788.3304976852,2008-12-06,07:55:55
39.926574,116.341604,0,47,39788.3305555556,2008-12-06,07:56:00
39.926595,116.341432,0,46,39788.3306134259,2008-12-06,07:56:05
39.926551,116.341205,0,44,39788.3306712963,2008-12-06,07:56:10
39.926466,116.34101,0,43,39788.3307291667,2008-12-06,07:56:15
39.92636,116.340776,0,41,39788.330787037,2008-12-06,07:56:20
39.926297,116.340602,0,39,39788.3308449074,2008-12-06,07:56:25
39.926272,116.340483,0,37,39788.3309027778,2008-12-06,07:56:30
39.926187,116.340179,0,35,39788.3309606481,2008-12-06,07:56:35
39.926115,116.339913,0,34,39788.3310185185,2008-12-06,07:56:40
39.926034,116.339727,0,30,39788.3310763889,2008-12-06,07:56:45
39.926006,116.339739,0,26,39788.3311342593,2008-12-06,07:56:50
39.925953,116.33968,0,24,39788.3311921296,2008-12-06,07:56:55
39.925852,116.339445,0,21,39788.33125,2008-12-06,07:57:00
39.925798,116.339233,0,19,39788.3313078704,2008-12-06,07:57:05
39.925751,116.338944,0,17,39788.3313657407,2008-12-06,07:57:10
39.92579,116.338773,0,15,39788.3314236111,2008-12-06,07:57:15
39.925756,116.338084,0,13,39788.3314814815,2008-12-06,07:57:20
39.9258,116.337481,0,10,39788.3315393519,2008-12-06,07:57:25
39.925845,116.337098,0,9,39788.3315972222,2008-12-06,07:57:30
39.925885,116.336785,0,7,39788.3316550926,2008-12-06,07:57:35
39.925952,116.336743,0,6,39788.331712963,2008-12-06,07:57:40
39.925962,116.336581,0,5,39788.3317708333,2008-12-06,07:57:45
39.925973,116.336497,0,4,39788.3318287037,2008-12-06,07:57:50
39.925888,116.336248,0,2,39788.3318865741,2008-12-06,07:57:55
39.925861,116.336044,0,1,39788.3319444444,2008-12-06,07:58:00
39.92589,116.335964,0,0,39788.3320023148,2008-12-06,07:58:05
39.925917,116.335934,0,0,39788.3320601852,2008-12-06,07:58:10
39.925938,116.335841,0,0,39788.3321180556,2008-12-06,07:58:15
39.925967,116.335499,0,-1,39788.3321759259,2008-12-06,07:58:20
39.925988,116.33512,0,-2,39788.3322337963,2008-12-06,07:58:25
39.925878,116.334755,0,-2,39788.3322916667,2008-12-06,07:58:30
39.925796,116.334538,0,-2,39788.332349537,2008-12-06,07:58:35
39.925648,116.334221,0,-2,39788.3324074074,2008-12-06,07:58:40
39.92554,116.333799,0,-2,39788.3324652778,2008-12-06,07:58:45
39.926105,116.337062,0,159,39788.3436342593,2008-12-06,08:14:50
39.926059,116.336995,0,145,39788.3436921296,2008-12-06,08:14:55
39.925999,116.336952,0,128,39788.34375,2008-12-06,08:15:00
39.925955,116.33702,0,120,39788.3438078704,2008-12-06,08:15:05
39.925927,116.337151,0,116,39788.3438657407,2008-12-06,08:15:10
39.925945,116.337125,0,114,39788.3439236111,2008-12-06,08:15:15
39.925994,116.337091,0,113,39788.3439814815,2008-12-06,08:15:20
39.926102,116.337091,0,113,39788.3440393518,2008-12-06,08:15:25
39.926093,116.337151,0,113,39788.3440972222,2008-12-06,08:15:30
39.926074,116.337157,0,114,39788.3441550926,2008-12-06,08:15:35
39.926073,116.33721,0,116,39788.344212963,2008-12-06,08:15:40
39.926054,116.337249,0,117,39788.3442708333,2008-12-06,08:15:45
39.926024,116.337209,0,119,39788.3443287037,2008-12-06,08:15:50
39.925982,116.33719,0,121,39788.3443865741,2008-12-06,08:15:55
39.925872,116.337252,0,122,39788.3444444444,2008-12-06,08:16:00
39.925872,116.337252,0,122,39788.3444791667,2008-12-06,08:16:03
39.925867,116.337257,0,123,39788.3445023148,2008-12-06,08:16:05
39.925847,116.337328,0,122,39788.3445601852,2008-12-06,08:16:10
39.925772,116.33747,0,122,39788.3446180556,2008-12-06,08:16:15
39.926022,116.336893,0,59,39788.3456018518,2008-12-06,08:17:40
39.925362,116.337634,0,64,39788.3456597222,2008-12-06,08:17:45
39.925322,116.337776,0,65,39788.3457175926,2008-12-06,08:17:50
39.925539,116.33773,0,68,39788.345775463,2008-12-06,08:17:55
39.925972,116.337103,0,-30,39788.3570023148,2008-12-06,08:34:05
39.925989,116.337541,0,57,39788.3570601852,2008-12-06,08:34:10
39.92575,116.337955,0,76,39788.3571180556,2008-12-06,08:34:15
39.92626,116.337495,0,145,39788.3581018519,2008-12-06,08:35:40
39.92633,116.337057,0,126,39788.3581597222,2008-12-06,08:35:45
39.926456,116.337467,0,364,39788.3594907407,2008-12-06,08:37:40
39.92603,116.337831,0,128,39788.3596064815,2008-12-06,08:37:50
39.926002,116.337814,0,112,39788.3596643518,2008-12-06,08:37:55
39.925949,116.337741,0,106,39788.3597222222,2008-12-06,08:38:00
39.925986,116.3376,0,102,39788.3597800926,2008-12-06,08:38:05
39.926013,116.337563,0,100,39788.359837963,2008-12-06,08:38:10
39.92601,116.337535,0,98,39788.3598958333,2008-12-06,08:38:15
39.925977,116.337563,0,97,39788.3599537037,2008-12-06,08:38:20
39.929091,116.333929,0,159,39788.361400463,2008-12-06,08:40:25
39.925764,116.337334,0,88,39788.3614583333,2008-12-06,08:40:30
39.925674,116.337358,0,100,39788.3615162037,2008-12-06,08:40:35
39.925724,116.337312,0,97,39788.3615740741,2008-12-06,08:40:40
39.925794,116.337237,0,94,39788.3616319444,2008-12-06,08:40:45
39.925793,116.33713,0,78,39788.3616898148,2008-12-06,08:40:50
39.925651,116.33701,0,44,39788.3617476852,2008-12-06,08:40:55
39.92535,116.336828,0,23,39788.3618055556,2008-12-06,08:41:00
39.925382,116.336773,0,-1,39788.3618634259,2008-12-06,08:41:05
39.925461,116.336674,0,-15,39788.3619212963,2008-12-06,08:41:10
39.925609,116.336619,0,-24,39788.3619791667,2008-12-06,08:41:15
39.925969,116.336706,0,9,39788.362037037,2008-12-06,08:41:20
39.926186,116.336698,0,30,39788.3620949074,2008-12-06,08:41:25
39.926401,116.336719,0,58,39788.3621527778,2008-12-06,08:41:30
39.926432,116.336715,0,65,39788.3622106481,2008-12-06,08:41:35
39.926558,116.336655,0,67,39788.3622685185,2008-12-06,08:41:40
39.926604,116.336646,0,67,39788.3623263889,2008-12-06,08:41:45
39.926559,116.336677,0,65,39788.3623842593,2008-12-06,08:41:50
39.92651,116.336677,0,65,39788.3624421296,2008-12-06,08:41:55
39.926468,116.336685,0,63,39788.3625,2008-12-06,08:42:00
39.926361,116.336715,0,60,39788.3625578704,2008-12-06,08:42:05
39.926131,116.336688,0,54,39788.3626157407,2008-12-06,08:42:10
39.926117,116.336748,0,52,39788.3626736111,2008-12-06,08:42:15
39.9261,116.336815,0,50,39788.3627314815,2008-12-06,08:42:20
39.926078,116.336878,0,49,39788.3627893519,2008-12-06,08:42:25
39.926065,116.336935,0,48,39788.3628472222,2008-12-06,08:42:30
39.926031,116.336996,0,47,39788.3629050926,2008-12-06,08:42:35
39.925985,116.337039,0,45,39788.362962963,2008-12-06,08:42:40
39.925935,116.337127,0,43,39788.3630208333,2008-12-06,08:42:45
39.926033,116.337486,0,35,39788.3630787037,2008-12-06,08:42:50
39.926034,116.3375,0,34,39788.3631365741,2008-12-06,08:42:55
39.925785,116.337551,0,32,39788.3631944444,2008-12-06,08:43:00
39.925599,116.337567,0,30,39788.3632523148,2008-12-06,08:43:05
39.925289,116.337555,0,25,39788.3633101852,2008-12-06,08:43:10
39.925177,116.337569,0,23,39788.3633680556,2008-12-06,08:43:15
39.925172,116.337589,0,22,39788.3634259259,2008-12-06,08:43:20
39.925162,116.33759,0,22,39788.3634837963,2008-12-06,08:43:25
39.925162,116.33759,0,22,39788.3635185185,2008-12-06,08:43:28
39.925166,116.337592,0,22,39788.3635416667,2008-12-06,08:43:30
39.925196,116.337609,0,21,39788.363599537,2008-12-06,08:43:35
39.925211,116.337612,0,21,39788.3636574074,2008-12-06,08:43:40
39.925214,116.337632,0,21,39788.3637152778,2008-12-06,08:43:45
39.925397,116.33763,0,23,39788.3637731481,2008-12-06,08:43:50
39.925658,116.337743,0,20,39788.3638310185,2008-12-06,08:43:55
39.926209,116.338039,0,19,39788.3638888889,2008-12-06,08:44:00
39.926241,116.338111,0,18,39788.3639467593,2008-12-06,08:44:05
39.926302,116.338112,0,14,39788.3640046296,2008-12-06,08:44:10
39.926522,116.337996,0,12,39788.3640625,2008-12-06,08:44:15
39.926585,116.338013,0,12,39788.3641203704,2008-12-06,08:44:20
39.926624,116.338057,0,8,39788.3641782407,2008-12-06,08:44:25
39.926616,116.338117,0,6,39788.3642361111,2008-12-06,08:44:30
39.926578,116.338162,0,10,39788.3642939815,2008-12-06,08:44:35
39.926478,116.338229,0,12,39788.3643518519,2008-12-06,08:44:40
39.926404,116.338263,0,12,39788.3644097222,2008-12-06,08:44:45
39.926593,116.338335,0,16,39788.3644675926,2008-12-06,08:44:50
39.926739,116.338388,0,17,39788.364525463,2008-12-06,08:44:55
39.926784,116.338357,0,17,39788.3645833333,2008-12-06,08:45:00
39.926824,116.338353,0,17,39788.3646412037,2008-12-06,08:45:05
39.926912,116.338198,0,12,39788.3646990741,2008-12-06,08:45:10
39.926983,116.338109,0,9,39788.3647569444,2008-12-06,08:45:15
39.926999,116.338106,0,9,39788.3648148148,2008-12-06,08:45:20
39.927004,116.338083,0,8,39788.3648726852,2008-12-06,08:45:25
39.926991,116.338054,0,8,39788.3649305556,2008-12-06,08:45:30
39.927086,116.338036,0,21,39788.3649884259,2008-12-06,08:45:35
39.927279,116.337975,0,47,39788.3650462963,2008-12-06,08:45:40
39.927366,116.337899,0,61,39788.3651041667,2008-12-06,08:45:45
39.927422,116.337844,0,71,39788.365162037,2008-12-06,08:45:50
39.927519,116.337791,0,80,39788.3652199074,2008-12-06,08:45:55
39.927526,116.337757,0,82,39788.3652777778,2008-12-06,08:46:00
39.927531,116.337749,0,83,39788.3653356481,2008-12-06,08:46:05
39.927531,116.337749,0,83,39788.3653703704,2008-12-06,08:46:08
39.927537,116.337749,0,82,39788.3653935185,2008-12-06,08:46:10
39.927546,116.337734,0,85,39788.3654513889,2008-12-06,08:46:15
39.927579,116.337742,0,87,39788.3655092593,2008-12-06,08:46:20
39.927564,116.337602,0,82,39788.3655671296,2008-12-06,08:46:25
39.927575,116.337608,0,83,39788.365625,2008-12-06,08:46:30
39.927588,116.337603,0,83,39788.3656828704,2008-12-06,08:46:35
39.927573,116.33764,0,87,39788.3657407407,2008-12-06,08:46:40
39.927668,116.337727,0,97,39788.3657986111,2008-12-06,08:46:45
39.92767,116.337735,0,98,39788.3658564815,2008-12-06,08:46:50
39.92767,116.337735,0,98,39788.3658912037,2008-12-06,08:46:53
39.927668,116.337731,0,98,39788.3659143519,2008-12-06,08:46:55
39.927735,116.337656,0,97,39788.3659722222,2008-12-06,08:47:00
39.927717,116.337647,0,95,39788.3660300926,2008-12-06,08:47:05
39.927717,116.337647,0,95,39788.3660648148,2008-12-06,08:47:08
39.927714,116.337645,0,98,39788.366087963,2008-12-06,08:47:10
39.927702,116.337646,0,100,39788.3661458333,2008-12-06,08:47:15
39.927702,116.337646,0,100,39788.3661805556,2008-12-06,08:47:18
39.927707,116.337638,0,100,39788.3662037037,2008-12-06,08:47:20
39.927693,116.33761,0,98,39788.3662615741,2008-12-06,08:47:25
39.92767,116.337574,0,96,39788.3663194444,2008-12-06,08:47:30
39.927862,116.337669,0,97,39788.3663773148,2008-12-06,08:47:35
39.927894,116.337579,0,93,39788.3664351852,2008-12-06,08:47:40
39.927945,116.337517,0,89,39788.3664930556,2008-12-06,08:47:45
39.927937,116.337554,0,93,39788.3665509259,2008-12-06,08:47:50
39.927937,116.337554,0,93,39788.3665856481,2008-12-06,08:47:53
39.927929,116.337554,0,93,39788.3666087963,2008-12-06,08:47:55
39.927906,116.337578,0,93,39788.3666666667,2008-12-06,08:48:00
39.927883,116.337652,0,96,39788.366724537,2008-12-06,08:48:05
39.927893,116.337658,0,97,39788.3667824074,2008-12-06,08:48:10
39.927893,116.337658,0,97,39788.3668171296,2008-12-06,08:48:13
39.92789,116.337661,0,97,39788.3668402778,2008-12-06,08:48:15
39.927961,116.337584,0,96,39788.3668981481,2008-12-06,08:48:20
39.92797,116.337565,0,97,39788.3669560185,2008-12-06,08:48:25
39.927998,116.337552,0,96,39788.3670138889,2008-12-06,08:48:30
39.928083,116.337449,0,96,39788.3670717593,2008-12-06,08:48:35
39.928115,116.337354,0,94,39788.3671296296,2008-12-06,08:48:40
39.928126,116.337361,0,93,39788.3671875,2008-12-06,08:48:45
39.928132,116.337358,0,93,39788.3672453704,2008-12-06,08:48:50
39.92813,116.337359,0,93,39788.3673032407,2008-12-06,08:48:55
39.92813,116.337359,0,93,39788.367337963,2008-12-06,08:48:58
39.928126,116.337353,0,93,39788.3673611111,2008-12-06,08:49:00
39.928119,116.337341,0,90,39788.3674189815,2008-12-06,08:49:05
39.928105,116.337321,0,90,39788.3674768518,2008-12-06,08:49:10
39.928086,116.337302,0,90,39788.3675347222,2008-12-06,08:49:15
39.92809,116.337292,0,88,39788.3675925926,2008-12-06,08:49:20
39.928109,116.337272,0,88,39788.367650463,2008-12-06,08:49:25
39.928124,116.337273,0,83,39788.3677083333,2008-12-06,08:49:30
39.928193,116.337251,0,81,39788.3677662037,2008-12-06,08:49:35
39.928201,116.337249,0,81,39788.3678240741,2008-12-06,08:49:40
39.928201,116.337249,0,82,39788.3678819444,2008-12-06,08:49:45
39.9282,116.337247,0,82,39788.3679398148,2008-12-06,08:49:50
39.9282,116.337247,0,82,39788.367974537,2008-12-06,08:49:53
39.928193,116.33724,0,82,39788.3679976852,2008-12-06,08:49:55
39.928188,116.337209,0,99,39788.3680555556,2008-12-06,08:50:00
39.928149,116.337207,0,112,39788.3681134259,2008-12-06,08:50:05
39.92813,116.337161,0,153,39788.3681712963,2008-12-06,08:50:10
39.92813,116.337161,0,153,39788.3682060185,2008-12-06,08:50:13
39.928131,116.337168,0,153,39788.3682291667,2008-12-06,08:50:15
39.928109,116.337189,0,156,39788.368287037,2008-12-06,08:50:20
39.928126,116.337201,0,159,39788.3683449074,2008-12-06,08:50:25
39.928128,116.33723,0,160,39788.3684027778,2008-12-06,08:50:30
39.928145,116.337272,0,157,39788.3684606481,2008-12-06,08:50:35
39.92824,116.337286,0,154,39788.3685185185,2008-12-06,08:50:40
39.928234,116.33731,0,152,39788.3685763889,2008-12-06,08:50:45
39.928262,116.337314,0,154,39788.3686342593,2008-12-06,08:50:50
39.92836,116.337272,0,156,39788.3686921296,2008-12-06,08:50:55
39.928512,116.337307,0,165,39788.36875,2008-12-06,08:51:00
39.928719,116.337471,0,166,39788.3688078704,2008-12-06,08:51:05
39.928882,116.337537,0,164,39788.3688657407,2008-12-06,08:51:10
39.929182,116.337645,0,152,39788.3689236111,2008-12-06,08:51:15
39.929368,116.337773,0,178,39788.3689814815,2008-12-06,08:51:20
39.92956,116.337804,0,182,39788.3690393518,2008-12-06,08:51:25
39.929829,116.3379,0,189,39788.3690972222,2008-12-06,08:51:30
39.930077,116.337947,0,190,39788.3691550926,2008-12-06,08:51:35
39.93018,116.337957,0,188,39788.369212963,2008-12-06,08:51:40
39.930208,116.337981,0,197,39788.3692708333,2008-12-06,08:51:45
39.930206,116.337998,0,196,39788.3693287037,2008-12-06,08:51:50
39.930201,116.338021,0,194,39788.3693865741,2008-12-06,08:51:55
39.930198,116.338033,0,193,39788.3694444444,2008-12-06,08:52:00
39.930198,116.338031,0,193,39788.3695023148,2008-12-06,08:52:05
39.930198,116.338031,0,193,39788.369537037,2008-12-06,08:52:08
39.930196,116.338035,0,193,39788.3695601852,2008-12-06,08:52:10
39.930198,116.338048,0,193,39788.3696180556,2008-12-06,08:52:15
39.930208,116.33806,0,193,39788.3696759259,2008-12-06,08:52:20
39.93022,116.338069,0,193,39788.3697337963,2008-12-06,08:52:25
39.930215,116.338066,0,192,39788.3697916667,2008-12-06,08:52:30
39.930208,116.338062,0,192,39788.369849537,2008-12-06,08:52:35
39.930212,116.338054,0,192,39788.3699074074,2008-12-06,08:52:40
39.930216,116.338046,0,192,39788.3699652778,2008-12-06,08:52:45
39.930216,116.338043,0,192,39788.3700231481,2008-12-06,08:52:50
39.930216,116.338043,0,192,39788.3700578704,2008-12-06,08:52:53
39.930218,116.338042,0,192,39788.3700810185,2008-12-06,08:52:55
39.930231,116.338037,0,191,39788.3701388889,2008-12-06,08:53:00
39.930248,116.338015,0,190,39788.3701967593,2008-12-06,08:53:05
39.930367,116.338001,0,195,39788.3702546296,2008-12-06,08:53:10
39.930599,116.337976,0,194,39788.3703125,2008-12-06,08:53:15
39.930978,116.337965,0,173,39788.3703703704,2008-12-06,08:53:20
39.931284,116.337983,0,161,39788.3704282407,2008-12-06,08:53:25
39.93151,116.338021,0,144,39788.3704861111,2008-12-06,08:53:30
39.931719,116.338023,0,135,39788.3705439815,2008-12-06,08:53:35
39.931752,116.33804,0,126,39788.3706018519,2008-12-06,08:53:40
39.931759,116.338059,0,121,39788.3706597222,2008-12-06,08:53:45
39.931876,116.338078,0,111,39788.3707175926,2008-12-06,08:53:50
39.931947,116.338067,0,95,39788.370775463,2008-12-06,08:53:55
39.931935,116.338089,0,101,39788.3708333333,2008-12-06,08:54:00
39.931945,116.338078,0,99,39788.3708912037,2008-12-06,08:54:05
39.932052,116.338069,0,96,39788.3709490741,2008-12-06,08:54:10
39.932322,116.338042,0,93,39788.3710069444,2008-12-06,08:54:15
39.93278,116.338036,0,85,39788.3710648148,2008-12-06,08:54:20
39.933298,116.33806,0,72,39788.3711226852,2008-12-06,08:54:25
39.933752,116.338115,0,63,39788.3711805556,2008-12-06,08:54:30
39.934224,116.338149,0,53,39788.3712384259,2008-12-06,08:54:35
39.934642,116.33816,0,49,39788.3712962963,2008-12-06,08:54:40
39.935033,116.338172,0,43,39788.3713541667,2008-12-06,08:54:45
39.935308,116.338203,0,29,39788.371412037,2008-12-06,08:54:50
39.935444,116.338184,0,50,39788.3714699074,2008-12-06,08:54:55
39.935492,116.33809,0,150,39788.3715277778,2008-12-06,08:55:00
39.936053,116.337995,0,130,39788.3721643519,2008-12-06,08:55:55
39.93619,116.337618,0,111,39788.3722222222,2008-12-06,08:56:00
39.936214,116.337189,0,100,39788.3722800926,2008-12-06,08:56:05
39.936216,116.336924,0,99,39788.372337963,2008-12-06,08:56:10
39.936235,116.336817,0,64,39788.3724074074,2008-12-06,08:56:16
39.936248,116.33675,0,67,39788.3724652778,2008-12-06,08:56:21
39.936182,116.336707,0,78,39788.3725231481,2008-12-06,08:56:26
39.936159,116.336676,0,76,39788.3725810185,2008-12-06,08:56:31
39.936168,116.336621,0,71,39788.3726388889,2008-12-06,08:56:36
39.936251,116.336562,0,62,39788.3726967593,2008-12-06,08:56:41
39.936459,116.336564,0,49,39788.3727546296,2008-12-06,08:56:46
39.936892,116.336474,0,62,39788.3728125,2008-12-06,08:56:51
39.93712,116.336499,0,82,39788.3728703704,2008-12-06,08:56:56
39.937298,116.336442,0,106,39788.3729282407,2008-12-06,08:57:01
39.937399,116.336211,0,109,39788.3729861111,2008-12-06,08:57:06
39.937354,116.335687,0,115,39788.3730439815,2008-12-06,08:57:11
39.937306,116.335108,0,116,39788.3731018519,2008-12-06,08:57:16
39.937283,116.334615,0,114,39788.3731597222,2008-12-06,08:57:21
39.937258,116.334334,0,121,39788.3732175926,2008-12-06,08:57:26
39.937284,116.334167,0,124,39788.373275463,2008-12-06,08:57:31
39.937233,116.333789,0,144,39788.3733333333,2008-12-06,08:57:36
39.937194,116.333312,0,154,39788.3733912037,2008-12-06,08:57:41
39.937189,116.332725,0,150,39788.3734490741,2008-12-06,08:57:46
39.93718,116.33215,0,139,39788.3735069444,2008-12-06,08:57:51
39.937161,116.33155,0,131,39788.3735648148,2008-12-06,08:57:56
39.937117,116.331029,0,124,39788.3736226852,2008-12-06,08:58:01
39.937112,116.330606,0,119,39788.3736805556,2008-12-06,08:58:06
39.937089,116.330257,0,108,39788.3737384259,2008-12-06,08:58:11
39.937075,116.330031,0,108,39788.3737962963,2008-12-06,08:58:16
39.937071,116.329952,0,104,39788.3738541667,2008-12-06,08:58:21
39.937053,116.32993,0,99,39788.373912037,2008-12-06,08:58:26
39.937019,116.329753,0,93,39788.3739699074,2008-12-06,08:58:31
39.937023,116.329742,0,92,39788.3740277778,2008-12-06,08:58:36
39.937037,116.32974,0,93,39788.3740856481,2008-12-06,08:58:41
39.937039,116.32974,0,93,39788.3741435185,2008-12-06,08:58:46
39.937039,116.32974,0,93,39788.3741782407,2008-12-06,08:58:49
39.937041,116.329741,0,94,39788.3742013889,2008-12-06,08:58:51
39.937028,116.329677,0,92,39788.3742592593,2008-12-06,08:58:56
39.937008,116.329488,0,92,39788.3743171296,2008-12-06,08:59:01
39.937081,116.329054,0,108,39788.374375,2008-12-06,08:59:06
39.937056,116.328516,0,109,39788.3744328704,2008-12-06,08:59:11
39.937055,116.327934,0,119,39788.3744907407,2008-12-06,08:59:16
39.937104,116.327361,0,126,39788.3745486111,2008-12-06,08:59:21
39.937137,116.326844,0,137,39788.3746064815,2008-12-06,08:59:26
39.937169,116.32646,0,135,39788.3746643519,2008-12-06,08:59:31
39.937184,116.32619,0,137,39788.3747222222,2008-12-06,08:59:36
39.937223,116.32593,0,141,39788.3747800926,2008-12-06,08:59:41
39.937244,116.325679,0,140,39788.374837963,2008-12-06,08:59:46
39.937264,116.325498,0,134,39788.3748958333,2008-12-06,08:59:51
39.9373,116.325378,0,134,39788.3749537037,2008-12-06,08:59:56
39.93728,116.325174,0,148,39788.3750115741,2008-12-06,09:00:01
39.937301,116.324866,0,142,39788.3750694444,2008-12-06,09:00:06
39.937356,116.324517,0,141,39788.3751273148,2008-12-06,09:00:11
39.937417,116.3242,0,137,39788.3751851852,2008-12-06,09:00:16
39.937407,116.324001,0,128,39788.3752430556,2008-12-06,09:00:21
39.937409,116.323949,0,143,39788.3753009259,2008-12-06,09:00:26
39.937415,116.323944,0,141,39788.3753587963,2008-12-06,09:00:31
39.937416,116.323942,0,141,39788.3754166667,2008-12-06,09:00:36
39.937413,116.323937,0,141,39788.375474537,2008-12-06,09:00:41
39.937409,116.323937,0,141,39788.3755324074,2008-12-06,09:00:46
39.93741,116.32394,0,142,39788.3755902778,2008-12-06,09:00:51
39.937411,116.323943,0,142,39788.3756481481,2008-12-06,09:00:56
39.937411,116.323943,0,142,39788.3756828704,2008-12-06,09:00:59
39.937411,116.323941,0,143,39788.3757060185,2008-12-06,09:01:01
39.937421,116.323824,0,144,39788.3757638889,2008-12-06,09:01:06
39.937425,116.323624,0,146,39788.3758217593,2008-12-06,09:01:11
39.937424,116.323338,0,155,39788.3758796296,2008-12-06,09:01:16
39.937436,116.323141,0,161,39788.3759375,2008-12-06,09:01:21
39.937458,116.32291,0,170,39788.3759953704,2008-12-06,09:01:26
39.937462,116.32269,0,178,39788.3760532407,2008-12-06,09:01:31
39.937434,116.322526,0,183,39788.3761111111,2008-12-06,09:01:36
39.937408,116.322359,0,188,39788.3761689815,2008-12-06,09:01:41
39.937471,116.322091,0,185,39788.3762268518,2008-12-06,09:01:46
39.937541,116.321918,0,153,39788.3762847222,2008-12-06,09:01:51
39.937583,116.321726,0,140,39788.3763425926,2008-12-06,09:01:56
39.937595,116.3216,0,135,39788.376400463,2008-12-06,09:02:01
39.937602,116.321444,0,136,39788.3764583333,2008-12-06,09:02:06
39.937588,116.321188,0,132,39788.3765162037,2008-12-06,09:02:11
39.93758,116.320803,0,131,39788.3765740741,2008-12-06,09:02:16
39.937634,116.320324,0,130,39788.3766319444,2008-12-06,09:02:21
39.937699,116.319965,0,138,39788.3766898148,2008-12-06,09:02:26
39.937862,116.319711,0,140,39788.3767476852,2008-12-06,09:02:31
39.938186,116.319611,0,138,39788.3768055556,2008-12-06,09:02:36
39.938629,116.319572,0,140,39788.3768634259,2008-12-06,09:02:41
39.939056,116.319542,0,136,39788.3769212963,2008-12-06,09:02:46
39.939336,116.319513,0,133,39788.3769791667,2008-12-06,09:02:51
39.939414,116.319503,0,127,39788.377037037,2008-12-06,09:02:56
39.939424,116.319503,0,129,39788.3770949074,2008-12-06,09:03:01
39.939446,116.319505,0,130,39788.3771527778,2008-12-06,09:03:06
39.939644,116.319482,0,133,39788.3772106481,2008-12-06,09:03:11
39.940035,116.319446,0,123,39788.3772685185,2008-12-06,09:03:16
39.940447,116.319399,0,126,39788.3773263889,2008-12-06,09:03:21
39.940853,116.319344,0,133,39788.3773842593,2008-12-06,09:03:26
39.941289,116.319289,0,136,39788.3774421296,2008-12-06,09:03:31
39.941726,116.319214,0,139,39788.3775,2008-12-06,09:03:36
39.942133,116.319168,0,131,39788.3775578704,2008-12-06,09:03:41
39.942461,116.319133,0,129,39788.3776157407,2008-12-06,09:03:46
39.942745,116.319089,0,132,39788.3776736111,2008-12-06,09:03:51
39.942974,116.31907,0,138,39788.3777314815,2008-12-06,09:03:56
39.943201,116.319054,0,139,39788.3777893518,2008-12-06,09:04:01
39.943342,116.319033,0,151,39788.3778472222,2008-12-06,09:04:06
39.94338,116.319038,0,160,39788.3779050926,2008-12-06,09:04:11
39.943392,116.319037,0,165,39788.377962963,2008-12-06,09:04:16
39.943408,116.319036,0,172,39788.3780208333,2008-12-06,09:04:21
39.943418,116.319034,0,180,39788.3780787037,2008-12-06,09:04:26
39.943427,116.31903,0,188,39788.3781365741,2008-12-06,09:04:31
39.943439,116.319023,0,200,39788.3781944444,2008-12-06,09:04:36
39.943463,116.318934,0,220,39788.3782523148,2008-12-06,09:04:41
39.943424,116.318909,0,258,39788.3783101852,2008-12-06,09:04:46
39.943375,116.318938,0,219,39788.3783680556,2008-12-06,09:04:51
39.943345,116.318856,0,233,39788.3784259259,2008-12-06,09:04:56
39.943383,116.318665,0,251,39788.3784837963,2008-12-06,09:05:01
39.943458,116.318687,0,269,39788.3785416667,2008-12-06,09:05:06
39.943523,116.318663,0,277,39788.378599537,2008-12-06,09:05:11
39.943539,116.318689,0,277,39788.3786574074,2008-12-06,09:05:16
39.943535,116.318711,0,276,39788.3787152778,2008-12-06,09:05:21
39.943536,116.318711,0,277,39788.3787731482,2008-12-06,09:05:26
39.943536,116.318711,0,277,39788.3788078704,2008-12-06,09:05:29
39.943537,116.318711,0,277,39788.3788310185,2008-12-06,09:05:31
39.943627,116.318733,0,268,39788.3788888889,2008-12-06,09:05:36
39.943831,116.318621,0,262,39788.3789467593,2008-12-06,09:05:41
39.944009,116.318632,0,231,39788.3790046296,2008-12-06,09:05:46
39.944262,116.318779,0,192,39788.3790625,2008-12-06,09:05:51
39.94453,116.318755,0,170,39788.3791203704,2008-12-06,09:05:56
39.944831,116.318733,0,149,39788.3791782407,2008-12-06,09:06:01
39.945205,116.318701,0,125,39788.3792361111,2008-12-06,09:06:06
39.945594,116.318672,0,111,39788.3792939815,2008-12-06,09:06:11
39.946013,116.318584,0,125,39788.3793518519,2008-12-06,09:06:16
39.946382,116.318516,0,115,39788.3794097222,2008-12-06,09:06:21
39.946608,116.318418,0,110,39788.3794675926,2008-12-06,09:06:26
39.946764,116.318386,0,118,39788.379525463,2008-12-06,09:06:31
39.946801,116.318386,0,115,39788.3795833333,2008-12-06,09:06:36
39.946758,116.318378,0,114,39788.3796412037,2008-12-06,09:06:41
39.946745,116.318372,0,112,39788.3796990741,2008-12-06,09:06:46
39.94678,116.318369,0,112,39788.3797569444,2008-12-06,09:06:51
39.946784,116.318365,0,114,39788.3798148148,2008-12-06,09:06:56
39.946784,116.318365,0,114,39788.379849537,2008-12-06,09:06:59
39.94678,116.318357,0,113,39788.3798726852,2008-12-06,09:07:01
39.946862,116.318292,0,116,39788.3799305556,2008-12-06,09:07:06
39.947211,116.31816,0,126,39788.3799884259,2008-12-06,09:07:11
39.947642,116.318145,0,149,39788.3800462963,2008-12-06,09:07:16
39.948039,116.31807,0,159,39788.3801041667,2008-12-06,09:07:21
39.948391,116.317987,0,162,39788.380162037,2008-12-06,09:07:26
39.948827,116.317879,0,206,39788.3802199074,2008-12-06,09:07:31
39.949221,116.317817,0,227,39788.3802777778,2008-12-06,09:07:36
39.949616,116.317698,0,269,39788.3803356481,2008-12-06,09:07:41
39.949798,116.317648,0,297,39788.3803935185,2008-12-06,09:07:46
39.94988,116.317671,0,294,39788.3804513889,2008-12-06,09:07:51
39.949864,116.3177,0,284,39788.3805092593,2008-12-06,09:07:56
39.949887,116.317689,0,291,39788.3805671296,2008-12-06,09:08:01
39.94992,116.317685,0,297,39788.380625,2008-12-06,09:08:06
39.949939,116.317685,0,304,39788.3806828704,2008-12-06,09:08:11
39.949966,116.317683,0,308,39788.3807407407,2008-12-06,09:08:16
39.950201,116.317707,0,313,39788.3807986111,2008-12-06,09:08:21
39.95021,116.317706,0,317,39788.3808564815,2008-12-06,09:08:26
39.950222,116.31771,0,322,39788.3809143519,2008-12-06,09:08:31
39.950233,116.317713,0,327,39788.3809722222,2008-12-06,09:08:36
39.950233,116.317713,0,327,39788.3810069444,2008-12-06,09:08:39
39.950236,116.317719,0,332,39788.3810300926,2008-12-06,09:08:41
39.950246,116.317721,0,336,39788.381087963,2008-12-06,09:08:46
39.950426,116.317771,0,342,39788.3811458333,2008-12-06,09:08:51
39.950618,116.317744,0,341,39788.3812037037,2008-12-06,09:08:56
39.950855,116.317693,0,329,39788.3812615741,2008-12-06,09:09:01
39.951113,116.317692,0,302,39788.3813194444,2008-12-06,09:09:06
39.951172,116.31777,0,244,39788.3813773148,2008-12-06,09:09:11
39.951172,116.317789,0,214,39788.3814351852,2008-12-06,09:09:16
39.951176,116.317789,0,198,39788.3814930556,2008-12-06,09:09:21
39.951173,116.317789,0,193,39788.3815509259,2008-12-06,09:09:26
39.951168,116.317791,0,191,39788.3816087963,2008-12-06,09:09:31
39.95117,116.317791,0,189,39788.3816666667,2008-12-06,09:09:36
39.95117,116.317791,0,189,39788.3817013889,2008-12-06,09:09:39
39.951173,116.317791,0,188,39788.381724537,2008-12-06,09:09:41
39.951182,116.317791,0,186,39788.3817824074,2008-12-06,09:09:46
39.951194,116.317791,0,184,39788.3818402778,2008-12-06,09:09:51
39.951257,116.317792,0,169,39788.3818981481,2008-12-06,09:09:56
39.95137,116.31767,0,159,39788.3819560185,2008-12-06,09:10:01
39.951687,116.317644,0,172,39788.3820138889,2008-12-06,09:10:06
39.952137,116.317672,0,178,39788.3820717593,2008-12-06,09:10:11
39.952642,116.317681,0,188,39788.3821296296,2008-12-06,09:10:16
39.953211,116.317572,0,187,39788.3821875,2008-12-06,09:10:21
39.95368,116.31758,0,181,39788.3822453704,2008-12-06,09:10:26
39.954018,116.317547,0,164,39788.3823032407,2008-12-06,09:10:31
39.954334,116.317509,0,171,39788.3823611111,2008-12-06,09:10:36
39.954568,116.317484,0,189,39788.3824189815,2008-12-06,09:10:41
39.954688,116.317465,0,209,39788.3824768519,2008-12-06,09:10:46
39.954699,116.317453,0,229,39788.3825347222,2008-12-06,09:10:51
39.954704,116.317453,0,242,39788.3825925926,2008-12-06,09:10:56
39.954704,116.317453,0,242,39788.3826273148,2008-12-06,09:10:59
39.95471,116.317452,0,256,39788.382650463,2008-12-06,09:11:01
39.954727,116.317452,0,270,39788.3827083333,2008-12-06,09:11:06
39.954862,116.317453,0,283,39788.3827662037,2008-12-06,09:11:11
39.955256,116.317324,0,223,39788.3828240741,2008-12-06,09:11:16
39.95564,116.317302,0,190,39788.3828819444,2008-12-06,09:11:21
39.956133,116.317256,0,191,39788.3829398148,2008-12-06,09:11:26
39.956652,116.317205,0,179,39788.3829976852,2008-12-06,09:11:31
39.957148,116.317152,0,165,39788.3830555556,2008-12-06,09:11:36
39.9576,116.317047,0,142,39788.3831134259,2008-12-06,09:11:41
39.958028,116.316967,0,146,39788.3831712963,2008-12-06,09:11:46
39.958424,116.316906,0,155,39788.3832291667,2008-12-06,09:11:51
39.958605,116.316866,0,148,39788.383287037,2008-12-06,09:11:56
39.95874,116.316841,0,154,39788.3833449074,2008-12-06,09:12:01
39.958779,116.316809,0,157,39788.3834027778,2008-12-06,09:12:06
39.958806,116.316751,0,165,39788.3834606481,2008-12-06,09:12:11
39.958863,116.316676,0,179,39788.3835185185,2008-12-06,09:12:16
39.958883,116.316576,0,198,39788.3835763889,2008-12-06,09:12:21
39.958819,116.316579,0,209,39788.3836342593,2008-12-06,09:12:26
39.958817,116.31658,0,212,39788.3836921296,2008-12-06,09:12:31
39.958809,116.316585,0,213,39788.38375,2008-12-06,09:12:36
39.958806,116.316587,0,213,39788.3838078704,2008-12-06,09:12:41
39.958806,116.316587,0,213,39788.3838425926,2008-12-06,09:12:44
39.958808,116.316585,0,214,39788.3838657407,2008-12-06,09:12:46
39.958834,116.316546,0,214,39788.3839236111,2008-12-06,09:12:51
39.958923,116.3165,0,220,39788.3839814815,2008-12-06,09:12:56
39.958961,116.316486,0,226,39788.3840393518,2008-12-06,09:13:01
39.959017,116.316497,0,229,39788.3840972222,2008-12-06,09:13:06
39.958982,116.316603,0,233,39788.3841550926,2008-12-06,09:13:11
39.958982,116.316603,0,233,39788.3841898148,2008-12-06,09:13:14
39.958984,116.316599,0,233,39788.384212963,2008-12-06,09:13:16
39.958994,116.316594,0,233,39788.3842708333,2008-12-06,09:13:21
39.959011,116.316557,0,233,39788.3843287037,2008-12-06,09:13:26
39.959087,116.316535,0,224,39788.3843865741,2008-12-06,09:13:31
39.959469,116.316465,0,236,39788.3844444444,2008-12-06,09:13:36
39.959766,116.31643,0,245,39788.3845023148,2008-12-06,09:13:41
39.95988,116.316488,0,250,39788.3845601852,2008-12-06,09:13:46
39.959969,116.316594,0,250,39788.3846180556,2008-12-06,09:13:51
39.960045,116.316647,0,255,39788.3846759259,2008-12-06,09:13:56
39.960246,116.316652,0,262,39788.3847337963,2008-12-06,09:14:01
39.960477,116.316575,0,266,39788.3847916667,2008-12-06,09:14:06
39.960752,116.316489,0,264,39788.384849537,2008-12-06,09:14:11
39.96098,116.316425,0,258,39788.3849074074,2008-12-06,09:14:16
39.961115,116.316433,0,257,39788.3849652778,2008-12-06,09:14:21
39.961195,116.3165,0,226,39788.3850231481,2008-12-06,09:14:26
39.961255,116.316495,0,204,39788.3850810185,2008-12-06,09:14:31
39.961255,116.316495,0,204,39788.3851157407,2008-12-06,09:14:34
39.961255,116.316493,0,197,39788.3851388889,2008-12-06,09:14:36
39.961409,116.316501,0,177,39788.3851967593,2008-12-06,09:14:41
39.961617,116.316496,0,157,39788.3852546296,2008-12-06,09:14:46
39.961872,116.316486,0,141,39788.3853125,2008-12-06,09:14:51
39.962113,116.316462,0,128,39788.3853703704,2008-12-06,09:14:56
39.962324,116.316415,0,121,39788.3854282407,2008-12-06,09:15:01
39.962474,116.316382,0,117,39788.3854861111,2008-12-06,09:15:06
39.962572,116.316331,0,126,39788.3855439815,2008-12-06,09:15:11
39.96265,116.316322,0,133,39788.3856018518,2008-12-06,09:15:16
39.962758,116.316281,0,135,39788.3856597222,2008-12-06,09:15:21
39.962832,116.316254,0,130,39788.3857175926,2008-12-06,09:15:26
39.962854,116.316242,0,122,39788.385775463,2008-12-06,09:15:31
39.962854,116.316241,0,122,39788.3858333333,2008-12-06,09:15:36
39.962854,116.316241,0,122,39788.3858680556,2008-12-06,09:15:39
39.962862,116.316235,0,123,39788.3858912037,2008-12-06,09:15:41
39.962947,116.316224,0,124,39788.3859490741,2008-12-06,09:15:46
39.963059,116.316194,0,132,39788.3860069444,2008-12-06,09:15:51
39.963073,116.316189,0,138,39788.3860648148,2008-12-06,09:15:56
39.963069,116.316191,0,144,39788.3861226852,2008-12-06,09:16:01
39.963076,116.31619,0,145,39788.3861805556,2008-12-06,09:16:06
39.963079,116.31619,0,146,39788.3862384259,2008-12-06,09:16:11
39.963083,116.316189,0,146,39788.3862962963,2008-12-06,09:16:16
39.963086,116.316189,0,147,39788.3863541667,2008-12-06,09:16:21
39.96309,116.316187,0,147,39788.386412037,2008-12-06,09:16:26
39.96309,116.316187,0,147,39788.3864467593,2008-12-06,09:16:29
39.963098,116.316183,0,148,39788.3864699074,2008-12-06,09:16:31
39.963076,116.316185,0,150,39788.3865277778,2008-12-06,09:16:36
39.963046,116.316221,0,151,39788.3865856482,2008-12-06,09:16:41
39.963042,116.31622,0,151,39788.3866435185,2008-12-06,09:16:46
39.963039,116.316215,0,152,39788.3867013889,2008-12-06,09:16:51
39.963039,116.316215,0,152,39788.3867361111,2008-12-06,09:16:54
39.963041,116.316212,0,152,39788.3867592593,2008-12-06,09:16:56
39.963079,116.316164,0,152,39788.3868171296,2008-12-06,09:17:01
39.963117,116.316099,0,153,39788.386875,2008-12-06,09:17:06
39.963181,116.316024,0,153,39788.3869328704,2008-12-06,09:17:11
39.963252,116.316075,0,153,39788.3869907407,2008-12-06,09:17:16
39.963134,116.316107,0,154,39788.3870486111,2008-12-06,09:17:21
39.963092,116.316117,0,155,39788.3871064815,2008-12-06,09:17:26
39.963088,116.316135,0,155,39788.3871643519,2008-12-06,09:17:31
39.963166,116.316167,0,155,39788.3872222222,2008-12-06,09:17:36
39.963166,116.316167,0,155,39788.3872569444,2008-12-06,09:17:39
39.963159,116.316169,0,155,39788.3872800926,2008-12-06,09:17:41
39.963068,116.316214,0,155,39788.387337963,2008-12-06,09:17:46
39.963026,116.316235,0,153,39788.3873958333,2008-12-06,09:17:51
39.963052,116.316242,0,151,39788.3874537037,2008-12-06,09:17:56
39.963105,116.31622,0,148,39788.3875115741,2008-12-06,09:18:01
39.963103,116.316221,0,148,39788.3875694444,2008-12-06,09:18:06
39.963103,116.316221,0,147,39788.3876273148,2008-12-06,09:18:11
39.963102,116.316221,0,147,39788.3876851852,2008-12-06,09:18:16
39.963102,116.316221,0,147,39788.3877199074,2008-12-06,09:18:19
39.963103,116.31622,0,147,39788.3877430556,2008-12-06,09:18:21
39.963129,116.316197,0,143,39788.3878009259,2008-12-06,09:18:26
39.963244,116.316154,0,138,39788.3878587963,2008-12-06,09:18:31
39.963338,116.316125,0,134,39788.3879166667,2008-12-06,09:18:36
39.963529,116.316047,0,131,39788.387974537,2008-12-06,09:18:41
39.963836,116.315931,0,131,39788.3880324074,2008-12-06,09:18:46
39.96411,116.315846,0,131,39788.3880902778,2008-12-06,09:18:51
39.964423,116.315758,0,129,39788.3881481481,2008-12-06,09:18:56
39.964685,116.315687,0,130,39788.3882060185,2008-12-06,09:19:01
39.964786,116.31564,0,128,39788.3882638889,2008-12-06,09:19:06
39.964875,116.315624,0,137,39788.3883217593,2008-12-06,09:19:11
39.964894,116.315618,0,135,39788.3883796296,2008-12-06,09:19:16
39.964908,116.315611,0,135,39788.3884375,2008-12-06,09:19:21
39.964918,116.315605,0,135,39788.3884953704,2008-12-06,09:19:26
39.964951,116.315594,0,133,39788.3885532407,2008-12-06,09:19:31
39.964985,116.315592,0,129,39788.3886111111,2008-12-06,09:19:36
39.964985,116.315592,0,129,39788.3886458333,2008-12-06,09:19:39
39.96499,116.315597,0,125,39788.3886689815,2008-12-06,09:19:41
39.965002,116.315592,0,127,39788.3887268519,2008-12-06,09:19:46
39.965021,116.315598,0,128,39788.3887847222,2008-12-06,09:19:51
39.965027,116.315597,0,129,39788.3888425926,2008-12-06,09:19:56
39.965027,116.315597,0,129,39788.3888773148,2008-12-06,09:19:59
39.96503,116.315596,0,131,39788.388900463,2008-12-06,09:20:01
39.965041,116.315596,0,127,39788.3889583333,2008-12-06,09:20:06
39.965074,116.315589,0,125,39788.3890162037,2008-12-06,09:20:11
39.965285,116.315445,0,135,39788.3916782407,2008-12-06,09:24:01
39.965615,116.315311,0,135,39788.3917361111,2008-12-06,09:24:06
39.965962,116.315159,0,136,39788.3917939815,2008-12-06,09:24:11
39.966271,116.314997,0,139,39788.3918518518,2008-12-06,09:24:16
39.966562,116.314835,0,139,39788.3919097222,2008-12-06,09:24:21
39.966893,116.31469,0,138,39788.3919675926,2008-12-06,09:24:26
39.96716,116.314599,0,140,39788.392025463,2008-12-06,09:24:31
39.967401,116.314486,0,133,39788.3920833333,2008-12-06,09:24:36
39.967691,116.314387,0,129,39788.3921412037,2008-12-06,09:24:41
39.967862,116.314327,0,127,39788.3921990741,2008-12-06,09:24:46
39.967888,116.314311,0,127,39788.3922569444,2008-12-06,09:24:51
39.967874,116.314344,0,127,39788.3923148148,2008-12-06,09:24:56
39.967881,116.314341,0,127,39788.3923726852,2008-12-06,09:25:01
39.967887,116.314336,0,127,39788.3924305556,2008-12-06,09:25:06
39.967893,116.314332,0,127,39788.3924884259,2008-12-06,09:25:11
39.967893,116.314332,0,127,39788.3925231481,2008-12-06,09:25:14
39.967889,116.314335,0,127,39788.3925462963,2008-12-06,09:25:16
39.96788,116.314341,0,127,39788.3926041667,2008-12-06,09:25:21
39.967918,116.314331,0,127,39788.392662037,2008-12-06,09:25:26
39.968202,116.314192,0,122,39788.3927199074,2008-12-06,09:25:31
39.968509,116.314035,0,117,39788.3927777778,2008-12-06,09:25:36
39.968891,116.313906,0,114,39788.3928356481,2008-12-06,09:25:41
39.96931,116.313779,0,105,39788.3928935185,2008-12-06,09:25:46
39.969534,116.313678,0,107,39788.3929513889,2008-12-06,09:25:51
39.969642,116.313591,0,107,39788.3930092593,2008-12-06,09:25:56
39.96965,116.313552,0,114,39788.3930671296,2008-12-06,09:26:01
39.969601,116.313516,0,115,39788.393125,2008-12-06,09:26:06
39.969637,116.313512,0,120,39788.3931828704,2008-12-06,09:26:11
39.969709,116.313482,0,123,39788.3932407407,2008-12-06,09:26:16
39.969745,116.313487,0,115,39788.3932986111,2008-12-06,09:26:21
39.969768,116.313497,0,112,39788.3933564815,2008-12-06,09:26:26
39.969822,116.31348,0,114,39788.3934143518,2008-12-06,09:26:31
39.970038,116.313345,0,118,39788.3934722222,2008-12-06,09:26:36
39.970288,116.313261,0,118,39788.3935300926,2008-12-06,09:26:41
39.970519,116.313185,0,118,39788.393587963,2008-12-06,09:26:46
39.970756,116.313118,0,120,39788.3936458333,2008-12-06,09:26:51
39.97107,116.313018,0,129,39788.3937037037,2008-12-06,09:26:56
39.971346,116.312917,0,141,39788.3937615741,2008-12-06,09:27:01
39.97163,116.312763,0,132,39788.3938194444,2008-12-06,09:27:06
39.971889,116.312645,0,121,39788.3938773148,2008-12-06,09:27:11
39.972209,116.312528,0,121,39788.3939351852,2008-12-06,09:27:16
39.972511,116.312407,0,122,39788.3939930556,2008-12-06,09:27:21
39.972621,116.312365,0,114,39788.3940509259,2008-12-06,09:27:26
39.972759,116.312324,0,119,39788.3941087963,2008-12-06,09:27:31
39.972832,116.312301,0,133,39788.3941666667,2008-12-06,09:27:36
39.97304,116.312205,0,141,39788.394224537,2008-12-06,09:27:41
39.973391,116.312109,0,145,39788.3942824074,2008-12-06,09:27:46
39.973799,116.31201,0,154,39788.3943402778,2008-12-06,09:27:51
39.973938,116.312043,0,165,39788.3943981482,2008-12-06,09:27:56
39.974006,116.312023,0,169,39788.3944560185,2008-12-06,09:28:01
39.974016,116.312016,0,170,39788.3945138889,2008-12-06,09:28:06
39.974032,116.312007,0,171,39788.3945717593,2008-12-06,09:28:11
39.974059,116.311987,0,173,39788.3946296296,2008-12-06,09:28:16
39.97408,116.31197,0,175,39788.3946875,2008-12-06,09:28:21
39.974093,116.311962,0,177,39788.3947453704,2008-12-06,09:28:26
39.974097,116.31196,0,177,39788.3948032407,2008-12-06,09:28:31
39.9741,116.311958,0,178,39788.3948611111,2008-12-06,09:28:36
39.974102,116.311957,0,178,39788.3949189815,2008-12-06,09:28:41
39.974099,116.311959,0,178,39788.3949768519,2008-12-06,09:28:46
39.974099,116.311959,0,178,39788.3950115741,2008-12-06,09:28:49
39.974106,116.311954,0,178,39788.3950347222,2008-12-06,09:28:51
39.974116,116.311947,0,179,39788.3950925926,2008-12-06,09:28:56
39.974131,116.311939,0,180,39788.395150463,2008-12-06,09:29:01
39.974139,116.311934,0,181,39788.3952083333,2008-12-06,09:29:06
39.974139,116.311934,0,181,39788.3952430556,2008-12-06,09:29:09
39.974141,116.311933,0,181,39788.3952662037,2008-12-06,09:29:11
39.974137,116.311922,0,182,39788.3953240741,2008-12-06,09:29:16
39.974137,116.311922,0,182,39788.3953587963,2008-12-06,09:29:19
39.974143,116.311918,0,183,39788.3953819444,2008-12-06,09:29:21
39.974154,116.311911,0,183,39788.3954398148,2008-12-06,09:29:26
39.974154,116.311911,0,183,39788.395474537,2008-12-06,09:29:29
39.974159,116.311908,0,183,39788.3954976852,2008-12-06,09:29:31
39.974172,116.311892,0,182,39788.3955555556,2008-12-06,09:29:36
39.974184,116.311865,0,179,39788.3956134259,2008-12-06,09:29:41
39.974186,116.311854,0,178,39788.3956712963,2008-12-06,09:29:46
39.974204,116.311838,0,177,39788.3957291667,2008-12-06,09:29:51
39.974227,116.31184,0,175,39788.395787037,2008-12-06,09:29:56
39.97423,116.311871,0,175,39788.3958449074,2008-12-06,09:30:01
39.97421,116.311897,0,175,39788.3959027778,2008-12-06,09:30:06
39.974188,116.311896,0,172,39788.3959606481,2008-12-06,09:30:11
39.974126,116.311936,0,172,39788.3960185185,2008-12-06,09:30:16
39.974266,116.311855,0,174,39788.3960763889,2008-12-06,09:30:21
39.974546,116.311783,0,188,39788.3961342593,2008-12-06,09:30:26
39.974885,116.311643,0,211,39788.3961921296,2008-12-06,09:30:31
39.975266,116.311525,0,222,39788.39625,2008-12-06,09:30:36
39.975606,116.311361,0,219,39788.3963078704,2008-12-06,09:30:41
39.975828,116.311267,0,202,39788.3963657407,2008-12-06,09:30:46
39.976152,116.31119,0,200,39788.3964236111,2008-12-06,09:30:51
39.976296,116.311139,0,204,39788.3964814815,2008-12-06,09:30:56
39.976307,116.311121,0,209,39788.3965393519,2008-12-06,09:31:01
39.976236,116.311128,0,214,39788.3965972222,2008-12-06,09:31:06
39.976156,116.311133,0,222,39788.3966550926,2008-12-06,09:31:11
39.97619,116.311051,0,229,39788.396712963,2008-12-06,09:31:16
39.976216,116.311004,0,239,39788.3967708333,2008-12-06,09:31:21
39.976216,116.311004,0,239,39788.3968055556,2008-12-06,09:31:24
39.976221,116.311003,0,246,39788.3968287037,2008-12-06,09:31:26
39.976247,116.310959,0,259,39788.3968865741,2008-12-06,09:31:31
39.976264,116.31091,0,276,39788.3969444444,2008-12-06,09:31:36
39.976254,116.31085,0,290,39788.3970023148,2008-12-06,09:31:41
39.976282,116.31083,0,305,39788.3970601852,2008-12-06,09:31:46
39.976337,116.310796,0,330,39788.3971180556,2008-12-06,09:31:51
39.976411,116.310759,0,357,39788.3971759259,2008-12-06,09:31:56
39.976628,116.310725,0,381,39788.3972337963,2008-12-06,09:32:01
39.977068,116.310733,0,395,39788.3972916667,2008-12-06,09:32:06
39.977541,116.310772,0,406,39788.397349537,2008-12-06,09:32:11
39.977945,116.310614,0,417,39788.3974074074,2008-12-06,09:32:16
39.978267,116.310419,0,409,39788.3974652778,2008-12-06,09:32:21
39.978291,116.310379,0,403,39788.3975231481,2008-12-06,09:32:26
39.978434,116.310289,0,398,39788.3975810185,2008-12-06,09:32:31
39.978676,116.310189,0,403,39788.3976388889,2008-12-06,09:32:36
39.978846,116.310081,0,411,39788.3976967593,2008-12-06,09:32:41
39.978957,116.310065,0,398,39788.3977546296,2008-12-06,09:32:46
39.979022,116.310038,0,348,39788.3978125,2008-12-06,09:32:51
39.979162,116.310064,0,334,39788.3978703704,2008-12-06,09:32:56
39.979401,116.310222,0,293,39788.3979282407,2008-12-06,09:33:01
39.979721,116.31028,0,265,39788.3979861111,2008-12-06,09:33:06
39.980219,116.310296,0,252,39788.3980439815,2008-12-06,09:33:11
39.980664,116.310351,0,234,39788.3981018519,2008-12-06,09:33:16
39.980969,116.310498,0,217,39788.3981597222,2008-12-06,09:33:21
39.981091,116.310705,0,204,39788.3982175926,2008-12-06,09:33:26
39.98122,116.310725,0,206,39788.398275463,2008-12-06,09:33:31
39.981325,116.310757,0,232,39788.3983333333,2008-12-06,09:33:36
39.981355,116.31079,0,276,39788.3983912037,2008-12-06,09:33:41
39.981324,116.310795,0,271,39788.3984490741,2008-12-06,09:33:46
39.981151,116.310795,0,277,39788.3985069444,2008-12-06,09:33:51
39.981094,116.310811,0,284,39788.3985648148,2008-12-06,09:33:56
39.981023,116.310819,0,291,39788.3986226852,2008-12-06,09:34:01
39.980961,116.310802,0,297,39788.3986805556,2008-12-06,09:34:06
39.980972,116.310779,0,300,39788.3987384259,2008-12-06,09:34:11
39.980978,116.310773,0,300,39788.3987962963,2008-12-06,09:34:16
39.980978,116.310773,0,300,39788.3988310185,2008-12-06,09:34:19
39.980975,116.310772,0,300,39788.3988541667,2008-12-06,09:34:21
39.98099,116.310762,0,300,39788.398912037,2008-12-06,09:34:26
39.98108,116.310744,0,305,39788.3989699074,2008-12-06,09:34:31
39.981255,116.310611,0,327,39788.3990277778,2008-12-06,09:34:36
39.981392,116.310537,0,344,39788.3990856481,2008-12-06,09:34:41
39.981495,116.310427,0,352,39788.3991435185,2008-12-06,09:34:46
39.981669,116.310357,0,360,39788.3992013889,2008-12-06,09:34:51
39.981838,116.310309,0,366,39788.3992592593,2008-12-06,09:34:56
39.981855,116.31024,0,373,39788.3993171296,2008-12-06,09:35:01
39.981906,116.310227,0,387,39788.399375,2008-12-06,09:35:06
39.982097,116.310223,0,412,39788.3994328704,2008-12-06,09:35:11
39.982275,116.310188,0,437,39788.3994907407,2008-12-06,09:35:16
39.982395,116.31014,0,456,39788.3995486111,2008-12-06,09:35:21
39.982433,116.310201,0,483,39788.3996064815,2008-12-06,09:35:26
39.982482,116.310172,0,503,39788.3996643518,2008-12-06,09:35:31
39.982528,116.310153,0,519,39788.3997222222,2008-12-06,09:35:36
39.982561,116.3101,0,535,39788.3997800926,2008-12-06,09:35:41
39.982575,116.310049,0,549,39788.399837963,2008-12-06,09:35:46
39.982581,116.310017,0,557,39788.3998958333,2008-12-06,09:35:51
39.982668,116.309984,0,568,39788.3999537037,2008-12-06,09:35:56
39.982803,116.309926,0,582,39788.4000115741,2008-12-06,09:36:01
39.982819,116.309896,0,587,39788.4000694444,2008-12-06,09:36:06
39.982823,116.309877,0,594,39788.4001273148,2008-12-06,09:36:11
39.982823,116.309877,0,594,39788.400162037,2008-12-06,09:36:14
39.982817,116.309883,0,600,39788.4001851852,2008-12-06,09:36:16
39.982838,116.309895,0,607,39788.4002430556,2008-12-06,09:36:21
39.982892,116.309909,0,613,39788.4003009259,2008-12-06,09:36:26
39.982998,116.309942,0,622,39788.4003587963,2008-12-06,09:36:31
39.983076,116.309953,0,631,39788.4004166667,2008-12-06,09:36:36
39.983142,116.309897,0,635,39788.400474537,2008-12-06,09:36:41
39.983206,116.309827,0,639,39788.4005324074,2008-12-06,09:36:46
39.983352,116.309814,0,642,39788.4005902778,2008-12-06,09:36:51
39.983564,116.309807,0,646,39788.4006481481,2008-12-06,09:36:56
39.983708,116.30992,0,650,39788.4007060185,2008-12-06,09:37:01
39.983829,116.310015,0,648,39788.4007638889,2008-12-06,09:37:06
39.983982,116.310136,0,643,39788.4008217593,2008-12-06,09:37:11
39.983953,116.310177,0,642,39788.4008796296,2008-12-06,09:37:16
39.983933,116.310299,0,638,39788.4009375,2008-12-06,09:37:21
39.983963,116.310297,0,632,39788.4009953704,2008-12-06,09:37:26
39.984037,116.310371,0,622,39788.4010532407,2008-12-06,09:37:31
39.984194,116.310326,0,606,39788.4011111111,2008-12-06,09:37:36
39.984455,116.310274,0,590,39788.4011689815,2008-12-06,09:37:41
39.984775,116.310215,0,570,39788.4012268518,2008-12-06,09:37:46
39.9849,116.310186,0,554,39788.4012847222,2008-12-06,09:37:51
39.984922,116.310192,0,550,39788.4013425926,2008-12-06,09:37:56
39.984959,116.31018,0,544,39788.401400463,2008-12-06,09:38:01
39.985029,116.310122,0,534,39788.4014583333,2008-12-06,09:38:06
39.984964,116.310029,0,505,39788.4015162037,2008-12-06,09:38:11
39.984966,116.309945,0,478,39788.4015740741,2008-12-06,09:38:16
39.984949,116.309677,0,452,39788.4016319444,2008-12-06,09:38:21
39.98484,116.309244,0,420,39788.4016898148,2008-12-06,09:38:26
39.984742,116.30876,0,383,39788.4017476852,2008-12-06,09:38:31
39.984725,116.308404,0,361,39788.4018055556,2008-12-06,09:38:36
39.984663,116.308091,0,323,39788.4018634259,2008-12-06,09:38:41
39.984761,116.307682,0,299,39788.4019212963,2008-12-06,09:38:46
39.984741,116.30723,0,262,39788.4019791667,2008-12-06,09:38:51
39.984804,116.306895,0,241,39788.402037037,2008-12-06,09:38:56
39.984689,116.306913,0,224,39788.4020949074,2008-12-06,09:39:01
39.984679,116.306919,0,221,39788.4021527778,2008-12-06,09:39:06
39.984669,116.306926,0,220,39788.4022106482,2008-12-06,09:39:11
39.984669,116.306926,0,220,39788.4022453704,2008-12-06,09:39:14
39.984663,116.306931,0,219,39788.4022685185,2008-12-06,09:39:16
39.984654,116.306939,0,219,39788.4023263889,2008-12-06,09:39:21
39.984649,116.306987,0,219,39788.4023842593,2008-12-06,09:39:26
39.984654,116.307003,0,218,39788.4024421296,2008-12-06,09:39:31
39.984647,116.307047,0,218,39788.4025,2008-12-06,09:39:36
39.984634,116.307074,0,217,39788.4025578704,2008-12-06,09:39:41
39.984627,116.307131,0,216,39788.4026157407,2008-12-06,09:39:46
39.984637,116.307168,0,217,39788.4026736111,2008-12-06,09:39:51
39.984639,116.30719,0,217,39788.4027314815,2008-12-06,09:39:56
39.984627,116.307203,0,216,39788.4027893519,2008-12-06,09:40:01
39.984617,116.307219,0,216,39788.4028472222,2008-12-06,09:40:06
39.984553,116.307361,0,211,39788.4029050926,2008-12-06,09:40:11
39.984511,116.307525,0,210,39788.402962963,2008-12-06,09:40:16
39.984515,116.307606,0,208,39788.4030208333,2008-12-06,09:40:21
39.984495,116.307675,0,206,39788.4030787037,2008-12-06,09:40:26
39.984481,116.307704,0,201,39788.4031365741,2008-12-06,09:40:31
39.984481,116.307704,0,201,39788.4031712963,2008-12-06,09:40:34
39.984476,116.307709,0,201,39788.4031944444,2008-12-06,09:40:36
39.984438,116.307888,0,191,39788.4032523148,2008-12-06,09:40:41
39.984331,116.307994,0,192,39788.4033101852,2008-12-06,09:40:46
39.984336,116.308052,0,189,39788.4033680556,2008-12-06,09:40:51
39.984355,116.308074,0,189,39788.4034259259,2008-12-06,09:40:56
39.984412,116.308108,0,187,39788.4034837963,2008-12-06,09:41:01
39.984251,116.30831,0,188,39788.4035416667,2008-12-06,09:41:06
39.984068,116.308472,0,196,39788.403599537,2008-12-06,09:41:11
39.984055,116.308602,0,196,39788.4036574074,2008-12-06,09:41:16
39.984047,116.308702,0,197,39788.4037152778,2008-12-06,09:41:21
39.983904,116.308858,0,199,39788.4037731481,2008-12-06,09:41:26
39.983918,116.308913,0,200,39788.4038310185,2008-12-06,09:41:31
39.983941,116.30899,0,200,39788.4038888889,2008-12-06,09:41:36
39.983851,116.309078,0,204,39788.4039467593,2008-12-06,09:41:41
39.983895,116.309134,0,204,39788.4040046296,2008-12-06,09:41:46
39.983748,116.309253,0,209,39788.4040625,2008-12-06,09:41:51
39.983644,116.309374,0,209,39788.4041203704,2008-12-06,09:41:56
39.983563,116.309463,0,207,39788.4041782407,2008-12-06,09:42:01
39.983575,116.309479,0,207,39788.4042361111,2008-12-06,09:42:06
39.983611,116.309564,0,208,39788.4042939815,2008-12-06,09:42:11
39.983706,116.309648,0,201,39788.4043518519,2008-12-06,09:42:16
39.983755,116.309634,0,196,39788.4044097222,2008-12-06,09:42:21
39.983795,116.309685,0,194,39788.4044675926,2008-12-06,09:42:26
39.983882,116.309908,0,189,39788.404525463,2008-12-06,09:42:31
39.983903,116.310063,0,190,39788.4045833333,2008-12-06,09:42:36
39.984019,116.31012,0,191,39788.4046412037,2008-12-06,09:42:41
39.984151,116.310143,0,189,39788.4046990741,2008-12-06,09:42:46
39.984239,116.310163,0,189,39788.4047569444,2008-12-06,09:42:51
39.984334,116.310164,0,189,39788.4048148148,2008-12-06,09:42:56
39.984441,116.310164,0,188,39788.4048726852,2008-12-06,09:43:01
39.984585,116.310196,0,187,39788.4049305556,2008-12-06,09:43:06
39.984672,116.310199,0,184,39788.4049884259,2008-12-06,09:43:11
39.984727,116.310176,0,181,39788.4050462963,2008-12-06,09:43:16
39.984834,116.310175,0,161,39788.4051041667,2008-12-06,09:43:21
39.984935,116.310157,0,161,39788.405162037,2008-12-06,09:43:26
39.985013,116.310152,0,161,39788.4052199074,2008-12-06,09:43:31
39.985061,116.310149,0,160,39788.4052777778,2008-12-06,09:43:36
39.985166,116.310187,0,159,39788.4053356481,2008-12-06,09:43:41
39.98521,116.310175,0,159,39788.4053935185,2008-12-06,09:43:46
39.985249,116.310154,0,156,39788.4054513889,2008-12-06,09:43:51
39.985348,116.310171,0,156,39788.4055092593,2008-12-06,09:43:56
39.985436,116.310168,0,157,39788.4055671296,2008-12-06,09:44:01
39.98551,116.310176,0,157,39788.405625,2008-12-06,09:44:06
39.985621,116.310158,0,156,39788.4056828704,2008-12-06,09:44:11
39.985699,116.310174,0,157,39788.4057407407,2008-12-06,09:44:16
39.9858,116.310169,0,157,39788.4057986111,2008-12-06,09:44:21
39.985953,116.310152,0,156,39788.4058564815,2008-12-06,09:44:26
39.986052,116.3101,0,155,39788.4059143519,2008-12-06,09:44:31
39.986102,116.310064,0,157,39788.4059722222,2008-12-06,09:44:36
39.986105,116.310061,0,156,39788.4060300926,2008-12-06,09:44:41
39.986105,116.310059,0,156,39788.406087963,2008-12-06,09:44:46
39.986108,116.310057,0,156,39788.4061458333,2008-12-06,09:44:51
39.986115,116.310052,0,156,39788.4062037037,2008-12-06,09:44:56
39.986115,116.310052,0,156,39788.4062384259,2008-12-06,09:44:59
39.986122,116.310049,0,156,39788.4062615741,2008-12-06,09:45:01
39.986285,116.310166,0,151,39788.4063194444,2008-12-06,09:45:06
39.986296,116.310205,0,151,39788.4063773148,2008-12-06,09:45:11
39.986296,116.310207,0,151,39788.4064351852,2008-12-06,09:45:16
39.9863,116.310205,0,151,39788.4064930556,2008-12-06,09:45:21
39.986302,116.310205,0,151,39788.4065509259,2008-12-06,09:45:26
39.9863,116.310206,0,150,39788.4066087963,2008-12-06,09:45:31
39.9863,116.310206,0,150,39788.4066435185,2008-12-06,09:45:34
39.986294,116.31021,0,149,39788.4066666667,2008-12-06,09:45:36
39.986279,116.310189,0,150,39788.406724537,2008-12-06,09:45:41
39.986314,116.310212,0,150,39788.4067824074,2008-12-06,09:45:46
39.986324,116.31021,0,150,39788.4068402778,2008-12-06,09:45:51
39.986321,116.310213,0,150,39788.4068981481,2008-12-06,09:45:56
39.986321,116.310213,0,150,39788.4069328704,2008-12-06,09:45:59
39.986322,116.310214,0,149,39788.4069560185,2008-12-06,09:46:01
39.986389,116.310235,0,151,39788.4070138889,2008-12-06,09:46:06
39.986523,116.310262,0,152,39788.4070717593,2008-12-06,09:46:11
39.986565,116.310271,0,149,39788.4071296296,2008-12-06,09:46:16
39.98657,116.310275,0,147,39788.4071875,2008-12-06,09:46:21
39.98657,116.310275,0,147,39788.4072222222,2008-12-06,09:46:24
39.986575,116.310274,0,147,39788.4072453704,2008-12-06,09:46:26
39.986681,116.310256,0,153,39788.4073032407,2008-12-06,09:46:31
39.986804,116.310236,0,157,39788.4073611111,2008-12-06,09:46:36
39.986864,116.310207,0,160,39788.4074189815,2008-12-06,09:46:41
39.986937,116.310169,0,164,39788.4074768518,2008-12-06,09:46:46
39.987034,116.310164,0,171,39788.4075347222,2008-12-06,09:46:51
39.987103,116.310099,0,181,39788.4075925926,2008-12-06,09:46:56
39.987096,116.310131,0,175,39788.407650463,2008-12-06,09:47:01
39.987149,116.310149,0,180,39788.4077083333,2008-12-06,09:47:06
39.987302,116.31014,0,183,39788.4077662037,2008-12-06,09:47:11
39.987434,116.310108,0,180,39788.4078240741,2008-12-06,09:47:16
39.987565,116.310106,0,179,39788.4078819444,2008-12-06,09:47:21
39.987682,116.310096,0,179,39788.4079398148,2008-12-06,09:47:26
39.987724,116.310073,0,174,39788.4079976852,2008-12-06,09:47:31
39.987786,116.310058,0,173,39788.4080555556,2008-12-06,09:47:36
39.987867,116.310058,0,173,39788.4081134259,2008-12-06,09:47:41
39.987917,116.310052,0,173,39788.4081712963,2008-12-06,09:47:46
39.987962,116.310122,0,169,39788.4082291667,2008-12-06,09:47:51
39.988038,116.310137,0,167,39788.408287037,2008-12-06,09:47:56
39.988135,116.310169,0,165,39788.4083449074,2008-12-06,09:48:01
39.988174,116.310159,0,163,39788.4084027778,2008-12-06,09:48:06
39.988208,116.310132,0,162,39788.4084606481,2008-12-06,09:48:11
39.988269,116.310116,0,161,39788.4085185185,2008-12-06,09:48:16
39.988293,116.310103,0,159,39788.4085763889,2008-12-06,09:48:21
39.988337,116.310097,0,160,39788.4086342593,2008-12-06,09:48:26
39.988346,116.310086,0,160,39788.4086921296,2008-12-06,09:48:31
39.988349,116.310084,0,160,39788.40875,2008-12-06,09:48:36
39.988349,116.310084,0,160,39788.4087847222,2008-12-06,09:48:39
39.988341,116.310085,0,161,39788.4088078704,2008-12-06,09:48:41
39.988316,116.310067,0,163,39788.4088657407,2008-12-06,09:48:46
39.988341,116.310094,0,164,39788.4089236111,2008-12-06,09:48:51
39.988315,116.31007,0,164,39788.4089814815,2008-12-06,09:48:56
39.988318,116.310083,0,161,39788.4090393518,2008-12-06,09:49:01
39.988308,116.310105,0,159,39788.4090972222,2008-12-06,09:49:06
39.988341,116.310111,0,161,39788.4091550926,2008-12-06,09:49:11
39.988393,116.310099,0,169,39788.409212963,2008-12-06,09:49:16
39.988438,116.310078,0,175,39788.4092708333,2008-12-06,09:49:21
39.98847,116.3101,0,175,39788.4093287037,2008-12-06,09:49:26
39.988533,116.310124,0,172,39788.4093865741,2008-12-06,09:49:31
39.988588,116.310146,0,167,39788.4094444444,2008-12-06,09:49:36
39.988631,116.310158,0,163,39788.4095023148,2008-12-06,09:49:41
39.988708,116.310182,0,161,39788.4095601852,2008-12-06,09:49:46
39.98878,116.310189,0,156,39788.4096180556,2008-12-06,09:49:51
39.988851,116.310189,0,153,39788.4096759259,2008-12-06,09:49:56
39.98895,116.310164,0,146,39788.4097337963,2008-12-06,09:50:01
39.988986,116.310097,0,142,39788.4097916667,2008-12-06,09:50:06
39.989041,116.310078,0,143,39788.409849537,2008-12-06,09:50:11
39.989102,116.310087,0,143,39788.4099074074,2008-12-06,09:50:16
39.989179,116.310128,0,143,39788.4099652778,2008-12-06,09:50:21
39.989222,116.31014,0,143,39788.4100231482,2008-12-06,09:50:26
39.98927,116.310176,0,140,39788.4100810185,2008-12-06,09:50:31
39.989361,116.310207,0,134,39788.4101388889,2008-12-06,09:50:36
39.989444,116.310254,0,130,39788.4101967593,2008-12-06,09:50:41
39.989551,116.31026,0,123,39788.4102546296,2008-12-06,09:50:46
39.989613,116.310292,0,118,39788.4103125,2008-12-06,09:50:51
39.989652,116.310343,0,111,39788.4103703704,2008-12-06,09:50:56
39.989752,116.310319,0,100,39788.4104282407,2008-12-06,09:51:01
39.989814,116.310427,0,87,39788.4104861111,2008-12-06,09:51:06
39.989892,116.310445,0,79,39788.4105439815,2008-12-06,09:51:11
39.989963,116.310423,0,69,39788.4106018519,2008-12-06,09:51:16
39.990043,116.310443,0,61,39788.4106597222,2008-12-06,09:51:21
39.990114,116.310474,0,52,39788.4107175926,2008-12-06,09:51:26
39.990164,116.310405,0,48,39788.410775463,2008-12-06,09:51:31
39.99017,116.310243,0,82,39788.4108333333,2008-12-06,09:51:36
39.990384,116.310045,0,85,39788.4108912037,2008-12-06,09:51:41
39.990492,116.310023,0,84,39788.4109490741,2008-12-06,09:51:46
39.990485,116.310098,0,89,39788.4110069444,2008-12-06,09:51:51
39.990499,116.310126,0,96,39788.4110648148,2008-12-06,09:51:56
39.990517,116.310118,0,98,39788.4111226852,2008-12-06,09:52:01
39.990696,116.309968,0,102,39788.4111805556,2008-12-06,09:52:06
39.990757,116.30997,0,102,39788.4112384259,2008-12-06,09:52:11
39.99079,116.31008,0,95,39788.4112962963,2008-12-06,09:52:16
39.990759,116.310178,0,89,39788.4113541667,2008-12-06,09:52:21
39.990739,116.310267,0,83,39788.411412037,2008-12-06,09:52:26
39.990763,116.310362,0,81,39788.4114699074,2008-12-06,09:52:31
39.990766,116.310444,0,80,39788.4115277778,2008-12-06,09:52:36
39.990769,116.310545,0,79,39788.4115856481,2008-12-06,09:52:41
39.990743,116.310624,0,75,39788.4116435185,2008-12-06,09:52:46
39.990684,116.310675,0,72,39788.4117013889,2008-12-06,09:52:51
39.990663,116.310724,0,68,39788.4117592593,2008-12-06,09:52:56
39.990654,116.310801,0,71,39788.4118171296,2008-12-06,09:53:01
39.99066,116.310914,0,66,39788.411875,2008-12-06,09:53:06
39.990653,116.310995,0,65,39788.4119328704,2008-12-06,09:53:11
39.990591,116.311149,0,63,39788.4119907407,2008-12-06,09:53:16
39.990594,116.311188,0,68,39788.4120486111,2008-12-06,09:53:21
39.99059,116.311267,0,63,39788.4121064815,2008-12-06,09:53:26
39.990601,116.311353,0,59,39788.4121643519,2008-12-06,09:53:31
39.990592,116.311438,0,56,39788.4122222222,2008-12-06,09:53:36
39.9906,116.311499,0,56,39788.4122800926,2008-12-06,09:53:41
39.990627,116.311544,0,59,39788.412337963,2008-12-06,09:53:46
39.990563,116.311622,0,59,39788.4123958333,2008-12-06,09:53:51
39.990553,116.311696,0,65,39788.4124537037,2008-12-06,09:53:56
39.990523,116.311755,0,69,39788.4125115741,2008-12-06,09:54:01
39.990461,116.311823,0,72,39788.4125694444,2008-12-06,09:54:06
39.990423,116.311883,0,78,39788.4126273148,2008-12-06,09:54:11
39.99044,116.31198,0,87,39788.4126851852,2008-12-06,09:54:16
39.990472,116.312101,0,96,39788.4127430556,2008-12-06,09:54:21
39.99049,116.312187,0,104,39788.4128009259,2008-12-06,09:54:26
39.990523,116.312285,0,111,39788.4128587963,2008-12-06,09:54:31
39.990573,116.312415,0,114,39788.4129166667,2008-12-06,09:54:36
39.990614,116.312522,0,113,39788.412974537,2008-12-06,09:54:41
39.990694,116.312642,0,108,39788.4130324074,2008-12-06,09:54:46
39.990712,116.312739,0,102,39788.4130902778,2008-12-06,09:54:51
39.990709,116.312836,0,94,39788.4131481481,2008-12-06,09:54:56
39.990679,116.312957,0,93,39788.4132060185,2008-12-06,09:55:01
39.990668,116.313046,0,88,39788.4132638889,2008-12-06,09:55:06
39.990686,116.313139,0,86,39788.4133217593,2008-12-06,09:55:11
39.990695,116.313216,0,86,39788.4133796296,2008-12-06,09:55:16
39.990758,116.313282,0,83,39788.4134375,2008-12-06,09:55:21
39.990745,116.313344,0,82,39788.4134953704,2008-12-06,09:55:26
39.990738,116.313422,0,81,39788.4135532407,2008-12-06,09:55:31
39.990746,116.313512,0,86,39788.4136111111,2008-12-06,09:55:36
39.990734,116.313598,0,88,39788.4136689815,2008-12-06,09:55:41
39.990732,116.313703,0,91,39788.4137268519,2008-12-06,09:55:46
39.990756,116.313784,0,92,39788.4137847222,2008-12-06,09:55:51
39.990748,116.313895,0,95,39788.4138425926,2008-12-06,09:55:56
39.990751,116.313991,0,96,39788.413900463,2008-12-06,09:56:01
39.990741,116.314086,0,93,39788.4139583333,2008-12-06,09:56:06
39.990766,116.314168,0,92,39788.4140162037,2008-12-06,09:56:11
39.990774,116.314245,0,98,39788.4140740741,2008-12-06,09:56:16
39.990788,116.314337,0,101,39788.4141319444,2008-12-06,09:56:21
39.990773,116.31443,0,97,39788.4141898148,2008-12-06,09:56:26
39.99078,116.314512,0,98,39788.4142476852,2008-12-06,09:56:31
39.990762,116.31462,0,101,39788.4143055556,2008-12-06,09:56:36
39.990789,116.314701,0,106,39788.4143634259,2008-12-06,09:56:41
39.99081,116.314777,0,109,39788.4144212963,2008-12-06,09:56:46
39.990836,116.314838,0,114,39788.4144791667,2008-12-06,09:56:51
39.990853,116.314939,0,113,39788.414537037,2008-12-06,09:56:56
39.990796,116.315041,0,112,39788.4145949074,2008-12-06,09:57:01
39.990772,116.315119,0,111,39788.4146527778,2008-12-06,09:57:06
39.990779,116.315203,0,104,39788.4147106481,2008-12-06,09:57:11
39.990811,116.315302,0,101,39788.4147685185,2008-12-06,09:57:16
39.990812,116.315383,0,105,39788.4148263889,2008-12-06,09:57:21
39.990825,116.315443,0,111,39788.4148842593,2008-12-06,09:57:26
39.990839,116.315536,0,115,39788.4149421296,2008-12-06,09:57:31
39.990834,116.315629,0,115,39788.415,2008-12-06,09:57:36
39.990814,116.31574,0,116,39788.4150578704,2008-12-06,09:57:41
39.990816,116.315826,0,119,39788.4151157407,2008-12-06,09:57:46
39.990809,116.315921,0,122,39788.4151736111,2008-12-06,09:57:51
39.990816,116.315997,0,127,39788.4152314815,2008-12-06,09:57:56
39.990805,116.316069,0,130,39788.4152893518,2008-12-06,09:58:01
39.990812,116.31613,0,133,39788.4153472222,2008-12-06,09:58:06
39.990853,116.316265,0,133,39788.4154050926,2008-12-06,09:58:11
39.990857,116.316362,0,132,39788.415462963,2008-12-06,09:58:16
39.990849,116.316416,0,133,39788.4155208333,2008-12-06,09:58:21
39.990833,116.316478,0,135,39788.4155787037,2008-12-06,09:58:26
39.990805,116.316565,0,134,39788.4156365741,2008-12-06,09:58:31
39.990751,116.316624,0,132,39788.4156944444,2008-12-06,09:58:36
39.990764,116.316695,0,135,39788.4157523148,2008-12-06,09:58:41
39.990715,116.316763,0,134,39788.4158101852,2008-12-06,09:58:46
39.990718,116.316844,0,135,39788.4158680556,2008-12-06,09:58:51
39.990747,116.316898,0,134,39788.4159259259,2008-12-06,09:58:56
39.990773,116.316983,0,124,39788.4159837963,2008-12-06,09:59:01
39.990776,116.317053,0,123,39788.4160416667,2008-12-06,09:59:06
39.99078,116.317154,0,122,39788.416099537,2008-12-06,09:59:11
39.990807,116.317236,0,117,39788.4161574074,2008-12-06,09:59:16
39.990801,116.317296,0,116,39788.4162152778,2008-12-06,09:59:21
39.990805,116.317352,0,116,39788.4162731481,2008-12-06,09:59:26
39.990814,116.317408,0,114,39788.4163310185,2008-12-06,09:59:31
39.990799,116.3175,0,111,39788.4163888889,2008-12-06,09:59:36
39.990824,116.317575,0,116,39788.4164467593,2008-12-06,09:59:41
39.990821,116.31764,0,124,39788.4165046296,2008-12-06,09:59:46
39.990847,116.317754,0,122,39788.4165625,2008-12-06,09:59:51
39.990841,116.317845,0,122,39788.4166203704,2008-12-06,09:59:56
39.990865,116.317916,0,123,39788.4166782407,2008-12-06,10:00:01
39.990884,116.317999,0,124,39788.4167361111,2008-12-06,10:00:06
39.990894,116.318074,0,125,39788.4167939815,2008-12-06,10:00:11
39.990925,116.318185,0,127,39788.4168518518,2008-12-06,10:00:16
39.990932,116.318282,0,130,39788.4169097222,2008-12-06,10:00:21
39.99094,116.3183,0,136,39788.4169675926,2008-12-06,10:00:26
39.99094,116.3183,0,136,39788.4170023148,2008-12-06,10:00:29
39.990933,116.318305,0,136,39788.417025463,2008-12-06,10:00:31
39.990943,116.318362,0,143,39788.4170833333,2008-12-06,10:00:36
39.990941,116.318386,0,142,39788.4171412037,2008-12-06,10:00:41
39.990941,116.318386,0,142,39788.4171759259,2008-12-06,10:00:44
39.990936,116.318382,0,141,39788.4171990741,2008-12-06,10:00:46
39.990948,116.318425,0,142,39788.4172569444,2008-12-06,10:00:51
39.990955,116.318474,0,145,39788.4173148148,2008-12-06,10:00:56
39.990999,116.318505,0,146,39788.4173726852,2008-12-06,10:01:01
39.991008,116.318491,0,150,39788.4174305556,2008-12-06,10:01:06
39.991033,116.318498,0,152,39788.4174884259,2008-12-06,10:01:11
39.991068,116.318548,0,154,39788.4175462963,2008-12-06,10:01:16
39.991028,116.31861,0,156,39788.4176041667,2008-12-06,10:01:21
39.99102,116.318676,0,158,39788.417662037,2008-12-06,10:01:26
39.990972,116.318768,0,162,39788.4177199074,2008-12-06,10:01:31
39.990934,116.318844,0,166,39788.4177777778,2008-12-06,10:01:36
39.990846,116.318909,0,175,39788.4178356482,2008-12-06,10:01:41
39.99081,116.319014,0,180,39788.4178935185,2008-12-06,10:01:46
39.990802,116.319082,0,184,39788.4179513889,2008-12-06,10:01:51
39.990825,116.319146,0,189,39788.4180092593,2008-12-06,10:01:56
39.990824,116.319231,0,195,39788.4180671296,2008-12-06,10:02:01
39.990815,116.319316,0,201,39788.418125,2008-12-06,10:02:06
39.990795,116.319364,0,204,39788.4181828704,2008-12-06,10:02:11
39.990783,116.319422,0,205,39788.4182407407,2008-12-06,10:02:16
39.990766,116.319487,0,208,39788.4182986111,2008-12-06,10:02:21
39.990732,116.319601,0,212,39788.4183564815,2008-12-06,10:02:26
39.990652,116.319671,0,219,39788.4184143519,2008-12-06,10:02:31
39.990621,116.319741,0,222,39788.4184722222,2008-12-06,10:02:36
39.990603,116.319798,0,224,39788.4185300926,2008-12-06,10:02:41
39.990585,116.319873,0,228,39788.418587963,2008-12-06,10:02:46
39.990599,116.319906,0,229,39788.4186458333,2008-12-06,10:02:51
39.990683,116.320027,0,223,39788.4187037037,2008-12-06,10:02:56
39.990691,116.320125,0,224,39788.4187615741,2008-12-06,10:03:01
39.990718,116.320199,0,223,39788.4188194444,2008-12-06,10:03:06
39.990748,116.320227,0,223,39788.4188773148,2008-12-06,10:03:11
39.990748,116.320227,0,223,39788.418912037,2008-12-06,10:03:14
39.990755,116.320224,0,222,39788.4189351852,2008-12-06,10:03:16
39.990762,116.320251,0,224,39788.4189930556,2008-12-06,10:03:21
39.990784,116.320315,0,224,39788.4190509259,2008-12-06,10:03:26
39.990799,116.320378,0,223,39788.4191087963,2008-12-06,10:03:31
39.990865,116.320437,0,223,39788.4191666667,2008-12-06,10:03:36
39.990853,116.32061,0,222,39788.419224537,2008-12-06,10:03:41
39.990882,116.320696,0,221,39788.4192824074,2008-12-06,10:03:46
39.99086,116.320757,0,220,39788.4193402778,2008-12-06,10:03:51
39.99084,116.320819,0,221,39788.4193981481,2008-12-06,10:03:56
39.990789,116.320913,0,221,39788.4194560185,2008-12-06,10:04:01
39.990778,116.320996,0,220,39788.4195138889,2008-12-06,10:04:06
39.990955,116.321084,0,215,39788.4195717593,2008-12-06,10:04:11
39.991039,116.32115,0,214,39788.4196296296,2008-12-06,10:04:16
39.991131,116.321161,0,208,39788.4196875,2008-12-06,10:04:21
39.991149,116.321165,0,205,39788.4197453704,2008-12-06,10:04:26
39.991171,116.321197,0,203,39788.4198032407,2008-12-06,10:04:31
39.991184,116.321314,0,201,39788.4198611111,2008-12-06,10:04:36
39.991169,116.321393,0,200,39788.4199189815,2008-12-06,10:04:41
39.991166,116.321499,0,199,39788.4199768519,2008-12-06,10:04:46
39.991168,116.321585,0,199,39788.4200347222,2008-12-06,10:04:51
39.991138,116.321663,0,199,39788.4200925926,2008-12-06,10:04:56
39.99114,116.321743,0,199,39788.420150463,2008-12-06,10:05:01
39.991153,116.321832,0,197,39788.4202083333,2008-12-06,10:05:06
39.991173,116.321909,0,197,39788.4202662037,2008-12-06,10:05:11
39.99117,116.321989,0,196,39788.4203240741,2008-12-06,10:05:16
39.991124,116.32208,0,196,39788.4203819444,2008-12-06,10:05:21
39.991147,116.322122,0,197,39788.4204398148,2008-12-06,10:05:26
39.991199,116.322224,0,197,39788.4204976852,2008-12-06,10:05:31
39.99121,116.322276,0,198,39788.4205555556,2008-12-06,10:05:36
39.991231,116.322319,0,200,39788.4206134259,2008-12-06,10:05:41
39.991246,116.322393,0,201,39788.4206712963,2008-12-06,10:05:46
39.99129,116.322538,0,203,39788.4207291667,2008-12-06,10:05:51
39.991302,116.322675,0,203,39788.420787037,2008-12-06,10:05:56
39.99128,116.322712,0,203,39788.4208449074,2008-12-06,10:06:01
39.991274,116.32274,0,203,39788.4209027778,2008-12-06,10:06:06
39.99129,116.322745,0,202,39788.4209606481,2008-12-06,10:06:11
39.991318,116.322796,0,207,39788.4210185185,2008-12-06,10:06:16
39.991462,116.322824,0,205,39788.4210763889,2008-12-06,10:06:21
39.991615,116.32284,0,202,39788.4211342593,2008-12-06,10:06:26
39.991696,116.322859,0,203,39788.4211921296,2008-12-06,10:06:31
39.991764,116.322889,0,207,39788.42125,2008-12-06,10:06:36
39.991793,116.322914,0,209,39788.4213078704,2008-12-06,10:06:41
39.991843,116.322954,0,211,39788.4213657407,2008-12-06,10:06:46
39.99186,116.323011,0,214,39788.4214236111,2008-12-06,10:06:51
39.991925,116.32303,0,217,39788.4214814815,2008-12-06,10:06:56
39.99205,116.322981,0,220,39788.4215393519,2008-12-06,10:07:01
39.99212,116.32295,0,224,39788.4215972222,2008-12-06,10:07:06
39.992203,116.322904,0,227,39788.4216550926,2008-12-06,10:07:11
39.992243,116.32287,0,229,39788.421712963,2008-12-06,10:07:16
39.992314,116.322798,0,233,39788.4217708333,2008-12-06,10:07:21
39.992371,116.322781,0,237,39788.4218287037,2008-12-06,10:07:26
39.992413,116.322817,0,239,39788.4218865741,2008-12-06,10:07:31
39.992446,116.322873,0,242,39788.4219444444,2008-12-06,10:07:36
39.992477,116.322942,0,246,39788.4220023148,2008-12-06,10:07:41
39.992505,116.323029,0,251,39788.4220601852,2008-12-06,10:07:46
39.992573,116.322924,0,263,39788.4221180556,2008-12-06,10:07:51
39.992618,116.322932,0,266,39788.4221759259,2008-12-06,10:07:56
39.992724,116.322811,0,273,39788.4222337963,2008-12-06,10:08:01
39.992813,116.322716,0,276,39788.4222916667,2008-12-06,10:08:06
39.992894,116.322707,0,279,39788.422349537,2008-12-06,10:08:11
39.992925,116.322718,0,283,39788.4224074074,2008-12-06,10:08:16
39.992976,116.322716,0,287,39788.4224652778,2008-12-06,10:08:21
39.99315,116.322662,0,289,39788.4225231481,2008-12-06,10:08:26
39.99318,116.322642,0,289,39788.4225810185,2008-12-06,10:08:31
39.993211,116.322638,0,290,39788.4226388889,2008-12-06,10:08:36
39.993269,116.322642,0,291,39788.4226967593,2008-12-06,10:08:41
39.993392,116.322663,0,292,39788.4227546296,2008-12-06,10:08:46
39.993742,116.322819,0,294,39788.4228125,2008-12-06,10:08:51
39.993847,116.322788,0,294,39788.4228703704,2008-12-06,10:08:56
39.993914,116.322808,0,294,39788.4229282407,2008-12-06,10:09:01
39.993975,116.322807,0,295,39788.4229861111,2008-12-06,10:09:06
39.994025,116.322798,0,295,39788.4230439815,2008-12-06,10:09:11
39.994077,116.322806,0,295,39788.4231018518,2008-12-06,10:09:16
39.994117,116.322823,0,295,39788.4231597222,2008-12-06,10:09:21
39.994189,116.322801,0,295,39788.4232175926,2008-12-06,10:09:26
39.994249,116.322836,0,298,39788.423275463,2008-12-06,10:09:31
39.994302,116.322886,0,300,39788.4233333333,2008-12-06,10:09:36
39.994352,116.322894,0,302,39788.4233912037,2008-12-06,10:09:41
39.994414,116.32292,0,302,39788.4234490741,2008-12-06,10:09:46
39.994475,116.322929,0,305,39788.4235069444,2008-12-06,10:09:51
39.994479,116.322902,0,304,39788.4235648148,2008-12-06,10:09:56
39.994565,116.322936,0,306,39788.4236226852,2008-12-06,10:10:01
39.99461,116.322918,0,308,39788.4236805556,2008-12-06,10:10:06
39.994678,116.322851,0,306,39788.4237384259,2008-12-06,10:10:11
39.994686,116.322773,0,309,39788.4237962963,2008-12-06,10:10:16
39.994791,116.322721,0,304,39788.4238541667,2008-12-06,10:10:21
39.99476,116.32267,0,305,39788.423912037,2008-12-06,10:10:26
39.995049,116.322424,0,302,39788.4239699074,2008-12-06,10:10:31
39.995098,116.322346,0,302,39788.4240277778,2008-12-06,10:10:36
39.995074,116.322258,0,294,39788.4240856481,2008-12-06,10:10:41
39.995066,116.322157,0,287,39788.4241435185,2008-12-06,10:10:46
39.995023,116.322045,0,283,39788.4242013889,2008-12-06,10:10:51
39.994975,116.321998,0,275,39788.4242592593,2008-12-06,10:10:56
39.994975,116.321998,0,275,39788.4242939815,2008-12-06,10:10:59
39.994968,116.32199,0,274,39788.4243171296,2008-12-06,10:11:01
39.994976,116.321951,0,271,39788.424375,2008-12-06,10:11:06
39.994978,116.321867,0,264,39788.4244328704,2008-12-06,10:11:11
39.995025,116.321771,0,258,39788.4244907407,2008-12-06,10:11:16
39.995002,116.321692,0,242,39788.4245486111,2008-12-06,10:11:21
39.995,116.321623,0,239,39788.4246064815,2008-12-06,10:11:26
39.995006,116.321571,0,236,39788.4246643518,2008-12-06,10:11:31
39.994984,116.321501,0,232,39788.4247222222,2008-12-06,10:11:36
39.994983,116.321424,0,228,39788.4247800926,2008-12-06,10:11:41
39.994983,116.321348,0,225,39788.424837963,2008-12-06,10:11:46
39.99497,116.321271,0,221,39788.4248958333,2008-12-06,10:11:51
39.99498,116.321193,0,218,39788.4249537037,2008-12-06,10:11:56
39.994966,116.321128,0,215,39788.4250115741,2008-12-06,10:12:01
39.994979,116.321055,0,213,39788.4250694444,2008-12-06,10:12:06
39.994962,116.320956,0,209,39788.4251273148,2008-12-06,10:12:11
39.994933,116.320896,0,207,39788.4251851852,2008-12-06,10:12:16
39.994885,116.320859,0,206,39788.4252430556,2008-12-06,10:12:21
39.9949,116.320835,0,206,39788.4253009259,2008-12-06,10:12:26
39.994894,116.320756,0,204,39788.4253587963,2008-12-06,10:12:31
39.994888,116.320661,0,200,39788.4254166667,2008-12-06,10:12:36
39.994876,116.320584,0,198,39788.425474537,2008-12-06,10:12:41
39.994883,116.32052,0,197,39788.4255324074,2008-12-06,10:12:46
39.994854,116.320431,0,193,39788.4255902778,2008-12-06,10:12:51
39.994862,116.320354,0,192,39788.4256481482,2008-12-06,10:12:56
39.994861,116.320311,0,191,39788.4257060185,2008-12-06,10:13:01
39.994842,116.320303,0,191,39788.4257638889,2008-12-06,10:13:06
39.994849,116.320283,0,190,39788.4258217593,2008-12-06,10:13:11
39.994842,116.32027,0,186,39788.4258796296,2008-12-06,10:13:16
39.994848,116.320269,0,186,39788.4259375,2008-12-06,10:13:21
39.994848,116.320269,0,186,39788.4259722222,2008-12-06,10:13:24
39.994843,116.320274,0,186,39788.4259953704,2008-12-06,10:13:26
39.994788,116.320336,0,185,39788.4260532407,2008-12-06,10:13:31
39.99477,116.320418,0,184,39788.4261111111,2008-12-06,10:13:36
39.994765,116.320464,0,183,39788.4261689815,2008-12-06,10:13:41
39.994763,116.320494,0,183,39788.4262268519,2008-12-06,10:13:46
39.994733,116.320605,0,181,39788.4262847222,2008-12-06,10:13:51
39.994711,116.320724,0,180,39788.4263425926,2008-12-06,10:13:56
39.994709,116.320805,0,178,39788.426400463,2008-12-06,10:14:01
39.994699,116.320872,0,178,39788.4264583333,2008-12-06,10:14:06
39.994695,116.320925,0,177,39788.4265162037,2008-12-06,10:14:11
39.994674,116.321001,0,178,39788.4265740741,2008-12-06,10:14:16
39.994611,116.321046,0,177,39788.4266319444,2008-12-06,10:14:21
39.994546,116.321069,0,175,39788.4266898148,2008-12-06,10:14:26
39.994531,116.32112,0,174,39788.4267476852,2008-12-06,10:14:31
39.994528,116.32115,0,173,39788.4268055556,2008-12-06,10:14:36
39.994531,116.321174,0,173,39788.4268634259,2008-12-06,10:14:41
39.994512,116.321285,0,173,39788.4269212963,2008-12-06,10:14:46
39.994514,116.321363,0,172,39788.4269791667,2008-12-06,10:14:51
39.994541,116.321404,0,172,39788.427037037,2008-12-06,10:14:56
39.994586,116.321484,0,170,39788.4270949074,2008-12-06,10:15:01
39.994588,116.321527,0,170,39788.4271527778,2008-12-06,10:15:06
39.994605,116.321609,0,170,39788.4272106481,2008-12-06,10:15:11
39.994644,116.321698,0,169,39788.4272685185,2008-12-06,10:15:16
39.994668,116.32181,0,167,39788.4273263889,2008-12-06,10:15:21
39.994679,116.32188,0,166,39788.4273842593,2008-12-06,10:15:26
39.994634,116.32195,0,166,39788.4274421296,2008-12-06,10:15:31
39.994388,116.321953,0,166,39788.4275,2008-12-06,10:15:36
39.994284,116.321891,0,166,39788.4275578704,2008-12-06,10:15:41
39.994268,116.321867,0,162,39788.4276157407,2008-12-06,10:15:46
39.994163,116.321847,0,161,39788.4276736111,2008-12-06,10:15:51
39.994088,116.321854,0,161,39788.4277314815,2008-12-06,10:15:56
39.993951,116.321892,0,162,39788.4277893519,2008-12-06,10:16:01
39.993951,116.321892,0,162,39788.4278240741,2008-12-06,10:16:04
39.99395,116.321893,0,162,39788.4278472222,2008-12-06,10:16:06
39.993917,116.32188,0,164,39788.4279050926,2008-12-06,10:16:11
39.993917,116.32188,0,164,39788.4279398148,2008-12-06,10:16:14
39.993917,116.32188,0,164,39788.427962963,2008-12-06,10:16:16
39.993927,116.32188,0,166,39788.4280208333,2008-12-06,10:16:21
39.993949,116.321886,0,169,39788.4280787037,2008-12-06,10:16:26
39.993999,116.321873,0,173,39788.4281365741,2008-12-06,10:16:31
39.994027,116.321843,0,174,39788.4281944444,2008-12-06,10:16:36
39.994098,116.321799,0,174,39788.4282523148,2008-12-06,10:16:41
39.994193,116.32182,0,175,39788.4283101852,2008-12-06,10:16:46
39.994307,116.32184,0,176,39788.4283680556,2008-12-06,10:16:51
39.994393,116.321864,0,176,39788.4284259259,2008-12-06,10:16:56
39.994441,116.321843,0,179,39788.4284837963,2008-12-06,10:17:01
39.99448,116.321809,0,181,39788.4285416667,2008-12-06,10:17:06
39.994499,116.32177,0,184,39788.428599537,2008-12-06,10:17:11
39.994499,116.32177,0,184,39788.4286342593,2008-12-06,10:17:14
39.994505,116.321764,0,185,39788.4286574074,2008-12-06,10:17:16
39.994486,116.321723,0,187,39788.4287152778,2008-12-06,10:17:21
39.994496,116.321705,0,190,39788.4287731481,2008-12-06,10:17:26
39.994488,116.321685,0,195,39788.4288310185,2008-12-06,10:17:31
39.99449,116.321609,0,196,39788.4288888889,2008-12-06,10:17:36
39.994513,116.321526,0,197,39788.4289467593,2008-12-06,10:17:41
39.994506,116.321467,0,200,39788.4290046296,2008-12-06,10:17:46
39.994482,116.321414,0,207,39788.4290625,2008-12-06,10:17:51
39.994413,116.321375,0,210,39788.4291203704,2008-12-06,10:17:56
39.994383,116.321329,0,214,39788.4291782407,2008-12-06,10:18:01
39.994273,116.321227,0,217,39788.4292361111,2008-12-06,10:18:06
39.994205,116.321149,0,220,39788.4292939815,2008-12-06,10:18:11
39.994138,116.321071,0,223,39788.4293518519,2008-12-06,10:18:16
39.994073,116.320988,0,227,39788.4294097222,2008-12-06,10:18:21
39.994048,116.320957,0,228,39788.4294675926,2008-12-06,10:18:26
39.994039,116.32092,0,229,39788.429525463,2008-12-06,10:18:31
39.994022,116.320862,0,233,39788.4295833333,2008-12-06,10:18:36
39.994022,116.320862,0,233,39788.4296180556,2008-12-06,10:18:39
39.994021,116.320865,0,239,39788.4296412037,2008-12-06,10:18:41
39.994023,116.320851,0,242,39788.4296990741,2008-12-06,10:18:46
39.994085,116.320834,0,247,39788.4297569444,2008-12-06,10:18:51
39.994138,116.320822,0,252,39788.4298148148,2008-12-06,10:18:56
39.994198,116.320801,0,256,39788.4298726852,2008-12-06,10:19:01
39.994276,116.320788,0,261,39788.4299305556,2008-12-06,10:19:06
39.994358,116.320797,0,264,39788.4299884259,2008-12-06,10:19:11
39.994423,116.320812,0,266,39788.4300462963,2008-12-06,10:19:16
39.994473,116.320831,0,268,39788.4301041667,2008-12-06,10:19:21
39.994513,116.320867,0,268,39788.430162037,2008-12-06,10:19:26
39.994559,116.320867,0,271,39788.4302199074,2008-12-06,10:19:31
39.994633,116.320823,0,271,39788.4302777778,2008-12-06,10:19:36
39.994716,116.320779,0,272,39788.4303356481,2008-12-06,10:19:41
39.994784,116.320753,0,274,39788.4303935185,2008-12-06,10:19:46
39.994871,116.320702,0,279,39788.4304513889,2008-12-06,10:19:51
39.994941,116.320642,0,278,39788.4305092593,2008-12-06,10:19:56
39.995027,116.320622,0,287,39788.4305671296,2008-12-06,10:20:01
39.995076,116.32061,0,288,39788.430625,2008-12-06,10:20:06
39.995129,116.32059,0,287,39788.4306828704,2008-12-06,10:20:11
39.995191,116.320549,0,288,39788.4307407407,2008-12-06,10:20:16
39.995261,116.320518,0,286,39788.4307986111,2008-12-06,10:20:21
39.995324,116.320495,0,286,39788.4308564815,2008-12-06,10:20:26
39.995431,116.320438,0,283,39788.4309143518,2008-12-06,10:20:31
39.995499,116.320391,0,279,39788.4309722222,2008-12-06,10:20:36
39.995705,116.320297,0,274,39788.4310300926,2008-12-06,10:20:41
39.995747,116.320291,0,273,39788.431087963,2008-12-06,10:20:46
39.995859,116.320249,0,272,39788.4311458333,2008-12-06,10:20:51
39.995966,116.320209,0,268,39788.4312037037,2008-12-06,10:20:56
39.996099,116.32019,0,265,39788.4312615741,2008-12-06,10:21:01
39.996169,116.320163,0,264,39788.4313194444,2008-12-06,10:21:06
39.996261,116.320164,0,260,39788.4313773148,2008-12-06,10:21:11
39.99629,116.320146,0,260,39788.4314351852,2008-12-06,10:21:16
39.996324,116.320102,0,260,39788.4314930556,2008-12-06,10:21:21
39.996417,116.320036,0,260,39788.4315509259,2008-12-06,10:21:26
39.996422,116.319993,0,259,39788.4316087963,2008-12-06,10:21:31
39.996507,116.319944,0,258,39788.4316666667,2008-12-06,10:21:36
39.996535,116.319883,0,256,39788.431724537,2008-12-06,10:21:41
39.996596,116.319859,0,255,39788.4317824074,2008-12-06,10:21:46
39.996677,116.319836,0,253,39788.4318402778,2008-12-06,10:21:51
39.996751,116.31981,0,249,39788.4318981481,2008-12-06,10:21:56
39.996808,116.319799,0,246,39788.4319560185,2008-12-06,10:22:01
39.996916,116.319761,0,242,39788.4320138889,2008-12-06,10:22:06
39.997008,116.319697,0,238,39788.4320717593,2008-12-06,10:22:11
39.997124,116.31963,0,235,39788.4321296296,2008-12-06,10:22:16
39.99726,116.319618,0,231,39788.4321875,2008-12-06,10:22:21
39.997371,116.319594,0,227,39788.4322453704,2008-12-06,10:22:26
39.997487,116.319547,0,226,39788.4323032407,2008-12-06,10:22:31
39.997516,116.319537,0,223,39788.4323611111,2008-12-06,10:22:36
39.997582,116.319536,0,219,39788.4324189815,2008-12-06,10:22:41
39.997648,116.319481,0,214,39788.4324768518,2008-12-06,10:22:46
39.997691,116.319412,0,211,39788.4325347222,2008-12-06,10:22:51
39.997704,116.31938,0,208,39788.4325925926,2008-12-06,10:22:56
39.997707,116.319344,0,207,39788.432650463,2008-12-06,10:23:01
39.997773,116.319384,0,205,39788.4327083333,2008-12-06,10:23:06
39.997784,116.319378,0,205,39788.4327662037,2008-12-06,10:23:11
39.997798,116.319374,0,205,39788.4328240741,2008-12-06,10:23:16
39.997829,116.319351,0,204,39788.4328819444,2008-12-06,10:23:21
39.997867,116.319343,0,204,39788.4329398148,2008-12-06,10:23:26
39.998107,116.319503,0,201,39788.4329976852,2008-12-06,10:23:31
39.998243,116.319607,0,199,39788.4330555556,2008-12-06,10:23:36
39.998282,116.319644,0,198,39788.4331134259,2008-12-06,10:23:41
39.99832,116.319673,0,197,39788.4331712963,2008-12-06,10:23:46
39.998355,116.319715,0,195,39788.4332291667,2008-12-06,10:23:51
39.9984,116.319759,0,193,39788.433287037,2008-12-06,10:23:56
39.998453,116.319783,0,192,39788.4333449074,2008-12-06,10:24:01
39.998477,116.31979,0,190,39788.4334027778,2008-12-06,10:24:06
39.998498,116.319782,0,189,39788.4334606482,2008-12-06,10:24:11
39.998505,116.31977,0,187,39788.4335185185,2008-12-06,10:24:16
39.998519,116.319789,0,185,39788.4335763889,2008-12-06,10:24:21
39.998519,116.319789,0,185,39788.4336111111,2008-12-06,10:24:24
39.998525,116.319781,0,183,39788.4336342593,2008-12-06,10:24:26
39.998546,116.319776,0,180,39788.4336921296,2008-12-06,10:24:31
39.99852,116.319773,0,178,39788.43375,2008-12-06,10:24:36
39.998533,116.319768,0,177,39788.4338078704,2008-12-06,10:24:41
39.998539,116.319758,0,175,39788.4338657407,2008-12-06,10:24:46
39.998493,116.319763,0,174,39788.4339236111,2008-12-06,10:24:51
39.998493,116.31975,0,171,39788.4339814815,2008-12-06,10:24:56
39.998488,116.319669,0,166,39788.4340393519,2008-12-06,10:25:01
39.998493,116.319592,0,157,39788.4340972222,2008-12-06,10:25:06
39.99853,116.31953,0,154,39788.4341550926,2008-12-06,10:25:11
39.99852,116.319489,0,154,39788.434212963,2008-12-06,10:25:16
39.998515,116.319474,0,152,39788.4342708333,2008-12-06,10:25:21
39.998494,116.319441,0,152,39788.4343287037,2008-12-06,10:25:26
39.998455,116.319408,0,153,39788.4343865741,2008-12-06,10:25:31
39.998373,116.319391,0,153,39788.4344444444,2008-12-06,10:25:36
39.998377,116.319364,0,152,39788.4345023148,2008-12-06,10:25:41
39.998377,116.319364,0,152,39788.434537037,2008-12-06,10:25:44
39.998371,116.319371,0,144,39788.4345601852,2008-12-06,10:25:46
39.998211,116.319323,0,143,39788.4346180556,2008-12-06,10:25:51
39.998088,116.319293,0,142,39788.4346759259,2008-12-06,10:25:56
39.998021,116.319276,0,139,39788.4347337963,2008-12-06,10:26:01
39.99799,116.319257,0,135,39788.4347916667,2008-12-06,10:26:06
39.99784,116.319183,0,135,39788.434849537,2008-12-06,10:26:11
39.997813,116.319219,0,134,39788.4349074074,2008-12-06,10:26:16
39.997808,116.31926,0,133,39788.4349652778,2008-12-06,10:26:21
39.997754,116.319232,0,134,39788.4350231481,2008-12-06,10:26:26
39.99771,116.319235,0,133,39788.4350810185,2008-12-06,10:26:31
39.997697,116.319254,0,134,39788.4351388889,2008-12-06,10:26:36
39.997701,116.319229,0,134,39788.4351967593,2008-12-06,10:26:41
39.997686,116.319173,0,134,39788.4352546296,2008-12-06,10:26:46
39.997715,116.31914,0,133,39788.4353125,2008-12-06,10:26:51
39.99774,116.319107,0,134,39788.4353703704,2008-12-06,10:26:56
39.997759,116.319062,0,132,39788.4354282407,2008-12-06,10:27:01
39.997768,116.319026,0,131,39788.4354861111,2008-12-06,10:27:06
39.997775,116.319021,0,131,39788.4355439815,2008-12-06,10:27:11
39.997775,116.319021,0,131,39788.4355787037,2008-12-06,10:27:14
39.99777,116.319023,0,131,39788.4356018519,2008-12-06,10:27:16
39.997746,116.319025,0,131,39788.4356597222,2008-12-06,10:27:21
39.996752,116.318283,0,495,39788.4369328704,2008-12-06,10:29:11
39.996494,116.318317,0,201,39788.4369907407,2008-12-06,10:29:16
39.9971,116.318739,0,143,39788.4370486111,2008-12-06,10:29:21
39.997302,116.318811,0,150,39788.4371064815,2008-12-06,10:29:26
39.997401,116.318865,0,141,39788.4371643519,2008-12-06,10:29:31
39.997448,116.318884,0,142,39788.4372222222,2008-12-06,10:29:36
39.997527,116.318865,0,141,39788.4372800926,2008-12-06,10:29:41
39.99752,116.318879,0,143,39788.437337963,2008-12-06,10:29:46
39.997513,116.318895,0,151,39788.4373958333,2008-12-06,10:29:51
39.997438,116.318887,0,150,39788.4374537037,2008-12-06,10:29:56
39.997438,116.318887,0,150,39788.4374884259,2008-12-06,10:29:59
39.99743,116.31889,0,149,39788.4375115741,2008-12-06,10:30:01
39.99742,116.318902,0,151,39788.4375694444,2008-12-06,10:30:06
39.997367,116.318937,0,152,39788.4376273148,2008-12-06,10:30:11
39.997312,116.318966,0,151,39788.4376851852,2008-12-06,10:30:16
39.997294,116.318956,0,152,39788.4377430556,2008-12-06,10:30:21
39.997257,116.318948,0,153,39788.4378009259,2008-12-06,10:30:26
39.997276,116.318965,0,153,39788.4378587963,2008-12-06,10:30:31
39.997319,116.318984,0,155,39788.4379166667,2008-12-06,10:30:36
39.997321,116.318983,0,155,39788.437974537,2008-12-06,10:30:41
39.997321,116.318983,0,155,39788.4380092593,2008-12-06,10:30:44
39.997323,116.318976,0,155,39788.4380324074,2008-12-06,10:30:46
39.997323,116.319051,0,181,39788.4380902778,2008-12-06,10:30:51
39.997298,116.319098,0,186,39788.4381481481,2008-12-06,10:30:56
39.997269,116.319118,0,184,39788.4382060185,2008-12-06,10:31:01
39.997273,116.319132,0,182,39788.4382638889,2008-12-06,10:31:06
39.997253,116.319142,0,182,39788.4383217593,2008-12-06,10:31:11
39.997217,116.319156,0,180,39788.4383796296,2008-12-06,10:31:16
39.997183,116.319143,0,179,39788.4384375,2008-12-06,10:31:21
39.997145,116.319133,0,177,39788.4384953704,2008-12-06,10:31:26
39.997148,116.319131,0,177,39788.4385532407,2008-12-06,10:31:31
39.997148,116.319131,0,177,39788.438587963,2008-12-06,10:31:34
39.997144,116.319134,0,177,39788.4386111111,2008-12-06,10:31:36
39.997128,116.31917,0,175,39788.4386689815,2008-12-06,10:31:41
39.997093,116.319185,0,175,39788.4387268518,2008-12-06,10:31:46
39.997084,116.319173,0,175,39788.4387847222,2008-12-06,10:31:51
39.997069,116.319176,0,176,39788.4388425926,2008-12-06,10:31:56
39.997055,116.319177,0,176,39788.438900463,2008-12-06,10:32:01
39.997033,116.319186,0,174,39788.4389583333,2008-12-06,10:32:06
39.996996,116.319178,0,174,39788.4390162037,2008-12-06,10:32:11
39.996968,116.319194,0,172,39788.4390740741,2008-12-06,10:32:16
39.996891,116.319189,0,172,39788.4391319444,2008-12-06,10:32:21
39.996838,116.319202,0,174,39788.4391898148,2008-12-06,10:32:26
39.996868,116.319274,0,172,39788.4392476852,2008-12-06,10:32:31
39.996855,116.319302,0,171,39788.4393055556,2008-12-06,10:32:36
39.996832,116.319305,0,170,39788.4393634259,2008-12-06,10:32:41
39.996823,116.319348,0,166,39788.4394212963,2008-12-06,10:32:46
39.996815,116.319358,0,165,39788.4394791667,2008-12-06,10:32:51
39.996784,116.319341,0,163,39788.439537037,2008-12-06,10:32:56
39.99667,116.319313,0,162,39788.4395949074,2008-12-06,10:33:01
39.996609,116.319347,0,162,39788.4396527778,2008-12-06,10:33:06
39.996607,116.319422,0,162,39788.4397106481,2008-12-06,10:33:11
39.996575,116.319481,0,163,39788.4397685185,2008-12-06,10:33:16
39.996587,116.319614,0,162,39788.4398263889,2008-12-06,10:33:21
39.996598,116.31974,0,161,39788.4398842593,2008-12-06,10:33:26
39.996602,116.319794,0,160,39788.4399421296,2008-12-06,10:33:31
39.996625,116.319825,0,159,39788.44,2008-12-06,10:33:36
39.99658,116.319896,0,159,39788.4400578704,2008-12-06,10:33:41
39.996597,116.319973,0,159,39788.4401157407,2008-12-06,10:33:46
39.996618,116.320019,0,160,39788.4401736111,2008-12-06,10:33:51
39.99665,116.32001,0,159,39788.4402314815,2008-12-06,10:33:56
39.99665,116.32001,0,159,39788.4402662037,2008-12-06,10:33:59
39.996655,116.320007,0,160,39788.4402893518,2008-12-06,10:34:01
39.996647,116.320019,0,161,39788.4403472222,2008-12-06,10:34:06
39.996663,116.320086,0,161,39788.4404050926,2008-12-06,10:34:11
39.996659,116.320138,0,160,39788.440462963,2008-12-06,10:34:16
39.996663,116.320197,0,159,39788.4405208333,2008-12-06,10:34:21
39.996644,116.320243,0,159,39788.4405787037,2008-12-06,10:34:26
39.996597,116.320335,0,159,39788.4406365741,2008-12-06,10:34:31
39.996606,116.320343,0,159,39788.4406944444,2008-12-06,10:34:36
39.996608,116.320344,0,159,39788.4407523148,2008-12-06,10:34:41
39.996609,116.320345,0,160,39788.4408101852,2008-12-06,10:34:46
39.99661,116.320349,0,160,39788.4408680556,2008-12-06,10:34:51
39.99661,116.320349,0,160,39788.4409027778,2008-12-06,10:34:54
39.996613,116.320351,0,160,39788.4409259259,2008-12-06,10:34:56
39.996636,116.320457,0,160,39788.4409837963,2008-12-06,10:35:01
39.996652,116.320594,0,159,39788.4410416667,2008-12-06,10:35:06
39.996637,116.320667,0,160,39788.441099537,2008-12-06,10:35:11
39.996678,116.320695,0,161,39788.4411574074,2008-12-06,10:35:16
39.996677,116.320699,0,160,39788.4412152778,2008-12-06,10:35:21
39.996677,116.320699,0,160,39788.44125,2008-12-06,10:35:24
39.996673,116.320705,0,161,39788.4412731482,2008-12-06,10:35:26
39.996657,116.320706,0,163,39788.4413310185,2008-12-06,10:35:31
39.996655,116.320737,0,165,39788.4413888889,2008-12-06,10:35:36
39.99667,116.320753,0,167,39788.4414467593,2008-12-06,10:35:41
39.996677,116.320779,0,169,39788.4415046296,2008-12-06,10:35:46
39.996672,116.320782,0,169,39788.4415625,2008-12-06,10:35:51
39.996672,116.320782,0,169,39788.4415972222,2008-12-06,10:35:54
39.996666,116.320786,0,169,39788.4416203704,2008-12-06,10:35:56
39.996657,116.320792,0,170,39788.4416782407,2008-12-06,10:36:01
39.996662,116.320807,0,170,39788.4417361111,2008-12-06,10:36:06
39.996703,116.320917,0,173,39788.4417939815,2008-12-06,10:36:11
39.996734,116.320995,0,171,39788.4418518519,2008-12-06,10:36:16
39.99675,116.321041,0,169,39788.4419097222,2008-12-06,10:36:21
39.996737,116.321067,0,170,39788.4419675926,2008-12-06,10:36:26
39.996755,116.32109,0,171,39788.442025463,2008-12-06,10:36:31
39.996759,116.32107,0,172,39788.4420833333,2008-12-06,10:36:36
39.99679,116.321102,0,172,39788.4421412037,2008-12-06,10:36:41
39.996794,116.321128,0,173,39788.4421990741,2008-12-06,10:36:46
39.996811,116.321157,0,171,39788.4422569444,2008-12-06,10:36:51
39.996812,116.321173,0,172,39788.4423148148,2008-12-06,10:36:56
39.996836,116.32119,0,173,39788.4423726852,2008-12-06,10:37:01
39.996856,116.321226,0,177,39788.4424305556,2008-12-06,10:37:06
39.996843,116.321324,0,182,39788.4424884259,2008-12-06,10:37:11
39.996818,116.321358,0,182,39788.4425462963,2008-12-06,10:37:16
39.996853,116.321369,0,183,39788.4426041667,2008-12-06,10:37:21
39.99685,116.321392,0,183,39788.442662037,2008-12-06,10:37:26
39.996801,116.321468,0,183,39788.4427199074,2008-12-06,10:37:31
39.996751,116.32152,0,181,39788.4427777778,2008-12-06,10:37:36
39.996739,116.321514,0,182,39788.4428356481,2008-12-06,10:37:41
39.996761,116.32154,0,183,39788.4428935185,2008-12-06,10:37:46
39.99678,116.321557,0,184,39788.4429513889,2008-12-06,10:37:51
39.996799,116.321598,0,182,39788.4430092593,2008-12-06,10:37:56
39.996799,116.321598,0,182,39788.4430439815,2008-12-06,10:37:59
39.996793,116.321599,0,184,39788.4430671296,2008-12-06,10:38:01
39.996796,116.321612,0,184,39788.443125,2008-12-06,10:38:06
39.996798,116.321621,0,184,39788.4431828704,2008-12-06,10:38:11
39.996798,116.321626,0,184,39788.4432407407,2008-12-06,10:38:16
39.996796,116.321624,0,184,39788.4432986111,2008-12-06,10:38:21
39.996796,116.321624,0,184,39788.4433333333,2008-12-06,10:38:24
39.996793,116.321623,0,184,39788.4433564815,2008-12-06,10:38:26
39.99678,116.3216,0,184,39788.4434143519,2008-12-06,10:38:31
39.996768,116.321596,0,185,39788.4434722222,2008-12-06,10:38:36
39.996759,116.321595,0,185,39788.4435300926,2008-12-06,10:38:41
39.996759,116.321595,0,185,39788.4435648148,2008-12-06,10:38:44
39.996754,116.321603,0,184,39788.443587963,2008-12-06,10:38:46
39.996718,116.32165,0,180,39788.4436458333,2008-12-06,10:38:51
39.996682,116.32171,0,178,39788.4437037037,2008-12-06,10:38:56
39.996676,116.321734,0,174,39788.4437615741,2008-12-06,10:39:01
39.996652,116.321734,0,171,39788.4438194444,2008-12-06,10:39:06
39.996688,116.321717,0,172,39788.4438773148,2008-12-06,10:39:11
39.996725,116.321703,0,172,39788.4439351852,2008-12-06,10:39:16
39.99675,116.321757,0,172,39788.4439930556,2008-12-06,10:39:21
39.996745,116.3218,0,173,39788.4440509259,2008-12-06,10:39:26
39.996742,116.321859,0,174,39788.4441087963,2008-12-06,10:39:31
39.996738,116.321887,0,174,39788.4441666667,2008-12-06,10:39:36
39.996732,116.321903,0,175,39788.444224537,2008-12-06,10:39:41
39.996767,116.321878,0,176,39788.4442824074,2008-12-06,10:39:46
39.996776,116.321867,0,175,39788.4443402778,2008-12-06,10:39:51
39.996763,116.321858,0,174,39788.4443981481,2008-12-06,10:39:56
39.996738,116.321891,0,173,39788.4444560185,2008-12-06,10:40:01
39.996709,116.321956,0,173,39788.4445138889,2008-12-06,10:40:06
39.996656,116.321957,0,176,39788.4445717593,2008-12-06,10:40:11
39.996663,116.321947,0,174,39788.4446296296,2008-12-06,10:40:16
39.996654,116.321959,0,174,39788.4446875,2008-12-06,10:40:21
39.996676,116.322007,0,174,39788.4447453704,2008-12-06,10:40:26
39.996674,116.322048,0,176,39788.4448032407,2008-12-06,10:40:31
39.99667,116.322067,0,176,39788.4448611111,2008-12-06,10:40:36
39.996675,116.322082,0,176,39788.4449189815,2008-12-06,10:40:41
39.996685,116.32209,0,176,39788.4449768519,2008-12-06,10:40:46
39.996705,116.322073,0,179,39788.4450347222,2008-12-06,10:40:51
39.996705,116.322073,0,179,39788.4450694444,2008-12-06,10:40:54
39.9967,116.322076,0,179,39788.4450925926,2008-12-06,10:40:56
39.99669,116.322068,0,178,39788.445150463,2008-12-06,10:41:01
39.996635,116.322012,0,176,39788.4452083333,2008-12-06,10:41:06
39.996631,116.322011,0,176,39788.4452662037,2008-12-06,10:41:11
39.996631,116.322011,0,176,39788.4453009259,2008-12-06,10:41:14
39.996628,116.322016,0,176,39788.4453240741,2008-12-06,10:41:16
39.996625,116.322027,0,176,39788.4453819444,2008-12-06,10:41:21
39.996546,116.321991,0,170,39788.4454398148,2008-12-06,10:41:26
39.996536,116.322004,0,169,39788.4454976852,2008-12-06,10:41:31
39.996523,116.321996,0,166,39788.4455555556,2008-12-06,10:41:36
39.996511,116.321988,0,164,39788.4456134259,2008-12-06,10:41:41
39.996511,116.321988,0,164,39788.4456481481,2008-12-06,10:41:44
39.996505,116.321991,0,164,39788.4456712963,2008-12-06,10:41:46
39.996489,116.321984,0,163,39788.4457291667,2008-12-06,10:41:51
39.99644,116.321979,0,164,39788.445787037,2008-12-06,10:41:56
39.99641,116.322004,0,163,39788.4458449074,2008-12-06,10:42:01
39.996384,116.322033,0,162,39788.4459027778,2008-12-06,10:42:06
39.996329,116.322044,0,163,39788.4459606481,2008-12-06,10:42:11
39.996335,116.322039,0,162,39788.4460185185,2008-12-06,10:42:16
39.996335,116.322039,0,162,39788.4460532407,2008-12-06,10:42:19
39.99633,116.322037,0,161,39788.4460763889,2008-12-06,10:42:21
39.996293,116.322052,0,162,39788.4461342593,2008-12-06,10:42:26
39.996273,116.322069,0,162,39788.4461921296,2008-12-06,10:42:31
39.996267,116.322079,0,165,39788.44625,2008-12-06,10:42:36
39.996218,116.322066,0,164,39788.4463078704,2008-12-06,10:42:41
39.996235,116.322052,0,163,39788.4463657407,2008-12-06,10:42:46
39.996235,116.322052,0,163,39788.446400463,2008-12-06,10:42:49
39.996229,116.322057,0,163,39788.4464236111,2008-12-06,10:42:51
39.996186,116.32205,0,163,39788.4464814815,2008-12-06,10:42:56
39.996153,116.322062,0,163,39788.4465393518,2008-12-06,10:43:01
39.996105,116.322081,0,163,39788.4465972222,2008-12-06,10:43:06
39.996074,116.322098,0,165,39788.4466550926,2008-12-06,10:43:11
39.996032,116.32212,0,169,39788.446712963,2008-12-06,10:43:16
39.996018,116.322156,0,170,39788.4467708333,2008-12-06,10:43:21
39.996009,116.322242,0,170,39788.4468287037,2008-12-06,10:43:26
39.996012,116.322292,0,171,39788.4468865741,2008-12-06,10:43:31
39.996009,116.322352,0,170,39788.4469444444,2008-12-06,10:43:36
39.995995,116.32238,0,169,39788.4470023148,2008-12-06,10:43:41
39.996013,116.322438,0,170,39788.4470601852,2008-12-06,10:43:46
39.996021,116.322556,0,167,39788.4471180556,2008-12-06,10:43:51
39.996035,116.322752,0,160,39788.4471759259,2008-12-06,10:43:56
39.996053,116.322837,0,157,39788.4472337963,2008-12-06,10:44:01
39.996056,116.322853,0,157,39788.4472916667,2008-12-06,10:44:06
39.996057,116.322855,0,157,39788.447349537,2008-12-06,10:44:11
39.996062,116.322856,0,157,39788.4474074074,2008-12-06,10:44:16
39.996062,116.322856,0,157,39788.4474421296,2008-12-06,10:44:19
39.99606,116.322861,0,157,39788.4474652778,2008-12-06,10:44:21
39.996051,116.322871,0,157,39788.4475231481,2008-12-06,10:44:26
39.99605,116.323049,0,152,39788.4475810185,2008-12-06,10:44:31
39.99606,116.323101,0,150,39788.4476388889,2008-12-06,10:44:36
39.996045,116.323121,0,150,39788.4476967593,2008-12-06,10:44:41
39.99607,116.32317,0,149,39788.4477546296,2008-12-06,10:44:46
39.996101,116.32326,0,148,39788.4478125,2008-12-06,10:44:51
39.996112,116.323334,0,149,39788.4478703704,2008-12-06,10:44:56
39.996112,116.323337,0,150,39788.4479282407,2008-12-06,10:45:01
39.996112,116.323337,0,150,39788.447962963,2008-12-06,10:45:04
39.996108,116.32334,0,150,39788.4479861111,2008-12-06,10:45:06
39.996095,116.323343,0,150,39788.4480439815,2008-12-06,10:45:11
39.996113,116.323334,0,150,39788.4481018518,2008-12-06,10:45:16
39.996113,116.323334,0,150,39788.4481365741,2008-12-06,10:45:19
39.996107,116.323339,0,150,39788.4481597222,2008-12-06,10:45:21
39.996106,116.323387,0,155,39788.4482175926,2008-12-06,10:45:26
39.996097,116.323424,0,155,39788.448275463,2008-12-06,10:45:31
39.996096,116.323426,0,155,39788.4483333333,2008-12-06,10:45:36
39.996097,116.323428,0,155,39788.4483912037,2008-12-06,10:45:41
39.996097,116.323428,0,155,39788.4484259259,2008-12-06,10:45:44
39.996091,116.323433,0,155,39788.4484490741,2008-12-06,10:45:46
39.996058,116.323509,0,156,39788.4485069444,2008-12-06,10:45:51
39.99605,116.323598,0,155,39788.4485648148,2008-12-06,10:45:56
39.99605,116.323598,0,155,39788.448599537,2008-12-06,10:45:59
39.996046,116.323598,0,155,39788.4486226852,2008-12-06,10:46:01
39.996021,116.323611,0,157,39788.4486805556,2008-12-06,10:46:06
39.996091,116.323482,0,158,39788.4487384259,2008-12-06,10:46:11
39.996094,116.323518,0,161,39788.4487962963,2008-12-06,10:46:16
39.996059,116.323543,0,163,39788.4488541667,2008-12-06,10:46:21
39.996067,116.323641,0,162,39788.448912037,2008-12-06,10:46:26
39.996091,116.323768,0,160,39788.4489699074,2008-12-06,10:46:31
39.996125,116.323764,0,159,39788.4490277778,2008-12-06,10:46:36
39.996126,116.323819,0,160,39788.4490856482,2008-12-06,10:46:41
39.99612,116.323885,0,159,39788.4491435185,2008-12-06,10:46:46
39.996112,116.323965,0,158,39788.4492013889,2008-12-06,10:46:51
39.996091,116.32401,0,157,39788.4492592593,2008-12-06,10:46:56
39.996083,116.324074,0,157,39788.4493171296,2008-12-06,10:47:01
39.996063,116.32416,0,157,39788.449375,2008-12-06,10:47:06
39.996036,116.324263,0,162,39788.4494328704,2008-12-06,10:47:11
39.996036,116.324336,0,165,39788.4494907407,2008-12-06,10:47:16
39.996073,116.324429,0,163,39788.4495486111,2008-12-06,10:47:21
39.996087,116.324437,0,164,39788.4496064815,2008-12-06,10:47:26
39.996084,116.324478,0,169,39788.4496643519,2008-12-06,10:47:31
39.996073,116.32462,0,171,39788.4497222222,2008-12-06,10:47:36
39.996065,116.324713,0,174,39788.4497800926,2008-12-06,10:47:41
39.996076,116.324735,0,174,39788.449837963,2008-12-06,10:47:46
39.99621,116.324598,0,182,39788.4498958333,2008-12-06,10:47:51
39.99621,116.324598,0,182,39788.4499305556,2008-12-06,10:47:54
39.996211,116.324605,0,183,39788.4499537037,2008-12-06,10:47:56
39.996209,116.324655,0,182,39788.4500115741,2008-12-06,10:48:01
39.99619,116.32468,0,183,39788.4500694444,2008-12-06,10:48:06
39.996184,116.324698,0,184,39788.4501273148,2008-12-06,10:48:11
39.996152,116.32473,0,174,39788.4501851852,2008-12-06,10:48:16
39.996162,116.324769,0,172,39788.4502430556,2008-12-06,10:48:21
39.996172,116.324807,0,171,39788.4503009259,2008-12-06,10:48:26
39.996172,116.324807,0,171,39788.4503356481,2008-12-06,10:48:29
39.996165,116.324815,0,171,39788.4503587963,2008-12-06,10:48:31
39.996154,116.324962,0,171,39788.4504166667,2008-12-06,10:48:36
39.996151,116.325019,0,171,39788.450474537,2008-12-06,10:48:41
39.99614,116.325113,0,171,39788.4505324074,2008-12-06,10:48:46
39.996134,116.325225,0,171,39788.4505902778,2008-12-06,10:48:51
39.996117,116.325295,0,171,39788.4506481481,2008-12-06,10:48:56
39.996097,116.325335,0,168,39788.4507060185,2008-12-06,10:49:01
39.996098,116.325334,0,167,39788.4507638889,2008-12-06,10:49:06
39.996098,116.325334,0,167,39788.4507986111,2008-12-06,10:49:09
39.996103,116.325336,0,168,39788.4508217593,2008-12-06,10:49:11
39.996076,116.325353,0,168,39788.4508796296,2008-12-06,10:49:16
39.996076,116.325404,0,167,39788.4509375,2008-12-06,10:49:21
39.996092,116.325541,0,172,39788.4509953704,2008-12-06,10:49:26
39.996056,116.325586,0,170,39788.4510532407,2008-12-06,10:49:31
39.996018,116.32566,0,163,39788.4511111111,2008-12-06,10:49:36
39.995983,116.325756,0,158,39788.4511689815,2008-12-06,10:49:41
39.995948,116.325814,0,156,39788.4512268519,2008-12-06,10:49:46
39.995916,116.325844,0,156,39788.4512847222,2008-12-06,10:49:51
39.995901,116.325916,0,155,39788.4513425926,2008-12-06,10:49:56
39.99589,116.32597,0,156,39788.451400463,2008-12-06,10:50:01
39.99588,116.325984,0,156,39788.4514583333,2008-12-06,10:50:06
39.995939,116.326028,0,162,39788.4515162037,2008-12-06,10:50:11
39.99598,116.326081,0,168,39788.4515740741,2008-12-06,10:50:16
39.995959,116.326071,0,172,39788.4516319444,2008-12-06,10:50:21
39.995959,116.326071,0,172,39788.4516666667,2008-12-06,10:50:24
39.995953,116.326078,0,179,39788.4516898148,2008-12-06,10:50:26
39.995937,116.326107,0,182,39788.4517476852,2008-12-06,10:50:31
39.995937,116.326107,0,182,39788.4517824074,2008-12-06,10:50:34
39.995936,116.326111,0,184,39788.4518055556,2008-12-06,10:50:36
39.995907,116.326106,0,184,39788.4518634259,2008-12-06,10:50:41
39.995908,116.326116,0,184,39788.4519212963,2008-12-06,10:50:46
39.995868,116.326115,0,183,39788.4519791667,2008-12-06,10:50:51
39.995823,116.32613,0,183,39788.452037037,2008-12-06,10:50:56
39.995782,116.326129,0,183,39788.4520949074,2008-12-06,10:51:01
39.995732,116.326118,0,181,39788.4521527778,2008-12-06,10:51:06
39.995687,116.326122,0,178,39788.4522106481,2008-12-06,10:51:11
39.995633,116.326124,0,175,39788.4522685185,2008-12-06,10:51:16
39.995582,116.326118,0,173,39788.4523263889,2008-12-06,10:51:21
39.995551,116.32612,0,171,39788.4523842593,2008-12-06,10:51:26
39.995532,116.326123,0,172,39788.4524421296,2008-12-06,10:51:31
39.995489,116.326142,0,174,39788.4525,2008-12-06,10:51:36
39.99545,116.326131,0,175,39788.4525578704,2008-12-06,10:51:41
39.995408,116.326114,0,176,39788.4526157407,2008-12-06,10:51:46
39.995353,116.326062,0,175,39788.4526736111,2008-12-06,10:51:51
39.995336,116.326103,0,177,39788.4527314815,2008-12-06,10:51:56
39.995297,116.326118,0,177,39788.4527893519,2008-12-06,10:52:01
39.9952,116.326149,0,178,39788.4528472222,2008-12-06,10:52:06
39.99512,116.326138,0,176,39788.4529050926,2008-12-06,10:52:11
39.995115,116.32617,0,180,39788.452962963,2008-12-06,10:52:16
39.995132,116.326175,0,183,39788.4530208333,2008-12-06,10:52:21
39.995052,116.326152,0,186,39788.4530787037,2008-12-06,10:52:26
39.994903,116.326143,0,188,39788.4531365741,2008-12-06,10:52:31
39.994869,116.326175,0,189,39788.4531944444,2008-12-06,10:52:36
39.994872,116.326222,0,192,39788.4532523148,2008-12-06,10:52:41
39.994849,116.326251,0,191,39788.4533101852,2008-12-06,10:52:46
39.994797,116.326263,0,191,39788.4533680556,2008-12-06,10:52:51
39.994775,116.326282,0,192,39788.4534259259,2008-12-06,10:52:56
39.994715,116.326297,0,188,39788.4534837963,2008-12-06,10:53:01
39.994673,116.326296,0,189,39788.4535416667,2008-12-06,10:53:06
39.994635,116.32628,0,189,39788.453599537,2008-12-06,10:53:11
39.99457,116.3263,0,196,39788.4536574074,2008-12-06,10:53:16
39.994498,116.326236,0,197,39788.4537152778,2008-12-06,10:53:21
39.994467,116.326239,0,197,39788.4537731481,2008-12-06,10:53:26
39.994441,116.326204,0,196,39788.4538310185,2008-12-06,10:53:31
39.994406,116.326224,0,193,39788.4538888889,2008-12-06,10:53:36
39.994359,116.326241,0,191,39788.4539467593,2008-12-06,10:53:41
39.99429,116.326241,0,191,39788.4540046296,2008-12-06,10:53:46
39.994236,116.32622,0,192,39788.4540625,2008-12-06,10:53:51
39.994189,116.326255,0,195,39788.4541203704,2008-12-06,10:53:56
39.994154,116.32622,0,198,39788.4541782407,2008-12-06,10:54:01
39.994112,116.32619,0,199,39788.4542361111,2008-12-06,10:54:06
39.994097,116.326184,0,202,39788.4542939815,2008-12-06,10:54:11
39.994104,116.326173,0,204,39788.4543518518,2008-12-06,10:54:16
39.994118,116.326149,0,204,39788.4544097222,2008-12-06,10:54:21
39.994097,116.32612,0,204,39788.4544675926,2008-12-06,10:54:26
39.993957,116.326066,0,204,39788.454525463,2008-12-06,10:54:31
39.993841,116.325979,0,213,39788.4545833333,2008-12-06,10:54:36
39.993777,116.325924,0,218,39788.4546412037,2008-12-06,10:54:41
39.993737,116.325916,0,223,39788.4546990741,2008-12-06,10:54:46
39.993704,116.325869,0,229,39788.4547569444,2008-12-06,10:54:51
39.993584,116.325861,0,235,39788.4548148148,2008-12-06,10:54:56
39.993524,116.325861,0,247,39788.4548726852,2008-12-06,10:55:01
39.993451,116.325861,0,254,39788.4549305556,2008-12-06,10:55:06
39.993403,116.325835,0,260,39788.4549884259,2008-12-06,10:55:11
39.993337,116.325844,0,266,39788.4550462963,2008-12-06,10:55:16
39.993279,116.325843,0,273,39788.4551041667,2008-12-06,10:55:21
39.993218,116.325852,0,281,39788.455162037,2008-12-06,10:55:26
39.993173,116.325825,0,289,39788.4552199074,2008-12-06,10:55:31
39.99314,116.325795,0,298,39788.4552777778,2008-12-06,10:55:36
39.993066,116.325743,0,310,39788.4553356481,2008-12-06,10:55:41
39.993001,116.325729,0,326,39788.4553935185,2008-12-06,10:55:46
39.99294,116.32575,0,336,39788.4554513889,2008-12-06,10:55:51
39.992929,116.325795,0,337,39788.4555092593,2008-12-06,10:55:56
39.992871,116.325844,0,329,39788.4555671296,2008-12-06,10:56:01
39.992795,116.325853,0,325,39788.455625,2008-12-06,10:56:06
39.992756,116.325863,0,328,39788.4556828704,2008-12-06,10:56:11
39.992707,116.325872,0,332,39788.4557407407,2008-12-06,10:56:16
39.992665,116.325914,0,337,39788.4557986111,2008-12-06,10:56:21
39.992628,116.325959,0,341,39788.4558564815,2008-12-06,10:56:26
39.99259,116.326018,0,343,39788.4559143518,2008-12-06,10:56:31
39.992553,116.326074,0,339,39788.4559722222,2008-12-06,10:56:36
39.992498,116.326098,0,338,39788.4560300926,2008-12-06,10:56:41
39.992477,116.326109,0,337,39788.456087963,2008-12-06,10:56:46
39.992454,116.32611,0,339,39788.4561458333,2008-12-06,10:56:51
39.992444,116.326129,0,342,39788.4562037037,2008-12-06,10:56:56
39.992388,116.326129,0,350,39788.4562615741,2008-12-06,10:57:01
39.992369,116.326149,0,355,39788.4563194444,2008-12-06,10:57:06
39.992339,116.326148,0,357,39788.4563773148,2008-12-06,10:57:11
39.992339,116.326148,0,357,39788.456412037,2008-12-06,10:57:14
39.99234,116.326145,0,357,39788.4564351852,2008-12-06,10:57:16
39.992261,116.326132,0,360,39788.4564930556,2008-12-06,10:57:21
39.992174,116.326117,0,362,39788.4565509259,2008-12-06,10:57:26
39.992108,116.326082,0,365,39788.4566087963,2008-12-06,10:57:31
39.992045,116.326056,0,374,39788.4566666667,2008-12-06,10:57:36
39.992027,116.326058,0,375,39788.456724537,2008-12-06,10:57:41
39.992025,116.326059,0,375,39788.4567824074,2008-12-06,10:57:46
39.992025,116.326059,0,376,39788.4568402778,2008-12-06,10:57:51
39.992022,116.32606,0,376,39788.4568981482,2008-12-06,10:57:56
39.99202,116.326061,0,376,39788.4569560185,2008-12-06,10:58:01
39.99202,116.326061,0,376,39788.4569907407,2008-12-06,10:58:04
39.992024,116.326059,0,376,39788.4570138889,2008-12-06,10:58:06
39.992034,116.326052,0,376,39788.4570717593,2008-12-06,10:58:11
39.992046,116.326044,0,376,39788.4571296296,2008-12-06,10:58:16
39.992053,116.32604,0,376,39788.4571875,2008-12-06,10:58:21
39.992053,116.32604,0,376,39788.4572222222,2008-12-06,10:58:24
39.99206,116.326036,0,376,39788.4572453704,2008-12-06,10:58:26
39.991627,116.325893,0,569,39788.4593865741,2008-12-06,11:01:31
39.991742,116.32614,0,582,39788.4594444444,2008-12-06,11:01:36
39.991761,116.326163,0,576,39788.4595023148,2008-12-06,11:01:41
39.991686,116.326193,0,585,39788.4595601852,2008-12-06,11:01:46
39.991625,116.326243,0,586,39788.4596180556,2008-12-06,11:01:51
39.991589,116.326282,0,581,39788.4596759259,2008-12-06,11:01:56
39.991561,116.326323,0,580,39788.4597337963,2008-12-06,11:02:01
39.994875,116.322461,0,916,39788.4629166667,2008-12-06,11:06:36
39.994313,116.322878,0,811,39788.462974537,2008-12-06,11:06:41
39.994285,116.322893,0,813,39788.4630324074,2008-12-06,11:06:46
39.993834,116.322853,0,819,39788.4630902778,2008-12-06,11:06:51
39.993777,116.322943,0,823,39788.4631481481,2008-12-06,11:06:56
39.993802,116.322976,0,834,39788.4632060185,2008-12-06,11:07:01
39.993843,116.32288,0,838,39788.4632638889,2008-12-06,11:07:06
39.993809,116.322895,0,839,39788.4633217593,2008-12-06,11:07:11
39.993786,116.322915,0,839,39788.4633796296,2008-12-06,11:07:16
39.993785,116.322878,0,841,39788.4634375,2008-12-06,11:07:21
39.993769,116.323059,0,842,39788.4634953704,2008-12-06,11:07:26
39.993769,116.323059,0,842,39788.4635300926,2008-12-06,11:07:29
39.993772,116.323061,0,842,39788.4635532407,2008-12-06,11:07:31
39.993831,116.323176,0,843,39788.4636111111,2008-12-06,11:07:36
39.993396,116.325943,0,844,39788.4636689815,2008-12-06,11:07:41
39.993389,116.325949,0,844,39788.4637268518,2008-12-06,11:07:46
39.993389,116.325949,0,844,39788.4637615741,2008-12-06,11:07:49
39.99339,116.32595,0,844,39788.4637847222,2008-12-06,11:07:51
39.993248,116.326197,0,843,39788.4638425926,2008-12-06,11:07:56
39.993248,116.326197,0,843,39788.4638773148,2008-12-06,11:07:59
39.993248,116.326201,0,843,39788.463900463,2008-12-06,11:08:01
39.993225,116.326265,0,843,39788.4639583333,2008-12-06,11:08:06
39.993079,116.32651,0,838,39788.4640162037,2008-12-06,11:08:11
39.99289,116.326758,0,834,39788.4640740741,2008-12-06,11:08:16
39.992787,116.326894,0,828,39788.4641319444,2008-12-06,11:08:21
39.992445,116.327557,0,800,39788.4641898148,2008-12-06,11:08:26
39.992028,116.328422,0,762,39788.4642476852,2008-12-06,11:08:31
39.991969,116.328629,0,756,39788.4643055556,2008-12-06,11:08:36
39.991924,116.328779,0,748,39788.4643634259,2008-12-06,11:08:41
39.991877,116.328881,0,742,39788.4644212963,2008-12-06,11:08:46
39.991864,116.32895,0,734,39788.4644791667,2008-12-06,11:08:51
39.991788,116.32906,0,726,39788.464537037,2008-12-06,11:08:56
39.991735,116.329161,0,709,39788.4645949074,2008-12-06,11:09:01
39.991689,116.32923,0,693,39788.4646527778,2008-12-06,11:09:06
39.991671,116.329327,0,683,39788.4647106482,2008-12-06,11:09:11
39.991658,116.329351,0,678,39788.4647685185,2008-12-06,11:09:16
39.991672,116.329376,0,672,39788.4648263889,2008-12-06,11:09:21
39.99165,116.329433,0,669,39788.4648842593,2008-12-06,11:09:26
39.991648,116.329557,0,662,39788.4649421296,2008-12-06,11:09:31
39.991601,116.329636,0,647,39788.465,2008-12-06,11:09:36
39.991582,116.3297,0,634,39788.4650578704,2008-12-06,11:09:41
39.991572,116.329716,0,627,39788.4651157407,2008-12-06,11:09:46
39.991558,116.329753,0,620,39788.4651736111,2008-12-06,11:09:51
39.991591,116.329819,0,608,39788.4652314815,2008-12-06,11:09:56
39.991589,116.329868,0,604,39788.4652893519,2008-12-06,11:10:01
39.99158,116.329878,0,603,39788.4653472222,2008-12-06,11:10:06
39.991571,116.329888,0,603,39788.4654050926,2008-12-06,11:10:11
39.991567,116.329893,0,603,39788.465462963,2008-12-06,11:10:16
39.991567,116.329893,0,603,39788.4654976852,2008-12-06,11:10:19
39.991569,116.3299,0,603,39788.4655208333,2008-12-06,11:10:21
39.991602,116.330114,0,586,39788.4655787037,2008-12-06,11:10:26
39.991692,116.330417,0,545,39788.4656365741,2008-12-06,11:10:31
39.99172,116.330538,0,516,39788.4656944444,2008-12-06,11:10:36
39.991729,116.330611,0,505,39788.4657523148,2008-12-06,11:10:41
39.991673,116.330657,0,496,39788.4658101852,2008-12-06,11:10:46
39.991645,116.330708,0,483,39788.4658680556,2008-12-06,11:10:51
39.991613,116.330739,0,473,39788.4659259259,2008-12-06,11:10:56
39.991563,116.330775,0,466,39788.4659837963,2008-12-06,11:11:01
39.991517,116.330787,0,443,39788.4660416667,2008-12-06,11:11:06
39.99151,116.330844,0,430,39788.466099537,2008-12-06,11:11:11
39.991499,116.330909,0,409,39788.4661574074,2008-12-06,11:11:16
39.991532,116.330976,0,395,39788.4662152778,2008-12-06,11:11:21
39.99152,116.331036,0,383,39788.4662731481,2008-12-06,11:11:26
39.991517,116.331069,0,372,39788.4663310185,2008-12-06,11:11:31
39.991471,116.331092,0,365,39788.4663888889,2008-12-06,11:11:36
39.991447,116.33115,0,365,39788.4664467593,2008-12-06,11:11:41
39.99144,116.331203,0,365,39788.4665046296,2008-12-06,11:11:46
39.991397,116.331246,0,361,39788.4665625,2008-12-06,11:11:51
39.991379,116.331246,0,356,39788.4666203704,2008-12-06,11:11:56
39.991391,116.331283,0,350,39788.4666782407,2008-12-06,11:12:01
39.991391,116.331283,0,350,39788.466712963,2008-12-06,11:12:04
39.991387,116.331288,0,350,39788.4667361111,2008-12-06,11:12:06
39.991469,116.331475,0,338,39788.4667939815,2008-12-06,11:12:11
39.991552,116.331604,0,328,39788.4668518519,2008-12-06,11:12:16
39.991565,116.331753,0,324,39788.4669097222,2008-12-06,11:12:21
39.991554,116.33176,0,316,39788.4669675926,2008-12-06,11:12:26
39.991523,116.331825,0,307,39788.467025463,2008-12-06,11:12:31
39.991589,116.331753,0,299,39788.4670833333,2008-12-06,11:12:36
39.991633,116.331799,0,293,39788.4671412037,2008-12-06,11:12:41
39.991582,116.331925,0,288,39788.4671990741,2008-12-06,11:12:46
39.991521,116.332063,0,284,39788.4672569444,2008-12-06,11:12:51
39.991504,116.332199,0,277,39788.4673148148,2008-12-06,11:12:56
39.991516,116.332259,0,273,39788.4673726852,2008-12-06,11:13:01
39.991482,116.332372,0,271,39788.4674305556,2008-12-06,11:13:06
39.991454,116.332488,0,266,39788.4674884259,2008-12-06,11:13:11
39.991423,116.332588,0,263,39788.4675462963,2008-12-06,11:13:16
39.991387,116.332652,0,260,39788.4676041667,2008-12-06,11:13:21
39.991367,116.332692,0,257,39788.467662037,2008-12-06,11:13:26
39.991377,116.332774,0,251,39788.4677199074,2008-12-06,11:13:31
39.991345,116.332847,0,244,39788.4677777778,2008-12-06,11:13:36
39.991336,116.332902,0,241,39788.4678356481,2008-12-06,11:13:41
39.991327,116.332933,0,232,39788.4678935185,2008-12-06,11:13:46
39.991328,116.332942,0,229,39788.4679513889,2008-12-06,11:13:51
39.991458,116.332905,0,222,39788.4680092593,2008-12-06,11:13:56
39.991523,116.332882,0,213,39788.4680671296,2008-12-06,11:14:01
39.991525,116.332902,0,211,39788.468125,2008-12-06,11:14:06
39.991524,116.332904,0,211,39788.4681828704,2008-12-06,11:14:11
39.991526,116.332903,0,211,39788.4682407407,2008-12-06,11:14:16
39.991526,116.332903,0,211,39788.4682986111,2008-12-06,11:14:21
39.991526,116.332903,0,211,39788.4683333333,2008-12-06,11:14:24
39.99153,116.332901,0,211,39788.4683564815,2008-12-06,11:14:26
39.992219,116.334589,0,492,39788.49,2008-12-06,11:45:36
39.991773,116.332992,0,171,39788.4900578704,2008-12-06,11:45:41
39.991628,116.33289,0,153,39788.4901157407,2008-12-06,11:45:46
39.991519,116.332876,0,157,39788.4901736111,2008-12-06,11:45:51
39.991496,116.33282,0,164,39788.4902314815,2008-12-06,11:45:56
39.991529,116.332739,0,163,39788.4902893519,2008-12-06,11:46:01
39.991566,116.33265,0,159,39788.4903472222,2008-12-06,11:46:06
39.991491,116.332606,0,155,39788.4904050926,2008-12-06,11:46:11
39.991484,116.332618,0,154,39788.490462963,2008-12-06,11:46:16
39.991474,116.332625,0,153,39788.4905208333,2008-12-06,11:46:21
39.991446,116.332638,0,150,39788.4905787037,2008-12-06,11:46:26
39.991446,116.332649,0,150,39788.4906365741,2008-12-06,11:46:31
39.991464,116.33267,0,149,39788.4906944444,2008-12-06,11:46:36
39.991449,116.332691,0,149,39788.4907523148,2008-12-06,11:46:41
39.991449,116.332691,0,149,39788.490787037,2008-12-06,11:46:44
39.991446,116.332691,0,149,39788.4908101852,2008-12-06,11:46:46
39.991545,116.332599,0,149,39788.4908680556,2008-12-06,11:46:51
39.991628,116.332496,0,151,39788.4909259259,2008-12-06,11:46:56
39.991601,116.332435,0,156,39788.4909837963,2008-12-06,11:47:01
39.99158,116.332298,0,152,39788.4910416667,2008-12-06,11:47:06
39.991522,116.33224,0,151,39788.491099537,2008-12-06,11:47:11
39.991443,116.332151,0,156,39788.4911574074,2008-12-06,11:47:16
39.991426,116.332045,0,163,39788.4912152778,2008-12-06,11:47:21
39.991446,116.331949,0,168,39788.4912731481,2008-12-06,11:47:26
39.991462,116.331948,0,169,39788.4913310185,2008-12-06,11:47:31
39.99145,116.331934,0,171,39788.4913888889,2008-12-06,11:47:36
39.991476,116.331903,0,169,39788.4914467593,2008-12-06,11:47:41
39.991491,116.331863,0,165,39788.4915046296,2008-12-06,11:47:46
39.991504,116.331844,0,164,39788.4915625,2008-12-06,11:47:51
39.991512,116.331814,0,164,39788.4916203704,2008-12-06,11:47:56
39.991484,116.331656,0,161,39788.4916782407,2008-12-06,11:48:01
39.991484,116.331634,0,160,39788.4917361111,2008-12-06,11:48:06
39.99146,116.331519,0,161,39788.4917939815,2008-12-06,11:48:11
39.991372,116.331389,0,166,39788.4918518519,2008-12-06,11:48:16
39.991258,116.33139,0,179,39788.4919097222,2008-12-06,11:48:21
39.991249,116.331323,0,186,39788.4919675926,2008-12-06,11:48:26
39.991269,116.33129,0,185,39788.492025463,2008-12-06,11:48:31
39.991288,116.331226,0,183,39788.4920833333,2008-12-06,11:48:36
39.991309,116.331154,0,180,39788.4921412037,2008-12-06,11:48:41
39.991299,116.331095,0,179,39788.4921990741,2008-12-06,11:48:46
39.991333,116.331061,0,173,39788.4922569444,2008-12-06,11:48:51
39.991371,116.331032,0,168,39788.4923148148,2008-12-06,11:48:56
39.991416,116.330946,0,165,39788.4923726852,2008-12-06,11:49:01
39.991425,116.330851,0,162,39788.4924305556,2008-12-06,11:49:06
39.991451,116.330788,0,161,39788.4924884259,2008-12-06,11:49:11
39.991392,116.330725,0,160,39788.4925462963,2008-12-06,11:49:16
39.991333,116.33067,0,161,39788.4926041667,2008-12-06,11:49:21
39.991322,116.330401,0,131,39788.4946296296,2008-12-06,11:52:16
39.991395,116.330285,0,132,39788.4946875,2008-12-06,11:52:21
39.991443,116.330235,0,132,39788.4947453704,2008-12-06,11:52:26
39.991449,116.330245,0,133,39788.4948032407,2008-12-06,11:52:31
39.991448,116.330243,0,133,39788.4948611111,2008-12-06,11:52:36
39.991442,116.330246,0,133,39788.4949189815,2008-12-06,11:52:41
39.991442,116.330246,0,133,39788.4949537037,2008-12-06,11:52:44
39.991445,116.330242,0,133,39788.4949768518,2008-12-06,11:52:46
39.991444,116.330195,0,135,39788.4950347222,2008-12-06,11:52:51
39.99146,116.330109,0,138,39788.4950925926,2008-12-06,11:52:56
39.991461,116.330037,0,141,39788.495150463,2008-12-06,11:53:01
39.991479,116.329926,0,143,39788.4952083333,2008-12-06,11:53:06
39.991489,116.329862,0,144,39788.4952662037,2008-12-06,11:53:11
39.991531,116.329766,0,149,39788.4953240741,2008-12-06,11:53:16
39.991548,116.329677,0,151,39788.4953819444,2008-12-06,11:53:21
39.991502,116.329627,0,150,39788.4954398148,2008-12-06,11:53:26
39.991481,116.32956,0,146,39788.4954976852,2008-12-06,11:53:31
39.991458,116.329551,0,146,39788.4955555556,2008-12-06,11:53:36
39.991507,116.329488,0,147,39788.4956134259,2008-12-06,11:53:41
39.991459,116.329462,0,148,39788.4956712963,2008-12-06,11:53:46
39.991397,116.329456,0,148,39788.4957291667,2008-12-06,11:53:51
39.991343,116.329457,0,147,39788.495787037,2008-12-06,11:53:56
39.991273,116.329455,0,147,39788.4958449074,2008-12-06,11:54:01
39.991038,116.329264,0,114,39788.4968865741,2008-12-06,11:55:31
39.991408,116.329387,0,139,39788.5033680556,2008-12-06,12:04:51
39.991447,116.329373,0,150,39788.5034259259,2008-12-06,12:04:56
39.991411,116.329298,0,163,39788.5034837963,2008-12-06,12:05:01
39.991636,116.329241,0,213,39788.5035416667,2008-12-06,12:05:06
39.991699,116.3292,0,215,39788.503599537,2008-12-06,12:05:11
39.991767,116.329128,0,221,39788.5036574074,2008-12-06,12:05:16
39.991704,116.329012,0,215,39788.5037152778,2008-12-06,12:05:21
39.991679,116.32894,0,211,39788.5037731482,2008-12-06,12:05:26
39.991686,116.328857,0,214,39788.5038310185,2008-12-06,12:05:31
39.99167,116.328799,0,218,39788.5038888889,2008-12-06,12:05:36
39.991697,116.328727,0,223,39788.5039467593,2008-12-06,12:05:41
39.991721,116.328653,0,226,39788.5040046296,2008-12-06,12:05:46
39.991741,116.328555,0,228,39788.5040625,2008-12-06,12:05:51
39.991829,116.328474,0,243,39788.5041203704,2008-12-06,12:05:56
39.991865,116.328396,0,250,39788.5041782407,2008-12-06,12:06:01
39.991913,116.328322,0,258,39788.5042361111,2008-12-06,12:06:06
39.991926,116.328248,0,262,39788.5042939815,2008-12-06,12:06:11
39.991908,116.328162,0,271,39788.5043518519,2008-12-06,12:06:16
39.991914,116.328072,0,278,39788.5044097222,2008-12-06,12:06:21
39.991937,116.327965,0,284,39788.5044675926,2008-12-06,12:06:26
39.991958,116.327897,0,288,39788.504525463,2008-12-06,12:06:31
39.991988,116.327842,0,289,39788.5045833333,2008-12-06,12:06:36
39.99198,116.327794,0,291,39788.5046412037,2008-12-06,12:06:41
39.99196,116.32776,0,292,39788.5046990741,2008-12-06,12:06:46
39.99194,116.327645,0,295,39788.5047569444,2008-12-06,12:06:51
39.991919,116.327563,0,296,39788.5048148148,2008-12-06,12:06:56
39.99191,116.327518,0,296,39788.5048726852,2008-12-06,12:07:01
39.991952,116.327426,0,298,39788.5049305556,2008-12-06,12:07:06
39.99197,116.327361,0,297,39788.5049884259,2008-12-06,12:07:11
39.991941,116.327344,0,297,39788.5050462963,2008-12-06,12:07:16
39.991771,116.327187,0,296,39788.5051041667,2008-12-06,12:07:21
39.991536,116.32709,0,296,39788.505162037,2008-12-06,12:07:26
39.99134,116.32722,0,290,39788.5052199074,2008-12-06,12:07:31
39.991293,116.327244,0,287,39788.5052777778,2008-12-06,12:07:36
39.99129,116.327189,0,282,39788.5053356481,2008-12-06,12:07:41
39.991253,116.327168,0,276,39788.5053935185,2008-12-06,12:07:46
39.991203,116.327118,0,273,39788.5054513889,2008-12-06,12:07:51
39.991166,116.327066,0,271,39788.5055092593,2008-12-06,12:07:56
39.991154,116.327053,0,270,39788.5055671296,2008-12-06,12:08:01
39.991154,116.327053,0,270,39788.5056018519,2008-12-06,12:08:04
39.991151,116.327054,0,269,39788.505625,2008-12-06,12:08:06
39.991036,116.327055,0,273,39788.5056828704,2008-12-06,12:08:11
39.990989,116.327079,0,276,39788.5057407407,2008-12-06,12:08:16
39.990918,116.327052,0,277,39788.5057986111,2008-12-06,12:08:21
39.990905,116.32698,0,276,39788.5058564815,2008-12-06,12:08:26
39.990832,116.32696,0,272,39788.5059143519,2008-12-06,12:08:31
39.990754,116.326951,0,267,39788.5059722222,2008-12-06,12:08:36
39.990695,116.326917,0,262,39788.5060300926,2008-12-06,12:08:41
39.990643,116.32692,0,257,39788.506087963,2008-12-06,12:08:46
39.990575,116.326927,0,253,39788.5061458333,2008-12-06,12:08:51
39.990531,116.326847,0,239,39788.5062037037,2008-12-06,12:08:56
39.990489,116.326655,0,230,39788.5062615741,2008-12-06,12:09:01
39.990475,116.326623,0,227,39788.5063194444,2008-12-06,12:09:06
39.99043,116.326601,0,224,39788.5063773148,2008-12-06,12:09:11
39.990354,116.326625,0,220,39788.5064351852,2008-12-06,12:09:16
39.990273,116.326629,0,217,39788.5064930556,2008-12-06,12:09:21
39.990205,116.326639,0,215,39788.5065509259,2008-12-06,12:09:26
39.990138,116.326612,0,212,39788.5066087963,2008-12-06,12:09:31
39.990112,116.326606,0,207,39788.5066666667,2008-12-06,12:09:36
39.990012,116.326545,0,203,39788.506724537,2008-12-06,12:09:41
39.989882,116.326473,0,198,39788.5067824074,2008-12-06,12:09:46
39.989832,116.326463,0,196,39788.5068402778,2008-12-06,12:09:51
39.989809,116.326451,0,195,39788.5068981481,2008-12-06,12:09:56
39.989786,116.326431,0,192,39788.5069560185,2008-12-06,12:10:01
39.989692,116.326445,0,190,39788.5070138889,2008-12-06,12:10:06
39.989589,116.326463,0,189,39788.5070717593,2008-12-06,12:10:11
39.98952,116.326458,0,187,39788.5071296296,2008-12-06,12:10:16
39.989455,116.326455,0,186,39788.5071875,2008-12-06,12:10:21
39.989348,116.326483,0,182,39788.5072453704,2008-12-06,12:10:26
39.989285,116.326532,0,178,39788.5073032407,2008-12-06,12:10:31
39.989098,116.326783,0,117,39788.510775463,2008-12-06,12:15:31
39.989101,116.326796,0,119,39788.5108333333,2008-12-06,12:15:36
39.989105,116.326799,0,121,39788.5108912037,2008-12-06,12:15:41
39.989107,116.326805,0,123,39788.5109490741,2008-12-06,12:15:46
39.989108,116.326807,0,126,39788.5110069444,2008-12-06,12:15:51
39.989111,116.326808,0,128,39788.5110648148,2008-12-06,12:15:56
39.989117,116.326804,0,131,39788.5111226852,2008-12-06,12:16:01
39.98911,116.326804,0,134,39788.5111805556,2008-12-06,12:16:06
39.98911,116.326807,0,136,39788.5112384259,2008-12-06,12:16:11
39.989116,116.326811,0,139,39788.5112962963,2008-12-06,12:16:16
39.989116,116.326811,0,139,39788.5113310185,2008-12-06,12:16:19
39.989115,116.326818,0,141,39788.5113541667,2008-12-06,12:16:21
39.989111,116.326829,0,144,39788.511412037,2008-12-06,12:16:26
39.989102,116.32686,0,146,39788.5114699074,2008-12-06,12:16:31
39.989093,116.326891,0,145,39788.5115277778,2008-12-06,12:16:36
39.989093,116.326891,0,145,39788.5115625,2008-12-06,12:16:39
39.989092,116.326895,0,147,39788.5115856482,2008-12-06,12:16:41
39.989089,116.326908,0,149,39788.5116435185,2008-12-06,12:16:46
39.989086,116.326918,0,151,39788.5117013889,2008-12-06,12:16:51
39.989086,116.326918,0,151,39788.5117361111,2008-12-06,12:16:54
39.989083,116.326914,0,153,39788.5117592593,2008-12-06,12:16:56
39.989078,116.326872,0,153,39788.5118171296,2008-12-06,12:17:01
39.989084,116.326821,0,152,39788.511875,2008-12-06,12:17:06
39.989085,116.32678,0,154,39788.5119328704,2008-12-06,12:17:11
39.989077,116.326781,0,157,39788.5119907407,2008-12-06,12:17:16
39.989078,116.326788,0,158,39788.5120486111,2008-12-06,12:17:21
39.989084,116.326791,0,159,39788.5121064815,2008-12-06,12:17:26
39.989084,116.326791,0,159,39788.5121412037,2008-12-06,12:17:29
39.989085,116.326795,0,160,39788.5121643519,2008-12-06,12:17:31
39.989111,116.326796,0,156,39788.5122222222,2008-12-06,12:17:36
39.989129,116.326785,0,159,39788.5122800926,2008-12-06,12:17:41
39.98914,116.326796,0,161,39788.512337963,2008-12-06,12:17:46
39.989131,116.326776,0,162,39788.5123958333,2008-12-06,12:17:51
39.989136,116.326794,0,162,39788.5124537037,2008-12-06,12:17:56
39.989132,116.326751,0,164,39788.5125115741,2008-12-06,12:18:01
39.98912,116.326766,0,162,39788.5125694444,2008-12-06,12:18:06
39.989122,116.326752,0,162,39788.5126273148,2008-12-06,12:18:11
39.989122,116.326752,0,162,39788.512662037,2008-12-06,12:18:14
39.989116,116.326755,0,162,39788.5126851852,2008-12-06,12:18:16
39.989103,116.326778,0,158,39788.5127430556,2008-12-06,12:18:21
39.989107,116.326775,0,158,39788.5128009259,2008-12-06,12:18:26
39.989107,116.326775,0,158,39788.5128356481,2008-12-06,12:18:29
39.989109,116.326773,0,158,39788.5128587963,2008-12-06,12:18:31
39.989085,116.326772,0,158,39788.5129166667,2008-12-06,12:18:36
39.989065,116.326779,0,158,39788.512974537,2008-12-06,12:18:41
39.989062,116.326781,0,159,39788.5130324074,2008-12-06,12:18:46
39.989062,116.326781,0,159,39788.5130671296,2008-12-06,12:18:49
39.98906,116.326783,0,159,39788.5130902778,2008-12-06,12:18:51
39.989082,116.326805,0,156,39788.5131481481,2008-12-06,12:18:56
39.989085,116.326849,0,154,39788.5132060185,2008-12-06,12:19:01
39.989071,116.326834,0,157,39788.5132638889,2008-12-06,12:19:06
39.989083,116.326823,0,156,39788.5133217593,2008-12-06,12:19:11
39.989083,116.326823,0,156,39788.5133564815,2008-12-06,12:19:14
39.989089,116.326827,0,156,39788.5133796296,2008-12-06,12:19:16
39.989087,116.326784,0,155,39788.5134375,2008-12-06,12:19:21
39.989077,116.326771,0,155,39788.5134953704,2008-12-06,12:19:26
39.989072,116.326789,0,154,39788.5135532407,2008-12-06,12:19:31
39.989092,116.326806,0,150,39788.5136111111,2008-12-06,12:19:36
39.989109,116.326819,0,148,39788.5136689815,2008-12-06,12:19:41
39.989109,116.326819,0,148,39788.5137037037,2008-12-06,12:19:44
39.989117,116.326812,0,148,39788.5137268519,2008-12-06,12:19:46
39.989139,116.326832,0,148,39788.5137847222,2008-12-06,12:19:51
39.98915,116.326804,0,148,39788.5138425926,2008-12-06,12:19:56
39.989144,116.326777,0,148,39788.513900463,2008-12-06,12:20:01
39.989148,116.326776,0,148,39788.5139583333,2008-12-06,12:20:06
39.989148,116.326776,0,148,39788.5139930556,2008-12-06,12:20:09
39.989145,116.326779,0,148,39788.5140162037,2008-12-06,12:20:11
39.98914,116.326767,0,145,39788.5140740741,2008-12-06,12:20:16
39.988898,116.326712,0,155,39788.5202430556,2008-12-06,12:29:09
39.988699,116.326733,0,156,39788.5203009259,2008-12-06,12:29:14
39.98832,116.326758,0,156,39788.5203587963,2008-12-06,12:29:19
39.98815,116.326763,0,157,39788.5204166667,2008-12-06,12:29:24
39.98814,116.326765,0,158,39788.520474537,2008-12-06,12:29:29
39.988138,116.326766,0,158,39788.5205324074,2008-12-06,12:29:34
39.98814,116.326766,0,158,39788.5205902778,2008-12-06,12:29:39
39.988144,116.326767,0,157,39788.5206481481,2008-12-06,12:29:44
39.988144,116.326767,0,157,39788.5206828704,2008-12-06,12:29:47
39.988148,116.326767,0,156,39788.5207060185,2008-12-06,12:29:49
39.987971,116.326768,0,157,39788.5207638889,2008-12-06,12:29:54
39.987525,116.326801,0,156,39788.5208217593,2008-12-06,12:29:59
39.98699,116.326858,0,158,39788.5208796296,2008-12-06,12:30:04
39.986499,116.326871,0,157,39788.5209375,2008-12-06,12:30:09
39.986011,116.326891,0,158,39788.5209953704,2008-12-06,12:30:14
39.985702,116.326887,0,161,39788.5210532407,2008-12-06,12:30:19
39.98569,116.326835,0,168,39788.5211111111,2008-12-06,12:30:24
39.98569,116.326835,0,168,39788.5211458333,2008-12-06,12:30:27
39.985692,116.326835,0,169,39788.5211689815,2008-12-06,12:30:29
39.985658,116.326843,0,169,39788.5212268519,2008-12-06,12:30:34
39.985457,116.326872,0,167,39788.5212847222,2008-12-06,12:30:39
39.985283,116.326873,0,169,39788.5213425926,2008-12-06,12:30:44
39.985191,116.32689,0,168,39788.521400463,2008-12-06,12:30:49
39.985201,116.32689,0,166,39788.5214583333,2008-12-06,12:30:54
39.985203,116.326891,0,165,39788.5215162037,2008-12-06,12:30:59
39.985205,116.326891,0,164,39788.5215740741,2008-12-06,12:31:04
39.985206,116.326892,0,163,39788.5216319444,2008-12-06,12:31:09
39.985209,116.326892,0,162,39788.5216898148,2008-12-06,12:31:14
39.98521,116.326891,0,162,39788.5217476852,2008-12-06,12:31:19
39.985214,116.32689,0,162,39788.5218055556,2008-12-06,12:31:24
39.985214,116.32689,0,162,39788.5218402778,2008-12-06,12:31:27
39.98521,116.326886,0,163,39788.5218634259,2008-12-06,12:31:29
39.984952,116.326852,0,168,39788.5219212963,2008-12-06,12:31:34
39.984515,116.326857,0,171,39788.5219791667,2008-12-06,12:31:39
39.984009,116.326928,0,170,39788.522037037,2008-12-06,12:31:44
39.983471,116.326941,0,172,39788.5220949074,2008-12-06,12:31:49
39.982977,116.326955,0,180,39788.5221527778,2008-12-06,12:31:54
39.982571,116.326979,0,179,39788.5222106481,2008-12-06,12:31:59
39.982139,116.327054,0,180,39788.5222685185,2008-12-06,12:32:04
39.981883,116.327073,0,180,39788.5223263889,2008-12-06,12:32:09
39.981839,116.327063,0,180,39788.5223842593,2008-12-06,12:32:14
39.981839,116.327063,0,180,39788.5224189815,2008-12-06,12:32:17
39.981837,116.327067,0,180,39788.5224421296,2008-12-06,12:32:19
39.981799,116.327061,0,174,39788.5225,2008-12-06,12:32:24
39.981856,116.327099,0,182,39788.5225578704,2008-12-06,12:32:29
39.981867,116.327098,0,181,39788.5226157407,2008-12-06,12:32:34
39.981768,116.327112,0,181,39788.5226736111,2008-12-06,12:32:39
39.981452,116.327031,0,187,39788.5227314815,2008-12-06,12:32:44
39.980862,116.327091,0,204,39788.5227893519,2008-12-06,12:32:49
39.980287,116.327122,0,210,39788.5228472222,2008-12-06,12:32:54
39.979715,116.32718,0,203,39788.5229050926,2008-12-06,12:32:59
39.979141,116.32718,0,203,39788.522962963,2008-12-06,12:33:04
39.97859,116.327202,0,198,39788.5230208333,2008-12-06,12:33:09
39.97812,116.327228,0,185,39788.5230787037,2008-12-06,12:33:14
39.977739,116.327242,0,184,39788.5231365741,2008-12-06,12:33:19
39.977535,116.32729,0,212,39788.5231944444,2008-12-06,12:33:24
39.977522,116.327321,0,223,39788.5232523148,2008-12-06,12:33:29
39.97748,116.327306,0,229,39788.5233101852,2008-12-06,12:33:34
39.977196,116.327207,0,243,39788.5233680556,2008-12-06,12:33:39
39.976806,116.327212,0,252,39788.5234259259,2008-12-06,12:33:44
39.976464,116.327247,0,255,39788.5234837963,2008-12-06,12:33:49
39.97612,116.327331,0,255,39788.5235416667,2008-12-06,12:33:54
39.975949,116.327395,0,236,39788.523599537,2008-12-06,12:33:59
39.97592,116.327385,0,235,39788.5236574074,2008-12-06,12:34:04
39.975916,116.327386,0,234,39788.5237152778,2008-12-06,12:34:09
39.97592,116.327385,0,233,39788.5237731481,2008-12-06,12:34:14
39.975924,116.327383,0,233,39788.5238310185,2008-12-06,12:34:19
39.975924,116.327383,0,233,39788.5238657407,2008-12-06,12:34:22
39.975932,116.327383,0,233,39788.5238888889,2008-12-06,12:34:24
39.975941,116.327381,0,233,39788.5239467593,2008-12-06,12:34:29
39.97594,116.327381,0,232,39788.5240046296,2008-12-06,12:34:34
39.975935,116.327381,0,232,39788.5240625,2008-12-06,12:34:39
39.975934,116.327381,0,231,39788.5241203704,2008-12-06,12:34:44
39.975926,116.327381,0,231,39788.5241782407,2008-12-06,12:34:49
39.975928,116.327381,0,230,39788.5242361111,2008-12-06,12:34:54
39.975927,116.32738,0,229,39788.5242939815,2008-12-06,12:34:59
39.975927,116.32738,0,229,39788.5243518518,2008-12-06,12:35:04
39.975927,116.32738,0,229,39788.5243865741,2008-12-06,12:35:07
39.975929,116.32738,0,229,39788.5244097222,2008-12-06,12:35:09
39.975899,116.327368,0,228,39788.5244675926,2008-12-06,12:35:14
39.975703,116.327304,0,226,39788.524525463,2008-12-06,12:35:19
39.975508,116.327168,0,224,39788.5245833333,2008-12-06,12:35:24
39.975215,116.327259,0,230,39788.5246412037,2008-12-06,12:35:29
39.975012,116.32729,0,236,39788.5246990741,2008-12-06,12:35:34
39.97476,116.327263,0,230,39788.5247569444,2008-12-06,12:35:39
39.974495,116.327262,0,248,39788.5248148148,2008-12-06,12:35:44
39.9743,116.327321,0,258,39788.5248726852,2008-12-06,12:35:49
39.974216,116.327368,0,269,39788.5249305556,2008-12-06,12:35:54
39.974199,116.327376,0,273,39788.5249884259,2008-12-06,12:35:59
39.974178,116.32739,0,276,39788.5250462963,2008-12-06,12:36:04
39.974159,116.327385,0,279,39788.5251041667,2008-12-06,12:36:09
39.973982,116.327461,0,274,39788.525162037,2008-12-06,12:36:14
39.97359,116.327471,0,268,39788.5252199074,2008-12-06,12:36:19
39.973098,116.327495,0,259,39788.5252777778,2008-12-06,12:36:24
39.972537,116.327474,0,240,39788.5253356481,2008-12-06,12:36:29
39.971941,116.32755,0,199,39788.5253935185,2008-12-06,12:36:34
39.971491,116.327573,0,172,39788.5254513889,2008-12-06,12:36:39
39.971172,116.327564,0,160,39788.5255092593,2008-12-06,12:36:44
39.971039,116.327597,0,148,39788.5255671296,2008-12-06,12:36:49
39.970899,116.327585,0,145,39788.525625,2008-12-06,12:36:54
39.970853,116.32763,0,149,39788.5256828704,2008-12-06,12:36:59
39.970855,116.32763,0,147,39788.5257407407,2008-12-06,12:37:04
39.970855,116.32763,0,147,39788.525775463,2008-12-06,12:37:07
39.970856,116.32763,0,145,39788.5257986111,2008-12-06,12:37:09
39.97082,116.327637,0,145,39788.5258564815,2008-12-06,12:37:14
39.970498,116.327655,0,146,39788.5259143518,2008-12-06,12:37:19
39.969993,116.327674,0,144,39788.5259722222,2008-12-06,12:37:24
39.969424,116.327702,0,144,39788.5260300926,2008-12-06,12:37:29
39.968839,116.327668,0,158,39788.526087963,2008-12-06,12:37:34
39.968334,116.327703,0,151,39788.5261458333,2008-12-06,12:37:39
39.967843,116.327725,0,157,39788.5262037037,2008-12-06,12:37:44
39.967403,116.327745,0,159,39788.5262615741,2008-12-06,12:37:49
39.967008,116.327791,0,180,39788.5263194444,2008-12-06,12:37:54
39.96687,116.327818,0,197,39788.5263773148,2008-12-06,12:37:59
39.966865,116.327823,0,209,39788.5264351852,2008-12-06,12:38:04
39.966864,116.327822,0,212,39788.5264930556,2008-12-06,12:38:09
39.966867,116.327822,0,214,39788.5265509259,2008-12-06,12:38:14
39.966867,116.327822,0,214,39788.5265856481,2008-12-06,12:38:17
39.966873,116.327821,0,216,39788.5266087963,2008-12-06,12:38:19
39.966824,116.327799,0,215,39788.5266666667,2008-12-06,12:38:24
39.966578,116.327746,0,214,39788.526724537,2008-12-06,12:38:29
39.966343,116.327725,0,223,39788.5267824074,2008-12-06,12:38:34
39.966011,116.327788,0,246,39788.5268402778,2008-12-06,12:38:39
39.965589,116.327787,0,258,39788.5268981481,2008-12-06,12:38:44
39.965451,116.327819,0,259,39788.5269444444,2008-12-06,12:38:48
39.965384,116.327848,0,234,39788.5270023148,2008-12-06,12:38:53
39.965368,116.327848,0,234,39788.5270601852,2008-12-06,12:38:58
39.965187,116.327896,0,225,39788.5271180556,2008-12-06,12:39:03
39.964749,116.327987,0,218,39788.5271759259,2008-12-06,12:39:08
39.964275,116.328053,0,209,39788.5272337963,2008-12-06,12:39:13
39.963734,116.3281,0,194,39788.5272916667,2008-12-06,12:39:18
39.963143,116.328148,0,186,39788.527349537,2008-12-06,12:39:23
39.962557,116.328234,0,172,39788.5274074074,2008-12-06,12:39:28
39.962007,116.328301,0,156,39788.5274652778,2008-12-06,12:39:33
39.961507,116.328325,0,142,39788.5275231482,2008-12-06,12:39:38
39.961089,116.328392,0,149,39788.5275810185,2008-12-06,12:39:43
39.960866,116.328434,0,158,39788.5276388889,2008-12-06,12:39:48
39.960826,116.32844,0,164,39788.5276967593,2008-12-06,12:39:53
39.960813,116.32844,0,165,39788.5277546296,2008-12-06,12:39:58
39.960803,116.328442,0,166,39788.5278125,2008-12-06,12:40:03
39.960803,116.328442,0,166,39788.5278472222,2008-12-06,12:40:06
39.960806,116.328442,0,166,39788.5278703704,2008-12-06,12:40:08
39.960816,116.328441,0,167,39788.5279282407,2008-12-06,12:40:13
39.960826,116.32844,0,166,39788.5279861111,2008-12-06,12:40:18
39.960839,116.328438,0,165,39788.5280439815,2008-12-06,12:40:23
39.960686,116.328458,0,159,39788.5281018519,2008-12-06,12:40:28
39.960366,116.328488,0,163,39788.5281597222,2008-12-06,12:40:33
39.960041,116.328509,0,161,39788.5282175926,2008-12-06,12:40:38
39.959875,116.328476,0,159,39788.528275463,2008-12-06,12:40:43
39.959709,116.328462,0,165,39788.5283333333,2008-12-06,12:40:48
39.959678,116.328455,0,160,39788.5283912037,2008-12-06,12:40:53
39.95968,116.328455,0,160,39788.5284490741,2008-12-06,12:40:58
39.959675,116.328454,0,160,39788.5285069444,2008-12-06,12:41:03
39.959675,116.328454,0,160,39788.5285416667,2008-12-06,12:41:06
39.959677,116.328453,0,160,39788.5285648148,2008-12-06,12:41:08
39.95964,116.328464,0,160,39788.5286226852,2008-12-06,12:41:13
39.959396,116.328516,0,164,39788.5286805556,2008-12-06,12:41:18
39.958833,116.328617,0,168,39788.5287384259,2008-12-06,12:41:23
39.958153,116.328695,0,171,39788.5287962963,2008-12-06,12:41:28
39.957524,116.328739,0,170,39788.5288541667,2008-12-06,12:41:33
39.956958,116.328758,0,185,39788.528912037,2008-12-06,12:41:38
39.956526,116.328814,0,179,39788.5289699074,2008-12-06,12:41:43
39.956421,116.328862,0,186,39788.5290277778,2008-12-06,12:41:48
39.956439,116.32886,0,187,39788.5290856481,2008-12-06,12:41:53
39.956443,116.32886,0,188,39788.5291435185,2008-12-06,12:41:58
39.956443,116.32886,0,188,39788.5291782407,2008-12-06,12:42:01
39.956443,116.328861,0,191,39788.5292013889,2008-12-06,12:42:03
39.956433,116.328865,0,193,39788.5292592593,2008-12-06,12:42:08
39.956424,116.328867,0,193,39788.5293171296,2008-12-06,12:42:13
39.956422,116.328868,0,194,39788.529375,2008-12-06,12:42:18
39.956422,116.328868,0,194,39788.5294097222,2008-12-06,12:42:21
39.956426,116.328867,0,193,39788.5294328704,2008-12-06,12:42:23
39.956416,116.328869,0,193,39788.5294907407,2008-12-06,12:42:28
39.956415,116.32887,0,193,39788.5295486111,2008-12-06,12:42:33
39.956418,116.32887,0,193,39788.5296064815,2008-12-06,12:42:38
39.956417,116.32887,0,193,39788.5296643519,2008-12-06,12:42:43
39.956415,116.328871,0,193,39788.5297222222,2008-12-06,12:42:48
39.956415,116.328871,0,193,39788.5297569444,2008-12-06,12:42:51
39.956417,116.32887,0,193,39788.5297800926,2008-12-06,12:42:53
39.956379,116.32887,0,193,39788.529837963,2008-12-06,12:42:58
39.956116,116.328946,0,195,39788.5298958333,2008-12-06,12:43:03
39.955788,116.328994,0,197,39788.5299537037,2008-12-06,12:43:08
39.95524,116.329053,0,196,39788.5300115741,2008-12-06,12:43:13
39.954708,116.329157,0,196,39788.5300694444,2008-12-06,12:43:18
39.954292,116.329241,0,218,39788.5301273148,2008-12-06,12:43:23
39.954132,116.329185,0,208,39788.5301851852,2008-12-06,12:43:28
39.954076,116.329172,0,211,39788.5302430556,2008-12-06,12:43:33
39.954075,116.329172,0,212,39788.5303009259,2008-12-06,12:43:38
39.954075,116.329171,0,212,39788.5303587963,2008-12-06,12:43:43
39.954075,116.329171,0,212,39788.5303935185,2008-12-06,12:43:46
39.954074,116.329172,0,212,39788.5304166667,2008-12-06,12:43:48
39.953948,116.329188,0,214,39788.530474537,2008-12-06,12:43:53
39.953619,116.329258,0,217,39788.5305324074,2008-12-06,12:43:58
39.953169,116.329331,0,221,39788.5305902778,2008-12-06,12:44:03
39.952639,116.329381,0,228,39788.5306481481,2008-12-06,12:44:08
39.952061,116.329478,0,232,39788.5307060185,2008-12-06,12:44:13
39.951577,116.329585,0,230,39788.5307638889,2008-12-06,12:44:18
39.951094,116.329671,0,232,39788.5308217593,2008-12-06,12:44:23
39.950891,116.329654,0,222,39788.5308796296,2008-12-06,12:44:28
39.95092,116.329365,0,190,39788.5309375,2008-12-06,12:44:33
39.950903,116.328965,0,188,39788.5309953704,2008-12-06,12:44:38
39.950884,116.32869,0,189,39788.5310532407,2008-12-06,12:44:43
39.950924,116.328572,0,193,39788.5311111111,2008-12-06,12:44:48
39.950928,116.328308,0,201,39788.5311689815,2008-12-06,12:44:53
39.950919,116.32809,0,206,39788.5312268519,2008-12-06,12:44:58
39.950921,116.328068,0,202,39788.5312847222,2008-12-06,12:45:03
39.950921,116.328068,0,202,39788.5313194444,2008-12-06,12:45:06
39.95092,116.328067,0,203,39788.5313425926,2008-12-06,12:45:08
39.950931,116.328064,0,204,39788.531400463,2008-12-06,12:45:13
39.950943,116.328062,0,205,39788.5314583333,2008-12-06,12:45:18
39.950946,116.328042,0,205,39788.5315162037,2008-12-06,12:45:23
39.950965,116.327629,0,210,39788.5315740741,2008-12-06,12:45:28
39.950979,116.327138,0,208,39788.5316319444,2008-12-06,12:45:33
39.950974,116.326682,0,209,39788.5316898148,2008-12-06,12:45:38
39.950928,116.326125,0,209,39788.5317476852,2008-12-06,12:45:43
39.950874,116.325809,0,216,39788.5318055556,2008-12-06,12:45:48
39.950857,116.325555,0,211,39788.5318634259,2008-12-06,12:45:53
39.950882,116.325085,0,210,39788.5319212963,2008-12-06,12:45:58
39.950865,116.32446,0,221,39788.5319791667,2008-12-06,12:46:03
39.950829,116.323788,0,223,39788.532037037,2008-12-06,12:46:08
39.95078,116.32312,0,217,39788.5320949074,2008-12-06,12:46:13
39.950738,116.322419,0,202,39788.5321527778,2008-12-06,12:46:18
39.950724,116.321975,0,215,39788.5322106481,2008-12-06,12:46:23
39.950784,116.32194,0,221,39788.5322685185,2008-12-06,12:46:28
39.950786,116.321924,0,223,39788.5323263889,2008-12-06,12:46:33
39.95076,116.321663,0,229,39788.5323842593,2008-12-06,12:46:38
39.950791,116.321061,0,229,39788.5324421296,2008-12-06,12:46:43
39.95079,116.32037,0,227,39788.5325,2008-12-06,12:46:48
39.95077,116.319661,0,229,39788.5325578704,2008-12-06,12:46:53
39.95075,116.319141,0,209,39788.5326157407,2008-12-06,12:46:58
39.950665,116.318892,0,249,39788.5326736111,2008-12-06,12:47:03
39.950682,116.318817,0,269,39788.5327314815,2008-12-06,12:47:08
39.95068,116.318811,0,267,39788.5327893518,2008-12-06,12:47:13
39.95068,116.318805,0,268,39788.5328472222,2008-12-06,12:47:18
39.950679,116.318798,0,268,39788.5329050926,2008-12-06,12:47:23
39.950679,116.318798,0,268,39788.5329398148,2008-12-06,12:47:26
39.950679,116.318796,0,268,39788.532962963,2008-12-06,12:47:28
39.95068,116.318786,0,268,39788.5330208333,2008-12-06,12:47:33
39.950683,116.318758,0,268,39788.5330787037,2008-12-06,12:47:38
39.950606,116.318629,0,267,39788.5331365741,2008-12-06,12:47:43
39.950552,116.318623,0,264,39788.5331944444,2008-12-06,12:47:48
39.950545,116.318575,0,263,39788.5332523148,2008-12-06,12:47:53
39.95054,116.31826,0,264,39788.5333101852,2008-12-06,12:47:58
39.950443,116.317912,0,265,39788.5333680556,2008-12-06,12:48:03
39.950181,116.3178,0,248,39788.5334259259,2008-12-06,12:48:08
39.949716,116.31782,0,226,39788.5334837963,2008-12-06,12:48:13
39.949134,116.317884,0,214,39788.5335416667,2008-12-06,12:48:18
39.948533,116.317979,0,198,39788.533599537,2008-12-06,12:48:23
39.947961,116.31805,0,165,39788.5336574074,2008-12-06,12:48:28
39.947405,116.318137,0,165,39788.5337152778,2008-12-06,12:48:33
39.947004,116.318167,0,165,39788.5337731481,2008-12-06,12:48:38
39.946863,116.318189,0,149,39788.5338310185,2008-12-06,12:48:43
39.94685,116.31821,0,152,39788.5338888889,2008-12-06,12:48:48
39.94685,116.31821,0,152,39788.5339236111,2008-12-06,12:48:51
39.946854,116.318209,0,150,39788.5339467593,2008-12-06,12:48:53
39.946779,116.318226,0,151,39788.5340046296,2008-12-06,12:48:58
39.946466,116.318284,0,152,39788.5340625,2008-12-06,12:49:03
39.94587,116.318317,0,168,39788.5341203704,2008-12-06,12:49:08
39.945281,116.318358,0,209,39788.5341782407,2008-12-06,12:49:13
39.944883,116.318416,0,206,39788.5342361111,2008-12-06,12:49:18
39.944503,116.318487,0,205,39788.5342939815,2008-12-06,12:49:23
39.943995,116.318525,0,214,39788.5343518518,2008-12-06,12:49:28
39.943469,116.318595,0,217,39788.5344097222,2008-12-06,12:49:33
39.943103,116.318624,0,223,39788.5344675926,2008-12-06,12:49:38
39.942983,116.318642,0,223,39788.534525463,2008-12-06,12:49:43
39.942965,116.318641,0,230,39788.5345833333,2008-12-06,12:49:48
39.942964,116.318641,0,233,39788.5346412037,2008-12-06,12:49:53
39.942966,116.318641,0,235,39788.5346990741,2008-12-06,12:49:58
39.942966,116.318641,0,235,39788.5347337963,2008-12-06,12:50:01
39.942973,116.31864,0,235,39788.5347569444,2008-12-06,12:50:03
39.94288,116.318667,0,232,39788.5348148148,2008-12-06,12:50:08
39.942473,116.318733,0,227,39788.5348726852,2008-12-06,12:50:13
39.941916,116.318817,0,237,39788.5349305556,2008-12-06,12:50:18
39.941288,116.318927,0,228,39788.5349884259,2008-12-06,12:50:23
39.940706,116.319014,0,219,39788.5350462963,2008-12-06,12:50:28
39.940175,116.319095,0,209,39788.5351041667,2008-12-06,12:50:33
39.939699,116.319137,0,192,39788.535162037,2008-12-06,12:50:38
39.939205,116.319226,0,173,39788.5352199074,2008-12-06,12:50:43
39.938668,116.319237,0,162,39788.5352777778,2008-12-06,12:50:48
39.9382,116.319279,0,157,39788.5353356482,2008-12-06,12:50:53
39.938001,116.319312,0,147,39788.5353935185,2008-12-06,12:50:58
39.93799,116.319301,0,142,39788.5354513889,2008-12-06,12:51:03
39.93799,116.319301,0,142,39788.5354861111,2008-12-06,12:51:06
39.937989,116.3193,0,141,39788.5355092593,2008-12-06,12:51:08
39.938,116.3193,0,140,39788.5355671296,2008-12-06,12:51:13
39.93801,116.319299,0,139,39788.535625,2008-12-06,12:51:18
39.938021,116.319299,0,138,39788.5356828704,2008-12-06,12:51:23
39.938028,116.319299,0,137,39788.5357407407,2008-12-06,12:51:28
39.938028,116.319299,0,137,39788.535775463,2008-12-06,12:51:31
39.938033,116.319298,0,136,39788.5357986111,2008-12-06,12:51:33
39.938042,116.319298,0,136,39788.5358564815,2008-12-06,12:51:38
39.938048,116.319298,0,137,39788.5359143519,2008-12-06,12:51:43
39.938054,116.319297,0,137,39788.5359722222,2008-12-06,12:51:48
39.938059,116.319296,0,139,39788.5360300926,2008-12-06,12:51:53
39.938059,116.319296,0,139,39788.5360648148,2008-12-06,12:51:56
39.938065,116.319295,0,142,39788.536087963,2008-12-06,12:51:58
39.937967,116.319301,0,147,39788.5361458333,2008-12-06,12:52:03
39.937666,116.319384,0,154,39788.5362037037,2008-12-06,12:52:08
39.937393,116.319552,0,154,39788.5362615741,2008-12-06,12:52:13
39.937255,116.319804,0,160,39788.5363194444,2008-12-06,12:52:18
39.937227,116.320189,0,155,39788.5363773148,2008-12-06,12:52:23
39.937153,116.320765,0,185,39788.5364351852,2008-12-06,12:52:28
39.937138,116.321371,0,194,39788.5364930556,2008-12-06,12:52:33
39.937129,116.321963,0,194,39788.5365509259,2008-12-06,12:52:38
39.937091,116.322423,0,198,39788.5366087963,2008-12-06,12:52:43
39.93699,116.322663,0,209,39788.5366666667,2008-12-06,12:52:48
39.936999,116.32285,0,214,39788.536724537,2008-12-06,12:52:53
39.937019,116.322818,0,206,39788.5367824074,2008-12-06,12:52:58
39.937019,116.322818,0,206,39788.5368171296,2008-12-06,12:53:01
39.937022,116.322815,0,207,39788.5368402778,2008-12-06,12:53:03
39.937028,116.322833,0,208,39788.5368981481,2008-12-06,12:53:08
39.937029,116.322855,0,208,39788.5369560185,2008-12-06,12:53:13
39.937035,116.322854,0,208,39788.5370138889,2008-12-06,12:53:18
39.937035,116.322854,0,208,39788.5370486111,2008-12-06,12:53:21
39.937037,116.322854,0,208,39788.5370717593,2008-12-06,12:53:23
39.937035,116.322863,0,208,39788.5371296296,2008-12-06,12:53:28
39.937034,116.322885,0,208,39788.5371875,2008-12-06,12:53:33
39.937024,116.323127,0,207,39788.5372453704,2008-12-06,12:53:38
39.936988,116.323543,0,205,39788.5373032407,2008-12-06,12:53:43
39.936962,116.324146,0,198,39788.5373611111,2008-12-06,12:53:48
39.936936,116.324749,0,183,39788.5374189815,2008-12-06,12:53:53
39.936884,116.325392,0,172,39788.5374768519,2008-12-06,12:53:58
39.936827,116.326065,0,169,39788.5375347222,2008-12-06,12:54:03
39.93674,116.32674,0,176,39788.5375925926,2008-12-06,12:54:08
39.93668,116.327536,0,174,39788.537650463,2008-12-06,12:54:13
39.936671,116.328307,0,173,39788.5377083333,2008-12-06,12:54:18
39.936652,116.328996,0,172,39788.5377662037,2008-12-06,12:54:23
39.936624,116.329267,0,164,39788.5378240741,2008-12-06,12:54:28
39.936593,116.3294,0,161,39788.5378819444,2008-12-06,12:54:33
39.93659,116.329468,0,153,39788.5379398148,2008-12-06,12:54:38
39.936594,116.329459,0,151,39788.5379976852,2008-12-06,12:54:43
39.936594,116.329459,0,151,39788.5380324074,2008-12-06,12:54:46
39.936595,116.329454,0,151,39788.5380555556,2008-12-06,12:54:48
39.936592,116.329545,0,151,39788.5381134259,2008-12-06,12:54:53
39.936622,116.329747,0,152,39788.5381712963,2008-12-06,12:54:58
39.936642,116.330176,0,152,39788.5382291667,2008-12-06,12:55:03
39.936662,116.330738,0,155,39788.538287037,2008-12-06,12:55:08
39.93671,116.331381,0,161,39788.5383449074,2008-12-06,12:55:13
39.936723,116.332053,0,170,39788.5384027778,2008-12-06,12:55:18
39.936708,116.332736,0,170,39788.5384606481,2008-12-06,12:55:23
39.936717,116.333493,0,166,39788.5385185185,2008-12-06,12:55:28
39.936751,116.334266,0,164,39788.5385763889,2008-12-06,12:55:33
39.936774,116.335042,0,166,39788.5386342593,2008-12-06,12:55:38
39.936824,116.335824,0,174,39788.5386921296,2008-12-06,12:55:43
39.936841,116.336351,0,187,39788.53875,2008-12-06,12:55:48
39.936814,116.336484,0,195,39788.5388078704,2008-12-06,12:55:53
39.936582,116.336419,0,187,39788.5388657407,2008-12-06,12:55:58
39.936075,116.336411,0,202,39788.5389236111,2008-12-06,12:56:03
39.935659,116.336651,0,221,39788.5389814815,2008-12-06,12:56:08
39.935486,116.336729,0,221,39788.5390393519,2008-12-06,12:56:13
39.935485,116.336738,0,219,39788.5390972222,2008-12-06,12:56:18
39.935484,116.336739,0,219,39788.5391550926,2008-12-06,12:56:23
39.935484,116.336739,0,219,39788.5391898148,2008-12-06,12:56:26
39.935482,116.336745,0,219,39788.539212963,2008-12-06,12:56:28
39.935293,116.336948,0,216,39788.5392708333,2008-12-06,12:56:33
39.934979,116.337221,0,212,39788.5393287037,2008-12-06,12:56:38
39.934586,116.337485,0,196,39788.5393865741,2008-12-06,12:56:43
39.934069,116.337604,0,190,39788.5394444444,2008-12-06,12:56:48
39.933622,116.337576,0,176,39788.5395023148,2008-12-06,12:56:53
39.933441,116.337575,0,165,39788.5395601852,2008-12-06,12:56:58
39.933449,116.337588,0,157,39788.5396180556,2008-12-06,12:57:03
39.933449,116.337588,0,157,39788.5396527778,2008-12-06,12:57:06
39.933445,116.337588,0,157,39788.5396759259,2008-12-06,12:57:08
39.933195,116.337574,0,155,39788.5397337963,2008-12-06,12:57:13
39.932767,116.337579,0,160,39788.5397916667,2008-12-06,12:57:18
39.932368,116.33755,0,160,39788.539849537,2008-12-06,12:57:23
39.93201,116.337545,0,160,39788.5399074074,2008-12-06,12:57:28
39.931635,116.33754,0,161,39788.5399652778,2008-12-06,12:57:33
39.931397,116.337504,0,159,39788.5400231481,2008-12-06,12:57:38
39.931389,116.337501,0,163,39788.5400810185,2008-12-06,12:57:43
39.931389,116.337502,0,164,39788.5401388889,2008-12-06,12:57:48
39.931396,116.337502,0,164,39788.5401967593,2008-12-06,12:57:53
39.931396,116.337502,0,164,39788.5402314815,2008-12-06,12:57:56
39.931395,116.337501,0,164,39788.5402546296,2008-12-06,12:57:58
39.931377,116.337507,0,164,39788.5403125,2008-12-06,12:58:03
39.931031,116.337599,0,160,39788.5403703704,2008-12-06,12:58:08
39.930683,116.337734,0,160,39788.5404282407,2008-12-06,12:58:13
39.930106,116.337673,0,157,39788.5404861111,2008-12-06,12:58:18
39.929433,116.337702,0,174,39788.5405439815,2008-12-06,12:58:23
39.928774,116.337682,0,188,39788.5406018518,2008-12-06,12:58:28
39.928196,116.337727,0,201,39788.5406597222,2008-12-06,12:58:33
39.927755,116.337748,0,210,39788.5407175926,2008-12-06,12:58:38
39.927616,116.337751,0,234,39788.540775463,2008-12-06,12:58:43
39.927575,116.33768,0,236,39788.5408333333,2008-12-06,12:58:48
39.927557,116.337675,0,243,39788.5408912037,2008-12-06,12:58:53
39.927557,116.337675,0,243,39788.5409259259,2008-12-06,12:58:56
39.927557,116.337671,0,247,39788.5409490741,2008-12-06,12:58:58
39.92753,116.337671,0,249,39788.5410069444,2008-12-06,12:59:03
39.927494,116.337672,0,251,39788.5410648148,2008-12-06,12:59:08
39.927475,116.337679,0,253,39788.5411226852,2008-12-06,12:59:13
39.927454,116.337687,0,255,39788.5411805556,2008-12-06,12:59:18
39.927441,116.337689,0,256,39788.5412384259,2008-12-06,12:59:23
39.92741,116.337689,0,256,39788.5412962963,2008-12-06,12:59:28
39.927371,116.337699,0,257,39788.5413541667,2008-12-06,12:59:33
39.927107,116.337717,0,258,39788.541412037,2008-12-06,12:59:38
39.927037,116.337748,0,259,39788.5414699074,2008-12-06,12:59:43
39.927033,116.337668,0,259,39788.5415277778,2008-12-06,12:59:48
39.927007,116.337514,0,253,39788.5415856481,2008-12-06,12:59:53
39.926939,116.337368,0,243,39788.5416435185,2008-12-06,12:59:58
39.926933,116.337323,0,235,39788.5417013889,2008-12-06,13:00:03
39.926933,116.337323,0,235,39788.5417361111,2008-12-06,13:00:06
39.926939,116.33732,0,233,39788.5417592593,2008-12-06,13:00:08
39.926975,116.337314,0,227,39788.5418171296,2008-12-06,13:00:13
39.927005,116.337256,0,221,39788.541875,2008-12-06,13:00:18
39.927043,116.3372,0,214,39788.5419328704,2008-12-06,13:00:23
39.927095,116.337134,0,210,39788.5419907407,2008-12-06,13:00:28
39.927131,116.337126,0,208,39788.5420486111,2008-12-06,13:00:33
39.927169,116.337085,0,204,39788.5421064815,2008-12-06,13:00:38
39.927164,116.336965,0,198,39788.5421643518,2008-12-06,13:00:43
39.927164,116.33685,0,194,39788.5422222222,2008-12-06,13:00:48
39.927085,116.33675,0,183,39788.5422800926,2008-12-06,13:00:53
39.927015,116.33665,0,180,39788.542337963,2008-12-06,13:00:58
39.927001,116.336559,0,179,39788.5423958333,2008-12-06,13:01:03
39.926857,116.336494,0,181,39788.5424537037,2008-12-06,13:01:08
39.926773,116.336438,0,183,39788.5425115741,2008-12-06,13:01:13
39.926596,116.336468,0,177,39788.5425694444,2008-12-06,13:01:18
39.926531,116.3365,0,175,39788.5426273148,2008-12-06,13:01:23
39.926483,116.336484,0,171,39788.5426851852,2008-12-06,13:01:28
39.926453,116.336456,0,170,39788.5427430556,2008-12-06,13:01:33
39.926453,116.336456,0,170,39788.5427777778,2008-12-06,13:01:36
39.926446,116.336459,0,170,39788.5428009259,2008-12-06,13:01:38
39.926447,116.336501,0,171,39788.5428587963,2008-12-06,13:01:43
39.926423,116.336559,0,173,39788.5429166667,2008-12-06,13:01:48
39.926411,116.33658,0,174,39788.542974537,2008-12-06,13:01:53
39.926303,116.336715,0,180,39788.5430324074,2008-12-06,13:01:58
39.926218,116.336857,0,185,39788.5430902778,2008-12-06,13:02:03
39.926176,116.33695,0,191,39788.5431481482,2008-12-06,13:02:08
39.926224,116.336995,0,213,39788.5432060185,2008-12-06,13:02:13
39.926306,116.337003,0,218,39788.5432638889,2008-12-06,13:02:18
39.926392,116.337008,0,220,39788.5433217593,2008-12-06,13:02:23
39.926085,116.3371,0,199,39788.5459490741,2008-12-06,13:06:10
39.925947,116.336935,0,130,39788.5459837963,2008-12-06,13:06:13
39.926025,116.337059,0,153,39788.5460185185,2008-12-06,13:06:16
39.926107,116.337177,0,171,39788.5460763889,2008-12-06,13:06:21
39.926146,116.337251,0,198,39788.5461342593,2008-12-06,13:06:26
39.926101,116.337118,0,158,39788.5461921296,2008-12-06,13:06:31
39.926114,116.337066,0,141,39788.5462384259,2008-12-06,13:06:35
39.926149,116.337094,0,152,39788.5462962963,2008-12-06,13:06:40
39.926193,116.337244,0,197,39788.5463541667,2008-12-06,13:06:45
39.926207,116.337319,0,209,39788.546412037,2008-12-06,13:06:50
39.926258,116.337306,0,211,39788.5464699074,2008-12-06,13:06:55
