# Supplementary material for: A location privacy protection method based on blockchain and threshold cryptography
Source: PLoS One. 2025 Jun 4;20(6):e0324551. doi: 10.1371/journal.pone.0324551 (PMC12136415; doi:10.1371/journal.pone.0324551)
Supplement: S1 File — (ZIP) [file pone.0324551.s001.zip › Data/002/Trajectory/20081207032708.plt]

Geolife trajectory
WGS 84
Altitude is in Feet
Reserved 3
0,2,255,My Track,0,0,2,8421376
0
39.926399,116.337098,0,101,39789.1438425926,2008-12-07,03:27:08
39.926408,116.337094,0,99,39789.143900463,2008-12-07,03:27:13
39.926396,116.337057,0,113,39789.1439583333,2008-12-07,03:27:18
39.926404,116.336967,0,111,39789.1440162037,2008-12-07,03:27:23
39.926372,116.336863,0,113,39789.1440740741,2008-12-07,03:27:28
39.926342,116.336799,0,115,39789.1441319444,2008-12-07,03:27:33
39.926358,116.336708,0,113,39789.1441898148,2008-12-07,03:27:38
39.926381,116.336657,0,101,39789.1442476852,2008-12-07,03:27:43
39.926416,116.336648,0,100,39789.1443055556,2008-12-07,03:27:48
39.926441,116.336643,0,100,39789.1443634259,2008-12-07,03:27:53
39.926438,116.336633,0,102,39789.1444212963,2008-12-07,03:27:58
39.926475,116.336645,0,102,39789.1444791667,2008-12-07,03:28:03
39.926501,116.336644,0,104,39789.144537037,2008-12-07,03:28:08
39.926519,116.336643,0,105,39789.1445949074,2008-12-07,03:28:13
39.926559,116.336588,0,106,39789.1446527778,2008-12-07,03:28:18
39.926601,116.336491,0,107,39789.1447106482,2008-12-07,03:28:23
39.926626,116.336409,0,106,39789.1447685185,2008-12-07,03:28:28
39.926673,116.336314,0,106,39789.1448263889,2008-12-07,03:28:33
39.926789,116.336239,0,106,39789.1448842593,2008-12-07,03:28:38
39.926826,116.336185,0,111,39789.1449421296,2008-12-07,03:28:43
39.926814,116.336171,0,116,39789.145,2008-12-07,03:28:48
39.926834,116.336129,0,120,39789.1450578704,2008-12-07,03:28:53
39.9268,116.336093,0,123,39789.1451157407,2008-12-07,03:28:58
39.926733,116.336114,0,127,39789.1451736111,2008-12-07,03:29:03
39.926676,116.336108,0,133,39789.1452314815,2008-12-07,03:29:08
39.926614,116.33611,0,141,39789.1452893519,2008-12-07,03:29:13
39.926552,116.336137,0,150,39789.1453472222,2008-12-07,03:29:18
39.926481,116.336165,0,161,39789.1454050926,2008-12-07,03:29:23
39.926462,116.336081,0,169,39789.145462963,2008-12-07,03:29:28
39.926514,116.335878,0,177,39789.1455208333,2008-12-07,03:29:33
39.926449,116.335773,0,194,39789.1455787037,2008-12-07,03:29:38
39.926367,116.33571,0,186,39789.1456365741,2008-12-07,03:29:43
39.926318,116.335681,0,149,39789.1456944444,2008-12-07,03:29:48
39.926293,116.335633,0,149,39789.1457523148,2008-12-07,03:29:53
39.926272,116.335662,0,164,39789.1458101852,2008-12-07,03:29:58
39.926245,116.335707,0,180,39789.1458680556,2008-12-07,03:30:03
39.926192,116.335752,0,196,39789.1459259259,2008-12-07,03:30:08
39.926085,116.335746,0,212,39789.1459837963,2008-12-07,03:30:13
39.926381,116.335727,0,212,39789.1462152778,2008-12-07,03:30:33
39.92626,116.335764,0,225,39789.1462731481,2008-12-07,03:30:38
39.926211,116.335681,0,237,39789.1463310185,2008-12-07,03:30:43
39.926256,116.335548,0,252,39789.1463888889,2008-12-07,03:30:48
39.926268,116.335503,0,266,39789.1464467593,2008-12-07,03:30:53
39.926151,116.335703,0,88,39789.1465046296,2008-12-07,03:30:58
39.926036,116.336039,0,-105,39789.1465625,2008-12-07,03:31:03
39.925967,116.336182,0,-170,39789.1466203704,2008-12-07,03:31:08
39.925947,116.336258,0,-225,39789.1466782407,2008-12-07,03:31:13
39.925958,116.33615,0,-167,39789.1467361111,2008-12-07,03:31:18
39.926114,116.336104,0,-88,39789.1467939815,2008-12-07,03:31:23
39.926166,116.336174,0,-56,39789.1468518519,2008-12-07,03:31:28
39.926143,116.336141,0,-25,39789.1469097222,2008-12-07,03:31:33
39.926181,116.335987,0,65,39789.1469675926,2008-12-07,03:31:38
39.926223,116.335864,0,117,39789.147025463,2008-12-07,03:31:43
39.926242,116.335851,0,142,39789.1470833333,2008-12-07,03:31:48
39.926207,116.335805,0,162,39789.1471412037,2008-12-07,03:31:53
39.926266,116.335824,0,140,39789.1471990741,2008-12-07,03:31:58
39.926296,116.335806,0,130,39789.1472569444,2008-12-07,03:32:03
39.926319,116.335832,0,139,39789.1473148148,2008-12-07,03:32:08
39.926319,116.335832,0,139,39789.147349537,2008-12-07,03:32:11
39.926319,116.335833,0,167,39789.1473726852,2008-12-07,03:32:13
39.9263,116.335792,0,187,39789.1474305556,2008-12-07,03:32:18
39.926283,116.335719,0,205,39789.1474884259,2008-12-07,03:32:23
39.926203,116.33566,0,220,39789.1475462963,2008-12-07,03:32:28
39.926065,116.335682,0,240,39789.1476041667,2008-12-07,03:32:33
39.925831,116.335585,0,301,39789.1477199074,2008-12-07,03:32:43
39.925969,116.335656,0,299,39789.1477777778,2008-12-07,03:32:48
39.926008,116.335637,0,331,39789.1478356481,2008-12-07,03:32:53
39.926179,116.335661,0,319,39789.1478935185,2008-12-07,03:32:58
39.926243,116.335613,0,323,39789.1479513889,2008-12-07,03:33:03
39.926349,116.335657,0,321,39789.1480092593,2008-12-07,03:33:08
39.926423,116.335667,0,320,39789.1480671296,2008-12-07,03:33:13
39.926424,116.335653,0,323,39789.148125,2008-12-07,03:33:18
39.92633,116.335539,0,366,39789.1482407407,2008-12-07,03:33:28
39.92633,116.335508,0,394,39789.1482986111,2008-12-07,03:33:33
39.926428,116.335485,0,414,39789.1483564815,2008-12-07,03:33:38
39.926499,116.335465,0,411,39789.1484143519,2008-12-07,03:33:43
39.926485,116.335478,0,405,39789.1484722222,2008-12-07,03:33:48
39.92646,116.335503,0,378,39789.1485300926,2008-12-07,03:33:53
39.92645,116.335529,0,356,39789.148587963,2008-12-07,03:33:58
39.926435,116.335547,0,343,39789.1486458333,2008-12-07,03:34:03
39.926388,116.335538,0,331,39789.1487037037,2008-12-07,03:34:08
39.926369,116.335555,0,315,39789.1487615741,2008-12-07,03:34:13
39.926381,116.33556,0,309,39789.1488194444,2008-12-07,03:34:18
39.926381,116.33556,0,309,39789.1488541667,2008-12-07,03:34:21
39.926385,116.335554,0,309,39789.1488773148,2008-12-07,03:34:23
39.926343,116.3356,0,314,39789.1489351852,2008-12-07,03:34:28
39.92624,116.335729,0,309,39789.1489930556,2008-12-07,03:34:33
39.926207,116.335845,0,289,39789.1490509259,2008-12-07,03:34:38
39.926177,116.335876,0,276,39789.1491087963,2008-12-07,03:34:43
39.926177,116.335876,0,276,39789.1491435185,2008-12-07,03:34:46
39.926182,116.335876,0,278,39789.1491666667,2008-12-07,03:34:48
39.926151,116.335872,0,293,39789.149224537,2008-12-07,03:34:53
39.92617,116.335872,0,296,39789.1492824074,2008-12-07,03:34:58
39.92617,116.335872,0,296,39789.1493171296,2008-12-07,03:35:01
39.926176,116.335867,0,297,39789.1493402778,2008-12-07,03:35:03
39.926153,116.335837,0,292,39789.1493981481,2008-12-07,03:35:08
39.926128,116.335798,0,287,39789.1494560185,2008-12-07,03:35:13
39.926223,116.335773,0,279,39789.1495138889,2008-12-07,03:35:18
39.926312,116.3358,0,262,39789.1495717593,2008-12-07,03:35:23
39.926313,116.335826,0,251,39789.1496296296,2008-12-07,03:35:28
39.926325,116.335846,0,244,39789.1496875,2008-12-07,03:35:33
39.926329,116.335865,0,239,39789.1497453704,2008-12-07,03:35:38
39.92634,116.335873,0,237,39789.1498032407,2008-12-07,03:35:43
39.926349,116.335896,0,236,39789.1498611111,2008-12-07,03:35:48
39.926328,116.335902,0,237,39789.1499189815,2008-12-07,03:35:53
39.926293,116.335887,0,238,39789.1499768518,2008-12-07,03:35:58
39.926291,116.335865,0,238,39789.1500347222,2008-12-07,03:36:03
39.926288,116.335853,0,237,39789.1500925926,2008-12-07,03:36:08
39.926288,116.335853,0,237,39789.1501273148,2008-12-07,03:36:11
39.926285,116.335848,0,237,39789.150150463,2008-12-07,03:36:13
39.926372,116.335868,0,232,39789.1502662037,2008-12-07,03:36:23
39.926444,116.335876,0,230,39789.1503240741,2008-12-07,03:36:28
39.92647,116.335913,0,229,39789.1503819444,2008-12-07,03:36:33
39.926468,116.335936,0,226,39789.1504398148,2008-12-07,03:36:38
39.926449,116.335956,0,227,39789.1504976852,2008-12-07,03:36:43
39.926449,116.335956,0,227,39789.1505324074,2008-12-07,03:36:46
39.926441,116.335951,0,230,39789.1505555556,2008-12-07,03:36:48
39.926477,116.33594,0,230,39789.1506134259,2008-12-07,03:36:53
39.926495,116.33591,0,228,39789.1506712963,2008-12-07,03:36:58
39.926495,116.33591,0,228,39789.1507060185,2008-12-07,03:37:01
39.926492,116.335905,0,228,39789.1507291667,2008-12-07,03:37:03
39.926481,116.335908,0,227,39789.150787037,2008-12-07,03:37:08
39.926497,116.335911,0,227,39789.1508449074,2008-12-07,03:37:13
39.926507,116.335927,0,227,39789.1509027778,2008-12-07,03:37:18
39.926494,116.335942,0,221,39789.1509606481,2008-12-07,03:37:23
39.92646,116.335911,0,213,39789.1510185185,2008-12-07,03:37:28
39.926405,116.335903,0,211,39789.1510763889,2008-12-07,03:37:33
39.926352,116.335917,0,214,39789.1511342593,2008-12-07,03:37:38
39.926351,116.335926,0,214,39789.1511921296,2008-12-07,03:37:43
39.926379,116.335933,0,214,39789.15125,2008-12-07,03:37:48
39.926411,116.335905,0,213,39789.1513078704,2008-12-07,03:37:53
39.926407,116.335886,0,212,39789.1513657407,2008-12-07,03:37:58
39.92637,116.335904,0,212,39789.1514236111,2008-12-07,03:38:03
39.926348,116.335905,0,211,39789.1514814815,2008-12-07,03:38:08
39.926317,116.335902,0,210,39789.1515393518,2008-12-07,03:38:13
39.926277,116.335894,0,207,39789.1515972222,2008-12-07,03:38:18
39.926273,116.335874,0,207,39789.1516550926,2008-12-07,03:38:23
39.926273,116.335874,0,207,39789.1516898148,2008-12-07,03:38:26
39.926277,116.335868,0,207,39789.151712963,2008-12-07,03:38:28
39.926274,116.335884,0,208,39789.1517708333,2008-12-07,03:38:33
39.926218,116.335878,0,209,39789.1518287037,2008-12-07,03:38:38
39.926218,116.335878,0,209,39789.1518634259,2008-12-07,03:38:41
39.926219,116.335872,0,210,39789.1518865741,2008-12-07,03:38:43
39.926218,116.335881,0,210,39789.1519444444,2008-12-07,03:38:48
39.926171,116.335902,0,211,39789.1520023148,2008-12-07,03:38:53
39.925906,116.335942,0,236,39789.154375,2008-12-07,03:42:18
39.925835,116.335968,0,241,39789.1544328704,2008-12-07,03:42:23
39.925751,116.335994,0,246,39789.1544907407,2008-12-07,03:42:28
39.925748,116.336005,0,248,39789.1545486111,2008-12-07,03:42:33
39.925763,116.336014,0,250,39789.1546064815,2008-12-07,03:42:38
39.92579,116.336026,0,251,39789.1546643519,2008-12-07,03:42:43
39.925855,116.336002,0,250,39789.1547222222,2008-12-07,03:42:48
39.925919,116.335946,0,248,39789.1547800926,2008-12-07,03:42:53
39.925942,116.335894,0,249,39789.154837963,2008-12-07,03:42:58
39.925981,116.335863,0,248,39789.1548958333,2008-12-07,03:43:03
39.926046,116.335851,0,246,39789.1549537037,2008-12-07,03:43:08
39.926135,116.335872,0,243,39789.1550115741,2008-12-07,03:43:13
39.926224,116.335923,0,240,39789.1550694444,2008-12-07,03:43:18
39.926199,116.335921,0,240,39789.1551273148,2008-12-07,03:43:23
39.926198,116.335916,0,240,39789.1551851852,2008-12-07,03:43:28
39.9262,116.335909,0,240,39789.1552430556,2008-12-07,03:43:33
39.9262,116.335909,0,240,39789.1552777778,2008-12-07,03:43:36
39.926206,116.335906,0,240,39789.1553009259,2008-12-07,03:43:38
39.926184,116.335902,0,240,39789.1553587963,2008-12-07,03:43:43
39.926131,116.33589,0,240,39789.1554166667,2008-12-07,03:43:48
39.926088,116.335885,0,240,39789.155474537,2008-12-07,03:43:53
39.92607,116.335874,0,241,39789.1555324074,2008-12-07,03:43:58
39.926114,116.335843,0,241,39789.1555902778,2008-12-07,03:44:03
39.92615,116.335823,0,242,39789.1556481481,2008-12-07,03:44:08
39.926185,116.335805,0,241,39789.1557060185,2008-12-07,03:44:13
39.926225,116.335792,0,241,39789.1557638889,2008-12-07,03:44:18
39.926253,116.335717,0,240,39789.1558217593,2008-12-07,03:44:23
39.92603,116.335606,0,240,39789.1558796296,2008-12-07,03:44:28
39.926172,116.335634,0,248,39789.1559375,2008-12-07,03:44:33
39.926033,116.335729,0,273,39789.1559953704,2008-12-07,03:44:38
39.926086,116.33565,0,288,39789.1560532407,2008-12-07,03:44:43
39.92617,116.335586,0,292,39789.1561111111,2008-12-07,03:44:48
39.926284,116.335635,0,271,39789.1561689815,2008-12-07,03:44:53
39.926434,116.335625,0,252,39789.1562268519,2008-12-07,03:44:58
39.926509,116.335587,0,243,39789.1562847222,2008-12-07,03:45:03
39.926699,116.335324,0,226,39789.1563425926,2008-12-07,03:45:08
39.926767,116.335265,0,220,39789.156400463,2008-12-07,03:45:13
39.926822,116.33525,0,214,39789.1564583333,2008-12-07,03:45:18
39.926946,116.335154,0,207,39789.1565162037,2008-12-07,03:45:23
39.927019,116.335062,0,203,39789.1565740741,2008-12-07,03:45:28
39.926972,116.334972,0,169,39789.1566319444,2008-12-07,03:45:33
39.926993,116.334884,0,148,39789.1566898148,2008-12-07,03:45:38
39.927009,116.334795,0,132,39789.1567476852,2008-12-07,03:45:43
39.92705,116.334711,0,120,39789.1568055556,2008-12-07,03:45:48
39.927086,116.334626,0,106,39789.1568634259,2008-12-07,03:45:53
39.927102,116.334538,0,92,39789.1569212963,2008-12-07,03:45:58
39.927138,116.334462,0,88,39789.1569791667,2008-12-07,03:46:03
39.927149,116.334379,0,82,39789.157037037,2008-12-07,03:46:08
39.927099,116.334311,0,77,39789.1570949074,2008-12-07,03:46:13
39.927035,116.334241,0,86,39789.1571527778,2008-12-07,03:46:18
39.927027,116.334181,0,85,39789.1572106481,2008-12-07,03:46:23
39.927019,116.334101,0,85,39789.1572685185,2008-12-07,03:46:28
39.927025,116.334032,0,91,39789.1573263889,2008-12-07,03:46:33
39.927054,116.333946,0,85,39789.1573842593,2008-12-07,03:46:38
39.927082,116.333921,0,79,39789.1574421296,2008-12-07,03:46:43
39.927101,116.333857,0,76,39789.1575,2008-12-07,03:46:48
39.927112,116.333787,0,78,39789.1575578704,2008-12-07,03:46:53
39.927124,116.333726,0,81,39789.1576157407,2008-12-07,03:46:58
39.927135,116.333734,0,79,39789.1576736111,2008-12-07,03:47:03
39.927042,116.333682,0,84,39789.1577314815,2008-12-07,03:47:08
39.927018,116.333654,0,81,39789.1577893518,2008-12-07,03:47:13
39.927025,116.333608,0,74,39789.1578472222,2008-12-07,03:47:18
39.927046,116.333537,0,68,39789.1579050926,2008-12-07,03:47:23
39.927082,116.333492,0,62,39789.157962963,2008-12-07,03:47:28
39.927122,116.333489,0,58,39789.1580208333,2008-12-07,03:47:33
39.927155,116.333458,0,56,39789.1580787037,2008-12-07,03:47:38
39.927167,116.333523,0,51,39789.1581365741,2008-12-07,03:47:43
39.927187,116.333587,0,47,39789.1581944444,2008-12-07,03:47:48
39.927228,116.333611,0,43,39789.1582523148,2008-12-07,03:47:53
39.927238,116.333613,0,40,39789.1583101852,2008-12-07,03:47:58
39.927244,116.333607,0,39,39789.1583680556,2008-12-07,03:48:03
39.927244,116.333607,0,39,39789.1584027778,2008-12-07,03:48:06
39.927252,116.333601,0,38,39789.1584259259,2008-12-07,03:48:08
39.927266,116.33359,0,38,39789.1584837963,2008-12-07,03:48:13
39.927266,116.33359,0,38,39789.1585185185,2008-12-07,03:48:16
39.927271,116.333595,0,37,39789.1585416667,2008-12-07,03:48:18
39.927258,116.333591,0,37,39789.158599537,2008-12-07,03:48:23
39.927243,116.333589,0,37,39789.1586574074,2008-12-07,03:48:28
39.92719,116.333611,0,37,39789.1587152778,2008-12-07,03:48:33
39.927139,116.333653,0,37,39789.1587731481,2008-12-07,03:48:38
39.927133,116.333665,0,37,39789.1588310185,2008-12-07,03:48:43
39.927172,116.33364,0,37,39789.1588888889,2008-12-07,03:48:48
39.927213,116.333643,0,38,39789.1589467593,2008-12-07,03:48:53
39.927244,116.333643,0,38,39789.1590046296,2008-12-07,03:48:58
39.92729,116.333632,0,39,39789.1590625,2008-12-07,03:49:03
39.927341,116.333619,0,39,39789.1591203704,2008-12-07,03:49:08
39.927384,116.333598,0,39,39789.1591782407,2008-12-07,03:49:13
39.927434,116.333557,0,40,39789.1592361111,2008-12-07,03:49:18
39.927433,116.333539,0,40,39789.1592939815,2008-12-07,03:49:23
39.927386,116.333563,0,40,39789.1593518518,2008-12-07,03:49:28
39.927364,116.333585,0,41,39789.1594097222,2008-12-07,03:49:33
39.927355,116.333593,0,41,39789.1594675926,2008-12-07,03:49:38
39.927344,116.333602,0,41,39789.159525463,2008-12-07,03:49:43
39.92734,116.333604,0,41,39789.1595833333,2008-12-07,03:49:48
39.92734,116.333604,0,41,39789.1596180556,2008-12-07,03:49:51
39.927338,116.333606,0,41,39789.1596412037,2008-12-07,03:49:53
39.927256,116.333662,0,41,39789.1596990741,2008-12-07,03:49:58
39.927162,116.333714,0,41,39789.1597569444,2008-12-07,03:50:03
39.927103,116.333745,0,41,39789.1598148148,2008-12-07,03:50:08
39.927061,116.333756,0,41,39789.1598726852,2008-12-07,03:50:13
39.927021,116.33375,0,40,39789.1599305556,2008-12-07,03:50:18
39.926964,116.333724,0,40,39789.1599884259,2008-12-07,03:50:23
39.926927,116.333721,0,41,39789.1600462963,2008-12-07,03:50:28
39.926888,116.333732,0,41,39789.1601041667,2008-12-07,03:50:33
39.926864,116.333754,0,40,39789.160162037,2008-12-07,03:50:38
39.926854,116.333766,0,40,39789.1602199074,2008-12-07,03:50:43
39.926854,116.333766,0,40,39789.1602546296,2008-12-07,03:50:46
39.926855,116.333771,0,40,39789.1602777778,2008-12-07,03:50:48
39.926853,116.33378,0,40,39789.1603356482,2008-12-07,03:50:53
39.926843,116.333784,0,40,39789.1603935185,2008-12-07,03:50:58
39.926833,116.333784,0,41,39789.1604513889,2008-12-07,03:51:03
39.926815,116.333777,0,42,39789.1605092593,2008-12-07,03:51:08
39.926791,116.333783,0,42,39789.1605671296,2008-12-07,03:51:13
39.926747,116.333812,0,43,39789.160625,2008-12-07,03:51:18
39.926692,116.333826,0,44,39789.1606828704,2008-12-07,03:51:23
39.926637,116.333833,0,45,39789.1607407407,2008-12-07,03:51:28
39.926623,116.333845,0,46,39789.1607986111,2008-12-07,03:51:33
39.926641,116.333876,0,47,39789.1608564815,2008-12-07,03:51:38
39.926645,116.333889,0,48,39789.1609143519,2008-12-07,03:51:43
39.926647,116.3339,0,48,39789.1609722222,2008-12-07,03:51:48
39.926683,116.333925,0,48,39789.1610300926,2008-12-07,03:51:53
39.926741,116.333955,0,48,39789.161087963,2008-12-07,03:51:58
39.9268,116.333949,0,48,39789.1611458333,2008-12-07,03:52:03
39.926871,116.333894,0,49,39789.1612037037,2008-12-07,03:52:08
39.926955,116.333817,0,51,39789.1612615741,2008-12-07,03:52:13
39.927018,116.333769,0,52,39789.1613194444,2008-12-07,03:52:18
39.92703,116.333775,0,53,39789.1613773148,2008-12-07,03:52:23
39.926997,116.333796,0,54,39789.1614351852,2008-12-07,03:52:28
39.926979,116.333798,0,54,39789.1614930556,2008-12-07,03:52:33
39.926998,116.333798,0,55,39789.1615509259,2008-12-07,03:52:38
39.927017,116.333786,0,55,39789.1616087963,2008-12-07,03:52:43
39.927014,116.333755,0,56,39789.1616666667,2008-12-07,03:52:48
39.927003,116.333756,0,57,39789.161724537,2008-12-07,03:52:53
39.927009,116.333777,0,57,39789.1617824074,2008-12-07,03:52:58
39.927014,116.33379,0,57,39789.1618402778,2008-12-07,03:53:03
39.926971,116.333848,0,57,39789.1618981481,2008-12-07,03:53:08
39.926902,116.333892,0,57,39789.1619560185,2008-12-07,03:53:13
39.926872,116.333928,0,57,39789.1620138889,2008-12-07,03:53:18
39.926843,116.333973,0,57,39789.1620717593,2008-12-07,03:53:23
39.926836,116.333984,0,58,39789.1621296296,2008-12-07,03:53:28
39.926853,116.333992,0,59,39789.1621875,2008-12-07,03:53:33
39.92689,116.333962,0,60,39789.1622453704,2008-12-07,03:53:38
39.92689,116.333943,0,61,39789.1623032407,2008-12-07,03:53:43
39.92689,116.333943,0,61,39789.162337963,2008-12-07,03:53:46
39.926891,116.333951,0,61,39789.1623611111,2008-12-07,03:53:48
39.926882,116.333949,0,62,39789.1624189815,2008-12-07,03:53:53
39.926859,116.333941,0,63,39789.1624768519,2008-12-07,03:53:58
39.926858,116.333906,0,64,39789.1625347222,2008-12-07,03:54:03
39.926854,116.333868,0,66,39789.1625925926,2008-12-07,03:54:08
39.926859,116.333828,0,67,39789.162650463,2008-12-07,03:54:13
39.926863,116.333801,0,68,39789.1627083333,2008-12-07,03:54:18
39.926863,116.333792,0,68,39789.1627662037,2008-12-07,03:54:23
39.926848,116.333795,0,69,39789.1628240741,2008-12-07,03:54:28
39.926829,116.333794,0,69,39789.1628819444,2008-12-07,03:54:33
39.926807,116.333822,0,69,39789.1629398148,2008-12-07,03:54:38
39.926772,116.333835,0,68,39789.1629976852,2008-12-07,03:54:43
39.92673,116.333839,0,68,39789.1630555556,2008-12-07,03:54:48
39.926712,116.333814,0,67,39789.1631134259,2008-12-07,03:54:53
39.926704,116.333786,0,67,39789.1631712963,2008-12-07,03:54:58
39.926694,116.333768,0,67,39789.1632291667,2008-12-07,03:55:03
39.926671,116.333782,0,67,39789.163287037,2008-12-07,03:55:08
39.926676,116.333792,0,65,39789.1633449074,2008-12-07,03:55:13
39.926681,116.333789,0,65,39789.1634027778,2008-12-07,03:55:18
39.926681,116.333789,0,65,39789.1634375,2008-12-07,03:55:21
39.926684,116.333785,0,65,39789.1634606481,2008-12-07,03:55:23
39.926906,116.333805,0,65,39789.1635185185,2008-12-07,03:55:28
39.927008,116.333785,0,66,39789.1635763889,2008-12-07,03:55:33
39.927192,116.333567,0,63,39789.1684375,2008-12-07,04:02:33
39.927232,116.333574,0,61,39789.1684953704,2008-12-07,04:02:38
39.927192,116.333601,0,60,39789.1685532407,2008-12-07,04:02:43
39.927135,116.333625,0,60,39789.1686111111,2008-12-07,04:02:48
39.927074,116.333654,0,61,39789.1686689815,2008-12-07,04:02:53
39.927006,116.33371,0,65,39789.1687268519,2008-12-07,04:02:58
39.926906,116.333765,0,67,39789.1687847222,2008-12-07,04:03:03
39.926806,116.333847,0,75,39789.1688425926,2008-12-07,04:03:08
39.926725,116.333909,0,90,39789.168900463,2008-12-07,04:03:13
39.926676,116.333949,0,104,39789.1689583333,2008-12-07,04:03:18
39.926639,116.333966,0,120,39789.1690162037,2008-12-07,04:03:23
39.926642,116.333924,0,136,39789.1690740741,2008-12-07,04:03:28
39.926648,116.333874,0,150,39789.1691319444,2008-12-07,04:03:33
39.926675,116.333794,0,165,39789.1691898148,2008-12-07,04:03:38
39.926667,116.333764,0,182,39789.1692476852,2008-12-07,04:03:43
39.926657,116.333798,0,200,39789.1693055556,2008-12-07,04:03:48
39.92668,116.333828,0,211,39789.1693634259,2008-12-07,04:03:53
39.926676,116.333816,0,214,39789.1694212963,2008-12-07,04:03:58
39.926628,116.333816,0,219,39789.1694791667,2008-12-07,04:04:03
39.926589,116.333814,0,224,39789.169537037,2008-12-07,04:04:08
39.926508,116.333798,0,231,39789.1695949074,2008-12-07,04:04:13
39.926459,116.333794,0,238,39789.1696527778,2008-12-07,04:04:18
39.926463,116.333837,0,240,39789.1697106481,2008-12-07,04:04:23
39.926462,116.333959,0,243,39789.1697685185,2008-12-07,04:04:28
39.926464,116.334006,0,248,39789.1698263889,2008-12-07,04:04:33
39.926454,116.334012,0,253,39789.1698842593,2008-12-07,04:04:38
39.926454,116.334012,0,253,39789.1699189815,2008-12-07,04:04:41
39.92646,116.334011,0,262,39789.1699421296,2008-12-07,04:04:43
39.926489,116.334015,0,270,39789.17,2008-12-07,04:04:48
39.926489,116.334043,0,283,39789.1700578704,2008-12-07,04:04:53
39.926491,116.334026,0,292,39789.1701157407,2008-12-07,04:04:58
39.926511,116.334042,0,299,39789.1701736111,2008-12-07,04:05:03
39.926516,116.334082,0,307,39789.1702314815,2008-12-07,04:05:08
39.92651,116.334113,0,313,39789.1702893519,2008-12-07,04:05:13
39.926522,116.334157,0,318,39789.1703472222,2008-12-07,04:05:18
39.926568,116.334142,0,314,39789.1704050926,2008-12-07,04:05:23
39.926575,116.334154,0,310,39789.170462963,2008-12-07,04:05:28
39.926549,116.334176,0,299,39789.1705208333,2008-12-07,04:05:33
39.926513,116.334218,0,290,39789.1705787037,2008-12-07,04:05:38
39.9265,116.334248,0,281,39789.1706365741,2008-12-07,04:05:43
39.926493,116.334264,0,273,39789.1706944444,2008-12-07,04:05:48
39.92648,116.33425,0,268,39789.1707523148,2008-12-07,04:05:53
39.92649,116.334193,0,260,39789.1708101852,2008-12-07,04:05:58
39.9265,116.334194,0,254,39789.1708680556,2008-12-07,04:06:03
39.92652,116.334159,0,243,39789.1709259259,2008-12-07,04:06:08
39.926525,116.334127,0,234,39789.1709837963,2008-12-07,04:06:13
39.926507,116.334088,0,223,39789.1710416667,2008-12-07,04:06:18
39.926509,116.334028,0,217,39789.171099537,2008-12-07,04:06:23
39.926672,116.333997,0,212,39789.1711574074,2008-12-07,04:06:28
39.926782,116.334012,0,202,39789.1712152778,2008-12-07,04:06:33
39.926829,116.334012,0,195,39789.1712731481,2008-12-07,04:06:38
39.926825,116.334002,0,193,39789.1713310185,2008-12-07,04:06:43
39.926844,116.333993,0,191,39789.1713888889,2008-12-07,04:06:48
39.926873,116.333946,0,194,39789.1714467593,2008-12-07,04:06:53
39.926898,116.333917,0,191,39789.1715046296,2008-12-07,04:06:58
39.926951,116.333889,0,183,39789.1715625,2008-12-07,04:07:03
39.926959,116.333893,0,178,39789.1716203704,2008-12-07,04:07:08
39.926959,116.333893,0,178,39789.1716550926,2008-12-07,04:07:11
39.926959,116.333901,0,179,39789.1716782407,2008-12-07,04:07:13
39.926963,116.333912,0,179,39789.1717361111,2008-12-07,04:07:18
39.926956,116.33393,0,177,39789.1717939815,2008-12-07,04:07:23
39.926952,116.33399,0,169,39789.1718518519,2008-12-07,04:07:28
39.926941,116.334032,0,165,39789.1719097222,2008-12-07,04:07:33
39.926935,116.334054,0,164,39789.1719675926,2008-12-07,04:07:38
39.926894,116.334078,0,162,39789.172025463,2008-12-07,04:07:43
39.92691,116.3341,0,159,39789.1720833333,2008-12-07,04:07:48
39.926934,116.334082,0,158,39789.1721412037,2008-12-07,04:07:53
39.926969,116.334028,0,155,39789.1721990741,2008-12-07,04:07:58
39.926989,116.333989,0,151,39789.1722569444,2008-12-07,04:08:03
39.927011,116.333933,0,150,39789.1723148148,2008-12-07,04:08:08
39.927011,116.333933,0,150,39789.172349537,2008-12-07,04:08:11
39.927012,116.333929,0,150,39789.1723726852,2008-12-07,04:08:13
39.927015,116.333903,0,151,39789.1724305556,2008-12-07,04:08:18
39.927024,116.333893,0,151,39789.1724884259,2008-12-07,04:08:23
39.927024,116.333893,0,151,39789.1725231481,2008-12-07,04:08:26
39.927019,116.333898,0,151,39789.1725462963,2008-12-07,04:08:28
39.92697,116.333881,0,147,39789.1726041667,2008-12-07,04:08:33
39.926912,116.333854,0,141,39789.172662037,2008-12-07,04:08:38
39.926863,116.333859,0,137,39789.1727199074,2008-12-07,04:08:43
39.926775,116.333866,0,136,39789.1727777778,2008-12-07,04:08:48
39.926721,116.333889,0,136,39789.1728356481,2008-12-07,04:08:53
39.926754,116.333926,0,134,39789.1728935185,2008-12-07,04:08:58
39.926809,116.333951,0,134,39789.1729513889,2008-12-07,04:09:03
39.926828,116.333961,0,134,39789.1730092593,2008-12-07,04:09:08
39.926821,116.33396,0,135,39789.1730671296,2008-12-07,04:09:13
39.926821,116.33396,0,135,39789.1731018518,2008-12-07,04:09:16
39.926824,116.333966,0,135,39789.173125,2008-12-07,04:09:18
39.926894,116.333936,0,137,39789.1731828704,2008-12-07,04:09:23
39.926975,116.333928,0,139,39789.1732407407,2008-12-07,04:09:28
39.927026,116.333941,0,142,39789.1732986111,2008-12-07,04:09:33
39.927022,116.333926,0,141,39789.1733564815,2008-12-07,04:09:38
39.927022,116.333926,0,141,39789.1733912037,2008-12-07,04:09:41
39.927018,116.333931,0,142,39789.1734143518,2008-12-07,04:09:43
39.927012,116.333944,0,143,39789.1734722222,2008-12-07,04:09:48
39.92702,116.333863,0,137,39789.1735300926,2008-12-07,04:09:53
39.92703,116.333801,0,131,39789.173587963,2008-12-07,04:09:58
39.927024,116.333792,0,128,39789.1736458333,2008-12-07,04:10:03
39.927021,116.333793,0,128,39789.1737037037,2008-12-07,04:10:08
39.927022,116.333788,0,128,39789.1737615741,2008-12-07,04:10:13
39.927022,116.333793,0,128,39789.1738194444,2008-12-07,04:10:18
39.927022,116.333793,0,128,39789.1738541667,2008-12-07,04:10:21
39.927015,116.33379,0,128,39789.1738773148,2008-12-07,04:10:23
39.926986,116.33376,0,126,39789.1739351852,2008-12-07,04:10:28
39.926955,116.333727,0,125,39789.1739930556,2008-12-07,04:10:33
39.926947,116.333674,0,124,39789.1740509259,2008-12-07,04:10:38
39.926937,116.333644,0,122,39789.1741087963,2008-12-07,04:10:43
39.926933,116.333631,0,121,39789.1741666667,2008-12-07,04:10:48
39.926919,116.333639,0,118,39789.174224537,2008-12-07,04:10:53
39.926928,116.333631,0,114,39789.1742824074,2008-12-07,04:10:58
39.926939,116.333628,0,113,39789.1743402778,2008-12-07,04:11:03
39.926939,116.333628,0,113,39789.174375,2008-12-07,04:11:06
39.926946,116.333629,0,113,39789.1743981481,2008-12-07,04:11:08
39.926992,116.333608,0,112,39789.1744560185,2008-12-07,04:11:13
39.927059,116.333576,0,112,39789.1745138889,2008-12-07,04:11:18
39.927081,116.333568,0,112,39789.1745717593,2008-12-07,04:11:23
39.927061,116.333587,0,115,39789.1746296296,2008-12-07,04:11:28
39.927062,116.333553,0,115,39789.1746875,2008-12-07,04:11:33
39.927068,116.333503,0,112,39789.1747453704,2008-12-07,04:11:38
39.927062,116.333471,0,113,39789.1748032407,2008-12-07,04:11:43
39.927057,116.333435,0,111,39789.1748611111,2008-12-07,04:11:48
39.927046,116.333404,0,110,39789.1749189815,2008-12-07,04:11:53
39.927029,116.333366,0,109,39789.1749768518,2008-12-07,04:11:58
39.927037,116.333291,0,107,39789.1750347222,2008-12-07,04:12:03
39.927066,116.333174,0,106,39789.1750925926,2008-12-07,04:12:08
39.927099,116.333039,0,106,39789.175150463,2008-12-07,04:12:13
39.927096,116.332922,0,106,39789.1752083333,2008-12-07,04:12:18
39.927103,116.332901,0,106,39789.1752662037,2008-12-07,04:12:23
39.927147,116.332891,0,106,39789.1753240741,2008-12-07,04:12:28
39.927336,116.33293,0,108,39789.1753819444,2008-12-07,04:12:33
39.927537,116.332946,0,110,39789.1754398148,2008-12-07,04:12:38
39.927699,116.332918,0,110,39789.1754976852,2008-12-07,04:12:43
39.927843,116.332829,0,110,39789.1755555556,2008-12-07,04:12:48
39.928008,116.332721,0,110,39789.1756134259,2008-12-07,04:12:53
39.928145,116.332629,0,110,39789.1756712963,2008-12-07,04:12:58
39.928307,116.332559,0,111,39789.1757291667,2008-12-07,04:13:03
39.928297,116.33253,0,-4,39789.1765972222,2008-12-07,04:14:18
39.928172,116.332722,0,38,39789.1766550926,2008-12-07,04:14:23
39.928139,116.332762,0,102,39789.176712963,2008-12-07,04:14:28
39.927171,116.332882,0,132,39789.1772916667,2008-12-07,04:15:18
39.927169,116.332915,0,136,39789.177349537,2008-12-07,04:15:23
39.927156,116.332945,0,142,39789.1774074074,2008-12-07,04:15:28
39.927195,116.333033,0,104,39789.1774652778,2008-12-07,04:15:33
39.927181,116.333078,0,94,39789.1775231481,2008-12-07,04:15:38
39.927156,116.333081,0,105,39789.1775810185,2008-12-07,04:15:43
39.927129,116.333107,0,116,39789.1776388889,2008-12-07,04:15:48
39.927102,116.333172,0,126,39789.1776967593,2008-12-07,04:15:53
39.927055,116.33326,0,137,39789.1777546296,2008-12-07,04:15:58
39.926986,116.333365,0,147,39789.1778125,2008-12-07,04:16:03
39.926919,116.333434,0,151,39789.1778703704,2008-12-07,04:16:08
39.926876,116.333437,0,154,39789.1779282407,2008-12-07,04:16:13
39.926815,116.333497,0,158,39789.1779861111,2008-12-07,04:16:18
39.926768,116.333512,0,162,39789.1780439815,2008-12-07,04:16:23
39.926725,116.333527,0,166,39789.1781018519,2008-12-07,04:16:28
39.926701,116.333517,0,171,39789.1781597222,2008-12-07,04:16:33
39.92663,116.334313,0,147,39789.198125,2008-12-07,04:45:18
39.926331,116.334422,0,108,39789.1981828704,2008-12-07,04:45:23
39.926366,116.33454,0,117,39789.1982407407,2008-12-07,04:45:28
39.926618,116.334687,0,122,39789.1982986111,2008-12-07,04:45:33
39.926654,116.334733,0,118,39789.1983564815,2008-12-07,04:45:38
39.926724,116.334731,0,114,39789.1984143518,2008-12-07,04:45:43
39.926768,116.334779,0,111,39789.1984722222,2008-12-07,04:45:48
39.92671,116.334834,0,108,39789.1985300926,2008-12-07,04:45:53
39.926685,116.334886,0,101,39789.198587963,2008-12-07,04:45:58
39.926675,116.334927,0,93,39789.1986458333,2008-12-07,04:46:03
39.926704,116.334998,0,83,39789.1987037037,2008-12-07,04:46:08
39.926724,116.335068,0,71,39789.1987615741,2008-12-07,04:46:13
39.926739,116.335167,0,62,39789.1988194444,2008-12-07,04:46:18
39.926782,116.335219,0,60,39789.1988773148,2008-12-07,04:46:23
39.926793,116.33526,0,58,39789.1989351852,2008-12-07,04:46:28
39.926801,116.335373,0,56,39789.1989930556,2008-12-07,04:46:33
39.926803,116.335429,0,52,39789.1990509259,2008-12-07,04:46:38
39.926826,116.335466,0,47,39789.1991087963,2008-12-07,04:46:43
39.926757,116.335575,0,43,39789.1991666667,2008-12-07,04:46:48
39.926742,116.335667,0,40,39789.199224537,2008-12-07,04:46:53
39.926693,116.335733,0,36,39789.1992824074,2008-12-07,04:46:58
39.926708,116.335778,0,31,39789.1993402778,2008-12-07,04:47:03
39.926785,116.335884,0,31,39789.1993981482,2008-12-07,04:47:08
39.926775,116.335953,0,27,39789.1994560185,2008-12-07,04:47:13
39.926816,116.336064,0,27,39789.1995138889,2008-12-07,04:47:18
39.926888,116.336135,0,25,39789.1995717593,2008-12-07,04:47:23
39.926894,116.33621,0,19,39789.1996296296,2008-12-07,04:47:28
39.926951,116.336289,0,14,39789.1996875,2008-12-07,04:47:33
39.926936,116.336388,0,18,39789.1997453704,2008-12-07,04:47:38
39.926925,116.33645,0,20,39789.1998032407,2008-12-07,04:47:43
39.926899,116.336489,0,17,39789.1998611111,2008-12-07,04:47:48
39.926796,116.336516,0,15,39789.1999189815,2008-12-07,04:47:53
39.926742,116.33648,0,10,39789.1999768519,2008-12-07,04:47:58
39.926697,116.336468,0,6,39789.2000347222,2008-12-07,04:48:03
39.926662,116.336464,0,4,39789.2000925926,2008-12-07,04:48:08
39.92668,116.336433,0,4,39789.200150463,2008-12-07,04:48:13
39.92668,116.33665,0,8,39789.2002083333,2008-12-07,04:48:18
39.926708,116.336732,0,12,39789.2002662037,2008-12-07,04:48:23
39.926724,116.33679,0,14,39789.2003240741,2008-12-07,04:48:28
39.926734,116.33683,0,14,39789.2003819444,2008-12-07,04:48:33
39.92677,116.336796,0,12,39789.2004398148,2008-12-07,04:48:38
39.926774,116.336808,0,18,39789.2004976852,2008-12-07,04:48:43
39.926802,116.33684,0,16,39789.2005555556,2008-12-07,04:48:48
39.92683,116.336856,0,11,39789.2006134259,2008-12-07,04:48:53
39.926873,116.336865,0,4,39789.2006712963,2008-12-07,04:48:58
39.926918,116.336861,0,-3,39789.2007291667,2008-12-07,04:49:03
39.927102,116.335805,0,492,39789.3766666667,2008-12-07,09:02:24
39.927144,116.335822,0,493,39789.376724537,2008-12-07,09:02:29
39.927152,116.335918,0,493,39789.3767824074,2008-12-07,09:02:34
39.92718,116.335982,0,493,39789.3768402778,2008-12-07,09:02:39
39.927156,116.336066,0,493,39789.3768981481,2008-12-07,09:02:44
39.927227,116.336082,0,493,39789.3769560185,2008-12-07,09:02:49
39.92721,116.336146,0,492,39789.3770138889,2008-12-07,09:02:54
39.927146,116.336207,0,492,39789.3770717593,2008-12-07,09:02:59
39.925587,116.338237,0,702,39789.3771875,2008-12-07,09:03:09
39.925316,116.33834,0,742,39789.3772453704,2008-12-07,09:03:14
39.926206,116.338313,0,668,39789.3773032407,2008-12-07,09:03:19
39.926697,116.337814,0,647,39789.3773611111,2008-12-07,09:03:24
39.927351,116.337541,0,628,39789.3774189815,2008-12-07,09:03:29
39.927538,116.337431,0,625,39789.3774768518,2008-12-07,09:03:34
39.927648,116.337351,0,623,39789.3775347222,2008-12-07,09:03:39
39.927353,116.336895,0,611,39789.3775925926,2008-12-07,09:03:44
39.927092,116.336847,0,613,39789.377650463,2008-12-07,09:03:49
39.926872,116.3376,0,613,39789.3777083333,2008-12-07,09:03:54
39.926927,116.338118,0,614,39789.3777662037,2008-12-07,09:03:59
39.926966,116.338245,0,615,39789.3778240741,2008-12-07,09:04:04
39.927088,116.338197,0,616,39789.3778819444,2008-12-07,09:04:09
39.927219,116.338087,0,618,39789.3779398148,2008-12-07,09:04:14
39.92715,116.338051,0,617,39789.3779976852,2008-12-07,09:04:19
39.927181,116.337909,0,619,39789.3780555556,2008-12-07,09:04:24
39.927504,116.337965,0,624,39789.3781134259,2008-12-07,09:04:29
39.927341,116.337918,0,622,39789.3781712963,2008-12-07,09:04:34
39.927451,116.337672,0,623,39789.3782291667,2008-12-07,09:04:39
39.927199,116.337927,0,621,39789.378287037,2008-12-07,09:04:44
39.927398,116.337712,0,623,39789.3783449074,2008-12-07,09:04:49
39.927422,116.337663,0,623,39789.3784027778,2008-12-07,09:04:54
39.927324,116.337724,0,623,39789.3784606481,2008-12-07,09:04:59
39.927384,116.33772,0,623,39789.3785185185,2008-12-07,09:05:04
39.927798,116.33813,0,304,39789.3785763889,2008-12-07,09:05:09
39.927951,116.338099,0,346,39789.3786342593,2008-12-07,09:05:14
39.927929,116.338091,0,348,39789.3786921296,2008-12-07,09:05:19
39.927929,116.338091,0,348,39789.3787268519,2008-12-07,09:05:22
39.927927,116.338099,0,350,39789.37875,2008-12-07,09:05:24
39.927917,116.338093,0,351,39789.3788078704,2008-12-07,09:05:29
39.927917,116.338093,0,351,39789.3788425926,2008-12-07,09:05:32
39.927914,116.338085,0,351,39789.3788657407,2008-12-07,09:05:34
39.927923,116.338079,0,351,39789.3789236111,2008-12-07,09:05:39
39.927887,116.338099,0,351,39789.3789814815,2008-12-07,09:05:44
39.927877,116.338101,0,351,39789.3790393519,2008-12-07,09:05:49
39.927867,116.338098,0,351,39789.3790972222,2008-12-07,09:05:54
39.927866,116.338097,0,351,39789.3791550926,2008-12-07,09:05:59
39.927868,116.338096,0,351,39789.379212963,2008-12-07,09:06:04
39.927868,116.338096,0,351,39789.3792476852,2008-12-07,09:06:07
39.927862,116.338095,0,351,39789.3792708333,2008-12-07,09:06:09
39.927847,116.338092,0,352,39789.3793287037,2008-12-07,09:06:14
39.927841,116.338094,0,352,39789.3793865741,2008-12-07,09:06:19
39.927841,116.338094,0,352,39789.3794212963,2008-12-07,09:06:22
39.927838,116.338091,0,352,39789.3794444444,2008-12-07,09:06:24
39.927824,116.338098,0,352,39789.3795023148,2008-12-07,09:06:29
39.927814,116.3381,0,352,39789.3795601852,2008-12-07,09:06:34
39.927805,116.338103,0,353,39789.3796180556,2008-12-07,09:06:39
39.927798,116.338103,0,353,39789.3796759259,2008-12-07,09:06:44
39.927797,116.338103,0,353,39789.3797337963,2008-12-07,09:06:49
39.927794,116.338105,0,353,39789.3797916667,2008-12-07,09:06:54
39.927794,116.338105,0,353,39789.3798263889,2008-12-07,09:06:57
39.927795,116.338101,0,353,39789.379849537,2008-12-07,09:06:59
39.927793,116.338089,0,353,39789.3799074074,2008-12-07,09:07:04
39.927784,116.338065,0,353,39789.3799652778,2008-12-07,09:07:09
39.927776,116.338053,0,353,39789.3800231481,2008-12-07,09:07:14
39.927775,116.338042,0,354,39789.3800810185,2008-12-07,09:07:19
39.927759,116.338028,0,354,39789.3801388889,2008-12-07,09:07:24
39.927731,116.338008,0,354,39789.3801967593,2008-12-07,09:07:29
39.927658,116.337871,0,351,39789.3802546296,2008-12-07,09:07:34
39.927334,116.33783,0,349,39789.3803125,2008-12-07,09:07:39
39.926758,116.337815,0,349,39789.3803703704,2008-12-07,09:07:44
39.926337,116.337829,0,349,39789.3804282407,2008-12-07,09:07:49
39.925958,116.337753,0,341,39789.3804861111,2008-12-07,09:07:54
39.92569,116.337739,0,336,39789.3805439815,2008-12-07,09:07:59
39.92561,116.337771,0,333,39789.3806018519,2008-12-07,09:08:04
39.925596,116.33777,0,329,39789.3806597222,2008-12-07,09:08:09
39.925584,116.337756,0,326,39789.3807175926,2008-12-07,09:08:14
39.92561,116.337757,0,319,39789.380775463,2008-12-07,09:08:19
39.925604,116.337774,0,309,39789.3808333333,2008-12-07,09:08:24
39.92559,116.337793,0,302,39789.3808912037,2008-12-07,09:08:29
39.925436,116.337818,0,297,39789.3809490741,2008-12-07,09:08:34
39.925206,116.337836,0,292,39789.3810069444,2008-12-07,09:08:39
39.924862,116.337892,0,288,39789.3810648148,2008-12-07,09:08:44
39.924545,116.33803,0,298,39789.3811226852,2008-12-07,09:08:49
39.924258,116.338098,0,299,39789.3811805556,2008-12-07,09:08:54
39.92402,116.338051,0,287,39789.3812384259,2008-12-07,09:08:59
39.923949,116.338037,0,287,39789.3812962963,2008-12-07,09:09:04
39.923882,116.338036,0,286,39789.3813541667,2008-12-07,09:09:09
39.923894,116.338017,0,288,39789.381412037,2008-12-07,09:09:14
39.923677,116.338088,0,290,39789.3814699074,2008-12-07,09:09:19
39.923239,116.338228,0,296,39789.3815277778,2008-12-07,09:09:24
39.922986,116.33832,0,316,39789.3815856481,2008-12-07,09:09:29
39.922763,116.338309,0,336,39789.3816435185,2008-12-07,09:09:34
39.922706,116.33828,0,339,39789.3817013889,2008-12-07,09:09:39
39.922698,116.338279,0,339,39789.3817592593,2008-12-07,09:09:44
39.922698,116.338279,0,339,39789.3817939815,2008-12-07,09:09:47
39.922693,116.338281,0,339,39789.3818171296,2008-12-07,09:09:49
39.922613,116.338271,0,336,39789.381875,2008-12-07,09:09:54
39.922455,116.338215,0,331,39789.3819328704,2008-12-07,09:09:59
39.922182,116.338175,0,323,39789.3819907407,2008-12-07,09:10:04
39.921948,116.338165,0,327,39789.3820486111,2008-12-07,09:10:09
39.921666,116.338171,0,335,39789.3821064815,2008-12-07,09:10:14
39.921257,116.338268,0,339,39789.3821643519,2008-12-07,09:10:19
39.920863,116.338242,0,337,39789.3822222222,2008-12-07,09:10:24
39.920432,116.338239,0,333,39789.3822800926,2008-12-07,09:10:29
39.919973,116.338276,0,326,39789.382337963,2008-12-07,09:10:34
39.919556,116.338322,0,326,39789.3823958333,2008-12-07,09:10:39
39.919235,116.338345,0,328,39789.3824537037,2008-12-07,09:10:44
39.919145,116.338412,0,326,39789.3825115741,2008-12-07,09:10:49
39.919135,116.338421,0,328,39789.3825694444,2008-12-07,09:10:54
39.919105,116.338418,0,329,39789.3826273148,2008-12-07,09:10:59
39.91901,116.338499,0,331,39789.3826851852,2008-12-07,09:11:04
39.918918,116.338543,0,335,39789.3827430556,2008-12-07,09:11:09
39.918908,116.338557,0,339,39789.3828009259,2008-12-07,09:11:14
39.918908,116.338557,0,339,39789.3828356481,2008-12-07,09:11:17
39.918905,116.338564,0,339,39789.3828587963,2008-12-07,09:11:19
39.918886,116.338566,0,337,39789.3829166667,2008-12-07,09:11:24
39.918859,116.338564,0,335,39789.382974537,2008-12-07,09:11:29
39.918834,116.338596,0,333,39789.3830324074,2008-12-07,09:11:34
39.918829,116.338615,0,328,39789.3830902778,2008-12-07,09:11:39
39.918869,116.338605,0,324,39789.3831481481,2008-12-07,09:11:44
39.918875,116.338604,0,324,39789.3832060185,2008-12-07,09:11:49
39.918875,116.338604,0,324,39789.3832407407,2008-12-07,09:11:52
39.918871,116.338598,0,323,39789.3832638889,2008-12-07,09:11:54
39.918806,116.338618,0,324,39789.3833217593,2008-12-07,09:11:59
39.918681,116.338609,0,320,39789.3833796296,2008-12-07,09:12:04
39.918524,116.338586,0,312,39789.3834375,2008-12-07,09:12:09
39.91842,116.338607,0,310,39789.3834953704,2008-12-07,09:12:14
39.918364,116.338629,0,312,39789.3835532407,2008-12-07,09:12:19
39.918324,116.338693,0,311,39789.3836111111,2008-12-07,09:12:24
39.918179,116.338752,0,312,39789.3836689815,2008-12-07,09:12:29
39.918134,116.338761,0,310,39789.3837268518,2008-12-07,09:12:34
39.918119,116.338765,0,309,39789.3837847222,2008-12-07,09:12:39
39.918136,116.33876,0,308,39789.3838425926,2008-12-07,09:12:44
39.918086,116.338762,0,307,39789.383900463,2008-12-07,09:12:49
39.91797,116.33872,0,302,39789.3839583333,2008-12-07,09:12:54
39.917775,116.338722,0,302,39789.3840162037,2008-12-07,09:12:59
39.917525,116.338646,0,316,39789.3840740741,2008-12-07,09:13:04
39.917461,116.338716,0,312,39789.3841319444,2008-12-07,09:13:09
39.917471,116.338967,0,308,39789.3841898148,2008-12-07,09:13:14
39.917438,116.339326,0,307,39789.3842476852,2008-12-07,09:13:19
39.917398,116.339769,0,298,39789.3843055556,2008-12-07,09:13:24
39.917356,116.340099,0,291,39789.3843634259,2008-12-07,09:13:29
39.917403,116.340466,0,280,39789.3844212963,2008-12-07,09:13:34
39.917376,116.340645,0,266,39789.3844791667,2008-12-07,09:13:39
39.917343,116.340642,0,246,39789.384537037,2008-12-07,09:13:44
39.917345,116.340676,0,245,39789.3845949074,2008-12-07,09:13:49
39.91733,116.340919,0,242,39789.3846527778,2008-12-07,09:13:54
39.91731,116.341295,0,240,39789.3847106481,2008-12-07,09:13:59
39.917269,116.341767,0,238,39789.3847685185,2008-12-07,09:14:04
39.917262,116.342246,0,237,39789.3848263889,2008-12-07,09:14:09
39.917246,116.342743,0,233,39789.3848842593,2008-12-07,09:14:14
39.917264,116.343115,0,230,39789.3849421296,2008-12-07,09:14:19
39.917265,116.34354,0,227,39789.385,2008-12-07,09:14:24
39.917246,116.343966,0,226,39789.3850578704,2008-12-07,09:14:29
39.91721,116.344399,0,222,39789.3851157407,2008-12-07,09:14:34
39.917174,116.344886,0,219,39789.3851736111,2008-12-07,09:14:39
39.917192,116.345397,0,216,39789.3852314815,2008-12-07,09:14:44
39.917216,116.345879,0,209,39789.3852893518,2008-12-07,09:14:49
39.917265,116.346269,0,203,39789.3853472222,2008-12-07,09:14:54
39.917308,116.346384,0,207,39789.3854050926,2008-12-07,09:14:59
39.917254,116.346422,0,201,39789.385462963,2008-12-07,09:15:04
39.917246,116.346492,0,198,39789.3855208333,2008-12-07,09:15:09
39.917199,116.34677,0,193,39789.3855787037,2008-12-07,09:15:14
39.917206,116.346941,0,186,39789.3856365741,2008-12-07,09:15:19
39.917245,116.347017,0,174,39789.3856944444,2008-12-07,09:15:24
39.917152,116.347095,0,168,39789.3857523148,2008-12-07,09:15:29
39.916951,116.347061,0,168,39789.3858101852,2008-12-07,09:15:34
39.916941,116.347016,0,172,39789.3858680556,2008-12-07,09:15:39
39.916727,116.347142,0,177,39789.3859259259,2008-12-07,09:15:44
39.916563,116.347257,0,190,39789.3859837963,2008-12-07,09:15:49
39.915889,116.347364,0,204,39789.3860416667,2008-12-07,09:15:54
39.915389,116.347429,0,209,39789.386099537,2008-12-07,09:15:59
39.914946,116.34736,0,212,39789.3861574074,2008-12-07,09:16:04
39.914359,116.347215,0,210,39789.3862152778,2008-12-07,09:16:09
39.913854,116.347116,0,205,39789.3862731481,2008-12-07,09:16:14
39.913522,116.34706,0,211,39789.3863310185,2008-12-07,09:16:19
39.913336,116.347019,0,219,39789.3863888889,2008-12-07,09:16:24
39.913312,116.347007,0,219,39789.3864467593,2008-12-07,09:16:29
39.913312,116.346993,0,220,39789.3865046296,2008-12-07,09:16:34
39.913229,116.346948,0,215,39789.3865625,2008-12-07,09:16:39
39.91305,116.346915,0,211,39789.3866203704,2008-12-07,09:16:44
39.912822,116.346834,0,204,39789.3866782407,2008-12-07,09:16:49
39.912576,116.346842,0,212,39789.3867361111,2008-12-07,09:16:54
39.912395,116.346895,0,204,39789.3867939815,2008-12-07,09:16:59
39.912306,116.346955,0,205,39789.3868518519,2008-12-07,09:17:04
39.912305,116.346957,0,204,39789.3869097222,2008-12-07,09:17:09
39.912305,116.346957,0,204,39789.3869444444,2008-12-07,09:17:12
39.912304,116.346959,0,204,39789.3869675926,2008-12-07,09:17:14
39.912286,116.346961,0,204,39789.387025463,2008-12-07,09:17:19
39.912133,116.346918,0,199,39789.3870833333,2008-12-07,09:17:24
39.912048,116.346863,0,188,39789.3871412037,2008-12-07,09:17:29
39.911959,116.346793,0,179,39789.3871990741,2008-12-07,09:17:34
39.911824,116.346774,0,175,39789.3872569444,2008-12-07,09:17:39
39.911675,116.346749,0,170,39789.3873148148,2008-12-07,09:17:44
39.911559,116.346777,0,167,39789.3873726852,2008-12-07,09:17:49
39.911397,116.346769,0,165,39789.3874305556,2008-12-07,09:17:54
39.911168,116.346803,0,165,39789.3874884259,2008-12-07,09:17:59
39.910844,116.346843,0,170,39789.3875462963,2008-12-07,09:18:04
39.910533,116.346708,0,178,39789.3876041667,2008-12-07,09:18:09
39.910168,116.346701,0,182,39789.387662037,2008-12-07,09:18:14
39.909878,116.346611,0,182,39789.3877199074,2008-12-07,09:18:19
39.909536,116.346531,0,184,39789.3877777778,2008-12-07,09:18:24
39.909138,116.346558,0,185,39789.3878356481,2008-12-07,09:18:29
39.908788,116.346529,0,187,39789.3878935185,2008-12-07,09:18:34
39.908366,116.346507,0,183,39789.3879513889,2008-12-07,09:18:39
39.908011,116.346497,0,182,39789.3880092593,2008-12-07,09:18:44
39.90785,116.346484,0,180,39789.3880671296,2008-12-07,09:18:49
39.907844,116.346502,0,183,39789.388125,2008-12-07,09:18:54
39.907844,116.346502,0,183,39789.3881597222,2008-12-07,09:18:57
39.907844,116.346494,0,183,39789.3881828704,2008-12-07,09:18:59
39.907844,116.346482,0,184,39789.3882407407,2008-12-07,09:19:04
39.907841,116.346481,0,184,39789.3882986111,2008-12-07,09:19:09
39.907841,116.346481,0,184,39789.3883333333,2008-12-07,09:19:12
39.907835,116.346478,0,184,39789.3883564815,2008-12-07,09:19:14
39.907764,116.346507,0,196,39789.3884143519,2008-12-07,09:19:19
39.907656,116.346577,0,211,39789.3884722222,2008-12-07,09:19:24
39.907512,116.346648,0,209,39789.3885300926,2008-12-07,09:19:29
39.907442,116.346666,0,211,39789.388587963,2008-12-07,09:19:34
39.907386,116.346683,0,212,39789.3886458333,2008-12-07,09:19:39
39.907324,116.346712,0,212,39789.3887037037,2008-12-07,09:19:44
39.907297,116.346713,0,215,39789.3887615741,2008-12-07,09:19:49
39.90727,116.346727,0,217,39789.3888194444,2008-12-07,09:19:54
39.907235,116.346724,0,223,39789.3888773148,2008-12-07,09:19:59
39.907268,116.346729,0,226,39789.3889351852,2008-12-07,09:20:04
39.907268,116.346729,0,226,39789.3889699074,2008-12-07,09:20:07
39.907261,116.346729,0,225,39789.3889930556,2008-12-07,09:20:09
39.907239,116.346731,0,225,39789.3890509259,2008-12-07,09:20:14
39.907181,116.346694,0,225,39789.3891087963,2008-12-07,09:20:19
39.907108,116.346694,0,224,39789.3891666667,2008-12-07,09:20:24
39.907062,116.346689,0,229,39789.389224537,2008-12-07,09:20:29
39.906972,116.346688,0,232,39789.3892824074,2008-12-07,09:20:34
39.906721,116.346616,0,245,39789.3893402778,2008-12-07,09:20:39
39.906639,116.346597,0,250,39789.3893981481,2008-12-07,09:20:44
39.906562,116.346553,0,251,39789.3894560185,2008-12-07,09:20:49
39.906494,116.346524,0,253,39789.3895138889,2008-12-07,09:20:54
39.906421,116.346516,0,253,39789.3895717593,2008-12-07,09:20:59
39.906384,116.346543,0,254,39789.3896296296,2008-12-07,09:21:04
39.906312,116.346449,0,255,39789.3896875,2008-12-07,09:21:09
39.906299,116.34634,0,253,39789.3897453704,2008-12-07,09:21:14
39.906272,116.346224,0,249,39789.3898032407,2008-12-07,09:21:19
39.906256,116.346096,0,235,39789.3898611111,2008-12-07,09:21:24
39.90625,116.345979,0,224,39789.3899189815,2008-12-07,09:21:29
39.90622,116.345906,0,217,39789.3899768519,2008-12-07,09:21:34
39.906163,116.345833,0,208,39789.3900347222,2008-12-07,09:21:39
39.906187,116.345724,0,196,39789.3900925926,2008-12-07,09:21:44
39.906206,116.345635,0,184,39789.390150463,2008-12-07,09:21:49
39.906213,116.345557,0,179,39789.3902083333,2008-12-07,09:21:54
39.906198,116.34547,0,173,39789.3902662037,2008-12-07,09:21:59
39.906165,116.345372,0,165,39789.3903240741,2008-12-07,09:22:04
39.906148,116.345285,0,149,39789.3903819444,2008-12-07,09:22:09
39.906123,116.345194,0,139,39789.3904398148,2008-12-07,09:22:14
39.90608,116.345119,0,134,39789.3904976852,2008-12-07,09:22:19
39.906066,116.345033,0,129,39789.3905555556,2008-12-07,09:22:24
39.906057,116.344939,0,131,39789.3906134259,2008-12-07,09:22:29
39.906019,116.344865,0,133,39789.3906712963,2008-12-07,09:22:34
39.905978,116.344795,0,124,39789.3907291667,2008-12-07,09:22:39
39.905969,116.344742,0,117,39789.390787037,2008-12-07,09:22:44
39.905864,116.344706,0,111,39789.3908449074,2008-12-07,09:22:49
39.905734,116.344705,0,107,39789.3909027778,2008-12-07,09:22:54
39.905767,116.344593,0,107,39789.3909606481,2008-12-07,09:22:59
39.905718,116.34456,0,109,39789.3910185185,2008-12-07,09:23:04
39.905735,116.344439,0,106,39789.3910763889,2008-12-07,09:23:09
39.905775,116.34439,0,106,39789.3911342593,2008-12-07,09:23:14
39.905822,116.344377,0,111,39789.3911921296,2008-12-07,09:23:19
39.90583,116.344269,0,116,39789.39125,2008-12-07,09:23:24
39.905809,116.344176,0,116,39789.3913078704,2008-12-07,09:23:29
39.905779,116.344085,0,113,39789.3913657407,2008-12-07,09:23:34
39.905891,116.343975,0,122,39789.3914236111,2008-12-07,09:23:39
39.905907,116.343876,0,123,39789.3914814815,2008-12-07,09:23:44
39.905662,116.344008,0,170,39789.3968055556,2008-12-07,09:31:24
39.905544,116.343994,0,171,39789.3968634259,2008-12-07,09:31:29
39.90554,116.34402,0,172,39789.3969212963,2008-12-07,09:31:34
39.905531,116.344022,0,172,39789.3969791667,2008-12-07,09:31:39
39.905527,116.344021,0,173,39789.397037037,2008-12-07,09:31:44
39.905525,116.344021,0,173,39789.3970949074,2008-12-07,09:31:49
39.905527,116.344021,0,173,39789.3971527778,2008-12-07,09:31:54
39.905527,116.344021,0,173,39789.3971875,2008-12-07,09:31:57
39.905523,116.344021,0,173,39789.3972106481,2008-12-07,09:31:59
39.905514,116.344019,0,173,39789.3972685185,2008-12-07,09:32:04
39.905514,116.344019,0,173,39789.3973032407,2008-12-07,09:32:07
39.905515,116.344018,0,173,39789.3973263889,2008-12-07,09:32:09
39.905486,116.344056,0,173,39789.3973842593,2008-12-07,09:32:14
39.905575,116.344074,0,177,39789.3974421296,2008-12-07,09:32:19
39.905548,116.344093,0,180,39789.3975,2008-12-07,09:32:24
39.905509,116.344139,0,182,39789.3975578704,2008-12-07,09:32:29
39.905484,116.344152,0,185,39789.3976157407,2008-12-07,09:32:34
39.905465,116.344165,0,186,39789.3976736111,2008-12-07,09:32:39
39.90531,116.344232,0,191,39789.3977314815,2008-12-07,09:32:44
39.905297,116.344298,0,196,39789.3977893519,2008-12-07,09:32:49
39.905279,116.344351,0,200,39789.3978472222,2008-12-07,09:32:54
39.90529,116.344344,0,203,39789.3979050926,2008-12-07,09:32:59
39.905278,116.34431,0,204,39789.397962963,2008-12-07,09:33:04
39.905253,116.344236,0,204,39789.3980208333,2008-12-07,09:33:09
39.905231,116.344184,0,205,39789.3980787037,2008-12-07,09:33:14
39.905212,116.344169,0,205,39789.3981365741,2008-12-07,09:33:19
39.905221,116.344093,0,207,39789.3981944444,2008-12-07,09:33:24
39.905185,116.344009,0,207,39789.3982523148,2008-12-07,09:33:29
39.905184,116.34398,0,207,39789.3983101852,2008-12-07,09:33:34
39.905206,116.343952,0,207,39789.3983680556,2008-12-07,09:33:39
39.905218,116.343951,0,207,39789.3984259259,2008-12-07,09:33:44
39.905196,116.343944,0,207,39789.3984837963,2008-12-07,09:33:49
39.905228,116.343961,0,208,39789.3985416667,2008-12-07,09:33:54
39.905234,116.343962,0,208,39789.398599537,2008-12-07,09:33:59
39.905231,116.343961,0,207,39789.3986574074,2008-12-07,09:34:04
39.905233,116.343963,0,207,39789.3987152778,2008-12-07,09:34:09
39.905235,116.343963,0,208,39789.3987731481,2008-12-07,09:34:14
39.905239,116.343963,0,208,39789.3988310185,2008-12-07,09:34:19
39.905235,116.343963,0,208,39789.3988888889,2008-12-07,09:34:24
39.905235,116.343963,0,208,39789.3989236111,2008-12-07,09:34:27
39.90523,116.343961,0,208,39789.3989467593,2008-12-07,09:34:29
39.90539,116.343738,0,210,39789.3990046296,2008-12-07,09:34:34
39.905409,116.343369,0,212,39789.3990625,2008-12-07,09:34:39
39.905375,116.342941,0,212,39789.3991203704,2008-12-07,09:34:44
39.905195,116.342433,0,212,39789.3991782407,2008-12-07,09:34:49
39.904897,116.341761,0,211,39789.3992361111,2008-12-07,09:34:54
39.904585,116.341103,0,212,39789.3992939815,2008-12-07,09:34:59
39.903949,116.340682,0,210,39789.3993518518,2008-12-07,09:35:04
39.904003,116.340451,0,210,39789.3994097222,2008-12-07,09:35:09
39.904147,116.340385,0,210,39789.3994675926,2008-12-07,09:35:14
39.904345,116.340317,0,211,39789.399525463,2008-12-07,09:35:19
39.904503,116.340247,0,211,39789.3995833333,2008-12-07,09:35:24
39.904586,116.340211,0,209,39789.3996412037,2008-12-07,09:35:29
39.904596,116.340213,0,206,39789.3996990741,2008-12-07,09:35:34
39.904653,116.340145,0,206,39789.3997569444,2008-12-07,09:35:39
39.904652,116.340047,0,206,39789.3998148148,2008-12-07,09:35:44
39.904663,116.340091,0,204,39789.3998726852,2008-12-07,09:35:49
39.904747,116.340182,0,203,39789.3999305556,2008-12-07,09:35:54
39.904834,116.340228,0,200,39789.3999884259,2008-12-07,09:35:59
39.904949,116.340217,0,197,39789.4000462963,2008-12-07,09:36:04
39.905075,116.340202,0,193,39789.4001041667,2008-12-07,09:36:09
39.90519,116.340174,0,186,39789.400162037,2008-12-07,09:36:14
39.905223,116.340148,0,185,39789.4002199074,2008-12-07,09:36:19
39.905175,116.340131,0,188,39789.4002777778,2008-12-07,09:36:24
39.905257,116.340042,0,187,39789.4003356481,2008-12-07,09:36:29
39.905425,116.33997,0,200,39789.4003935185,2008-12-07,09:36:34
39.905669,116.339847,0,215,39789.4004513889,2008-12-07,09:36:39
39.905775,116.339805,0,217,39789.4005092593,2008-12-07,09:36:44
39.905757,116.339771,0,221,39789.4005671296,2008-12-07,09:36:49
39.905744,116.33956,0,223,39789.400625,2008-12-07,09:36:54
39.90571,116.339115,0,222,39789.4006828704,2008-12-07,09:36:59
39.905671,116.338863,0,224,39789.4007407407,2008-12-07,09:37:04
39.905636,116.338781,0,227,39789.4007986111,2008-12-07,09:37:09
39.905636,116.338781,0,227,39789.4008333333,2008-12-07,09:37:12
39.90564,116.338776,0,228,39789.4008564815,2008-12-07,09:37:14
39.905672,116.338781,0,227,39789.4009143518,2008-12-07,09:37:19
39.905643,116.338771,0,227,39789.4009722222,2008-12-07,09:37:24
39.904994,116.338783,0,233,39789.4010300926,2008-12-07,09:37:29
39.904687,116.338435,0,230,39789.401087963,2008-12-07,09:37:34
39.904637,116.338128,0,224,39789.4011458333,2008-12-07,09:37:39
39.904722,116.337699,0,212,39789.4012037037,2008-12-07,09:37:44
39.904672,116.33721,0,204,39789.4012615741,2008-12-07,09:37:49
39.904841,116.336476,0,192,39789.4013194444,2008-12-07,09:37:54
39.905029,116.33585,0,186,39789.4013773148,2008-12-07,09:37:59
39.905213,116.335204,0,180,39789.4014351852,2008-12-07,09:38:04
39.905357,116.334509,0,178,39789.4014930556,2008-12-07,09:38:09
39.905476,116.33382,0,176,39789.4015509259,2008-12-07,09:38:14
39.905622,116.333055,0,180,39789.4016087963,2008-12-07,09:38:19
39.905732,116.332396,0,177,39789.4016666667,2008-12-07,09:38:24
39.905835,116.331915,0,170,39789.401724537,2008-12-07,09:38:29
39.905762,116.331635,0,183,39789.4017824074,2008-12-07,09:38:34
39.905863,116.331599,0,172,39789.4018402778,2008-12-07,09:38:39
39.905906,116.331596,0,173,39789.4018981481,2008-12-07,09:38:44
39.906005,116.3315,0,188,39789.4019560185,2008-12-07,09:38:49
39.905994,116.331211,0,190,39789.4020138889,2008-12-07,09:38:54
39.905986,116.330857,0,186,39789.4020717593,2008-12-07,09:38:59
39.905986,116.330695,0,183,39789.4021296296,2008-12-07,09:39:04
39.906004,116.330706,0,180,39789.4021875,2008-12-07,09:39:09
39.906089,116.330662,0,181,39789.4022453704,2008-12-07,09:39:14
39.906201,116.33062,0,181,39789.4023032407,2008-12-07,09:39:19
39.906378,116.330566,0,184,39789.4023611111,2008-12-07,09:39:24
39.906576,116.330312,0,188,39789.4024189815,2008-12-07,09:39:29
39.906604,116.329982,0,193,39789.4024768519,2008-12-07,09:39:34
39.90655,116.329524,0,191,39789.4025347222,2008-12-07,09:39:39
39.906601,116.328984,0,190,39789.4025925926,2008-12-07,09:39:44
39.906511,116.328362,0,202,39789.402650463,2008-12-07,09:39:49
39.906463,116.327795,0,207,39789.4027083333,2008-12-07,09:39:54
39.906483,116.327081,0,192,39789.4027662037,2008-12-07,09:39:59
39.906381,116.326402,0,160,39789.4028240741,2008-12-07,09:40:04
39.90635,116.325841,0,148,39789.4028819444,2008-12-07,09:40:09
39.906328,116.325211,0,144,39789.4029398148,2008-12-07,09:40:14
39.90628,116.324568,0,149,39789.4029976852,2008-12-07,09:40:19
39.906198,116.323897,0,161,39789.4030555556,2008-12-07,09:40:24
39.906097,116.323254,0,167,39789.4031134259,2008-12-07,09:40:29
39.905997,116.322734,0,151,39789.4031712963,2008-12-07,09:40:34
39.90601,116.322179,0,139,39789.4032291667,2008-12-07,09:40:39
39.905985,116.321595,0,139,39789.403287037,2008-12-07,09:40:44
39.906014,116.320933,0,131,39789.4033449074,2008-12-07,09:40:49
39.906046,116.320276,0,118,39789.4034027778,2008-12-07,09:40:54
39.906063,116.31971,0,107,39789.4034606481,2008-12-07,09:40:59
39.90608,116.31931,0,101,39789.4035185185,2008-12-07,09:41:04
39.906098,116.319064,0,111,39789.4035763889,2008-12-07,09:41:09
39.906126,116.318964,0,112,39789.4036342593,2008-12-07,09:41:14
39.90613,116.318966,0,112,39789.4036921296,2008-12-07,09:41:19
39.906132,116.318965,0,111,39789.40375,2008-12-07,09:41:24
39.906137,116.318965,0,111,39789.4038078704,2008-12-07,09:41:29
39.906136,116.318964,0,112,39789.4038657407,2008-12-07,09:41:34
39.906138,116.318964,0,112,39789.4039236111,2008-12-07,09:41:39
39.906138,116.318964,0,112,39789.4039583333,2008-12-07,09:41:42
39.906143,116.318962,0,113,39789.4039814815,2008-12-07,09:41:44
39.906139,116.3189,0,117,39789.4040393519,2008-12-07,09:41:49
39.906105,116.318824,0,129,39789.4040972222,2008-12-07,09:41:54
39.906088,116.318824,0,132,39789.4041550926,2008-12-07,09:41:59
39.906088,116.318824,0,132,39789.4041898148,2008-12-07,09:42:02
39.906086,116.318821,0,132,39789.404212963,2008-12-07,09:42:04
39.906109,116.318727,0,136,39789.4042708333,2008-12-07,09:42:09
39.906151,116.318541,0,141,39789.4043287037,2008-12-07,09:42:14
39.906154,116.318186,0,143,39789.4043865741,2008-12-07,09:42:19
39.906206,116.317809,0,140,39789.4044444444,2008-12-07,09:42:24
39.906207,116.317378,0,137,39789.4045023148,2008-12-07,09:42:29
39.906228,116.317033,0,130,39789.4045601852,2008-12-07,09:42:34
39.906225,116.316545,0,123,39789.4046180556,2008-12-07,09:42:39
39.90616,116.316032,0,118,39789.4046759259,2008-12-07,09:42:44
39.906201,116.31543,0,122,39789.4047337963,2008-12-07,09:42:49
39.906201,116.314779,0,125,39789.4047916667,2008-12-07,09:42:54
39.906194,116.314088,0,116,39789.404849537,2008-12-07,09:42:59
39.90619,116.313427,0,116,39789.4049074074,2008-12-07,09:43:04
39.906145,116.312767,0,128,39789.4049652778,2008-12-07,09:43:09
39.906136,116.31218,0,134,39789.4050231481,2008-12-07,09:43:14
39.906055,116.311594,0,153,39789.4050810185,2008-12-07,09:43:19
39.906042,116.311147,0,198,39789.4051388889,2008-12-07,09:43:24
39.906092,116.311047,0,227,39789.4051967593,2008-12-07,09:43:29
39.906105,116.311026,0,228,39789.4052546296,2008-12-07,09:43:34
39.906105,116.311009,0,234,39789.4053125,2008-12-07,09:43:39
39.906106,116.311007,0,236,39789.4053703704,2008-12-07,09:43:44
39.906105,116.311012,0,237,39789.4054282407,2008-12-07,09:43:49
39.906105,116.311012,0,237,39789.405462963,2008-12-07,09:43:52
39.906106,116.311016,0,237,39789.4054861111,2008-12-07,09:43:54
39.906107,116.311007,0,237,39789.4055439815,2008-12-07,09:43:59
39.906106,116.310987,0,238,39789.4056018519,2008-12-07,09:44:04
39.906106,116.310985,0,239,39789.4056597222,2008-12-07,09:44:09
39.906106,116.310985,0,239,39789.4056944444,2008-12-07,09:44:12
39.906105,116.310991,0,239,39789.4057175926,2008-12-07,09:44:14
39.906096,116.310855,0,244,39789.405775463,2008-12-07,09:44:19
39.906105,116.310592,0,248,39789.4058333333,2008-12-07,09:44:24
39.906136,116.310233,0,237,39789.4058912037,2008-12-07,09:44:29
39.906122,116.309781,0,231,39789.4059490741,2008-12-07,09:44:34
39.906077,116.309256,0,221,39789.4060069444,2008-12-07,09:44:39
39.90616,116.308507,0,240,39789.4060648148,2008-12-07,09:44:44
39.906151,116.307781,0,263,39789.4061226852,2008-12-07,09:44:49
39.906164,116.307218,0,262,39789.4061805556,2008-12-07,09:44:54
39.906498,116.306831,0,229,39789.4062384259,2008-12-07,09:44:59
39.906791,116.30658,0,236,39789.4062962963,2008-12-07,09:45:04
39.906932,116.306525,0,232,39789.4063541667,2008-12-07,09:45:09
39.906968,116.306533,0,224,39789.406412037,2008-12-07,09:45:14
39.906977,116.306529,0,223,39789.4064699074,2008-12-07,09:45:19
39.906977,116.306529,0,223,39789.4065046296,2008-12-07,09:45:22
39.906981,116.306527,0,222,39789.4065277778,2008-12-07,09:45:24
39.907028,116.306499,0,220,39789.4065856481,2008-12-07,09:45:29
39.907146,116.306373,0,213,39789.4066435185,2008-12-07,09:45:34
39.907171,116.306399,0,207,39789.4067013889,2008-12-07,09:45:39
39.907171,116.306399,0,207,39789.4067361111,2008-12-07,09:45:42
39.907172,116.306397,0,207,39789.4067592593,2008-12-07,09:45:44
39.907235,116.30634,0,197,39789.4068171296,2008-12-07,09:45:49
39.90737,116.306063,0,193,39789.406875,2008-12-07,09:45:54
39.907459,116.305654,0,194,39789.4069328704,2008-12-07,09:45:59
39.907512,116.305266,0,199,39789.4069907407,2008-12-07,09:46:04
39.907543,116.305031,0,198,39789.4070486111,2008-12-07,09:46:09
39.907565,116.304856,0,193,39789.4071064815,2008-12-07,09:46:14
39.90766,116.304489,0,168,39789.4071643518,2008-12-07,09:46:19
39.907673,116.304088,0,160,39789.4072222222,2008-12-07,09:46:24
39.907664,116.303739,0,150,39789.4072800926,2008-12-07,09:46:29
39.907659,116.303443,0,153,39789.407337963,2008-12-07,09:46:34
39.907604,116.303174,0,152,39789.4073958333,2008-12-07,09:46:39
39.90756,116.302975,0,159,39789.4074537037,2008-12-07,09:46:44
39.907484,116.302629,0,173,39789.4075115741,2008-12-07,09:46:49
39.90743,116.302314,0,170,39789.4075694444,2008-12-07,09:46:54
39.90744,116.302062,0,179,39789.4076273148,2008-12-07,09:46:59
39.907275,116.301975,0,180,39789.4076851852,2008-12-07,09:47:04
39.907174,116.301879,0,181,39789.4077430556,2008-12-07,09:47:09
39.907057,116.301826,0,184,39789.4078009259,2008-12-07,09:47:14
39.906987,116.301745,0,188,39789.4078587963,2008-12-07,09:47:19
39.906983,116.301723,0,192,39789.4079166667,2008-12-07,09:47:24
39.906982,116.301727,0,194,39789.407974537,2008-12-07,09:47:29
39.906982,116.301727,0,194,39789.4080092593,2008-12-07,09:47:32
39.906981,116.301726,0,194,39789.4080324074,2008-12-07,09:47:34
39.906941,116.301699,0,192,39789.4080902778,2008-12-07,09:47:39
39.906842,116.301594,0,193,39789.4081481481,2008-12-07,09:47:44
39.906791,116.30152,0,189,39789.4082060185,2008-12-07,09:47:49
39.90683,116.301479,0,182,39789.4082638889,2008-12-07,09:47:54
39.906832,116.301469,0,181,39789.4083217593,2008-12-07,09:47:59
39.906832,116.301469,0,181,39789.4083564815,2008-12-07,09:48:02
39.906833,116.301467,0,181,39789.4083796296,2008-12-07,09:48:04
39.906812,116.301505,0,179,39789.4084375,2008-12-07,09:48:09
39.90673,116.301448,0,172,39789.4084953704,2008-12-07,09:48:14
39.906487,116.30119,0,166,39789.4085532407,2008-12-07,09:48:19
39.906396,116.300697,0,157,39789.4086111111,2008-12-07,09:48:24
39.906374,116.300301,0,156,39789.4086689815,2008-12-07,09:48:29
39.906323,116.299932,0,150,39789.4087268518,2008-12-07,09:48:34
39.906306,116.299638,0,149,39789.4087847222,2008-12-07,09:48:39
39.906301,116.299127,0,140,39789.4088425926,2008-12-07,09:48:44
39.906302,116.298555,0,144,39789.408900463,2008-12-07,09:48:49
39.906234,116.297965,0,149,39789.4089583333,2008-12-07,09:48:54
39.906118,116.297513,0,154,39789.4090162037,2008-12-07,09:48:59
39.906008,116.297261,0,169,39789.4090740741,2008-12-07,09:49:04
39.90605,116.297083,0,177,39789.4091319444,2008-12-07,09:49:09
39.906111,116.296726,0,191,39789.4091898148,2008-12-07,09:49:14
39.906173,116.296379,0,205,39789.4092476852,2008-12-07,09:49:19
39.906148,116.296178,0,219,39789.4093055556,2008-12-07,09:49:24
39.906145,116.295967,0,195,39789.4093634259,2008-12-07,09:49:29
39.906158,116.295841,0,185,39789.4094212963,2008-12-07,09:49:34
39.906155,116.295753,0,175,39789.4094791667,2008-12-07,09:49:39
39.906163,116.295728,0,171,39789.409537037,2008-12-07,09:49:44
39.906162,116.295724,0,171,39789.4095949074,2008-12-07,09:49:49
39.90616,116.295724,0,171,39789.4096527778,2008-12-07,09:49:54
39.90616,116.295724,0,171,39789.4096875,2008-12-07,09:49:57
39.90616,116.295728,0,171,39789.4097106481,2008-12-07,09:49:59
39.906155,116.295718,0,172,39789.4097685185,2008-12-07,09:50:04
39.906069,116.295606,0,186,39789.4098263889,2008-12-07,09:50:09
39.906056,116.295483,0,192,39789.4098842593,2008-12-07,09:50:14
39.906046,116.29544,0,190,39789.4099421296,2008-12-07,09:50:19
39.906031,116.295443,0,190,39789.41,2008-12-07,09:50:24
39.90603,116.295448,0,190,39789.4100578704,2008-12-07,09:50:29
39.906029,116.295456,0,190,39789.4101157407,2008-12-07,09:50:34
39.906029,116.295456,0,190,39789.410150463,2008-12-07,09:50:37
39.906028,116.295464,0,190,39789.4101736111,2008-12-07,09:50:39
39.906039,116.295428,0,191,39789.4102314815,2008-12-07,09:50:44
39.90606,116.295313,0,189,39789.4102893519,2008-12-07,09:50:49
39.906045,116.295275,0,188,39789.4103472222,2008-12-07,09:50:54
39.906027,116.295279,0,187,39789.4104050926,2008-12-07,09:50:59
39.906027,116.295279,0,187,39789.4104398148,2008-12-07,09:51:02
39.906026,116.295278,0,187,39789.410462963,2008-12-07,09:51:04
39.906005,116.29508,0,185,39789.4105208333,2008-12-07,09:51:09
39.906057,116.294859,0,180,39789.4105787037,2008-12-07,09:51:14
39.906094,116.294818,0,178,39789.4106365741,2008-12-07,09:51:19
39.906051,116.2948,0,191,39789.4106944444,2008-12-07,09:51:24
39.906051,116.2948,0,191,39789.4107291667,2008-12-07,09:51:27
39.906049,116.294804,0,191,39789.4107523148,2008-12-07,09:51:29
39.906062,116.294778,0,190,39789.4108101852,2008-12-07,09:51:34
39.906134,116.294539,0,189,39789.4108680556,2008-12-07,09:51:39
39.906062,116.294071,0,194,39789.4109259259,2008-12-07,09:51:44
39.90606,116.293493,0,201,39789.4109837963,2008-12-07,09:51:49
39.906076,116.29288,0,218,39789.4110416667,2008-12-07,09:51:54
39.906062,116.292206,0,228,39789.411099537,2008-12-07,09:51:59
39.9061,116.291572,0,239,39789.4111574074,2008-12-07,09:52:04
39.906057,116.291001,0,234,39789.4112152778,2008-12-07,09:52:09
39.906105,116.290457,0,224,39789.4112731481,2008-12-07,09:52:14
39.906063,116.289897,0,219,39789.4113310185,2008-12-07,09:52:19
39.906032,116.289402,0,214,39789.4113888889,2008-12-07,09:52:24
39.906245,116.288847,0,165,39789.4114467593,2008-12-07,09:52:29
39.906287,116.288297,0,151,39789.4115046296,2008-12-07,09:52:34
39.906302,116.287955,0,141,39789.4115625,2008-12-07,09:52:39
39.906358,116.287876,0,134,39789.4116203704,2008-12-07,09:52:44
39.90637,116.287817,0,132,39789.4116782407,2008-12-07,09:52:49
39.906355,116.287744,0,132,39789.4117361111,2008-12-07,09:52:54
39.906349,116.287731,0,132,39789.4117939815,2008-12-07,09:52:59
39.90635,116.287734,0,131,39789.4118518519,2008-12-07,09:53:04
39.90635,116.287734,0,131,39789.4118865741,2008-12-07,09:53:07
39.906351,116.287733,0,129,39789.4119097222,2008-12-07,09:53:09
39.906356,116.287634,0,129,39789.4119675926,2008-12-07,09:53:14
39.906387,116.287427,0,125,39789.412025463,2008-12-07,09:53:19
39.906362,116.287403,0,128,39789.4120833333,2008-12-07,09:53:24
39.906362,116.287403,0,128,39789.4121180556,2008-12-07,09:53:27
39.906362,116.2874,0,127,39789.4121412037,2008-12-07,09:53:29
39.90632,116.287192,0,137,39789.4121990741,2008-12-07,09:53:34
39.906287,116.287032,0,152,39789.4122569444,2008-12-07,09:53:39
39.906262,116.287029,0,164,39789.4123148148,2008-12-07,09:53:44
39.906261,116.287018,0,166,39789.4123726852,2008-12-07,09:53:49
39.906259,116.287017,0,168,39789.4124305556,2008-12-07,09:53:54
39.906259,116.287017,0,168,39789.4124652778,2008-12-07,09:53:57
39.906259,116.287014,0,168,39789.4124884259,2008-12-07,09:53:59
39.906256,116.286778,0,169,39789.4125462963,2008-12-07,09:54:04
39.906288,116.286336,0,173,39789.4126041667,2008-12-07,09:54:09
39.906272,116.285761,0,175,39789.412662037,2008-12-07,09:54:14
39.906253,116.285134,0,186,39789.4127199074,2008-12-07,09:54:19
39.906246,116.284461,0,199,39789.4127777778,2008-12-07,09:54:24
39.906227,116.283848,0,240,39789.4128356481,2008-12-07,09:54:29
39.906135,116.283117,0,253,39789.4128935185,2008-12-07,09:54:34
39.906183,116.282403,0,239,39789.4129513889,2008-12-07,09:54:39
39.90612,116.281907,0,258,39789.4130092593,2008-12-07,09:54:44
39.906046,116.281676,0,276,39789.4130671296,2008-12-07,09:54:49
39.90609,116.281648,0,276,39789.413125,2008-12-07,09:54:54
39.906098,116.281617,0,281,39789.4131828704,2008-12-07,09:54:59
39.906168,116.28148,0,306,39789.4132407407,2008-12-07,09:55:04
39.906254,116.281134,0,338,39789.4132986111,2008-12-07,09:55:09
39.906263,116.280814,0,359,39789.4133564815,2008-12-07,09:55:14
39.906268,116.280644,0,355,39789.4134143519,2008-12-07,09:55:19
39.906228,116.280493,0,321,39789.4134722222,2008-12-07,09:55:24
39.90611,116.280265,0,284,39789.4135300926,2008-12-07,09:55:29
39.906124,116.280052,0,261,39789.413587963,2008-12-07,09:55:34
39.906167,116.279904,0,248,39789.4136458333,2008-12-07,09:55:39
39.906183,116.279719,0,242,39789.4137037037,2008-12-07,09:55:44
39.906155,116.27947,0,233,39789.4137615741,2008-12-07,09:55:49
39.906131,116.279233,0,224,39789.4138194444,2008-12-07,09:55:54
39.906134,116.279066,0,223,39789.4138773148,2008-12-07,09:55:59
39.906156,116.278928,0,225,39789.4139351852,2008-12-07,09:56:04
39.906197,116.2787,0,232,39789.4139930556,2008-12-07,09:56:09
39.906273,116.278487,0,229,39789.4140509259,2008-12-07,09:56:14
39.906347,116.278238,0,224,39789.4141087963,2008-12-07,09:56:19
39.906319,116.278064,0,214,39789.4141666667,2008-12-07,09:56:24
39.906293,116.278034,0,205,39789.414224537,2008-12-07,09:56:29
39.906291,116.278034,0,205,39789.4142824074,2008-12-07,09:56:34
39.906287,116.278036,0,205,39789.4143402778,2008-12-07,09:56:39
39.906282,116.278036,0,205,39789.4143981481,2008-12-07,09:56:44
39.906278,116.27803,0,204,39789.4144560185,2008-12-07,09:56:49
39.906278,116.278023,0,204,39789.4145138889,2008-12-07,09:56:54
39.906278,116.278023,0,204,39789.4145717593,2008-12-07,09:56:59
39.906278,116.278029,0,203,39789.4146296296,2008-12-07,09:57:04
39.906278,116.27803,0,203,39789.4146875,2008-12-07,09:57:09
39.906278,116.27803,0,203,39789.4147453704,2008-12-07,09:57:14
39.906278,116.27803,0,203,39789.4148032407,2008-12-07,09:57:19
39.906278,116.27803,0,203,39789.4148611111,2008-12-07,09:57:24
39.906279,116.27803,0,203,39789.4149189815,2008-12-07,09:57:29
39.906279,116.27803,0,203,39789.4149537037,2008-12-07,09:57:32
39.906278,116.27803,0,203,39789.4149768518,2008-12-07,09:57:34
39.906288,116.277906,0,200,39789.4150347222,2008-12-07,09:57:39
39.906321,116.277389,0,190,39789.4150925926,2008-12-07,09:57:44
39.906282,116.27704,0,176,39789.415150463,2008-12-07,09:57:49
39.906259,116.27667,0,158,39789.4152083333,2008-12-07,09:57:54
39.906239,116.276509,0,145,39789.4152662037,2008-12-07,09:57:59
39.906239,116.276485,0,155,39789.4153240741,2008-12-07,09:58:04
39.906239,116.276485,0,155,39789.4153587963,2008-12-07,09:58:07
39.906239,116.276482,0,154,39789.4153819444,2008-12-07,09:58:09
39.906229,116.276421,0,156,39789.4154398148,2008-12-07,09:58:14
39.906234,116.276158,0,154,39789.4154976852,2008-12-07,09:58:19
39.906224,116.275818,0,157,39789.4155555556,2008-12-07,09:58:24
39.906263,116.275389,0,160,39789.4156134259,2008-12-07,09:58:29
39.906272,116.274952,0,159,39789.4156712963,2008-12-07,09:58:34
39.90621,116.274419,0,155,39789.4157291667,2008-12-07,09:58:39
39.906236,116.273828,0,158,39789.415787037,2008-12-07,09:58:44
39.906174,116.273284,0,158,39789.4158449074,2008-12-07,09:58:49
39.906066,116.272733,0,139,39789.4159027778,2008-12-07,09:58:54
39.906038,116.272282,0,150,39789.4159606481,2008-12-07,09:58:59
39.906012,116.272003,0,148,39789.4160185185,2008-12-07,09:59:04
39.906077,116.27185,0,148,39789.4160763889,2008-12-07,09:59:09
39.906135,116.271828,0,161,39789.4161342593,2008-12-07,09:59:14
39.906135,116.271826,0,162,39789.4161921296,2008-12-07,09:59:19
39.906135,116.271822,0,162,39789.41625,2008-12-07,09:59:24
39.906134,116.271827,0,163,39789.4163078704,2008-12-07,09:59:29
39.906134,116.271827,0,163,39789.4163425926,2008-12-07,09:59:32
39.906134,116.27183,0,163,39789.4163657407,2008-12-07,09:59:34
39.906142,116.271729,0,173,39789.4164236111,2008-12-07,09:59:39
39.906121,116.271598,0,189,39789.4164814815,2008-12-07,09:59:44
39.906124,116.271575,0,188,39789.4165393518,2008-12-07,09:59:49
39.906111,116.271423,0,198,39789.4165972222,2008-12-07,09:59:54
39.906168,116.271127,0,194,39789.4166550926,2008-12-07,09:59:59
39.906178,116.270658,0,191,39789.416712963,2008-12-07,10:00:04
39.906186,116.270047,0,191,39789.4167708333,2008-12-07,10:00:09
39.906201,116.269425,0,191,39789.4168287037,2008-12-07,10:00:14
39.906262,116.268886,0,190,39789.4168865741,2008-12-07,10:00:19
39.906272,116.268655,0,191,39789.4169444444,2008-12-07,10:00:24
39.906268,116.268591,0,191,39789.4170023148,2008-12-07,10:00:29
39.906267,116.268576,0,190,39789.4170601852,2008-12-07,10:00:34
39.906267,116.268576,0,190,39789.4170949074,2008-12-07,10:00:37
39.906265,116.268571,0,190,39789.4171180556,2008-12-07,10:00:39
39.906265,116.268554,0,190,39789.4171759259,2008-12-07,10:00:44
39.906263,116.268542,0,190,39789.4172337963,2008-12-07,10:00:49
39.906263,116.268542,0,190,39789.4172685185,2008-12-07,10:00:52
39.906262,116.268534,0,190,39789.4172916667,2008-12-07,10:00:54
39.906261,116.268525,0,189,39789.417349537,2008-12-07,10:00:59
39.90626,116.26852,0,189,39789.4174074074,2008-12-07,10:01:04
39.906259,116.26852,0,189,39789.4174652778,2008-12-07,10:01:09
39.90626,116.268523,0,189,39789.4175231481,2008-12-07,10:01:14
39.906261,116.268526,0,189,39789.4175810185,2008-12-07,10:01:19
39.906262,116.268522,0,189,39789.4176388889,2008-12-07,10:01:24
39.906263,116.268524,0,189,39789.4176967593,2008-12-07,10:01:29
39.906264,116.26853,0,189,39789.4177546296,2008-12-07,10:01:34
39.906265,116.268528,0,189,39789.4178125,2008-12-07,10:01:39
39.906267,116.26853,0,190,39789.4178703704,2008-12-07,10:01:44
39.906268,116.268535,0,190,39789.4179282407,2008-12-07,10:01:49
39.906269,116.268538,0,190,39789.4179861111,2008-12-07,10:01:54
39.906269,116.268538,0,190,39789.4180208333,2008-12-07,10:01:57
39.906268,116.26853,0,189,39789.4180439815,2008-12-07,10:01:59
39.906267,116.268513,0,190,39789.4181018519,2008-12-07,10:02:04
39.906266,116.26851,0,190,39789.4181597222,2008-12-07,10:02:09
39.906266,116.26851,0,190,39789.4181944444,2008-12-07,10:02:12
39.906266,116.268507,0,190,39789.4182175926,2008-12-07,10:02:14
39.906264,116.268489,0,190,39789.418275463,2008-12-07,10:02:19
39.906269,116.268417,0,191,39789.4183333333,2008-12-07,10:02:24
39.906326,116.268103,0,193,39789.4183912037,2008-12-07,10:02:29
39.906313,116.267825,0,189,39789.4184490741,2008-12-07,10:02:34
39.906287,116.267399,0,186,39789.4185069444,2008-12-07,10:02:39
39.906302,116.266823,0,182,39789.4185648148,2008-12-07,10:02:44
39.906323,116.266219,0,175,39789.4186226852,2008-12-07,10:02:49
39.906267,116.265549,0,173,39789.4186805556,2008-12-07,10:02:54
39.906162,116.264823,0,171,39789.4187384259,2008-12-07,10:02:59
39.906058,116.264145,0,174,39789.4187962963,2008-12-07,10:03:04
39.906086,116.263422,0,189,39789.4188541667,2008-12-07,10:03:09
39.906188,116.262802,0,206,39789.418912037,2008-12-07,10:03:14
39.906187,116.262442,0,197,39789.4189699074,2008-12-07,10:03:19
39.906213,116.262165,0,179,39789.4190277778,2008-12-07,10:03:24
39.906246,116.261976,0,164,39789.4190856481,2008-12-07,10:03:29
39.90629,116.261878,0,159,39789.4191435185,2008-12-07,10:03:34
39.90629,116.261878,0,159,39789.4191782407,2008-12-07,10:03:37
39.906286,116.26188,0,162,39789.4192013889,2008-12-07,10:03:39
39.906312,116.261754,0,170,39789.4192592593,2008-12-07,10:03:44
39.906294,116.261481,0,167,39789.4193171296,2008-12-07,10:03:49
39.906315,116.261237,0,163,39789.419375,2008-12-07,10:03:54
39.906338,116.261038,0,156,39789.4194328704,2008-12-07,10:03:59
39.906343,116.260897,0,152,39789.4194907407,2008-12-07,10:04:04
39.906335,116.260662,0,151,39789.4195486111,2008-12-07,10:04:09
39.90631,116.260541,0,143,39789.4196064815,2008-12-07,10:04:14
39.906288,116.260537,0,144,39789.4196643519,2008-12-07,10:04:19
39.906286,116.260529,0,143,39789.4197222222,2008-12-07,10:04:24
39.906285,116.260522,0,143,39789.4197800926,2008-12-07,10:04:29
39.906285,116.260522,0,143,39789.4198148148,2008-12-07,10:04:32
39.906284,116.260518,0,142,39789.419837963,2008-12-07,10:04:34
39.906273,116.260426,0,143,39789.4198958333,2008-12-07,10:04:39
39.906247,116.260343,0,146,39789.4199537037,2008-12-07,10:04:44
39.906235,116.260336,0,147,39789.4200115741,2008-12-07,10:04:49
39.90623,116.260241,0,150,39789.4200694444,2008-12-07,10:04:54
39.906231,116.259932,0,154,39789.4201273148,2008-12-07,10:04:59
39.90619,116.259701,0,158,39789.4201851852,2008-12-07,10:05:04
39.906211,116.259638,0,158,39789.4202430556,2008-12-07,10:05:09
39.906215,116.259626,0,158,39789.4203009259,2008-12-07,10:05:14
39.906216,116.259625,0,159,39789.4203587963,2008-12-07,10:05:19
39.906215,116.25962,0,159,39789.4204166667,2008-12-07,10:05:24
39.906215,116.259617,0,158,39789.420474537,2008-12-07,10:05:29
39.906215,116.259617,0,158,39789.4205092593,2008-12-07,10:05:32
39.906221,116.259611,0,158,39789.4205324074,2008-12-07,10:05:34
39.90623,116.259603,0,158,39789.4205902778,2008-12-07,10:05:39
39.906239,116.259596,0,158,39789.4206481481,2008-12-07,10:05:44
39.906247,116.25959,0,158,39789.4207060185,2008-12-07,10:05:49
39.906247,116.25959,0,158,39789.4207407407,2008-12-07,10:05:52
39.906254,116.259582,0,158,39789.4207638889,2008-12-07,10:05:54
39.906257,116.259572,0,159,39789.4208217593,2008-12-07,10:05:59
39.906256,116.259561,0,160,39789.4208796296,2008-12-07,10:06:04
39.906255,116.25955,0,161,39789.4209375,2008-12-07,10:06:09
39.906254,116.259538,0,163,39789.4209953704,2008-12-07,10:06:14
39.906253,116.259311,0,160,39789.4210532407,2008-12-07,10:06:19
39.906269,116.258951,0,155,39789.4211111111,2008-12-07,10:06:24
39.906277,116.258562,0,154,39789.4211689815,2008-12-07,10:06:29
39.906273,116.258112,0,158,39789.4212268519,2008-12-07,10:06:34
39.906257,116.257571,0,159,39789.4212847222,2008-12-07,10:06:39
39.906252,116.256991,0,161,39789.4213425926,2008-12-07,10:06:44
39.906245,116.256355,0,158,39789.421400463,2008-12-07,10:06:49
39.906241,116.255739,0,159,39789.4214583333,2008-12-07,10:06:54
39.90623,116.255123,0,165,39789.4215162037,2008-12-07,10:06:59
39.90625,116.25453,0,167,39789.4215740741,2008-12-07,10:07:04
39.906268,116.253954,0,166,39789.4216319444,2008-12-07,10:07:09
39.906273,116.253362,0,156,39789.4216898148,2008-12-07,10:07:14
39.906271,116.252779,0,154,39789.4217476852,2008-12-07,10:07:19
39.906246,116.252386,0,154,39789.4218055556,2008-12-07,10:07:24
39.906197,116.252012,0,158,39789.4218634259,2008-12-07,10:07:29
39.906198,116.251494,0,158,39789.4219212963,2008-12-07,10:07:34
39.90623,116.250884,0,165,39789.4219791667,2008-12-07,10:07:39
39.906233,116.250358,0,163,39789.422037037,2008-12-07,10:07:44
39.906232,116.249877,0,159,39789.4220949074,2008-12-07,10:07:49
39.906247,116.249594,0,155,39789.4221527778,2008-12-07,10:07:54
39.90623,116.249232,0,154,39789.4222106481,2008-12-07,10:07:59
39.906264,116.248713,0,150,39789.4222685185,2008-12-07,10:08:04
39.906299,116.248205,0,141,39789.4223263889,2008-12-07,10:08:09
39.906312,116.247833,0,136,39789.4223842593,2008-12-07,10:08:14
39.906319,116.24762,0,136,39789.4224421296,2008-12-07,10:08:19
39.906308,116.247593,0,141,39789.4225,2008-12-07,10:08:24
39.906308,116.24759,0,140,39789.4225578704,2008-12-07,10:08:29
39.906307,116.247589,0,141,39789.4226157407,2008-12-07,10:08:34
39.906307,116.247587,0,141,39789.4226736111,2008-12-07,10:08:39
39.906307,116.247584,0,141,39789.4227314815,2008-12-07,10:08:44
39.906308,116.247586,0,140,39789.4227893518,2008-12-07,10:08:49
39.906309,116.247589,0,140,39789.4228472222,2008-12-07,10:08:54
39.906309,116.247589,0,140,39789.4229050926,2008-12-07,10:08:59
39.90631,116.24759,0,140,39789.422962963,2008-12-07,10:09:04
39.90631,116.24759,0,141,39789.4230208333,2008-12-07,10:09:09
39.90631,116.247591,0,141,39789.4230787037,2008-12-07,10:09:14
39.90631,116.247591,0,141,39789.4231365741,2008-12-07,10:09:19
39.90631,116.24759,0,141,39789.4231944444,2008-12-07,10:09:24
39.90631,116.24759,0,140,39789.4232523148,2008-12-07,10:09:29
39.90631,116.24759,0,140,39789.4233101852,2008-12-07,10:09:34
39.90631,116.24759,0,141,39789.4233680556,2008-12-07,10:09:39
39.90631,116.247591,0,141,39789.4234259259,2008-12-07,10:09:44
39.906311,116.247591,0,141,39789.4234837963,2008-12-07,10:09:49
39.906311,116.247591,0,141,39789.4235185185,2008-12-07,10:09:52
39.906311,116.247591,0,141,39789.4235416667,2008-12-07,10:09:54
39.906305,116.247555,0,139,39789.423599537,2008-12-07,10:09:59
39.906295,116.247513,0,138,39789.4236574074,2008-12-07,10:10:04
39.906287,116.24747,0,136,39789.4237152778,2008-12-07,10:10:09
39.906287,116.24747,0,136,39789.42375,2008-12-07,10:10:12
39.90628,116.247464,0,135,39789.4237731481,2008-12-07,10:10:14
39.906281,116.24745,0,135,39789.4238310185,2008-12-07,10:10:19
39.906286,116.247446,0,134,39789.4238888889,2008-12-07,10:10:24
39.906286,116.247446,0,134,39789.4239236111,2008-12-07,10:10:27
39.906287,116.247441,0,133,39789.4239467593,2008-12-07,10:10:29
39.906286,116.247424,0,134,39789.4240046296,2008-12-07,10:10:34
39.906289,116.24734,0,134,39789.4240625,2008-12-07,10:10:39
39.906285,116.247315,0,135,39789.4241203704,2008-12-07,10:10:44
39.906284,116.247317,0,136,39789.4241782407,2008-12-07,10:10:49
39.906284,116.247315,0,136,39789.4242361111,2008-12-07,10:10:54
39.906284,116.24731,0,136,39789.4242939815,2008-12-07,10:10:59
39.906284,116.24731,0,136,39789.4243518518,2008-12-07,10:11:04
39.906283,116.247311,0,136,39789.4244097222,2008-12-07,10:11:09
39.906283,116.24731,0,137,39789.4244675926,2008-12-07,10:11:14
39.906283,116.24731,0,137,39789.424525463,2008-12-07,10:11:19
39.906283,116.24731,0,137,39789.4245833333,2008-12-07,10:11:24
39.906283,116.247312,0,137,39789.4246412037,2008-12-07,10:11:29
39.906283,116.247313,0,137,39789.4246990741,2008-12-07,10:11:34
39.906283,116.247313,0,137,39789.4247569444,2008-12-07,10:11:39
39.906283,116.247313,0,137,39789.4248148148,2008-12-07,10:11:44
39.906283,116.247312,0,137,39789.4248726852,2008-12-07,10:11:49
39.906283,116.247312,0,137,39789.4249305556,2008-12-07,10:11:54
39.906283,116.247312,0,137,39789.4249884259,2008-12-07,10:11:59
39.906284,116.247313,0,137,39789.4250462963,2008-12-07,10:12:04
39.906283,116.247313,0,137,39789.4251041667,2008-12-07,10:12:09
39.906283,116.247313,0,137,39789.425162037,2008-12-07,10:12:14
39.906283,116.247313,0,137,39789.4251967593,2008-12-07,10:12:17
39.906283,116.247313,0,138,39789.4252199074,2008-12-07,10:12:19
39.906286,116.247293,0,138,39789.4252777778,2008-12-07,10:12:24
39.906287,116.247186,0,144,39789.4253356481,2008-12-07,10:12:29
39.906295,116.247201,0,152,39789.4253935185,2008-12-07,10:12:34
39.906295,116.247009,0,155,39789.4254513889,2008-12-07,10:12:39
39.906294,116.246562,0,151,39789.4255092593,2008-12-07,10:12:44
39.906298,116.246067,0,149,39789.4255671296,2008-12-07,10:12:49
39.906308,116.245833,0,137,39789.425625,2008-12-07,10:12:54
39.90631,116.245696,0,132,39789.4256828704,2008-12-07,10:12:59
39.906298,116.245698,0,134,39789.4257407407,2008-12-07,10:13:04
39.906298,116.245697,0,134,39789.4257986111,2008-12-07,10:13:09
39.906298,116.245696,0,134,39789.4258564815,2008-12-07,10:13:14
39.906298,116.245696,0,134,39789.4258912037,2008-12-07,10:13:17
39.906297,116.245694,0,134,39789.4259143519,2008-12-07,10:13:19
39.906292,116.245478,0,132,39789.4259722222,2008-12-07,10:13:24
39.90628,116.245009,0,127,39789.4260300926,2008-12-07,10:13:29
39.906256,116.244407,0,125,39789.426087963,2008-12-07,10:13:34
39.906264,116.243717,0,114,39789.4261458333,2008-12-07,10:13:39
39.906262,116.243001,0,113,39789.4262037037,2008-12-07,10:13:44
39.90626,116.242222,0,105,39789.4262615741,2008-12-07,10:13:49
39.906257,116.241447,0,107,39789.4263194444,2008-12-07,10:13:54
39.906251,116.240749,0,111,39789.4263773148,2008-12-07,10:13:59
39.906245,116.240118,0,119,39789.4264351852,2008-12-07,10:14:04
39.906242,116.239569,0,116,39789.4264930556,2008-12-07,10:14:09
39.90625,116.239143,0,125,39789.4265509259,2008-12-07,10:14:14
39.90626,116.238649,0,121,39789.4266087963,2008-12-07,10:14:19
39.906266,116.23807,0,122,39789.4266666667,2008-12-07,10:14:24
39.906267,116.237478,0,121,39789.426724537,2008-12-07,10:14:29
39.906271,116.236887,0,124,39789.4267824074,2008-12-07,10:14:34
39.906284,116.236498,0,126,39789.4268402778,2008-12-07,10:14:39
39.906275,116.236391,0,129,39789.4268981481,2008-12-07,10:14:44
39.906271,116.236379,0,133,39789.4269560185,2008-12-07,10:14:49
39.906271,116.236379,0,133,39789.4269907407,2008-12-07,10:14:52
39.906271,116.236377,0,133,39789.4270138889,2008-12-07,10:14:54
39.90627,116.23635,0,133,39789.4270717593,2008-12-07,10:14:59
39.90627,116.236348,0,133,39789.4271296296,2008-12-07,10:15:04
39.90627,116.236353,0,133,39789.4271875,2008-12-07,10:15:09
39.90627,116.236353,0,133,39789.4272222222,2008-12-07,10:15:12
39.90627,116.236352,0,133,39789.4272453704,2008-12-07,10:15:14
39.906269,116.236115,0,135,39789.4273032407,2008-12-07,10:15:19
39.906257,116.235641,0,134,39789.4273611111,2008-12-07,10:15:24
39.906258,116.23513,0,134,39789.4274189815,2008-12-07,10:15:29
39.906258,116.234604,0,132,39789.4274768519,2008-12-07,10:15:34
39.906255,116.234102,0,132,39789.4275347222,2008-12-07,10:15:39
39.906254,116.233568,0,132,39789.4275925926,2008-12-07,10:15:44
39.906261,116.233,0,135,39789.427650463,2008-12-07,10:15:49
39.906265,116.232472,0,137,39789.4277083333,2008-12-07,10:15:54
39.90627,116.231963,0,137,39789.4277662037,2008-12-07,10:15:59
39.906272,116.23159,0,139,39789.4278240741,2008-12-07,10:16:04
39.906273,116.231404,0,139,39789.4278819444,2008-12-07,10:16:09
39.906271,116.231402,0,143,39789.4279398148,2008-12-07,10:16:14
39.906271,116.231405,0,143,39789.4279976852,2008-12-07,10:16:19
39.906271,116.231403,0,143,39789.4280555556,2008-12-07,10:16:24
39.906271,116.231403,0,143,39789.4280902778,2008-12-07,10:16:27
39.906271,116.231397,0,143,39789.4281134259,2008-12-07,10:16:29
39.906268,116.231372,0,143,39789.4281712963,2008-12-07,10:16:34
39.906231,116.23129,0,144,39789.4282291667,2008-12-07,10:16:39
39.906226,116.231001,0,149,39789.428287037,2008-12-07,10:16:44
39.906255,116.230664,0,148,39789.4283449074,2008-12-07,10:16:49
39.906263,116.23029,0,153,39789.4284027778,2008-12-07,10:16:54
39.906261,116.229819,0,155,39789.4284606481,2008-12-07,10:16:59
39.906257,116.229239,0,157,39789.4285185185,2008-12-07,10:17:04
39.90625,116.228656,0,154,39789.4285763889,2008-12-07,10:17:09
39.906249,116.228058,0,161,39789.4286342593,2008-12-07,10:17:14
39.90625,116.227392,0,167,39789.4286921296,2008-12-07,10:17:19
39.906236,116.226685,0,174,39789.42875,2008-12-07,10:17:24
39.906253,116.225961,0,176,39789.4288078704,2008-12-07,10:17:29
39.906252,116.225223,0,172,39789.4288657407,2008-12-07,10:17:34
39.906258,116.224549,0,172,39789.4289236111,2008-12-07,10:17:39
39.906248,116.223858,0,179,39789.4289814815,2008-12-07,10:17:44
39.906243,116.22325,0,189,39789.4290393519,2008-12-07,10:17:49
39.906234,116.22271,0,198,39789.4290972222,2008-12-07,10:17:54
39.906245,116.222258,0,190,39789.4291550926,2008-12-07,10:17:59
39.906253,116.222011,0,170,39789.429212963,2008-12-07,10:18:04
39.906272,116.221882,0,165,39789.4292708333,2008-12-07,10:18:09
39.906263,116.221858,0,163,39789.4293287037,2008-12-07,10:18:14
39.906268,116.221846,0,162,39789.4293865741,2008-12-07,10:18:19
39.906282,116.221561,0,160,39789.4294444444,2008-12-07,10:18:24
39.906371,116.221171,0,163,39789.4295023148,2008-12-07,10:18:29
39.906349,116.220659,0,169,39789.4295601852,2008-12-07,10:18:34
39.906322,116.220107,0,184,39789.4296180556,2008-12-07,10:18:39
39.906373,116.219602,0,190,39789.4296759259,2008-12-07,10:18:44
39.906331,116.218989,0,198,39789.4297337963,2008-12-07,10:18:49
39.906335,116.2184,0,196,39789.4297916667,2008-12-07,10:18:54
39.906277,116.217833,0,195,39789.429849537,2008-12-07,10:18:59
39.906279,116.217394,0,191,39789.4299074074,2008-12-07,10:19:04
39.906333,116.216939,0,183,39789.4299652778,2008-12-07,10:19:09
39.906289,116.216405,0,183,39789.4300231481,2008-12-07,10:19:14
39.906281,116.21598,0,179,39789.4300810185,2008-12-07,10:19:19
39.906282,116.215714,0,164,39789.4301388889,2008-12-07,10:19:24
39.906262,116.215612,0,162,39789.4301967593,2008-12-07,10:19:29
39.906257,116.215611,0,155,39789.4302546296,2008-12-07,10:19:34
39.906257,116.215603,0,154,39789.4303125,2008-12-07,10:19:39
39.906257,116.215596,0,153,39789.4303703704,2008-12-07,10:19:44
39.906257,116.215599,0,153,39789.4304282407,2008-12-07,10:19:49
39.906257,116.215599,0,153,39789.430462963,2008-12-07,10:19:52
39.906257,116.215592,0,153,39789.4304861111,2008-12-07,10:19:54
39.906256,116.215582,0,154,39789.4305439815,2008-12-07,10:19:59
39.906256,116.215582,0,154,39789.4306018518,2008-12-07,10:20:04
39.906256,116.215582,0,154,39789.4306365741,2008-12-07,10:20:07
39.906256,116.215576,0,154,39789.4306597222,2008-12-07,10:20:09
39.906256,116.215567,0,154,39789.4307175926,2008-12-07,10:20:14
39.906245,116.215498,0,155,39789.430775463,2008-12-07,10:20:19
39.906229,116.215271,0,155,39789.4308333333,2008-12-07,10:20:24
39.906288,116.214897,0,156,39789.4308912037,2008-12-07,10:20:29
39.906354,116.214486,0,159,39789.4309490741,2008-12-07,10:20:34
39.906383,116.214177,0,164,39789.4310069444,2008-12-07,10:20:39
39.906343,116.21404,0,170,39789.4310648148,2008-12-07,10:20:44
39.906312,116.213983,0,174,39789.4311226852,2008-12-07,10:20:49
39.906318,116.213878,0,174,39789.4311805556,2008-12-07,10:20:54
39.906291,116.213827,0,174,39789.4312384259,2008-12-07,10:20:59
39.906299,116.213801,0,173,39789.4312962963,2008-12-07,10:21:04
39.906307,116.213732,0,181,39789.4313541667,2008-12-07,10:21:09
39.906316,116.21363,0,205,39789.431412037,2008-12-07,10:21:14
39.906314,116.213561,0,222,39789.4314699074,2008-12-07,10:21:19
39.906297,116.21348,0,237,39789.4315277778,2008-12-07,10:21:24
39.906266,116.213392,0,240,39789.4315856481,2008-12-07,10:21:29
39.906218,116.213332,0,244,39789.4316435185,2008-12-07,10:21:34
39.906186,116.213285,0,255,39789.4317013889,2008-12-07,10:21:39
39.906243,116.213164,0,264,39789.4317592593,2008-12-07,10:21:44
39.90627,116.213102,0,266,39789.4318171296,2008-12-07,10:21:49
39.906289,116.21303,0,268,39789.431875,2008-12-07,10:21:54
39.906281,116.21297,0,273,39789.4319328704,2008-12-07,10:21:59
39.906297,116.212963,0,272,39789.4319907407,2008-12-07,10:22:04
39.906271,116.212953,0,274,39789.4320486111,2008-12-07,10:22:09
39.90628,116.212993,0,274,39789.4321064815,2008-12-07,10:22:14
39.906211,116.212974,0,274,39789.4321643518,2008-12-07,10:22:19
39.906154,116.212981,0,275,39789.4322222222,2008-12-07,10:22:24
39.906109,116.212998,0,276,39789.4322800926,2008-12-07,10:22:29
39.906102,116.213081,0,277,39789.432337963,2008-12-07,10:22:34
39.906096,116.213162,0,274,39789.4323958333,2008-12-07,10:22:39
39.906055,116.213252,0,269,39789.4324537037,2008-12-07,10:22:44
39.906032,116.213249,0,268,39789.4325115741,2008-12-07,10:22:49
39.906022,116.213255,0,265,39789.4325694444,2008-12-07,10:22:54
39.906043,116.2132,0,262,39789.4326273148,2008-12-07,10:22:59
39.906047,116.213247,0,258,39789.4326851852,2008-12-07,10:23:04
39.906035,116.213305,0,249,39789.4327430556,2008-12-07,10:23:09
39.906038,116.213316,0,249,39789.4328009259,2008-12-07,10:23:14
39.906028,116.21338,0,245,39789.4328587963,2008-12-07,10:23:19
39.906039,116.213426,0,241,39789.4329166667,2008-12-07,10:23:24
39.906069,116.213483,0,242,39789.432974537,2008-12-07,10:23:29
39.906072,116.213586,0,247,39789.4330324074,2008-12-07,10:23:34
39.906025,116.213575,0,240,39789.4330902778,2008-12-07,10:23:39
39.906024,116.213583,0,240,39789.4331481481,2008-12-07,10:23:44
39.906025,116.213579,0,240,39789.4332060185,2008-12-07,10:23:49
39.906025,116.213575,0,240,39789.4332638889,2008-12-07,10:23:54
39.906025,116.213574,0,240,39789.4333217593,2008-12-07,10:23:59
39.906025,116.213574,0,240,39789.4333564815,2008-12-07,10:24:02
39.906025,116.213577,0,241,39789.4333796296,2008-12-07,10:24:04
39.905996,116.21363,0,237,39789.4334375,2008-12-07,10:24:09
39.905938,116.213669,0,235,39789.4334953704,2008-12-07,10:24:14
39.905876,116.213679,0,236,39789.4335532407,2008-12-07,10:24:19
39.905842,116.213604,0,236,39789.4336111111,2008-12-07,10:24:24
39.905804,116.21352,0,233,39789.4336689815,2008-12-07,10:24:29
39.905722,116.213558,0,232,39789.4337268519,2008-12-07,10:24:34
39.905665,116.213623,0,232,39789.4337847222,2008-12-07,10:24:39
39.905612,116.213622,0,237,39789.4338425926,2008-12-07,10:24:44
39.905559,116.213641,0,239,39789.433900463,2008-12-07,10:24:49
39.905525,116.213743,0,236,39789.4339583333,2008-12-07,10:24:54
39.905475,116.213794,0,234,39789.4340162037,2008-12-07,10:24:59
39.905426,116.213822,0,232,39789.4340740741,2008-12-07,10:25:04
39.905384,116.213865,0,232,39789.4341319444,2008-12-07,10:25:09
39.905388,116.213884,0,233,39789.4341898148,2008-12-07,10:25:14
39.90532,116.21395,0,238,39789.4342476852,2008-12-07,10:25:19
39.905356,116.214039,0,241,39789.4343055556,2008-12-07,10:25:24
39.905335,116.214089,0,242,39789.4343634259,2008-12-07,10:25:29
39.905328,116.214115,0,242,39789.4344212963,2008-12-07,10:25:34
39.90533,116.214119,0,242,39789.4344791667,2008-12-07,10:25:39
39.905332,116.214116,0,242,39789.434537037,2008-12-07,10:25:44
39.905332,116.214116,0,242,39789.4345717593,2008-12-07,10:25:47
39.905339,116.21412,0,242,39789.4345949074,2008-12-07,10:25:49
39.905375,116.214136,0,242,39789.4346527778,2008-12-07,10:25:54
39.905395,116.214153,0,242,39789.4347106481,2008-12-07,10:25:59
39.905227,116.214237,0,242,39789.4347685185,2008-12-07,10:26:04
39.905085,116.214359,0,241,39789.4348263889,2008-12-07,10:26:09
39.90509,116.214415,0,240,39789.4348842593,2008-12-07,10:26:14
39.905061,116.214432,0,240,39789.4349421296,2008-12-07,10:26:19
39.905039,116.214369,0,241,39789.435,2008-12-07,10:26:24
39.905031,116.214352,0,240,39789.4350578704,2008-12-07,10:26:29
39.904987,116.214473,0,237,39789.4351157407,2008-12-07,10:26:34
39.904905,116.214521,0,233,39789.4351736111,2008-12-07,10:26:39
39.904835,116.214511,0,235,39789.4352314815,2008-12-07,10:26:44
39.904803,116.214506,0,235,39789.4352893519,2008-12-07,10:26:49
39.904823,116.214592,0,234,39789.4353472222,2008-12-07,10:26:54
39.904834,116.214694,0,236,39789.4354050926,2008-12-07,10:26:59
39.90485,116.214767,0,233,39789.435462963,2008-12-07,10:27:04
39.904875,116.214847,0,230,39789.4355208333,2008-12-07,10:27:09
39.904879,116.214931,0,223,39789.4355787037,2008-12-07,10:27:14
39.904781,116.214953,0,222,39789.4356365741,2008-12-07,10:27:19
39.904689,116.21496,0,218,39789.4356944444,2008-12-07,10:27:24
39.904632,116.21498,0,217,39789.4357523148,2008-12-07,10:27:29
39.904549,116.214986,0,220,39789.4358101852,2008-12-07,10:27:34
39.904467,116.214985,0,219,39789.4358680556,2008-12-07,10:27:39
39.904393,116.214956,0,224,39789.4359259259,2008-12-07,10:27:44
39.904311,116.214971,0,221,39789.4359837963,2008-12-07,10:27:49
39.904217,116.214945,0,215,39789.4360416667,2008-12-07,10:27:54
39.904132,116.214934,0,214,39789.436099537,2008-12-07,10:27:59
39.904062,116.214929,0,208,39789.4361574074,2008-12-07,10:28:04
39.903975,116.214912,0,204,39789.4362152778,2008-12-07,10:28:09
39.903894,116.214898,0,201,39789.4362731481,2008-12-07,10:28:14
39.903822,116.214907,0,195,39789.4363310185,2008-12-07,10:28:19
39.903754,116.214908,0,192,39789.4363888889,2008-12-07,10:28:24
39.903702,116.214885,0,191,39789.4364467593,2008-12-07,10:28:29
39.903632,116.214896,0,184,39789.4365046296,2008-12-07,10:28:34
39.903561,116.214888,0,181,39789.4365625,2008-12-07,10:28:39
39.903482,116.214876,0,178,39789.4366203704,2008-12-07,10:28:44
39.903424,116.214875,0,180,39789.4366782407,2008-12-07,10:28:49
39.903361,116.214862,0,178,39789.4367361111,2008-12-07,10:28:54
39.903299,116.214859,0,179,39789.4367939815,2008-12-07,10:28:59
39.903218,116.214842,0,186,39789.4368518519,2008-12-07,10:29:04
39.903126,116.214858,0,187,39789.4369097222,2008-12-07,10:29:09
39.903044,116.214879,0,184,39789.4369675926,2008-12-07,10:29:14
39.902964,116.214891,0,183,39789.437025463,2008-12-07,10:29:19
39.902898,116.214885,0,181,39789.4370833333,2008-12-07,10:29:24
39.902841,116.21489,0,183,39789.4371412037,2008-12-07,10:29:29
39.902818,116.214881,0,182,39789.4371990741,2008-12-07,10:29:34
39.902781,116.214861,0,188,39789.4372569444,2008-12-07,10:29:39
39.902772,116.214872,0,190,39789.4373148148,2008-12-07,10:29:44
39.902748,116.214873,0,191,39789.4373726852,2008-12-07,10:29:49
39.902675,116.214884,0,190,39789.4374305556,2008-12-07,10:29:54
39.902605,116.214889,0,190,39789.4374884259,2008-12-07,10:29:59
39.902531,116.2149,0,190,39789.4375462963,2008-12-07,10:30:04
39.902459,116.214878,0,190,39789.4376041667,2008-12-07,10:30:09
39.902383,116.214916,0,188,39789.437662037,2008-12-07,10:30:14
39.902315,116.214943,0,186,39789.4377199074,2008-12-07,10:30:19
39.902243,116.21492,0,184,39789.4377777778,2008-12-07,10:30:24
39.902174,116.214902,0,183,39789.4378356481,2008-12-07,10:30:29
39.902101,116.214897,0,185,39789.4378935185,2008-12-07,10:30:34
39.902025,116.214894,0,187,39789.4379513889,2008-12-07,10:30:39
39.901952,116.214906,0,189,39789.4380092593,2008-12-07,10:30:44
39.901865,116.214947,0,190,39789.4380671296,2008-12-07,10:30:49
39.901795,116.214971,0,188,39789.438125,2008-12-07,10:30:54
39.901734,116.214964,0,189,39789.4381828704,2008-12-07,10:30:59
39.901662,116.214963,0,193,39789.4382407407,2008-12-07,10:31:04
39.90159,116.214963,0,192,39789.4382986111,2008-12-07,10:31:09
39.901516,116.214957,0,192,39789.4383564815,2008-12-07,10:31:14
39.901448,116.214954,0,191,39789.4384143518,2008-12-07,10:31:19
39.90137,116.214928,0,191,39789.4384722222,2008-12-07,10:31:24
39.901305,116.214955,0,203,39789.4385300926,2008-12-07,10:31:29
39.901246,116.214956,0,209,39789.438587963,2008-12-07,10:31:34
39.901171,116.214948,0,211,39789.4386458333,2008-12-07,10:31:39
39.901098,116.214946,0,215,39789.4387037037,2008-12-07,10:31:44
39.901017,116.214981,0,221,39789.4387615741,2008-12-07,10:31:49
39.900935,116.215022,0,225,39789.4388194444,2008-12-07,10:31:54
39.900866,116.215029,0,227,39789.4388773148,2008-12-07,10:31:59
39.900812,116.21502,0,223,39789.4389351852,2008-12-07,10:32:04
39.900727,116.214997,0,221,39789.4389930556,2008-12-07,10:32:09
39.900643,116.215002,0,223,39789.4390509259,2008-12-07,10:32:14
39.90057,116.214994,0,229,39789.4391087963,2008-12-07,10:32:19
39.900524,116.214937,0,229,39789.4391666667,2008-12-07,10:32:24
39.90044,116.214918,0,230,39789.439224537,2008-12-07,10:32:29
39.900381,116.214917,0,231,39789.4392824074,2008-12-07,10:32:34
39.900316,116.214894,0,229,39789.4393402778,2008-12-07,10:32:39
39.900275,116.214905,0,230,39789.4393981481,2008-12-07,10:32:44
39.900242,116.214897,0,230,39789.4394560185,2008-12-07,10:32:49
39.900201,116.214844,0,224,39789.4395138889,2008-12-07,10:32:54
39.900135,116.214788,0,219,39789.4395717593,2008-12-07,10:32:59
39.900076,116.214726,0,219,39789.4396296296,2008-12-07,10:33:04
39.900054,116.214645,0,219,39789.4396875,2008-12-07,10:33:09
39.90003,116.214564,0,218,39789.4397453704,2008-12-07,10:33:14
39.90002,116.214475,0,221,39789.4398032407,2008-12-07,10:33:19
39.900017,116.214376,0,221,39789.4398611111,2008-12-07,10:33:24
39.90005,116.21423,0,213,39789.4399189815,2008-12-07,10:33:29
39.900036,116.214154,0,213,39789.4399768518,2008-12-07,10:33:34
39.900044,116.214061,0,212,39789.4400347222,2008-12-07,10:33:39
39.900012,116.213975,0,210,39789.4400925926,2008-12-07,10:33:44
39.899973,116.213885,0,207,39789.440150463,2008-12-07,10:33:49
39.899956,116.213782,0,204,39789.4402083333,2008-12-07,10:33:54
39.899921,116.213729,0,206,39789.4402662037,2008-12-07,10:33:59
39.899893,116.213639,0,206,39789.4403240741,2008-12-07,10:34:04
39.899873,116.213538,0,209,39789.4403819444,2008-12-07,10:34:09
39.899826,116.213468,0,212,39789.4404398148,2008-12-07,10:34:14
39.899771,116.213402,0,215,39789.4404976852,2008-12-07,10:34:19
39.899725,116.213344,0,218,39789.4405555556,2008-12-07,10:34:24
39.899697,116.213281,0,219,39789.4406134259,2008-12-07,10:34:29
39.899649,116.213202,0,223,39789.4406712963,2008-12-07,10:34:34
39.899622,116.213101,0,223,39789.4407291667,2008-12-07,10:34:39
39.899572,116.213051,0,221,39789.440787037,2008-12-07,10:34:44
39.899507,116.212993,0,222,39789.4408449074,2008-12-07,10:34:49
39.899458,116.212942,0,222,39789.4409027778,2008-12-07,10:34:54
39.89943,116.212871,0,223,39789.4409606481,2008-12-07,10:34:59
39.899401,116.212814,0,225,39789.4410185185,2008-12-07,10:35:04
39.899337,116.212753,0,224,39789.4410763889,2008-12-07,10:35:09
39.899286,116.212671,0,225,39789.4411342593,2008-12-07,10:35:14
39.899285,116.212603,0,222,39789.4411921296,2008-12-07,10:35:19
39.899281,116.212562,0,220,39789.44125,2008-12-07,10:35:24
39.899254,116.212518,0,223,39789.4413078704,2008-12-07,10:35:29
39.899183,116.212442,0,226,39789.4413657407,2008-12-07,10:35:34
39.899118,116.21235,0,225,39789.4414236111,2008-12-07,10:35:39
39.899074,116.212289,0,226,39789.4414814815,2008-12-07,10:35:44
39.899027,116.212249,0,226,39789.4415393519,2008-12-07,10:35:49
39.898975,116.212198,0,228,39789.4415972222,2008-12-07,10:35:54
39.898922,116.212137,0,229,39789.4416550926,2008-12-07,10:35:59
39.898872,116.212094,0,233,39789.441712963,2008-12-07,10:36:04
39.898811,116.212044,0,237,39789.4417708333,2008-12-07,10:36:09
39.898722,116.211981,0,239,39789.4418287037,2008-12-07,10:36:14
39.898668,116.211905,0,240,39789.4418865741,2008-12-07,10:36:19
39.898596,116.211889,0,244,39789.4419444444,2008-12-07,10:36:24
39.898535,116.211851,0,249,39789.4420023148,2008-12-07,10:36:29
39.898464,116.211844,0,254,39789.4420601852,2008-12-07,10:36:34
39.898417,116.211779,0,255,39789.4421180556,2008-12-07,10:36:39
39.898506,116.211547,0,253,39789.4421759259,2008-12-07,10:36:44
39.898537,116.211493,0,250,39789.4422337963,2008-12-07,10:36:49
39.898537,116.211493,0,250,39789.4422685185,2008-12-07,10:36:52
39.898545,116.211501,0,249,39789.4422916667,2008-12-07,10:36:54
39.898544,116.211456,0,250,39789.442349537,2008-12-07,10:36:59
39.898516,116.211407,0,252,39789.4424074074,2008-12-07,10:37:04
39.898483,116.211401,0,260,39789.4424652778,2008-12-07,10:37:09
39.89847,116.211362,0,265,39789.4425231481,2008-12-07,10:37:14
39.898478,116.211275,0,271,39789.4425810185,2008-12-07,10:37:19
39.898502,116.211204,0,276,39789.4426388889,2008-12-07,10:37:24
39.898512,116.211117,0,276,39789.4426967593,2008-12-07,10:37:29
39.898511,116.211016,0,278,39789.4427546296,2008-12-07,10:37:34
39.898516,116.210912,0,280,39789.4428125,2008-12-07,10:37:39
39.898513,116.210824,0,284,39789.4428703704,2008-12-07,10:37:44
39.898509,116.210715,0,285,39789.4429282407,2008-12-07,10:37:49
39.898509,116.210619,0,286,39789.4429861111,2008-12-07,10:37:54
39.898321,116.210496,0,257,39789.4430439815,2008-12-07,10:37:59
39.898212,116.210406,0,240,39789.4431018519,2008-12-07,10:38:04
39.89815,116.210324,0,234,39789.4431597222,2008-12-07,10:38:09
39.89808,116.210277,0,223,39789.4432175926,2008-12-07,10:38:14
39.89801,116.210253,0,218,39789.443275463,2008-12-07,10:38:19
39.89793,116.210216,0,213,39789.4433333333,2008-12-07,10:38:24
39.897882,116.210208,0,209,39789.4433912037,2008-12-07,10:38:29
39.897839,116.210196,0,204,39789.4434490741,2008-12-07,10:38:34
39.897806,116.210204,0,201,39789.4435069444,2008-12-07,10:38:39
39.897714,116.210233,0,202,39789.4435648148,2008-12-07,10:38:44
39.897619,116.210241,0,206,39789.4436226852,2008-12-07,10:38:49
39.897573,116.210235,0,219,39789.4436805556,2008-12-07,10:38:54
39.897493,116.210253,0,230,39789.4437384259,2008-12-07,10:38:59
39.897466,116.210229,0,235,39789.4437962963,2008-12-07,10:39:04
39.897427,116.210193,0,242,39789.4438541667,2008-12-07,10:39:09
39.897359,116.210191,0,251,39789.443912037,2008-12-07,10:39:14
39.897285,116.210223,0,258,39789.4439699074,2008-12-07,10:39:19
39.897191,116.210255,0,257,39789.4440277778,2008-12-07,10:39:24
39.897153,116.210245,0,259,39789.4440856481,2008-12-07,10:39:29
39.897166,116.210155,0,257,39789.4441435185,2008-12-07,10:39:34
39.897116,116.210108,0,258,39789.4442013889,2008-12-07,10:39:39
39.897088,116.210083,0,255,39789.4442592593,2008-12-07,10:39:44
39.897028,116.210051,0,256,39789.4443171296,2008-12-07,10:39:49
39.897044,116.209958,0,255,39789.444375,2008-12-07,10:39:54
39.897054,116.209855,0,254,39789.4444328704,2008-12-07,10:39:59
39.897064,116.209762,0,254,39789.4444907407,2008-12-07,10:40:04
39.897064,116.209675,0,248,39789.4445486111,2008-12-07,10:40:09
39.89708,116.209603,0,245,39789.4446064815,2008-12-07,10:40:14
39.897087,116.209493,0,244,39789.4446643519,2008-12-07,10:40:19
39.897093,116.209431,0,245,39789.4447222222,2008-12-07,10:40:24
39.897126,116.209351,0,244,39789.4447800926,2008-12-07,10:40:29
39.897134,116.209262,0,245,39789.444837963,2008-12-07,10:40:34
39.89715,116.209169,0,249,39789.4448958333,2008-12-07,10:40:39
39.897142,116.209087,0,251,39789.4449537037,2008-12-07,10:40:44
39.897017,116.208968,0,241,39789.4450115741,2008-12-07,10:40:49
39.89698,116.208927,0,234,39789.4450694444,2008-12-07,10:40:54
39.896901,116.208901,0,231,39789.4451273148,2008-12-07,10:40:59
39.896831,116.208878,0,234,39789.4451851852,2008-12-07,10:41:04
39.896761,116.208874,0,235,39789.4452430556,2008-12-07,10:41:09
39.896685,116.208852,0,242,39789.4453009259,2008-12-07,10:41:14
39.896637,116.208924,0,250,39789.4453587963,2008-12-07,10:41:19
39.896625,116.209048,0,252,39789.4454166667,2008-12-07,10:41:24
39.896577,116.209081,0,259,39789.445474537,2008-12-07,10:41:29
39.896492,116.209054,0,263,39789.4455324074,2008-12-07,10:41:34
39.896402,116.209051,0,267,39789.4455902778,2008-12-07,10:41:39
39.896348,116.209151,0,264,39789.4456481481,2008-12-07,10:41:44
39.896297,116.209198,0,263,39789.4457060185,2008-12-07,10:41:49
39.896287,116.209269,0,274,39789.4457638889,2008-12-07,10:41:54
39.896278,116.209289,0,283,39789.4458217593,2008-12-07,10:41:59
39.896282,116.209298,0,289,39789.4458796296,2008-12-07,10:42:04
39.896297,116.209289,0,293,39789.4459375,2008-12-07,10:42:09
39.896297,116.209289,0,293,39789.4459722222,2008-12-07,10:42:12
39.896301,116.209297,0,296,39789.4459953704,2008-12-07,10:42:14
39.896299,116.209323,0,296,39789.4460532407,2008-12-07,10:42:19
39.896299,116.209323,0,296,39789.446087963,2008-12-07,10:42:22
39.896305,116.209326,0,297,39789.4461111111,2008-12-07,10:42:24
39.896285,116.209321,0,298,39789.4461689815,2008-12-07,10:42:29
39.896216,116.209304,0,298,39789.4462268518,2008-12-07,10:42:34
39.896149,116.209278,0,298,39789.4462847222,2008-12-07,10:42:39
39.896484,116.209243,0,297,39789.4464583333,2008-12-07,10:42:54
39.896482,116.209252,0,294,39789.4465162037,2008-12-07,10:42:59
39.89648,116.209259,0,294,39789.4465740741,2008-12-07,10:43:04
39.89648,116.209259,0,294,39789.4466087963,2008-12-07,10:43:07
39.896476,116.209257,0,294,39789.4466319444,2008-12-07,10:43:09
39.896886,116.209213,0,205,39789.4478472222,2008-12-07,10:44:54
39.896709,116.209402,0,232,39789.4479050926,2008-12-07,10:44:59
39.896651,116.209419,0,225,39789.447962963,2008-12-07,10:45:04
39.896594,116.209366,0,223,39789.4480208333,2008-12-07,10:45:09
39.896582,116.209397,0,221,39789.4480787037,2008-12-07,10:45:14
39.896614,116.209407,0,220,39789.4481365741,2008-12-07,10:45:19
39.896579,116.209439,0,220,39789.4481944444,2008-12-07,10:45:24
39.896555,116.209476,0,219,39789.4482523148,2008-12-07,10:45:29
39.896548,116.209527,0,218,39789.4483101852,2008-12-07,10:45:34
39.896595,116.209589,0,218,39789.4483680556,2008-12-07,10:45:39
39.896594,116.209614,0,218,39789.4484259259,2008-12-07,10:45:44
39.896592,116.209627,0,218,39789.4484837963,2008-12-07,10:45:49
39.896591,116.209627,0,218,39789.4485416667,2008-12-07,10:45:54
39.896591,116.209627,0,218,39789.4485763889,2008-12-07,10:45:57
39.896584,116.209626,0,218,39789.448599537,2008-12-07,10:45:59
39.896536,116.209642,0,218,39789.4486574074,2008-12-07,10:46:04
39.896496,116.209704,0,218,39789.4487152778,2008-12-07,10:46:09
39.896505,116.20976,0,217,39789.4487731481,2008-12-07,10:46:14
39.896557,116.209783,0,217,39789.4488310185,2008-12-07,10:46:19
39.896576,116.209796,0,217,39789.4488888889,2008-12-07,10:46:24
39.896595,116.209782,0,217,39789.4489467593,2008-12-07,10:46:29
39.896627,116.20972,0,216,39789.4490046296,2008-12-07,10:46:34
39.896654,116.209561,0,216,39789.4490625,2008-12-07,10:46:39
39.896715,116.209523,0,216,39789.4491203704,2008-12-07,10:46:44
39.896758,116.209522,0,216,39789.4491782407,2008-12-07,10:46:49
39.896796,116.209473,0,215,39789.4492361111,2008-12-07,10:46:54
39.8968,116.209476,0,215,39789.4492939815,2008-12-07,10:46:59
39.896801,116.209475,0,215,39789.4493518519,2008-12-07,10:47:04
39.896807,116.209477,0,215,39789.4494097222,2008-12-07,10:47:09
39.896807,116.209477,0,215,39789.4494444444,2008-12-07,10:47:12
39.896814,116.209481,0,215,39789.4494675926,2008-12-07,10:47:14
39.896845,116.20954,0,215,39789.449525463,2008-12-07,10:47:19
39.896844,116.209615,0,215,39789.4495833333,2008-12-07,10:47:24
39.896828,116.209652,0,215,39789.4496412037,2008-12-07,10:47:29
39.896772,116.209666,0,214,39789.4496990741,2008-12-07,10:47:34
39.896757,116.209709,0,214,39789.4497569444,2008-12-07,10:47:39
39.896762,116.209697,0,214,39789.4498148148,2008-12-07,10:47:44
39.896771,116.209734,0,213,39789.4498726852,2008-12-07,10:47:49
39.896755,116.209775,0,213,39789.4499305556,2008-12-07,10:47:54
39.896699,116.209806,0,212,39789.4499884259,2008-12-07,10:47:59
39.896639,116.209816,0,212,39789.4500462963,2008-12-07,10:48:04
39.896625,116.209537,0,211,39789.4501041667,2008-12-07,10:48:09
39.896633,116.209522,0,211,39789.450162037,2008-12-07,10:48:14
39.896633,116.209522,0,211,39789.4501967593,2008-12-07,10:48:17
39.896629,116.209521,0,210,39789.4502199074,2008-12-07,10:48:19
39.896652,116.209521,0,210,39789.4502777778,2008-12-07,10:48:24
39.896685,116.209513,0,210,39789.4503356481,2008-12-07,10:48:29
39.896733,116.209528,0,210,39789.4503935185,2008-12-07,10:48:34
39.896789,116.209577,0,210,39789.4504513889,2008-12-07,10:48:39
39.89683,116.209609,0,210,39789.4505092593,2008-12-07,10:48:44
39.896841,116.209606,0,210,39789.4505671296,2008-12-07,10:48:49
39.896385,116.209221,0,210,39789.451087963,2008-12-07,10:49:34
39.897179,116.209786,0,399,39789.4803009259,2008-12-07,11:31:38
39.897046,116.209774,0,361,39789.4803587963,2008-12-07,11:31:43
39.896923,116.209748,0,323,39789.4804166667,2008-12-07,11:31:48
39.896868,116.209674,0,257,39789.480474537,2008-12-07,11:31:53
39.896647,116.209532,0,167,39789.4835416667,2008-12-07,11:36:18
39.896587,116.209537,0,165,39789.483599537,2008-12-07,11:36:23
39.896564,116.209519,0,163,39789.4836574074,2008-12-07,11:36:28
39.896482,116.209541,0,161,39789.4837152778,2008-12-07,11:36:33
39.896441,116.209544,0,158,39789.4837731481,2008-12-07,11:36:38
39.896443,116.209507,0,155,39789.4838310185,2008-12-07,11:36:43
39.896467,116.209471,0,151,39789.4838888889,2008-12-07,11:36:48
39.896515,116.209431,0,144,39789.4839467593,2008-12-07,11:36:53
39.896482,116.209401,0,139,39789.4840046296,2008-12-07,11:36:58
39.896482,116.209401,0,139,39789.4840393519,2008-12-07,11:37:01
39.896481,116.209401,0,134,39789.4840625,2008-12-07,11:37:03
39.896474,116.209418,0,132,39789.4841203704,2008-12-07,11:37:08
39.896495,116.209435,0,130,39789.4841782407,2008-12-07,11:37:13
39.89661,116.209404,0,124,39789.4842361111,2008-12-07,11:37:18
39.896689,116.209372,0,122,39789.4842939815,2008-12-07,11:37:23
39.896685,116.209362,0,128,39789.4843518519,2008-12-07,11:37:28
39.896697,116.209357,0,134,39789.4844097222,2008-12-07,11:37:33
39.89669,116.209369,0,140,39789.4844675926,2008-12-07,11:37:38
39.896648,116.209397,0,146,39789.484525463,2008-12-07,11:37:43
39.896628,116.209409,0,151,39789.4845833333,2008-12-07,11:37:48
39.896637,116.209427,0,156,39789.4846412037,2008-12-07,11:37:53
39.896675,116.209445,0,162,39789.4846990741,2008-12-07,11:37:58
39.896708,116.209423,0,164,39789.4847569444,2008-12-07,11:38:03
39.896739,116.209424,0,165,39789.4848148148,2008-12-07,11:38:08
39.896774,116.209402,0,162,39789.4848726852,2008-12-07,11:38:13
39.896834,116.209387,0,159,39789.4849305556,2008-12-07,11:38:18
39.896896,116.209377,0,158,39789.4849884259,2008-12-07,11:38:23
39.896971,116.209357,0,157,39789.4850462963,2008-12-07,11:38:28
39.897003,116.209362,0,155,39789.4851041667,2008-12-07,11:38:33
39.896998,116.209384,0,155,39789.485162037,2008-12-07,11:38:38
39.896982,116.209352,0,150,39789.4852199074,2008-12-07,11:38:43
39.896914,116.209379,0,144,39789.4852777778,2008-12-07,11:38:48
39.896834,116.20941,0,138,39789.4853356481,2008-12-07,11:38:53
39.896783,116.209424,0,136,39789.4853935185,2008-12-07,11:38:58
39.896754,116.209447,0,137,39789.4854513889,2008-12-07,11:39:03
39.896759,116.209472,0,142,39789.4855092593,2008-12-07,11:39:08
39.896793,116.209468,0,145,39789.4855671296,2008-12-07,11:39:13
39.896799,116.209489,0,152,39789.485625,2008-12-07,11:39:18
39.896791,116.209504,0,156,39789.4856828704,2008-12-07,11:39:23
39.896783,116.209473,0,164,39789.4857407407,2008-12-07,11:39:28
39.896795,116.209423,0,168,39789.4857986111,2008-12-07,11:39:33
39.896808,116.209416,0,172,39789.4858564815,2008-12-07,11:39:38
39.896808,116.209416,0,172,39789.4858912037,2008-12-07,11:39:41
39.896806,116.209421,0,177,39789.4859143518,2008-12-07,11:39:43
39.896821,116.209444,0,182,39789.4859722222,2008-12-07,11:39:48
39.89681,116.209477,0,183,39789.4860300926,2008-12-07,11:39:53
39.896742,116.20952,0,190,39789.486087963,2008-12-07,11:39:58
39.896763,116.20954,0,191,39789.4861458333,2008-12-07,11:40:03
39.896775,116.209529,0,191,39789.4862037037,2008-12-07,11:40:08
39.896779,116.209496,0,193,39789.4862615741,2008-12-07,11:40:13
39.896779,116.209496,0,193,39789.4862962963,2008-12-07,11:40:16
39.896783,116.20949,0,193,39789.4863194444,2008-12-07,11:40:18
39.896812,116.209504,0,195,39789.4863773148,2008-12-07,11:40:23
39.896869,116.209505,0,197,39789.4864351852,2008-12-07,11:40:28
39.896888,116.209501,0,198,39789.4864930556,2008-12-07,11:40:33
39.896893,116.209485,0,199,39789.4865509259,2008-12-07,11:40:38
39.896882,116.209491,0,199,39789.4866087963,2008-12-07,11:40:43
39.896865,116.209479,0,197,39789.4866666667,2008-12-07,11:40:48
39.896858,116.209442,0,193,39789.486724537,2008-12-07,11:40:53
39.896874,116.20937,0,192,39789.4867824074,2008-12-07,11:40:58
39.896846,116.209364,0,190,39789.4868402778,2008-12-07,11:41:03
39.89679,116.209407,0,188,39789.4868981481,2008-12-07,11:41:08
39.896726,116.209502,0,193,39789.4869560185,2008-12-07,11:41:13
39.896697,116.209587,0,199,39789.4870138889,2008-12-07,11:41:18
39.896689,116.209668,0,210,39789.4870717593,2008-12-07,11:41:23
39.896554,116.209396,0,170,39789.4894444444,2008-12-07,11:44:48
39.896502,116.209388,0,159,39789.4895023148,2008-12-07,11:44:53
39.896513,116.209364,0,145,39789.4895601852,2008-12-07,11:44:58
39.896526,116.209351,0,134,39789.4896180556,2008-12-07,11:45:03
39.896566,116.209371,0,128,39789.4896759259,2008-12-07,11:45:08
39.896648,116.209414,0,122,39789.4897337963,2008-12-07,11:45:13
39.896697,116.209414,0,116,39789.4897916667,2008-12-07,11:45:18
39.896694,116.209405,0,108,39789.489849537,2008-12-07,11:45:23
39.896683,116.209422,0,106,39789.4899074074,2008-12-07,11:45:28
39.896683,116.209422,0,106,39789.4899421296,2008-12-07,11:45:31
39.896686,116.209418,0,105,39789.4899652778,2008-12-07,11:45:33
39.896709,116.209409,0,107,39789.4900231481,2008-12-07,11:45:38
39.896751,116.209419,0,111,39789.4900810185,2008-12-07,11:45:43
39.896786,116.209434,0,115,39789.4901388889,2008-12-07,11:45:48
39.896826,116.209463,0,119,39789.4901967593,2008-12-07,11:45:53
39.89687,116.209469,0,123,39789.4902546296,2008-12-07,11:45:58
39.896902,116.20948,0,123,39789.4903125,2008-12-07,11:46:03
39.896884,116.209453,0,117,39789.4903703704,2008-12-07,11:46:08
39.896873,116.20941,0,109,39789.4904282407,2008-12-07,11:46:13
39.89686,116.209375,0,99,39789.4904861111,2008-12-07,11:46:18
39.896853,116.209354,0,89,39789.4905439815,2008-12-07,11:46:23
39.89686,116.209306,0,85,39789.4906018519,2008-12-07,11:46:28
39.896883,116.209268,0,80,39789.4906597222,2008-12-07,11:46:33
39.896893,116.209253,0,76,39789.4907175926,2008-12-07,11:46:38
39.896864,116.209224,0,71,39789.490775463,2008-12-07,11:46:43
39.896825,116.209177,0,65,39789.4908333333,2008-12-07,11:46:48
39.896813,116.209142,0,59,39789.4908912037,2008-12-07,11:46:53
39.896813,116.209142,0,59,39789.4909259259,2008-12-07,11:46:56
39.896806,116.209145,0,54,39789.4909490741,2008-12-07,11:46:58
39.89677,116.209153,0,54,39789.4910069444,2008-12-07,11:47:03
39.89679,116.209169,0,61,39789.4910648148,2008-12-07,11:47:08
39.896846,116.209226,0,81,39789.4911226852,2008-12-07,11:47:13
39.896841,116.209272,0,98,39789.4911805556,2008-12-07,11:47:18
39.896818,116.209301,0,105,39789.4912384259,2008-12-07,11:47:23
39.896793,116.209325,0,112,39789.4912962963,2008-12-07,11:47:28
39.896757,116.209367,0,117,39789.4913541667,2008-12-07,11:47:33
39.896757,116.209367,0,117,39789.4913888889,2008-12-07,11:47:36
39.896765,116.209375,0,125,39789.491412037,2008-12-07,11:47:38
39.89673,116.20938,0,127,39789.4914699074,2008-12-07,11:47:43
39.896712,116.20937,0,136,39789.4915277778,2008-12-07,11:47:48
39.896694,116.209403,0,140,39789.4915856481,2008-12-07,11:47:53
39.896702,116.209417,0,150,39789.4916435185,2008-12-07,11:47:58
39.896704,116.209436,0,158,39789.4917013889,2008-12-07,11:48:03
39.896704,116.209436,0,158,39789.4917361111,2008-12-07,11:48:06
39.896705,116.209442,0,166,39789.4917592593,2008-12-07,11:48:08
39.896692,116.209446,0,175,39789.4918171296,2008-12-07,11:48:13
39.896661,116.209438,0,186,39789.491875,2008-12-07,11:48:18
39.896628,116.209459,0,193,39789.4919328704,2008-12-07,11:48:23
39.896628,116.209459,0,193,39789.4919675926,2008-12-07,11:48:26
39.896633,116.209465,0,202,39789.4919907407,2008-12-07,11:48:28
39.896681,116.209498,0,208,39789.4920486111,2008-12-07,11:48:33
39.896715,116.209544,0,208,39789.4921064815,2008-12-07,11:48:38
39.896774,116.209576,0,211,39789.4921643519,2008-12-07,11:48:43
39.8968,116.209606,0,217,39789.4922222222,2008-12-07,11:48:48
39.896798,116.209647,0,226,39789.4922800926,2008-12-07,11:48:53
39.896827,116.209661,0,239,39789.492337963,2008-12-07,11:48:58
39.896864,116.209676,0,256,39789.4923958333,2008-12-07,11:49:03
39.896886,116.209713,0,274,39789.4924537037,2008-12-07,11:49:08
39.896866,116.209766,0,293,39789.4925115741,2008-12-07,11:49:13
39.89683,116.209785,0,311,39789.4925694444,2008-12-07,11:49:18
39.896797,116.209774,0,327,39789.4926273148,2008-12-07,11:49:23
39.896788,116.209791,0,334,39789.4926851852,2008-12-07,11:49:28
39.896767,116.209817,0,342,39789.4927430556,2008-12-07,11:49:33
39.896692,116.209832,0,350,39789.4928009259,2008-12-07,11:49:38
39.896631,116.209837,0,355,39789.4928587963,2008-12-07,11:49:43
39.896591,116.209798,0,359,39789.4929166667,2008-12-07,11:49:48
39.896575,116.209752,0,359,39789.492974537,2008-12-07,11:49:53
39.896586,116.209735,0,357,39789.4930324074,2008-12-07,11:49:58
39.896599,116.209636,0,352,39789.4930902778,2008-12-07,11:50:03
39.896681,116.209493,0,349,39789.4931481481,2008-12-07,11:50:08
39.896801,116.209356,0,343,39789.4932060185,2008-12-07,11:50:13
39.896909,116.209305,0,337,39789.4932638889,2008-12-07,11:50:18
39.896943,116.209279,0,332,39789.4933217593,2008-12-07,11:50:23
39.896943,116.209279,0,332,39789.4933564815,2008-12-07,11:50:26
39.896943,116.209281,0,330,39789.4933796296,2008-12-07,11:50:28
39.896903,116.209317,0,326,39789.4934375,2008-12-07,11:50:33
39.896845,116.209334,0,321,39789.4934953704,2008-12-07,11:50:38
39.896762,116.209384,0,309,39789.4935532407,2008-12-07,11:50:43
39.896692,116.209453,0,293,39789.4936111111,2008-12-07,11:50:48
39.896648,116.209502,0,281,39789.4936689815,2008-12-07,11:50:53
39.896628,116.20952,0,277,39789.4937268518,2008-12-07,11:50:58
39.896643,116.209514,0,272,39789.4937847222,2008-12-07,11:51:03
39.896616,116.209497,0,270,39789.4938425926,2008-12-07,11:51:08
39.896514,116.209551,0,268,39789.493900463,2008-12-07,11:51:13
39.896371,116.209639,0,270,39789.4939583333,2008-12-07,11:51:18
39.896278,116.209644,0,272,39789.4940162037,2008-12-07,11:51:23
39.896424,116.209524,0,276,39789.4940740741,2008-12-07,11:51:28
39.896512,116.209504,0,277,39789.4941319444,2008-12-07,11:51:33
39.896574,116.209482,0,275,39789.4941898148,2008-12-07,11:51:38
39.896598,116.209421,0,273,39789.4942476852,2008-12-07,11:51:43
39.896628,116.209381,0,269,39789.4943055556,2008-12-07,11:51:48
39.896644,116.209363,0,263,39789.4943634259,2008-12-07,11:51:53
39.896669,116.209365,0,258,39789.4944212963,2008-12-07,11:51:58
39.89673,116.20935,0,254,39789.4944791667,2008-12-07,11:52:03
39.896765,116.209369,0,245,39789.494537037,2008-12-07,11:52:08
39.896818,116.209412,0,233,39789.4945949074,2008-12-07,11:52:13
39.896823,116.209425,0,234,39789.4946527778,2008-12-07,11:52:18
39.896823,116.209425,0,234,39789.4946875,2008-12-07,11:52:21
39.896819,116.209426,0,233,39789.4947106481,2008-12-07,11:52:23
39.896807,116.209423,0,230,39789.4947685185,2008-12-07,11:52:28
39.896788,116.209423,0,226,39789.4948263889,2008-12-07,11:52:33
39.896795,116.209409,0,222,39789.4948842593,2008-12-07,11:52:38
39.896823,116.209396,0,215,39789.4949421296,2008-12-07,11:52:43
39.896833,116.209407,0,211,39789.495,2008-12-07,11:52:48
39.896842,116.209407,0,210,39789.4950578704,2008-12-07,11:52:53
39.896849,116.209427,0,209,39789.4951157407,2008-12-07,11:52:58
39.896857,116.209468,0,209,39789.4951736111,2008-12-07,11:53:03
39.896864,116.209488,0,209,39789.4952314815,2008-12-07,11:53:08
39.896864,116.209488,0,209,39789.4952662037,2008-12-07,11:53:11
39.896868,116.209495,0,209,39789.4952893518,2008-12-07,11:53:13
39.89688,116.209504,0,210,39789.4953472222,2008-12-07,11:53:18
39.896898,116.209526,0,210,39789.4954050926,2008-12-07,11:53:23
39.896909,116.209527,0,209,39789.495462963,2008-12-07,11:53:28
39.896908,116.209522,0,209,39789.4955208333,2008-12-07,11:53:33
39.896904,116.209524,0,209,39789.4955787037,2008-12-07,11:53:38
39.896904,116.209524,0,209,39789.4956134259,2008-12-07,11:53:41
39.896903,116.20952,0,208,39789.4956365741,2008-12-07,11:53:43
39.896899,116.209545,0,207,39789.4956944444,2008-12-07,11:53:48
39.896875,116.209548,0,207,39789.4957523148,2008-12-07,11:53:53
39.896861,116.209548,0,207,39789.4958101852,2008-12-07,11:53:58
39.896845,116.209567,0,209,39789.4958680556,2008-12-07,11:54:03
39.896849,116.209577,0,211,39789.4959259259,2008-12-07,11:54:08
39.896827,116.209552,0,212,39789.4959837963,2008-12-07,11:54:13
39.896782,116.209516,0,213,39789.4960416667,2008-12-07,11:54:18
39.896737,116.209483,0,212,39789.496099537,2008-12-07,11:54:23
39.896685,116.209461,0,209,39789.4961574074,2008-12-07,11:54:28
39.896647,116.209457,0,200,39789.4962152778,2008-12-07,11:54:33
39.896602,116.209437,0,195,39789.4962731482,2008-12-07,11:54:38
39.896555,116.209401,0,188,39789.4963310185,2008-12-07,11:54:43
39.896516,116.209399,0,183,39789.4963888889,2008-12-07,11:54:48
39.896471,116.209389,0,179,39789.4964467593,2008-12-07,11:54:53
39.896523,116.209331,0,171,39789.4965046296,2008-12-07,11:54:58
39.89661,116.209272,0,160,39789.4965625,2008-12-07,11:55:03
39.896667,116.209231,0,148,39789.4966203704,2008-12-07,11:55:08
39.896709,116.209222,0,135,39789.4966782407,2008-12-07,11:55:13
39.896738,116.209209,0,124,39789.4967361111,2008-12-07,11:55:18
39.896762,116.209164,0,114,39789.4967939815,2008-12-07,11:55:23
39.896768,116.209116,0,108,39789.4968518519,2008-12-07,11:55:28
39.89674,116.209097,0,102,39789.4969097222,2008-12-07,11:55:33
39.896701,116.209085,0,99,39789.4969675926,2008-12-07,11:55:38
39.896698,116.209075,0,98,39789.497025463,2008-12-07,11:55:43
39.89671,116.209066,0,99,39789.4970833333,2008-12-07,11:55:48
39.896727,116.209073,0,99,39789.4971412037,2008-12-07,11:55:53
39.896781,116.209084,0,101,39789.4971990741,2008-12-07,11:55:58
39.896849,116.209081,0,101,39789.4972569444,2008-12-07,11:56:03
39.896912,116.209079,0,100,39789.4973148148,2008-12-07,11:56:08
39.896959,116.209094,0,101,39789.4973726852,2008-12-07,11:56:13
39.896969,116.209088,0,102,39789.4974305556,2008-12-07,11:56:18
39.896966,116.209083,0,102,39789.4974884259,2008-12-07,11:56:23
39.896966,116.209083,0,102,39789.4975231481,2008-12-07,11:56:26
39.89696,116.209078,0,102,39789.4975462963,2008-12-07,11:56:28
39.896956,116.209069,0,102,39789.4976041667,2008-12-07,11:56:33
39.896956,116.209069,0,102,39789.4976388889,2008-12-07,11:56:36
39.896961,116.209073,0,102,39789.497662037,2008-12-07,11:56:38
39.896958,116.209083,0,102,39789.4977199074,2008-12-07,11:56:43
39.896962,116.209085,0,102,39789.4977777778,2008-12-07,11:56:48
39.896962,116.209085,0,102,39789.4978125,2008-12-07,11:56:51
39.896961,116.209082,0,103,39789.4978356481,2008-12-07,11:56:53
39.896961,116.209103,0,104,39789.4978935185,2008-12-07,11:56:58
39.896968,116.209115,0,104,39789.4979513889,2008-12-07,11:57:03
39.896968,116.209115,0,104,39789.4979861111,2008-12-07,11:57:06
39.896965,116.209109,0,104,39789.4980092593,2008-12-07,11:57:08
39.896938,116.209127,0,103,39789.4980671296,2008-12-07,11:57:13
39.896918,116.20913,0,103,39789.498125,2008-12-07,11:57:18
39.896906,116.209136,0,104,39789.4981828704,2008-12-07,11:57:23
39.8969,116.209149,0,106,39789.4982407407,2008-12-07,11:57:28
39.896906,116.20917,0,107,39789.4982986111,2008-12-07,11:57:33
39.896908,116.20918,0,107,39789.4983564815,2008-12-07,11:57:38
39.896925,116.209197,0,107,39789.4984143519,2008-12-07,11:57:43
39.896869,116.209304,0,121,39789.4984722222,2008-12-07,11:57:48
39.896845,116.209381,0,128,39789.4985300926,2008-12-07,11:57:53
39.896814,116.209422,0,132,39789.498587963,2008-12-07,11:57:58
39.89695,116.209678,0,250,39789.5111458333,2008-12-07,12:16:03
39.897058,116.209744,0,249,39789.5112037037,2008-12-07,12:16:08
39.897156,116.209798,0,248,39789.5112615741,2008-12-07,12:16:13
39.897133,116.209786,0,248,39789.5113194444,2008-12-07,12:16:18
39.897116,116.209753,0,248,39789.5113773148,2008-12-07,12:16:23
39.897056,116.209694,0,250,39789.5114351852,2008-12-07,12:16:28
39.896951,116.209593,0,249,39789.5114930556,2008-12-07,12:16:33
39.896869,116.209529,0,245,39789.5115509259,2008-12-07,12:16:38
39.896835,116.209508,0,242,39789.5116087963,2008-12-07,12:16:43
39.896835,116.209508,0,242,39789.5116435185,2008-12-07,12:16:46
39.896828,116.209509,0,241,39789.5116666667,2008-12-07,12:16:48
39.896786,116.209512,0,240,39789.511724537,2008-12-07,12:16:53
39.896778,116.209495,0,239,39789.5117824074,2008-12-07,12:16:58
39.896776,116.209482,0,240,39789.5118402778,2008-12-07,12:17:03
39.896772,116.209478,0,240,39789.5118981482,2008-12-07,12:17:08
39.896772,116.209478,0,240,39789.5119328704,2008-12-07,12:17:11
39.896766,116.209478,0,240,39789.5119560185,2008-12-07,12:17:13
39.896753,116.209476,0,240,39789.5120138889,2008-12-07,12:17:18
39.896715,116.209471,0,240,39789.5120717593,2008-12-07,12:17:23
39.896688,116.209465,0,239,39789.5121296296,2008-12-07,12:17:28
39.896657,116.209461,0,241,39789.5121875,2008-12-07,12:17:33
39.89663,116.209477,0,240,39789.5122453704,2008-12-07,12:17:38
39.896574,116.209458,0,240,39789.5123032407,2008-12-07,12:17:43
39.896517,116.209427,0,239,39789.5123611111,2008-12-07,12:17:48
39.896442,116.209437,0,240,39789.5124189815,2008-12-07,12:17:53
39.896442,116.209437,0,240,39789.5124537037,2008-12-07,12:17:56
39.896445,116.20944,0,239,39789.5124768519,2008-12-07,12:17:58
39.896484,116.209461,0,236,39789.5125347222,2008-12-07,12:18:03
39.896565,116.209474,0,232,39789.5125925926,2008-12-07,12:18:08
39.89663,116.2095,0,224,39789.512650463,2008-12-07,12:18:13
39.896688,116.209475,0,217,39789.5127083333,2008-12-07,12:18:18
39.896717,116.209463,0,214,39789.5127662037,2008-12-07,12:18:23
39.896723,116.209461,0,214,39789.5128240741,2008-12-07,12:18:28
39.896729,116.20946,0,214,39789.5128819444,2008-12-07,12:18:33
39.896736,116.209456,0,214,39789.5129398148,2008-12-07,12:18:38
39.896735,116.209456,0,215,39789.5129976852,2008-12-07,12:18:43
39.896732,116.209451,0,215,39789.5130555556,2008-12-07,12:18:48
39.896726,116.209456,0,214,39789.5131134259,2008-12-07,12:18:53
39.896718,116.209448,0,215,39789.5131712963,2008-12-07,12:18:58
39.896718,116.209448,0,215,39789.5132060185,2008-12-07,12:19:01
39.89671,116.209453,0,215,39789.5132291667,2008-12-07,12:19:03
39.896684,116.209467,0,217,39789.513287037,2008-12-07,12:19:08
39.896674,116.209474,0,219,39789.5133449074,2008-12-07,12:19:13
39.896665,116.209472,0,222,39789.5134027778,2008-12-07,12:19:18
39.896702,116.209448,0,224,39789.5134606481,2008-12-07,12:19:23
39.896747,116.209411,0,227,39789.5135185185,2008-12-07,12:19:28
39.896723,116.209396,0,230,39789.5135763889,2008-12-07,12:19:33
39.896681,116.209424,0,231,39789.5136342593,2008-12-07,12:19:38
39.896634,116.209444,0,231,39789.5136921296,2008-12-07,12:19:43
39.896594,116.209486,0,232,39789.51375,2008-12-07,12:19:48
39.896575,116.20954,0,234,39789.5138078704,2008-12-07,12:19:53
39.896575,116.209564,0,237,39789.5138657407,2008-12-07,12:19:58
39.8966,116.209575,0,239,39789.5139236111,2008-12-07,12:20:03
39.8966,116.209575,0,239,39789.5139583333,2008-12-07,12:20:06
39.896602,116.209571,0,239,39789.5139814815,2008-12-07,12:20:08
39.896635,116.209575,0,240,39789.5140393519,2008-12-07,12:20:13
39.896661,116.209581,0,242,39789.5140972222,2008-12-07,12:20:18
39.896659,116.209586,0,243,39789.5141550926,2008-12-07,12:20:23
39.896659,116.209586,0,243,39789.5141898148,2008-12-07,12:20:26
39.896652,116.209591,0,243,39789.514212963,2008-12-07,12:20:28
39.896668,116.209605,0,245,39789.5142708333,2008-12-07,12:20:33
39.896666,116.209608,0,245,39789.5143287037,2008-12-07,12:20:38
39.896666,116.209608,0,245,39789.5143634259,2008-12-07,12:20:41
39.896671,116.209615,0,245,39789.5143865741,2008-12-07,12:20:43
39.896693,116.209586,0,242,39789.5144444444,2008-12-07,12:20:48
39.896706,116.209582,0,241,39789.5145023148,2008-12-07,12:20:53
39.896715,116.209576,0,241,39789.5145601852,2008-12-07,12:20:58
39.89671,116.209559,0,240,39789.5146180556,2008-12-07,12:21:03
39.896713,116.209525,0,239,39789.5146759259,2008-12-07,12:21:08
39.896713,116.209525,0,239,39789.5147106481,2008-12-07,12:21:11
39.896714,116.209521,0,239,39789.5147337963,2008-12-07,12:21:13
39.896724,116.209512,0,239,39789.5147916667,2008-12-07,12:21:18
39.896719,116.209503,0,239,39789.514849537,2008-12-07,12:21:23
39.896704,116.209511,0,237,39789.5149074074,2008-12-07,12:21:28
39.896671,116.209537,0,235,39789.5149652778,2008-12-07,12:21:33
39.896644,116.209532,0,233,39789.5150231481,2008-12-07,12:21:38
39.896658,116.209519,0,231,39789.5150810185,2008-12-07,12:21:43
39.896632,116.209506,0,230,39789.5151388889,2008-12-07,12:21:48
39.896602,116.209524,0,227,39789.5151967593,2008-12-07,12:21:53
39.896618,116.209517,0,223,39789.5152546296,2008-12-07,12:21:58
39.896607,116.209524,0,221,39789.5153125,2008-12-07,12:22:03
39.896591,116.209531,0,219,39789.5153703704,2008-12-07,12:22:08
39.896516,116.209534,0,215,39789.5154282407,2008-12-07,12:22:13
39.896499,116.209539,0,212,39789.5154861111,2008-12-07,12:22:18
39.896471,116.209542,0,209,39789.5155439815,2008-12-07,12:22:23
39.8965,116.209517,0,207,39789.5156018519,2008-12-07,12:22:28
39.89654,116.209515,0,204,39789.5156597222,2008-12-07,12:22:33
39.896549,116.209516,0,203,39789.5157175926,2008-12-07,12:22:38
39.896555,116.209511,0,203,39789.515775463,2008-12-07,12:22:43
39.896556,116.209507,0,202,39789.5158333333,2008-12-07,12:22:48
39.896556,116.209507,0,202,39789.5158680556,2008-12-07,12:22:51
39.896563,116.209505,0,202,39789.5158912037,2008-12-07,12:22:53
39.896648,116.209485,0,202,39789.5159490741,2008-12-07,12:22:58
39.896691,116.209477,0,203,39789.5160069444,2008-12-07,12:23:03
39.896712,116.209486,0,202,39789.5160648148,2008-12-07,12:23:08
39.896727,116.209492,0,202,39789.5161226852,2008-12-07,12:23:13
39.896727,116.209492,0,202,39789.5161574074,2008-12-07,12:23:16
39.896731,116.209494,0,202,39789.5161805556,2008-12-07,12:23:18
39.896732,116.209482,0,202,39789.5162384259,2008-12-07,12:23:23
39.896784,116.209464,0,200,39789.5162962963,2008-12-07,12:23:28
39.896831,116.209451,0,198,39789.5163541667,2008-12-07,12:23:33
39.896843,116.209483,0,196,39789.516412037,2008-12-07,12:23:38
39.896791,116.209527,0,194,39789.5164699074,2008-12-07,12:23:43
39.896736,116.209529,0,194,39789.5165277778,2008-12-07,12:23:48
39.89674,116.209514,0,194,39789.5165856481,2008-12-07,12:23:53
39.896735,116.20949,0,192,39789.5166435185,2008-12-07,12:23:58
39.896714,116.209491,0,191,39789.5167013889,2008-12-07,12:24:03
39.896745,116.20949,0,191,39789.5167592593,2008-12-07,12:24:08
39.896782,116.209462,0,191,39789.5168171296,2008-12-07,12:24:13
39.896796,116.209434,0,190,39789.516875,2008-12-07,12:24:18
39.896797,116.209436,0,190,39789.5169328704,2008-12-07,12:24:23
39.896797,116.209436,0,190,39789.5169675926,2008-12-07,12:24:26
39.896792,116.209434,0,190,39789.5169907407,2008-12-07,12:24:28
39.896806,116.209379,0,190,39789.5170486111,2008-12-07,12:24:33
39.8968,116.209354,0,189,39789.5171064815,2008-12-07,12:24:38
39.896811,116.209344,0,190,39789.5171643518,2008-12-07,12:24:43
39.896811,116.209344,0,190,39789.5171990741,2008-12-07,12:24:46
39.896817,116.209346,0,190,39789.5172222222,2008-12-07,12:24:48
39.896831,116.209367,0,190,39789.5172800926,2008-12-07,12:24:53
39.896871,116.209408,0,190,39789.517337963,2008-12-07,12:24:58
39.896939,116.209479,0,189,39789.5173958333,2008-12-07,12:25:03
39.896981,116.209528,0,186,39789.5174537037,2008-12-07,12:25:08
39.897022,116.209569,0,183,39789.5175115741,2008-12-07,12:25:13
39.897066,116.2096,0,181,39789.5175694444,2008-12-07,12:25:18
39.897096,116.209648,0,181,39789.5176273148,2008-12-07,12:25:23
39.897085,116.209662,0,180,39789.5176851852,2008-12-07,12:25:28
39.897059,116.209636,0,181,39789.5177430556,2008-12-07,12:25:33
39.897023,116.209602,0,183,39789.5178009259,2008-12-07,12:25:38
39.897016,116.209588,0,185,39789.5178587963,2008-12-07,12:25:43
39.897016,116.209588,0,185,39789.5178935185,2008-12-07,12:25:46
39.897024,116.209589,0,187,39789.5179166667,2008-12-07,12:25:48
39.897058,116.209607,0,188,39789.517974537,2008-12-07,12:25:53
39.89707,116.209597,0,188,39789.5180324074,2008-12-07,12:25:58
39.897016,116.209565,0,187,39789.5180902778,2008-12-07,12:26:03
39.897001,116.209552,0,187,39789.5181481481,2008-12-07,12:26:08
39.89693,116.20951,0,189,39789.5182060185,2008-12-07,12:26:13
39.896858,116.209455,0,193,39789.5182638889,2008-12-07,12:26:18
39.896807,116.20943,0,196,39789.5183217593,2008-12-07,12:26:23
39.896781,116.209412,0,200,39789.5183796296,2008-12-07,12:26:28
39.896773,116.209389,0,203,39789.5184375,2008-12-07,12:26:33
39.896765,116.209384,0,204,39789.5184953704,2008-12-07,12:26:38
39.896765,116.209384,0,204,39789.5185300926,2008-12-07,12:26:41
39.896766,116.209389,0,204,39789.5185532407,2008-12-07,12:26:43
39.896764,116.209402,0,204,39789.5186111111,2008-12-07,12:26:48
39.896732,116.209386,0,205,39789.5186689815,2008-12-07,12:26:53
39.896719,116.209381,0,207,39789.5187268518,2008-12-07,12:26:58
39.896715,116.209393,0,208,39789.5187847222,2008-12-07,12:27:03
39.89672,116.209384,0,208,39789.5188425926,2008-12-07,12:27:08
39.896763,116.209342,0,209,39789.518900463,2008-12-07,12:27:13
39.896788,116.209317,0,210,39789.5189583333,2008-12-07,12:27:18
39.896772,116.209322,0,210,39789.5190162037,2008-12-07,12:27:23
39.896764,116.209359,0,210,39789.5190740741,2008-12-07,12:27:28
39.896766,116.209391,0,208,39789.5191319444,2008-12-07,12:27:33
39.89677,116.209402,0,207,39789.5191898148,2008-12-07,12:27:38
39.896785,116.209397,0,205,39789.5192476852,2008-12-07,12:27:43
39.896808,116.209378,0,203,39789.5193055556,2008-12-07,12:27:48
39.896799,116.2094,0,201,39789.5193634259,2008-12-07,12:27:53
39.8968,116.20941,0,201,39789.5194212963,2008-12-07,12:27:58
39.896841,116.209427,0,200,39789.5194791667,2008-12-07,12:28:03
39.896853,116.209461,0,198,39789.519537037,2008-12-07,12:28:08
39.89685,116.209475,0,196,39789.5195949074,2008-12-07,12:28:13
39.89687,116.209478,0,195,39789.5196527778,2008-12-07,12:28:18
39.896873,116.20948,0,195,39789.5197106482,2008-12-07,12:28:23
39.896873,116.20948,0,195,39789.5197453704,2008-12-07,12:28:26
39.89687,116.209481,0,195,39789.5197685185,2008-12-07,12:28:28
39.896859,116.209479,0,195,39789.5198263889,2008-12-07,12:28:33
39.896856,116.209461,0,193,39789.5198842593,2008-12-07,12:28:38
39.89686,116.209461,0,194,39789.5199421296,2008-12-07,12:28:43
39.89686,116.209461,0,194,39789.5199768519,2008-12-07,12:28:46
39.896853,116.209453,0,194,39789.52,2008-12-07,12:28:48
39.896797,116.209396,0,195,39789.5200578704,2008-12-07,12:28:53
39.896771,116.209356,0,196,39789.5201157407,2008-12-07,12:28:58
39.896781,116.209355,0,196,39789.5201736111,2008-12-07,12:29:03
39.896775,116.209365,0,195,39789.5202314815,2008-12-07,12:29:08
39.896765,116.209366,0,195,39789.5202893519,2008-12-07,12:29:13
39.896767,116.209382,0,195,39789.5203472222,2008-12-07,12:29:18
39.896788,116.209441,0,191,39789.5204050926,2008-12-07,12:29:23
39.896802,116.209492,0,188,39789.520462963,2008-12-07,12:29:28
39.896802,116.209504,0,187,39789.5205208333,2008-12-07,12:29:33
39.896797,116.209496,0,186,39789.5205787037,2008-12-07,12:29:38
39.896798,116.209496,0,186,39789.5206365741,2008-12-07,12:29:43
39.896798,116.209492,0,186,39789.5206944444,2008-12-07,12:29:48
39.896794,116.209486,0,186,39789.5207523148,2008-12-07,12:29:53
39.896793,116.209478,0,185,39789.5208101852,2008-12-07,12:29:58
39.896793,116.209478,0,185,39789.5208449074,2008-12-07,12:30:01
39.896795,116.209475,0,185,39789.5208680556,2008-12-07,12:30:03
39.896785,116.209475,0,186,39789.5209259259,2008-12-07,12:30:08
39.896782,116.209476,0,186,39789.5209837963,2008-12-07,12:30:13
39.896781,116.209481,0,186,39789.5210416667,2008-12-07,12:30:18
39.896781,116.209481,0,186,39789.5210763889,2008-12-07,12:30:21
39.896779,116.209489,0,186,39789.521099537,2008-12-07,12:30:23
39.896778,116.209503,0,186,39789.5211574074,2008-12-07,12:30:28
39.896778,116.209503,0,186,39789.5211921296,2008-12-07,12:30:31
39.896774,116.209502,0,186,39789.5212152778,2008-12-07,12:30:33
39.896774,116.209512,0,186,39789.5212731481,2008-12-07,12:30:38
39.896775,116.209515,0,186,39789.5213310185,2008-12-07,12:30:43
39.89677,116.209518,0,187,39789.5213888889,2008-12-07,12:30:48
39.896771,116.209522,0,186,39789.5214467593,2008-12-07,12:30:53
39.896771,116.209522,0,186,39789.5214814815,2008-12-07,12:30:56
39.896776,116.209514,0,187,39789.5215046296,2008-12-07,12:30:58
39.896768,116.209525,0,187,39789.5215625,2008-12-07,12:31:03
39.896762,116.209529,0,187,39789.5216203704,2008-12-07,12:31:08
39.896762,116.209529,0,187,39789.5216550926,2008-12-07,12:31:11
39.896754,116.209522,0,187,39789.5216782407,2008-12-07,12:31:13
39.896762,116.20949,0,188,39789.5217361111,2008-12-07,12:31:18
39.896764,116.209472,0,188,39789.5217939815,2008-12-07,12:31:23
39.896755,116.209444,0,189,39789.5218518519,2008-12-07,12:31:28
39.896751,116.209456,0,189,39789.5219097222,2008-12-07,12:31:33
39.896773,116.209472,0,190,39789.5219675926,2008-12-07,12:31:38
39.896775,116.209498,0,190,39789.522025463,2008-12-07,12:31:43
39.896781,116.209531,0,191,39789.5220833333,2008-12-07,12:31:48
39.896783,116.209539,0,192,39789.5221412037,2008-12-07,12:31:53
39.896783,116.209539,0,192,39789.5221759259,2008-12-07,12:31:56
39.896787,116.209544,0,192,39789.5221990741,2008-12-07,12:31:58
39.896797,116.209561,0,194,39789.5222569444,2008-12-07,12:32:03
39.896811,116.209566,0,195,39789.5223148148,2008-12-07,12:32:08
39.896851,116.20962,0,196,39789.5223726852,2008-12-07,12:32:13
39.896863,116.20963,0,196,39789.5224305556,2008-12-07,12:32:18
39.896871,116.209592,0,195,39789.5224884259,2008-12-07,12:32:23
39.896853,116.209554,0,192,39789.5225462963,2008-12-07,12:32:28
39.896853,116.209554,0,192,39789.5225810185,2008-12-07,12:32:31
39.896845,116.209556,0,192,39789.5226041667,2008-12-07,12:32:33
39.896817,116.209522,0,194,39789.522662037,2008-12-07,12:32:38
39.896817,116.209522,0,194,39789.5226967593,2008-12-07,12:32:41
39.896821,116.209528,0,194,39789.5227199074,2008-12-07,12:32:43
39.896825,116.20954,0,195,39789.5227777778,2008-12-07,12:32:48
39.896824,116.209544,0,195,39789.5228356481,2008-12-07,12:32:53
39.896817,116.20955,0,195,39789.5228935185,2008-12-07,12:32:58
39.896817,116.20955,0,195,39789.5229282407,2008-12-07,12:33:01
39.896819,116.209556,0,196,39789.5229513889,2008-12-07,12:33:03
39.89683,116.209543,0,199,39789.5230092593,2008-12-07,12:33:08
39.896821,116.20951,0,201,39789.5230671296,2008-12-07,12:33:13
39.896812,116.209497,0,201,39789.523125,2008-12-07,12:33:18
39.896812,116.209497,0,201,39789.5231597222,2008-12-07,12:33:21
39.896817,116.209495,0,201,39789.5231828704,2008-12-07,12:33:23
39.896806,116.209467,0,205,39789.5232407407,2008-12-07,12:33:28
39.896829,116.209445,0,209,39789.5232986111,2008-12-07,12:33:33
39.896836,116.209457,0,214,39789.5233564815,2008-12-07,12:33:38
39.896831,116.20946,0,217,39789.5234143519,2008-12-07,12:33:43
39.896827,116.209455,0,218,39789.5234722222,2008-12-07,12:33:48
39.896827,116.209455,0,218,39789.5235069444,2008-12-07,12:33:51
39.896831,116.209454,0,218,39789.5235300926,2008-12-07,12:33:53
39.896865,116.209481,0,219,39789.523587963,2008-12-07,12:33:58
39.89689,116.209494,0,220,39789.5236458333,2008-12-07,12:34:03
39.89689,116.209494,0,220,39789.5236805556,2008-12-07,12:34:06
39.896659,116.209322,0,209,39789.5286805556,2008-12-07,12:41:18
39.896651,116.209291,0,213,39789.5287384259,2008-12-07,12:41:23
39.896651,116.209291,0,213,39789.5287731481,2008-12-07,12:41:26
39.896652,116.209288,0,216,39789.5287962963,2008-12-07,12:41:28
39.896668,116.209316,0,219,39789.5288541667,2008-12-07,12:41:33
39.896693,116.209354,0,222,39789.528912037,2008-12-07,12:41:38
39.896726,116.209384,0,224,39789.5289699074,2008-12-07,12:41:43
39.896739,116.209413,0,227,39789.5290277778,2008-12-07,12:41:48
39.896745,116.20944,0,229,39789.5290856481,2008-12-07,12:41:53
39.896746,116.209459,0,231,39789.5291435185,2008-12-07,12:41:58
39.896745,116.209444,0,232,39789.5292013889,2008-12-07,12:42:03
39.896726,116.209413,0,233,39789.5292592593,2008-12-07,12:42:08
39.896693,116.209382,0,235,39789.5293171296,2008-12-07,12:42:13
39.896675,116.209354,0,236,39789.529375,2008-12-07,12:42:18
39.896667,116.209338,0,236,39789.5294328704,2008-12-07,12:42:23
39.896665,116.20934,0,236,39789.5294907407,2008-12-07,12:42:28
39.896671,116.209339,0,236,39789.5295486111,2008-12-07,12:42:33
39.896676,116.209343,0,236,39789.5296064815,2008-12-07,12:42:38
39.896676,116.209343,0,236,39789.5296412037,2008-12-07,12:42:41
39.896684,116.209347,0,236,39789.5296643519,2008-12-07,12:42:43
39.896706,116.209381,0,232,39789.5297222222,2008-12-07,12:42:48
39.896732,116.209407,0,228,39789.5297800926,2008-12-07,12:42:53
39.896743,116.20942,0,227,39789.529837963,2008-12-07,12:42:58
39.896772,116.209457,0,226,39789.5298958333,2008-12-07,12:43:03
39.896799,116.20948,0,224,39789.5299537037,2008-12-07,12:43:08
39.896799,116.20948,0,224,39789.5299884259,2008-12-07,12:43:11
39.896806,116.209487,0,222,39789.5300115741,2008-12-07,12:43:13
39.896811,116.209504,0,222,39789.5300694444,2008-12-07,12:43:18
39.896808,116.209539,0,221,39789.5301273148,2008-12-07,12:43:23
39.896799,116.209567,0,220,39789.5301851852,2008-12-07,12:43:28
39.896801,116.209594,0,220,39789.5302430556,2008-12-07,12:43:33
39.896826,116.209582,0,223,39789.5303009259,2008-12-07,12:43:38
39.896826,116.209582,0,223,39789.5303356481,2008-12-07,12:43:41
39.896827,116.209579,0,223,39789.5303587963,2008-12-07,12:43:43
39.896796,116.209527,0,223,39789.5304166667,2008-12-07,12:43:48
39.896798,116.209533,0,223,39789.530474537,2008-12-07,12:43:53
39.896798,116.209533,0,223,39789.5305092593,2008-12-07,12:43:56
39.896801,116.209531,0,223,39789.5305324074,2008-12-07,12:43:58
39.896811,116.209566,0,223,39789.5305902778,2008-12-07,12:44:03
39.896796,116.209558,0,224,39789.5306481481,2008-12-07,12:44:08
39.896783,116.209499,0,227,39789.5307060185,2008-12-07,12:44:13
39.896779,116.209504,0,227,39789.5307638889,2008-12-07,12:44:18
39.896776,116.209504,0,227,39789.5308217593,2008-12-07,12:44:23
39.896773,116.209499,0,227,39789.5308796296,2008-12-07,12:44:28
39.896773,116.209499,0,227,39789.5309143519,2008-12-07,12:44:31
39.896775,116.209498,0,227,39789.5309375,2008-12-07,12:44:33
39.896784,116.209502,0,227,39789.5309953704,2008-12-07,12:44:38
39.896784,116.209502,0,227,39789.5310300926,2008-12-07,12:44:41
39.896791,116.209503,0,226,39789.5310532407,2008-12-07,12:44:43
39.896806,116.209442,0,227,39789.5311111111,2008-12-07,12:44:48
39.896819,116.209425,0,228,39789.5311689815,2008-12-07,12:44:53
39.896824,116.209402,0,229,39789.5312268519,2008-12-07,12:44:58
39.896804,116.209387,0,232,39789.5312847222,2008-12-07,12:45:03
39.8968,116.209359,0,234,39789.5313425926,2008-12-07,12:45:08
39.896817,116.209343,0,237,39789.531400463,2008-12-07,12:45:13
39.896834,116.20932,0,238,39789.5314583333,2008-12-07,12:45:18
39.896848,116.209318,0,239,39789.5315162037,2008-12-07,12:45:23
39.896861,116.209329,0,241,39789.5315740741,2008-12-07,12:45:28
39.896869,116.209381,0,241,39789.5316319444,2008-12-07,12:45:33
39.896884,116.209433,0,243,39789.5316898148,2008-12-07,12:45:38
39.896872,116.209459,0,243,39789.5317476852,2008-12-07,12:45:43
39.896857,116.209458,0,242,39789.5318055556,2008-12-07,12:45:48
39.896857,116.209458,0,242,39789.5318402778,2008-12-07,12:45:51
39.896851,116.209453,0,243,39789.5318634259,2008-12-07,12:45:53
39.896835,116.209455,0,243,39789.5319212963,2008-12-07,12:45:58
39.896844,116.20946,0,244,39789.5319791667,2008-12-07,12:46:03
39.896853,116.209457,0,244,39789.532037037,2008-12-07,12:46:08
39.896826,116.209468,0,245,39789.5320949074,2008-12-07,12:46:13
39.896822,116.20946,0,246,39789.5321527778,2008-12-07,12:46:18
39.896822,116.20946,0,246,39789.5321875,2008-12-07,12:46:21
39.89682,116.209458,0,245,39789.5322106481,2008-12-07,12:46:23
39.896842,116.209484,0,244,39789.5322685185,2008-12-07,12:46:28
39.896851,116.209509,0,243,39789.5323263889,2008-12-07,12:46:33
39.89684,116.20953,0,239,39789.5323842593,2008-12-07,12:46:38
39.896839,116.209526,0,239,39789.5324421296,2008-12-07,12:46:43
39.896839,116.209526,0,239,39789.5324768518,2008-12-07,12:46:46
39.896846,116.209522,0,239,39789.5325,2008-12-07,12:46:48
39.896855,116.209527,0,237,39789.5325578704,2008-12-07,12:46:53
39.896847,116.209552,0,238,39789.5326157407,2008-12-07,12:46:58
39.896825,116.209576,0,238,39789.5326736111,2008-12-07,12:47:03
39.896811,116.20961,0,237,39789.5327314815,2008-12-07,12:47:08
39.896827,116.209656,0,237,39789.5327893518,2008-12-07,12:47:13
39.896831,116.209709,0,237,39789.5328472222,2008-12-07,12:47:18
39.896835,116.209704,0,238,39789.5329050926,2008-12-07,12:47:23
39.896838,116.20971,0,238,39789.532962963,2008-12-07,12:47:28
39.896835,116.209707,0,239,39789.5330208333,2008-12-07,12:47:33
39.896827,116.209703,0,239,39789.5330787037,2008-12-07,12:47:38
39.896827,116.209703,0,239,39789.5331134259,2008-12-07,12:47:41
39.896819,116.209698,0,239,39789.5331365741,2008-12-07,12:47:43
39.896794,116.209675,0,238,39789.5331944444,2008-12-07,12:47:48
39.896794,116.209675,0,238,39789.5332291667,2008-12-07,12:47:51
39.89679,116.209671,0,238,39789.5332523148,2008-12-07,12:47:53
39.896811,116.209623,0,236,39789.5333101852,2008-12-07,12:47:58
39.896843,116.209542,0,235,39789.5333680556,2008-12-07,12:48:03
39.896862,116.209488,0,233,39789.5334259259,2008-12-07,12:48:08
39.896862,116.209441,0,231,39789.5334837963,2008-12-07,12:48:13
39.896862,116.209441,0,231,39789.5335185185,2008-12-07,12:48:16
39.896867,116.209441,0,229,39789.5335416667,2008-12-07,12:48:18
39.896846,116.209464,0,228,39789.533599537,2008-12-07,12:48:23
39.89661,116.209502,0,219,39789.5384027778,2008-12-07,12:55:18
39.896511,116.209451,0,249,39789.5384606481,2008-12-07,12:55:23
39.896469,116.209434,0,275,39789.5385185185,2008-12-07,12:55:28
39.896469,116.209434,0,275,39789.5385532407,2008-12-07,12:55:31
39.896462,116.209428,0,276,39789.5385763889,2008-12-07,12:55:33
39.896311,116.209556,0,278,39789.5386342593,2008-12-07,12:55:38
39.896287,116.209554,0,273,39789.5386921296,2008-12-07,12:55:43
39.896375,116.209475,0,267,39789.53875,2008-12-07,12:55:48
39.896465,116.209366,0,257,39789.5388078704,2008-12-07,12:55:53
39.896492,116.209313,0,257,39789.5388657407,2008-12-07,12:55:58
39.896465,116.209262,0,250,39789.5389236111,2008-12-07,12:56:03
39.896472,116.209212,0,244,39789.5389814815,2008-12-07,12:56:08
39.896455,116.209165,0,241,39789.5390393519,2008-12-07,12:56:13
39.896381,116.209108,0,234,39789.5390972222,2008-12-07,12:56:18
39.896354,116.209078,0,229,39789.5391550926,2008-12-07,12:56:23
39.896372,116.209035,0,228,39789.539212963,2008-12-07,12:56:28
39.896374,116.209025,0,230,39789.5392708333,2008-12-07,12:56:33
39.896374,116.209025,0,230,39789.5393055556,2008-12-07,12:56:36
39.896374,116.209025,0,231,39789.5393287037,2008-12-07,12:56:38
39.896401,116.208987,0,233,39789.5393865741,2008-12-07,12:56:43
39.896447,116.208952,0,233,39789.5394444444,2008-12-07,12:56:48
39.896487,116.208921,0,236,39789.5395023148,2008-12-07,12:56:53
39.896506,116.208938,0,238,39789.5395601852,2008-12-07,12:56:58
39.896527,116.208935,0,240,39789.5396180556,2008-12-07,12:57:03
39.896566,116.208929,0,238,39789.5396759259,2008-12-07,12:57:08
39.896584,116.208914,0,237,39789.5397337963,2008-12-07,12:57:13
39.896625,116.208911,0,227,39789.5397916667,2008-12-07,12:57:18
39.89664,116.208881,0,222,39789.539849537,2008-12-07,12:57:23
39.896662,116.208851,0,218,39789.5399074074,2008-12-07,12:57:28
39.896691,116.208855,0,216,39789.5399652778,2008-12-07,12:57:33
39.89671,116.208867,0,214,39789.5400231481,2008-12-07,12:57:38
39.896737,116.208922,0,213,39789.5400810185,2008-12-07,12:57:43
39.8968,116.208899,0,212,39789.5401388889,2008-12-07,12:57:48
39.896815,116.208877,0,212,39789.5401967593,2008-12-07,12:57:53
39.89684,116.208832,0,207,39789.5402546296,2008-12-07,12:57:58
39.896806,116.208728,0,211,39789.5403125,2008-12-07,12:58:03
39.896834,116.208731,0,209,39789.5403703704,2008-12-07,12:58:08
39.896869,116.208728,0,206,39789.5404282407,2008-12-07,12:58:13
39.896871,116.208698,0,206,39789.5404861111,2008-12-07,12:58:18
39.896868,116.208665,0,207,39789.5405439815,2008-12-07,12:58:23
39.896943,116.208677,0,204,39789.5406018518,2008-12-07,12:58:28
39.897012,116.208705,0,201,39789.5406597222,2008-12-07,12:58:33
39.897077,116.208682,0,204,39789.5407175926,2008-12-07,12:58:38
39.897107,116.208635,0,206,39789.540775463,2008-12-07,12:58:43
39.897095,116.208587,0,207,39789.5408333333,2008-12-07,12:58:48
39.89707,116.208543,0,204,39789.5408912037,2008-12-07,12:58:53
39.897082,116.208524,0,203,39789.5409490741,2008-12-07,12:58:58
39.897055,116.208489,0,204,39789.5410069444,2008-12-07,12:59:03
39.897021,116.208479,0,206,39789.5410648148,2008-12-07,12:59:08
39.896993,116.208427,0,206,39789.5411226852,2008-12-07,12:59:13
39.89697,116.208404,0,206,39789.5411805556,2008-12-07,12:59:18
39.896967,116.208356,0,204,39789.5412384259,2008-12-07,12:59:23
39.896968,116.208346,0,204,39789.5412962963,2008-12-07,12:59:28
39.896956,116.208347,0,206,39789.5413541667,2008-12-07,12:59:33
39.896968,116.208348,0,206,39789.541412037,2008-12-07,12:59:38
39.897004,116.208378,0,206,39789.5414699074,2008-12-07,12:59:43
39.897041,116.208391,0,205,39789.5415277778,2008-12-07,12:59:48
39.89707,116.2084,0,205,39789.5415856481,2008-12-07,12:59:53
39.897095,116.20839,0,205,39789.5416435185,2008-12-07,12:59:58
39.897117,116.208359,0,205,39789.5417013889,2008-12-07,13:00:03
39.89719,116.208361,0,204,39789.5417592593,2008-12-07,13:00:08
39.897275,116.208321,0,203,39789.5418171296,2008-12-07,13:00:13
39.897313,116.20829,0,204,39789.541875,2008-12-07,13:00:18
39.897329,116.208253,0,204,39789.5419328704,2008-12-07,13:00:23
39.897334,116.208242,0,204,39789.5419907407,2008-12-07,13:00:28
39.897351,116.208257,0,205,39789.5420486111,2008-12-07,13:00:33
39.897344,116.208292,0,205,39789.5421064815,2008-12-07,13:00:38
39.897344,116.208292,0,205,39789.5421412037,2008-12-07,13:00:41
39.89735,116.208298,0,205,39789.5421643518,2008-12-07,13:00:43
39.897387,116.208257,0,201,39789.542337963,2008-12-07,13:00:58
39.897241,116.208268,0,203,39789.5423958333,2008-12-07,13:01:03
39.897034,116.208272,0,201,39789.5424537037,2008-12-07,13:01:08
39.897549,116.208326,0,170,39789.5425115741,2008-12-07,13:01:13
39.897744,116.208333,0,157,39789.5425694444,2008-12-07,13:01:18
39.897444,116.20827,0,165,39789.5426273148,2008-12-07,13:01:23
39.897146,116.208203,0,169,39789.5426851852,2008-12-07,13:01:28
39.896929,116.208191,0,174,39789.5427430556,2008-12-07,13:01:33
39.896673,116.208175,0,176,39789.5428009259,2008-12-07,13:01:38
39.896463,116.208151,0,176,39789.5428587963,2008-12-07,13:01:43
39.896321,116.208124,0,179,39789.5429166667,2008-12-07,13:01:48
39.896251,116.208117,0,179,39789.542974537,2008-12-07,13:01:53
39.89648,116.208136,0,175,39789.5430324074,2008-12-07,13:01:58
39.896573,116.208146,0,176,39789.5430902778,2008-12-07,13:02:03
39.896763,116.20822,0,175,39789.5431481482,2008-12-07,13:02:08
39.896919,116.208246,0,177,39789.5432060185,2008-12-07,13:02:13
39.896919,116.208246,0,177,39789.5432407407,2008-12-07,13:02:16
39.896913,116.208242,0,177,39789.5432638889,2008-12-07,13:02:18
39.896927,116.208245,0,177,39789.5433217593,2008-12-07,13:02:23
39.89696,116.208241,0,177,39789.5433796296,2008-12-07,13:02:28
39.897094,116.208268,0,233,39789.5435532407,2008-12-07,13:02:43
39.896529,116.208407,0,217,39789.5436111111,2008-12-07,13:02:48
39.89656,116.208399,0,202,39789.5436689815,2008-12-07,13:02:53
39.896928,116.208402,0,203,39789.5437268519,2008-12-07,13:02:58
39.897014,116.208397,0,204,39789.5437847222,2008-12-07,13:03:03
39.897049,116.208312,0,204,39789.5438425926,2008-12-07,13:03:08
39.897079,116.208288,0,204,39789.543900463,2008-12-07,13:03:13
39.897091,116.208296,0,204,39789.5439583333,2008-12-07,13:03:18
39.89713,116.208316,0,205,39789.5440162037,2008-12-07,13:03:23
39.89713,116.208316,0,205,39789.5440509259,2008-12-07,13:03:26
39.897135,116.208319,0,205,39789.5440740741,2008-12-07,13:03:28
39.897141,116.208337,0,206,39789.5441319444,2008-12-07,13:03:33
39.897765,116.208335,0,207,39789.5441898148,2008-12-07,13:03:38
39.898181,116.20817,0,208,39789.5442476852,2008-12-07,13:03:43
39.898322,116.208104,0,209,39789.5443055556,2008-12-07,13:03:48
39.898334,116.208023,0,210,39789.5443634259,2008-12-07,13:03:53
39.89831,116.207971,0,211,39789.5444212963,2008-12-07,13:03:58
39.898351,116.208035,0,212,39789.5444791667,2008-12-07,13:04:03
39.898441,116.208177,0,213,39789.544537037,2008-12-07,13:04:08
39.898487,116.208248,0,213,39789.5445949074,2008-12-07,13:04:13
39.898506,116.208292,0,214,39789.5446527778,2008-12-07,13:04:18
39.898505,116.208299,0,215,39789.5447106481,2008-12-07,13:04:23
39.898505,116.208299,0,215,39789.5447453704,2008-12-07,13:04:26
39.898508,116.208307,0,216,39789.5447685185,2008-12-07,13:04:28
39.898478,116.208321,0,216,39789.5448263889,2008-12-07,13:04:33
39.898965,116.208064,0,177,39789.546099537,2008-12-07,13:06:23
