# Supplementary material for: A location privacy protection method based on blockchain and threshold cryptography
Source: PLoS One. 2025 Jun 4;20(6):e0324551. doi: 10.1371/journal.pone.0324551 (PMC12136415; doi:10.1371/journal.pone.0324551)
Supplement: S1 File — (ZIP) [file pone.0324551.s001.zip › Data/002/Trajectory/20081207234402.plt]

Geolife trajectory
WGS 84
Altitude is in Feet
Reserved 3
0,2,255,My Track,0,0,2,8421376
0
39.896542,116.208963,0,134,39789.988912037,2008-12-07,23:44:02
39.896564,116.208874,0,167,39789.9889699074,2008-12-07,23:44:07
39.896558,116.208768,0,218,39789.9890277778,2008-12-07,23:44:12
39.896606,116.208794,0,209,39789.9890856481,2008-12-07,23:44:17
39.896643,116.208783,0,223,39789.9891435185,2008-12-07,23:44:22
39.896678,116.208767,0,238,39789.9892013889,2008-12-07,23:44:27
39.896742,116.208773,0,232,39789.9892592593,2008-12-07,23:44:32
39.896858,116.208777,0,203,39789.9893171296,2008-12-07,23:44:37
39.89692,116.208778,0,210,39789.989375,2008-12-07,23:44:42
39.896952,116.208777,0,204,39789.9894328704,2008-12-07,23:44:47
39.896999,116.208836,0,197,39789.9894907407,2008-12-07,23:44:52
39.897018,116.208901,0,200,39789.9895486111,2008-12-07,23:44:57
39.897019,116.208981,0,188,39789.9896064815,2008-12-07,23:45:02
39.897037,116.209056,0,182,39789.9896643519,2008-12-07,23:45:07
39.897041,116.209144,0,191,39789.9897222222,2008-12-07,23:45:12
39.897046,116.209249,0,196,39789.9897800926,2008-12-07,23:45:17
39.897054,116.20936,0,198,39789.989837963,2008-12-07,23:45:22
39.897073,116.209446,0,202,39789.9898958333,2008-12-07,23:45:27
39.897065,116.209514,0,205,39789.9899537037,2008-12-07,23:45:32
39.897077,116.209593,0,207,39789.9900115741,2008-12-07,23:45:37
39.897087,116.209659,0,210,39789.9900694444,2008-12-07,23:45:42
39.897092,116.209753,0,211,39789.9901273148,2008-12-07,23:45:47
39.897085,116.209826,0,215,39789.9901851852,2008-12-07,23:45:52
39.897088,116.209895,0,214,39789.9902430556,2008-12-07,23:45:57
39.89714,116.209945,0,218,39789.9903009259,2008-12-07,23:46:02
39.897123,116.210023,0,222,39789.9903587963,2008-12-07,23:46:07
39.897085,116.210064,0,223,39789.9904166667,2008-12-07,23:46:12
39.897071,116.210077,0,223,39789.990474537,2008-12-07,23:46:17
39.897013,116.210166,0,225,39789.9905324074,2008-12-07,23:46:22
39.896908,116.21023,0,221,39789.9905902778,2008-12-07,23:46:27
39.896838,116.210279,0,210,39789.9906481481,2008-12-07,23:46:32
39.8968,116.210296,0,205,39789.9907060185,2008-12-07,23:46:37
39.896741,116.210298,0,199,39789.9907638889,2008-12-07,23:46:42
39.896687,116.210319,0,197,39789.9908217593,2008-12-07,23:46:47
39.896618,116.21033,0,193,39789.9908796296,2008-12-07,23:46:52
39.896576,116.210328,0,190,39789.9909375,2008-12-07,23:46:57
39.896535,116.210326,0,189,39789.9909953704,2008-12-07,23:47:02
39.896491,116.210326,0,187,39789.9910532407,2008-12-07,23:47:07
39.896491,116.210326,0,187,39789.991087963,2008-12-07,23:47:10
39.896488,116.210328,0,183,39789.9911111111,2008-12-07,23:47:12
39.89646,116.210328,0,182,39789.9911689815,2008-12-07,23:47:17
39.896702,116.210215,0,171,39789.9938310185,2008-12-07,23:51:07
39.89679,116.210159,0,169,39789.9938888889,2008-12-07,23:51:12
39.896898,116.210122,0,169,39789.9939467593,2008-12-07,23:51:17
39.897023,116.210138,0,172,39789.9940046296,2008-12-07,23:51:22
39.897158,116.210166,0,182,39789.9940625,2008-12-07,23:51:27
39.897362,116.210169,0,195,39789.9941203704,2008-12-07,23:51:32
39.897503,116.210197,0,203,39789.9941782407,2008-12-07,23:51:37
39.897696,116.210173,0,212,39789.9942361111,2008-12-07,23:51:42
39.897998,116.210182,0,221,39789.9942939815,2008-12-07,23:51:47
39.898199,116.21024,0,221,39789.9943518518,2008-12-07,23:51:52
39.898269,116.210375,0,217,39789.9944097222,2008-12-07,23:51:57
39.898376,116.210689,0,211,39789.9944675926,2008-12-07,23:52:02
39.898413,116.211018,0,204,39789.994525463,2008-12-07,23:52:07
39.898477,116.211334,0,201,39789.9945833333,2008-12-07,23:52:12
39.898607,116.211649,0,196,39789.9946412037,2008-12-07,23:52:17
39.8988,116.211928,0,188,39789.9946990741,2008-12-07,23:52:22
39.898949,116.212235,0,179,39789.9947569444,2008-12-07,23:52:27
39.899063,116.212445,0,170,39789.9948148148,2008-12-07,23:52:32
39.899206,116.212665,0,161,39789.9948726852,2008-12-07,23:52:37
39.899335,116.212805,0,152,39789.9949305556,2008-12-07,23:52:42
39.899367,116.212829,0,145,39789.9949884259,2008-12-07,23:52:47
39.899418,116.212863,0,143,39789.9950462963,2008-12-07,23:52:52
39.899507,116.212995,0,142,39789.9951041667,2008-12-07,23:52:57
39.899661,116.21318,0,142,39789.995162037,2008-12-07,23:53:02
39.899799,116.213414,0,143,39789.9952199074,2008-12-07,23:53:07
39.899967,116.213685,0,142,39789.9952777778,2008-12-07,23:53:12
39.90013,116.214186,0,136,39789.9953356481,2008-12-07,23:53:17
39.900104,116.214564,0,131,39789.9953935185,2008-12-07,23:53:22
39.900212,116.214834,0,125,39789.9954513889,2008-12-07,23:53:27
39.90036,116.214985,0,119,39789.9955092593,2008-12-07,23:53:32
39.900617,116.214988,0,112,39789.9955671296,2008-12-07,23:53:37
39.900955,116.215018,0,103,39789.995625,2008-12-07,23:53:42
39.90135,116.215006,0,94,39789.9956828704,2008-12-07,23:53:47
39.901809,116.214994,0,92,39789.9957407407,2008-12-07,23:53:52
39.902286,116.214976,0,106,39789.9957986111,2008-12-07,23:53:57
39.902704,116.214991,0,119,39789.9958564815,2008-12-07,23:54:02
39.902969,116.215055,0,162,39789.9959143519,2008-12-07,23:54:07
39.903261,116.215057,0,170,39789.9959722222,2008-12-07,23:54:12
39.903545,116.215054,0,179,39789.9960300926,2008-12-07,23:54:17
39.903757,116.215061,0,187,39789.996087963,2008-12-07,23:54:22
39.903828,116.215046,0,193,39789.9961458333,2008-12-07,23:54:27
39.903838,116.215036,0,195,39789.9962037037,2008-12-07,23:54:32
39.903856,116.215049,0,195,39789.9962615741,2008-12-07,23:54:37
39.903963,116.215051,0,195,39789.9963194444,2008-12-07,23:54:42
39.90412,116.215058,0,194,39789.9963773148,2008-12-07,23:54:47
39.904283,116.215058,0,191,39789.9964351852,2008-12-07,23:54:52
39.904501,116.215049,0,194,39789.9964930556,2008-12-07,23:54:57
39.904712,116.215051,0,195,39789.9965509259,2008-12-07,23:55:02
39.904914,116.215076,0,197,39789.9966087963,2008-12-07,23:55:07
39.905128,116.215055,0,207,39789.9966666667,2008-12-07,23:55:12
39.905388,116.215006,0,211,39789.996724537,2008-12-07,23:55:17
39.905638,116.215001,0,214,39789.9967824074,2008-12-07,23:55:22
39.905858,116.214994,0,213,39789.9968402778,2008-12-07,23:55:27
39.905993,116.215049,0,217,39789.9968981481,2008-12-07,23:55:32
39.906016,116.21505,0,220,39789.9969560185,2008-12-07,23:55:37
39.906017,116.215051,0,220,39789.9970138889,2008-12-07,23:55:42
39.906017,116.215051,0,220,39789.9970717593,2008-12-07,23:55:47
39.906022,116.215049,0,220,39789.9971296296,2008-12-07,23:55:52
39.90603,116.215048,0,220,39789.9971875,2008-12-07,23:55:57
39.906032,116.215047,0,220,39789.9972453704,2008-12-07,23:56:02
39.906035,116.215046,0,219,39789.9973032407,2008-12-07,23:56:07
39.906038,116.215045,0,218,39789.9973611111,2008-12-07,23:56:12
39.906043,116.215045,0,216,39789.9974189815,2008-12-07,23:56:17
39.906043,116.215044,0,215,39789.9974768519,2008-12-07,23:56:22
39.906041,116.215044,0,215,39789.9975347222,2008-12-07,23:56:27
39.906041,116.215044,0,215,39789.9975694444,2008-12-07,23:56:30
39.906046,116.215044,0,215,39789.9975925926,2008-12-07,23:56:32
39.906036,116.215045,0,216,39789.997650463,2008-12-07,23:56:37
39.906036,116.215045,0,216,39789.9976851852,2008-12-07,23:56:40
39.906038,116.215044,0,215,39789.9977083333,2008-12-07,23:56:42
39.90614,116.214978,0,210,39789.9977662037,2008-12-07,23:56:47
39.90623,116.214811,0,208,39789.9978240741,2008-12-07,23:56:52
39.906223,116.214536,0,206,39789.9978819444,2008-12-07,23:56:57
39.906205,116.214248,0,204,39789.9979398148,2008-12-07,23:57:02
39.906197,116.213877,0,200,39789.9979976852,2008-12-07,23:57:07
39.906191,116.213491,0,199,39789.9980555556,2008-12-07,23:57:12
39.906192,116.213119,0,196,39789.9981134259,2008-12-07,23:57:17
39.906174,116.212781,0,194,39789.9981712963,2008-12-07,23:57:22
39.906173,116.212386,0,192,39789.9982291667,2008-12-07,23:57:27
39.906171,116.211951,0,190,39789.998287037,2008-12-07,23:57:32
39.90617,116.211479,0,188,39789.9983449074,2008-12-07,23:57:37
39.906176,116.210906,0,192,39789.9984027778,2008-12-07,23:57:42
39.906249,116.210308,0,192,39789.9984606481,2008-12-07,23:57:47
39.906243,116.209857,0,197,39789.9985185185,2008-12-07,23:57:52
39.90623,116.209315,0,200,39789.9985763889,2008-12-07,23:57:57
39.906244,116.208871,0,202,39789.9986342593,2008-12-07,23:58:02
39.906251,116.208535,0,202,39789.9986921296,2008-12-07,23:58:07
39.906258,116.208433,0,201,39789.99875,2008-12-07,23:58:12
39.906268,116.208383,0,208,39789.9988078704,2008-12-07,23:58:17
39.906265,116.20835,0,211,39789.9988657407,2008-12-07,23:58:22
39.906264,116.208303,0,214,39789.9989236111,2008-12-07,23:58:27
39.906257,116.208262,0,218,39789.9989814815,2008-12-07,23:58:32
39.906266,116.208227,0,221,39789.9990393519,2008-12-07,23:58:37
39.906269,116.208104,0,226,39789.9990972222,2008-12-07,23:58:42
39.906303,116.207972,0,240,39789.9991550926,2008-12-07,23:58:47
39.906288,116.207922,0,245,39789.999212963,2008-12-07,23:58:52
39.90631,116.207941,0,245,39789.9992708333,2008-12-07,23:58:57
39.906355,116.207956,0,239,39789.9993287037,2008-12-07,23:59:02
39.906357,116.20798,0,241,39789.9993865741,2008-12-07,23:59:07
39.906369,116.208012,0,239,39789.9994444444,2008-12-07,23:59:12
39.906344,116.208053,0,240,39789.9995023148,2008-12-07,23:59:17
39.906276,116.208066,0,239,39789.9995601852,2008-12-07,23:59:22
39.90623,116.208076,0,238,39789.9996180556,2008-12-07,23:59:27
39.906179,116.208058,0,236,39789.9996759259,2008-12-07,23:59:32
39.90612,116.208058,0,235,39789.9997337963,2008-12-07,23:59:37
39.90606,116.20806,0,240,39789.9997916667,2008-12-07,23:59:42
39.906014,116.208047,0,244,39789.999849537,2008-12-07,23:59:47
39.90602,116.208005,0,243,39789.9999074074,2008-12-07,23:59:52
39.906,116.207968,0,244,39789.9999652778,2008-12-07,23:59:57
39.906002,116.207926,0,244,39790.0000231481,2008-12-08,00:00:02
39.906007,116.207849,0,243,39790.0000810185,2008-12-08,00:00:07
39.906044,116.207747,0,242,39790.0001388889,2008-12-08,00:00:12
39.90605,116.207685,0,241,39790.0001967593,2008-12-08,00:00:17
39.90606,116.207593,0,236,39790.0002546296,2008-12-08,00:00:22
39.906056,116.207512,0,233,39790.0003125,2008-12-08,00:00:27
39.906057,116.207412,0,234,39790.0003703704,2008-12-08,00:00:32
39.906051,116.207325,0,236,39790.0004282407,2008-12-08,00:00:37
39.906044,116.207251,0,230,39790.0004861111,2008-12-08,00:00:42
39.906033,116.207149,0,225,39790.0005439815,2008-12-08,00:00:47
39.906029,116.207053,0,220,39790.0006018518,2008-12-08,00:00:52
39.906016,116.206972,0,218,39790.0006597222,2008-12-08,00:00:57
39.906016,116.20689,0,220,39790.0007175926,2008-12-08,00:01:02
39.906003,116.206807,0,221,39790.000775463,2008-12-08,00:01:07
39.906021,116.206717,0,221,39790.0008333333,2008-12-08,00:01:12
39.906044,116.206628,0,222,39790.0008912037,2008-12-08,00:01:17
39.906061,116.206562,0,225,39790.0009490741,2008-12-08,00:01:22
39.906095,116.206466,0,229,39790.0010069444,2008-12-08,00:01:27
39.906113,116.206388,0,231,39790.0010648148,2008-12-08,00:01:32
39.906014,116.206293,0,230,39790.0011226852,2008-12-08,00:01:37
39.90599,116.206273,0,235,39790.0011805556,2008-12-08,00:01:42
39.905945,116.206295,0,238,39790.0012384259,2008-12-08,00:01:47
39.905942,116.206372,0,241,39790.0012962963,2008-12-08,00:01:52
39.905933,116.206357,0,241,39790.0013541667,2008-12-08,00:01:57
39.905918,116.206358,0,241,39790.001412037,2008-12-08,00:02:02
39.905918,116.206358,0,241,39790.0014467593,2008-12-08,00:02:05
39.905918,116.206353,0,242,39790.0014699074,2008-12-08,00:02:07
39.905869,116.206434,0,242,39790.0015277778,2008-12-08,00:02:12
39.905875,116.206417,0,241,39790.0015856481,2008-12-08,00:02:17
39.905875,116.206417,0,241,39790.0016203704,2008-12-08,00:02:20
39.905875,116.206414,0,242,39790.0016435185,2008-12-08,00:02:22
39.905869,116.20638,0,241,39790.0017013889,2008-12-08,00:02:27
39.905942,116.2063,0,239,39790.0017592593,2008-12-08,00:02:32
39.905954,116.206314,0,239,39790.0018171296,2008-12-08,00:02:37
39.905954,116.206315,0,239,39790.001875,2008-12-08,00:02:42
39.905954,116.206315,0,239,39790.0019097222,2008-12-08,00:02:45
39.905954,116.206321,0,239,39790.0019328704,2008-12-08,00:02:47
39.905954,116.206335,0,239,39790.0019907407,2008-12-08,00:02:52
39.899457,116.385584,0,493,39790.1517013889,2008-12-08,03:38:27
39.899708,116.38597,0,494,39790.1517592593,2008-12-08,03:38:32
39.899761,116.386119,0,496,39790.1518171296,2008-12-08,03:38:37
39.899818,116.386275,0,497,39790.151875,2008-12-08,03:38:42
39.899878,116.386462,0,499,39790.1519328704,2008-12-08,03:38:47
39.899938,116.386689,0,501,39790.1519907407,2008-12-08,03:38:52
39.899995,116.386862,0,497,39790.1520486111,2008-12-08,03:38:57
39.9,116.387027,0,499,39790.1521064815,2008-12-08,03:39:02
39.89986,116.387353,0,500,39790.1521643519,2008-12-08,03:39:07
39.899761,116.387574,0,502,39790.1522222222,2008-12-08,03:39:12
39.899728,116.387642,0,504,39790.1522800926,2008-12-08,03:39:17
39.899543,116.386974,0,505,39790.152337963,2008-12-08,03:39:22
39.899512,116.386811,0,507,39790.1523958333,2008-12-08,03:39:27
39.898788,116.385893,0,507,39790.1524537037,2008-12-08,03:39:32
39.898801,116.38565,0,509,39790.1525115741,2008-12-08,03:39:37
39.89873,116.385648,0,512,39790.1525694444,2008-12-08,03:39:42
39.898703,116.385625,0,511,39790.1526273148,2008-12-08,03:39:47
39.898733,116.385602,0,507,39790.1526851852,2008-12-08,03:39:52
39.898748,116.385575,0,499,39790.1527430556,2008-12-08,03:39:57
39.898775,116.385529,0,493,39790.1528009259,2008-12-08,03:40:02
39.898787,116.385463,0,488,39790.1528587963,2008-12-08,03:40:07
39.898812,116.385408,0,483,39790.1529166667,2008-12-08,03:40:12
39.898803,116.385332,0,477,39790.152974537,2008-12-08,03:40:17
39.898823,116.385219,0,470,39790.1530324074,2008-12-08,03:40:22
39.898878,116.385087,0,464,39790.1530902778,2008-12-08,03:40:27
39.898954,116.384922,0,460,39790.1531481481,2008-12-08,03:40:32
39.898922,116.384841,0,458,39790.1532060185,2008-12-08,03:40:37
39.898915,116.384767,0,453,39790.1532638889,2008-12-08,03:40:42
39.89895,116.384669,0,447,39790.1533217593,2008-12-08,03:40:47
39.898974,116.384543,0,446,39790.1533796296,2008-12-08,03:40:52
39.898949,116.384479,0,446,39790.1534375,2008-12-08,03:40:57
39.898961,116.384384,0,443,39790.1534953704,2008-12-08,03:41:02
39.898948,116.384335,0,440,39790.1535532407,2008-12-08,03:41:07
39.898814,116.384129,0,437,39790.1536111111,2008-12-08,03:41:12
39.898823,116.384012,0,432,39790.1536689815,2008-12-08,03:41:17
39.8988,116.38395,0,429,39790.1537268519,2008-12-08,03:41:22
39.898805,116.383874,0,423,39790.1537847222,2008-12-08,03:41:27
39.898946,116.383811,0,424,39790.1538425926,2008-12-08,03:41:32
39.898836,116.383759,0,425,39790.153900463,2008-12-08,03:41:37
39.89876,116.383754,0,428,39790.1539583333,2008-12-08,03:41:42
39.898735,116.383695,0,435,39790.1540162037,2008-12-08,03:41:47
39.89872,116.383626,0,440,39790.1540740741,2008-12-08,03:41:52
39.898731,116.383528,0,446,39790.1541319444,2008-12-08,03:41:57
39.898756,116.383421,0,449,39790.1541898148,2008-12-08,03:42:02
39.898752,116.38333,0,449,39790.1542476852,2008-12-08,03:42:07
39.898763,116.383261,0,443,39790.1543055556,2008-12-08,03:42:12
39.89875,116.383171,0,444,39790.1543634259,2008-12-08,03:42:17
39.898744,116.383076,0,444,39790.1544212963,2008-12-08,03:42:22
39.898739,116.382978,0,445,39790.1544791667,2008-12-08,03:42:27
39.898709,116.382892,0,441,39790.154537037,2008-12-08,03:42:32
39.899078,116.382232,0,365,39790.1545949074,2008-12-08,03:42:37
39.899044,116.382147,0,356,39790.1546527778,2008-12-08,03:42:42
39.89903,116.382045,0,352,39790.1547106481,2008-12-08,03:42:47
39.89902,116.381969,0,348,39790.1547685185,2008-12-08,03:42:52
39.899017,116.3819,0,340,39790.1548263889,2008-12-08,03:42:57
39.899028,116.3819,0,306,39790.1548842593,2008-12-08,03:43:02
39.899046,116.381974,0,249,39790.1549421296,2008-12-08,03:43:07
39.899054,116.381986,0,222,39790.155,2008-12-08,03:43:12
39.89905,116.381967,0,204,39790.1550578704,2008-12-08,03:43:17
39.899021,116.381928,0,199,39790.1551157407,2008-12-08,03:43:22
39.898972,116.381892,0,194,39790.1551736111,2008-12-08,03:43:27
39.898901,116.381888,0,193,39790.1552314815,2008-12-08,03:43:32
39.898831,116.381903,0,195,39790.1552893519,2008-12-08,03:43:37
39.89881,116.381852,0,193,39790.1553472222,2008-12-08,03:43:42
39.898802,116.381824,0,195,39790.1554050926,2008-12-08,03:43:47
39.898712,116.381805,0,190,39790.155462963,2008-12-08,03:43:52
39.898654,116.381791,0,184,39790.1555208333,2008-12-08,03:43:57
39.898606,116.381783,0,184,39790.1555787037,2008-12-08,03:44:02
39.898569,116.381748,0,180,39790.1556365741,2008-12-08,03:44:07
39.89858,116.3817,0,176,39790.1556944444,2008-12-08,03:44:12
39.898598,116.381637,0,171,39790.1557523148,2008-12-08,03:44:17
39.898629,116.381589,0,168,39790.1558101852,2008-12-08,03:44:22
39.898673,116.381523,0,164,39790.1558680556,2008-12-08,03:44:27
39.898708,116.381451,0,160,39790.1559259259,2008-12-08,03:44:32
39.898763,116.381355,0,156,39790.1559837963,2008-12-08,03:44:37
39.898771,116.381284,0,152,39790.1560416667,2008-12-08,03:44:42
39.898734,116.381211,0,149,39790.156099537,2008-12-08,03:44:47
39.898744,116.381144,0,146,39790.1561574074,2008-12-08,03:44:52
39.898641,116.381088,0,147,39790.1562152778,2008-12-08,03:44:57
39.89861,116.38103,0,145,39790.1562731481,2008-12-08,03:45:02
39.89862,116.380921,0,142,39790.1563310185,2008-12-08,03:45:07
39.898595,116.380838,0,136,39790.1563888889,2008-12-08,03:45:12
39.8986,116.380826,0,137,39790.1564467593,2008-12-08,03:45:17
39.898617,116.380761,0,134,39790.1565046296,2008-12-08,03:45:22
39.898639,116.380648,0,132,39790.1565625,2008-12-08,03:45:27
39.898626,116.380544,0,129,39790.1566203704,2008-12-08,03:45:32
39.898543,116.380414,0,125,39790.1566782407,2008-12-08,03:45:37
39.898542,116.380296,0,123,39790.1567361111,2008-12-08,03:45:42
39.898556,116.380214,0,123,39790.1567939815,2008-12-08,03:45:47
39.898577,116.380091,0,122,39790.1568518518,2008-12-08,03:45:52
39.898599,116.379949,0,120,39790.1569097222,2008-12-08,03:45:57
39.898624,116.379851,0,120,39790.1569675926,2008-12-08,03:46:02
39.898624,116.379765,0,122,39790.157025463,2008-12-08,03:46:07
39.898487,116.379648,0,130,39790.1570833333,2008-12-08,03:46:12
39.8984,116.379529,0,129,39790.1571412037,2008-12-08,03:46:17
39.898373,116.379436,0,129,39790.1571990741,2008-12-08,03:46:22
39.898378,116.379314,0,135,39790.1572569444,2008-12-08,03:46:27
39.89837,116.379223,0,140,39790.1573148148,2008-12-08,03:46:32
39.898357,116.379126,0,145,39790.1573726852,2008-12-08,03:46:37
39.898355,116.379034,0,153,39790.1574305556,2008-12-08,03:46:42
39.89835,116.378962,0,159,39790.1574884259,2008-12-08,03:46:47
39.898371,116.378894,0,165,39790.1575462963,2008-12-08,03:46:52
39.898389,116.378816,0,168,39790.1576041667,2008-12-08,03:46:57
39.898384,116.378727,0,171,39790.157662037,2008-12-08,03:47:02
39.898404,116.378658,0,181,39790.1577199074,2008-12-08,03:47:07
39.898421,116.378607,0,185,39790.1577777778,2008-12-08,03:47:12
39.898421,116.378526,0,173,39790.1578356481,2008-12-08,03:47:17
39.898415,116.378467,0,167,39790.1578935185,2008-12-08,03:47:22
39.898418,116.37843,0,165,39790.1579513889,2008-12-08,03:47:27
39.898435,116.378316,0,160,39790.1580092593,2008-12-08,03:47:32
39.89843,116.37817,0,157,39790.1580671296,2008-12-08,03:47:37
39.898351,116.37786,0,135,39790.158125,2008-12-08,03:47:42
39.898317,116.377787,0,133,39790.1581828704,2008-12-08,03:47:47
39.898242,116.377789,0,129,39790.1582407407,2008-12-08,03:47:52
39.898168,116.377772,0,131,39790.1582986111,2008-12-08,03:47:57
39.898099,116.377774,0,137,39790.1583564815,2008-12-08,03:48:02
39.898008,116.37777,0,140,39790.1584143518,2008-12-08,03:48:07
39.897934,116.377768,0,145,39790.1584722222,2008-12-08,03:48:12
39.897859,116.37779,0,145,39790.1585300926,2008-12-08,03:48:17
39.897801,116.377822,0,146,39790.158587963,2008-12-08,03:48:22
39.897723,116.377847,0,147,39790.1586458333,2008-12-08,03:48:27
39.897669,116.377851,0,149,39790.1587037037,2008-12-08,03:48:32
39.89758,116.377869,0,147,39790.1587615741,2008-12-08,03:48:37
39.897509,116.37788,0,147,39790.1588194444,2008-12-08,03:48:42
39.897442,116.377879,0,152,39790.1588773148,2008-12-08,03:48:47
39.897381,116.377866,0,164,39790.1589351852,2008-12-08,03:48:52
39.89733,116.377857,0,174,39790.1589930556,2008-12-08,03:48:57
39.897253,116.377867,0,177,39790.1590509259,2008-12-08,03:49:02
39.89731,116.37784,0,166,39790.1591087963,2008-12-08,03:49:07
39.897381,116.377787,0,165,39790.1591666667,2008-12-08,03:49:12
39.897433,116.377717,0,164,39790.159224537,2008-12-08,03:49:17
39.897458,116.37765,0,167,39790.1592824074,2008-12-08,03:49:22
39.897484,116.377665,0,169,39790.1593402778,2008-12-08,03:49:27
39.897503,116.377668,0,169,39790.1593981481,2008-12-08,03:49:32
39.897514,116.37763,0,179,39790.1594560185,2008-12-08,03:49:37
39.897472,116.377624,0,182,39790.1595138889,2008-12-08,03:49:42
39.897368,116.377654,0,178,39790.1595717593,2008-12-08,03:49:47
39.89731,116.377672,0,173,39790.1596296296,2008-12-08,03:49:52
39.89726,116.377746,0,173,39790.1596875,2008-12-08,03:49:57
39.897241,116.377816,0,160,39790.1597453704,2008-12-08,03:50:02
39.897223,116.377894,0,141,39790.1598032407,2008-12-08,03:50:07
39.897174,116.377959,0,138,39790.1598611111,2008-12-08,03:50:12
39.897104,116.377971,0,135,39790.1599189815,2008-12-08,03:50:17
39.89703,116.377984,0,134,39790.1599768519,2008-12-08,03:50:22
39.896973,116.378002,0,136,39790.1600347222,2008-12-08,03:50:27
39.896906,116.378018,0,139,39790.1600925926,2008-12-08,03:50:32
39.896826,116.377968,0,135,39790.160150463,2008-12-08,03:50:37
39.896754,116.377926,0,129,39790.1602083333,2008-12-08,03:50:42
39.896688,116.377912,0,129,39790.1602662037,2008-12-08,03:50:47
39.896608,116.377942,0,128,39790.1603240741,2008-12-08,03:50:52
39.896536,116.377958,0,128,39790.1603819444,2008-12-08,03:50:57
39.896477,116.37798,0,129,39790.1604398148,2008-12-08,03:51:02
39.896403,116.377993,0,132,39790.1604976852,2008-12-08,03:51:07
39.896301,116.378017,0,135,39790.1605555556,2008-12-08,03:51:12
39.896262,116.377957,0,144,39790.1606134259,2008-12-08,03:51:17
39.896251,116.377872,0,154,39790.1606712963,2008-12-08,03:51:22
39.896241,116.377765,0,160,39790.1607291667,2008-12-08,03:51:27
39.896241,116.377725,0,165,39790.160787037,2008-12-08,03:51:32
39.896233,116.377723,0,164,39790.1608449074,2008-12-08,03:51:37
39.896233,116.377723,0,164,39790.1608796296,2008-12-08,03:51:40
39.896236,116.377723,0,165,39790.1609027778,2008-12-08,03:51:42
39.896258,116.377691,0,166,39790.1609606481,2008-12-08,03:51:47
39.896287,116.377648,0,167,39790.1610185185,2008-12-08,03:51:52
39.896294,116.377625,0,167,39790.1610763889,2008-12-08,03:51:57
39.896273,116.377622,0,168,39790.1611342593,2008-12-08,03:52:02
39.896265,116.377577,0,168,39790.1611921296,2008-12-08,03:52:07
39.896247,116.377534,0,169,39790.16125,2008-12-08,03:52:12
39.89624,116.377533,0,170,39790.1613078704,2008-12-08,03:52:17
39.89624,116.377533,0,170,39790.1613425926,2008-12-08,03:52:20
39.896235,116.377538,0,170,39790.1613657407,2008-12-08,03:52:22
39.896229,116.377527,0,170,39790.1614236111,2008-12-08,03:52:27
39.896202,116.37753,0,169,39790.1614814815,2008-12-08,03:52:32
39.896187,116.37754,0,169,39790.1615393519,2008-12-08,03:52:37
39.896177,116.377542,0,169,39790.1615972222,2008-12-08,03:52:42
39.896169,116.377544,0,169,39790.1616550926,2008-12-08,03:52:47
39.896165,116.377545,0,169,39790.161712963,2008-12-08,03:52:52
39.896165,116.377545,0,169,39790.1617476852,2008-12-08,03:52:55
39.896163,116.377545,0,169,39790.1617708333,2008-12-08,03:52:57
39.896145,116.377549,0,169,39790.1618287037,2008-12-08,03:53:02
39.896109,116.377543,0,169,39790.1618865741,2008-12-08,03:53:07
39.896093,116.377549,0,169,39790.1619444444,2008-12-08,03:53:12
39.896093,116.377549,0,169,39790.1619791667,2008-12-08,03:53:15
39.896088,116.377551,0,169,39790.1620023148,2008-12-08,03:53:17
39.896079,116.377552,0,169,39790.1620601852,2008-12-08,03:53:22
39.896072,116.377553,0,169,39790.1621180556,2008-12-08,03:53:27
39.896066,116.377555,0,169,39790.1621759259,2008-12-08,03:53:32
39.896066,116.377555,0,169,39790.1622106481,2008-12-08,03:53:35
39.896062,116.377556,0,169,39790.1622337963,2008-12-08,03:53:37
39.89605,116.377555,0,169,39790.1622916667,2008-12-08,03:53:42
39.896036,116.37756,0,169,39790.162349537,2008-12-08,03:53:47
39.896014,116.377563,0,169,39790.1624074074,2008-12-08,03:53:52
39.896164,116.377818,0,202,39790.172650463,2008-12-08,04:08:37
39.896167,116.377858,0,195,39790.1727083333,2008-12-08,04:08:42
39.896199,116.377851,0,201,39790.1727662037,2008-12-08,04:08:47
39.896204,116.377842,0,201,39790.1728240741,2008-12-08,04:08:52
39.896217,116.377848,0,203,39790.1728819444,2008-12-08,04:08:57
39.896203,116.377905,0,196,39790.1729398148,2008-12-08,04:09:02
39.896223,116.377944,0,190,39790.1729976852,2008-12-08,04:09:07
39.896294,116.377965,0,193,39790.1730555556,2008-12-08,04:09:12
39.896354,116.377944,0,201,39790.1731134259,2008-12-08,04:09:17
39.896442,116.377961,0,204,39790.1731712963,2008-12-08,04:09:22
39.896566,116.377945,0,175,39790.1732291667,2008-12-08,04:09:27
39.896594,116.377938,0,175,39790.173287037,2008-12-08,04:09:32
39.896619,116.377881,0,181,39790.1733449074,2008-12-08,04:09:37
39.896649,116.377829,0,187,39790.1734027778,2008-12-08,04:09:42
39.896728,116.37774,0,187,39790.1734606481,2008-12-08,04:09:47
39.896745,116.377742,0,186,39790.1735185185,2008-12-08,04:09:52
39.896816,116.377767,0,185,39790.1735763889,2008-12-08,04:09:57
39.896896,116.377834,0,183,39790.1736342593,2008-12-08,04:10:02
39.896961,116.377848,0,173,39790.1736921296,2008-12-08,04:10:07
39.896993,116.377839,0,168,39790.17375,2008-12-08,04:10:12
39.897054,116.377824,0,156,39790.1738078704,2008-12-08,04:10:17
39.897054,116.377824,0,156,39790.1738425926,2008-12-08,04:10:20
39.897053,116.377824,0,155,39790.1738657407,2008-12-08,04:10:22
39.897253,116.377825,0,151,39790.1739236111,2008-12-08,04:10:27
39.897372,116.377835,0,148,39790.1739814815,2008-12-08,04:10:32
39.897439,116.377823,0,140,39790.1740393518,2008-12-08,04:10:37
39.897457,116.377822,0,135,39790.1740972222,2008-12-08,04:10:42
39.897457,116.377822,0,135,39790.1741319444,2008-12-08,04:10:45
39.897458,116.377822,0,133,39790.1741550926,2008-12-08,04:10:47
39.897499,116.377839,0,133,39790.174212963,2008-12-08,04:10:52
39.897548,116.377839,0,132,39790.1742708333,2008-12-08,04:10:57
39.897616,116.377845,0,129,39790.1743287037,2008-12-08,04:11:02
39.897643,116.377823,0,129,39790.1743865741,2008-12-08,04:11:07
39.897734,116.377807,0,126,39790.1744444444,2008-12-08,04:11:12
39.897814,116.377799,0,137,39790.1745023148,2008-12-08,04:11:17
39.897837,116.377768,0,148,39790.1745601852,2008-12-08,04:11:22
39.897823,116.37778,0,157,39790.1746180556,2008-12-08,04:11:27
39.897874,116.377765,0,155,39790.1746759259,2008-12-08,04:11:32
39.897953,116.377795,0,137,39790.1747337963,2008-12-08,04:11:37
39.89803,116.377772,0,129,39790.1747916667,2008-12-08,04:11:42
39.898135,116.377804,0,128,39790.174849537,2008-12-08,04:11:47
39.898231,116.377874,0,118,39790.1749074074,2008-12-08,04:11:52
39.898309,116.377981,0,112,39790.1749652778,2008-12-08,04:11:57
39.898365,116.378101,0,110,39790.1750231481,2008-12-08,04:12:02
39.898402,116.378231,0,106,39790.1750810185,2008-12-08,04:12:07
39.898413,116.37832,0,104,39790.1751388889,2008-12-08,04:12:12
39.898418,116.378392,0,96,39790.1751967593,2008-12-08,04:12:17
39.898427,116.378452,0,86,39790.1752546296,2008-12-08,04:12:22
39.898411,116.378522,0,78,39790.1753125,2008-12-08,04:12:27
39.898403,116.378622,0,77,39790.1753703704,2008-12-08,04:12:32
39.898392,116.378713,0,71,39790.1754282407,2008-12-08,04:12:37
39.898391,116.378804,0,70,39790.1754861111,2008-12-08,04:12:42
39.898387,116.378886,0,66,39790.1755439815,2008-12-08,04:12:47
39.898371,116.37893,0,64,39790.1756018519,2008-12-08,04:12:52
39.898384,116.378986,0,62,39790.1756597222,2008-12-08,04:12:57
39.898397,116.379041,0,62,39790.1757175926,2008-12-08,04:13:02
39.898368,116.379105,0,60,39790.175775463,2008-12-08,04:13:07
39.898373,116.37918,0,54,39790.1758333333,2008-12-08,04:13:12
39.898337,116.379373,0,60,39790.1758912037,2008-12-08,04:13:17
39.898344,116.379454,0,56,39790.1759490741,2008-12-08,04:13:22
39.898344,116.379529,0,53,39790.1760069444,2008-12-08,04:13:27
39.898349,116.379607,0,51,39790.1760648148,2008-12-08,04:13:32
39.898344,116.379761,0,57,39790.1761226852,2008-12-08,04:13:37
39.89835,116.379837,0,57,39790.1761805556,2008-12-08,04:13:42
39.898376,116.379939,0,59,39790.1762384259,2008-12-08,04:13:47
39.898397,116.380033,0,61,39790.1762962963,2008-12-08,04:13:52
39.898393,116.380149,0,65,39790.1763541667,2008-12-08,04:13:57
39.898424,116.380215,0,66,39790.176412037,2008-12-08,04:14:02
39.898469,116.380304,0,70,39790.1764699074,2008-12-08,04:14:07
39.898488,116.380383,0,74,39790.1765277778,2008-12-08,04:14:12
39.898504,116.380476,0,81,39790.1765856481,2008-12-08,04:14:17
39.898548,116.380612,0,86,39790.1766435185,2008-12-08,04:14:22
39.898563,116.380701,0,98,39790.1767013889,2008-12-08,04:14:27
39.898519,116.380788,0,100,39790.1767592593,2008-12-08,04:14:32
39.898517,116.380873,0,104,39790.1768171296,2008-12-08,04:14:37
39.898495,116.380973,0,105,39790.176875,2008-12-08,04:14:42
39.898485,116.381069,0,106,39790.1769328704,2008-12-08,04:14:47
39.898485,116.381171,0,114,39790.1769907407,2008-12-08,04:14:52
39.89849,116.381245,0,113,39790.1770486111,2008-12-08,04:14:57
39.89851,116.381319,0,111,39790.1771064815,2008-12-08,04:15:02
39.898538,116.38141,0,106,39790.1771643519,2008-12-08,04:15:07
39.89857,116.381487,0,100,39790.1772222222,2008-12-08,04:15:12
39.898537,116.38155,0,104,39790.1772800926,2008-12-08,04:15:17
39.898502,116.381643,0,104,39790.177337963,2008-12-08,04:15:22
39.8985,116.381743,0,109,39790.1773958333,2008-12-08,04:15:27
39.898515,116.381793,0,116,39790.1774537037,2008-12-08,04:15:32
39.898558,116.381811,0,114,39790.1775115741,2008-12-08,04:15:37
39.898631,116.381812,0,111,39790.1775694444,2008-12-08,04:15:42
39.898798,116.381839,0,105,39790.1776273148,2008-12-08,04:15:47
39.898865,116.381876,0,100,39790.1776851852,2008-12-08,04:15:52
39.898963,116.381897,0,100,39790.1777430556,2008-12-08,04:15:57
39.899006,116.381944,0,106,39790.1778009259,2008-12-08,04:16:02
39.899052,116.382004,0,110,39790.1778587963,2008-12-08,04:16:07
39.899093,116.382063,0,110,39790.1779166667,2008-12-08,04:16:12
39.899138,116.38212,0,107,39790.177974537,2008-12-08,04:16:17
39.899162,116.382172,0,105,39790.1780324074,2008-12-08,04:16:22
39.899181,116.382254,0,103,39790.1780902778,2008-12-08,04:16:27
39.899187,116.382309,0,102,39790.1781481481,2008-12-08,04:16:32
39.899174,116.382375,0,102,39790.1782060185,2008-12-08,04:16:37
39.899165,116.382455,0,98,39790.1782638889,2008-12-08,04:16:42
39.899165,116.382544,0,92,39790.1783217593,2008-12-08,04:16:47
39.89915,116.382641,0,89,39790.1783796296,2008-12-08,04:16:52
39.89914,116.382697,0,89,39790.1784375,2008-12-08,04:16:57
39.899154,116.3828,0,87,39790.1784953704,2008-12-08,04:17:02
39.899166,116.382865,0,84,39790.1785532407,2008-12-08,04:17:07
39.89917,116.382932,0,81,39790.1786111111,2008-12-08,04:17:12
39.899183,116.383012,0,76,39790.1786689815,2008-12-08,04:17:17
39.899166,116.383088,0,74,39790.1787268519,2008-12-08,04:17:22
39.899153,116.383143,0,67,39790.1787847222,2008-12-08,04:17:27
39.899178,116.383161,0,62,39790.1788425926,2008-12-08,04:17:32
39.899174,116.383235,0,63,39790.178900463,2008-12-08,04:17:37
39.899155,116.383283,0,63,39790.1789583333,2008-12-08,04:17:42
39.899148,116.383369,0,65,39790.1790162037,2008-12-08,04:17:47
39.899149,116.383447,0,64,39790.1790740741,2008-12-08,04:17:52
39.899134,116.38353,0,67,39790.1791319444,2008-12-08,04:17:57
39.899145,116.383598,0,64,39790.1791898148,2008-12-08,04:18:02
39.899142,116.383675,0,63,39790.1792476852,2008-12-08,04:18:07
39.899178,116.383742,0,61,39790.1793055556,2008-12-08,04:18:12
39.899194,116.383821,0,60,39790.1793634259,2008-12-08,04:18:17
39.899204,116.383918,0,55,39790.1794212963,2008-12-08,04:18:22
39.899222,116.383978,0,47,39790.1794791667,2008-12-08,04:18:27
39.899248,116.384036,0,42,39790.179537037,2008-12-08,04:18:32
39.899256,116.3841,0,38,39790.1795949074,2008-12-08,04:18:37
39.899237,116.384189,0,38,39790.1796527778,2008-12-08,04:18:42
39.899242,116.384268,0,36,39790.1797106481,2008-12-08,04:18:47
39.899232,116.384353,0,33,39790.1797685185,2008-12-08,04:18:52
39.899211,116.384428,0,33,39790.1798263889,2008-12-08,04:18:57
39.899213,116.384495,0,34,39790.1798842593,2008-12-08,04:19:02
39.899239,116.384556,0,23,39790.1799421296,2008-12-08,04:19:07
39.899229,116.38464,0,23,39790.18,2008-12-08,04:19:12
39.899236,116.384706,0,18,39790.1800578704,2008-12-08,04:19:17
39.899258,116.384761,0,17,39790.1801157407,2008-12-08,04:19:22
39.899261,116.384858,0,15,39790.1801736111,2008-12-08,04:19:27
39.899248,116.384965,0,15,39790.1802314815,2008-12-08,04:19:32
39.899247,116.38503,0,24,39790.1802893518,2008-12-08,04:19:37
39.899243,116.385128,0,32,39790.1803472222,2008-12-08,04:19:42
39.899247,116.385189,0,43,39790.1804050926,2008-12-08,04:19:47
39.899237,116.385218,0,46,39790.180462963,2008-12-08,04:19:52
39.899288,116.385332,0,49,39790.1805208333,2008-12-08,04:19:57
39.899408,116.385573,0,78,39790.1805787037,2008-12-08,04:20:02
39.899514,116.385603,0,84,39790.1806365741,2008-12-08,04:20:07
39.899562,116.38563,0,87,39790.1806944444,2008-12-08,04:20:12
39.899603,116.385635,0,89,39790.1807523148,2008-12-08,04:20:17
39.89967,116.385643,0,91,39790.1808101852,2008-12-08,04:20:22
39.899749,116.385531,0,104,39790.1808680556,2008-12-08,04:20:27
39.899848,116.385451,0,102,39790.1809259259,2008-12-08,04:20:32
39.899921,116.385395,0,109,39790.1809837963,2008-12-08,04:20:37
39.899999,116.385329,0,118,39790.1810416667,2008-12-08,04:20:42
39.900038,116.38528,0,123,39790.181099537,2008-12-08,04:20:47
39.900081,116.38525,0,119,39790.1811574074,2008-12-08,04:20:52
39.900113,116.385238,0,127,39790.1812152778,2008-12-08,04:20:57
39.900156,116.385213,0,134,39790.1812731481,2008-12-08,04:21:02
39.900173,116.385227,0,141,39790.1813310185,2008-12-08,04:21:07
39.900164,116.385271,0,161,39790.1813888889,2008-12-08,04:21:12
39.900198,116.385317,0,173,39790.1814467593,2008-12-08,04:21:17
39.900289,116.385595,0,204,39790.1815046296,2008-12-08,04:21:22
39.900342,116.38567,0,202,39790.1815625,2008-12-08,04:21:27
39.900367,116.385762,0,207,39790.1816203704,2008-12-08,04:21:32
39.900392,116.385842,0,210,39790.1816782407,2008-12-08,04:21:37
39.900419,116.385925,0,210,39790.1817361111,2008-12-08,04:21:42
39.90042,116.385968,0,215,39790.1817939815,2008-12-08,04:21:47
39.90043,116.38603,0,222,39790.1818518518,2008-12-08,04:21:52
39.900456,116.386099,0,223,39790.1819097222,2008-12-08,04:21:57
39.90047,116.386172,0,228,39790.1819675926,2008-12-08,04:22:02
39.900496,116.386214,0,232,39790.182025463,2008-12-08,04:22:07
39.900457,116.38628,0,236,39790.1820833333,2008-12-08,04:22:12
39.900455,116.386436,0,217,39790.1821412037,2008-12-08,04:22:17
39.900464,116.386529,0,214,39790.1821990741,2008-12-08,04:22:22
39.900461,116.386611,0,212,39790.1822569444,2008-12-08,04:22:27
39.900457,116.386634,0,211,39790.1823148148,2008-12-08,04:22:32
39.900487,116.386682,0,211,39790.1823726852,2008-12-08,04:22:37
39.900504,116.386759,0,200,39790.1824305556,2008-12-08,04:22:42
39.900509,116.386777,0,196,39790.1824884259,2008-12-08,04:22:47
39.900533,116.386796,0,193,39790.1825462963,2008-12-08,04:22:52
39.900545,116.386826,0,192,39790.1826041667,2008-12-08,04:22:57
39.900558,116.386844,0,191,39790.182662037,2008-12-08,04:23:02
39.900553,116.386827,0,191,39790.1827199074,2008-12-08,04:23:07
39.900414,116.387014,0,-69,39790.1829513889,2008-12-08,04:23:27
