# Supplementary material for: A location privacy protection method based on blockchain and threshold cryptography
Source: PLoS One. 2025 Jun 4;20(6):e0324551. doi: 10.1371/journal.pone.0324551 (PMC12136415; doi:10.1371/journal.pone.0324551)
Supplement: S1 File — (ZIP) [file pone.0324551.s001.zip › Data/002/Trajectory/20081208104929.plt]

Geolife trajectory
WGS 84
Altitude is in Feet
Reserved 3
0,2,255,My Track,0,0,2,8421376
0
39.900288,116.385646,0,99,39790.4510300926,2008-12-08,10:49:29
39.900204,116.38539,0,62,39790.451087963,2008-12-08,10:49:34
39.900178,116.385276,0,133,39790.4511458333,2008-12-08,10:49:39
39.900164,116.385229,0,162,39790.4512037037,2008-12-08,10:49:44
39.900165,116.38521,0,182,39790.4512615741,2008-12-08,10:49:49
39.900144,116.385184,0,186,39790.4513194444,2008-12-08,10:49:54
39.9001,116.38518,0,186,39790.4513773148,2008-12-08,10:49:59
39.900048,116.385181,0,190,39790.4514351852,2008-12-08,10:50:04
39.899978,116.385201,0,189,39790.4514930556,2008-12-08,10:50:09
39.899918,116.385265,0,182,39790.4515509259,2008-12-08,10:50:14
39.899865,116.385264,0,182,39790.4516087963,2008-12-08,10:50:19
39.89981,116.385302,0,180,39790.4516666667,2008-12-08,10:50:24
39.899755,116.385325,0,176,39790.451724537,2008-12-08,10:50:29
39.899705,116.38539,0,170,39790.4517824074,2008-12-08,10:50:34
39.899649,116.385407,0,167,39790.4518402778,2008-12-08,10:50:39
39.899587,116.385265,0,170,39790.4518981481,2008-12-08,10:50:44
39.899523,116.385208,0,170,39790.4519560185,2008-12-08,10:50:49
39.899447,116.385319,0,172,39790.4520138889,2008-12-08,10:50:54
39.899359,116.385322,0,174,39790.4520717593,2008-12-08,10:50:59
39.899275,116.385331,0,174,39790.4521296296,2008-12-08,10:51:04
39.899189,116.385381,0,177,39790.4521875,2008-12-08,10:51:09
39.899154,116.385437,0,178,39790.4522453704,2008-12-08,10:51:14
39.899109,116.385482,0,178,39790.4523032407,2008-12-08,10:51:19
39.899048,116.385506,0,178,39790.4523611111,2008-12-08,10:51:24
39.898978,116.385624,0,172,39790.4524189815,2008-12-08,10:51:29
39.898918,116.385754,0,160,39790.4524768519,2008-12-08,10:51:34
39.898864,116.385811,0,143,39790.4525347222,2008-12-08,10:51:39
39.898791,116.38583,0,132,39790.4525925926,2008-12-08,10:51:44
39.898727,116.385836,0,128,39790.452650463,2008-12-08,10:51:49
39.898653,116.385841,0,126,39790.4527083333,2008-12-08,10:51:54
39.898586,116.385825,0,123,39790.4527662037,2008-12-08,10:51:59
39.898548,116.385838,0,123,39790.4528240741,2008-12-08,10:52:04
39.898543,116.385839,0,130,39790.4528819444,2008-12-08,10:52:09
39.898543,116.385839,0,130,39790.4529166667,2008-12-08,10:52:12
39.898535,116.385837,0,130,39790.4529398148,2008-12-08,10:52:14
39.898517,116.385805,0,132,39790.4529976852,2008-12-08,10:52:19
39.898478,116.38574,0,134,39790.4530555556,2008-12-08,10:52:24
39.898413,116.385724,0,137,39790.4531134259,2008-12-08,10:52:29
39.898352,116.385706,0,138,39790.4531712963,2008-12-08,10:52:34
39.898324,116.3857,0,139,39790.4532291667,2008-12-08,10:52:39
39.898324,116.385678,0,137,39790.453287037,2008-12-08,10:52:44
39.898355,116.385586,0,137,39790.4533449074,2008-12-08,10:52:49
39.898353,116.385511,0,139,39790.4534027778,2008-12-08,10:52:54
39.898343,116.385422,0,143,39790.4534606481,2008-12-08,10:52:59
39.898372,116.385345,0,147,39790.4535185185,2008-12-08,10:53:04
39.898374,116.385254,0,150,39790.4535763889,2008-12-08,10:53:09
39.898405,116.385164,0,154,39790.4536342593,2008-12-08,10:53:14
39.898413,116.385096,0,155,39790.4536921296,2008-12-08,10:53:19
39.898422,116.385024,0,156,39790.45375,2008-12-08,10:53:24
39.898436,116.384945,0,158,39790.4538078704,2008-12-08,10:53:29
39.898431,116.384866,0,159,39790.4538657407,2008-12-08,10:53:34
39.898424,116.384784,0,160,39790.4539236111,2008-12-08,10:53:39
39.898429,116.384694,0,162,39790.4539814815,2008-12-08,10:53:44
39.89842,116.384598,0,163,39790.4540393518,2008-12-08,10:53:49
39.898424,116.384505,0,165,39790.4540972222,2008-12-08,10:53:54
39.898401,116.38442,0,167,39790.4541550926,2008-12-08,10:53:59
39.898354,116.384352,0,174,39790.454212963,2008-12-08,10:54:04
39.898319,116.384285,0,179,39790.4542708333,2008-12-08,10:54:09
39.898209,116.384243,0,182,39790.4543287037,2008-12-08,10:54:14
39.898094,116.384176,0,176,39790.4543865741,2008-12-08,10:54:19
39.898067,116.384252,0,178,39790.4544444444,2008-12-08,10:54:24
39.898034,116.384261,0,175,39790.4545023148,2008-12-08,10:54:29
39.897954,116.38425,0,171,39790.4545601852,2008-12-08,10:54:34
39.897881,116.384243,0,172,39790.4546180556,2008-12-08,10:54:39
39.897798,116.384258,0,171,39790.4546759259,2008-12-08,10:54:44
39.89772,116.384255,0,172,39790.4547337963,2008-12-08,10:54:49
39.897655,116.384268,0,175,39790.4547916667,2008-12-08,10:54:54
39.897613,116.384282,0,173,39790.454849537,2008-12-08,10:54:59
39.897617,116.384202,0,169,39790.4549074074,2008-12-08,10:55:04
39.897607,116.384128,0,170,39790.4549652778,2008-12-08,10:55:09
39.897585,116.384061,0,172,39790.4550231481,2008-12-08,10:55:14
39.897559,116.383984,0,175,39790.4550810185,2008-12-08,10:55:19
39.897519,116.383918,0,177,39790.4551388889,2008-12-08,10:55:24
39.897548,116.383851,0,178,39790.4551967593,2008-12-08,10:55:29
39.89757,116.383737,0,173,39790.4552546296,2008-12-08,10:55:34
39.89757,116.383671,0,174,39790.4553125,2008-12-08,10:55:39
39.897551,116.383557,0,164,39790.4553703704,2008-12-08,10:55:44
39.897555,116.383464,0,157,39790.4554282407,2008-12-08,10:55:49
39.897558,116.383372,0,154,39790.4554861111,2008-12-08,10:55:54
39.897562,116.383275,0,154,39790.4555439815,2008-12-08,10:55:59
39.897548,116.383204,0,156,39790.4556018518,2008-12-08,10:56:04
39.897564,116.383144,0,159,39790.4556597222,2008-12-08,10:56:09
39.897553,116.383057,0,158,39790.4557175926,2008-12-08,10:56:14
39.897552,116.382965,0,160,39790.455775463,2008-12-08,10:56:19
39.897555,116.382831,0,153,39790.4558333333,2008-12-08,10:56:24
39.897547,116.382747,0,153,39790.4558912037,2008-12-08,10:56:29
39.897539,116.382652,0,154,39790.4559490741,2008-12-08,10:56:34
39.897549,116.382604,0,157,39790.4560069444,2008-12-08,10:56:39
39.897537,116.382514,0,157,39790.4560648148,2008-12-08,10:56:44
39.897542,116.38241,0,158,39790.4561226852,2008-12-08,10:56:49
39.897523,116.382322,0,160,39790.4561805556,2008-12-08,10:56:54
39.897523,116.382256,0,164,39790.4562384259,2008-12-08,10:56:59
39.897511,116.382153,0,161,39790.4562962963,2008-12-08,10:57:04
39.897491,116.382053,0,161,39790.4563541667,2008-12-08,10:57:09
39.897491,116.381971,0,164,39790.456412037,2008-12-08,10:57:14
39.897487,116.381913,0,164,39790.4564699074,2008-12-08,10:57:19
39.897494,116.381855,0,161,39790.4565277778,2008-12-08,10:57:24
39.89751,116.381793,0,159,39790.4565856481,2008-12-08,10:57:29
39.89752,116.381706,0,162,39790.4566435185,2008-12-08,10:57:34
39.897521,116.381636,0,163,39790.4567013889,2008-12-08,10:57:39
39.897541,116.381541,0,160,39790.4567592593,2008-12-08,10:57:44
39.897535,116.381461,0,158,39790.4568171296,2008-12-08,10:57:49
39.897491,116.381382,0,153,39790.456875,2008-12-08,10:57:54
39.897494,116.381294,0,152,39790.4569328704,2008-12-08,10:57:59
39.897499,116.381206,0,147,39790.4569907407,2008-12-08,10:58:04
39.897485,116.381118,0,145,39790.4570486111,2008-12-08,10:58:09
39.897501,116.381053,0,136,39790.4571064815,2008-12-08,10:58:14
39.897486,116.380949,0,133,39790.4571643519,2008-12-08,10:58:19
39.897498,116.380857,0,134,39790.4572222222,2008-12-08,10:58:24
39.897471,116.380769,0,134,39790.4572800926,2008-12-08,10:58:29
39.89747,116.38068,0,129,39790.457337963,2008-12-08,10:58:34
39.897474,116.380581,0,122,39790.4573958333,2008-12-08,10:58:39
39.897478,116.380506,0,120,39790.4574537037,2008-12-08,10:58:44
39.897495,116.380468,0,117,39790.4575115741,2008-12-08,10:58:49
39.897499,116.380461,0,117,39790.4575694444,2008-12-08,10:58:54
39.897499,116.38046,0,117,39790.4576273148,2008-12-08,10:58:59
39.897499,116.380464,0,117,39790.4576851852,2008-12-08,10:59:04
39.897499,116.380464,0,117,39790.4577199074,2008-12-08,10:59:07
39.897499,116.380463,0,118,39790.4577430556,2008-12-08,10:59:09
39.897474,116.380438,0,121,39790.4578009259,2008-12-08,10:59:14
39.897465,116.38043,0,121,39790.4578587963,2008-12-08,10:59:19
39.897465,116.380419,0,121,39790.4579166667,2008-12-08,10:59:24
39.897461,116.38041,0,122,39790.457974537,2008-12-08,10:59:29
39.89746,116.38036,0,123,39790.4580324074,2008-12-08,10:59:34
39.89747,116.380285,0,120,39790.4580902778,2008-12-08,10:59:39
39.897488,116.380253,0,118,39790.4581481481,2008-12-08,10:59:44
39.897487,116.380164,0,112,39790.4582060185,2008-12-08,10:59:49
39.897462,116.380107,0,106,39790.4582638889,2008-12-08,10:59:54
39.897461,116.380027,0,98,39790.4583217593,2008-12-08,10:59:59
39.897474,116.379948,0,94,39790.4583796296,2008-12-08,11:00:04
39.897459,116.379849,0,90,39790.4584375,2008-12-08,11:00:09
39.897473,116.379751,0,90,39790.4584953704,2008-12-08,11:00:14
39.897479,116.379682,0,93,39790.4585532407,2008-12-08,11:00:19
39.897469,116.379622,0,93,39790.4586111111,2008-12-08,11:00:24
39.897483,116.379555,0,92,39790.4586689815,2008-12-08,11:00:29
39.897457,116.379467,0,99,39790.4587268519,2008-12-08,11:00:34
39.897462,116.379399,0,104,39790.4587847222,2008-12-08,11:00:39
39.897474,116.379354,0,104,39790.4588425926,2008-12-08,11:00:44
39.897499,116.379297,0,106,39790.458900463,2008-12-08,11:00:49
39.897514,116.379214,0,108,39790.4589583333,2008-12-08,11:00:54
39.897517,116.37913,0,108,39790.4590162037,2008-12-08,11:00:59
39.897519,116.379081,0,107,39790.4590740741,2008-12-08,11:01:04
39.89751,116.379065,0,107,39790.4591319444,2008-12-08,11:01:09
39.89751,116.379027,0,105,39790.4591898148,2008-12-08,11:01:14
39.89751,116.378948,0,104,39790.4592476852,2008-12-08,11:01:19
39.897535,116.378872,0,106,39790.4593055556,2008-12-08,11:01:24
39.897544,116.378843,0,108,39790.4593634259,2008-12-08,11:01:29
39.897526,116.378817,0,108,39790.4594212963,2008-12-08,11:01:34
39.897504,116.378747,0,111,39790.4594791667,2008-12-08,11:01:39
39.897452,116.37869,0,113,39790.459537037,2008-12-08,11:01:44
39.89747,116.378608,0,112,39790.4595949074,2008-12-08,11:01:49
39.897482,116.378544,0,112,39790.4596527778,2008-12-08,11:01:54
39.897465,116.37844,0,111,39790.4597106481,2008-12-08,11:01:59
39.89745,116.378393,0,107,39790.4597685185,2008-12-08,11:02:04
39.897435,116.378334,0,105,39790.4598263889,2008-12-08,11:02:09
39.897415,116.378274,0,101,39790.4598842593,2008-12-08,11:02:14
39.897383,116.378235,0,101,39790.4599421296,2008-12-08,11:02:19
39.897322,116.378234,0,103,39790.46,2008-12-08,11:02:24
39.897278,116.378224,0,103,39790.4600578704,2008-12-08,11:02:29
39.897217,116.378227,0,107,39790.4601157407,2008-12-08,11:02:34
39.897174,116.378231,0,106,39790.4601736111,2008-12-08,11:02:39
39.897123,116.37824,0,105,39790.4602314815,2008-12-08,11:02:44
39.897071,116.378238,0,100,39790.4602893519,2008-12-08,11:02:49
39.897028,116.378255,0,97,39790.4603472222,2008-12-08,11:02:54
39.896988,116.378273,0,98,39790.4604050926,2008-12-08,11:02:59
39.896968,116.378278,0,96,39790.460462963,2008-12-08,11:03:04
39.896956,116.378272,0,96,39790.4605208333,2008-12-08,11:03:09
39.896929,116.378266,0,95,39790.4605787037,2008-12-08,11:03:14
39.897147,116.378157,0,122,39790.4647453704,2008-12-08,11:09:14
39.897337,116.378123,0,124,39790.4648032407,2008-12-08,11:09:19
39.897565,116.378072,0,128,39790.4648611111,2008-12-08,11:09:24
39.897871,116.377931,0,137,39790.4649189815,2008-12-08,11:09:29
39.898307,116.377872,0,141,39790.4649768519,2008-12-08,11:09:34
39.898609,116.377916,0,133,39790.4650347222,2008-12-08,11:09:39
39.898665,116.377933,0,129,39790.4650925926,2008-12-08,11:09:44
39.898714,116.377946,0,129,39790.465150463,2008-12-08,11:09:49
39.898779,116.37783,0,121,39790.4652083333,2008-12-08,11:09:54
39.89877,116.377543,0,110,39790.4652662037,2008-12-08,11:09:59
39.898757,116.377153,0,101,39790.4653240741,2008-12-08,11:10:04
39.898746,116.376669,0,97,39790.4653819444,2008-12-08,11:10:09
39.898727,116.376129,0,92,39790.4654398148,2008-12-08,11:10:14
39.898709,116.375567,0,89,39790.4654976852,2008-12-08,11:10:19
39.898691,116.374992,0,94,39790.4655555556,2008-12-08,11:10:24
39.898668,116.374375,0,97,39790.4656134259,2008-12-08,11:10:29
39.898637,116.373721,0,98,39790.4656712963,2008-12-08,11:10:34
39.898618,116.373063,0,100,39790.4657291667,2008-12-08,11:10:39
39.898597,116.372434,0,100,39790.465787037,2008-12-08,11:10:44
39.898566,116.371794,0,104,39790.4658449074,2008-12-08,11:10:49
39.898555,116.371289,0,109,39790.4659027778,2008-12-08,11:10:54
39.898561,116.371144,0,118,39790.4659606481,2008-12-08,11:10:59
39.898549,116.371154,0,121,39790.4660185185,2008-12-08,11:11:04
39.898548,116.37114,0,120,39790.4660763889,2008-12-08,11:11:09
39.898543,116.370914,0,118,39790.4661342593,2008-12-08,11:11:14
39.898561,116.370645,0,112,39790.4661921296,2008-12-08,11:11:19
39.898626,116.37038,0,107,39790.46625,2008-12-08,11:11:24
39.898615,116.37001,0,103,39790.4663078704,2008-12-08,11:11:29
39.898622,116.369574,0,102,39790.4663657407,2008-12-08,11:11:34
39.898606,116.369081,0,102,39790.4664236111,2008-12-08,11:11:39
39.898536,116.368623,0,101,39790.4664814815,2008-12-08,11:11:44
39.898508,116.36838,0,100,39790.4665393519,2008-12-08,11:11:49
39.89859,116.368166,0,100,39790.4665972222,2008-12-08,11:11:54
39.898838,116.368083,0,101,39790.4666550926,2008-12-08,11:11:59
39.899178,116.368083,0,102,39790.466712963,2008-12-08,11:12:04
39.899612,116.368119,0,96,39790.4667708333,2008-12-08,11:12:09
39.900048,116.368131,0,94,39790.4668287037,2008-12-08,11:12:14
39.900612,116.368143,0,108,39790.4668865741,2008-12-08,11:12:19
39.901099,116.368128,0,104,39790.4669444444,2008-12-08,11:12:24
39.901564,116.368107,0,101,39790.4670023148,2008-12-08,11:12:29
39.902039,116.368101,0,93,39790.4670601852,2008-12-08,11:12:34
39.902441,116.368079,0,91,39790.4671180556,2008-12-08,11:12:39
39.90273,116.368056,0,101,39790.4671759259,2008-12-08,11:12:44
39.903015,116.368029,0,94,39790.4672337963,2008-12-08,11:12:49
39.903284,116.368009,0,94,39790.4672916667,2008-12-08,11:12:54
39.90352,116.368051,0,93,39790.467349537,2008-12-08,11:12:59
39.903622,116.36809,0,92,39790.4674074074,2008-12-08,11:13:04
39.903648,116.368138,0,92,39790.4674652778,2008-12-08,11:13:09
39.903663,116.368165,0,83,39790.4675231481,2008-12-08,11:13:14
39.903663,116.368165,0,83,39790.4675578704,2008-12-08,11:13:17
39.903671,116.368163,0,77,39790.4675810185,2008-12-08,11:13:19
39.903803,116.368083,0,76,39790.4676388889,2008-12-08,11:13:24
39.904007,116.368127,0,89,39790.4676967593,2008-12-08,11:13:29
39.904235,116.368183,0,103,39790.4677546296,2008-12-08,11:13:34
39.904378,116.368188,0,90,39790.4678125,2008-12-08,11:13:39
39.904385,116.368164,0,76,39790.4678703704,2008-12-08,11:13:44
39.904387,116.368163,0,68,39790.4679282407,2008-12-08,11:13:49
39.904387,116.368163,0,68,39790.467962963,2008-12-08,11:13:52
39.904389,116.368163,0,63,39790.4679861111,2008-12-08,11:13:54
39.904411,116.36816,0,57,39790.4680439815,2008-12-08,11:13:59
39.904541,116.368124,0,59,39790.4681018519,2008-12-08,11:14:04
39.904725,116.368107,0,47,39790.4681597222,2008-12-08,11:14:09
39.904828,116.368076,0,47,39790.4682175926,2008-12-08,11:14:14
39.904834,116.368078,0,39,39790.468275463,2008-12-08,11:14:19
39.904834,116.368078,0,39,39790.4683101852,2008-12-08,11:14:22
39.904837,116.368076,0,36,39790.4683333333,2008-12-08,11:14:24
39.904896,116.368085,0,39,39790.4683912037,2008-12-08,11:14:29
39.905106,116.368064,0,59,39790.4684490741,2008-12-08,11:14:34
39.905348,116.368037,0,77,39790.4685069444,2008-12-08,11:14:39
39.905655,116.368057,0,107,39790.4685648148,2008-12-08,11:14:44
39.905933,116.368078,0,134,39790.4686226852,2008-12-08,11:14:49
39.90614,116.368132,0,174,39790.4686805556,2008-12-08,11:14:54
39.906301,116.368153,0,189,39790.4687384259,2008-12-08,11:14:59
39.906483,116.36812,0,207,39790.4687962963,2008-12-08,11:15:04
39.906655,116.368101,0,228,39790.4688541667,2008-12-08,11:15:09
39.90685,116.368123,0,252,39790.468912037,2008-12-08,11:15:14
39.907091,116.36813,0,262,39790.4689699074,2008-12-08,11:15:19
39.907303,116.368099,0,258,39790.4690277778,2008-12-08,11:15:24
39.907417,116.368076,0,236,39790.4690856481,2008-12-08,11:15:29
39.907462,116.368123,0,235,39790.4691435185,2008-12-08,11:15:34
39.907436,116.368383,0,225,39790.4692013889,2008-12-08,11:15:39
39.907447,116.368724,0,225,39790.4692592593,2008-12-08,11:15:44
39.907427,116.369,0,238,39790.4693171296,2008-12-08,11:15:49
39.907458,116.369152,0,257,39790.469375,2008-12-08,11:15:54
39.907503,116.369364,0,269,39790.4694328704,2008-12-08,11:15:59
39.907523,116.369637,0,283,39790.4694907407,2008-12-08,11:16:04
39.907603,116.370021,0,300,39790.4695486111,2008-12-08,11:16:09
39.907608,116.370156,0,297,39790.4696064815,2008-12-08,11:16:14
39.907555,116.370224,0,284,39790.4696643518,2008-12-08,11:16:19
39.907419,116.370225,0,252,39790.4697222222,2008-12-08,11:16:24
39.907235,116.370193,0,233,39790.4697800926,2008-12-08,11:16:29
39.906988,116.370077,0,192,39790.469837963,2008-12-08,11:16:34
39.906644,116.370036,0,160,39790.4698958333,2008-12-08,11:16:39
39.906337,116.370016,0,131,39790.4699537037,2008-12-08,11:16:44
39.906205,116.370036,0,129,39790.4700115741,2008-12-08,11:16:49
39.906165,116.370031,0,125,39790.4700694444,2008-12-08,11:16:54
39.906143,116.370037,0,121,39790.4701273148,2008-12-08,11:16:59
39.906079,116.370024,0,117,39790.4701851852,2008-12-08,11:17:04
39.90604,116.370004,0,114,39790.4702430556,2008-12-08,11:17:09
39.905959,116.369921,0,113,39790.4703009259,2008-12-08,11:17:14
39.90592,116.369698,0,112,39790.4703587963,2008-12-08,11:17:19
39.905903,116.369455,0,114,39790.4704166667,2008-12-08,11:17:24
39.90591,116.369107,0,116,39790.470474537,2008-12-08,11:17:29
39.905895,116.368638,0,121,39790.4705324074,2008-12-08,11:17:34
39.905834,116.368101,0,133,39790.4705902778,2008-12-08,11:17:39
39.905838,116.367545,0,143,39790.4706481481,2008-12-08,11:17:44
39.905853,116.367037,0,152,39790.4707060185,2008-12-08,11:17:49
39.905891,116.366746,0,159,39790.4707638889,2008-12-08,11:17:54
39.905892,116.366477,0,166,39790.4708217593,2008-12-08,11:17:59
39.905897,116.366089,0,175,39790.4708796296,2008-12-08,11:18:04
39.9059,116.365621,0,185,39790.4709375,2008-12-08,11:18:09
39.905907,116.365203,0,195,39790.4709953704,2008-12-08,11:18:14
39.905916,116.364871,0,202,39790.4710532407,2008-12-08,11:18:19
39.905937,116.364551,0,206,39790.4711111111,2008-12-08,11:18:24
39.905947,116.364186,0,208,39790.4711689815,2008-12-08,11:18:29
39.905971,116.363795,0,212,39790.4712268518,2008-12-08,11:18:34
39.905971,116.36336,0,218,39790.4712847222,2008-12-08,11:18:39
39.905973,116.362909,0,222,39790.4713425926,2008-12-08,11:18:44
39.905984,116.362465,0,230,39790.471400463,2008-12-08,11:18:49
39.905999,116.362098,0,240,39790.4714583333,2008-12-08,11:18:54
39.906006,116.361721,0,249,39790.4715162037,2008-12-08,11:18:59
39.906003,116.361256,0,260,39790.4715740741,2008-12-08,11:19:04
39.906012,116.360797,0,268,39790.4716319444,2008-12-08,11:19:09
39.906013,116.36032,0,276,39790.4716898148,2008-12-08,11:19:14
39.906029,116.359838,0,286,39790.4717476852,2008-12-08,11:19:19
39.906047,116.359395,0,291,39790.4718055556,2008-12-08,11:19:24
39.906063,116.358897,0,299,39790.4718634259,2008-12-08,11:19:29
39.906064,116.358395,0,308,39790.4719212963,2008-12-08,11:19:34
39.906053,116.358123,0,307,39790.4719791667,2008-12-08,11:19:39
39.906031,116.358143,0,277,39790.472037037,2008-12-08,11:19:44
39.906031,116.358143,0,277,39790.4720717593,2008-12-08,11:19:47
39.906031,116.358147,0,280,39790.4720949074,2008-12-08,11:19:49
39.906031,116.358022,0,269,39790.4721527778,2008-12-08,11:19:54
39.906033,116.357824,0,258,39790.4722106481,2008-12-08,11:19:59
39.906034,116.357664,0,245,39790.4722685185,2008-12-08,11:20:04
39.906016,116.357585,0,239,39790.4723263889,2008-12-08,11:20:09
39.906015,116.357581,0,237,39790.4723842593,2008-12-08,11:20:14
39.906014,116.357583,0,237,39790.4724421296,2008-12-08,11:20:19
39.906014,116.357575,0,237,39790.4725,2008-12-08,11:20:24
39.906013,116.357567,0,237,39790.4725578704,2008-12-08,11:20:29
39.906012,116.357568,0,237,39790.4726157407,2008-12-08,11:20:34
39.906012,116.357569,0,237,39790.4726736111,2008-12-08,11:20:39
39.906012,116.357569,0,237,39790.4727083333,2008-12-08,11:20:42
39.906011,116.357567,0,237,39790.4727314815,2008-12-08,11:20:44
39.906016,116.357367,0,233,39790.4727893519,2008-12-08,11:20:49
39.906,116.357025,0,227,39790.4728472222,2008-12-08,11:20:54
39.905998,116.356591,0,225,39790.4729050926,2008-12-08,11:20:59
39.90598,116.356111,0,225,39790.472962963,2008-12-08,11:21:04
39.905984,116.355582,0,219,39790.4730208333,2008-12-08,11:21:09
39.905961,116.355016,0,207,39790.4730787037,2008-12-08,11:21:14
39.905972,116.354459,0,195,39790.4731365741,2008-12-08,11:21:19
39.905983,116.353875,0,184,39790.4731944444,2008-12-08,11:21:24
39.905975,116.353344,0,176,39790.4732523148,2008-12-08,11:21:29
39.905966,116.352991,0,179,39790.4733101852,2008-12-08,11:21:34
39.905922,116.352584,0,166,39790.4733680556,2008-12-08,11:21:39
39.905931,116.352273,0,171,39790.4734259259,2008-12-08,11:21:44
39.905936,116.352179,0,158,39790.4734837963,2008-12-08,11:21:49
39.905938,116.35217,0,155,39790.4735416667,2008-12-08,11:21:54
39.905934,116.352179,0,155,39790.473599537,2008-12-08,11:21:59
39.905933,116.352182,0,157,39790.4736574074,2008-12-08,11:22:04
39.905933,116.352182,0,157,39790.4736921296,2008-12-08,11:22:07
39.905934,116.352184,0,158,39790.4737152778,2008-12-08,11:22:09
39.905938,116.352106,0,158,39790.4737731481,2008-12-08,11:22:14
39.905934,116.351963,0,161,39790.4738310185,2008-12-08,11:22:19
39.905928,116.351729,0,165,39790.4738888889,2008-12-08,11:22:24
39.905911,116.351456,0,169,39790.4739467593,2008-12-08,11:22:29
39.905889,116.351168,0,172,39790.4740046296,2008-12-08,11:22:34
39.905861,116.350804,0,175,39790.4740625,2008-12-08,11:22:39
39.905828,116.350421,0,180,39790.4741203704,2008-12-08,11:22:44
39.905793,116.350047,0,185,39790.4741782407,2008-12-08,11:22:49
39.905866,116.349584,0,196,39790.4742361111,2008-12-08,11:22:54
39.905892,116.349114,0,210,39790.4742939815,2008-12-08,11:22:59
39.905898,116.348647,0,223,39790.4743518519,2008-12-08,11:23:04
39.905904,116.348286,0,232,39790.4744097222,2008-12-08,11:23:09
39.905912,116.347976,0,239,39790.4744675926,2008-12-08,11:23:14
39.905974,116.347603,0,236,39790.474525463,2008-12-08,11:23:19
39.905982,116.347175,0,242,39790.4745833333,2008-12-08,11:23:24
39.905978,116.346815,0,242,39790.4746412037,2008-12-08,11:23:29
39.906043,116.346604,0,244,39790.4746990741,2008-12-08,11:23:34
39.906258,116.346547,0,268,39790.4747569444,2008-12-08,11:23:39
39.906474,116.34657,0,301,39790.4748148148,2008-12-08,11:23:44
39.906863,116.346563,0,331,39790.4748726852,2008-12-08,11:23:49
39.907238,116.346532,0,360,39790.4749305556,2008-12-08,11:23:54
39.907495,116.346526,0,392,39790.4749884259,2008-12-08,11:23:59
39.907616,116.34659,0,393,39790.4750462963,2008-12-08,11:24:04
39.907633,116.34661,0,384,39790.4751041667,2008-12-08,11:24:09
39.907636,116.346649,0,398,39790.475162037,2008-12-08,11:24:14
39.907727,116.346669,0,409,39790.4752199074,2008-12-08,11:24:19
39.907955,116.346606,0,423,39790.4752777778,2008-12-08,11:24:24
39.908226,116.34654,0,445,39790.4753356481,2008-12-08,11:24:29
39.908469,116.346574,0,472,39790.4753935185,2008-12-08,11:24:34
39.908721,116.346613,0,496,39790.4754513889,2008-12-08,11:24:39
39.908991,116.34664,0,500,39790.4755092593,2008-12-08,11:24:44
39.909298,116.3467,0,493,39790.4755671296,2008-12-08,11:24:49
39.90961,116.346727,0,492,39790.475625,2008-12-08,11:24:54
39.910002,116.34678,0,454,39790.4756828704,2008-12-08,11:24:59
39.910412,116.346725,0,413,39790.4757407407,2008-12-08,11:25:04
39.91085,116.346677,0,369,39790.4757986111,2008-12-08,11:25:09
39.911216,116.346709,0,324,39790.4758564815,2008-12-08,11:25:14
39.911532,116.346721,0,296,39790.4759143519,2008-12-08,11:25:19
39.911751,116.346715,0,286,39790.4759722222,2008-12-08,11:25:24
39.911802,116.346693,0,293,39790.4760300926,2008-12-08,11:25:29
39.911806,116.34668,0,295,39790.476087963,2008-12-08,11:25:34
39.911832,116.346666,0,296,39790.4761458333,2008-12-08,11:25:39
39.911859,116.346656,0,299,39790.4762037037,2008-12-08,11:25:44
39.911859,116.346638,0,307,39790.4762615741,2008-12-08,11:25:49
39.912004,116.346615,0,339,39790.4763194444,2008-12-08,11:25:54
39.912198,116.346603,0,368,39790.4763773148,2008-12-08,11:25:59
39.912175,116.346652,0,370,39790.4764351852,2008-12-08,11:26:04
39.912151,116.346671,0,371,39790.4764930556,2008-12-08,11:26:09
39.912151,116.346671,0,371,39790.4765277778,2008-12-08,11:26:12
39.912149,116.346676,0,374,39790.4765509259,2008-12-08,11:26:14
39.912149,116.346686,0,375,39790.4766087963,2008-12-08,11:26:19
39.912149,116.346686,0,375,39790.4766435185,2008-12-08,11:26:22
39.912147,116.346692,0,376,39790.4766666667,2008-12-08,11:26:24
39.912172,116.346698,0,374,39790.476724537,2008-12-08,11:26:29
39.912383,116.346754,0,355,39790.4767824074,2008-12-08,11:26:34
39.912621,116.346849,0,357,39790.4768402778,2008-12-08,11:26:39
39.912869,116.346985,0,359,39790.4768981481,2008-12-08,11:26:44
39.913156,116.347055,0,370,39790.4769560185,2008-12-08,11:26:49
39.913481,116.347125,0,369,39790.4770138889,2008-12-08,11:26:54
39.913841,116.347182,0,377,39790.4770717593,2008-12-08,11:26:59
39.914162,116.347236,0,378,39790.4771296296,2008-12-08,11:27:04
39.914501,116.347264,0,376,39790.4771875,2008-12-08,11:27:09
39.914888,116.347325,0,364,39790.4772453704,2008-12-08,11:27:14
39.915261,116.347328,0,352,39790.4773032407,2008-12-08,11:27:19
39.915611,116.347346,0,350,39790.4773611111,2008-12-08,11:27:24
39.915894,116.347281,0,359,39790.4774189815,2008-12-08,11:27:29
39.916141,116.347259,0,369,39790.4774768518,2008-12-08,11:27:34
39.916333,116.347308,0,375,39790.4775347222,2008-12-08,11:27:39
39.916357,116.347288,0,385,39790.4775925926,2008-12-08,11:27:44
39.916352,116.347225,0,398,39790.477650463,2008-12-08,11:27:49
39.916361,116.347189,0,412,39790.4777083333,2008-12-08,11:27:54
39.916382,116.347189,0,422,39790.4777662037,2008-12-08,11:27:59
39.916474,116.34721,0,432,39790.4778240741,2008-12-08,11:28:04
39.916526,116.34722,0,446,39790.4778819444,2008-12-08,11:28:09
39.916541,116.347243,0,450,39790.4779398148,2008-12-08,11:28:14
39.91655,116.347236,0,450,39790.4779976852,2008-12-08,11:28:19
39.916559,116.347259,0,451,39790.4780555556,2008-12-08,11:28:24
39.916566,116.347287,0,452,39790.4781134259,2008-12-08,11:28:29
39.916576,116.347324,0,450,39790.4781712963,2008-12-08,11:28:34
39.9166,116.347364,0,444,39790.4782291667,2008-12-08,11:28:39
39.916618,116.347427,0,435,39790.478287037,2008-12-08,11:28:44
39.916623,116.347418,0,434,39790.4783449074,2008-12-08,11:28:49
39.916685,116.347486,0,421,39790.4784027778,2008-12-08,11:28:54
39.91678,116.347513,0,410,39790.4784606481,2008-12-08,11:28:59
39.916881,116.347503,0,400,39790.4785185185,2008-12-08,11:29:04
39.916947,116.347458,0,359,39790.4785763889,2008-12-08,11:29:09
39.917026,116.347393,0,315,39790.4786342593,2008-12-08,11:29:14
39.916985,116.34731,0,307,39790.4786921296,2008-12-08,11:29:19
39.916938,116.34705,0,297,39790.47875,2008-12-08,11:29:24
39.916965,116.346558,0,286,39790.4788078704,2008-12-08,11:29:29
39.91704,116.34599,0,269,39790.4788657407,2008-12-08,11:29:34
39.917063,116.345456,0,257,39790.4789236111,2008-12-08,11:29:39
39.917068,116.344994,0,244,39790.4789814815,2008-12-08,11:29:44
39.917105,116.344566,0,230,39790.4790393518,2008-12-08,11:29:49
39.917091,116.344179,0,214,39790.4790972222,2008-12-08,11:29:54
39.917096,116.343929,0,205,39790.4791550926,2008-12-08,11:29:59
39.917114,116.343662,0,197,39790.479212963,2008-12-08,11:30:04
39.917125,116.34332,0,193,39790.4792708333,2008-12-08,11:30:09
39.917153,116.342885,0,182,39790.4793287037,2008-12-08,11:30:14
39.91714,116.342407,0,165,39790.4793865741,2008-12-08,11:30:19
39.917136,116.34191,0,156,39790.4794444444,2008-12-08,11:30:24
39.917133,116.341345,0,144,39790.4795023148,2008-12-08,11:30:29
39.917114,116.340764,0,124,39790.4795601852,2008-12-08,11:30:34
39.91711,116.340317,0,108,39790.4796180556,2008-12-08,11:30:39
39.917127,116.33993,0,106,39790.4796759259,2008-12-08,11:30:44
39.917119,116.339643,0,94,39790.4797337963,2008-12-08,11:30:49
39.917078,116.339551,0,91,39790.4797916667,2008-12-08,11:30:54
39.917064,116.339549,0,101,39790.479849537,2008-12-08,11:30:59
39.917064,116.339549,0,101,39790.4798842593,2008-12-08,11:31:02
39.917062,116.339551,0,101,39790.4799074074,2008-12-08,11:31:04
39.91707,116.339414,0,100,39790.4799652778,2008-12-08,11:31:09
39.917087,116.3391,0,98,39790.4800231481,2008-12-08,11:31:14
39.917088,116.338844,0,104,39790.4800810185,2008-12-08,11:31:19
39.917201,116.338702,0,124,39790.4801388889,2008-12-08,11:31:24
39.917359,116.338638,0,159,39790.4801967593,2008-12-08,11:31:29
39.917616,116.338526,0,214,39790.4802546296,2008-12-08,11:31:34
39.918059,116.338581,0,249,39790.4803125,2008-12-08,11:31:39
39.918531,116.33859,0,305,39790.4803703704,2008-12-08,11:31:44
39.91898,116.338628,0,334,39790.4804282407,2008-12-08,11:31:49
39.919451,116.338674,0,355,39790.4804861111,2008-12-08,11:31:54
39.919922,116.338719,0,356,39790.4805439815,2008-12-08,11:31:59
39.920369,116.338705,0,350,39790.4806018519,2008-12-08,11:32:04
39.920707,116.338609,0,272,39790.4806597222,2008-12-08,11:32:09
39.920731,116.338621,0,276,39790.4807175926,2008-12-08,11:32:14
39.920731,116.338621,0,276,39790.4807523148,2008-12-08,11:32:17
39.920729,116.338621,0,277,39790.480775463,2008-12-08,11:32:19
39.920842,116.338595,0,260,39790.4808333333,2008-12-08,11:32:24
39.921099,116.338591,0,263,39790.4808912037,2008-12-08,11:32:29
39.921437,116.338562,0,267,39790.4809490741,2008-12-08,11:32:34
39.921806,116.338525,0,245,39790.4810069444,2008-12-08,11:32:39
39.922066,116.338515,0,244,39790.4810648148,2008-12-08,11:32:44
39.922349,116.338448,0,251,39790.4811226852,2008-12-08,11:32:49
39.922718,116.3384,0,267,39790.4811805556,2008-12-08,11:32:54
39.922999,116.338375,0,293,39790.4812384259,2008-12-08,11:32:59
39.923215,116.3383,0,315,39790.4812962963,2008-12-08,11:33:04
39.923372,116.338292,0,261,39790.4813541667,2008-12-08,11:33:09
39.923409,116.338293,0,253,39790.481412037,2008-12-08,11:33:14
39.923559,116.33831,0,248,39790.4814699074,2008-12-08,11:33:19
39.92375,116.338255,0,241,39790.4815277778,2008-12-08,11:33:24
39.92396,116.338213,0,263,39790.4815856481,2008-12-08,11:33:29
39.924211,116.338179,0,277,39790.4816435185,2008-12-08,11:33:34
39.924593,116.33819,0,293,39790.4817013889,2008-12-08,11:33:39
39.924956,116.338056,0,272,39790.4817592593,2008-12-08,11:33:44
39.925372,116.338096,0,242,39790.4818171296,2008-12-08,11:33:49
39.925839,116.338042,0,239,39790.481875,2008-12-08,11:33:54
39.926286,116.33802,0,235,39790.4819328704,2008-12-08,11:33:59
39.926623,116.337977,0,237,39790.4819907407,2008-12-08,11:34:04
39.926714,116.337934,0,227,39790.4820486111,2008-12-08,11:34:09
39.926725,116.337933,0,231,39790.4821064815,2008-12-08,11:34:14
39.926729,116.337933,0,229,39790.4821643519,2008-12-08,11:34:19
39.926733,116.337932,0,226,39790.4822222222,2008-12-08,11:34:24
39.926733,116.337931,0,223,39790.4822800926,2008-12-08,11:34:29
39.926737,116.337929,0,219,39790.482337963,2008-12-08,11:34:34
39.926737,116.337925,0,215,39790.4823958333,2008-12-08,11:34:39
39.926734,116.337922,0,213,39790.4824537037,2008-12-08,11:34:44
39.926727,116.337921,0,212,39790.4825115741,2008-12-08,11:34:49
39.926725,116.33792,0,211,39790.4825694444,2008-12-08,11:34:54
39.926727,116.33792,0,210,39790.4826273148,2008-12-08,11:34:59
39.926727,116.33792,0,210,39790.482662037,2008-12-08,11:35:02
39.926728,116.337917,0,210,39790.4826851852,2008-12-08,11:35:04
39.926729,116.337908,0,210,39790.4827430556,2008-12-08,11:35:09
39.926731,116.337891,0,210,39790.4828009259,2008-12-08,11:35:14
39.926742,116.337879,0,210,39790.4828587963,2008-12-08,11:35:19
39.926755,116.337875,0,209,39790.4829166667,2008-12-08,11:35:24
39.926874,116.337837,0,198,39790.482974537,2008-12-08,11:35:29
39.927099,116.337804,0,192,39790.4830324074,2008-12-08,11:35:34
39.927297,116.337786,0,195,39790.4830902778,2008-12-08,11:35:39
39.927444,116.337805,0,212,39790.4831481481,2008-12-08,11:35:44
39.927697,116.337828,0,229,39790.4832060185,2008-12-08,11:35:49
39.927856,116.337841,0,231,39790.4832638889,2008-12-08,11:35:54
39.927911,116.337804,0,221,39790.4833217593,2008-12-08,11:35:59
39.927912,116.337805,0,221,39790.4833796296,2008-12-08,11:36:04
39.927913,116.337806,0,222,39790.4834375,2008-12-08,11:36:09
39.927915,116.337807,0,222,39790.4834953704,2008-12-08,11:36:14
39.927915,116.337807,0,222,39790.4835300926,2008-12-08,11:36:17
39.927908,116.337807,0,221,39790.4835532407,2008-12-08,11:36:19
39.927899,116.337808,0,221,39790.4836111111,2008-12-08,11:36:24
39.92788,116.337811,0,221,39790.4836689815,2008-12-08,11:36:29
39.927846,116.337814,0,220,39790.4837268519,2008-12-08,11:36:34
39.927815,116.337824,0,219,39790.4837847222,2008-12-08,11:36:39
39.927801,116.337829,0,217,39790.4838425926,2008-12-08,11:36:44
39.927783,116.337837,0,216,39790.483900463,2008-12-08,11:36:49
39.927767,116.337836,0,216,39790.4839583333,2008-12-08,11:36:54
39.927749,116.337837,0,215,39790.4840162037,2008-12-08,11:36:59
39.927749,116.337837,0,215,39790.4840509259,2008-12-08,11:37:02
39.927742,116.337834,0,215,39790.4840740741,2008-12-08,11:37:04
39.92773,116.337833,0,215,39790.4841319444,2008-12-08,11:37:09
39.9277,116.337833,0,215,39790.4841898148,2008-12-08,11:37:14
39.927666,116.337831,0,215,39790.4842476852,2008-12-08,11:37:19
39.927629,116.33785,0,214,39790.4843055556,2008-12-08,11:37:24
39.927596,116.337863,0,214,39790.4843634259,2008-12-08,11:37:29
39.927575,116.337866,0,213,39790.4844212963,2008-12-08,11:37:34
39.927556,116.337877,0,212,39790.4844791667,2008-12-08,11:37:39
39.927529,116.337906,0,211,39790.484537037,2008-12-08,11:37:44
39.927507,116.337909,0,210,39790.4845949074,2008-12-08,11:37:49
39.927493,116.337908,0,209,39790.4846527778,2008-12-08,11:37:54
39.927408,116.337944,0,213,39790.4847106481,2008-12-08,11:37:59
39.927271,116.337944,0,218,39790.4847685185,2008-12-08,11:38:04
39.927181,116.337938,0,219,39790.4848263889,2008-12-08,11:38:09
39.927107,116.337914,0,214,39790.4848842593,2008-12-08,11:38:14
39.927033,116.337845,0,207,39790.4849421296,2008-12-08,11:38:19
39.92699,116.337825,0,195,39790.485,2008-12-08,11:38:24
39.926977,116.337818,0,192,39790.4850578704,2008-12-08,11:38:29
39.926962,116.337806,0,193,39790.4851157407,2008-12-08,11:38:34
39.926962,116.337806,0,193,39790.485150463,2008-12-08,11:38:37
39.92697,116.337808,0,190,39790.4851736111,2008-12-08,11:38:39
39.926984,116.337779,0,188,39790.4852314815,2008-12-08,11:38:44
39.926994,116.337769,0,187,39790.4852893518,2008-12-08,11:38:49
39.927045,116.33773,0,182,39790.4853472222,2008-12-08,11:38:54
39.927096,116.337678,0,178,39790.4854050926,2008-12-08,11:38:59
39.927104,116.337609,0,174,39790.485462963,2008-12-08,11:39:04
39.927121,116.337566,0,159,39790.4855208333,2008-12-08,11:39:09
39.927127,116.33751,0,152,39790.4855787037,2008-12-08,11:39:14
39.927155,116.337466,0,145,39790.4856365741,2008-12-08,11:39:19
39.927176,116.337426,0,140,39790.4856944444,2008-12-08,11:39:24
39.927193,116.337393,0,132,39790.4857523148,2008-12-08,11:39:29
39.927184,116.337381,0,129,39790.4858101852,2008-12-08,11:39:34
39.927184,116.337381,0,129,39790.4858449074,2008-12-08,11:39:37
39.927185,116.337379,0,128,39790.4858680556,2008-12-08,11:39:39
39.927173,116.337383,0,127,39790.4859259259,2008-12-08,11:39:44
39.927025,116.3373,0,125,39790.4859837963,2008-12-08,11:39:49
39.926927,116.337233,0,121,39790.4860416667,2008-12-08,11:39:54
39.926838,116.337247,0,113,39790.486099537,2008-12-08,11:39:59
39.926754,116.337177,0,104,39790.4861574074,2008-12-08,11:40:04
39.926775,116.337095,0,109,39790.4862152778,2008-12-08,11:40:09
39.926752,116.337096,0,108,39790.4862731481,2008-12-08,11:40:14
39.926522,116.337021,0,106,39790.4863310185,2008-12-08,11:40:19
39.926402,116.337022,0,103,39790.4863888889,2008-12-08,11:40:24
39.926348,116.337042,0,96,39790.4864467593,2008-12-08,11:40:29
39.926332,116.337086,0,100,39790.4865046296,2008-12-08,11:40:34
39.926325,116.33709,0,102,39790.4865625,2008-12-08,11:40:39
39.926325,116.33709,0,102,39790.4865972222,2008-12-08,11:40:42
39.926329,116.337093,0,104,39790.4866203704,2008-12-08,11:40:44
39.926335,116.337139,0,104,39790.4866782407,2008-12-08,11:40:49
39.926335,116.337139,0,104,39790.486712963,2008-12-08,11:40:52
39.926333,116.337138,0,105,39790.4867361111,2008-12-08,11:40:54
39.926323,116.337136,0,105,39790.4867939815,2008-12-08,11:40:59
39.926148,116.336699,0,173,39790.4880092593,2008-12-08,11:42:44
39.926525,116.336947,0,206,39790.4880671296,2008-12-08,11:42:49
39.926425,116.336564,0,119,39790.488125,2008-12-08,11:42:54
39.926372,116.336702,0,118,39790.4881828704,2008-12-08,11:42:59
39.926282,116.336858,0,120,39790.4882407407,2008-12-08,11:43:04
