# Supplementary material for: A location privacy protection method based on blockchain and threshold cryptography
Source: PLoS One. 2025 Jun 4;20(6):e0324551. doi: 10.1371/journal.pone.0324551 (PMC12136415; doi:10.1371/journal.pone.0324551)
Supplement: S1 File — (ZIP) [file pone.0324551.s001.zip › Data/002/Trajectory/20081209001024.plt]

Geolife trajectory
WGS 84
Altitude is in Feet
Reserved 3
0,2,255,My Track,0,0,2,8421376
0
39.927256,116.338154,0,201,39791.0072222222,2008-12-09,00:10:24
39.92733,116.338285,0,171,39791.0072800926,2008-12-09,00:10:29
39.927352,116.338257,0,97,39791.007337963,2008-12-09,00:10:34
39.927625,116.338133,0,46,39791.0073958333,2008-12-09,00:10:39
39.927683,116.337917,0,64,39791.0074537037,2008-12-09,00:10:44
39.927679,116.337834,0,91,39791.0075115741,2008-12-09,00:10:49
39.927635,116.337822,0,118,39791.0075694444,2008-12-09,00:10:54
39.927688,116.337797,0,112,39791.0076273148,2008-12-09,00:10:59
39.927704,116.33778,0,113,39791.0076851852,2008-12-09,00:11:04
39.927683,116.337764,0,115,39791.0077430556,2008-12-09,00:11:09
39.927669,116.337728,0,116,39791.0078009259,2008-12-09,00:11:14
39.92767,116.337701,0,116,39791.0078587963,2008-12-09,00:11:19
39.927664,116.337669,0,115,39791.0079166667,2008-12-09,00:11:24
39.927614,116.337627,0,115,39791.007974537,2008-12-09,00:11:29
39.927644,116.337644,0,116,39791.0080324074,2008-12-09,00:11:34
39.92767,116.337638,0,117,39791.0080902778,2008-12-09,00:11:39
39.927673,116.337626,0,118,39791.0081481481,2008-12-09,00:11:44
39.927739,116.33762,0,118,39791.0082060185,2008-12-09,00:11:49
39.928327,116.337509,0,114,39791.0082638889,2008-12-09,00:11:54
39.928298,116.337429,0,115,39791.0083217593,2008-12-09,00:11:59
39.928029,116.337395,0,115,39791.0083796296,2008-12-09,00:12:04
39.927579,116.337457,0,116,39791.0084375,2008-12-09,00:12:09
39.926835,116.33738,0,117,39791.0084953704,2008-12-09,00:12:14
39.92621,116.337445,0,116,39791.0085532407,2008-12-09,00:12:19
39.925603,116.337561,0,112,39791.0086111111,2008-12-09,00:12:24
39.925087,116.337685,0,107,39791.0086689815,2008-12-09,00:12:29
39.924738,116.337814,0,103,39791.0087268518,2008-12-09,00:12:34
39.924309,116.338041,0,84,39791.0087847222,2008-12-09,00:12:39
39.923921,116.338148,0,74,39791.0088425926,2008-12-09,00:12:44
39.923552,116.338242,0,66,39791.008900463,2008-12-09,00:12:49
39.923218,116.338308,0,69,39791.0089583333,2008-12-09,00:12:54
39.923129,116.338326,0,64,39791.0090162037,2008-12-09,00:12:59
39.923119,116.338355,0,53,39791.0090740741,2008-12-09,00:13:04
39.92311,116.338396,0,42,39791.0091319444,2008-12-09,00:13:09
39.923101,116.338412,0,34,39791.0091898148,2008-12-09,00:13:14
39.9231,116.338454,0,24,39791.0092476852,2008-12-09,00:13:19
39.923102,116.338479,0,12,39791.0093055556,2008-12-09,00:13:24
39.923098,116.338479,0,7,39791.0093634259,2008-12-09,00:13:29
39.923098,116.338479,0,7,39791.0093981481,2008-12-09,00:13:32
39.923101,116.338476,0,5,39791.0094212963,2008-12-09,00:13:34
39.923105,116.338491,0,3,39791.0094791667,2008-12-09,00:13:39
39.923113,116.3385,0,1,39791.009537037,2008-12-09,00:13:44
39.923144,116.338511,0,-1,39791.0095949074,2008-12-09,00:13:49
39.923166,116.338403,0,2,39791.0096527778,2008-12-09,00:13:54
39.923155,116.338355,0,3,39791.0097106481,2008-12-09,00:13:59
39.922935,116.338372,0,1,39791.0097685185,2008-12-09,00:14:04
39.922662,116.33837,0,-3,39791.0098263889,2008-12-09,00:14:09
39.922472,116.338281,0,-25,39791.0098842593,2008-12-09,00:14:14
39.922332,116.338298,0,-37,39791.0099421296,2008-12-09,00:14:19
39.922271,116.338393,0,-51,39791.01,2008-12-09,00:14:24
39.922195,116.338684,0,-61,39791.0100578704,2008-12-09,00:14:29
39.922186,116.339211,0,-72,39791.0101157407,2008-12-09,00:14:34
39.922222,116.339708,0,-83,39791.0101736111,2008-12-09,00:14:39
39.922279,116.339792,0,-97,39791.0102314815,2008-12-09,00:14:44
39.922324,116.339761,0,-108,39791.0102893518,2008-12-09,00:14:49
39.922324,116.339761,0,-108,39791.0103240741,2008-12-09,00:14:52
39.922322,116.339756,0,-114,39791.0103472222,2008-12-09,00:14:54
39.922513,116.3399,0,-118,39791.0104050926,2008-12-09,00:14:59
39.922545,116.340339,0,-99,39791.010462963,2008-12-09,00:15:04
39.922467,116.341,0,-74,39791.0105208333,2008-12-09,00:15:09
39.922336,116.341763,0,-49,39791.0105787037,2008-12-09,00:15:14
39.92227,116.342538,0,-35,39791.0106365741,2008-12-09,00:15:19
39.922263,116.343326,0,-28,39791.0106944444,2008-12-09,00:15:24
39.922594,116.343936,0,-8,39791.0107523148,2008-12-09,00:15:29
39.922836,116.344211,0,38,39791.0108101852,2008-12-09,00:15:34
39.922663,116.344449,0,62,39791.0108680556,2008-12-09,00:15:39
39.922619,116.344529,0,90,39791.0109259259,2008-12-09,00:15:44
39.922652,116.344773,0,102,39791.0109837963,2008-12-09,00:15:49
39.9227,116.345199,0,117,39791.0110416667,2008-12-09,00:15:54
39.922774,116.345769,0,130,39791.011099537,2008-12-09,00:15:59
39.922777,116.346187,0,142,39791.0111574074,2008-12-09,00:16:04
39.922776,116.346395,0,149,39791.0112152778,2008-12-09,00:16:09
39.92278,116.346393,0,154,39791.0112731481,2008-12-09,00:16:14
39.92278,116.346393,0,154,39791.0113078704,2008-12-09,00:16:17
39.922772,116.346392,0,157,39791.0113310185,2008-12-09,00:16:19
39.922777,116.346378,0,159,39791.0113888889,2008-12-09,00:16:24
39.922769,116.346364,0,159,39791.0114467593,2008-12-09,00:16:29
39.922762,116.346362,0,159,39791.0115046296,2008-12-09,00:16:34
39.922762,116.346362,0,159,39791.0115393519,2008-12-09,00:16:37
39.922759,116.346356,0,159,39791.0115625,2008-12-09,00:16:39
39.922754,116.346339,0,159,39791.0116203704,2008-12-09,00:16:44
39.92275,116.346312,0,159,39791.0116782407,2008-12-09,00:16:49
39.922746,116.346287,0,159,39791.0117361111,2008-12-09,00:16:54
39.922741,116.346271,0,159,39791.0117939815,2008-12-09,00:16:59
39.92274,116.346244,0,160,39791.0118518519,2008-12-09,00:17:04
39.922732,116.346208,0,160,39791.0119097222,2008-12-09,00:17:09
39.922723,116.346184,0,160,39791.0119675926,2008-12-09,00:17:14
39.922723,116.346184,0,160,39791.0120023148,2008-12-09,00:17:17
39.922724,116.346177,0,160,39791.012025463,2008-12-09,00:17:19
39.922635,116.346269,0,159,39791.0120833333,2008-12-09,00:17:24
39.922657,116.346666,0,156,39791.0121412037,2008-12-09,00:17:29
39.922553,116.347032,0,154,39791.0121990741,2008-12-09,00:17:34
39.922525,116.347062,0,153,39791.0122569444,2008-12-09,00:17:39
39.922511,116.347091,0,150,39791.0123148148,2008-12-09,00:17:44
39.922387,116.347483,0,126,39791.0123726852,2008-12-09,00:17:49
39.922309,116.347827,0,116,39791.0124305556,2008-12-09,00:17:54
39.92226,116.347953,0,109,39791.0124884259,2008-12-09,00:17:59
39.9222,116.34807,0,102,39791.0125462963,2008-12-09,00:18:04
39.922135,116.348158,0,89,39791.0126041667,2008-12-09,00:18:09
39.922093,116.348251,0,84,39791.012662037,2008-12-09,00:18:14
39.922055,116.348352,0,79,39791.0127199074,2008-12-09,00:18:19
39.922023,116.348431,0,77,39791.0127777778,2008-12-09,00:18:24
39.921999,116.348523,0,75,39791.0128356481,2008-12-09,00:18:29
39.922024,116.348601,0,73,39791.0128935185,2008-12-09,00:18:34
39.922111,116.34867,0,68,39791.0129513889,2008-12-09,00:18:39
39.922218,116.348733,0,64,39791.0130092593,2008-12-09,00:18:44
39.92225,116.348778,0,62,39791.0130671296,2008-12-09,00:18:49
39.922241,116.348816,0,60,39791.013125,2008-12-09,00:18:54
39.898624,116.379079,0,75,39791.0235416667,2008-12-09,00:33:54
39.898587,116.379138,0,92,39791.023599537,2008-12-09,00:33:59
39.898596,116.379252,0,73,39791.0236574074,2008-12-09,00:34:04
39.898547,116.379399,0,98,39791.0237152778,2008-12-09,00:34:09
39.898519,116.379447,0,88,39791.0237731481,2008-12-09,00:34:14
39.898471,116.379504,0,86,39791.0238310185,2008-12-09,00:34:19
39.898426,116.37957,0,86,39791.0238888889,2008-12-09,00:34:24
39.898413,116.379617,0,80,39791.0239467593,2008-12-09,00:34:29
39.898395,116.379673,0,77,39791.0240046296,2008-12-09,00:34:34
39.898377,116.379756,0,76,39791.0240625,2008-12-09,00:34:39
39.898367,116.379809,0,70,39791.0241203704,2008-12-09,00:34:44
39.898371,116.379866,0,66,39791.0241782407,2008-12-09,00:34:49
39.898399,116.379961,0,65,39791.0242361111,2008-12-09,00:34:54
39.898411,116.380006,0,63,39791.0242939815,2008-12-09,00:34:59
39.898405,116.380107,0,61,39791.0243518518,2008-12-09,00:35:04
39.898464,116.380232,0,58,39791.0244097222,2008-12-09,00:35:09
39.898495,116.380309,0,54,39791.0244675926,2008-12-09,00:35:14
39.898547,116.380385,0,50,39791.024525463,2008-12-09,00:35:19
39.898554,116.38045,0,52,39791.0245833333,2008-12-09,00:35:24
39.898577,116.380544,0,52,39791.0246412037,2008-12-09,00:35:29
39.898589,116.380625,0,52,39791.0246990741,2008-12-09,00:35:34
39.898598,116.380697,0,51,39791.0247569444,2008-12-09,00:35:39
39.898587,116.380783,0,50,39791.0248148148,2008-12-09,00:35:44
39.898568,116.380851,0,48,39791.0248726852,2008-12-09,00:35:49
39.89858,116.380918,0,45,39791.0249305556,2008-12-09,00:35:54
39.898613,116.381003,0,41,39791.0249884259,2008-12-09,00:35:59
39.898601,116.38111,0,37,39791.0250462963,2008-12-09,00:36:04
39.898636,116.381217,0,35,39791.0251041667,2008-12-09,00:36:09
39.898623,116.381341,0,32,39791.025162037,2008-12-09,00:36:14
39.898576,116.38144,0,34,39791.0252199074,2008-12-09,00:36:19
39.898532,116.381649,0,70,39791.0252777778,2008-12-09,00:36:24
39.898481,116.381709,0,69,39791.0253356481,2008-12-09,00:36:29
39.89846,116.381818,0,67,39791.0253935185,2008-12-09,00:36:34
39.898497,116.381907,0,71,39791.0254513889,2008-12-09,00:36:39
39.898509,116.381987,0,69,39791.0255092593,2008-12-09,00:36:44
39.898538,116.382072,0,65,39791.0255671296,2008-12-09,00:36:49
39.898551,116.382134,0,61,39791.025625,2008-12-09,00:36:54
39.898558,116.382213,0,59,39791.0256828704,2008-12-09,00:36:59
39.898558,116.382277,0,60,39791.0257407407,2008-12-09,00:37:04
39.898571,116.382359,0,65,39791.0257986111,2008-12-09,00:37:09
39.89857,116.382453,0,69,39791.0258564815,2008-12-09,00:37:14
39.898554,116.382557,0,73,39791.0259143518,2008-12-09,00:37:19
39.898523,116.382651,0,78,39791.0259722222,2008-12-09,00:37:24
39.898515,116.382728,0,76,39791.0260300926,2008-12-09,00:37:29
39.898519,116.382818,0,76,39791.026087963,2008-12-09,00:37:34
39.89855,116.382919,0,82,39791.0261458333,2008-12-09,00:37:39
39.898584,116.38301,0,86,39791.0262037037,2008-12-09,00:37:44
39.898548,116.383103,0,89,39791.0262615741,2008-12-09,00:37:49
39.898531,116.383173,0,93,39791.0263194444,2008-12-09,00:37:54
39.898536,116.383252,0,97,39791.0263773148,2008-12-09,00:37:59
39.898523,116.383343,0,98,39791.0264351852,2008-12-09,00:38:04
39.898501,116.38343,0,104,39791.0264930556,2008-12-09,00:38:09
39.898531,116.383542,0,103,39791.0265509259,2008-12-09,00:38:14
39.898532,116.383612,0,100,39791.0266087963,2008-12-09,00:38:19
39.898541,116.383673,0,96,39791.0266666667,2008-12-09,00:38:24
39.898533,116.383712,0,96,39791.026724537,2008-12-09,00:38:29
39.898524,116.383744,0,99,39791.0267824074,2008-12-09,00:38:34
39.898529,116.383832,0,102,39791.0268402778,2008-12-09,00:38:39
39.898525,116.383923,0,101,39791.0268981481,2008-12-09,00:38:44
39.898513,116.384037,0,94,39791.0269560185,2008-12-09,00:38:49
39.898494,116.384125,0,91,39791.0270138889,2008-12-09,00:38:54
39.898507,116.384223,0,90,39791.0270717593,2008-12-09,00:38:59
39.898518,116.384308,0,89,39791.0271296296,2008-12-09,00:39:04
39.898532,116.384399,0,89,39791.0271875,2008-12-09,00:39:09
39.898541,116.384488,0,87,39791.0272453704,2008-12-09,00:39:14
39.89855,116.384554,0,89,39791.0273032407,2008-12-09,00:39:19
39.898557,116.384631,0,89,39791.0273611111,2008-12-09,00:39:24
39.898565,116.38472,0,88,39791.0274189815,2008-12-09,00:39:29
39.898575,116.384807,0,87,39791.0274768519,2008-12-09,00:39:34
39.898581,116.384891,0,88,39791.0275347222,2008-12-09,00:39:39
39.898577,116.384986,0,86,39791.0275925926,2008-12-09,00:39:44
39.898579,116.385087,0,84,39791.027650463,2008-12-09,00:39:49
39.898594,116.385173,0,84,39791.0277083333,2008-12-09,00:39:54
39.898601,116.385269,0,83,39791.0277662037,2008-12-09,00:39:59
39.898607,116.38535,0,79,39791.0278240741,2008-12-09,00:40:04
39.898582,116.385431,0,73,39791.0278819444,2008-12-09,00:40:09
39.898597,116.385526,0,74,39791.0279398148,2008-12-09,00:40:14
39.89856,116.385611,0,71,39791.0279976852,2008-12-09,00:40:19
39.898554,116.385637,0,71,39791.0280555556,2008-12-09,00:40:24
39.898567,116.385652,0,77,39791.0281134259,2008-12-09,00:40:29
39.898578,116.385665,0,79,39791.0281712963,2008-12-09,00:40:34
39.898578,116.385665,0,79,39791.0282060185,2008-12-09,00:40:37
39.898574,116.385667,0,80,39791.0282291667,2008-12-09,00:40:39
39.898622,116.385704,0,81,39791.028287037,2008-12-09,00:40:44
39.898724,116.385738,0,82,39791.0283449074,2008-12-09,00:40:49
39.898696,116.38576,0,82,39791.0284027778,2008-12-09,00:40:54
39.898702,116.385765,0,82,39791.0284606481,2008-12-09,00:40:59
39.898702,116.385765,0,82,39791.0284953704,2008-12-09,00:41:02
39.898705,116.385768,0,82,39791.0285185185,2008-12-09,00:41:04
39.898676,116.385767,0,83,39791.0285763889,2008-12-09,00:41:09
39.898676,116.385767,0,83,39791.0286111111,2008-12-09,00:41:12
39.898674,116.385775,0,83,39791.0286342593,2008-12-09,00:41:14
39.898684,116.385771,0,84,39791.0286921296,2008-12-09,00:41:19
39.898714,116.385779,0,85,39791.02875,2008-12-09,00:41:24
39.898714,116.385779,0,85,39791.0287847222,2008-12-09,00:41:27
39.898719,116.385782,0,85,39791.0288078704,2008-12-09,00:41:29
39.898736,116.385781,0,84,39791.0288657407,2008-12-09,00:41:34
39.898749,116.38578,0,85,39791.0289236111,2008-12-09,00:41:39
39.898759,116.385779,0,85,39791.0289814815,2008-12-09,00:41:44
39.898765,116.385781,0,85,39791.0290393519,2008-12-09,00:41:49
39.898767,116.385785,0,85,39791.0290972222,2008-12-09,00:41:54
39.898767,116.385785,0,85,39791.0291319444,2008-12-09,00:41:57
39.898774,116.385788,0,85,39791.0291550926,2008-12-09,00:41:59
39.898717,116.385725,0,95,39791.029212963,2008-12-09,00:42:04
39.898717,116.385725,0,95,39791.0292476852,2008-12-09,00:42:07
39.898709,116.385721,0,91,39791.0292708333,2008-12-09,00:42:09
39.89874,116.385735,0,94,39791.0293287037,2008-12-09,00:42:14
39.898831,116.385713,0,96,39791.0293865741,2008-12-09,00:42:19
39.898818,116.385755,0,92,39791.0294444444,2008-12-09,00:42:24
39.898794,116.385766,0,87,39791.0295023148,2008-12-09,00:42:29
39.898796,116.385765,0,86,39791.0295601852,2008-12-09,00:42:34
39.898796,116.385765,0,86,39791.0295949074,2008-12-09,00:42:37
39.898794,116.385764,0,85,39791.0296180556,2008-12-09,00:42:39
39.898804,116.385768,0,86,39791.0296759259,2008-12-09,00:42:44
39.898801,116.38578,0,87,39791.0297337963,2008-12-09,00:42:49
39.898811,116.385777,0,87,39791.0297916667,2008-12-09,00:42:54
39.898798,116.385776,0,91,39791.029849537,2008-12-09,00:42:59
39.898798,116.385776,0,91,39791.0298842593,2008-12-09,00:43:02
39.8988,116.385778,0,90,39791.0299074074,2008-12-09,00:43:04
39.898789,116.385785,0,90,39791.0299652778,2008-12-09,00:43:09
39.898789,116.385785,0,90,39791.03,2008-12-09,00:43:12
39.898797,116.385789,0,95,39791.0300231481,2008-12-09,00:43:14
39.898793,116.385802,0,98,39791.0300810185,2008-12-09,00:43:19
39.89879,116.385776,0,94,39791.0301388889,2008-12-09,00:43:24
39.898784,116.385754,0,94,39791.0301967593,2008-12-09,00:43:29
39.898775,116.385699,0,96,39791.0302546296,2008-12-09,00:43:34
39.898756,116.385639,0,100,39791.0303125,2008-12-09,00:43:39
39.898759,116.385647,0,104,39791.0303703704,2008-12-09,00:43:44
39.898759,116.385647,0,104,39791.0304050926,2008-12-09,00:43:47
39.898763,116.385648,0,105,39791.0304282407,2008-12-09,00:43:49
39.898762,116.385624,0,106,39791.0304861111,2008-12-09,00:43:54
39.898843,116.385739,0,105,39791.0305439815,2008-12-09,00:43:59
39.898921,116.38573,0,111,39791.0306018519,2008-12-09,00:44:04
39.899036,116.385703,0,109,39791.0306597222,2008-12-09,00:44:09
39.899203,116.385658,0,112,39791.0307175926,2008-12-09,00:44:14
39.899332,116.385615,0,112,39791.030775463,2008-12-09,00:44:19
39.899388,116.385602,0,117,39791.0308333333,2008-12-09,00:44:24
39.899444,116.385584,0,121,39791.0308912037,2008-12-09,00:44:29
39.899508,116.38556,0,123,39791.0309490741,2008-12-09,00:44:34
39.899533,116.385523,0,144,39791.0310069444,2008-12-09,00:44:39
39.899594,116.385516,0,149,39791.0310648148,2008-12-09,00:44:44
39.899642,116.385515,0,168,39791.0311226852,2008-12-09,00:44:49
39.89966,116.385514,0,188,39791.0311805556,2008-12-09,00:44:54
39.899694,116.385487,0,207,39791.0312384259,2008-12-09,00:44:59
39.899755,116.385425,0,227,39791.0312962963,2008-12-09,00:45:04
39.899842,116.385372,0,239,39791.0313541667,2008-12-09,00:45:09
39.899988,116.385289,0,209,39791.031412037,2008-12-09,00:45:14
39.900052,116.385265,0,204,39791.0314699074,2008-12-09,00:45:19
39.900138,116.385242,0,186,39791.0315277778,2008-12-09,00:45:24
39.900222,116.385246,0,174,39791.0315856481,2008-12-09,00:45:29
39.900342,116.3854,0,180,39791.0316435185,2008-12-09,00:45:34
39.900392,116.385574,0,174,39791.0317013889,2008-12-09,00:45:39
39.900392,116.385703,0,157,39791.0317592593,2008-12-09,00:45:44
39.900401,116.385822,0,144,39791.0318171296,2008-12-09,00:45:49
39.900399,116.385926,0,134,39791.031875,2008-12-09,00:45:54
39.900398,116.386035,0,128,39791.0319328704,2008-12-09,00:45:59
39.900409,116.386139,0,128,39791.0319907407,2008-12-09,00:46:04
39.900411,116.386228,0,122,39791.0320486111,2008-12-09,00:46:09
39.900418,116.386316,0,120,39791.0321064815,2008-12-09,00:46:14
39.900435,116.386405,0,119,39791.0321643518,2008-12-09,00:46:19
39.900478,116.38649,0,114,39791.0322222222,2008-12-09,00:46:24
39.900487,116.386598,0,112,39791.0322800926,2008-12-09,00:46:29
39.900495,116.386665,0,111,39791.032337963,2008-12-09,00:46:34
39.900506,116.386766,0,110,39791.0323958333,2008-12-09,00:46:39
39.900528,116.386771,0,110,39791.0324537037,2008-12-09,00:46:44
39.900557,116.386753,0,108,39791.0325115741,2008-12-09,00:46:49
39.900587,116.386737,0,106,39791.0325694444,2008-12-09,00:46:54
39.900634,116.386738,0,104,39791.0326273148,2008-12-09,00:46:59
39.900914,116.386077,0,-25,39791.0328587963,2008-12-09,00:47:19
39.900782,116.38607,0,91,39791.0329166667,2008-12-09,00:47:24
39.901562,116.386327,0,245,39791.0332060185,2008-12-09,00:47:49
39.901522,116.386267,0,159,39791.0332638889,2008-12-09,00:47:54
39.901483,116.386158,0,132,39791.0333217593,2008-12-09,00:47:59
39.901423,116.386145,0,132,39791.0333796296,2008-12-09,00:48:04
39.901384,116.386102,0,133,39791.0334375,2008-12-09,00:48:09
39.901364,116.386082,0,132,39791.0334953704,2008-12-09,00:48:14
39.901371,116.386048,0,131,39791.0335532407,2008-12-09,00:48:19
39.901279,116.386112,0,132,39791.0336111111,2008-12-09,00:48:24
39.901099,116.386331,0,131,39791.0336689815,2008-12-09,00:48:29
39.901081,116.386337,0,131,39791.0337268518,2008-12-09,00:48:34
39.900404,116.385065,0,205,39791.1493287037,2008-12-09,03:35:02
39.901352,116.384847,0,-326,39791.1493865741,2008-12-09,03:35:07
39.902364,116.384516,0,-929,39791.1494444444,2008-12-09,03:35:12
39.900783,116.38519,0,-128,39791.1495023148,2008-12-09,03:35:17
39.899614,116.385559,0,561,39791.1495601852,2008-12-09,03:35:22
39.90061,116.385182,0,-23,39791.1496180556,2008-12-09,03:35:27
39.900632,116.385103,0,-16,39791.1496759259,2008-12-09,03:35:32
39.900583,116.385072,0,-11,39791.1497337963,2008-12-09,03:35:37
39.900608,116.384861,0,5,39791.1497916667,2008-12-09,03:35:42
39.900618,116.384653,0,13,39791.149849537,2008-12-09,03:35:47
39.900614,116.38449,0,34,39791.1499074074,2008-12-09,03:35:52
39.900646,116.384403,0,37,39791.1499652778,2008-12-09,03:35:57
39.900638,116.384333,0,39,39791.1500231481,2008-12-09,03:36:02
39.900633,116.384205,0,66,39791.1500810185,2008-12-09,03:36:07
39.90061,116.384075,0,107,39791.1501388889,2008-12-09,03:36:12
39.900621,116.383983,0,104,39791.1501967593,2008-12-09,03:36:17
39.90064,116.383874,0,101,39791.1502546296,2008-12-09,03:36:22
39.900649,116.383765,0,106,39791.1503125,2008-12-09,03:36:27
39.90065,116.38366,0,110,39791.1503703704,2008-12-09,03:36:32
39.90065,116.383589,0,114,39791.1504282407,2008-12-09,03:36:37
39.900661,116.383496,0,118,39791.1504861111,2008-12-09,03:36:42
39.900664,116.383413,0,116,39791.1505439815,2008-12-09,03:36:47
39.900655,116.38333,0,116,39791.1506018518,2008-12-09,03:36:52
39.900653,116.383241,0,115,39791.1506597222,2008-12-09,03:36:57
39.900682,116.383171,0,107,39791.1507175926,2008-12-09,03:37:02
39.900702,116.383096,0,105,39791.150775463,2008-12-09,03:37:07
39.90073,116.383035,0,97,39791.1508333333,2008-12-09,03:37:12
39.900716,116.382968,0,88,39791.1508912037,2008-12-09,03:37:17
39.900676,116.382928,0,94,39791.1509490741,2008-12-09,03:37:22
39.90067,116.382909,0,101,39791.1510069444,2008-12-09,03:37:27
39.900685,116.382815,0,105,39791.1510648148,2008-12-09,03:37:32
39.900689,116.382704,0,107,39791.1511226852,2008-12-09,03:37:37
39.900703,116.382611,0,109,39791.1511805556,2008-12-09,03:37:42
39.900737,116.382517,0,113,39791.1512384259,2008-12-09,03:37:47
39.900781,116.382418,0,117,39791.1512962963,2008-12-09,03:37:52
39.900785,116.382318,0,124,39791.1513541667,2008-12-09,03:37:57
39.900803,116.38213,0,125,39791.151412037,2008-12-09,03:38:02
39.900814,116.382046,0,125,39791.1514699074,2008-12-09,03:38:07
39.900723,116.381891,0,160,39791.1515277778,2008-12-09,03:38:12
39.900682,116.381797,0,166,39791.1515856481,2008-12-09,03:38:17
39.900646,116.381721,0,149,39791.1516435185,2008-12-09,03:38:22
39.900627,116.381635,0,151,39791.1517013889,2008-12-09,03:38:27
39.90064,116.381568,0,155,39791.1517592593,2008-12-09,03:38:32
39.900693,116.381492,0,157,39791.1518171296,2008-12-09,03:38:37
39.900709,116.381385,0,159,39791.151875,2008-12-09,03:38:42
39.900691,116.381317,0,162,39791.1519328704,2008-12-09,03:38:47
39.900688,116.381218,0,162,39791.1519907407,2008-12-09,03:38:52
39.900677,116.381115,0,160,39791.1520486111,2008-12-09,03:38:57
39.90072,116.381101,0,131,39791.1521064815,2008-12-09,03:39:02
39.900728,116.38102,0,120,39791.1521643519,2008-12-09,03:39:07
39.900755,116.380943,0,118,39791.1522222222,2008-12-09,03:39:12
39.900728,116.380876,0,118,39791.1522800926,2008-12-09,03:39:17
39.90071,116.380789,0,118,39791.152337963,2008-12-09,03:39:22
39.900671,116.380699,0,121,39791.1523958333,2008-12-09,03:39:27
39.900652,116.380636,0,118,39791.1524537037,2008-12-09,03:39:32
39.900678,116.380549,0,116,39791.1525115741,2008-12-09,03:39:37
39.900689,116.38046,0,111,39791.1525694444,2008-12-09,03:39:42
39.900702,116.380358,0,103,39791.1526273148,2008-12-09,03:39:47
39.900718,116.38026,0,98,39791.1526851852,2008-12-09,03:39:52
39.900723,116.380164,0,98,39791.1527430556,2008-12-09,03:39:57
39.900735,116.38009,0,96,39791.1528009259,2008-12-09,03:40:02
39.900737,116.380005,0,98,39791.1528587963,2008-12-09,03:40:07
39.900736,116.379927,0,96,39791.1529166667,2008-12-09,03:40:12
39.900742,116.379841,0,96,39791.152974537,2008-12-09,03:40:17
39.900754,116.379763,0,92,39791.1530324074,2008-12-09,03:40:22
39.900754,116.379684,0,90,39791.1530902778,2008-12-09,03:40:27
39.90076,116.379599,0,89,39791.1531481481,2008-12-09,03:40:32
39.900749,116.379507,0,89,39791.1532060185,2008-12-09,03:40:37
39.900746,116.379418,0,90,39791.1532638889,2008-12-09,03:40:42
39.900738,116.379386,0,96,39791.1533217593,2008-12-09,03:40:47
39.900628,116.379319,0,105,39791.1533796296,2008-12-09,03:40:52
39.900624,116.379227,0,108,39791.1534375,2008-12-09,03:40:57
39.900645,116.37915,0,109,39791.1534953704,2008-12-09,03:41:02
39.900671,116.379054,0,109,39791.1535532407,2008-12-09,03:41:07
39.900709,116.378957,0,108,39791.1536111111,2008-12-09,03:41:12
39.900694,116.378869,0,108,39791.1536689815,2008-12-09,03:41:17
39.90067,116.378781,0,109,39791.1537268519,2008-12-09,03:41:22
39.900647,116.378681,0,112,39791.1537847222,2008-12-09,03:41:27
39.900613,116.378593,0,109,39791.1538425926,2008-12-09,03:41:32
39.900617,116.378504,0,107,39791.153900463,2008-12-09,03:41:37
39.900625,116.378421,0,103,39791.1539583333,2008-12-09,03:41:42
39.900627,116.378334,0,100,39791.1540162037,2008-12-09,03:41:47
39.900657,116.378255,0,97,39791.1540740741,2008-12-09,03:41:52
39.900666,116.378177,0,99,39791.1541319444,2008-12-09,03:41:57
39.900673,116.378095,0,101,39791.1541898148,2008-12-09,03:42:02
39.900489,116.378086,0,105,39791.1542476852,2008-12-09,03:42:07
39.900411,116.37809,0,98,39791.1543055556,2008-12-09,03:42:12
39.900354,116.378089,0,96,39791.1543634259,2008-12-09,03:42:17
39.900303,116.378079,0,95,39791.1544212963,2008-12-09,03:42:22
39.900237,116.378078,0,100,39791.1544791667,2008-12-09,03:42:27
39.900162,116.378074,0,102,39791.154537037,2008-12-09,03:42:32
39.900098,116.378076,0,95,39791.1545949074,2008-12-09,03:42:37
39.900033,116.3781,0,90,39791.1546527778,2008-12-09,03:42:42
39.899991,116.378137,0,89,39791.1547106481,2008-12-09,03:42:47
39.89992,116.378151,0,86,39791.1547685185,2008-12-09,03:42:52
39.899853,116.378146,0,83,39791.1548263889,2008-12-09,03:42:57
39.899795,116.378159,0,79,39791.1548842593,2008-12-09,03:43:02
39.899733,116.37813,0,76,39791.1549421296,2008-12-09,03:43:07
39.899678,116.378113,0,78,39791.155,2008-12-09,03:43:12
39.899609,116.378124,0,75,39791.1550578704,2008-12-09,03:43:17
39.899546,116.378156,0,75,39791.1551157407,2008-12-09,03:43:22
39.899482,116.378161,0,75,39791.1551736111,2008-12-09,03:43:27
39.899418,116.378153,0,75,39791.1552314815,2008-12-09,03:43:32
39.899387,116.378166,0,76,39791.1552893519,2008-12-09,03:43:37
39.899381,116.378159,0,74,39791.1553472222,2008-12-09,03:43:42
39.899381,116.378157,0,74,39791.1554050926,2008-12-09,03:43:47
39.899383,116.378152,0,74,39791.155462963,2008-12-09,03:43:52
39.899383,116.378152,0,74,39791.1554976852,2008-12-09,03:43:55
39.899386,116.378146,0,74,39791.1555208333,2008-12-09,03:43:57
39.899386,116.378137,0,74,39791.1555787037,2008-12-09,03:44:02
39.899385,116.378134,0,73,39791.1556365741,2008-12-09,03:44:07
39.899385,116.378134,0,73,39791.1556712963,2008-12-09,03:44:10
39.899385,116.378132,0,73,39791.1556944444,2008-12-09,03:44:12
39.899378,116.378076,0,74,39791.1557523148,2008-12-09,03:44:17
39.899387,116.377969,0,75,39791.1558101852,2008-12-09,03:44:22
39.899357,116.377892,0,76,39791.1558680556,2008-12-09,03:44:27
39.899316,116.377812,0,77,39791.1559259259,2008-12-09,03:44:32
39.899347,116.378102,0,110,39791.1596296296,2008-12-09,03:49:52
39.899271,116.378161,0,110,39791.1596875,2008-12-09,03:49:57
39.899187,116.378154,0,113,39791.1597453704,2008-12-09,03:50:02
39.899086,116.378153,0,116,39791.1598032407,2008-12-09,03:50:07
39.899043,116.378137,0,120,39791.1598611111,2008-12-09,03:50:12
39.899064,116.378062,0,123,39791.1599189815,2008-12-09,03:50:17
39.899094,116.378042,0,126,39791.1599768519,2008-12-09,03:50:22
39.899094,116.378042,0,126,39791.1600115741,2008-12-09,03:50:25
39.899095,116.378047,0,126,39791.1600347222,2008-12-09,03:50:27
39.899105,116.378032,0,128,39791.1600925926,2008-12-09,03:50:32
39.899119,116.378011,0,132,39791.160150463,2008-12-09,03:50:37
39.89913,116.377994,0,136,39791.1602083333,2008-12-09,03:50:42
39.899134,116.378006,0,139,39791.1602662037,2008-12-09,03:50:47
39.899147,116.378013,0,144,39791.1603240741,2008-12-09,03:50:52
39.899134,116.377998,0,148,39791.1603819444,2008-12-09,03:50:57
39.899139,116.377981,0,150,39791.1604398148,2008-12-09,03:51:02
39.899139,116.377981,0,150,39791.160474537,2008-12-09,03:51:05
39.899139,116.377984,0,150,39791.1604976852,2008-12-09,03:51:07
39.89914,116.377975,0,150,39791.1605555556,2008-12-09,03:51:12
39.89914,116.377962,0,150,39791.1606134259,2008-12-09,03:51:17
39.89914,116.377962,0,150,39791.1606481481,2008-12-09,03:51:20
39.899143,116.37797,0,150,39791.1606712963,2008-12-09,03:51:22
39.899204,116.377936,0,154,39791.1607291667,2008-12-09,03:51:27
39.899217,116.377934,0,154,39791.160787037,2008-12-09,03:51:32
39.899219,116.37794,0,154,39791.1608449074,2008-12-09,03:51:37
39.899221,116.377945,0,154,39791.1609027778,2008-12-09,03:51:42
39.899221,116.37794,0,154,39791.1609606481,2008-12-09,03:51:47
39.899221,116.37794,0,154,39791.1609953704,2008-12-09,03:51:50
39.899221,116.377934,0,155,39791.1610185185,2008-12-09,03:51:52
39.899221,116.377925,0,155,39791.1610763889,2008-12-09,03:51:57
39.899221,116.377916,0,155,39791.1611342593,2008-12-09,03:52:02
39.899221,116.377916,0,155,39791.1611689815,2008-12-09,03:52:05
39.899222,116.377915,0,156,39791.1611921296,2008-12-09,03:52:07
39.899235,116.377905,0,159,39791.16125,2008-12-09,03:52:12
39.899244,116.377892,0,159,39791.1613078704,2008-12-09,03:52:17
39.899244,116.377892,0,159,39791.1613425926,2008-12-09,03:52:20
39.899243,116.377891,0,160,39791.1613657407,2008-12-09,03:52:22
39.899242,116.377877,0,160,39791.1614236111,2008-12-09,03:52:27
39.899242,116.377877,0,160,39791.1614583333,2008-12-09,03:52:30
39.899243,116.377875,0,160,39791.1614814815,2008-12-09,03:52:32
39.899266,116.377897,0,162,39791.1615393519,2008-12-09,03:52:37
39.899272,116.377918,0,165,39791.1615972222,2008-12-09,03:52:42
39.89926,116.377908,0,166,39791.1616550926,2008-12-09,03:52:47
39.899256,116.377899,0,166,39791.161712963,2008-12-09,03:52:52
39.899244,116.377904,0,167,39791.1617708333,2008-12-09,03:52:57
39.899259,116.377954,0,169,39791.1618287037,2008-12-09,03:53:02
39.899289,116.377992,0,170,39791.1618865741,2008-12-09,03:53:07
39.899315,116.378029,0,171,39791.1619444444,2008-12-09,03:53:12
39.899318,116.378043,0,172,39791.1620023148,2008-12-09,03:53:17
39.899314,116.378042,0,172,39791.1620601852,2008-12-09,03:53:22
39.899314,116.378042,0,172,39791.1620949074,2008-12-09,03:53:25
39.899314,116.378047,0,172,39791.1621180556,2008-12-09,03:53:27
39.899316,116.378056,0,172,39791.1621759259,2008-12-09,03:53:32
39.899316,116.378056,0,172,39791.1622106481,2008-12-09,03:53:35
39.899316,116.378063,0,172,39791.1622337963,2008-12-09,03:53:37
39.899317,116.378077,0,172,39791.1622916667,2008-12-09,03:53:42
39.899318,116.378087,0,172,39791.162349537,2008-12-09,03:53:47
39.89932,116.378095,0,173,39791.1624074074,2008-12-09,03:53:52
39.899321,116.3781,0,173,39791.1624652778,2008-12-09,03:53:57
39.899321,116.378101,0,173,39791.1625231481,2008-12-09,03:54:02
39.89932,116.378097,0,173,39791.1625810185,2008-12-09,03:54:07
39.89932,116.378091,0,173,39791.1626388889,2008-12-09,03:54:12
39.899319,116.378085,0,173,39791.1626967593,2008-12-09,03:54:17
39.89932,116.378082,0,173,39791.1627546296,2008-12-09,03:54:22
39.89932,116.378081,0,173,39791.1628125,2008-12-09,03:54:27
39.89932,116.378081,0,173,39791.1628472222,2008-12-09,03:54:30
39.89932,116.378087,0,173,39791.1628703704,2008-12-09,03:54:32
39.89932,116.378099,0,173,39791.1629282407,2008-12-09,03:54:37
39.89932,116.37811,0,173,39791.1629861111,2008-12-09,03:54:42
39.89932,116.37811,0,173,39791.1630208333,2008-12-09,03:54:45
39.899321,116.378109,0,174,39791.1630439815,2008-12-09,03:54:47
39.899329,116.378065,0,173,39791.1631018519,2008-12-09,03:54:52
39.89937,116.377959,0,172,39791.1631597222,2008-12-09,03:54:57
39.899386,116.377861,0,175,39791.1632175926,2008-12-09,03:55:02
39.899428,116.377803,0,176,39791.163275463,2008-12-09,03:55:07
39.899433,116.377823,0,179,39791.1633333333,2008-12-09,03:55:12
39.899395,116.37785,0,183,39791.1633912037,2008-12-09,03:55:17
39.899395,116.37785,0,183,39791.1634259259,2008-12-09,03:55:20
39.899402,116.377854,0,186,39791.1634490741,2008-12-09,03:55:22
39.899395,116.377817,0,188,39791.1635069444,2008-12-09,03:55:27
39.899372,116.377771,0,199,39791.1635648148,2008-12-09,03:55:32
39.899367,116.377803,0,201,39791.1636226852,2008-12-09,03:55:37
39.899367,116.377803,0,201,39791.1636574074,2008-12-09,03:55:40
39.899365,116.377805,0,203,39791.1636805556,2008-12-09,03:55:42
39.899315,116.377768,0,214,39791.1637384259,2008-12-09,03:55:47
39.899281,116.377807,0,227,39791.1637962963,2008-12-09,03:55:52
39.899271,116.377768,0,233,39791.1638541667,2008-12-09,03:55:57
39.89923,116.377723,0,243,39791.163912037,2008-12-09,03:56:02
39.899175,116.377704,0,237,39791.1639699074,2008-12-09,03:56:07
39.899119,116.377722,0,220,39791.1640277778,2008-12-09,03:56:12
39.899058,116.377721,0,209,39791.1640856481,2008-12-09,03:56:17
39.899004,116.377747,0,190,39791.1641435185,2008-12-09,03:56:22
39.898945,116.377767,0,171,39791.1642013889,2008-12-09,03:56:27
39.898904,116.377827,0,151,39791.1642592593,2008-12-09,03:56:32
39.898885,116.377894,0,144,39791.1643171296,2008-12-09,03:56:37
39.898895,116.377997,0,131,39791.164375,2008-12-09,03:56:42
39.898937,116.378171,0,125,39791.1644328704,2008-12-09,03:56:47
39.898943,116.378323,0,114,39791.1644907407,2008-12-09,03:56:52
39.898934,116.378387,0,108,39791.1645486111,2008-12-09,03:56:57
39.898928,116.378474,0,103,39791.1646064815,2008-12-09,03:57:02
39.898944,116.378559,0,101,39791.1646643518,2008-12-09,03:57:07
39.898981,116.378648,0,100,39791.1647222222,2008-12-09,03:57:12
39.899026,116.378722,0,103,39791.1647800926,2008-12-09,03:57:17
39.899076,116.378866,0,105,39791.164837963,2008-12-09,03:57:22
39.899058,116.378965,0,104,39791.1648958333,2008-12-09,03:57:27
39.89907,116.379048,0,104,39791.1649537037,2008-12-09,03:57:32
39.899092,116.379127,0,100,39791.1650115741,2008-12-09,03:57:37
39.899063,116.379218,0,100,39791.1650694444,2008-12-09,03:57:42
39.899068,116.379305,0,97,39791.1651273148,2008-12-09,03:57:47
39.899072,116.379381,0,96,39791.1651851852,2008-12-09,03:57:52
39.899084,116.379484,0,95,39791.1652430556,2008-12-09,03:57:57
39.899096,116.379567,0,94,39791.1653009259,2008-12-09,03:58:02
39.899078,116.379669,0,92,39791.1653587963,2008-12-09,03:58:07
39.899081,116.379764,0,91,39791.1654166667,2008-12-09,03:58:12
39.89909,116.379842,0,90,39791.165474537,2008-12-09,03:58:17
39.899095,116.379919,0,87,39791.1655324074,2008-12-09,03:58:22
39.899094,116.380028,0,90,39791.1655902778,2008-12-09,03:58:27
39.899093,116.380092,0,87,39791.1656481481,2008-12-09,03:58:32
39.899084,116.380171,0,84,39791.1657060185,2008-12-09,03:58:37
39.899077,116.380245,0,82,39791.1657638889,2008-12-09,03:58:42
39.89909,116.380328,0,77,39791.1658217593,2008-12-09,03:58:47
39.899105,116.380407,0,76,39791.1658796296,2008-12-09,03:58:52
39.899109,116.380488,0,78,39791.1659375,2008-12-09,03:58:57
39.8991,116.380588,0,83,39791.1659953704,2008-12-09,03:59:02
39.8991,116.380693,0,84,39791.1660532407,2008-12-09,03:59:07
39.899094,116.380783,0,83,39791.1661111111,2008-12-09,03:59:12
39.899085,116.380858,0,90,39791.1661689815,2008-12-09,03:59:17
39.899088,116.380929,0,94,39791.1662268518,2008-12-09,03:59:22
39.899127,116.381001,0,89,39791.1662847222,2008-12-09,03:59:27
39.89911,116.381138,0,90,39791.1663425926,2008-12-09,03:59:32
39.899125,116.381216,0,89,39791.166400463,2008-12-09,03:59:37
39.899136,116.381307,0,89,39791.1664583333,2008-12-09,03:59:42
39.899143,116.381387,0,93,39791.1665162037,2008-12-09,03:59:47
39.899157,116.381448,0,96,39791.1665740741,2008-12-09,03:59:52
39.899148,116.381522,0,101,39791.1666319444,2008-12-09,03:59:57
39.899126,116.381627,0,110,39791.1666898148,2008-12-09,04:00:02
39.899121,116.381702,0,114,39791.1667476852,2008-12-09,04:00:07
39.899106,116.381774,0,120,39791.1668055556,2008-12-09,04:00:12
39.899109,116.381854,0,117,39791.1668634259,2008-12-09,04:00:17
39.899104,116.381964,0,115,39791.1669212963,2008-12-09,04:00:22
39.899094,116.382068,0,111,39791.1669791667,2008-12-09,04:00:27
39.899095,116.382154,0,112,39791.167037037,2008-12-09,04:00:32
39.899114,116.382226,0,115,39791.1670949074,2008-12-09,04:00:37
39.899123,116.382348,0,110,39791.1671527778,2008-12-09,04:00:42
39.899118,116.382448,0,112,39791.1672106481,2008-12-09,04:00:47
39.899111,116.382557,0,113,39791.1672685185,2008-12-09,04:00:52
39.899113,116.382642,0,113,39791.1673263889,2008-12-09,04:00:57
39.899118,116.382725,0,110,39791.1673842593,2008-12-09,04:01:02
39.899144,116.382814,0,106,39791.1674421296,2008-12-09,04:01:07
39.899153,116.382882,0,107,39791.1675,2008-12-09,04:01:12
39.899162,116.38296,0,104,39791.1675578704,2008-12-09,04:01:17
39.899174,116.383037,0,103,39791.1676157407,2008-12-09,04:01:22
39.899167,116.383139,0,105,39791.1676736111,2008-12-09,04:01:27
39.899141,116.383262,0,115,39791.1677314815,2008-12-09,04:01:32
39.899115,116.38339,0,118,39791.1677893519,2008-12-09,04:01:37
39.899134,116.383461,0,120,39791.1678472222,2008-12-09,04:01:42
39.899156,116.383543,0,123,39791.1679050926,2008-12-09,04:01:47
39.899153,116.383631,0,123,39791.167962963,2008-12-09,04:01:52
39.89915,116.383725,0,118,39791.1680208333,2008-12-09,04:01:57
39.899173,116.383801,0,112,39791.1680787037,2008-12-09,04:02:02
39.899227,116.383884,0,111,39791.1681365741,2008-12-09,04:02:07
39.89923,116.383966,0,109,39791.1681944444,2008-12-09,04:02:12
39.899227,116.384055,0,108,39791.1682523148,2008-12-09,04:02:17
39.899217,116.384165,0,110,39791.1683101852,2008-12-09,04:02:22
39.899217,116.384265,0,114,39791.1683680556,2008-12-09,04:02:27
39.899236,116.384346,0,105,39791.1684259259,2008-12-09,04:02:32
39.899271,116.384423,0,101,39791.1684837963,2008-12-09,04:02:37
39.899245,116.384519,0,103,39791.1685416667,2008-12-09,04:02:42
39.899222,116.384603,0,101,39791.168599537,2008-12-09,04:02:47
39.899224,116.384663,0,101,39791.1686574074,2008-12-09,04:02:52
39.899207,116.384761,0,104,39791.1687152778,2008-12-09,04:02:57
39.899245,116.384852,0,109,39791.1687731481,2008-12-09,04:03:02
39.899258,116.384925,0,108,39791.1688310185,2008-12-09,04:03:07
39.899268,116.385005,0,108,39791.1688888889,2008-12-09,04:03:12
39.89925,116.385102,0,113,39791.1689467593,2008-12-09,04:03:17
39.899269,116.385167,0,113,39791.1690046296,2008-12-09,04:03:22
39.899273,116.385222,0,118,39791.1690625,2008-12-09,04:03:27
39.899324,116.385285,0,126,39791.1691203704,2008-12-09,04:03:32
39.899389,116.385337,0,133,39791.1691782407,2008-12-09,04:03:37
39.899434,116.385409,0,140,39791.1692361111,2008-12-09,04:03:42
39.899429,116.38552,0,156,39791.1692939815,2008-12-09,04:03:47
39.899473,116.385556,0,165,39791.1693518519,2008-12-09,04:03:52
39.899523,116.385555,0,173,39791.1694097222,2008-12-09,04:03:57
39.899563,116.385566,0,178,39791.1694675926,2008-12-09,04:04:02
39.899596,116.3856,0,183,39791.169525463,2008-12-09,04:04:07
39.899632,116.385663,0,186,39791.1695833333,2008-12-09,04:04:12
39.899696,116.385626,0,195,39791.1696412037,2008-12-09,04:04:17
39.899764,116.385617,0,202,39791.1696990741,2008-12-09,04:04:22
39.899871,116.385547,0,211,39791.1697569444,2008-12-09,04:04:27
39.899963,116.385376,0,225,39791.1698148148,2008-12-09,04:04:32
39.900069,116.385273,0,239,39791.1698726852,2008-12-09,04:04:37
39.900165,116.385228,0,252,39791.1699305556,2008-12-09,04:04:42
39.900193,116.385238,0,266,39791.1699884259,2008-12-09,04:04:47
39.900207,116.385258,0,281,39791.1700462963,2008-12-09,04:04:52
39.900234,116.385313,0,293,39791.1701041667,2008-12-09,04:04:57
39.900272,116.38538,0,302,39791.170162037,2008-12-09,04:05:02
39.900285,116.385564,0,301,39791.1702199074,2008-12-09,04:05:07
39.90031,116.38573,0,304,39791.1702777778,2008-12-09,04:05:12
39.9003,116.385873,0,296,39791.1703356481,2008-12-09,04:05:17
39.900299,116.385924,0,305,39791.1703935185,2008-12-09,04:05:22
39.900307,116.386002,0,319,39791.1704513889,2008-12-09,04:05:27
39.900317,116.386131,0,323,39791.1705092593,2008-12-09,04:05:32
39.900308,116.386232,0,330,39791.1705671296,2008-12-09,04:05:37
39.900302,116.386353,0,331,39791.170625,2008-12-09,04:05:42
39.900296,116.386434,0,334,39791.1706828704,2008-12-09,04:05:47
39.900279,116.38653,0,337,39791.1707407407,2008-12-09,04:05:52
39.900282,116.386662,0,328,39791.1707986111,2008-12-09,04:05:57
39.900263,116.386818,0,309,39791.1708564815,2008-12-09,04:06:02
39.900277,116.386877,0,305,39791.1709143519,2008-12-09,04:06:07
39.900283,116.386889,0,304,39791.1709722222,2008-12-09,04:06:12
39.900304,116.386886,0,305,39791.1710300926,2008-12-09,04:06:17
39.900339,116.386891,0,307,39791.171087963,2008-12-09,04:06:22
39.900387,116.386927,0,308,39791.1711458333,2008-12-09,04:06:27
39.900395,116.387023,0,308,39791.1712037037,2008-12-09,04:06:32
39.900392,116.387047,0,309,39791.1712615741,2008-12-09,04:06:37
39.900399,116.386987,0,309,39791.1713194444,2008-12-09,04:06:42
39.900448,116.386933,0,309,39791.1713773148,2008-12-09,04:06:47
39.900474,116.386867,0,309,39791.1714351852,2008-12-09,04:06:52
39.900474,116.386867,0,309,39791.1714699074,2008-12-09,04:06:55
39.900474,116.386869,0,309,39791.1714930556,2008-12-09,04:06:57
