# Supplementary material for: A location privacy protection method based on blockchain and threshold cryptography
Source: PLoS One. 2025 Jun 4;20(6):e0324551. doi: 10.1371/journal.pone.0324551 (PMC12136415; doi:10.1371/journal.pone.0324551)
Supplement: S1 File — (ZIP) [file pone.0324551.s001.zip › Data/002/Trajectory/20081209102038.plt]

Geolife trajectory
WGS 84
Altitude is in Feet
Reserved 3
0,2,255,My Track,0,0,2,8421376
0
39.89899,116.387376,0,255,39791.4309953704,2008-12-09,10:20:38
39.899069,116.387404,0,206,39791.4310532407,2008-12-09,10:20:43
39.899049,116.387377,0,250,39791.4311111111,2008-12-09,10:20:48
39.89909,116.387374,0,270,39791.4311689815,2008-12-09,10:20:53
39.899068,116.387363,0,282,39791.4312268518,2008-12-09,10:20:58
39.899065,116.387338,0,290,39791.4312847222,2008-12-09,10:21:03
39.899087,116.387298,0,293,39791.4313425926,2008-12-09,10:21:08
39.899107,116.387257,0,295,39791.431400463,2008-12-09,10:21:13
39.899132,116.387218,0,295,39791.4314583333,2008-12-09,10:21:18
39.89914,116.387175,0,296,39791.4315162037,2008-12-09,10:21:23
39.89915,116.387139,0,296,39791.4315740741,2008-12-09,10:21:28
39.89917,116.387117,0,295,39791.4316319444,2008-12-09,10:21:33
39.899159,116.387094,0,295,39791.4316898148,2008-12-09,10:21:38
39.899162,116.387075,0,294,39791.4317476852,2008-12-09,10:21:43
39.899161,116.387047,0,292,39791.4318055556,2008-12-09,10:21:48
39.899161,116.386984,0,289,39791.4318634259,2008-12-09,10:21:53
39.89915,116.386924,0,287,39791.4319212963,2008-12-09,10:21:58
39.899159,116.386851,0,282,39791.4319791667,2008-12-09,10:22:03
39.899158,116.386794,0,276,39791.432037037,2008-12-09,10:22:08
39.899159,116.386749,0,268,39791.4320949074,2008-12-09,10:22:13
39.899125,116.386712,0,263,39791.4321527778,2008-12-09,10:22:18
39.899127,116.386667,0,259,39791.4322106481,2008-12-09,10:22:23
39.899114,116.386581,0,254,39791.4322685185,2008-12-09,10:22:28
39.899097,116.386505,0,249,39791.4323263889,2008-12-09,10:22:33
39.899092,116.386429,0,244,39791.4323842593,2008-12-09,10:22:38
39.899089,116.386371,0,239,39791.4324421296,2008-12-09,10:22:43
39.899077,116.386271,0,236,39791.4325,2008-12-09,10:22:48
39.899084,116.386156,0,231,39791.4325578704,2008-12-09,10:22:53
39.899073,116.386073,0,224,39791.4326157407,2008-12-09,10:22:58
39.899072,116.386015,0,217,39791.4326736111,2008-12-09,10:23:03
39.899052,116.385884,0,212,39791.4327314815,2008-12-09,10:23:08
39.899073,116.385845,0,207,39791.4327893518,2008-12-09,10:23:13
39.899102,116.385804,0,205,39791.4328472222,2008-12-09,10:23:18
39.899095,116.38571,0,201,39791.4329050926,2008-12-09,10:23:23
39.899105,116.385617,0,198,39791.432962963,2008-12-09,10:23:28
39.899091,116.385515,0,195,39791.4330208333,2008-12-09,10:23:33
39.899065,116.385364,0,192,39791.4330787037,2008-12-09,10:23:38
39.899072,116.385232,0,189,39791.4331365741,2008-12-09,10:23:43
39.899058,116.385147,0,186,39791.4331944444,2008-12-09,10:23:48
39.899039,116.385033,0,183,39791.4332523148,2008-12-09,10:23:53
39.899011,116.384902,0,181,39791.4333101852,2008-12-09,10:23:58
39.899017,116.384842,0,177,39791.4333680556,2008-12-09,10:24:03
39.899023,116.384766,0,174,39791.4334259259,2008-12-09,10:24:08
39.899009,116.384656,0,171,39791.4334837963,2008-12-09,10:24:13
39.899006,116.384579,0,168,39791.4335416667,2008-12-09,10:24:18
39.899008,116.384479,0,165,39791.433599537,2008-12-09,10:24:23
39.899009,116.384422,0,163,39791.4336574074,2008-12-09,10:24:28
39.899006,116.384378,0,160,39791.4337152778,2008-12-09,10:24:33
39.899022,116.384323,0,158,39791.4337731482,2008-12-09,10:24:38
39.898997,116.384233,0,156,39791.4338310185,2008-12-09,10:24:43
39.89899,116.384077,0,152,39791.4338888889,2008-12-09,10:24:48
39.899021,116.383977,0,151,39791.4339467593,2008-12-09,10:24:53
39.899028,116.383909,0,150,39791.4340046296,2008-12-09,10:24:58
39.899067,116.383831,0,147,39791.4340625,2008-12-09,10:25:03
39.899058,116.383743,0,145,39791.4341203704,2008-12-09,10:25:08
39.899014,116.383657,0,143,39791.4341782407,2008-12-09,10:25:13
39.899032,116.38358,0,141,39791.4342361111,2008-12-09,10:25:18
39.899012,116.383424,0,138,39791.4342939815,2008-12-09,10:25:23
39.898999,116.383377,0,137,39791.4343518519,2008-12-09,10:25:28
39.898997,116.383287,0,134,39791.4344097222,2008-12-09,10:25:33
39.898987,116.38322,0,132,39791.4344675926,2008-12-09,10:25:38
39.89898,116.383155,0,129,39791.434525463,2008-12-09,10:25:43
39.898989,116.383074,0,126,39791.4345833333,2008-12-09,10:25:48
39.898997,116.383033,0,124,39791.4346412037,2008-12-09,10:25:53
39.898992,116.382966,0,122,39791.4346990741,2008-12-09,10:25:58
39.898987,116.382905,0,119,39791.4347569444,2008-12-09,10:26:03
39.898972,116.382836,0,117,39791.4348148148,2008-12-09,10:26:08
39.898977,116.382793,0,115,39791.4348726852,2008-12-09,10:26:13
39.898974,116.382722,0,113,39791.4349305556,2008-12-09,10:26:18
39.898967,116.382587,0,110,39791.4349884259,2008-12-09,10:26:23
39.898968,116.382524,0,108,39791.4350462963,2008-12-09,10:26:28
39.898944,116.382352,0,105,39791.4351041667,2008-12-09,10:26:33
39.898937,116.382133,0,103,39791.435162037,2008-12-09,10:26:38
39.898953,116.382066,0,101,39791.4352199074,2008-12-09,10:26:43
39.898964,116.382022,0,100,39791.4352777778,2008-12-09,10:26:48
39.898978,116.381985,0,98,39791.4353356481,2008-12-09,10:26:53
39.89899,116.381933,0,96,39791.4353935185,2008-12-09,10:26:58
39.898968,116.381883,0,94,39791.4354513889,2008-12-09,10:27:03
39.898989,116.381841,0,91,39791.4355092593,2008-12-09,10:27:08
39.898991,116.381777,0,89,39791.4355671296,2008-12-09,10:27:13
39.898979,116.381739,0,87,39791.435625,2008-12-09,10:27:18
39.898962,116.381685,0,85,39791.4356828704,2008-12-09,10:27:23
39.898956,116.381619,0,82,39791.4357407407,2008-12-09,10:27:28
39.898957,116.381544,0,79,39791.4357986111,2008-12-09,10:27:33
39.898963,116.381493,0,77,39791.4358564815,2008-12-09,10:27:38
39.898958,116.381402,0,75,39791.4359143519,2008-12-09,10:27:43
39.898974,116.381375,0,74,39791.4359722222,2008-12-09,10:27:48
39.89896,116.381308,0,73,39791.4360300926,2008-12-09,10:27:53
39.898948,116.381151,0,70,39791.436087963,2008-12-09,10:27:58
39.898972,116.381049,0,68,39791.4361458333,2008-12-09,10:28:03
39.898993,116.380994,0,66,39791.4362037037,2008-12-09,10:28:08
39.899019,116.380913,0,64,39791.4362615741,2008-12-09,10:28:13
39.899027,116.380818,0,64,39791.4363194444,2008-12-09,10:28:18
39.899043,116.380797,0,64,39791.4363773148,2008-12-09,10:28:23
39.899056,116.380764,0,63,39791.4364351852,2008-12-09,10:28:28
39.899078,116.380732,0,61,39791.4364930556,2008-12-09,10:28:33
39.899083,116.380704,0,60,39791.4365509259,2008-12-09,10:28:38
39.899097,116.380682,0,59,39791.4366087963,2008-12-09,10:28:43
39.899102,116.38067,0,59,39791.4366666667,2008-12-09,10:28:48
39.899111,116.380676,0,58,39791.436724537,2008-12-09,10:28:53
39.899125,116.380681,0,60,39791.4367824074,2008-12-09,10:28:58
39.899164,116.380696,0,63,39791.4368402778,2008-12-09,10:29:03
39.899184,116.3807,0,65,39791.4368981481,2008-12-09,10:29:08
39.899209,116.380694,0,68,39791.4369560185,2008-12-09,10:29:13
39.899194,116.3807,0,71,39791.4370138889,2008-12-09,10:29:18
39.899188,116.380709,0,72,39791.4370717593,2008-12-09,10:29:23
39.899196,116.380719,0,73,39791.4371296296,2008-12-09,10:29:28
39.899208,116.380694,0,76,39791.4371875,2008-12-09,10:29:33
39.8992,116.380684,0,79,39791.4372453704,2008-12-09,10:29:38
39.8992,116.380684,0,79,39791.4372800926,2008-12-09,10:29:41
39.899202,116.380688,0,85,39791.4373032407,2008-12-09,10:29:43
39.899214,116.380687,0,92,39791.4373611111,2008-12-09,10:29:48
39.899214,116.380687,0,92,39791.4373958333,2008-12-09,10:29:51
39.899222,116.380691,0,98,39791.4374189815,2008-12-09,10:29:53
39.899215,116.38072,0,104,39791.4374768519,2008-12-09,10:29:58
39.899185,116.380759,0,109,39791.4375347222,2008-12-09,10:30:03
39.899146,116.380814,0,115,39791.4375925926,2008-12-09,10:30:08
39.899107,116.380834,0,120,39791.437650463,2008-12-09,10:30:13
39.899091,116.380842,0,125,39791.4377083333,2008-12-09,10:30:18
39.899124,116.380831,0,129,39791.4377662037,2008-12-09,10:30:23
39.899173,116.380725,0,144,39791.4378240741,2008-12-09,10:30:28
39.899164,116.380667,0,153,39791.4378819444,2008-12-09,10:30:33
39.899161,116.380568,0,154,39791.4379398148,2008-12-09,10:30:38
39.899158,116.380514,0,155,39791.4379976852,2008-12-09,10:30:43
39.899164,116.38048,0,157,39791.4380555556,2008-12-09,10:30:48
39.899168,116.380511,0,158,39791.4381134259,2008-12-09,10:30:53
39.899182,116.380527,0,160,39791.4381712963,2008-12-09,10:30:58
39.899179,116.380495,0,161,39791.4382291667,2008-12-09,10:31:03
39.899153,116.380483,0,162,39791.438287037,2008-12-09,10:31:08
39.89915,116.380469,0,163,39791.4383449074,2008-12-09,10:31:13
39.899158,116.380479,0,165,39791.4384027778,2008-12-09,10:31:18
39.89917,116.380463,0,166,39791.4384606481,2008-12-09,10:31:23
39.89917,116.380463,0,166,39791.4384953704,2008-12-09,10:31:26
39.899162,116.380458,0,168,39791.4385185185,2008-12-09,10:31:28
39.899152,116.380451,0,169,39791.4385763889,2008-12-09,10:31:33
39.899152,116.380451,0,169,39791.4386111111,2008-12-09,10:31:36
39.899152,116.380457,0,169,39791.4386342593,2008-12-09,10:31:38
39.899113,116.380442,0,170,39791.4386921296,2008-12-09,10:31:43
39.899066,116.380417,0,171,39791.43875,2008-12-09,10:31:48
39.899017,116.380404,0,174,39791.4388078704,2008-12-09,10:31:53
39.898985,116.380403,0,176,39791.4388657407,2008-12-09,10:31:58
39.898987,116.380444,0,178,39791.4389236111,2008-12-09,10:32:03
39.89899,116.380496,0,181,39791.4389814815,2008-12-09,10:32:08
39.898998,116.380549,0,183,39791.4390393518,2008-12-09,10:32:13
39.899004,116.380626,0,186,39791.4390972222,2008-12-09,10:32:18
39.899024,116.380684,0,189,39791.4391550926,2008-12-09,10:32:23
39.89904,116.380731,0,191,39791.439212963,2008-12-09,10:32:28
39.899066,116.38075,0,194,39791.4392708333,2008-12-09,10:32:33
39.899066,116.380735,0,196,39791.4393287037,2008-12-09,10:32:38
39.899026,116.380669,0,199,39791.4393865741,2008-12-09,10:32:43
39.899076,116.380508,0,200,39791.4394444444,2008-12-09,10:32:48
39.899086,116.380478,0,203,39791.4395023148,2008-12-09,10:32:53
39.89908,116.380425,0,205,39791.4395601852,2008-12-09,10:32:58
39.899074,116.380395,0,206,39791.4396180556,2008-12-09,10:33:03
39.899118,116.380297,0,206,39791.4396759259,2008-12-09,10:33:08
39.899147,116.380239,0,206,39791.4397337963,2008-12-09,10:33:13
39.899163,116.380208,0,206,39791.4397916667,2008-12-09,10:33:18
39.899168,116.380167,0,207,39791.439849537,2008-12-09,10:33:23
39.899157,116.380147,0,207,39791.4399074074,2008-12-09,10:33:28
39.899132,116.380138,0,206,39791.4399652778,2008-12-09,10:33:33
39.899125,116.380124,0,207,39791.4400231481,2008-12-09,10:33:38
39.899131,116.380428,0,186,39791.4421643519,2008-12-09,10:36:43
39.899146,116.380506,0,185,39791.4422222222,2008-12-09,10:36:48
39.899156,116.380571,0,185,39791.4422800926,2008-12-09,10:36:53
39.899184,116.380597,0,186,39791.442337963,2008-12-09,10:36:58
39.899198,116.380592,0,187,39791.4423958333,2008-12-09,10:37:03
39.899198,116.380592,0,187,39791.4424305556,2008-12-09,10:37:06
39.899191,116.380589,0,188,39791.4424537037,2008-12-09,10:37:08
39.899199,116.380606,0,189,39791.4425115741,2008-12-09,10:37:13
39.899181,116.38061,0,190,39791.4425694444,2008-12-09,10:37:18
39.899181,116.38061,0,190,39791.4426041667,2008-12-09,10:37:21
39.899175,116.38061,0,190,39791.4426273148,2008-12-09,10:37:23
39.899148,116.380599,0,190,39791.4426851852,2008-12-09,10:37:28
39.899132,116.380589,0,190,39791.4427430556,2008-12-09,10:37:33
39.899137,116.380607,0,190,39791.4428009259,2008-12-09,10:37:38
39.899134,116.380568,0,191,39791.4428587963,2008-12-09,10:37:43
39.899144,116.380545,0,192,39791.4429166667,2008-12-09,10:37:48
39.899119,116.380529,0,193,39791.442974537,2008-12-09,10:37:53
39.89911,116.380498,0,194,39791.4430324074,2008-12-09,10:37:58
39.899122,116.380475,0,194,39791.4430902778,2008-12-09,10:38:03
39.899131,116.380441,0,194,39791.4431481481,2008-12-09,10:38:08
39.899139,116.380413,0,194,39791.4432060185,2008-12-09,10:38:13
39.899139,116.380413,0,194,39791.4432407407,2008-12-09,10:38:16
39.899143,116.380412,0,193,39791.4432638889,2008-12-09,10:38:18
39.899144,116.380432,0,194,39791.4433217593,2008-12-09,10:38:23
39.899144,116.380432,0,194,39791.4433564815,2008-12-09,10:38:26
39.89914,116.380438,0,194,39791.4433796296,2008-12-09,10:38:28
39.899137,116.380351,0,187,39791.4434375,2008-12-09,10:38:33
39.899144,116.380347,0,186,39791.4434953704,2008-12-09,10:38:38
39.89915,116.380341,0,186,39791.4435532407,2008-12-09,10:38:43
39.899149,116.380343,0,185,39791.4436111111,2008-12-09,10:38:48
39.899141,116.380347,0,185,39791.4436689815,2008-12-09,10:38:53
39.899141,116.380347,0,185,39791.4437037037,2008-12-09,10:38:56
39.899136,116.380349,0,185,39791.4437268519,2008-12-09,10:38:58
39.89913,116.38034,0,185,39791.4437847222,2008-12-09,10:39:03
39.89913,116.38034,0,185,39791.4438194444,2008-12-09,10:39:06
39.899131,116.380334,0,185,39791.4438425926,2008-12-09,10:39:08
39.899076,116.380337,0,184,39791.443900463,2008-12-09,10:39:13
39.899025,116.380305,0,183,39791.4439583333,2008-12-09,10:39:18
39.898969,116.380279,0,181,39791.4440162037,2008-12-09,10:39:23
39.898955,116.380204,0,175,39791.4440740741,2008-12-09,10:39:28
39.898973,116.380129,0,168,39791.4441319444,2008-12-09,10:39:33
39.898994,116.380069,0,168,39791.4441898148,2008-12-09,10:39:38
39.899009,116.38001,0,162,39791.4442476852,2008-12-09,10:39:43
39.899057,116.379984,0,155,39791.4443055556,2008-12-09,10:39:48
39.899085,116.37997,0,152,39791.4443634259,2008-12-09,10:39:53
39.899095,116.379942,0,146,39791.4444212963,2008-12-09,10:39:58
39.899099,116.379898,0,144,39791.4444791667,2008-12-09,10:40:03
39.899095,116.379872,0,142,39791.444537037,2008-12-09,10:40:08
39.899081,116.379865,0,141,39791.4445949074,2008-12-09,10:40:13
39.899074,116.379865,0,140,39791.4446527778,2008-12-09,10:40:18
39.899074,116.379865,0,140,39791.4446875,2008-12-09,10:40:21
39.89907,116.379873,0,140,39791.4447106481,2008-12-09,10:40:23
39.899066,116.379888,0,140,39791.4447685185,2008-12-09,10:40:28
39.899066,116.379888,0,140,39791.4448032407,2008-12-09,10:40:31
39.899066,116.379896,0,140,39791.4448263889,2008-12-09,10:40:33
39.899075,116.379875,0,141,39791.4448842593,2008-12-09,10:40:38
39.899075,116.379875,0,141,39791.4449189815,2008-12-09,10:40:41
39.899079,116.379878,0,142,39791.4449421296,2008-12-09,10:40:43
39.899084,116.379899,0,144,39791.445,2008-12-09,10:40:48
39.899097,116.379905,0,145,39791.4450578704,2008-12-09,10:40:53
39.899113,116.379889,0,147,39791.4451157407,2008-12-09,10:40:58
39.899128,116.379873,0,148,39791.4451736111,2008-12-09,10:41:03
39.899124,116.379853,0,150,39791.4452314815,2008-12-09,10:41:08
39.899157,116.379899,0,151,39791.4452893519,2008-12-09,10:41:13
39.899182,116.379954,0,153,39791.4453472222,2008-12-09,10:41:18
39.899177,116.380001,0,155,39791.4454050926,2008-12-09,10:41:23
39.899204,116.380056,0,157,39791.445462963,2008-12-09,10:41:28
39.899227,116.380092,0,158,39791.4455208333,2008-12-09,10:41:33
39.899189,116.3801,0,159,39791.4455787037,2008-12-09,10:41:38
39.899176,116.380093,0,160,39791.4456365741,2008-12-09,10:41:43
39.899128,116.380025,0,160,39791.4456944444,2008-12-09,10:41:48
39.899041,116.380035,0,163,39791.4457523148,2008-12-09,10:41:53
39.899028,116.379953,0,141,39791.4458101852,2008-12-09,10:41:58
39.899023,116.379908,0,130,39791.4458680556,2008-12-09,10:42:03
39.898993,116.379886,0,122,39791.4459259259,2008-12-09,10:42:08
39.899008,116.379784,0,113,39791.4459837963,2008-12-09,10:42:13
39.899006,116.37971,0,102,39791.4460416667,2008-12-09,10:42:18
39.899006,116.379663,0,94,39791.446099537,2008-12-09,10:42:23
39.898986,116.379577,0,89,39791.4461574074,2008-12-09,10:42:28
39.898993,116.37953,0,76,39791.4462152778,2008-12-09,10:42:33
39.898988,116.379452,0,72,39791.4462731481,2008-12-09,10:42:38
39.898996,116.379385,0,60,39791.4463310185,2008-12-09,10:42:43
39.899004,116.379332,0,53,39791.4463888889,2008-12-09,10:42:48
39.898992,116.379245,0,40,39791.4464467593,2008-12-09,10:42:53
39.898989,116.37919,0,29,39791.4465046296,2008-12-09,10:42:58
39.898958,116.379134,0,21,39791.4465625,2008-12-09,10:43:03
39.898932,116.379075,0,13,39791.4466203704,2008-12-09,10:43:08
39.898934,116.379025,0,5,39791.4466782407,2008-12-09,10:43:13
39.898934,116.37894,0,2,39791.4467361111,2008-12-09,10:43:18
39.898936,116.378841,0,-7,39791.4467939815,2008-12-09,10:43:23
39.898928,116.378776,0,-18,39791.4468518518,2008-12-09,10:43:28
39.898938,116.378707,0,-27,39791.4469097222,2008-12-09,10:43:33
39.898941,116.378625,0,-40,39791.4469675926,2008-12-09,10:43:38
39.898933,116.378522,0,-40,39791.447025463,2008-12-09,10:43:43
39.898924,116.378401,0,-50,39791.4470833333,2008-12-09,10:43:48
39.898932,116.378308,0,-58,39791.4471412037,2008-12-09,10:43:53
39.898904,116.378267,0,-70,39791.4471990741,2008-12-09,10:43:58
39.898821,116.378275,0,-82,39791.4472569444,2008-12-09,10:44:03
39.898727,116.378318,0,-91,39791.4473148148,2008-12-09,10:44:08
39.898657,116.378333,0,-100,39791.4473726852,2008-12-09,10:44:13
39.898597,116.37833,0,-103,39791.4474305556,2008-12-09,10:44:18
39.898564,116.378332,0,-106,39791.4474884259,2008-12-09,10:44:23
39.898517,116.378342,0,-111,39791.4475462963,2008-12-09,10:44:28
39.898467,116.378363,0,-111,39791.4476041667,2008-12-09,10:44:33
39.898404,116.378402,0,-107,39791.447662037,2008-12-09,10:44:38
39.898349,116.378401,0,-103,39791.4477199074,2008-12-09,10:44:43
39.898283,116.378387,0,-103,39791.4477777778,2008-12-09,10:44:48
39.89821,116.378399,0,-101,39791.4478356481,2008-12-09,10:44:53
39.898151,116.378357,0,-101,39791.4478935185,2008-12-09,10:44:58
39.898078,116.378386,0,-104,39791.4479513889,2008-12-09,10:45:03
39.897997,116.378389,0,-111,39791.4480092593,2008-12-09,10:45:08
39.897922,116.378375,0,-120,39791.4480671296,2008-12-09,10:45:13
39.897845,116.378402,0,-124,39791.448125,2008-12-09,10:45:18
39.897761,116.378418,0,-130,39791.4481828704,2008-12-09,10:45:23
39.897697,116.378443,0,-136,39791.4482407407,2008-12-09,10:45:28
39.897639,116.378458,0,-138,39791.4482986111,2008-12-09,10:45:33
39.897575,116.378473,0,-141,39791.4483564815,2008-12-09,10:45:38
39.897512,116.378465,0,-144,39791.4484143518,2008-12-09,10:45:43
39.89746,116.37847,0,-146,39791.4484722222,2008-12-09,10:45:48
39.897381,116.378459,0,-140,39791.4485300926,2008-12-09,10:45:53
39.897343,116.378436,0,-143,39791.448587963,2008-12-09,10:45:58
39.897315,116.378428,0,-143,39791.4486458333,2008-12-09,10:46:03
39.897266,116.378443,0,-143,39791.4487037037,2008-12-09,10:46:08
39.89725,116.378448,0,-144,39791.4487615741,2008-12-09,10:46:13
39.897239,116.378449,0,-146,39791.4488194444,2008-12-09,10:46:18
39.897217,116.378431,0,-135,39791.4488773148,2008-12-09,10:46:23
39.897238,116.3784,0,-130,39791.4489351852,2008-12-09,10:46:28
39.897257,116.378364,0,-131,39791.4489930556,2008-12-09,10:46:33
39.897358,116.378344,0,-132,39791.4490509259,2008-12-09,10:46:38
39.897686,116.378294,0,-134,39791.4491087963,2008-12-09,10:46:43
39.897969,116.37827,0,-139,39791.4491666667,2008-12-09,10:46:48
39.898173,116.378231,0,-143,39791.449224537,2008-12-09,10:46:53
39.898231,116.378183,0,-134,39791.4492824074,2008-12-09,10:46:58
39.898221,116.378168,0,-130,39791.4493402778,2008-12-09,10:47:03
39.898216,116.378174,0,-130,39791.4493981482,2008-12-09,10:47:08
39.898217,116.378176,0,-130,39791.4494560185,2008-12-09,10:47:13
39.898217,116.378173,0,-130,39791.4495138889,2008-12-09,10:47:18
39.898217,116.378173,0,-130,39791.4495486111,2008-12-09,10:47:21
39.898215,116.378169,0,-130,39791.4495717593,2008-12-09,10:47:23
39.898213,116.378157,0,-129,39791.4496296296,2008-12-09,10:47:28
39.898216,116.378147,0,-129,39791.4496875,2008-12-09,10:47:33
39.898215,116.378139,0,-128,39791.4497453704,2008-12-09,10:47:38
39.898215,116.378139,0,-128,39791.4497800926,2008-12-09,10:47:41
39.898214,116.378135,0,-128,39791.4498032407,2008-12-09,10:47:43
39.898209,116.378123,0,-127,39791.4498611111,2008-12-09,10:47:48
39.898209,116.378114,0,-126,39791.4499189815,2008-12-09,10:47:53
39.898208,116.378101,0,-126,39791.4499768519,2008-12-09,10:47:58
39.898208,116.378098,0,-126,39791.4500347222,2008-12-09,10:48:03
39.898208,116.378098,0,-126,39791.4500694444,2008-12-09,10:48:06
39.898207,116.378098,0,-126,39791.4500925926,2008-12-09,10:48:08
39.89821,116.378075,0,-126,39791.450150463,2008-12-09,10:48:13
39.898211,116.378075,0,-125,39791.4502083333,2008-12-09,10:48:18
39.898211,116.378075,0,-125,39791.4502430556,2008-12-09,10:48:21
39.898213,116.378074,0,-125,39791.4502662037,2008-12-09,10:48:23
39.89833,116.377748,0,-49,39791.4503240741,2008-12-09,10:48:28
39.898497,116.377828,0,38,39791.4503819444,2008-12-09,10:48:33
39.898611,116.377865,0,65,39791.4504398148,2008-12-09,10:48:38
39.898581,116.377916,0,89,39791.4504976852,2008-12-09,10:48:43
39.898545,116.377951,0,132,39791.4505555556,2008-12-09,10:48:48
39.898552,116.377974,0,138,39791.4506134259,2008-12-09,10:48:53
39.898564,116.377983,0,146,39791.4506712963,2008-12-09,10:48:58
39.898576,116.377984,0,145,39791.4507291667,2008-12-09,10:49:03
39.898621,116.37798,0,154,39791.450787037,2008-12-09,10:49:08
39.898716,116.377863,0,154,39791.4508449074,2008-12-09,10:49:13
39.898726,116.377522,0,153,39791.4509027778,2008-12-09,10:49:18
39.898709,116.377039,0,148,39791.4509606481,2008-12-09,10:49:23
39.898701,116.376527,0,144,39791.4510185185,2008-12-09,10:49:28
39.898695,116.376272,0,144,39791.4510763889,2008-12-09,10:49:33
39.898689,116.375904,0,130,39791.4511342593,2008-12-09,10:49:38
39.898672,116.375455,0,126,39791.4511921296,2008-12-09,10:49:43
39.898652,116.374996,0,126,39791.45125,2008-12-09,10:49:48
39.898629,116.374473,0,129,39791.4513078704,2008-12-09,10:49:53
39.898615,116.373937,0,130,39791.4513657407,2008-12-09,10:49:58
39.898592,116.373395,0,137,39791.4514236111,2008-12-09,10:50:03
39.898573,116.37285,0,135,39791.4514814815,2008-12-09,10:50:08
39.898566,116.37236,0,135,39791.4515393519,2008-12-09,10:50:13
39.898545,116.371953,0,132,39791.4515972222,2008-12-09,10:50:18
39.898531,116.371537,0,145,39791.4516550926,2008-12-09,10:50:23
39.898527,116.371255,0,157,39791.451712963,2008-12-09,10:50:28
39.898512,116.371232,0,153,39791.4517708333,2008-12-09,10:50:33
39.898512,116.371219,0,154,39791.4518287037,2008-12-09,10:50:38
39.898518,116.37103,0,151,39791.4518865741,2008-12-09,10:50:43
39.898524,116.37079,0,146,39791.4519444444,2008-12-09,10:50:48
39.898588,116.370589,0,142,39791.4520023148,2008-12-09,10:50:53
39.898594,116.370247,0,126,39791.4520601852,2008-12-09,10:50:58
39.898597,116.369777,0,105,39791.4521180556,2008-12-09,10:51:03
39.898615,116.369285,0,103,39791.4521759259,2008-12-09,10:51:08
39.898594,116.368869,0,110,39791.4522337963,2008-12-09,10:51:13
39.898565,116.368619,0,108,39791.4522916667,2008-12-09,10:51:18
39.898647,116.368401,0,107,39791.452349537,2008-12-09,10:51:23
39.898858,116.368244,0,107,39791.4524074074,2008-12-09,10:51:28
39.899145,116.368189,0,103,39791.4524652778,2008-12-09,10:51:33
39.899488,116.368174,0,103,39791.4525231481,2008-12-09,10:51:38
39.899885,116.368164,0,104,39791.4525810185,2008-12-09,10:51:43
39.900282,116.368143,0,109,39791.4526388889,2008-12-09,10:51:48
39.900684,116.368119,0,106,39791.4526967593,2008-12-09,10:51:53
39.901046,116.368094,0,100,39791.4527546296,2008-12-09,10:51:58
39.901349,116.368068,0,104,39791.4528125,2008-12-09,10:52:03
39.90158,116.368046,0,112,39791.4528703704,2008-12-09,10:52:08
39.901765,116.368059,0,123,39791.4529282407,2008-12-09,10:52:13
39.901847,116.368044,0,132,39791.4529861111,2008-12-09,10:52:18
39.901943,116.368039,0,143,39791.4530439815,2008-12-09,10:52:23
39.902115,116.368025,0,141,39791.4531018519,2008-12-09,10:52:28
39.902338,116.368033,0,134,39791.4531597222,2008-12-09,10:52:33
39.902539,116.368047,0,125,39791.4532175926,2008-12-09,10:52:38
39.90276,116.368033,0,117,39791.453275463,2008-12-09,10:52:43
39.902926,116.368012,0,94,39791.4533333333,2008-12-09,10:52:48
39.903067,116.367995,0,82,39791.4533912037,2008-12-09,10:52:53
39.903074,116.368025,0,66,39791.4534490741,2008-12-09,10:52:58
39.903088,116.368026,0,55,39791.4535069444,2008-12-09,10:53:03
39.903118,116.368022,0,44,39791.4535648148,2008-12-09,10:53:08
39.903322,116.367969,0,43,39791.4536226852,2008-12-09,10:53:13
39.903568,116.367971,0,40,39791.4536805556,2008-12-09,10:53:18
39.90368,116.367916,0,36,39791.4537384259,2008-12-09,10:53:23
39.903773,116.367921,0,24,39791.4537962963,2008-12-09,10:53:28
39.903967,116.367917,0,13,39791.4538541667,2008-12-09,10:53:33
39.904142,116.367944,0,18,39791.453912037,2008-12-09,10:53:38
39.904351,116.367976,0,23,39791.4539699074,2008-12-09,10:53:43
39.90442,116.367994,0,31,39791.4540277778,2008-12-09,10:53:48
39.90442,116.367994,0,31,39791.4540625,2008-12-09,10:53:51
39.904413,116.367994,0,36,39791.4540856481,2008-12-09,10:53:53
39.904427,116.367992,0,35,39791.4541435185,2008-12-09,10:53:58
39.904454,116.367995,0,35,39791.4542013889,2008-12-09,10:54:03
39.904458,116.367996,0,35,39791.4542592593,2008-12-09,10:54:08
39.904458,116.367996,0,35,39791.4542939815,2008-12-09,10:54:11
39.904463,116.367997,0,35,39791.4543171296,2008-12-09,10:54:13
39.904485,116.367995,0,35,39791.454375,2008-12-09,10:54:18
39.904552,116.367999,0,37,39791.4544328704,2008-12-09,10:54:23
39.904536,116.368004,0,40,39791.4544907407,2008-12-09,10:54:28
39.904536,116.368007,0,41,39791.4545486111,2008-12-09,10:54:33
39.904535,116.368006,0,41,39791.4546064815,2008-12-09,10:54:38
39.904538,116.368006,0,41,39791.4546643518,2008-12-09,10:54:43
39.904538,116.368005,0,42,39791.4547222222,2008-12-09,10:54:48
39.904536,116.368005,0,42,39791.4547800926,2008-12-09,10:54:53
39.904536,116.368006,0,42,39791.454837963,2008-12-09,10:54:58
39.904539,116.368005,0,42,39791.4548958333,2008-12-09,10:55:03
39.904543,116.368006,0,42,39791.4549537037,2008-12-09,10:55:08
39.904541,116.368005,0,41,39791.4550115741,2008-12-09,10:55:13
39.904538,116.368004,0,42,39791.4550694444,2008-12-09,10:55:18
39.904538,116.368003,0,42,39791.4551273148,2008-12-09,10:55:23
39.904538,116.368003,0,42,39791.455162037,2008-12-09,10:55:26
39.90454,116.368002,0,42,39791.4551851852,2008-12-09,10:55:28
39.904592,116.368006,0,44,39791.4552430556,2008-12-09,10:55:33
39.904753,116.367991,0,46,39791.4553009259,2008-12-09,10:55:38
39.905013,116.367985,0,48,39791.4553587963,2008-12-09,10:55:43
39.905338,116.367991,0,53,39791.4554166667,2008-12-09,10:55:48
39.905575,116.367985,0,67,39791.455474537,2008-12-09,10:55:53
39.905786,116.367981,0,86,39791.4555324074,2008-12-09,10:55:58
39.90593,116.36798,0,88,39791.4555902778,2008-12-09,10:56:03
39.90607,116.367969,0,92,39791.4556481481,2008-12-09,10:56:08
39.906254,116.367954,0,98,39791.4557060185,2008-12-09,10:56:13
39.906458,116.367944,0,95,39791.4557638889,2008-12-09,10:56:18
39.90662,116.367944,0,111,39791.4558217593,2008-12-09,10:56:23
39.906805,116.367924,0,110,39791.4558796296,2008-12-09,10:56:28
39.907081,116.367928,0,99,39791.4559375,2008-12-09,10:56:33
39.907294,116.367897,0,94,39791.4559953704,2008-12-09,10:56:38
39.907449,116.367905,0,117,39791.4560532407,2008-12-09,10:56:43
39.907514,116.368018,0,138,39791.4561111111,2008-12-09,10:56:48
39.907509,116.368376,0,153,39791.4561689815,2008-12-09,10:56:53
39.907527,116.368886,0,165,39791.4562268518,2008-12-09,10:56:58
39.907546,116.369414,0,179,39791.4562847222,2008-12-09,10:57:03
39.907585,116.369824,0,182,39791.4563425926,2008-12-09,10:57:08
39.907573,116.370073,0,177,39791.456400463,2008-12-09,10:57:13
39.907368,116.370136,0,181,39791.4564583333,2008-12-09,10:57:18
39.90701,116.370107,0,172,39791.4565162037,2008-12-09,10:57:23
39.906682,116.370088,0,165,39791.4565740741,2008-12-09,10:57:28
39.906459,116.370107,0,161,39791.4566319444,2008-12-09,10:57:33
39.906374,116.370101,0,153,39791.4566898148,2008-12-09,10:57:38
39.906317,116.370096,0,165,39791.4567476852,2008-12-09,10:57:43
39.906324,116.370106,0,184,39791.4568055556,2008-12-09,10:57:48
39.906242,116.370061,0,192,39791.4568634259,2008-12-09,10:57:53
39.90612,116.369854,0,190,39791.4569212963,2008-12-09,10:57:58
39.90608,116.369561,0,182,39791.4569791667,2008-12-09,10:58:03
39.906035,116.369165,0,179,39791.457037037,2008-12-09,10:58:08
39.905988,116.368761,0,180,39791.4570949074,2008-12-09,10:58:13
39.905976,116.368484,0,183,39791.4571527778,2008-12-09,10:58:18
39.905954,116.368425,0,183,39791.4572106482,2008-12-09,10:58:23
39.90595,116.368419,0,183,39791.4572685185,2008-12-09,10:58:28
39.90595,116.368419,0,183,39791.4573032407,2008-12-09,10:58:31
39.90595,116.368422,0,183,39791.4573263889,2008-12-09,10:58:33
39.905939,116.368264,0,183,39791.4573842593,2008-12-09,10:58:38
39.905934,116.367953,0,180,39791.4574421296,2008-12-09,10:58:43
39.905934,116.367497,0,177,39791.4575,2008-12-09,10:58:48
39.905916,116.366956,0,177,39791.4575578704,2008-12-09,10:58:53
39.905908,116.366398,0,174,39791.4576157407,2008-12-09,10:58:58
39.905919,116.365802,0,173,39791.4576736111,2008-12-09,10:59:03
39.905917,116.365213,0,178,39791.4577314815,2008-12-09,10:59:08
39.905913,116.364681,0,178,39791.4577893519,2008-12-09,10:59:13
39.905878,116.364198,0,178,39791.4578472222,2008-12-09,10:59:18
39.905866,116.363728,0,177,39791.4579050926,2008-12-09,10:59:23
39.905876,116.363165,0,180,39791.457962963,2008-12-09,10:59:28
39.905878,116.362515,0,181,39791.4580208333,2008-12-09,10:59:33
39.905889,116.361838,0,181,39791.4580787037,2008-12-09,10:59:38
39.905885,116.361189,0,181,39791.4581365741,2008-12-09,10:59:43
39.905875,116.360697,0,181,39791.4581944444,2008-12-09,10:59:48
39.905895,116.360309,0,156,39791.4582523148,2008-12-09,10:59:53
39.905875,116.35981,0,150,39791.4583101852,2008-12-09,10:59:58
39.905904,116.359221,0,144,39791.4583680556,2008-12-09,11:00:03
39.905928,116.358601,0,139,39791.4584259259,2008-12-09,11:00:08
39.905933,116.358168,0,139,39791.4584837963,2008-12-09,11:00:13
39.905947,116.35814,0,141,39791.4585416667,2008-12-09,11:00:18
39.905956,116.358125,0,141,39791.458599537,2008-12-09,11:00:23
39.905956,116.35795,0,143,39791.4586574074,2008-12-09,11:00:28
39.905954,116.357726,0,141,39791.4587152778,2008-12-09,11:00:33
39.90597,116.357614,0,144,39791.4587731481,2008-12-09,11:00:38
39.90599,116.357588,0,149,39791.4588310185,2008-12-09,11:00:43
39.905992,116.357571,0,151,39791.4588888889,2008-12-09,11:00:48
39.905993,116.357567,0,151,39791.4589467593,2008-12-09,11:00:53
39.905995,116.357559,0,151,39791.4590046296,2008-12-09,11:00:58
39.905995,116.357552,0,151,39791.4590625,2008-12-09,11:01:03
39.905994,116.357555,0,151,39791.4591203704,2008-12-09,11:01:08
39.905993,116.357559,0,151,39791.4591782407,2008-12-09,11:01:13
39.905992,116.357562,0,151,39791.4592361111,2008-12-09,11:01:18
39.905992,116.357562,0,151,39791.4592708333,2008-12-09,11:01:21
39.905992,116.357557,0,152,39791.4592939815,2008-12-09,11:01:23
39.905979,116.357487,0,152,39791.4593518519,2008-12-09,11:01:28
39.905971,116.357223,0,152,39791.4594097222,2008-12-09,11:01:33
39.905944,116.356885,0,151,39791.4594675926,2008-12-09,11:01:38
39.905919,116.356465,0,145,39791.459525463,2008-12-09,11:01:43
39.90587,116.355984,0,135,39791.4595833333,2008-12-09,11:01:48
39.905833,116.355433,0,130,39791.4596412037,2008-12-09,11:01:53
39.905881,116.35483,0,127,39791.4596990741,2008-12-09,11:01:58
39.905927,116.35423,0,125,39791.4597569444,2008-12-09,11:02:03
39.905932,116.353707,0,123,39791.4598148148,2008-12-09,11:02:08
39.905927,116.353257,0,125,39791.4598726852,2008-12-09,11:02:13
39.90592,116.352765,0,130,39791.4599305556,2008-12-09,11:02:18
39.905924,116.35232,0,134,39791.4599884259,2008-12-09,11:02:23
39.905908,116.352209,0,150,39791.4600462963,2008-12-09,11:02:28
39.905903,116.352216,0,146,39791.4601041667,2008-12-09,11:02:33
39.905903,116.352216,0,145,39791.460162037,2008-12-09,11:02:38
39.905903,116.352216,0,145,39791.4601967593,2008-12-09,11:02:41
39.905904,116.352212,0,145,39791.4602199074,2008-12-09,11:02:43
39.90592,116.352019,0,148,39791.4602777778,2008-12-09,11:02:48
39.905906,116.351686,0,144,39791.4603356481,2008-12-09,11:02:53
39.905888,116.351286,0,141,39791.4603935185,2008-12-09,11:02:58
39.905864,116.350848,0,138,39791.4604513889,2008-12-09,11:03:03
39.905855,116.350349,0,136,39791.4605092593,2008-12-09,11:03:08
39.905853,116.349859,0,137,39791.4605671296,2008-12-09,11:03:13
39.905896,116.349338,0,141,39791.460625,2008-12-09,11:03:18
39.905925,116.348767,0,139,39791.4606828704,2008-12-09,11:03:23
39.905923,116.348214,0,137,39791.4607407407,2008-12-09,11:03:28
39.905941,116.347786,0,135,39791.4607986111,2008-12-09,11:03:33
39.905968,116.347343,0,133,39791.4608564815,2008-12-09,11:03:38
39.905991,116.346913,0,130,39791.4609143519,2008-12-09,11:03:43
39.906009,116.346621,0,128,39791.4609722222,2008-12-09,11:03:48
39.906209,116.346435,0,122,39791.4610300926,2008-12-09,11:03:53
39.906446,116.346409,0,120,39791.461087963,2008-12-09,11:03:58
39.906646,116.346359,0,121,39791.4611458333,2008-12-09,11:04:03
39.906919,116.346334,0,125,39791.4612037037,2008-12-09,11:04:08
39.907078,116.346316,0,130,39791.4612615741,2008-12-09,11:04:13
39.907179,116.346329,0,135,39791.4613194444,2008-12-09,11:04:18
39.907219,116.34633,0,137,39791.4613773148,2008-12-09,11:04:23
39.907219,116.34633,0,137,39791.461412037,2008-12-09,11:04:26
39.907221,116.346328,0,138,39791.4614351852,2008-12-09,11:04:28
39.907234,116.34632,0,139,39791.4614930556,2008-12-09,11:04:33
39.90744,116.346261,0,148,39791.4615509259,2008-12-09,11:04:38
39.907535,116.346268,0,158,39791.4616087963,2008-12-09,11:04:43
39.90754,116.346278,0,168,39791.4616666667,2008-12-09,11:04:48
39.90754,116.346278,0,168,39791.4617013889,2008-12-09,11:04:51
39.907544,116.346277,0,173,39791.461724537,2008-12-09,11:04:53
39.907597,116.346281,0,174,39791.4617824074,2008-12-09,11:04:58
39.907782,116.346278,0,170,39791.4618402778,2008-12-09,11:05:03
39.908073,116.346214,0,175,39791.4618981481,2008-12-09,11:05:08
39.908382,116.346118,0,188,39791.4619560185,2008-12-09,11:05:13
39.908581,116.345961,0,213,39791.4620138889,2008-12-09,11:05:18
39.908893,116.34607,0,227,39791.4620717593,2008-12-09,11:05:23
39.909157,116.346061,0,243,39791.4621296296,2008-12-09,11:05:28
39.909366,116.346064,0,274,39791.4621875,2008-12-09,11:05:33
39.909755,116.346193,0,304,39791.4622453704,2008-12-09,11:05:38
39.910107,116.346226,0,335,39791.4623032407,2008-12-09,11:05:43
39.910488,116.346364,0,336,39791.4623611111,2008-12-09,11:05:48
39.910836,116.346392,0,348,39791.4624189815,2008-12-09,11:05:53
39.911198,116.346486,0,361,39791.4624768518,2008-12-09,11:05:58
39.91142,116.346531,0,399,39791.4625347222,2008-12-09,11:06:03
39.911542,116.346524,0,423,39791.4625925926,2008-12-09,11:06:08
39.911591,116.346467,0,382,39791.462650463,2008-12-09,11:06:13
39.911598,116.346467,0,392,39791.4627083333,2008-12-09,11:06:18
39.911598,116.346467,0,392,39791.4627430556,2008-12-09,11:06:21
39.911605,116.346467,0,399,39791.4627662037,2008-12-09,11:06:23
39.911616,116.346467,0,403,39791.4628240741,2008-12-09,11:06:28
39.911616,116.346467,0,403,39791.4628587963,2008-12-09,11:06:31
39.91162,116.346468,0,404,39791.4628819444,2008-12-09,11:06:33
39.911651,116.346493,0,402,39791.4629398148,2008-12-09,11:06:38
39.911784,116.346496,0,389,39791.4629976852,2008-12-09,11:06:43
39.911906,116.346514,0,381,39791.4630555556,2008-12-09,11:06:48
39.912137,116.346566,0,399,39791.4631134259,2008-12-09,11:06:53
39.91239,116.346636,0,402,39791.4631712963,2008-12-09,11:06:58
39.912707,116.346673,0,409,39791.4632291667,2008-12-09,11:07:03
39.913046,116.346784,0,403,39791.463287037,2008-12-09,11:07:08
39.91342,116.346899,0,373,39791.4633449074,2008-12-09,11:07:13
39.913798,116.346974,0,376,39791.4634027778,2008-12-09,11:07:18
39.914196,116.347044,0,371,39791.4634606481,2008-12-09,11:07:23
39.914587,116.3471,0,387,39791.4635185185,2008-12-09,11:07:28
39.914938,116.347126,0,381,39791.4635763889,2008-12-09,11:07:33
39.915292,116.347146,0,387,39791.4636342593,2008-12-09,11:07:38
39.91558,116.347128,0,389,39791.4636921296,2008-12-09,11:07:43
39.915769,116.347139,0,400,39791.46375,2008-12-09,11:07:48
39.915879,116.347132,0,393,39791.4638078704,2008-12-09,11:07:53
39.916011,116.347157,0,395,39791.4638657407,2008-12-09,11:07:58
39.916165,116.347112,0,402,39791.4639236111,2008-12-09,11:08:03
39.916209,116.347108,0,410,39791.4639814815,2008-12-09,11:08:08
39.916209,116.347107,0,421,39791.4640393518,2008-12-09,11:08:13
39.916214,116.347106,0,424,39791.4640972222,2008-12-09,11:08:18
39.916214,116.347106,0,424,39791.4641319444,2008-12-09,11:08:21
39.916217,116.347102,0,425,39791.4641550926,2008-12-09,11:08:23
39.916326,116.347177,0,423,39791.464212963,2008-12-09,11:08:28
39.916478,116.34716,0,422,39791.4642708333,2008-12-09,11:08:33
39.916699,116.347166,0,416,39791.4643287037,2008-12-09,11:08:38
39.91691,116.347182,0,404,39791.4643865741,2008-12-09,11:08:43
39.917063,116.347023,0,378,39791.4644444444,2008-12-09,11:08:48
39.91708,116.346691,0,349,39791.4645023148,2008-12-09,11:08:53
39.917099,116.346168,0,316,39791.4645601852,2008-12-09,11:08:58
39.917107,116.345591,0,289,39791.4646180556,2008-12-09,11:09:03
39.917097,116.345115,0,270,39791.4646759259,2008-12-09,11:09:08
39.917112,116.344735,0,255,39791.4647337963,2008-12-09,11:09:13
39.917129,116.344268,0,240,39791.4647916667,2008-12-09,11:09:18
39.917126,116.343728,0,230,39791.464849537,2008-12-09,11:09:23
39.917109,116.343232,0,220,39791.4649074074,2008-12-09,11:09:28
39.917119,116.342651,0,207,39791.4649652778,2008-12-09,11:09:33
39.917081,116.342028,0,206,39791.4650231482,2008-12-09,11:09:38
39.917071,116.341445,0,204,39791.4650810185,2008-12-09,11:09:43
39.917053,116.340852,0,215,39791.4651388889,2008-12-09,11:09:48
39.91704,116.340319,0,227,39791.4651967593,2008-12-09,11:09:53
39.917043,116.33985,0,226,39791.4652546296,2008-12-09,11:09:58
39.917032,116.339773,0,240,39791.4653125,2008-12-09,11:10:03
39.917032,116.339773,0,240,39791.4653472222,2008-12-09,11:10:06
39.917032,116.339773,0,240,39791.4653703704,2008-12-09,11:10:08
39.917044,116.339694,0,242,39791.4654282407,2008-12-09,11:10:13
39.917051,116.339369,0,249,39791.4654861111,2008-12-09,11:10:18
39.917038,116.339073,0,262,39791.4655439815,2008-12-09,11:10:23
39.917166,116.338816,0,259,39791.4656018519,2008-12-09,11:10:28
39.91751,116.338733,0,266,39791.4656597222,2008-12-09,11:10:33
39.91794,116.338671,0,277,39791.4657175926,2008-12-09,11:10:38
39.918434,116.338633,0,296,39791.465775463,2008-12-09,11:10:43
39.918905,116.338596,0,331,39791.4658333333,2008-12-09,11:10:48
39.919443,116.338577,0,345,39791.4658912037,2008-12-09,11:10:53
39.919935,116.338584,0,345,39791.4659490741,2008-12-09,11:10:58
39.920354,116.338538,0,330,39791.4660069444,2008-12-09,11:11:03
39.920612,116.338432,0,334,39791.4660648148,2008-12-09,11:11:08
39.92064,116.338386,0,316,39791.4661226852,2008-12-09,11:11:13
39.920677,116.338374,0,319,39791.4661805556,2008-12-09,11:11:18
39.920868,116.338336,0,327,39791.4662384259,2008-12-09,11:11:23
39.921103,116.338315,0,325,39791.4662962963,2008-12-09,11:11:28
39.921244,116.338251,0,318,39791.4663541667,2008-12-09,11:11:33
39.921259,116.338181,0,335,39791.466412037,2008-12-09,11:11:38
39.92126,116.33818,0,339,39791.4664699074,2008-12-09,11:11:43
39.921257,116.33818,0,341,39791.4665277778,2008-12-09,11:11:48
39.921256,116.338179,0,342,39791.4665856481,2008-12-09,11:11:53
39.921256,116.338179,0,342,39791.4666203704,2008-12-09,11:11:56
39.92126,116.338179,0,342,39791.4666435185,2008-12-09,11:11:58
39.921288,116.338176,0,344,39791.4667013889,2008-12-09,11:12:03
39.921433,116.338159,0,346,39791.4667592593,2008-12-09,11:12:08
39.921642,116.338129,0,356,39791.4668171296,2008-12-09,11:12:13
39.921936,116.338086,0,370,39791.466875,2008-12-09,11:12:18
39.92229,116.338012,0,379,39791.4669328704,2008-12-09,11:12:23
39.922729,116.337958,0,387,39791.4669907407,2008-12-09,11:12:28
39.923178,116.337895,0,405,39791.4670486111,2008-12-09,11:12:33
39.923624,116.337842,0,414,39791.4671064815,2008-12-09,11:12:38
39.924128,116.337764,0,424,39791.4671643519,2008-12-09,11:12:43
39.924624,116.337713,0,435,39791.4672222222,2008-12-09,11:12:48
39.92513,116.337841,0,380,39791.4672800926,2008-12-09,11:12:53
39.92562,116.337889,0,364,39791.467337963,2008-12-09,11:12:58
39.926054,116.337872,0,356,39791.4673958333,2008-12-09,11:13:03
39.926379,116.337771,0,361,39791.4674537037,2008-12-09,11:13:08
39.926688,116.337782,0,357,39791.4675115741,2008-12-09,11:13:13
39.927076,116.33782,0,350,39791.4675694444,2008-12-09,11:13:18
39.927413,116.337866,0,345,39791.4676273148,2008-12-09,11:13:23
39.927622,116.337855,0,329,39791.4676851852,2008-12-09,11:13:28
39.927804,116.337924,0,294,39791.4677430556,2008-12-09,11:13:33
39.927796,116.337942,0,242,39791.4678009259,2008-12-09,11:13:38
39.927753,116.337878,0,213,39791.4678587963,2008-12-09,11:13:43
39.927739,116.337807,0,195,39791.4679166667,2008-12-09,11:13:48
39.927715,116.337754,0,184,39791.467974537,2008-12-09,11:13:53
39.927662,116.337732,0,171,39791.4680324074,2008-12-09,11:13:58
39.927593,116.337713,0,156,39791.4680902778,2008-12-09,11:14:03
39.927496,116.337666,0,154,39791.4681481481,2008-12-09,11:14:08
39.92744,116.337635,0,152,39791.4682060185,2008-12-09,11:14:13
39.92737,116.337617,0,146,39791.4682638889,2008-12-09,11:14:18
39.927304,116.337622,0,131,39791.4683217593,2008-12-09,11:14:23
39.927231,116.337581,0,122,39791.4683796296,2008-12-09,11:14:28
39.92716,116.33755,0,121,39791.4684375,2008-12-09,11:14:33
39.927084,116.337547,0,116,39791.4684953704,2008-12-09,11:14:38
39.927013,116.337535,0,116,39791.4685532407,2008-12-09,11:14:43
39.926936,116.337533,0,116,39791.4686111111,2008-12-09,11:14:48
39.926858,116.337521,0,112,39791.4686689815,2008-12-09,11:14:53
39.92679,116.337512,0,109,39791.4687268519,2008-12-09,11:14:58
39.926738,116.337519,0,104,39791.4687847222,2008-12-09,11:15:03
39.926683,116.337476,0,99,39791.4688425926,2008-12-09,11:15:08
39.926674,116.337404,0,96,39791.468900463,2008-12-09,11:15:13
39.926664,116.337305,0,90,39791.4689583333,2008-12-09,11:15:18
39.926658,116.337172,0,82,39791.4690162037,2008-12-09,11:15:23
39.926631,116.337092,0,75,39791.4690740741,2008-12-09,11:15:28
39.926647,116.337016,0,70,39791.4691319444,2008-12-09,11:15:33
39.926654,116.336905,0,70,39791.4691898148,2008-12-09,11:15:38
39.926665,116.336806,0,69,39791.4692476852,2008-12-09,11:15:43
39.926667,116.336702,0,67,39791.4693055556,2008-12-09,11:15:48
39.926654,116.336604,0,65,39791.4693634259,2008-12-09,11:15:53
39.926642,116.336507,0,65,39791.4694212963,2008-12-09,11:15:58
39.926611,116.336509,0,84,39791.4694791667,2008-12-09,11:16:03
39.926574,116.336524,0,88,39791.469537037,2008-12-09,11:16:08
39.926537,116.336512,0,86,39791.4695949074,2008-12-09,11:16:13
39.926474,116.336495,0,83,39791.4696527778,2008-12-09,11:16:18
39.926389,116.336493,0,82,39791.4697106481,2008-12-09,11:16:23
39.926315,116.33651,0,79,39791.4697685185,2008-12-09,11:16:28
39.926315,116.336632,0,76,39791.4698263889,2008-12-09,11:16:33
39.92631,116.336711,0,69,39791.4698842593,2008-12-09,11:16:38
39.926342,116.336782,0,66,39791.4699421296,2008-12-09,11:16:43
39.926411,116.336879,0,72,39791.47,2008-12-09,11:16:48
39.926404,116.336904,0,74,39791.4700578704,2008-12-09,11:16:53
39.926404,116.336904,0,74,39791.4700925926,2008-12-09,11:16:56
39.926406,116.336904,0,73,39791.4701157407,2008-12-09,11:16:58
39.92642,116.336941,0,74,39791.4701736111,2008-12-09,11:17:03
39.926473,116.336979,0,75,39791.4702314815,2008-12-09,11:17:08
39.926469,116.337002,0,76,39791.4702893518,2008-12-09,11:17:13
39.926473,116.337049,0,75,39791.4703472222,2008-12-09,11:17:18
39.925963,116.337953,0,79,39791.4715046296,2008-12-09,11:18:58
39.926086,116.337229,0,116,39791.4715625,2008-12-09,11:19:03
39.926097,116.337177,0,102,39791.4716203704,2008-12-09,11:19:08
39.926099,116.337248,0,108,39791.4716782407,2008-12-09,11:19:13
39.926138,116.337188,0,112,39791.4717361111,2008-12-09,11:19:18
39.926148,116.337154,0,116,39791.4717939815,2008-12-09,11:19:23
39.926154,116.337118,0,117,39791.4718518518,2008-12-09,11:19:28
39.926148,116.337105,0,116,39791.4719097222,2008-12-09,11:19:33
39.926148,116.337105,0,116,39791.4719444444,2008-12-09,11:19:36
39.926154,116.337113,0,116,39791.4719675926,2008-12-09,11:19:38
