# Supplementary material for: A location privacy protection method based on blockchain and threshold cryptography
Source: PLoS One. 2025 Jun 4;20(6):e0324551. doi: 10.1371/journal.pone.0324551 (PMC12136415; doi:10.1371/journal.pone.0324551)
Supplement: S1 File — (ZIP) [file pone.0324551.s001.zip › Data/002/Trajectory/20081209230609.plt]

Geolife trajectory
WGS 84
Altitude is in Feet
Reserved 3
0,2,255,My Track,0,0,2,8421376
0
39.927203,116.33771,0,558,39791.9626041667,2008-12-09,23:06:09
39.927173,116.337725,0,463,39791.962662037,2008-12-09,23:06:14
39.927167,116.337848,0,273,39791.9627199074,2008-12-09,23:06:19
39.92731,116.33787,0,242,39791.9627777778,2008-12-09,23:06:24
39.927452,116.337842,0,192,39791.9628356481,2008-12-09,23:06:29
39.927552,116.337836,0,214,39791.9628935185,2008-12-09,23:06:34
39.927594,116.33784,0,197,39791.9629513889,2008-12-09,23:06:39
39.927677,116.337847,0,207,39791.9630092593,2008-12-09,23:06:44
39.927752,116.337827,0,195,39791.9630671296,2008-12-09,23:06:49
39.927966,116.337724,0,316,39791.9685648148,2008-12-09,23:14:44
39.92824,116.337635,0,311,39791.9686226852,2008-12-09,23:14:49
39.928561,116.337619,0,303,39791.9686805556,2008-12-09,23:14:54
39.928992,116.33762,0,283,39791.9687384259,2008-12-09,23:14:59
39.929358,116.337626,0,260,39791.9687962963,2008-12-09,23:15:04
39.929675,116.337652,0,234,39791.9688541667,2008-12-09,23:15:09
39.929912,116.337685,0,214,39791.968912037,2008-12-09,23:15:14
39.930076,116.337715,0,197,39791.9689699074,2008-12-09,23:15:19
39.930165,116.337748,0,181,39791.9690277778,2008-12-09,23:15:24
39.930303,116.337719,0,181,39791.9690856481,2008-12-09,23:15:29
39.930567,116.337683,0,173,39791.9691435185,2008-12-09,23:15:34
39.930926,116.337721,0,163,39791.9692013889,2008-12-09,23:15:39
39.931259,116.337809,0,158,39791.9692592593,2008-12-09,23:15:44
39.931567,116.337867,0,155,39791.9693171296,2008-12-09,23:15:49
39.931725,116.337902,0,152,39791.969375,2008-12-09,23:15:54
39.93174,116.337925,0,151,39791.9694328704,2008-12-09,23:15:59
39.931743,116.337956,0,139,39791.9694907407,2008-12-09,23:16:04
39.931745,116.337969,0,129,39791.9695486111,2008-12-09,23:16:09
39.931818,116.337987,0,129,39791.9696064815,2008-12-09,23:16:14
39.931752,116.33792,0,130,39791.9696643518,2008-12-09,23:16:19
39.931781,116.337932,0,138,39791.9697222222,2008-12-09,23:16:24
39.931881,116.337934,0,136,39791.9697800926,2008-12-09,23:16:29
39.93207,116.337905,0,128,39791.969837963,2008-12-09,23:16:34
39.932363,116.337869,0,127,39791.9698958333,2008-12-09,23:16:39
39.932732,116.337862,0,123,39791.9699537037,2008-12-09,23:16:44
39.933153,116.337897,0,115,39791.9700115741,2008-12-09,23:16:49
39.933582,116.337922,0,112,39791.9700694444,2008-12-09,23:16:54
39.934063,116.337984,0,114,39791.9701273148,2008-12-09,23:16:59
39.934521,116.337971,0,114,39791.9701851852,2008-12-09,23:17:04
39.934875,116.337946,0,104,39791.9702430556,2008-12-09,23:17:09
39.935187,116.337935,0,127,39791.9703009259,2008-12-09,23:17:14
39.935401,116.337931,0,128,39791.9703587963,2008-12-09,23:17:19
39.935561,116.337948,0,113,39791.9704166667,2008-12-09,23:17:24
39.935571,116.33797,0,115,39791.970474537,2008-12-09,23:17:29
39.935571,116.33797,0,113,39791.9705324074,2008-12-09,23:17:34
39.935571,116.33797,0,113,39791.9705671296,2008-12-09,23:17:37
39.935575,116.33797,0,113,39791.9705902778,2008-12-09,23:17:39
39.93566,116.337982,0,111,39791.9706481481,2008-12-09,23:17:44
39.935807,116.337974,0,111,39791.9707060185,2008-12-09,23:17:49
39.93595,116.33803,0,108,39791.9707638889,2008-12-09,23:17:54
39.93599,116.338208,0,116,39791.9708217593,2008-12-09,23:17:59
39.93596,116.338477,0,116,39791.9708796296,2008-12-09,23:18:04
39.935905,116.338867,0,116,39791.9709375,2008-12-09,23:18:09
39.935879,116.339251,0,118,39791.9709953704,2008-12-09,23:18:14
39.935963,116.339455,0,118,39791.9710532407,2008-12-09,23:18:19
39.936176,116.339546,0,108,39791.9711111111,2008-12-09,23:18:24
39.936495,116.339572,0,107,39791.9711689815,2008-12-09,23:18:29
39.936751,116.3396,0,102,39791.9712268518,2008-12-09,23:18:34
39.937,116.339627,0,98,39791.9712847222,2008-12-09,23:18:39
39.937181,116.33977,0,95,39791.9713425926,2008-12-09,23:18:44
39.937266,116.340108,0,87,39791.971400463,2008-12-09,23:18:49
39.937389,116.340516,0,81,39791.9714583333,2008-12-09,23:18:54
39.937503,116.340918,0,75,39791.9715162037,2008-12-09,23:18:59
39.937641,116.341364,0,71,39791.9715740741,2008-12-09,23:19:04
39.937786,116.34174,0,64,39791.9716319444,2008-12-09,23:19:09
39.937907,116.342056,0,59,39791.9716898148,2008-12-09,23:19:14
39.938012,116.342311,0,56,39791.9717476852,2008-12-09,23:19:19
39.938089,116.3426,0,52,39791.9718055556,2008-12-09,23:19:24
39.93818,116.342893,0,49,39791.9718634259,2008-12-09,23:19:29
39.938216,116.343228,0,46,39791.9719212963,2008-12-09,23:19:34
39.938262,116.343495,0,46,39791.9719791667,2008-12-09,23:19:39
39.938277,116.343537,0,48,39791.972037037,2008-12-09,23:19:44
39.938277,116.343537,0,48,39791.9720717593,2008-12-09,23:19:47
39.938276,116.343539,0,47,39791.9720949074,2008-12-09,23:19:49
39.938245,116.343586,0,59,39791.9721527778,2008-12-09,23:19:54
39.938246,116.34364,0,74,39791.9722106481,2008-12-09,23:19:59
39.938246,116.34364,0,74,39791.9722453704,2008-12-09,23:20:02
39.938242,116.343646,0,76,39791.9722685185,2008-12-09,23:20:04
39.938252,116.343674,0,82,39791.9723263889,2008-12-09,23:20:09
39.93825,116.343761,0,90,39791.9723842593,2008-12-09,23:20:14
39.938244,116.343791,0,93,39791.9724421296,2008-12-09,23:20:19
39.938233,116.343757,0,93,39791.9725,2008-12-09,23:20:24
39.938202,116.343517,0,101,39791.9725578704,2008-12-09,23:20:29
39.938172,116.34328,0,113,39791.9726157407,2008-12-09,23:20:34
39.93814,116.343064,0,129,39791.9726736111,2008-12-09,23:20:39
39.938125,116.342962,0,146,39791.9727314815,2008-12-09,23:20:44
39.938147,116.343054,0,156,39791.9727893519,2008-12-09,23:20:49
39.938176,116.34318,0,168,39791.9728472222,2008-12-09,23:20:54
39.938276,116.343261,0,179,39791.9729050926,2008-12-09,23:20:59
39.93833,116.343407,0,192,39791.972962963,2008-12-09,23:21:04
39.93837,116.343599,0,208,39791.9730208333,2008-12-09,23:21:09
39.938464,116.343988,0,224,39791.9730787037,2008-12-09,23:21:14
39.93852,116.344387,0,238,39791.9731365741,2008-12-09,23:21:19
39.938594,116.344797,0,253,39791.9731944444,2008-12-09,23:21:24
39.93867,116.345133,0,267,39791.9732523148,2008-12-09,23:21:29
39.938736,116.345425,0,281,39791.9733101852,2008-12-09,23:21:34
39.938796,116.345717,0,294,39791.9733680556,2008-12-09,23:21:39
39.938843,116.346057,0,305,39791.9734259259,2008-12-09,23:21:44
39.938905,116.346439,0,316,39791.9734837963,2008-12-09,23:21:49
39.938959,116.346863,0,327,39791.9735416667,2008-12-09,23:21:54
39.939043,116.34732,0,338,39791.973599537,2008-12-09,23:21:59
39.939106,116.347799,0,348,39791.9736574074,2008-12-09,23:22:04
39.939168,116.348322,0,358,39791.9737152778,2008-12-09,23:22:09
39.939221,116.348902,0,366,39791.9737731481,2008-12-09,23:22:14
39.93924,116.349461,0,372,39791.9738310185,2008-12-09,23:22:19
39.939263,116.350108,0,365,39791.9738888889,2008-12-09,23:22:24
39.939245,116.350561,0,366,39791.9739467593,2008-12-09,23:22:29
39.939262,116.350931,0,362,39791.9740046296,2008-12-09,23:22:34
39.939219,116.35114,0,355,39791.9740625,2008-12-09,23:22:39
39.939213,116.351193,0,346,39791.9741203704,2008-12-09,23:22:44
39.939179,116.35125,0,334,39791.9741782407,2008-12-09,23:22:49
39.939165,116.351281,0,326,39791.9742361111,2008-12-09,23:22:54
39.939145,116.351282,0,318,39791.9742939815,2008-12-09,23:22:59
39.939128,116.351336,0,305,39791.9743518519,2008-12-09,23:23:04
39.939158,116.351393,0,285,39791.9744097222,2008-12-09,23:23:09
39.939169,116.351446,0,260,39791.9744675926,2008-12-09,23:23:14
39.939143,116.351584,0,241,39791.974525463,2008-12-09,23:23:19
39.939119,116.351816,0,214,39791.9745833333,2008-12-09,23:23:24
39.939105,116.352192,0,193,39791.9746412037,2008-12-09,23:23:29
39.9391,116.352595,0,175,39791.9746990741,2008-12-09,23:23:34
39.939075,116.352993,0,157,39791.9747569444,2008-12-09,23:23:39
39.939072,116.35343,0,137,39791.9748148148,2008-12-09,23:23:44
39.93902,116.353751,0,120,39791.9748726852,2008-12-09,23:23:49
39.939006,116.353788,0,103,39791.9749305556,2008-12-09,23:23:54
39.939007,116.353777,0,102,39791.9749884259,2008-12-09,23:23:59
39.939005,116.35376,0,102,39791.9750462963,2008-12-09,23:24:04
39.939029,116.353817,0,110,39791.9751041667,2008-12-09,23:24:09
39.939045,116.353927,0,127,39791.975162037,2008-12-09,23:24:14
39.939045,116.35409,0,147,39791.9752199074,2008-12-09,23:24:19
39.939046,116.354181,0,155,39791.9752777778,2008-12-09,23:24:24
39.939046,116.354306,0,154,39791.9753356481,2008-12-09,23:24:29
39.939085,116.354395,0,164,39791.9753935185,2008-12-09,23:24:34
39.93913,116.354521,0,159,39791.9754513889,2008-12-09,23:24:39
39.939107,116.354607,0,169,39791.9755092593,2008-12-09,23:24:44
39.939094,116.354715,0,166,39791.9755671296,2008-12-09,23:24:49
39.939101,116.354819,0,168,39791.975625,2008-12-09,23:24:54
39.93912,116.354914,0,173,39791.9756828704,2008-12-09,23:24:59
39.939148,116.355039,0,177,39791.9757407407,2008-12-09,23:25:04
39.939152,116.355133,0,177,39791.9757986111,2008-12-09,23:25:09
39.939126,116.355234,0,174,39791.9758564815,2008-12-09,23:25:14
39.93912,116.355323,0,177,39791.9759143519,2008-12-09,23:25:19
39.939139,116.355422,0,177,39791.9759722222,2008-12-09,23:25:24
39.939142,116.355503,0,179,39791.9760300926,2008-12-09,23:25:29
39.939151,116.355585,0,183,39791.976087963,2008-12-09,23:25:34
39.939141,116.355661,0,197,39791.9761458333,2008-12-09,23:25:39
39.939132,116.355754,0,198,39791.9762037037,2008-12-09,23:25:44
39.939139,116.355891,0,193,39791.9762615741,2008-12-09,23:25:49
39.939155,116.355997,0,197,39791.9763194444,2008-12-09,23:25:54
39.939156,116.356087,0,200,39791.9763773148,2008-12-09,23:25:59
39.939142,116.356191,0,214,39791.9764351852,2008-12-09,23:26:04
39.939153,116.356282,0,223,39791.9764930556,2008-12-09,23:26:09
39.939174,116.356344,0,219,39791.9765509259,2008-12-09,23:26:14
39.939226,116.356449,0,214,39791.9766087963,2008-12-09,23:26:19
39.939198,116.3565,0,206,39791.9766666667,2008-12-09,23:26:24
39.939187,116.356481,0,205,39791.976724537,2008-12-09,23:26:29
39.939244,116.356531,0,216,39791.9767824074,2008-12-09,23:26:34
39.939266,116.356612,0,221,39791.9768402778,2008-12-09,23:26:39
39.939275,116.356694,0,220,39791.9768981481,2008-12-09,23:26:44
39.93928,116.356799,0,226,39791.9769560185,2008-12-09,23:26:49
39.939285,116.356923,0,225,39791.9770138889,2008-12-09,23:26:54
39.939283,116.357002,0,224,39791.9770717593,2008-12-09,23:26:59
39.939329,116.357125,0,217,39791.9771296296,2008-12-09,23:27:04
39.939338,116.357236,0,217,39791.9771875,2008-12-09,23:27:09
39.939372,116.357317,0,218,39791.9772453704,2008-12-09,23:27:14
39.939335,116.357435,0,206,39791.9773032407,2008-12-09,23:27:19
39.939342,116.357501,0,188,39791.9773611111,2008-12-09,23:27:24
39.939319,116.357584,0,183,39791.9774189815,2008-12-09,23:27:29
39.939282,116.357627,0,176,39791.9774768518,2008-12-09,23:27:34
39.939333,116.357688,0,174,39791.9775347222,2008-12-09,23:27:39
39.939397,116.357679,0,168,39791.9775925926,2008-12-09,23:27:44
39.939463,116.357674,0,156,39791.977650463,2008-12-09,23:27:49
39.939529,116.357684,0,149,39791.9777083333,2008-12-09,23:27:54
39.939605,116.357679,0,136,39791.9777662037,2008-12-09,23:27:59
39.939665,116.357686,0,130,39791.9778240741,2008-12-09,23:28:04
39.939715,116.357676,0,131,39791.9778819444,2008-12-09,23:28:09
39.939788,116.35767,0,118,39791.9779398148,2008-12-09,23:28:14
39.939858,116.357636,0,113,39791.9779976852,2008-12-09,23:28:19
39.939932,116.357599,0,112,39791.9780555556,2008-12-09,23:28:24
39.939974,116.357581,0,120,39791.9781134259,2008-12-09,23:28:29
39.939987,116.35761,0,124,39791.9781712963,2008-12-09,23:28:34
39.939996,116.357612,0,130,39791.9782291667,2008-12-09,23:28:39
39.940013,116.357683,0,136,39791.978287037,2008-12-09,23:28:44
39.940019,116.357743,0,140,39791.9783449074,2008-12-09,23:28:49
39.940031,116.35781,0,147,39791.9784027778,2008-12-09,23:28:54
39.940035,116.357882,0,153,39791.9784606481,2008-12-09,23:28:59
39.940037,116.357903,0,157,39791.9785185185,2008-12-09,23:29:04
39.940037,116.357903,0,157,39791.9785532407,2008-12-09,23:29:07
39.940031,116.357905,0,158,39791.9785763889,2008-12-09,23:29:09
39.940013,116.357891,0,160,39791.9786342593,2008-12-09,23:29:14
39.939982,116.357812,0,161,39791.9786921296,2008-12-09,23:29:19
39.939915,116.357687,0,161,39791.97875,2008-12-09,23:29:24
39.939894,116.357565,0,162,39791.9788078704,2008-12-09,23:29:29
39.939875,116.357421,0,162,39791.9788657407,2008-12-09,23:29:34
39.939919,116.357325,0,162,39791.9789236111,2008-12-09,23:29:39
39.93994,116.357264,0,163,39791.9789814815,2008-12-09,23:29:44
39.93996,116.357232,0,163,39791.9790393518,2008-12-09,23:29:49
39.940024,116.357203,0,164,39791.9790972222,2008-12-09,23:29:54
39.940067,116.357171,0,165,39791.9791550926,2008-12-09,23:29:59
39.940123,116.357134,0,165,39791.979212963,2008-12-09,23:30:04
39.940154,116.357145,0,166,39791.9792708333,2008-12-09,23:30:09
39.940224,116.357137,0,167,39791.9793287037,2008-12-09,23:30:14
39.899463,116.385498,0,492,39792.0558449074,2008-12-10,01:20:25
39.899881,116.38563,0,419,39792.0559027778,2008-12-10,01:20:30
39.899937,116.385541,0,360,39792.0559606481,2008-12-10,01:20:35
39.899999,116.385557,0,319,39792.0560185185,2008-12-10,01:20:40
39.900078,116.385474,0,287,39792.0560763889,2008-12-10,01:20:45
39.900156,116.385428,0,267,39792.0561342593,2008-12-10,01:20:50
39.900275,116.385471,0,271,39792.0561921296,2008-12-10,01:20:55
39.90034,116.385488,0,265,39792.05625,2008-12-10,01:21:00
39.900357,116.385594,0,254,39792.0563078704,2008-12-10,01:21:05
39.900349,116.385723,0,239,39792.0563657407,2008-12-10,01:21:10
39.900329,116.385831,0,225,39792.0564236111,2008-12-10,01:21:15
39.900322,116.385899,0,217,39792.0564814815,2008-12-10,01:21:20
39.900325,116.385943,0,209,39792.0565393518,2008-12-10,01:21:25
39.900315,116.386,0,199,39792.0565972222,2008-12-10,01:21:30
39.900322,116.386061,0,187,39792.0566550926,2008-12-10,01:21:35
39.900315,116.386149,0,172,39792.056712963,2008-12-10,01:21:40
39.900309,116.386237,0,158,39792.0567708333,2008-12-10,01:21:45
39.900323,116.386326,0,143,39792.0568287037,2008-12-10,01:21:50
39.900361,116.386385,0,135,39792.0568865741,2008-12-10,01:21:55
39.900368,116.38647,0,126,39792.0569444444,2008-12-10,01:22:00
39.900405,116.386569,0,118,39792.0570023148,2008-12-10,01:22:05
39.900398,116.386611,0,112,39792.0570601852,2008-12-10,01:22:10
39.900391,116.386651,0,108,39792.0571180556,2008-12-10,01:22:15
39.900409,116.386699,0,103,39792.0571759259,2008-12-10,01:22:20
39.900432,116.386732,0,99,39792.0572337963,2008-12-10,01:22:25
39.900487,116.386726,0,93,39792.0572916667,2008-12-10,01:22:30
39.900478,116.386672,0,88,39792.057349537,2008-12-10,01:22:35
39.900477,116.386648,0,83,39792.0574074074,2008-12-10,01:22:40
39.900506,116.38662,0,78,39792.0574652778,2008-12-10,01:22:45
39.90053,116.385525,0,113,39792.1707523148,2008-12-10,04:05:53
39.900554,116.385603,0,81,39792.1708101852,2008-12-10,04:05:58
39.900634,116.385655,0,74,39792.1708680556,2008-12-10,04:06:03
39.900682,116.38561,0,77,39792.1709259259,2008-12-10,04:06:08
39.90057,116.385571,0,83,39792.1709837963,2008-12-10,04:06:13
39.900534,116.385629,0,85,39792.1710416667,2008-12-10,04:06:18
39.900507,116.385692,0,86,39792.171099537,2008-12-10,04:06:23
39.900494,116.385853,0,85,39792.1711574074,2008-12-10,04:06:28
39.900499,116.385922,0,86,39792.1712152778,2008-12-10,04:06:33
39.900493,116.385973,0,87,39792.1712731481,2008-12-10,04:06:38
39.900513,116.386028,0,88,39792.1713310185,2008-12-10,04:06:43
39.900524,116.386105,0,89,39792.1713888889,2008-12-10,04:06:48
39.900533,116.386174,0,89,39792.1714467593,2008-12-10,04:06:53
39.900591,116.386263,0,90,39792.1715046296,2008-12-10,04:06:58
39.900578,116.386366,0,90,39792.1715625,2008-12-10,04:07:03
39.900548,116.386429,0,93,39792.1716203704,2008-12-10,04:07:08
39.900535,116.386447,0,97,39792.1716782407,2008-12-10,04:07:13
39.900541,116.386508,0,101,39792.1717361111,2008-12-10,04:07:18
39.900514,116.386575,0,101,39792.1717939815,2008-12-10,04:07:23
39.900464,116.386665,0,112,39792.1718518519,2008-12-10,04:07:28
39.900432,116.386747,0,120,39792.1719097222,2008-12-10,04:07:33
39.900457,116.386827,0,123,39792.1719675926,2008-12-10,04:07:38
39.900427,116.386866,0,124,39792.172025463,2008-12-10,04:07:43
39.900421,116.386888,0,122,39792.1720833333,2008-12-10,04:07:48
39.900409,116.386904,0,121,39792.1721412037,2008-12-10,04:07:53
39.900418,116.386912,0,121,39792.1721990741,2008-12-10,04:07:58
39.900324,116.385678,0,67,39792.4084143518,2008-12-10,09:48:07
39.90033,116.385692,0,58,39792.4084722222,2008-12-10,09:48:12
39.900344,116.385724,0,67,39792.4085300926,2008-12-10,09:48:17
39.900368,116.385776,0,64,39792.408587963,2008-12-10,09:48:22
39.900303,116.385796,0,61,39792.4086458333,2008-12-10,09:48:27
39.900242,116.385828,0,56,39792.4087037037,2008-12-10,09:48:32
39.900162,116.385867,0,53,39792.4087615741,2008-12-10,09:48:37
39.900094,116.385888,0,51,39792.4088194444,2008-12-10,09:48:42
39.900025,116.385881,0,49,39792.4088773148,2008-12-10,09:48:47
39.899968,116.385904,0,48,39792.4089351852,2008-12-10,09:48:52
39.899898,116.385899,0,46,39792.4089930556,2008-12-10,09:48:57
39.899831,116.385926,0,45,39792.4090509259,2008-12-10,09:49:02
39.899769,116.385932,0,44,39792.4091087963,2008-12-10,09:49:07
39.899711,116.385951,0,42,39792.4091666667,2008-12-10,09:49:12
39.899652,116.385964,0,44,39792.409224537,2008-12-10,09:49:17
39.899592,116.385974,0,45,39792.4092824074,2008-12-10,09:49:22
39.899522,116.386007,0,49,39792.4093402778,2008-12-10,09:49:27
39.899448,116.386037,0,50,39792.4093981481,2008-12-10,09:49:32
39.899387,116.386071,0,51,39792.4094560185,2008-12-10,09:49:37
39.899323,116.386117,0,53,39792.4095138889,2008-12-10,09:49:42
39.899286,116.386113,0,47,39792.4095717593,2008-12-10,09:49:47
39.899236,116.386103,0,42,39792.4096296296,2008-12-10,09:49:52
39.899192,116.386068,0,38,39792.4096875,2008-12-10,09:49:57
39.899193,116.38606,0,37,39792.4097453704,2008-12-10,09:50:02
39.89919,116.386062,0,36,39792.4098032407,2008-12-10,09:50:07
39.89919,116.386062,0,36,39792.409837963,2008-12-10,09:50:10
39.899188,116.386055,0,36,39792.4098611111,2008-12-10,09:50:12
39.899176,116.386033,0,34,39792.4099189815,2008-12-10,09:50:17
39.899144,116.386021,0,35,39792.4099768519,2008-12-10,09:50:22
39.89913,116.386028,0,33,39792.4100347222,2008-12-10,09:50:27
39.89913,116.386028,0,33,39792.4100694444,2008-12-10,09:50:30
39.899132,116.386022,0,33,39792.4100925926,2008-12-10,09:50:32
39.899138,116.386004,0,36,39792.410150463,2008-12-10,09:50:37
39.899138,116.386004,0,36,39792.4101851852,2008-12-10,09:50:40
39.899132,116.386002,0,38,39792.4102083333,2008-12-10,09:50:42
39.899129,116.38598,0,41,39792.4102662037,2008-12-10,09:50:47
39.899114,116.385976,0,40,39792.4103240741,2008-12-10,09:50:52
39.899056,116.385998,0,38,39792.4103819444,2008-12-10,09:50:57
39.899005,116.386038,0,40,39792.4104398148,2008-12-10,09:51:02
39.898942,116.386076,0,46,39792.4104976852,2008-12-10,09:51:07
39.898877,116.38611,0,48,39792.4105555556,2008-12-10,09:51:12
39.898824,116.386124,0,47,39792.4106134259,2008-12-10,09:51:17
39.898777,116.386142,0,45,39792.4106712963,2008-12-10,09:51:22
39.898789,116.386157,0,41,39792.4107291667,2008-12-10,09:51:27
39.898788,116.38622,0,36,39792.410787037,2008-12-10,09:51:32
39.898788,116.38622,0,36,39792.4108217593,2008-12-10,09:51:35
39.898788,116.38622,0,35,39792.4108449074,2008-12-10,09:51:37
39.898784,116.386244,0,32,39792.4109027778,2008-12-10,09:51:42
39.898786,116.38632,0,31,39792.4109606481,2008-12-10,09:51:47
39.898721,116.386298,0,53,39792.4110185185,2008-12-10,09:51:52
39.898687,116.386276,0,74,39792.4110763889,2008-12-10,09:51:57
39.898678,116.386287,0,96,39792.4111342593,2008-12-10,09:52:02
39.898669,116.386385,0,104,39792.4111921296,2008-12-10,09:52:07
39.898613,116.386493,0,112,39792.41125,2008-12-10,09:52:12
39.898558,116.386551,0,114,39792.4113078704,2008-12-10,09:52:17
39.898557,116.386608,0,118,39792.4113657407,2008-12-10,09:52:22
39.898551,116.386684,0,119,39792.4114236111,2008-12-10,09:52:27
39.898541,116.386787,0,124,39792.4114814815,2008-12-10,09:52:32
39.898554,116.386879,0,129,39792.4115393519,2008-12-10,09:52:37
39.898556,116.387003,0,141,39792.4115972222,2008-12-10,09:52:42
39.898567,116.38711,0,148,39792.4116550926,2008-12-10,09:52:47
39.898556,116.3872,0,142,39792.411712963,2008-12-10,09:52:52
39.898571,116.387302,0,143,39792.4117708333,2008-12-10,09:52:57
39.898573,116.387398,0,142,39792.4118287037,2008-12-10,09:53:02
39.898587,116.387466,0,147,39792.4118865741,2008-12-10,09:53:07
39.898591,116.387552,0,148,39792.4119444444,2008-12-10,09:53:12
39.898517,116.387599,0,138,39792.4120023148,2008-12-10,09:53:17
39.898484,116.387679,0,136,39792.4120601852,2008-12-10,09:53:22
39.898461,116.387765,0,131,39792.4121180556,2008-12-10,09:53:27
39.898447,116.387866,0,128,39792.4121759259,2008-12-10,09:53:32
39.898443,116.387967,0,126,39792.4122337963,2008-12-10,09:53:37
39.898439,116.388071,0,126,39792.4122916667,2008-12-10,09:53:42
39.898441,116.388154,0,127,39792.412349537,2008-12-10,09:53:47
39.898464,116.388238,0,132,39792.4124074074,2008-12-10,09:53:52
39.898464,116.388313,0,133,39792.4124652778,2008-12-10,09:53:57
39.898467,116.38838,0,131,39792.4125231481,2008-12-10,09:54:02
39.89838,116.388401,0,122,39792.4125810185,2008-12-10,09:54:07
39.898358,116.388476,0,120,39792.4126388889,2008-12-10,09:54:12
39.89834,116.388565,0,119,39792.4126967593,2008-12-10,09:54:17
39.898318,116.388645,0,116,39792.4127546296,2008-12-10,09:54:22
39.898312,116.388724,0,113,39792.4128125,2008-12-10,09:54:27
39.898306,116.388787,0,110,39792.4128703704,2008-12-10,09:54:32
39.898302,116.388874,0,109,39792.4129282407,2008-12-10,09:54:37
39.898299,116.388932,0,107,39792.4129861111,2008-12-10,09:54:42
39.898313,116.388966,0,107,39792.4130439815,2008-12-10,09:54:47
39.89833,116.388985,0,106,39792.4131018519,2008-12-10,09:54:52
39.898385,116.38898,0,105,39792.4131597222,2008-12-10,09:54:57
39.898462,116.388937,0,108,39792.4132175926,2008-12-10,09:55:02
39.898491,116.38891,0,110,39792.413275463,2008-12-10,09:55:07
39.898512,116.388907,0,111,39792.4133333333,2008-12-10,09:55:12
39.898525,116.388927,0,112,39792.4133912037,2008-12-10,09:55:17
39.898541,116.388935,0,112,39792.4134490741,2008-12-10,09:55:22
39.898578,116.388935,0,112,39792.4135069444,2008-12-10,09:55:27
39.898458,116.388655,0,115,39792.4169212963,2008-12-10,10:00:22
39.898427,116.388642,0,116,39792.4169791667,2008-12-10,10:00:27
39.89841,116.388606,0,117,39792.417037037,2008-12-10,10:00:32
39.898377,116.388589,0,118,39792.4170949074,2008-12-10,10:00:37
39.898356,116.388595,0,118,39792.4171527778,2008-12-10,10:00:42
39.898338,116.388599,0,119,39792.4172106481,2008-12-10,10:00:47
39.898296,116.388656,0,119,39792.4172685185,2008-12-10,10:00:52
39.898268,116.388691,0,120,39792.4173263889,2008-12-10,10:00:57
39.898227,116.388713,0,121,39792.4173842593,2008-12-10,10:01:02
39.898225,116.388749,0,121,39792.4174421296,2008-12-10,10:01:07
39.898243,116.388785,0,122,39792.4175,2008-12-10,10:01:12
39.898281,116.388801,0,123,39792.4175578704,2008-12-10,10:01:17
39.898346,116.388813,0,123,39792.4176157407,2008-12-10,10:01:22
39.898415,116.388823,0,124,39792.4176736111,2008-12-10,10:01:27
39.898463,116.388815,0,125,39792.4177314815,2008-12-10,10:01:32
39.898493,116.388808,0,126,39792.4177893519,2008-12-10,10:01:37
39.898532,116.388801,0,127,39792.4178472222,2008-12-10,10:01:42
39.898538,116.388784,0,128,39792.4179050926,2008-12-10,10:01:47
39.898552,116.388787,0,130,39792.417962963,2008-12-10,10:01:52
39.898547,116.388791,0,130,39792.4180208333,2008-12-10,10:01:57
39.898546,116.388795,0,130,39792.4180787037,2008-12-10,10:02:02
39.898546,116.388795,0,130,39792.4181134259,2008-12-10,10:02:05
39.898544,116.388802,0,130,39792.4181365741,2008-12-10,10:02:07
39.898542,116.388814,0,130,39792.4181944444,2008-12-10,10:02:12
39.898551,116.388801,0,130,39792.4183680556,2008-12-10,10:02:27
39.898551,116.388801,0,130,39792.4184027778,2008-12-10,10:02:30
39.898551,116.388796,0,130,39792.4184259259,2008-12-10,10:02:32
39.898553,116.388785,0,130,39792.4187152778,2008-12-10,10:02:57
39.898553,116.388785,0,130,39792.4190972222,2008-12-10,10:03:30
39.898556,116.388784,0,130,39792.4191203704,2008-12-10,10:03:32
39.898549,116.3888,0,130,39792.4192939815,2008-12-10,10:03:47
39.898174,116.388662,0,-22,39792.4200462963,2008-12-10,10:04:52
39.897936,116.388974,0,30,39792.4201041667,2008-12-10,10:04:57
39.897686,116.389156,0,120,39792.420162037,2008-12-10,10:05:02
39.897656,116.389281,0,114,39792.4202199074,2008-12-10,10:05:07
39.897685,116.389302,0,102,39792.4202777778,2008-12-10,10:05:12
39.897702,116.38924,0,102,39792.4203356481,2008-12-10,10:05:17
39.897726,116.389174,0,101,39792.4203935185,2008-12-10,10:05:22
39.89772,116.389163,0,101,39792.4204513889,2008-12-10,10:05:27
39.897711,116.389157,0,102,39792.4205092593,2008-12-10,10:05:32
39.897712,116.389156,0,102,39792.4205671296,2008-12-10,10:05:37
39.897717,116.389154,0,102,39792.420625,2008-12-10,10:05:42
39.897719,116.389148,0,102,39792.4206828704,2008-12-10,10:05:47
39.897719,116.389148,0,102,39792.4207175926,2008-12-10,10:05:50
39.897716,116.389145,0,102,39792.4207407407,2008-12-10,10:05:52
39.897835,116.389068,0,101,39792.4207986111,2008-12-10,10:05:57
39.897926,116.389096,0,102,39792.4208564815,2008-12-10,10:06:02
39.898045,116.389125,0,103,39792.4209143519,2008-12-10,10:06:07
39.898192,116.389169,0,106,39792.4209722222,2008-12-10,10:06:12
39.898284,116.389197,0,110,39792.4210300926,2008-12-10,10:06:17
39.898358,116.389188,0,110,39792.421087963,2008-12-10,10:06:22
39.898427,116.389126,0,110,39792.4211458333,2008-12-10,10:06:27
39.898495,116.389015,0,111,39792.4212037037,2008-12-10,10:06:32
39.89853,116.388958,0,111,39792.4212615741,2008-12-10,10:06:37
39.898482,116.388994,0,111,39792.4213194444,2008-12-10,10:06:42
39.898284,116.38898,0,107,39792.4213773148,2008-12-10,10:06:47
39.898205,116.388943,0,106,39792.4214351852,2008-12-10,10:06:52
39.89818,116.388913,0,106,39792.4214930556,2008-12-10,10:06:57
39.898186,116.388875,0,107,39792.4215509259,2008-12-10,10:07:02
39.898186,116.388875,0,107,39792.4215856481,2008-12-10,10:07:05
39.898183,116.388868,0,108,39792.4216087963,2008-12-10,10:07:07
39.898156,116.388819,0,111,39792.4216666667,2008-12-10,10:07:12
39.898158,116.388735,0,116,39792.421724537,2008-12-10,10:07:17
39.898111,116.388701,0,121,39792.4217824074,2008-12-10,10:07:22
39.898102,116.388696,0,125,39792.4218402778,2008-12-10,10:07:27
39.89808,116.388707,0,128,39792.4218981481,2008-12-10,10:07:32
39.898037,116.388724,0,132,39792.4219560185,2008-12-10,10:07:37
39.897997,116.388743,0,135,39792.4220138889,2008-12-10,10:07:42
39.897978,116.388756,0,139,39792.4220717593,2008-12-10,10:07:47
39.897982,116.388725,0,142,39792.4221296296,2008-12-10,10:07:52
39.898003,116.388707,0,146,39792.4221875,2008-12-10,10:07:57
39.898019,116.388703,0,146,39792.4222453704,2008-12-10,10:08:02
39.898061,116.388702,0,147,39792.4223032407,2008-12-10,10:08:07
39.898073,116.38871,0,149,39792.4223611111,2008-12-10,10:08:12
39.898027,116.388704,0,150,39792.4224189815,2008-12-10,10:08:17
39.898009,116.388698,0,150,39792.4224768518,2008-12-10,10:08:22
39.897991,116.388705,0,151,39792.4225347222,2008-12-10,10:08:27
39.897965,116.388695,0,155,39792.4225925926,2008-12-10,10:08:32
39.897935,116.388669,0,164,39792.422650463,2008-12-10,10:08:37
39.897925,116.388639,0,174,39792.4227083333,2008-12-10,10:08:42
39.897906,116.388632,0,186,39792.4227662037,2008-12-10,10:08:47
39.897874,116.388676,0,200,39792.4228240741,2008-12-10,10:08:52
39.897863,116.388763,0,216,39792.4228819444,2008-12-10,10:08:57
39.897852,116.38884,0,230,39792.4229398148,2008-12-10,10:09:02
39.897829,116.388955,0,245,39792.4229976852,2008-12-10,10:09:07
39.897793,116.389027,0,257,39792.4230555556,2008-12-10,10:09:12
39.897749,116.389095,0,266,39792.4231134259,2008-12-10,10:09:17
39.897715,116.389128,0,274,39792.4231712963,2008-12-10,10:09:22
39.897685,116.389162,0,280,39792.4232291667,2008-12-10,10:09:27
39.897659,116.389165,0,288,39792.423287037,2008-12-10,10:09:32
39.897617,116.389178,0,292,39792.4233449074,2008-12-10,10:09:37
39.897596,116.389122,0,297,39792.4234027778,2008-12-10,10:09:42
39.897593,116.389017,0,299,39792.4234606481,2008-12-10,10:09:47
39.897575,116.388906,0,302,39792.4235185185,2008-12-10,10:09:52
39.897565,116.388655,0,307,39792.4235763889,2008-12-10,10:09:57
39.902463,116.406862,0,-389,39792.4239814815,2008-12-10,10:10:32
39.901928,116.405996,0,199,39792.4240393518,2008-12-10,10:10:37
39.901827,116.405871,0,243,39792.4240972222,2008-12-10,10:10:42
39.901848,116.406158,0,252,39792.4241550926,2008-12-10,10:10:47
39.901982,116.40686,0,261,39792.424212963,2008-12-10,10:10:52
39.902221,116.408066,0,271,39792.4242708333,2008-12-10,10:10:57
39.902486,116.409335,0,282,39792.4243287037,2008-12-10,10:11:02
39.897864,116.389849,0,171,39792.4243865741,2008-12-10,10:11:07
39.897653,116.389298,0,280,39792.4244444444,2008-12-10,10:11:12
39.89754,116.389143,0,370,39792.4245023148,2008-12-10,10:11:17
39.897437,116.389019,0,457,39792.4245601852,2008-12-10,10:11:22
39.897364,116.388934,0,537,39792.4246180556,2008-12-10,10:11:27
39.897267,116.388794,0,619,39792.4246759259,2008-12-10,10:11:32
39.897228,116.388624,0,663,39792.4247337963,2008-12-10,10:11:37
39.897267,116.388597,0,621,39792.4247916667,2008-12-10,10:11:42
39.897288,116.388503,0,581,39792.424849537,2008-12-10,10:11:47
39.897469,116.388844,0,432,39792.4249074074,2008-12-10,10:11:52
39.897622,116.388962,0,342,39792.4249652778,2008-12-10,10:11:57
39.89774,116.389019,0,279,39792.4250231481,2008-12-10,10:12:02
39.897787,116.389029,0,258,39792.4250810185,2008-12-10,10:12:07
39.897847,116.388947,0,226,39792.4251388889,2008-12-10,10:12:12
39.897894,116.388892,0,206,39792.4251967593,2008-12-10,10:12:17
39.89792,116.388857,0,200,39792.4252546296,2008-12-10,10:12:22
39.897942,116.388827,0,203,39792.4253125,2008-12-10,10:12:27
39.897964,116.38883,0,203,39792.4253703704,2008-12-10,10:12:32
39.897985,116.388835,0,206,39792.4254282407,2008-12-10,10:12:37
39.898006,116.388824,0,203,39792.4254861111,2008-12-10,10:12:42
39.898024,116.388807,0,200,39792.4255439815,2008-12-10,10:12:47
39.898034,116.388782,0,200,39792.4256018519,2008-12-10,10:12:52
39.898057,116.388778,0,198,39792.4256597222,2008-12-10,10:12:57
39.898098,116.388783,0,193,39792.4257175926,2008-12-10,10:13:02
39.89815,116.388812,0,180,39792.425775463,2008-12-10,10:13:07
39.898207,116.388805,0,169,39792.4258333333,2008-12-10,10:13:12
39.898215,116.388823,0,164,39792.4258912037,2008-12-10,10:13:17
39.898201,116.388822,0,166,39792.4259490741,2008-12-10,10:13:22
39.898182,116.388794,0,168,39792.4260069444,2008-12-10,10:13:27
39.898178,116.388765,0,168,39792.4260648148,2008-12-10,10:13:32
39.898171,116.388743,0,166,39792.4261226852,2008-12-10,10:13:37
39.898042,116.388695,0,164,39792.4261805556,2008-12-10,10:13:42
39.897988,116.388703,0,163,39792.4262384259,2008-12-10,10:13:47
39.897954,116.388761,0,162,39792.4262962963,2008-12-10,10:13:52
39.897963,116.388714,0,162,39792.4263541667,2008-12-10,10:13:57
39.897976,116.388705,0,162,39792.426412037,2008-12-10,10:14:02
39.897964,116.388702,0,161,39792.4264699074,2008-12-10,10:14:07
39.897964,116.388702,0,161,39792.4265046296,2008-12-10,10:14:10
39.897971,116.388699,0,161,39792.4265277778,2008-12-10,10:14:12
39.897965,116.388711,0,161,39792.4265856481,2008-12-10,10:14:17
39.897963,116.38872,0,161,39792.4266435185,2008-12-10,10:14:22
39.897909,116.388706,0,160,39792.4267013889,2008-12-10,10:14:27
39.897869,116.388706,0,159,39792.4267592593,2008-12-10,10:14:32
39.897843,116.388694,0,158,39792.4268171296,2008-12-10,10:14:37
39.897823,116.388703,0,158,39792.426875,2008-12-10,10:14:42
39.897817,116.38876,0,157,39792.4269328704,2008-12-10,10:14:47
39.897785,116.388789,0,157,39792.4269907407,2008-12-10,10:14:52
39.897774,116.388799,0,157,39792.4270486111,2008-12-10,10:14:57
39.897738,116.38878,0,157,39792.4271064815,2008-12-10,10:15:02
39.897706,116.388753,0,159,39792.4271643519,2008-12-10,10:15:07
39.89771,116.388716,0,160,39792.4272222222,2008-12-10,10:15:12
39.89771,116.388716,0,160,39792.4272569444,2008-12-10,10:15:15
39.897715,116.388714,0,160,39792.4272800926,2008-12-10,10:15:17
39.897731,116.388704,0,160,39792.427337963,2008-12-10,10:15:22
39.897763,116.388708,0,160,39792.4273958333,2008-12-10,10:15:27
39.897772,116.388688,0,158,39792.4274537037,2008-12-10,10:15:32
39.897788,116.388645,0,155,39792.4275115741,2008-12-10,10:15:37
39.897836,116.388662,0,152,39792.4275694444,2008-12-10,10:15:42
39.897875,116.388668,0,152,39792.4276273148,2008-12-10,10:15:47
39.897892,116.388709,0,153,39792.4276851852,2008-12-10,10:15:52
39.897889,116.388737,0,153,39792.4277430556,2008-12-10,10:15:57
39.897968,116.388685,0,153,39792.4278009259,2008-12-10,10:16:02
39.898026,116.388599,0,153,39792.4278587963,2008-12-10,10:16:07
39.898075,116.388518,0,153,39792.4279166667,2008-12-10,10:16:12
39.898115,116.388466,0,153,39792.427974537,2008-12-10,10:16:17
39.898101,116.388524,0,153,39792.4280324074,2008-12-10,10:16:22
39.898041,116.388707,0,153,39792.4280902778,2008-12-10,10:16:27
39.898101,116.38875,0,152,39792.4281481481,2008-12-10,10:16:32
39.898231,116.388786,0,149,39792.4282060185,2008-12-10,10:16:37
39.898264,116.388797,0,148,39792.4282638889,2008-12-10,10:16:42
39.898269,116.388807,0,148,39792.4283217593,2008-12-10,10:16:47
39.898368,116.388808,0,145,39792.4283796296,2008-12-10,10:16:52
39.898467,116.388737,0,137,39792.4284375,2008-12-10,10:16:57
39.898497,116.388678,0,134,39792.4284953704,2008-12-10,10:17:02
39.898519,116.388617,0,133,39792.4285532407,2008-12-10,10:17:07
39.898497,116.388531,0,131,39792.4286111111,2008-12-10,10:17:12
39.898479,116.388462,0,128,39792.4286689815,2008-12-10,10:17:17
39.898481,116.388398,0,120,39792.4287268519,2008-12-10,10:17:22
39.898468,116.388276,0,117,39792.4287847222,2008-12-10,10:17:27
39.898483,116.388214,0,113,39792.4288425926,2008-12-10,10:17:32
39.898505,116.388154,0,108,39792.428900463,2008-12-10,10:17:37
39.898512,116.388086,0,104,39792.4289583333,2008-12-10,10:17:42
39.89856,116.388028,0,101,39792.4290162037,2008-12-10,10:17:47
39.898569,116.387929,0,98,39792.4290740741,2008-12-10,10:17:52
39.898561,116.387818,0,98,39792.4291319444,2008-12-10,10:17:57
39.898586,116.387753,0,95,39792.4291898148,2008-12-10,10:18:02
39.898509,116.387627,0,93,39792.4292476852,2008-12-10,10:18:07
39.898447,116.387541,0,85,39792.4293055556,2008-12-10,10:18:12
39.898465,116.387477,0,80,39792.4293634259,2008-12-10,10:18:17
39.898444,116.387365,0,78,39792.4294212963,2008-12-10,10:18:22
39.898406,116.387264,0,75,39792.4294791667,2008-12-10,10:18:27
39.898407,116.387178,0,70,39792.429537037,2008-12-10,10:18:32
39.898408,116.387119,0,62,39792.4295949074,2008-12-10,10:18:37
39.898367,116.387027,0,60,39792.4296527778,2008-12-10,10:18:42
39.89833,116.386925,0,58,39792.4297106481,2008-12-10,10:18:47
39.898318,116.386839,0,56,39792.4297685185,2008-12-10,10:18:52
39.898301,116.386719,0,55,39792.4298263889,2008-12-10,10:18:57
39.898275,116.38662,0,52,39792.4298842593,2008-12-10,10:19:02
39.898266,116.386565,0,48,39792.4299421296,2008-12-10,10:19:07
39.898283,116.386505,0,43,39792.43,2008-12-10,10:19:12
39.898378,116.38649,0,40,39792.4300578704,2008-12-10,10:19:17
39.898467,116.386472,0,37,39792.4301157407,2008-12-10,10:19:22
39.898536,116.386374,0,38,39792.4301736111,2008-12-10,10:19:27
39.898525,116.386224,0,43,39792.4302314815,2008-12-10,10:19:32
39.898608,116.386197,0,42,39792.4302893518,2008-12-10,10:19:37
39.898651,116.386126,0,41,39792.4303472222,2008-12-10,10:19:42
39.898649,116.385996,0,42,39792.4304050926,2008-12-10,10:19:47
39.898619,116.385872,0,44,39792.430462963,2008-12-10,10:19:52
39.898659,116.385816,0,43,39792.4305208333,2008-12-10,10:19:57
39.898667,116.38575,0,40,39792.4305787037,2008-12-10,10:20:02
39.89869,116.385684,0,36,39792.4306365741,2008-12-10,10:20:07
39.898689,116.385623,0,33,39792.4306944444,2008-12-10,10:20:12
39.898682,116.38555,0,30,39792.4307523148,2008-12-10,10:20:17
39.898675,116.385458,0,28,39792.4308101852,2008-12-10,10:20:22
39.898658,116.385366,0,24,39792.4308680556,2008-12-10,10:20:27
39.898661,116.385313,0,20,39792.4309259259,2008-12-10,10:20:32
39.898665,116.385213,0,17,39792.4309837963,2008-12-10,10:20:37
39.898683,116.385142,0,16,39792.4310416667,2008-12-10,10:20:42
39.898698,116.385077,0,13,39792.431099537,2008-12-10,10:20:47
39.898701,116.385028,0,8,39792.4311574074,2008-12-10,10:20:52
39.898659,116.384938,0,5,39792.4312152778,2008-12-10,10:20:57
39.898633,116.384838,0,1,39792.4312731481,2008-12-10,10:21:02
39.898607,116.384772,0,-3,39792.4313310185,2008-12-10,10:21:07
39.898546,116.384684,0,-7,39792.4313888889,2008-12-10,10:21:12
39.89848,116.384591,0,-14,39792.4314467593,2008-12-10,10:21:17
39.898449,116.384521,0,-19,39792.4315046296,2008-12-10,10:21:22
39.898439,116.384464,0,-24,39792.4315625,2008-12-10,10:21:27
39.898413,116.384403,0,-29,39792.4316203704,2008-12-10,10:21:32
39.898347,116.384318,0,-34,39792.4316782407,2008-12-10,10:21:37
39.898298,116.384229,0,-40,39792.4317361111,2008-12-10,10:21:42
39.898286,116.384162,0,-47,39792.4317939815,2008-12-10,10:21:47
39.898265,116.384113,0,-56,39792.4318518518,2008-12-10,10:21:52
39.898245,116.384041,0,-62,39792.4319097222,2008-12-10,10:21:57
39.898271,116.383994,0,-67,39792.4319675926,2008-12-10,10:22:02
39.898178,116.383911,0,-73,39792.432025463,2008-12-10,10:22:07
39.898156,116.383831,0,-79,39792.4320833333,2008-12-10,10:22:12
39.898186,116.383795,0,-84,39792.4321412037,2008-12-10,10:22:17
39.898185,116.383738,0,-89,39792.4321990741,2008-12-10,10:22:22
39.898203,116.383654,0,-96,39792.4322569444,2008-12-10,10:22:27
39.898199,116.383566,0,-102,39792.4323148148,2008-12-10,10:22:32
39.898186,116.383515,0,-108,39792.4323726852,2008-12-10,10:22:37
39.898165,116.383456,0,-113,39792.4324305556,2008-12-10,10:22:42
39.898178,116.383419,0,-119,39792.4324884259,2008-12-10,10:22:47
39.89812,116.383343,0,-124,39792.4325462963,2008-12-10,10:22:52
39.898103,116.383299,0,-131,39792.4326041667,2008-12-10,10:22:57
39.898106,116.383174,0,-137,39792.432662037,2008-12-10,10:23:02
39.898114,116.383091,0,-143,39792.4327199074,2008-12-10,10:23:07
39.898123,116.383054,0,-149,39792.4327777778,2008-12-10,10:23:12
39.898283,116.383056,0,-153,39792.4328356481,2008-12-10,10:23:17
39.898204,116.382972,0,-157,39792.4328935185,2008-12-10,10:23:22
39.898198,116.38292,0,-161,39792.4329513889,2008-12-10,10:23:27
39.898215,116.382842,0,-166,39792.4330092593,2008-12-10,10:23:32
39.898117,116.382705,0,-171,39792.4330671296,2008-12-10,10:23:37
39.898041,116.382615,0,-178,39792.433125,2008-12-10,10:23:42
39.897969,116.382553,0,-183,39792.4331828704,2008-12-10,10:23:47
39.89794,116.382517,0,-184,39792.4332407407,2008-12-10,10:23:52
39.89792,116.38246,0,-186,39792.4332986111,2008-12-10,10:23:57
39.898093,116.382455,0,-187,39792.4333564815,2008-12-10,10:24:02
39.898037,116.382276,0,-189,39792.4334143519,2008-12-10,10:24:07
39.898237,116.381879,0,-126,39792.4334722222,2008-12-10,10:24:12
39.898441,116.381763,0,-78,39792.4335300926,2008-12-10,10:24:17
39.898402,116.381584,0,-22,39792.433587963,2008-12-10,10:24:22
39.898355,116.381449,0,11,39792.4336458333,2008-12-10,10:24:27
39.898356,116.381385,0,23,39792.4337037037,2008-12-10,10:24:32
39.898372,116.38131,0,38,39792.4337615741,2008-12-10,10:24:37
39.898422,116.381266,0,48,39792.4338194444,2008-12-10,10:24:42
39.898433,116.381183,0,55,39792.4338773148,2008-12-10,10:24:47
39.898487,116.381119,0,63,39792.4339351852,2008-12-10,10:24:52
39.89845,116.381041,0,70,39792.4339930556,2008-12-10,10:24:57
39.898448,116.380981,0,72,39792.4340509259,2008-12-10,10:25:02
39.898465,116.380918,0,75,39792.4341087963,2008-12-10,10:25:07
39.898504,116.380855,0,78,39792.4341666667,2008-12-10,10:25:12
39.898542,116.380771,0,81,39792.434224537,2008-12-10,10:25:17
39.898554,116.38071,0,83,39792.4342824074,2008-12-10,10:25:22
39.898551,116.38064,0,83,39792.4343402778,2008-12-10,10:25:27
39.898515,116.380566,0,81,39792.4343981481,2008-12-10,10:25:32
39.89849,116.380484,0,79,39792.4344560185,2008-12-10,10:25:37
39.898473,116.380413,0,78,39792.4345138889,2008-12-10,10:25:42
39.898453,116.380348,0,75,39792.4345717593,2008-12-10,10:25:47
39.898456,116.380279,0,72,39792.4346296296,2008-12-10,10:25:52
39.898431,116.380122,0,77,39792.4346875,2008-12-10,10:25:57
39.898404,116.380058,0,73,39792.4347453704,2008-12-10,10:26:02
39.898382,116.379952,0,70,39792.4348032407,2008-12-10,10:26:07
39.898401,116.379867,0,63,39792.4348611111,2008-12-10,10:26:12
39.898393,116.379794,0,59,39792.4349189815,2008-12-10,10:26:17
39.898369,116.379749,0,58,39792.4349768519,2008-12-10,10:26:22
39.898387,116.379674,0,61,39792.4350347222,2008-12-10,10:26:27
39.898391,116.379597,0,60,39792.4350925926,2008-12-10,10:26:32
39.898391,116.379489,0,60,39792.435150463,2008-12-10,10:26:37
39.89836,116.379417,0,50,39792.4352083333,2008-12-10,10:26:42
39.898358,116.379354,0,41,39792.4352662037,2008-12-10,10:26:47
39.898382,116.379281,0,37,39792.4353240741,2008-12-10,10:26:52
39.898372,116.37923,0,35,39792.4353819444,2008-12-10,10:26:57
39.898365,116.379159,0,34,39792.4354398148,2008-12-10,10:27:02
39.898348,116.379098,0,33,39792.4354976852,2008-12-10,10:27:07
39.89836,116.379022,0,30,39792.4355555556,2008-12-10,10:27:12
39.898347,116.378949,0,30,39792.4356134259,2008-12-10,10:27:17
39.898336,116.378894,0,26,39792.4356712963,2008-12-10,10:27:22
39.898331,116.378819,0,25,39792.4357291667,2008-12-10,10:27:27
39.898374,116.378709,0,31,39792.435787037,2008-12-10,10:27:32
39.898385,116.378571,0,43,39792.4358449074,2008-12-10,10:27:37
39.898396,116.378498,0,43,39792.4359027778,2008-12-10,10:27:42
39.898396,116.378435,0,44,39792.4359606481,2008-12-10,10:27:47
39.898375,116.378317,0,48,39792.4360185185,2008-12-10,10:27:52
39.898364,116.378276,0,47,39792.4360763889,2008-12-10,10:27:57
39.89831,116.378293,0,47,39792.4361342593,2008-12-10,10:28:02
39.898261,116.378312,0,44,39792.4361921296,2008-12-10,10:28:07
39.898201,116.378347,0,39,39792.43625,2008-12-10,10:28:12
39.898141,116.378372,0,32,39792.4363078704,2008-12-10,10:28:17
39.898078,116.378377,0,25,39792.4363657407,2008-12-10,10:28:22
39.898022,116.378387,0,17,39792.4364236111,2008-12-10,10:28:27
39.897979,116.378379,0,6,39792.4364814815,2008-12-10,10:28:32
39.897923,116.378352,0,-3,39792.4365393519,2008-12-10,10:28:37
39.897869,116.378355,0,-8,39792.4365972222,2008-12-10,10:28:42
39.897806,116.378364,0,-12,39792.4366550926,2008-12-10,10:28:47
39.897726,116.378375,0,-22,39792.436712963,2008-12-10,10:28:52
39.897668,116.378398,0,-33,39792.4367708333,2008-12-10,10:28:57
39.897594,116.378421,0,-43,39792.4368287037,2008-12-10,10:29:02
39.897552,116.378431,0,-51,39792.4368865741,2008-12-10,10:29:07
39.897501,116.378429,0,-51,39792.4369444444,2008-12-10,10:29:12
39.89746,116.378407,0,-53,39792.4370023148,2008-12-10,10:29:17
39.89746,116.378407,0,-53,39792.437037037,2008-12-10,10:29:20
39.897453,116.378407,0,-54,39792.4370601852,2008-12-10,10:29:22
39.897409,116.378382,0,-54,39792.4371180556,2008-12-10,10:29:27
39.897361,116.378403,0,-59,39792.4371759259,2008-12-10,10:29:32
39.897311,116.378441,0,-64,39792.4372337963,2008-12-10,10:29:37
39.897267,116.378458,0,-70,39792.4372916667,2008-12-10,10:29:42
39.897214,116.378479,0,-75,39792.437349537,2008-12-10,10:29:47
39.897163,116.378481,0,-79,39792.4374074074,2008-12-10,10:29:52
39.897137,116.378481,0,-81,39792.4374652778,2008-12-10,10:29:57
39.897137,116.378474,0,-80,39792.4375231481,2008-12-10,10:30:02
39.897141,116.378466,0,-80,39792.4375810185,2008-12-10,10:30:07
39.897141,116.378466,0,-80,39792.4376157407,2008-12-10,10:30:10
39.897139,116.378471,0,-79,39792.4376388889,2008-12-10,10:30:12
39.897113,116.3785,0,-79,39792.4376967593,2008-12-10,10:30:17
39.897096,116.378492,0,-77,39792.4377546296,2008-12-10,10:30:22
39.897074,116.37849,0,-74,39792.4378125,2008-12-10,10:30:27
39.897034,116.378513,0,-71,39792.4378703704,2008-12-10,10:30:32
39.897183,116.37831,0,4,39792.4411689815,2008-12-10,10:35:17
39.897236,116.378142,0,10,39792.4412268519,2008-12-10,10:35:22
39.897431,116.378075,0,13,39792.4412847222,2008-12-10,10:35:27
39.897656,116.378076,0,17,39792.4413425926,2008-12-10,10:35:32
39.897836,116.378105,0,22,39792.441400463,2008-12-10,10:35:37
39.897971,116.378057,0,36,39792.4414583333,2008-12-10,10:35:42
39.898007,116.377946,0,64,39792.4415162037,2008-12-10,10:35:47
39.89801,116.37791,0,80,39792.4415740741,2008-12-10,10:35:52
39.898019,116.377926,0,86,39792.4416319444,2008-12-10,10:35:57
39.89802,116.377957,0,92,39792.4416898148,2008-12-10,10:36:02
39.898034,116.377986,0,98,39792.4417476852,2008-12-10,10:36:07
39.898107,116.37796,0,104,39792.4418055556,2008-12-10,10:36:12
39.898258,116.377942,0,112,39792.4418634259,2008-12-10,10:36:17
39.89847,116.377837,0,117,39792.4419212963,2008-12-10,10:36:22
39.898645,116.377741,0,123,39792.4419791667,2008-12-10,10:36:27
39.898745,116.377485,0,126,39792.442037037,2008-12-10,10:36:32
39.898752,116.377085,0,130,39792.4420949074,2008-12-10,10:36:37
39.898737,116.376684,0,134,39792.4421527778,2008-12-10,10:36:42
39.898731,116.376254,0,137,39792.4422106481,2008-12-10,10:36:47
39.898721,116.375814,0,139,39792.4422685185,2008-12-10,10:36:52
39.898735,116.375409,0,142,39792.4423263889,2008-12-10,10:36:57
39.898691,116.374958,0,144,39792.4423842593,2008-12-10,10:37:02
39.898666,116.374446,0,144,39792.4424421296,2008-12-10,10:37:07
39.898645,116.373928,0,147,39792.4425,2008-12-10,10:37:12
39.898644,116.373406,0,147,39792.4425578704,2008-12-10,10:37:17
39.898629,116.372929,0,145,39792.4426157407,2008-12-10,10:37:22
39.898633,116.372517,0,145,39792.4426736111,2008-12-10,10:37:27
39.898573,116.372111,0,141,39792.4427314815,2008-12-10,10:37:32
39.898575,116.371734,0,132,39792.4427893519,2008-12-10,10:37:37
39.898585,116.371429,0,127,39792.4428472222,2008-12-10,10:37:42
39.898576,116.371206,0,119,39792.4429050926,2008-12-10,10:37:47
39.898573,116.37117,0,107,39792.442962963,2008-12-10,10:37:52
39.898573,116.37117,0,107,39792.4429976852,2008-12-10,10:37:55
39.898573,116.371162,0,104,39792.4430208333,2008-12-10,10:37:57
39.898563,116.371015,0,102,39792.4430787037,2008-12-10,10:38:02
39.898555,116.370871,0,94,39792.4431365741,2008-12-10,10:38:07
39.898578,116.370617,0,82,39792.4431944444,2008-12-10,10:38:12
39.898623,116.370301,0,67,39792.4432523148,2008-12-10,10:38:17
39.898647,116.369929,0,51,39792.4433101852,2008-12-10,10:38:22
39.898649,116.369543,0,41,39792.4433680556,2008-12-10,10:38:27
39.898658,116.36913,0,38,39792.4434259259,2008-12-10,10:38:32
39.898664,116.36879,0,31,39792.4434837963,2008-12-10,10:38:37
39.898662,116.368537,0,35,39792.4435416667,2008-12-10,10:38:42
39.898698,116.36832,0,32,39792.443599537,2008-12-10,10:38:47
39.898892,116.368165,0,38,39792.4436574074,2008-12-10,10:38:52
39.899175,116.368145,0,50,39792.4437152778,2008-12-10,10:38:57
39.899489,116.368145,0,65,39792.4437731481,2008-12-10,10:39:02
39.899796,116.368152,0,74,39792.4438310185,2008-12-10,10:39:07
39.900069,116.368129,0,90,39792.4438888889,2008-12-10,10:39:12
39.900377,116.368125,0,107,39792.4439467593,2008-12-10,10:39:17
39.900674,116.368116,0,114,39792.4440046296,2008-12-10,10:39:22
39.900991,116.368125,0,133,39792.4440625,2008-12-10,10:39:27
39.901321,116.368117,0,136,39792.4441203704,2008-12-10,10:39:32
39.901607,116.368107,0,134,39792.4441782407,2008-12-10,10:39:37
39.901814,116.368096,0,130,39792.4442361111,2008-12-10,10:39:42
39.901985,116.368118,0,123,39792.4442939815,2008-12-10,10:39:47
39.90214,116.368132,0,113,39792.4443518519,2008-12-10,10:39:52
39.902358,116.368116,0,107,39792.4444097222,2008-12-10,10:39:57
39.902552,116.368087,0,103,39792.4444675926,2008-12-10,10:40:02
39.902755,116.368047,0,108,39792.444525463,2008-12-10,10:40:07
39.902982,116.368019,0,103,39792.4445833333,2008-12-10,10:40:12
39.903231,116.367996,0,102,39792.4446412037,2008-12-10,10:40:17
39.903404,116.368043,0,105,39792.4446990741,2008-12-10,10:40:22
39.903568,116.368072,0,115,39792.4447569444,2008-12-10,10:40:27
39.903621,116.368142,0,122,39792.4448148148,2008-12-10,10:40:32
39.903621,116.368142,0,122,39792.444849537,2008-12-10,10:40:35
39.90362,116.368149,0,128,39792.4448726852,2008-12-10,10:40:37
39.903727,116.368114,0,129,39792.4449305556,2008-12-10,10:40:42
39.903971,116.368105,0,129,39792.4449884259,2008-12-10,10:40:47
39.904174,116.368132,0,132,39792.4450462963,2008-12-10,10:40:52
39.904339,116.368157,0,123,39792.4451041667,2008-12-10,10:40:57
39.904376,116.368153,0,125,39792.445162037,2008-12-10,10:41:02
39.904377,116.368153,0,124,39792.4452199074,2008-12-10,10:41:07
39.904377,116.368153,0,124,39792.4452546296,2008-12-10,10:41:10
39.904377,116.368149,0,123,39792.4452777778,2008-12-10,10:41:12
39.904379,116.368133,0,123,39792.4453356481,2008-12-10,10:41:17
39.90438,116.368128,0,122,39792.4453935185,2008-12-10,10:41:22
39.90438,116.36812,0,122,39792.4454513889,2008-12-10,10:41:27
39.90438,116.36812,0,122,39792.4454861111,2008-12-10,10:41:30
39.904381,116.368113,0,122,39792.4455092593,2008-12-10,10:41:32
39.904382,116.368122,0,122,39792.4455671296,2008-12-10,10:41:37
39.904458,116.368116,0,122,39792.445625,2008-12-10,10:41:42
39.904661,116.36808,0,120,39792.4456828704,2008-12-10,10:41:47
39.904751,116.368058,0,117,39792.4457407407,2008-12-10,10:41:52
39.904767,116.368039,0,117,39792.4457986111,2008-12-10,10:41:57
39.904767,116.368031,0,117,39792.4458564815,2008-12-10,10:42:02
39.904767,116.36803,0,117,39792.4459143518,2008-12-10,10:42:07
39.904767,116.368025,0,117,39792.4459722222,2008-12-10,10:42:12
39.904767,116.368025,0,116,39792.4460300926,2008-12-10,10:42:17
39.904766,116.368024,0,116,39792.446087963,2008-12-10,10:42:22
39.904767,116.368024,0,116,39792.4461458333,2008-12-10,10:42:27
39.904766,116.368024,0,116,39792.4462037037,2008-12-10,10:42:32
39.904767,116.368024,0,116,39792.4462615741,2008-12-10,10:42:37
39.904767,116.368024,0,116,39792.4462962963,2008-12-10,10:42:40
39.90477,116.368024,0,116,39792.4463194444,2008-12-10,10:42:42
39.904918,116.368003,0,116,39792.4463773148,2008-12-10,10:42:47
39.905194,116.367997,0,113,39792.4464351852,2008-12-10,10:42:52
39.905527,116.367996,0,111,39792.4464930556,2008-12-10,10:42:57
39.905813,116.368,0,127,39792.4465509259,2008-12-10,10:43:02
39.906021,116.367991,0,118,39792.4466087963,2008-12-10,10:43:07
39.906216,116.36797,0,122,39792.4466666667,2008-12-10,10:43:12
39.906408,116.367965,0,129,39792.446724537,2008-12-10,10:43:17
39.906591,116.367958,0,132,39792.4467824074,2008-12-10,10:43:22
39.906751,116.367943,0,129,39792.4468402778,2008-12-10,10:43:27
39.906913,116.367938,0,127,39792.4468981481,2008-12-10,10:43:32
39.907027,116.367944,0,123,39792.4469560185,2008-12-10,10:43:37
39.907108,116.367944,0,135,39792.4470138889,2008-12-10,10:43:42
39.907147,116.367928,0,136,39792.4470717593,2008-12-10,10:43:47
39.90729,116.367942,0,134,39792.4471296296,2008-12-10,10:43:52
39.907348,116.367941,0,154,39792.4471875,2008-12-10,10:43:57
39.907464,116.367989,0,180,39792.4472453704,2008-12-10,10:44:02
39.907501,116.368018,0,189,39792.4473032407,2008-12-10,10:44:07
39.907514,116.368136,0,195,39792.4473611111,2008-12-10,10:44:12
39.907516,116.368397,0,214,39792.4474189815,2008-12-10,10:44:17
39.90754,116.368839,0,237,39792.4474768518,2008-12-10,10:44:22
39.907529,116.36926,0,251,39792.4475347222,2008-12-10,10:44:27
39.907568,116.369599,0,264,39792.4475925926,2008-12-10,10:44:32
39.907621,116.36982,0,272,39792.447650463,2008-12-10,10:44:37
39.907661,116.369842,0,284,39792.4477083333,2008-12-10,10:44:42
39.907661,116.369842,0,284,39792.4477430556,2008-12-10,10:44:45
39.907663,116.369844,0,287,39792.4477662037,2008-12-10,10:44:47
39.907662,116.369856,0,290,39792.4478240741,2008-12-10,10:44:52
39.907662,116.369858,0,291,39792.4478819444,2008-12-10,10:44:57
39.907662,116.369858,0,291,39792.4479166667,2008-12-10,10:45:00
39.907661,116.369856,0,291,39792.4479398148,2008-12-10,10:45:02
39.90766,116.369847,0,291,39792.4479976852,2008-12-10,10:45:07
39.907659,116.369837,0,291,39792.4480555556,2008-12-10,10:45:12
39.907659,116.369837,0,291,39792.4480902778,2008-12-10,10:45:15
39.907658,116.369832,0,291,39792.4481134259,2008-12-10,10:45:17
39.907657,116.369849,0,291,39792.4481712963,2008-12-10,10:45:22
39.907572,116.369992,0,279,39792.4482291667,2008-12-10,10:45:27
39.907356,116.370075,0,272,39792.448287037,2008-12-10,10:45:32
39.907042,116.370044,0,260,39792.4483449074,2008-12-10,10:45:37
39.906722,116.370084,0,238,39792.4484027778,2008-12-10,10:45:42
39.906436,116.370073,0,226,39792.4484606481,2008-12-10,10:45:47
39.906127,116.370037,0,208,39792.4485185185,2008-12-10,10:45:52
39.905924,116.369868,0,187,39792.4485763889,2008-12-10,10:45:57
39.905897,116.369493,0,161,39792.4486342593,2008-12-10,10:46:02
39.90589,116.369197,0,153,39792.4486921296,2008-12-10,10:46:07
39.905896,116.368994,0,145,39792.44875,2008-12-10,10:46:12
39.905899,116.368863,0,138,39792.4488078704,2008-12-10,10:46:17
39.905907,116.368792,0,136,39792.4488657407,2008-12-10,10:46:22
39.905906,116.368732,0,131,39792.4489236111,2008-12-10,10:46:27
39.905906,116.368665,0,125,39792.4489814815,2008-12-10,10:46:32
39.905908,116.368646,0,125,39792.4490393519,2008-12-10,10:46:37
39.905908,116.368646,0,125,39792.4490740741,2008-12-10,10:46:40
39.905909,116.368641,0,124,39792.4490972222,2008-12-10,10:46:42
39.905915,116.368549,0,120,39792.4491550926,2008-12-10,10:46:47
39.905913,116.368278,0,119,39792.449212963,2008-12-10,10:46:52
39.905912,116.367936,0,122,39792.4492708333,2008-12-10,10:46:57
39.905909,116.367553,0,121,39792.4493287037,2008-12-10,10:47:02
39.905899,116.367148,0,120,39792.4493865741,2008-12-10,10:47:07
39.905899,116.366755,0,121,39792.4494444444,2008-12-10,10:47:12
39.90591,116.366331,0,124,39792.4495023148,2008-12-10,10:47:17
39.905917,116.365964,0,126,39792.4495601852,2008-12-10,10:47:22
39.905922,116.365593,0,121,39792.4496180556,2008-12-10,10:47:27
39.905934,116.365197,0,121,39792.4496759259,2008-12-10,10:47:32
39.905937,116.364819,0,114,39792.4497337963,2008-12-10,10:47:37
39.905934,116.364493,0,109,39792.4497916667,2008-12-10,10:47:42
39.905931,116.364095,0,109,39792.449849537,2008-12-10,10:47:47
39.90593,116.363619,0,107,39792.4499074074,2008-12-10,10:47:52
39.905932,116.363093,0,102,39792.4499652778,2008-12-10,10:47:57
39.905931,116.362554,0,114,39792.4500231481,2008-12-10,10:48:02
39.90594,116.362041,0,105,39792.4500810185,2008-12-10,10:48:07
39.905949,116.361538,0,112,39792.4501388889,2008-12-10,10:48:12
39.905961,116.360998,0,119,39792.4501967593,2008-12-10,10:48:17
39.905984,116.360487,0,117,39792.4502546296,2008-12-10,10:48:22
39.905995,116.35999,0,110,39792.4503125,2008-12-10,10:48:27
39.90601,116.359535,0,107,39792.4503703704,2008-12-10,10:48:32
39.906,116.359139,0,108,39792.4504282407,2008-12-10,10:48:37
39.905994,116.358741,0,104,39792.4504861111,2008-12-10,10:48:42
39.905978,116.358418,0,102,39792.4505439815,2008-12-10,10:48:47
39.906007,116.358176,0,114,39792.4506018519,2008-12-10,10:48:52
39.906009,116.358066,0,124,39792.4506597222,2008-12-10,10:48:57
39.906014,116.358072,0,132,39792.4507175926,2008-12-10,10:49:02
39.906014,116.358072,0,132,39792.4507523148,2008-12-10,10:49:05
39.906014,116.358069,0,132,39792.450775463,2008-12-10,10:49:07
39.906015,116.357996,0,133,39792.4508333333,2008-12-10,10:49:12
39.906011,116.357849,0,135,39792.4508912037,2008-12-10,10:49:17
39.906051,116.35775,0,144,39792.4509490741,2008-12-10,10:49:22
39.90607,116.35766,0,150,39792.4510069444,2008-12-10,10:49:27
39.906061,116.357582,0,154,39792.4510648148,2008-12-10,10:49:32
39.906048,116.357539,0,154,39792.4511226852,2008-12-10,10:49:37
39.906027,116.357512,0,152,39792.4511805556,2008-12-10,10:49:42
39.90603,116.357516,0,150,39792.4512384259,2008-12-10,10:49:47
39.90603,116.357518,0,150,39792.4512962963,2008-12-10,10:49:52
39.90603,116.357516,0,150,39792.4513541667,2008-12-10,10:49:57
39.90603,116.357516,0,150,39792.4513888889,2008-12-10,10:50:00
39.90603,116.357511,0,149,39792.451412037,2008-12-10,10:50:02
39.906025,116.35748,0,147,39792.4514699074,2008-12-10,10:50:07
39.905996,116.357319,0,148,39792.4515277778,2008-12-10,10:50:12
39.90599,116.357017,0,149,39792.4515856481,2008-12-10,10:50:17
39.90599,116.356629,0,149,39792.4516435185,2008-12-10,10:50:22
39.905996,116.356195,0,152,39792.4517013889,2008-12-10,10:50:27
39.90598,116.355709,0,151,39792.4517592593,2008-12-10,10:50:32
39.905979,116.355184,0,143,39792.4518171296,2008-12-10,10:50:37
39.905976,116.354681,0,139,39792.451875,2008-12-10,10:50:42
39.905984,116.354168,0,131,39792.4519328704,2008-12-10,10:50:47
39.905984,116.353642,0,129,39792.4519907407,2008-12-10,10:50:52
39.905974,116.353192,0,128,39792.4520486111,2008-12-10,10:50:57
39.905988,116.352778,0,124,39792.4521064815,2008-12-10,10:51:02
39.905989,116.352427,0,120,39792.4521643519,2008-12-10,10:51:07
39.905982,116.352168,0,123,39792.4522222222,2008-12-10,10:51:12
39.906002,116.352081,0,135,39792.4522800926,2008-12-10,10:51:17
39.906007,116.352092,0,135,39792.452337963,2008-12-10,10:51:22
39.906007,116.352093,0,135,39792.4523958333,2008-12-10,10:51:27
39.906006,116.352097,0,135,39792.4524537037,2008-12-10,10:51:32
39.906006,116.352097,0,135,39792.4524884259,2008-12-10,10:51:35
39.906007,116.35209,0,135,39792.4525115741,2008-12-10,10:51:37
39.906003,116.351924,0,133,39792.4525694444,2008-12-10,10:51:42
39.905961,116.351623,0,131,39792.4526273148,2008-12-10,10:51:47
39.905954,116.351235,0,130,39792.4526851852,2008-12-10,10:51:52
39.905955,116.350823,0,123,39792.4527430556,2008-12-10,10:51:57
39.905956,116.350377,0,124,39792.4528009259,2008-12-10,10:52:02
39.90596,116.350037,0,128,39792.4528587963,2008-12-10,10:52:07
39.905968,116.349801,0,130,39792.4529166667,2008-12-10,10:52:12
39.905976,116.349463,0,132,39792.452974537,2008-12-10,10:52:17
39.905984,116.349077,0,132,39792.4530324074,2008-12-10,10:52:22
39.905982,116.348725,0,127,39792.4530902778,2008-12-10,10:52:27
39.905978,116.348423,0,120,39792.4531481481,2008-12-10,10:52:32
39.905984,116.348159,0,120,39792.4532060185,2008-12-10,10:52:37
39.905991,116.347856,0,118,39792.4532638889,2008-12-10,10:52:42
39.906015,116.347473,0,118,39792.4533217593,2008-12-10,10:52:47
39.906008,116.347087,0,108,39792.4533796296,2008-12-10,10:52:52
39.906014,116.346779,0,101,39792.4534375,2008-12-10,10:52:57
39.906043,116.346557,0,102,39792.4534953704,2008-12-10,10:53:02
39.906174,116.346428,0,100,39792.4535532407,2008-12-10,10:53:07
39.906426,116.346379,0,98,39792.4536111111,2008-12-10,10:53:12
39.90673,116.34639,0,100,39792.4536689815,2008-12-10,10:53:17
39.906994,116.346425,0,99,39792.4537268518,2008-12-10,10:53:22
39.907261,116.346479,0,90,39792.4537847222,2008-12-10,10:53:27
39.907441,116.346493,0,80,39792.4538425926,2008-12-10,10:53:32
39.907531,116.346496,0,69,39792.453900463,2008-12-10,10:53:37
39.907509,116.34645,0,70,39792.4539583333,2008-12-10,10:53:42
39.907517,116.346434,0,66,39792.4540162037,2008-12-10,10:53:47
39.907606,116.34644,0,68,39792.4540740741,2008-12-10,10:53:52
39.907839,116.346385,0,71,39792.4541319444,2008-12-10,10:53:57
39.908157,116.346385,0,70,39792.4541898148,2008-12-10,10:54:02
39.908483,116.346411,0,68,39792.4542476852,2008-12-10,10:54:07
39.908795,116.346451,0,67,39792.4543055556,2008-12-10,10:54:12
39.909099,116.346424,0,75,39792.4543634259,2008-12-10,10:54:17
39.909402,116.346393,0,84,39792.4544212963,2008-12-10,10:54:22
39.909699,116.346418,0,90,39792.4544791667,2008-12-10,10:54:27
39.910018,116.346406,0,99,39792.454537037,2008-12-10,10:54:32
39.910324,116.346417,0,103,39792.4545949074,2008-12-10,10:54:37
39.910646,116.346436,0,116,39792.4546527778,2008-12-10,10:54:42
39.910939,116.346464,0,124,39792.4547106481,2008-12-10,10:54:47
39.911226,116.346505,0,141,39792.4547685185,2008-12-10,10:54:52
39.911476,116.346568,0,152,39792.4548263889,2008-12-10,10:54:57
39.911652,116.346631,0,189,39792.4548842593,2008-12-10,10:55:02
39.911728,116.346636,0,213,39792.4549421296,2008-12-10,10:55:07
39.911764,116.346655,0,233,39792.455,2008-12-10,10:55:12
39.911782,116.346641,0,248,39792.4550578704,2008-12-10,10:55:17
39.911858,116.346644,0,263,39792.4551157407,2008-12-10,10:55:22
39.911938,116.34661,0,276,39792.4551736111,2008-12-10,10:55:27
39.911965,116.346625,0,287,39792.4552314815,2008-12-10,10:55:32
39.911961,116.346655,0,290,39792.4552893518,2008-12-10,10:55:37
39.91197,116.346691,0,290,39792.4553472222,2008-12-10,10:55:42
39.911977,116.346704,0,290,39792.4554050926,2008-12-10,10:55:47
39.911979,116.346704,0,290,39792.455462963,2008-12-10,10:55:52
39.911976,116.346709,0,289,39792.4555208333,2008-12-10,10:55:57
39.911977,116.346709,0,289,39792.4555787037,2008-12-10,10:56:02
39.911977,116.346709,0,289,39792.4556134259,2008-12-10,10:56:05
39.911979,116.346706,0,289,39792.4556365741,2008-12-10,10:56:07
39.912065,116.346729,0,288,39792.4556944444,2008-12-10,10:56:12
39.912272,116.346814,0,291,39792.4557523148,2008-12-10,10:56:17
39.912589,116.346886,0,282,39792.4558101852,2008-12-10,10:56:22
39.912904,116.346941,0,281,39792.4558680556,2008-12-10,10:56:27
39.913207,116.347019,0,279,39792.4559259259,2008-12-10,10:56:32
39.913552,116.347067,0,275,39792.4559837963,2008-12-10,10:56:37
39.913955,116.347164,0,268,39792.4560416667,2008-12-10,10:56:42
39.914364,116.347285,0,261,39792.456099537,2008-12-10,10:56:47
39.914743,116.3473,0,229,39792.4561574074,2008-12-10,10:56:52
39.915038,116.347314,0,198,39792.4562152778,2008-12-10,10:56:57
39.915386,116.347288,0,166,39792.4562731481,2008-12-10,10:57:02
39.915713,116.347299,0,141,39792.4563310185,2008-12-10,10:57:07
39.915971,116.347312,0,113,39792.4563888889,2008-12-10,10:57:12
39.916118,116.347329,0,83,39792.4564467593,2008-12-10,10:57:17
39.91621,116.347335,0,47,39792.4565046296,2008-12-10,10:57:22
39.91618,116.347315,0,110,39792.4565625,2008-12-10,10:57:27
39.916181,116.34731,0,109,39792.4566203704,2008-12-10,10:57:32
39.916187,116.347302,0,109,39792.4566782407,2008-12-10,10:57:37
39.916187,116.347302,0,109,39792.456712963,2008-12-10,10:57:40
39.916191,116.347296,0,108,39792.4567361111,2008-12-10,10:57:42
39.916217,116.347302,0,106,39792.4567939815,2008-12-10,10:57:47
39.916361,116.34734,0,102,39792.4568518519,2008-12-10,10:57:52
39.916387,116.347291,0,87,39792.4569097222,2008-12-10,10:57:57
39.916379,116.347269,0,85,39792.4569675926,2008-12-10,10:58:02
39.916389,116.347256,0,82,39792.457025463,2008-12-10,10:58:07
39.91643,116.347262,0,82,39792.4570833333,2008-12-10,10:58:12
39.916565,116.347285,0,83,39792.4571412037,2008-12-10,10:58:17
39.916797,116.34725,0,90,39792.4571990741,2008-12-10,10:58:22
39.917005,116.347162,0,115,39792.4572569444,2008-12-10,10:58:27
39.917108,116.346879,0,102,39792.4573148148,2008-12-10,10:58:32
39.917107,116.346457,0,100,39792.4573726852,2008-12-10,10:58:37
39.91712,116.346029,0,93,39792.4574305556,2008-12-10,10:58:42
39.917121,116.345632,0,98,39792.4574884259,2008-12-10,10:58:47
39.917121,116.34523,0,95,39792.4575462963,2008-12-10,10:58:52
39.91712,116.344909,0,98,39792.4576041667,2008-12-10,10:58:57
39.917125,116.344587,0,96,39792.457662037,2008-12-10,10:59:02
39.917131,116.344197,0,94,39792.4577199074,2008-12-10,10:59:07
39.91713,116.343813,0,87,39792.4577777778,2008-12-10,10:59:12
39.917133,116.343383,0,76,39792.4578356481,2008-12-10,10:59:17
39.917137,116.342923,0,74,39792.4578935185,2008-12-10,10:59:22
39.917126,116.342529,0,70,39792.4579513889,2008-12-10,10:59:27
39.917113,116.342128,0,71,39792.4580092593,2008-12-10,10:59:32
39.917111,116.341669,0,78,39792.4580671296,2008-12-10,10:59:37
39.917101,116.341274,0,79,39792.458125,2008-12-10,10:59:42
39.917112,116.340875,0,70,39792.4581828704,2008-12-10,10:59:47
39.917111,116.340443,0,71,39792.4582407407,2008-12-10,10:59:52
39.917116,116.340153,0,82,39792.4582986111,2008-12-10,10:59:57
39.917109,116.339842,0,83,39792.4583564815,2008-12-10,11:00:02
39.917105,116.339655,0,84,39792.4584143519,2008-12-10,11:00:07
39.917101,116.339621,0,86,39792.4584722222,2008-12-10,11:00:12
39.917101,116.339621,0,86,39792.4585069444,2008-12-10,11:00:15
39.917101,116.339622,0,86,39792.4585300926,2008-12-10,11:00:17
39.917101,116.339524,0,86,39792.458587963,2008-12-10,11:00:22
39.917091,116.33925,0,84,39792.4586458333,2008-12-10,11:00:27
39.917077,116.338995,0,89,39792.4587037037,2008-12-10,11:00:32
39.917126,116.338797,0,92,39792.4587615741,2008-12-10,11:00:37
39.917335,116.338671,0,107,39792.4588194444,2008-12-10,11:00:42
39.917634,116.338682,0,112,39792.4588773148,2008-12-10,11:00:47
39.917984,116.338656,0,122,39792.4589351852,2008-12-10,11:00:52
39.918322,116.338634,0,126,39792.4589930556,2008-12-10,11:00:57
39.918663,116.338586,0,159,39792.4590509259,2008-12-10,11:01:02
39.919082,116.33855,0,181,39792.4591087963,2008-12-10,11:01:07
39.919458,116.338543,0,204,39792.4591666667,2008-12-10,11:01:12
39.919855,116.33853,0,207,39792.459224537,2008-12-10,11:01:17
39.920173,116.338555,0,172,39792.4592824074,2008-12-10,11:01:22
39.920467,116.338505,0,145,39792.4593402778,2008-12-10,11:01:27
39.920648,116.338506,0,148,39792.4593981481,2008-12-10,11:01:32
39.920747,116.338492,0,144,39792.4594560185,2008-12-10,11:01:37
39.920751,116.33849,0,151,39792.4595138889,2008-12-10,11:01:42
39.920751,116.33849,0,151,39792.4595486111,2008-12-10,11:01:45
39.920759,116.33849,0,150,39792.4595717593,2008-12-10,11:01:47
39.92096,116.338482,0,150,39792.4596296296,2008-12-10,11:01:52
39.921249,116.338449,0,166,39792.4596875,2008-12-10,11:01:57
39.921577,116.33843,0,169,39792.4597453704,2008-12-10,11:02:02
39.921883,116.338428,0,156,39792.4598032407,2008-12-10,11:02:07
39.922152,116.338417,0,138,39792.4598611111,2008-12-10,11:02:12
39.922382,116.338382,0,128,39792.4599189815,2008-12-10,11:02:17
39.922648,116.338344,0,132,39792.4599768519,2008-12-10,11:02:22
39.922947,116.338295,0,131,39792.4600347222,2008-12-10,11:02:27
39.923163,116.338257,0,135,39792.4600925926,2008-12-10,11:02:32
39.92342,116.338205,0,132,39792.460150463,2008-12-10,11:02:37
39.923678,116.338185,0,141,39792.4602083333,2008-12-10,11:02:42
39.923905,116.338145,0,151,39792.4602662037,2008-12-10,11:02:47
39.924154,116.338129,0,161,39792.4603240741,2008-12-10,11:02:52
39.924472,116.338073,0,151,39792.4603819444,2008-12-10,11:02:57
39.924695,116.338037,0,164,39792.4604398148,2008-12-10,11:03:02
39.924789,116.338008,0,187,39792.4604976852,2008-12-10,11:03:07
39.924793,116.338014,0,191,39792.4605555556,2008-12-10,11:03:12
39.924796,116.338011,0,190,39792.4606134259,2008-12-10,11:03:17
39.92479,116.338012,0,190,39792.4606712963,2008-12-10,11:03:22
39.92479,116.338012,0,190,39792.4607060185,2008-12-10,11:03:25
39.924792,116.338012,0,190,39792.4607291667,2008-12-10,11:03:27
39.924802,116.33801,0,190,39792.460787037,2008-12-10,11:03:32
39.924893,116.338007,0,189,39792.4608449074,2008-12-10,11:03:37
39.925158,116.338034,0,180,39792.4609027778,2008-12-10,11:03:42
39.925449,116.337994,0,173,39792.4609606481,2008-12-10,11:03:47
39.925791,116.337959,0,164,39792.4610185185,2008-12-10,11:03:52
39.926082,116.337907,0,160,39792.4610763889,2008-12-10,11:03:57
39.926336,116.337861,0,156,39792.4611342593,2008-12-10,11:04:02
39.926601,116.337812,0,169,39792.4611921296,2008-12-10,11:04:07
39.926821,116.337822,0,154,39792.46125,2008-12-10,11:04:12
39.927045,116.33783,0,184,39792.4613078704,2008-12-10,11:04:17
39.927226,116.337819,0,180,39792.4613657407,2008-12-10,11:04:22
39.92742,116.337835,0,175,39792.4614236111,2008-12-10,11:04:27
39.927557,116.337808,0,200,39792.4614814815,2008-12-10,11:04:32
39.92767,116.337778,0,204,39792.4615393518,2008-12-10,11:04:37
39.92766,116.337773,0,202,39792.4615972222,2008-12-10,11:04:42
39.92766,116.337773,0,202,39792.4616319444,2008-12-10,11:04:45
39.927654,116.337775,0,205,39792.4616550926,2008-12-10,11:04:47
39.927606,116.337796,0,209,39792.461712963,2008-12-10,11:04:52
39.927537,116.337773,0,219,39792.4617708333,2008-12-10,11:04:57
39.927569,116.33775,0,203,39792.4618287037,2008-12-10,11:05:02
39.927577,116.337716,0,197,39792.4618865741,2008-12-10,11:05:07
39.927537,116.33764,0,202,39792.4619444444,2008-12-10,11:05:12
39.927501,116.337568,0,202,39792.4620023148,2008-12-10,11:05:17
39.927458,116.337514,0,205,39792.4620601852,2008-12-10,11:05:22
39.927407,116.337467,0,208,39792.4621180556,2008-12-10,11:05:27
39.927331,116.337502,0,206,39792.4621759259,2008-12-10,11:05:32
39.927269,116.337494,0,207,39792.4622337963,2008-12-10,11:05:37
39.927218,116.337486,0,202,39792.4622916667,2008-12-10,11:05:42
39.927162,116.337469,0,198,39792.462349537,2008-12-10,11:05:47
39.927109,116.337471,0,192,39792.4624074074,2008-12-10,11:05:52
39.927039,116.33747,0,187,39792.4624652778,2008-12-10,11:05:57
39.926998,116.337422,0,178,39792.4625231481,2008-12-10,11:06:02
39.926981,116.337347,0,171,39792.4625810185,2008-12-10,11:06:07
39.926974,116.337235,0,163,39792.4626388889,2008-12-10,11:06:12
39.926971,116.337169,0,157,39792.4626967593,2008-12-10,11:06:17
39.926948,116.337084,0,150,39792.4627546296,2008-12-10,11:06:22
39.926937,116.336983,0,141,39792.4628125,2008-12-10,11:06:27
39.926941,116.33691,0,135,39792.4628703704,2008-12-10,11:06:32
39.92693,116.336819,0,130,39792.4629282407,2008-12-10,11:06:37
39.926943,116.33672,0,125,39792.4629861111,2008-12-10,11:06:42
39.926944,116.336614,0,121,39792.4630439815,2008-12-10,11:06:47
39.926932,116.336529,0,118,39792.4631018518,2008-12-10,11:06:52
39.926932,116.336529,0,118,39792.4631365741,2008-12-10,11:06:55
39.926926,116.336529,0,121,39792.4631597222,2008-12-10,11:06:57
39.926905,116.336494,0,124,39792.4632175926,2008-12-10,11:07:02
39.926904,116.336423,0,125,39792.463275463,2008-12-10,11:07:07
39.926903,116.336328,0,120,39792.4633333333,2008-12-10,11:07:12
39.926899,116.336242,0,118,39792.4633912037,2008-12-10,11:07:17
39.92694,116.336136,0,118,39792.4634490741,2008-12-10,11:07:22
39.926946,116.336038,0,117,39792.4635069444,2008-12-10,11:07:27
39.926938,116.335946,0,118,39792.4635648148,2008-12-10,11:07:32
39.926927,116.335853,0,120,39792.4636226852,2008-12-10,11:07:37
39.92691,116.335758,0,123,39792.4636805556,2008-12-10,11:07:42
39.926919,116.33572,0,121,39792.4637384259,2008-12-10,11:07:47
39.926876,116.335679,0,122,39792.4637962963,2008-12-10,11:07:52
39.926822,116.335641,0,123,39792.4638541667,2008-12-10,11:07:57
39.926784,116.335593,0,123,39792.463912037,2008-12-10,11:08:02
39.926792,116.335538,0,122,39792.4639699074,2008-12-10,11:08:07
39.926817,116.335474,0,120,39792.4640277778,2008-12-10,11:08:12
39.926844,116.335407,0,114,39792.4640856481,2008-12-10,11:08:17
39.926844,116.335313,0,111,39792.4641435185,2008-12-10,11:08:22
39.926823,116.335224,0,112,39792.4642013889,2008-12-10,11:08:27
39.92683,116.335145,0,109,39792.4642592593,2008-12-10,11:08:32
39.926842,116.335087,0,105,39792.4643171296,2008-12-10,11:08:37
39.92687,116.335007,0,102,39792.464375,2008-12-10,11:08:42
39.926856,116.334909,0,98,39792.4644328704,2008-12-10,11:08:47
39.92684,116.334819,0,98,39792.4644907407,2008-12-10,11:08:52
39.926835,116.334738,0,98,39792.4645486111,2008-12-10,11:08:57
39.926826,116.334647,0,95,39792.4646064815,2008-12-10,11:09:02
39.92683,116.334541,0,91,39792.4646643519,2008-12-10,11:09:07
39.926855,116.334454,0,92,39792.4647222222,2008-12-10,11:09:12
39.926859,116.334383,0,87,39792.4647800926,2008-12-10,11:09:17
39.92685,116.334271,0,92,39792.464837963,2008-12-10,11:09:22
39.926854,116.334185,0,97,39792.4648958333,2008-12-10,11:09:27
39.926855,116.334106,0,95,39792.4649537037,2008-12-10,11:09:32
39.926871,116.334031,0,94,39792.4650115741,2008-12-10,11:09:37
39.9269,116.333941,0,93,39792.4650694444,2008-12-10,11:09:42
39.926888,116.333852,0,95,39792.4651273148,2008-12-10,11:09:47
39.926842,116.33376,0,99,39792.4651851852,2008-12-10,11:09:52
39.92682,116.333671,0,109,39792.4652430556,2008-12-10,11:09:57
39.926792,116.333587,0,120,39792.4653009259,2008-12-10,11:10:02
39.926733,116.333553,0,117,39792.4653587963,2008-12-10,11:10:07
39.926707,116.333483,0,117,39792.4654166667,2008-12-10,11:10:12
39.926699,116.333403,0,117,39792.465474537,2008-12-10,11:10:17
39.926715,116.333297,0,118,39792.4655324074,2008-12-10,11:10:22
39.926712,116.333227,0,126,39792.4655902778,2008-12-10,11:10:27
39.926715,116.333151,0,126,39792.4656481481,2008-12-10,11:10:32
39.926722,116.33306,0,123,39792.4657060185,2008-12-10,11:10:37
39.926704,116.332986,0,126,39792.4657638889,2008-12-10,11:10:42
39.926644,116.332956,0,130,39792.4658217593,2008-12-10,11:10:47
39.926541,116.332966,0,136,39792.4658796296,2008-12-10,11:10:52
39.926453,116.33299,0,140,39792.4659375,2008-12-10,11:10:57
39.926376,116.333014,0,144,39792.4659953704,2008-12-10,11:11:02
39.926328,116.333011,0,145,39792.4660532407,2008-12-10,11:11:07
39.926273,116.333044,0,145,39792.4661111111,2008-12-10,11:11:12
39.926214,116.333073,0,147,39792.4661689815,2008-12-10,11:11:17
39.926163,116.333078,0,148,39792.4662268519,2008-12-10,11:11:22
39.926099,116.333057,0,148,39792.4662847222,2008-12-10,11:11:27
39.926026,116.332986,0,154,39792.4663425926,2008-12-10,11:11:32
39.925958,116.332947,0,158,39792.466400463,2008-12-10,11:11:37
39.925882,116.332962,0,165,39792.4664583333,2008-12-10,11:11:42
39.925824,116.332985,0,171,39792.4665162037,2008-12-10,11:11:47
39.925749,116.332955,0,181,39792.4665740741,2008-12-10,11:11:52
39.925697,116.332932,0,187,39792.4666319444,2008-12-10,11:11:57
39.92563,116.332947,0,192,39792.4666898148,2008-12-10,11:12:02
39.925565,116.332937,0,198,39792.4667476852,2008-12-10,11:12:07
39.925491,116.332942,0,205,39792.4668055556,2008-12-10,11:12:12
39.925475,116.332934,0,199,39792.4668634259,2008-12-10,11:12:17
39.925401,116.332923,0,199,39792.4669212963,2008-12-10,11:12:22
39.925383,116.332918,0,187,39792.4669791667,2008-12-10,11:12:27
39.925376,116.332913,0,189,39792.467037037,2008-12-10,11:12:32
39.925376,116.332913,0,189,39792.4670717593,2008-12-10,11:12:35
39.925379,116.332915,0,189,39792.4670949074,2008-12-10,11:12:37
39.925387,116.332947,0,189,39792.4671527778,2008-12-10,11:12:42
39.925357,116.333,0,190,39792.4672106481,2008-12-10,11:12:47
39.925357,116.333,0,190,39792.4672453704,2008-12-10,11:12:50
39.925355,116.333005,0,191,39792.4672685185,2008-12-10,11:12:52
39.925339,116.333059,0,193,39792.4673263889,2008-12-10,11:12:57
39.925323,116.333133,0,195,39792.4673842593,2008-12-10,11:13:02
39.925327,116.333171,0,197,39792.4674421296,2008-12-10,11:13:07
39.925327,116.333171,0,197,39792.4674768519,2008-12-10,11:13:10
39.925327,116.333168,0,198,39792.4675,2008-12-10,11:13:12
39.92532,116.333149,0,199,39792.4675578704,2008-12-10,11:13:17
39.925316,116.333149,0,199,39792.4676157407,2008-12-10,11:13:22
39.925316,116.333149,0,199,39792.467650463,2008-12-10,11:13:25
39.925317,116.333149,0,200,39792.4676736111,2008-12-10,11:13:27
39.925352,116.333123,0,200,39792.4677314815,2008-12-10,11:13:32
39.925398,116.333102,0,203,39792.4677893519,2008-12-10,11:13:37
39.925398,116.333093,0,202,39792.4678472222,2008-12-10,11:13:42
39.925418,116.333068,0,198,39792.4679050926,2008-12-10,11:13:47
39.925462,116.333084,0,194,39792.467962963,2008-12-10,11:13:52
39.925487,116.333122,0,191,39792.4680208333,2008-12-10,11:13:57
39.925501,116.333145,0,191,39792.4680787037,2008-12-10,11:14:02
39.925501,116.333167,0,191,39792.4681365741,2008-12-10,11:14:07
39.925483,116.333228,0,193,39792.4681944444,2008-12-10,11:14:12
39.925447,116.33329,0,195,39792.4682523148,2008-12-10,11:14:17
39.925424,116.333371,0,196,39792.4683101852,2008-12-10,11:14:22
39.92539,116.333434,0,196,39792.4683680556,2008-12-10,11:14:27
39.925382,116.333471,0,197,39792.4684259259,2008-12-10,11:14:32
39.925393,116.333512,0,197,39792.4684837963,2008-12-10,11:14:37
39.925391,116.333565,0,197,39792.4685416667,2008-12-10,11:14:42
39.925392,116.333634,0,196,39792.468599537,2008-12-10,11:14:47
39.925376,116.333716,0,195,39792.4686574074,2008-12-10,11:14:52
39.925364,116.333794,0,195,39792.4687152778,2008-12-10,11:14:57
39.925377,116.333864,0,196,39792.4687731481,2008-12-10,11:15:02
39.92538,116.33394,0,196,39792.4688310185,2008-12-10,11:15:07
39.925395,116.334044,0,197,39792.4688888889,2008-12-10,11:15:12
39.925411,116.334132,0,198,39792.4689467593,2008-12-10,11:15:17
39.925405,116.334226,0,199,39792.4690046296,2008-12-10,11:15:22
39.925385,116.334317,0,201,39792.4690625,2008-12-10,11:15:27
39.925364,116.334381,0,201,39792.4691203704,2008-12-10,11:15:32
39.925365,116.334452,0,203,39792.4691782407,2008-12-10,11:15:37
39.925366,116.334592,0,203,39792.4692361111,2008-12-10,11:15:42
39.925379,116.334674,0,206,39792.4692939815,2008-12-10,11:15:47
39.925375,116.334768,0,208,39792.4693518518,2008-12-10,11:15:52
39.925374,116.33483,0,212,39792.4694097222,2008-12-10,11:15:57
39.925427,116.334929,0,213,39792.4694675926,2008-12-10,11:16:02
39.925436,116.335016,0,215,39792.469525463,2008-12-10,11:16:07
39.925443,116.335071,0,218,39792.4695833333,2008-12-10,11:16:12
39.925493,116.33519,0,220,39792.4696412037,2008-12-10,11:16:17
39.925591,116.335296,0,221,39792.4696990741,2008-12-10,11:16:22
39.9256,116.335381,0,223,39792.4697569444,2008-12-10,11:16:27
39.925623,116.335446,0,223,39792.4698148148,2008-12-10,11:16:32
39.925636,116.335523,0,223,39792.4698726852,2008-12-10,11:16:37
39.925636,116.335587,0,223,39792.4699305556,2008-12-10,11:16:42
39.925672,116.335656,0,224,39792.4699884259,2008-12-10,11:16:47
39.925675,116.335708,0,225,39792.4700462963,2008-12-10,11:16:52
39.925655,116.335791,0,224,39792.4701041667,2008-12-10,11:16:57
39.925623,116.335895,0,222,39792.470162037,2008-12-10,11:17:02
39.92562,116.335971,0,226,39792.4702199074,2008-12-10,11:17:07
39.925649,116.336014,0,229,39792.4702777778,2008-12-10,11:17:12
39.92571,116.336077,0,238,39792.4703356481,2008-12-10,11:17:17
39.925764,116.336075,0,247,39792.4703935185,2008-12-10,11:17:22
39.925807,116.336056,0,259,39792.4704513889,2008-12-10,11:17:27
39.925867,116.336053,0,273,39792.4705092593,2008-12-10,11:17:32
39.925927,116.336096,0,281,39792.4705671296,2008-12-10,11:17:37
39.925992,116.336112,0,290,39792.470625,2008-12-10,11:17:42
39.926083,116.336076,0,290,39792.4706828704,2008-12-10,11:17:47
39.926142,116.33603,0,293,39792.4707407407,2008-12-10,11:17:52
39.926149,116.336059,0,297,39792.4707986111,2008-12-10,11:17:57
39.926178,116.336058,0,302,39792.4708564815,2008-12-10,11:18:02
39.92624,116.336079,0,308,39792.4709143518,2008-12-10,11:18:07
39.926325,116.336126,0,314,39792.4709722222,2008-12-10,11:18:12
39.926483,116.336217,0,310,39792.4710300926,2008-12-10,11:18:17
39.926593,116.336291,0,298,39792.471087963,2008-12-10,11:18:22
39.926678,116.336309,0,290,39792.4711458333,2008-12-10,11:18:27
39.926742,116.3363,0,285,39792.4712037037,2008-12-10,11:18:32
39.926731,116.336331,0,271,39792.4712615741,2008-12-10,11:18:37
39.92672,116.336377,0,260,39792.4713194444,2008-12-10,11:18:42
39.926713,116.336398,0,245,39792.4713773148,2008-12-10,11:18:47
39.926716,116.336451,0,236,39792.4714351852,2008-12-10,11:18:52
39.926747,116.33649,0,228,39792.4714930556,2008-12-10,11:18:57
39.926761,116.336555,0,221,39792.4715509259,2008-12-10,11:19:02
39.926752,116.336622,0,213,39792.4716087963,2008-12-10,11:19:07
39.926666,116.336648,0,210,39792.4716666667,2008-12-10,11:19:12
39.926596,116.336644,0,205,39792.471724537,2008-12-10,11:19:17
39.926496,116.336616,0,203,39792.4717824074,2008-12-10,11:19:22
39.926432,116.336597,0,205,39792.4718402778,2008-12-10,11:19:27
39.926371,116.336586,0,201,39792.4718981481,2008-12-10,11:19:32
39.926308,116.336616,0,197,39792.4719560185,2008-12-10,11:19:37
39.926329,116.336743,0,185,39792.4720138889,2008-12-10,11:19:42
39.926346,116.336765,0,181,39792.4720717593,2008-12-10,11:19:47
39.926361,116.336821,0,178,39792.4721296296,2008-12-10,11:19:52
39.926349,116.336884,0,176,39792.4721875,2008-12-10,11:19:57
39.926344,116.336936,0,172,39792.4722453704,2008-12-10,11:20:02
39.926302,116.337009,0,170,39792.4723032407,2008-12-10,11:20:07
39.926262,116.337047,0,171,39792.4723611111,2008-12-10,11:20:12
39.92623,116.337092,0,172,39792.4724189815,2008-12-10,11:20:17
39.926267,116.337126,0,176,39792.4724768519,2008-12-10,11:20:22
39.926284,116.337104,0,178,39792.4725347222,2008-12-10,11:20:27
39.926323,116.337087,0,178,39792.4725925926,2008-12-10,11:20:32
39.92632,116.33715,0,177,39792.472650463,2008-12-10,11:20:37
39.926091,116.33718,0,72,39792.4736921296,2008-12-10,11:22:07
39.926124,116.337431,0,159,39792.47375,2008-12-10,11:22:12
39.926125,116.337294,0,167,39792.4738078704,2008-12-10,11:22:17
39.92615,116.337234,0,163,39792.4738657407,2008-12-10,11:22:22
39.92614,116.33717,0,159,39792.4739236111,2008-12-10,11:22:27
39.926195,116.337152,0,155,39792.4739814815,2008-12-10,11:22:32
39.926171,116.337124,0,150,39792.4740393519,2008-12-10,11:22:37
39.926212,116.337076,0,144,39792.4740972222,2008-12-10,11:22:42
39.926211,116.337036,0,139,39792.4741550926,2008-12-10,11:22:47
39.926221,116.336953,0,133,39792.474212963,2008-12-10,11:22:52
39.926238,116.336885,0,126,39792.4742708333,2008-12-10,11:22:57
39.9262,116.336855,0,117,39792.4743287037,2008-12-10,11:23:02
39.926172,116.336839,0,107,39792.4743865741,2008-12-10,11:23:07
39.926161,116.336826,0,102,39792.4744444444,2008-12-10,11:23:12
39.926143,116.336915,0,95,39792.4745023148,2008-12-10,11:23:17
39.926143,116.336888,0,90,39792.4745601852,2008-12-10,11:23:22
39.92615,116.336789,0,84,39792.4746180556,2008-12-10,11:23:27
39.926127,116.336754,0,80,39792.4746759259,2008-12-10,11:23:32
39.926091,116.336662,0,75,39792.4747337963,2008-12-10,11:23:37
39.926074,116.336623,0,67,39792.4747916667,2008-12-10,11:23:42
39.926078,116.336582,0,58,39792.474849537,2008-12-10,11:23:47
39.926062,116.336576,0,50,39792.4749074074,2008-12-10,11:23:52
39.926085,116.336516,0,40,39792.4749652778,2008-12-10,11:23:57
39.92607,116.336518,0,27,39792.4750231481,2008-12-10,11:24:02
39.926024,116.336567,0,15,39792.4750810185,2008-12-10,11:24:07
39.925996,116.336524,0,3,39792.4751388889,2008-12-10,11:24:12
39.925984,116.336501,0,-8,39792.4751967593,2008-12-10,11:24:17
39.925987,116.336516,0,-22,39792.4752546296,2008-12-10,11:24:22
39.925999,116.336578,0,-36,39792.4753125,2008-12-10,11:24:27
39.925988,116.336569,0,-45,39792.4753703704,2008-12-10,11:24:32
39.925979,116.336566,0,-55,39792.4754282407,2008-12-10,11:24:37
39.926018,116.33655,0,-65,39792.4754861111,2008-12-10,11:24:42
39.926039,116.336572,0,-73,39792.4755439815,2008-12-10,11:24:47
39.926037,116.336605,0,-81,39792.4756018519,2008-12-10,11:24:52
39.926073,116.33654,0,-90,39792.4756597222,2008-12-10,11:24:57
39.926086,116.336566,0,-97,39792.4757175926,2008-12-10,11:25:02
39.926094,116.336583,0,-103,39792.475775463,2008-12-10,11:25:07
39.926101,116.336641,0,-111,39792.4758333333,2008-12-10,11:25:12
39.926103,116.336614,0,-122,39792.4758912037,2008-12-10,11:25:17
39.926075,116.336592,0,-129,39792.4759490741,2008-12-10,11:25:22
39.926051,116.336454,0,-137,39792.4760069444,2008-12-10,11:25:27
39.926026,116.336453,0,-144,39792.4760648148,2008-12-10,11:25:32
39.926059,116.336355,0,-149,39792.4761226852,2008-12-10,11:25:37
39.926031,116.336415,0,-151,39792.4761805556,2008-12-10,11:25:42
39.926036,116.336404,0,-157,39792.4762384259,2008-12-10,11:25:47
39.925998,116.336408,0,-162,39792.4762962963,2008-12-10,11:25:52
39.925951,116.336393,0,-163,39792.4763541667,2008-12-10,11:25:57
39.925902,116.336366,0,-158,39792.476412037,2008-12-10,11:26:02
39.925875,116.336394,0,-155,39792.4764699074,2008-12-10,11:26:07
39.925863,116.336422,0,-155,39792.4765277778,2008-12-10,11:26:12
39.925861,116.336465,0,-153,39792.4765856481,2008-12-10,11:26:17
39.925844,116.336497,0,-152,39792.4766435185,2008-12-10,11:26:22
39.925857,116.336537,0,-151,39792.4767013889,2008-12-10,11:26:27
39.925856,116.336561,0,-150,39792.4767592593,2008-12-10,11:26:32
39.925824,116.336543,0,-147,39792.4768171296,2008-12-10,11:26:37
39.925824,116.336543,0,-147,39792.4768518518,2008-12-10,11:26:40
39.925817,116.336536,0,-143,39792.476875,2008-12-10,11:26:42
39.925836,116.336505,0,-140,39792.4769328704,2008-12-10,11:26:47
39.925821,116.336514,0,-138,39792.4769907407,2008-12-10,11:26:52
39.925792,116.336527,0,-137,39792.4770486111,2008-12-10,11:26:57
39.925807,116.336552,0,-133,39792.4771064815,2008-12-10,11:27:02
39.925812,116.336552,0,-133,39792.4771643518,2008-12-10,11:27:07
39.925814,116.336552,0,-133,39792.4772222222,2008-12-10,11:27:12
39.925808,116.336552,0,-133,39792.4772800926,2008-12-10,11:27:17
39.925808,116.336552,0,-133,39792.4773148148,2008-12-10,11:27:20
39.925813,116.336557,0,-133,39792.477337963,2008-12-10,11:27:22
39.926079,116.337012,0,-127,39792.4773958333,2008-12-10,11:27:27
39.926002,116.336699,0,-60,39792.479537037,2008-12-10,11:30:32
39.925983,116.33662,0,-57,39792.4795949074,2008-12-10,11:30:37
39.925928,116.336568,0,-52,39792.4796527778,2008-12-10,11:30:42
39.925887,116.336551,0,-50,39792.4797106481,2008-12-10,11:30:47
39.925869,116.336502,0,-49,39792.4797685185,2008-12-10,11:30:52
39.925893,116.336452,0,-48,39792.4798263889,2008-12-10,11:30:57
39.925856,116.336441,0,-45,39792.4798842593,2008-12-10,11:31:02
39.925826,116.33642,0,-44,39792.4799421296,2008-12-10,11:31:07
39.925789,116.336391,0,-42,39792.48,2008-12-10,11:31:12
39.925798,116.336464,0,-43,39792.4800578704,2008-12-10,11:31:17
39.925812,116.33648,0,-44,39792.4801157407,2008-12-10,11:31:22
39.925805,116.336479,0,-44,39792.4801736111,2008-12-10,11:31:27
39.925806,116.336477,0,-44,39792.4802314815,2008-12-10,11:31:32
39.925803,116.336475,0,-44,39792.4802893519,2008-12-10,11:31:37
39.925798,116.336474,0,-44,39792.4803472222,2008-12-10,11:31:42
39.925798,116.336474,0,-44,39792.4803819444,2008-12-10,11:31:45
39.925803,116.336473,0,-44,39792.4804050926,2008-12-10,11:31:47
39.925813,116.336474,0,-44,39792.480462963,2008-12-10,11:31:52
39.92582,116.336474,0,-44,39792.4805208333,2008-12-10,11:31:57
39.925828,116.336473,0,-43,39792.4805787037,2008-12-10,11:32:02
39.92583,116.336473,0,-43,39792.4806365741,2008-12-10,11:32:07
39.925834,116.336472,0,-43,39792.4806944444,2008-12-10,11:32:12
39.925834,116.336473,0,-42,39792.4807523148,2008-12-10,11:32:17
39.925833,116.336474,0,-42,39792.4808101852,2008-12-10,11:32:22
39.925831,116.336472,0,-42,39792.4808680556,2008-12-10,11:32:27
39.925831,116.336472,0,-42,39792.4809027778,2008-12-10,11:32:30
39.925823,116.33647,0,-42,39792.4809259259,2008-12-10,11:32:32
39.925782,116.336425,0,-40,39792.4809837963,2008-12-10,11:32:37
39.925713,116.33639,0,-37,39792.4810416667,2008-12-10,11:32:42
39.925665,116.336387,0,-36,39792.481099537,2008-12-10,11:32:47
39.925657,116.336408,0,-36,39792.4811574074,2008-12-10,11:32:52
39.925653,116.336407,0,-36,39792.4812152778,2008-12-10,11:32:57
39.925652,116.336407,0,-36,39792.4812731481,2008-12-10,11:33:02
39.925652,116.336407,0,-36,39792.4813078704,2008-12-10,11:33:05
39.925659,116.336411,0,-36,39792.4813310185,2008-12-10,11:33:07
39.925674,116.336408,0,-36,39792.4813888889,2008-12-10,11:33:12
39.925686,116.336402,0,-35,39792.4814467593,2008-12-10,11:33:17
39.925698,116.336408,0,-34,39792.4815046296,2008-12-10,11:33:22
39.925763,116.336337,0,-34,39792.4815625,2008-12-10,11:33:27
39.925817,116.336371,0,-33,39792.4816203704,2008-12-10,11:33:32
39.925856,116.33644,0,-29,39792.4816782407,2008-12-10,11:33:37
39.925863,116.336417,0,-29,39792.4817361111,2008-12-10,11:33:42
39.925858,116.336417,0,-29,39792.4817939815,2008-12-10,11:33:47
39.92585,116.33642,0,-29,39792.4818518519,2008-12-10,11:33:52
39.92585,116.33642,0,-29,39792.4818865741,2008-12-10,11:33:55
39.925846,116.336423,0,-29,39792.4819097222,2008-12-10,11:33:57
39.925803,116.336469,0,-27,39792.4819675926,2008-12-10,11:34:02
39.925627,116.336499,0,-24,39792.482025463,2008-12-10,11:34:07
39.925628,116.336443,0,-23,39792.4820833333,2008-12-10,11:34:12
39.925595,116.336387,0,-22,39792.4821412037,2008-12-10,11:34:17
39.925593,116.336369,0,-22,39792.4821990741,2008-12-10,11:34:22
39.925611,116.336306,0,-23,39792.4822569444,2008-12-10,11:34:27
39.925601,116.336305,0,-23,39792.4823148148,2008-12-10,11:34:32
39.925576,116.336423,0,-23,39792.4823726852,2008-12-10,11:34:37
39.925784,116.336612,0,22,39792.4847453704,2008-12-10,11:38:02
39.926118,116.336977,0,47,39792.4848032407,2008-12-10,11:38:07
39.926139,116.336932,0,53,39792.4848611111,2008-12-10,11:38:12
39.926142,116.33693,0,54,39792.4849189815,2008-12-10,11:38:17
39.926145,116.336928,0,54,39792.4849768518,2008-12-10,11:38:22
39.926145,116.336928,0,54,39792.4850115741,2008-12-10,11:38:25
39.926152,116.336926,0,55,39792.4850347222,2008-12-10,11:38:27
39.926173,116.336902,0,69,39792.4850925926,2008-12-10,11:38:32
39.926208,116.336831,0,84,39792.485150463,2008-12-10,11:38:37
39.926206,116.336781,0,89,39792.4852083333,2008-12-10,11:38:42
39.926207,116.336782,0,90,39792.4852662037,2008-12-10,11:38:47
39.9262,116.336784,0,90,39792.4853240741,2008-12-10,11:38:52
39.926192,116.336784,0,91,39792.4853819444,2008-12-10,11:38:57
39.926188,116.336785,0,92,39792.4854398148,2008-12-10,11:39:02
39.926188,116.336785,0,92,39792.485474537,2008-12-10,11:39:05
39.92619,116.336785,0,92,39792.4854976852,2008-12-10,11:39:07
39.92617,116.336766,0,92,39792.4855555556,2008-12-10,11:39:12
39.926191,116.336821,0,94,39792.4856134259,2008-12-10,11:39:17
39.926216,116.336871,0,95,39792.4856712963,2008-12-10,11:39:22
39.926246,116.336898,0,99,39792.4857291667,2008-12-10,11:39:27
39.926254,116.336929,0,100,39792.485787037,2008-12-10,11:39:32
39.92626,116.336929,0,100,39792.4858449074,2008-12-10,11:39:37
39.926266,116.336928,0,102,39792.4859027778,2008-12-10,11:39:42
39.926273,116.33693,0,104,39792.4859606481,2008-12-10,11:39:47
39.926274,116.336931,0,108,39792.4860185185,2008-12-10,11:39:52
39.926274,116.336931,0,108,39792.4860532407,2008-12-10,11:39:55
39.926268,116.336929,0,109,39792.4860763889,2008-12-10,11:39:57
39.926249,116.336892,0,115,39792.4861342593,2008-12-10,11:40:02
39.926232,116.336801,0,121,39792.4861921296,2008-12-10,11:40:07
39.92621,116.336748,0,123,39792.48625,2008-12-10,11:40:12
39.926185,116.336792,0,119,39792.4863078704,2008-12-10,11:40:17
39.92618,116.336822,0,117,39792.4863657407,2008-12-10,11:40:22
39.926187,116.336825,0,117,39792.4864236111,2008-12-10,11:40:27
39.926189,116.33683,0,117,39792.4864814815,2008-12-10,11:40:32
39.926192,116.336833,0,118,39792.4865393518,2008-12-10,11:40:37
39.926192,116.336833,0,118,39792.4865740741,2008-12-10,11:40:40
39.9262,116.336833,0,118,39792.4865972222,2008-12-10,11:40:42
39.926223,116.336813,0,122,39792.4866550926,2008-12-10,11:40:47
39.926227,116.336771,0,123,39792.486712963,2008-12-10,11:40:52
39.926224,116.336769,0,123,39792.4867708333,2008-12-10,11:40:57
39.926226,116.336768,0,123,39792.4868287037,2008-12-10,11:41:02
39.926226,116.336768,0,123,39792.4868634259,2008-12-10,11:41:05
39.926231,116.336768,0,123,39792.4868865741,2008-12-10,11:41:07
39.926238,116.336795,0,125,39792.4869444444,2008-12-10,11:41:12
39.926219,116.336869,0,122,39792.4870023148,2008-12-10,11:41:17
39.926219,116.336869,0,122,39792.487037037,2008-12-10,11:41:20
39.926226,116.336872,0,121,39792.4870601852,2008-12-10,11:41:22
39.926219,116.336999,0,118,39792.4871180556,2008-12-10,11:41:27
39.92619,116.337009,0,117,39792.4871759259,2008-12-10,11:41:32
39.926196,116.336985,0,120,39792.4872337963,2008-12-10,11:41:37
39.926151,116.337296,0,238,39792.4956828704,2008-12-10,11:53:47
39.926146,116.337363,0,238,39792.4957407407,2008-12-10,11:53:52
39.926154,116.337384,0,241,39792.4957986111,2008-12-10,11:53:57
39.92614,116.337482,0,245,39792.4958564815,2008-12-10,11:54:02
39.926155,116.337582,0,248,39792.4959143519,2008-12-10,11:54:07
39.926155,116.337506,0,251,39792.4959722222,2008-12-10,11:54:12
39.926159,116.337575,0,254,39792.4960300926,2008-12-10,11:54:17
39.926147,116.337573,0,254,39792.496087963,2008-12-10,11:54:22
39.926147,116.337573,0,254,39792.4961226852,2008-12-10,11:54:25
39.926141,116.337569,0,254,39792.4961458333,2008-12-10,11:54:27
39.926138,116.337418,0,254,39792.4962037037,2008-12-10,11:54:32
39.926185,116.337352,0,252,39792.4962615741,2008-12-10,11:54:37
39.926209,116.337241,0,252,39792.4963194444,2008-12-10,11:54:42
39.926222,116.337239,0,251,39792.4963773148,2008-12-10,11:54:47
39.92628,116.337223,0,250,39792.4964351852,2008-12-10,11:54:52
39.926328,116.337159,0,249,39792.4964930556,2008-12-10,11:54:57
39.926289,116.337198,0,249,39792.4965509259,2008-12-10,11:55:02
39.926261,116.337169,0,249,39792.4966087963,2008-12-10,11:55:07
39.926266,116.337166,0,249,39792.4966666667,2008-12-10,11:55:12
39.926266,116.337166,0,249,39792.4967013889,2008-12-10,11:55:15
39.926272,116.337158,0,249,39792.496724537,2008-12-10,11:55:17
39.926327,116.336798,0,248,39792.4967824074,2008-12-10,11:55:22
39.926323,116.336831,0,248,39792.4968402778,2008-12-10,11:55:27
39.926285,116.336953,0,249,39792.4968981481,2008-12-10,11:55:32
39.926299,116.336945,0,249,39792.4969560185,2008-12-10,11:55:37
39.926299,116.336945,0,249,39792.4969907407,2008-12-10,11:55:40
39.926293,116.336943,0,249,39792.4970138889,2008-12-10,11:55:42
39.926292,116.336974,0,248,39792.4970717593,2008-12-10,11:55:47
39.926313,116.336982,0,248,39792.4971296296,2008-12-10,11:55:52
39.926333,116.337042,0,248,39792.4971875,2008-12-10,11:55:57
39.926233,116.337124,0,249,39792.4972453704,2008-12-10,11:56:02
39.926194,116.337098,0,249,39792.4973032407,2008-12-10,11:56:07
39.926161,116.337077,0,250,39792.4973611111,2008-12-10,11:56:12
39.926185,116.337152,0,252,39792.4974189815,2008-12-10,11:56:17
39.92626,116.337113,0,252,39792.4974768519,2008-12-10,11:56:22
39.926264,116.337138,0,252,39792.4975347222,2008-12-10,11:56:27
39.926268,116.337077,0,253,39792.4975925926,2008-12-10,11:56:32
39.926268,116.337077,0,253,39792.4976273148,2008-12-10,11:56:35
39.926274,116.337076,0,253,39792.497650463,2008-12-10,11:56:37
39.926284,116.337057,0,253,39792.4977083333,2008-12-10,11:56:42
39.926287,116.336947,0,254,39792.4977662037,2008-12-10,11:56:47
39.926287,116.336947,0,254,39792.4978009259,2008-12-10,11:56:50
39.926293,116.336945,0,254,39792.4978240741,2008-12-10,11:56:52
39.926274,116.336995,0,255,39792.4978819444,2008-12-10,11:56:57
39.926279,116.337081,0,253,39792.4979398148,2008-12-10,11:57:02
39.926279,116.337106,0,251,39792.4979976852,2008-12-10,11:57:07
39.926279,116.337106,0,251,39792.4980324074,2008-12-10,11:57:10
39.926278,116.337113,0,251,39792.4980555556,2008-12-10,11:57:12
39.926284,116.337207,0,247,39792.4981134259,2008-12-10,11:57:17
39.926256,116.33732,0,244,39792.4981712963,2008-12-10,11:57:22
39.926252,116.337391,0,242,39792.4982291667,2008-12-10,11:57:27
39.926258,116.337427,0,245,39792.498287037,2008-12-10,11:57:32
39.926255,116.337444,0,247,39792.4983449074,2008-12-10,11:57:37
39.926247,116.337445,0,247,39792.4984027778,2008-12-10,11:57:42
39.926241,116.337444,0,247,39792.4984606481,2008-12-10,11:57:47
39.926241,116.337444,0,247,39792.4984953704,2008-12-10,11:57:50
39.926244,116.337444,0,247,39792.4985185185,2008-12-10,11:57:52
39.926253,116.337446,0,247,39792.4985763889,2008-12-10,11:57:57
39.926284,116.337423,0,246,39792.4986342593,2008-12-10,11:58:02
39.926313,116.33744,0,244,39792.4986921296,2008-12-10,11:58:07
39.926323,116.337441,0,243,39792.49875,2008-12-10,11:58:12
39.926323,116.337441,0,243,39792.4987847222,2008-12-10,11:58:15
39.926328,116.33744,0,244,39792.4988078704,2008-12-10,11:58:17
39.926341,116.3374,0,245,39792.4988657407,2008-12-10,11:58:22
39.926334,116.337372,0,258,39792.4989236111,2008-12-10,11:58:27
39.926334,116.337372,0,258,39792.4989583333,2008-12-10,11:58:30
39.926333,116.337374,0,260,39792.4989814815,2008-12-10,11:58:32
39.926322,116.337423,0,264,39792.4990393519,2008-12-10,11:58:37
39.926334,116.337428,0,263,39792.4990972222,2008-12-10,11:58:42
39.926334,116.337428,0,263,39792.4991319444,2008-12-10,11:58:45
39.926338,116.33743,0,263,39792.4991550926,2008-12-10,11:58:47
39.92635,116.33743,0,262,39792.499212963,2008-12-10,11:58:52
39.926361,116.337405,0,266,39792.4992708333,2008-12-10,11:58:57
39.92636,116.337405,0,271,39792.4993287037,2008-12-10,11:59:02
39.926356,116.337407,0,273,39792.4993865741,2008-12-10,11:59:07
39.926356,116.337407,0,273,39792.4994212963,2008-12-10,11:59:10
39.926348,116.337411,0,273,39792.4994444444,2008-12-10,11:59:12
39.926353,116.337515,0,276,39792.4995023148,2008-12-10,11:59:17
39.926362,116.337554,0,275,39792.4995601852,2008-12-10,11:59:22
39.926349,116.337557,0,272,39792.4996180556,2008-12-10,11:59:27
39.926346,116.337552,0,272,39792.4996759259,2008-12-10,11:59:32
39.926345,116.337547,0,272,39792.4997337963,2008-12-10,11:59:37
39.926345,116.337547,0,272,39792.4997685185,2008-12-10,11:59:40
39.926346,116.337543,0,271,39792.4997916667,2008-12-10,11:59:42
39.926329,116.33755,0,271,39792.499849537,2008-12-10,11:59:47
39.926279,116.337608,0,273,39792.4999074074,2008-12-10,11:59:52
39.926252,116.337639,0,275,39792.4999652778,2008-12-10,11:59:57
39.926239,116.337637,0,276,39792.5000231481,2008-12-10,12:00:02
39.926216,116.33762,0,276,39792.5000810185,2008-12-10,12:00:07
39.926216,116.33762,0,276,39792.5001157407,2008-12-10,12:00:10
39.926222,116.337618,0,277,39792.5001388889,2008-12-10,12:00:12
39.926255,116.337496,0,276,39792.5001967593,2008-12-10,12:00:17
39.926291,116.33742,0,274,39792.5002546296,2008-12-10,12:00:22
39.92628,116.33741,0,274,39792.5003125,2008-12-10,12:00:27
39.926245,116.337472,0,276,39792.5003703704,2008-12-10,12:00:32
39.926224,116.337488,0,278,39792.5004282407,2008-12-10,12:00:37
39.926206,116.337468,0,281,39792.5004861111,2008-12-10,12:00:42
39.926216,116.337421,0,278,39792.5005439815,2008-12-10,12:00:47
39.926225,116.337422,0,273,39792.5006018518,2008-12-10,12:00:52
39.926198,116.337454,0,271,39792.5006597222,2008-12-10,12:00:57
39.926188,116.337457,0,271,39792.5007175926,2008-12-10,12:01:02
39.926188,116.337457,0,271,39792.5007523148,2008-12-10,12:01:05
39.926182,116.337461,0,271,39792.500775463,2008-12-10,12:01:07
39.92619,116.337539,0,273,39792.5008333333,2008-12-10,12:01:12
39.926234,116.3376,0,271,39792.5008912037,2008-12-10,12:01:17
39.926269,116.337563,0,272,39792.5009490741,2008-12-10,12:01:22
39.926288,116.33752,0,271,39792.5010069444,2008-12-10,12:01:27
39.92629,116.337448,0,275,39792.5010648148,2008-12-10,12:01:32
39.926286,116.337424,0,277,39792.5011226852,2008-12-10,12:01:37
39.926273,116.337431,0,275,39792.5011805556,2008-12-10,12:01:42
39.926273,116.337431,0,275,39792.5012152778,2008-12-10,12:01:45
39.926273,116.337433,0,276,39792.5012384259,2008-12-10,12:01:47
39.926263,116.337436,0,276,39792.5012962963,2008-12-10,12:01:52
39.926259,116.337437,0,276,39792.5013541667,2008-12-10,12:01:57
39.926265,116.337435,0,276,39792.501412037,2008-12-10,12:02:02
39.926264,116.337434,0,276,39792.5014699074,2008-12-10,12:02:07
39.926264,116.337434,0,276,39792.5015046296,2008-12-10,12:02:10
39.926263,116.337432,0,276,39792.5015277778,2008-12-10,12:02:12
39.926239,116.33749,0,277,39792.5015856481,2008-12-10,12:02:17
39.926221,116.337534,0,277,39792.5016435185,2008-12-10,12:02:22
39.926237,116.337523,0,276,39792.5017013889,2008-12-10,12:02:27
39.926237,116.337523,0,276,39792.5017361111,2008-12-10,12:02:30
39.92624,116.337523,0,276,39792.5017592593,2008-12-10,12:02:32
39.926274,116.337505,0,275,39792.5018171296,2008-12-10,12:02:37
39.9263,116.337485,0,268,39792.501875,2008-12-10,12:02:42
39.92631,116.337481,0,266,39792.5019328704,2008-12-10,12:02:47
39.926317,116.337477,0,265,39792.5019907407,2008-12-10,12:02:52
39.926317,116.337477,0,265,39792.502025463,2008-12-10,12:02:55
39.92631,116.337478,0,265,39792.5020486111,2008-12-10,12:02:57
39.92631,116.337456,0,265,39792.5021064815,2008-12-10,12:03:02
39.926316,116.337424,0,265,39792.5021643518,2008-12-10,12:03:07
39.926317,116.337421,0,265,39792.5022222222,2008-12-10,12:03:12
39.926317,116.337421,0,265,39792.5022569444,2008-12-10,12:03:15
39.926319,116.337418,0,265,39792.5022800926,2008-12-10,12:03:17
39.926303,116.337345,0,254,39792.502337963,2008-12-10,12:03:22
39.926261,116.337325,0,247,39792.5023958333,2008-12-10,12:03:27
39.926264,116.337263,0,237,39792.5024537037,2008-12-10,12:03:32
39.926264,116.337197,0,235,39792.5025115741,2008-12-10,12:03:37
39.926281,116.33711,0,234,39792.5025694444,2008-12-10,12:03:42
39.926295,116.337117,0,234,39792.5026273148,2008-12-10,12:03:47
39.926293,116.337064,0,233,39792.5026851852,2008-12-10,12:03:52
39.92632,116.33706,0,234,39792.5027430556,2008-12-10,12:03:57
39.926336,116.337111,0,232,39792.5028009259,2008-12-10,12:04:02
39.926334,116.337114,0,231,39792.5028587963,2008-12-10,12:04:07
39.926327,116.337118,0,231,39792.5029166667,2008-12-10,12:04:12
39.926327,116.337118,0,231,39792.5029513889,2008-12-10,12:04:15
39.926329,116.337121,0,231,39792.502974537,2008-12-10,12:04:17
39.926317,116.337131,0,230,39792.5030324074,2008-12-10,12:04:22
39.926263,116.337198,0,231,39792.5030902778,2008-12-10,12:04:27
39.926261,116.337214,0,231,39792.5031481481,2008-12-10,12:04:32
39.926259,116.337223,0,233,39792.5032060185,2008-12-10,12:04:37
39.926256,116.337226,0,233,39792.5032638889,2008-12-10,12:04:42
39.926256,116.337226,0,233,39792.5032986111,2008-12-10,12:04:45
39.926254,116.337228,0,233,39792.5033217593,2008-12-10,12:04:47
39.926263,116.337227,0,234,39792.5033796296,2008-12-10,12:04:52
39.926263,116.337227,0,234,39792.5034143519,2008-12-10,12:04:55
39.92626,116.337225,0,234,39792.5034375,2008-12-10,12:04:57
39.926244,116.33725,0,233,39792.5034953704,2008-12-10,12:05:02
39.92625,116.337285,0,229,39792.5035532407,2008-12-10,12:05:07
39.926247,116.337276,0,229,39792.5036111111,2008-12-10,12:05:12
39.926232,116.337243,0,232,39792.5036689815,2008-12-10,12:05:17
39.92622,116.337172,0,237,39792.5037268519,2008-12-10,12:05:22
39.926258,116.337116,0,242,39792.5037847222,2008-12-10,12:05:27
39.926258,116.337116,0,242,39792.5038194444,2008-12-10,12:05:30
39.926261,116.337116,0,243,39792.5038425926,2008-12-10,12:05:32
39.926292,116.337201,0,241,39792.503900463,2008-12-10,12:05:37
39.926311,116.337257,0,237,39792.5039583333,2008-12-10,12:05:42
39.926296,116.33727,0,237,39792.5040162037,2008-12-10,12:05:47
39.926237,116.337299,0,237,39792.5040740741,2008-12-10,12:05:52
39.926226,116.337271,0,239,39792.5041319444,2008-12-10,12:05:57
39.92622,116.33727,0,239,39792.5041898148,2008-12-10,12:06:02
39.92622,116.33727,0,239,39792.504224537,2008-12-10,12:06:05
39.926212,116.337273,0,239,39792.5042476852,2008-12-10,12:06:07
39.926174,116.337378,0,240,39792.5043055556,2008-12-10,12:06:12
39.926129,116.337466,0,241,39792.5043634259,2008-12-10,12:06:17
39.9262,116.337455,0,249,39792.5044212963,2008-12-10,12:06:22
39.92621,116.337682,0,258,39792.5044791667,2008-12-10,12:06:27
39.926219,116.337799,0,260,39792.504537037,2008-12-10,12:06:32
39.926271,116.33795,0,266,39792.5045949074,2008-12-10,12:06:37
39.926363,116.337938,0,276,39792.5046527778,2008-12-10,12:06:42
39.926427,116.337897,0,290,39792.5047106481,2008-12-10,12:06:47
39.926378,116.337926,0,295,39792.5047685185,2008-12-10,12:06:52
39.926335,116.33792,0,301,39792.5048263889,2008-12-10,12:06:57
39.926356,116.337835,0,305,39792.5048842593,2008-12-10,12:07:02
39.926348,116.337803,0,307,39792.5049421296,2008-12-10,12:07:07
39.92641,116.33771,0,309,39792.505,2008-12-10,12:07:12
39.926496,116.337723,0,316,39792.5050578704,2008-12-10,12:07:17
39.926528,116.337769,0,321,39792.5051157407,2008-12-10,12:07:22
39.926528,116.337769,0,321,39792.505150463,2008-12-10,12:07:25
39.926523,116.33777,0,324,39792.5051736111,2008-12-10,12:07:27
39.926469,116.337759,0,322,39792.5052314815,2008-12-10,12:07:32
39.92645,116.337721,0,320,39792.5052893519,2008-12-10,12:07:37
39.926396,116.337747,0,322,39792.5053472222,2008-12-10,12:07:42
39.926348,116.337743,0,322,39792.5054050926,2008-12-10,12:07:47
39.926302,116.337726,0,322,39792.505462963,2008-12-10,12:07:52
39.926284,116.337618,0,319,39792.5055208333,2008-12-10,12:07:57
39.926265,116.337515,0,316,39792.5055787037,2008-12-10,12:08:02
39.926318,116.337249,0,302,39792.508125,2008-12-10,12:11:42
39.926319,116.337105,0,303,39792.5081828704,2008-12-10,12:11:47
39.926298,116.337037,0,304,39792.5082407407,2008-12-10,12:11:52
39.926298,116.337037,0,304,39792.508275463,2008-12-10,12:11:55
39.926295,116.337042,0,304,39792.5082986111,2008-12-10,12:11:57
39.926233,116.337388,0,303,39792.5083564815,2008-12-10,12:12:02
39.926222,116.337511,0,304,39792.5084143518,2008-12-10,12:12:07
39.926247,116.337648,0,303,39792.5084722222,2008-12-10,12:12:12
39.926304,116.337671,0,304,39792.5085300926,2008-12-10,12:12:17
39.926427,116.337768,0,307,39792.508587963,2008-12-10,12:12:22
39.926484,116.337863,0,310,39792.5086458333,2008-12-10,12:12:27
39.926478,116.337883,0,310,39792.5087037037,2008-12-10,12:12:32
39.926483,116.337896,0,312,39792.5087615741,2008-12-10,12:12:37
39.926443,116.337885,0,318,39792.5088194444,2008-12-10,12:12:42
39.926399,116.337878,0,322,39792.5088773148,2008-12-10,12:12:47
39.926388,116.337834,0,325,39792.5089351852,2008-12-10,12:12:52
39.926426,116.337755,0,326,39792.5089930556,2008-12-10,12:12:57
39.926474,116.337695,0,328,39792.5090509259,2008-12-10,12:13:02
39.926529,116.337632,0,329,39792.5091087963,2008-12-10,12:13:07
39.926571,116.337664,0,334,39792.5091666667,2008-12-10,12:13:12
39.926613,116.337737,0,337,39792.509224537,2008-12-10,12:13:17
39.926578,116.337869,0,340,39792.5092824074,2008-12-10,12:13:22
39.926498,116.338,0,344,39792.5093402778,2008-12-10,12:13:27
39.926416,116.338104,0,347,39792.5093981481,2008-12-10,12:13:32
39.926389,116.338038,0,345,39792.5094560185,2008-12-10,12:13:37
39.926411,116.337908,0,341,39792.5095138889,2008-12-10,12:13:42
39.926413,116.337902,0,341,39792.5095717593,2008-12-10,12:13:47
39.926406,116.3379,0,341,39792.5096296296,2008-12-10,12:13:52
39.926406,116.3379,0,341,39792.5096643518,2008-12-10,12:13:55
39.926405,116.337892,0,340,39792.5096875,2008-12-10,12:13:57
39.926404,116.337877,0,340,39792.5097453704,2008-12-10,12:14:02
39.926356,116.337709,0,339,39792.5098032407,2008-12-10,12:14:07
39.926318,116.337615,0,338,39792.5098611111,2008-12-10,12:14:12
39.926232,116.33766,0,339,39792.5099189815,2008-12-10,12:14:17
39.926234,116.337607,0,338,39792.5099768518,2008-12-10,12:14:22
39.926264,116.337529,0,337,39792.5100347222,2008-12-10,12:14:27
39.926264,116.337529,0,337,39792.5100694444,2008-12-10,12:14:30
39.926268,116.337527,0,336,39792.5100925926,2008-12-10,12:14:32
39.926296,116.33757,0,336,39792.510150463,2008-12-10,12:14:37
39.926375,116.337711,0,334,39792.5102083333,2008-12-10,12:14:42
39.926402,116.337837,0,332,39792.5102662037,2008-12-10,12:14:47
39.9264,116.338044,0,331,39792.5103240741,2008-12-10,12:14:52
39.926422,116.338286,0,330,39792.5103819444,2008-12-10,12:14:57
39.926442,116.338406,0,331,39792.5104398148,2008-12-10,12:15:02
39.926493,116.338427,0,330,39792.5104976852,2008-12-10,12:15:07
39.926471,116.338474,0,330,39792.5105555556,2008-12-10,12:15:12
39.926493,116.338487,0,330,39792.5106134259,2008-12-10,12:15:17
39.926478,116.33856,0,330,39792.5106712963,2008-12-10,12:15:22
39.926477,116.338615,0,331,39792.5107291667,2008-12-10,12:15:27
39.926493,116.338666,0,331,39792.510787037,2008-12-10,12:15:32
39.92647,116.338723,0,331,39792.5108449074,2008-12-10,12:15:37
39.926431,116.338729,0,327,39792.5109027778,2008-12-10,12:15:42
39.926403,116.338679,0,321,39792.5109606481,2008-12-10,12:15:47
39.926398,116.338667,0,320,39792.5110185185,2008-12-10,12:15:52
39.926398,116.338667,0,320,39792.5110532407,2008-12-10,12:15:55
39.926398,116.338664,0,320,39792.5110763889,2008-12-10,12:15:57
39.926444,116.338534,0,318,39792.5111342593,2008-12-10,12:16:02
39.926444,116.338534,0,318,39792.5111689815,2008-12-10,12:16:05
39.926446,116.338529,0,317,39792.5111921296,2008-12-10,12:16:07
39.926436,116.338526,0,316,39792.51125,2008-12-10,12:16:12
39.926431,116.338523,0,316,39792.5113078704,2008-12-10,12:16:17
39.926431,116.338523,0,316,39792.5113425926,2008-12-10,12:16:20
39.926427,116.33852,0,315,39792.5113657407,2008-12-10,12:16:22
39.926385,116.338487,0,311,39792.5114236111,2008-12-10,12:16:27
39.926355,116.338494,0,306,39792.5114814815,2008-12-10,12:16:32
39.926347,116.338539,0,304,39792.5115393519,2008-12-10,12:16:37
39.926347,116.338539,0,304,39792.5115740741,2008-12-10,12:16:40
39.926349,116.338539,0,303,39792.5115972222,2008-12-10,12:16:42
39.926343,116.338548,0,302,39792.5116550926,2008-12-10,12:16:47
39.926346,116.338543,0,300,39792.511712963,2008-12-10,12:16:52
39.926342,116.338541,0,300,39792.5117708333,2008-12-10,12:16:57
39.926341,116.338538,0,300,39792.5118287037,2008-12-10,12:17:02
39.926341,116.338538,0,300,39792.5118634259,2008-12-10,12:17:05
39.926346,116.338538,0,300,39792.5118865741,2008-12-10,12:17:07
39.926361,116.338524,0,299,39792.5119444444,2008-12-10,12:17:12
39.92639,116.338461,0,294,39792.5120023148,2008-12-10,12:17:17
39.926409,116.338388,0,290,39792.5120601852,2008-12-10,12:17:22
39.926409,116.338388,0,290,39792.5120949074,2008-12-10,12:17:25
39.926412,116.338388,0,290,39792.5121180556,2008-12-10,12:17:27
39.926364,116.338387,0,289,39792.5121759259,2008-12-10,12:17:32
39.926287,116.338371,0,288,39792.5122337963,2008-12-10,12:17:37
39.926262,116.338345,0,285,39792.5122916667,2008-12-10,12:17:42
39.926269,116.338306,0,284,39792.512349537,2008-12-10,12:17:47
39.92626,116.338294,0,284,39792.5124074074,2008-12-10,12:17:52
39.926267,116.33827,0,282,39792.5124652778,2008-12-10,12:17:57
39.926277,116.338267,0,282,39792.5125231481,2008-12-10,12:18:02
39.926316,116.338098,0,278,39792.5125810185,2008-12-10,12:18:07
39.926338,116.337978,0,275,39792.5126388889,2008-12-10,12:18:12
39.926404,116.337907,0,272,39792.5126967593,2008-12-10,12:18:17
39.926415,116.337902,0,272,39792.5127546296,2008-12-10,12:18:22
39.926403,116.337934,0,272,39792.5128125,2008-12-10,12:18:27
39.926403,116.33805,0,272,39792.5128703704,2008-12-10,12:18:32
39.926398,116.338054,0,272,39792.5129282407,2008-12-10,12:18:37
39.926397,116.338056,0,272,39792.5129861111,2008-12-10,12:18:42
39.926396,116.338057,0,272,39792.5130439815,2008-12-10,12:18:47
39.926396,116.338058,0,272,39792.5131018519,2008-12-10,12:18:52
39.926391,116.338059,0,272,39792.5131597222,2008-12-10,12:18:57
39.926384,116.338059,0,272,39792.5132175926,2008-12-10,12:19:02
39.926387,116.338058,0,272,39792.513275463,2008-12-10,12:19:07
39.92639,116.338057,0,272,39792.5133333333,2008-12-10,12:19:12
39.92639,116.338057,0,272,39792.5133680556,2008-12-10,12:19:15
39.926386,116.338056,0,272,39792.5133912037,2008-12-10,12:19:17
39.926376,116.338055,0,272,39792.5134490741,2008-12-10,12:19:22
39.926353,116.337993,0,272,39792.5135069444,2008-12-10,12:19:27
39.926294,116.337911,0,272,39792.5135648148,2008-12-10,12:19:32
39.926284,116.337843,0,271,39792.5136226852,2008-12-10,12:19:37
39.926296,116.337855,0,271,39792.5136805556,2008-12-10,12:19:42
39.92629,116.337854,0,271,39792.5137384259,2008-12-10,12:19:47
39.92629,116.337854,0,271,39792.5137731481,2008-12-10,12:19:50
39.926284,116.337853,0,271,39792.5137962963,2008-12-10,12:19:52
39.926274,116.337851,0,270,39792.5138541667,2008-12-10,12:19:57
39.926266,116.337849,0,270,39792.513912037,2008-12-10,12:20:02
39.926266,116.337849,0,270,39792.5139467593,2008-12-10,12:20:05
39.926266,116.337846,0,270,39792.5139699074,2008-12-10,12:20:07
39.926282,116.337745,0,270,39792.5140277778,2008-12-10,12:20:12
39.926285,116.337742,0,270,39792.5140856481,2008-12-10,12:20:17
39.926283,116.337738,0,270,39792.5141435185,2008-12-10,12:20:22
39.926278,116.337736,0,270,39792.5142013889,2008-12-10,12:20:27
39.926273,116.337735,0,270,39792.5142592593,2008-12-10,12:20:32
39.926274,116.337734,0,270,39792.5143171296,2008-12-10,12:20:37
39.926272,116.337733,0,270,39792.514375,2008-12-10,12:20:42
39.926275,116.337732,0,269,39792.5144328704,2008-12-10,12:20:47
39.926275,116.337732,0,269,39792.5144675926,2008-12-10,12:20:50
39.92627,116.33773,0,269,39792.5144907407,2008-12-10,12:20:52
39.926284,116.33767,0,269,39792.5145486111,2008-12-10,12:20:57
39.926284,116.33767,0,269,39792.5145833333,2008-12-10,12:21:00
39.92628,116.337667,0,269,39792.5146064815,2008-12-10,12:21:02
39.926285,116.337586,0,269,39792.5146643519,2008-12-10,12:21:07
39.926285,116.337586,0,269,39792.5146990741,2008-12-10,12:21:10
39.92628,116.337584,0,269,39792.5147222222,2008-12-10,12:21:12
39.926284,116.337551,0,269,39792.5147800926,2008-12-10,12:21:17
39.92621,116.337568,0,269,39792.514837963,2008-12-10,12:21:22
39.926183,116.337408,0,269,39792.5148958333,2008-12-10,12:21:27
39.926227,116.33716,0,269,39792.5149537037,2008-12-10,12:21:32
39.926286,116.33709,0,268,39792.5150115741,2008-12-10,12:21:37
39.926366,116.337078,0,269,39792.5150694444,2008-12-10,12:21:42
39.926381,116.337071,0,271,39792.5151273148,2008-12-10,12:21:47
39.926383,116.337134,0,272,39792.5151851852,2008-12-10,12:21:52
39.926375,116.337225,0,273,39792.5152430556,2008-12-10,12:21:57
39.926348,116.337274,0,274,39792.5153009259,2008-12-10,12:22:02
39.926304,116.337442,0,277,39792.5153587963,2008-12-10,12:22:07
39.92625,116.337584,0,281,39792.5154166667,2008-12-10,12:22:12
39.926339,116.337818,0,286,39792.5176736111,2008-12-10,12:25:27
39.92637,116.337931,0,286,39792.5177314815,2008-12-10,12:25:32
39.926378,116.338019,0,287,39792.5177893518,2008-12-10,12:25:37
39.926373,116.338072,0,288,39792.5178472222,2008-12-10,12:25:42
39.926384,116.338105,0,289,39792.5179050926,2008-12-10,12:25:47
39.926372,116.338137,0,290,39792.517962963,2008-12-10,12:25:52
39.926373,116.338154,0,290,39792.5180208333,2008-12-10,12:25:57
39.926387,116.338159,0,291,39792.5180787037,2008-12-10,12:26:02
39.926388,116.338232,0,295,39792.5181365741,2008-12-10,12:26:07
39.926401,116.338248,0,296,39792.5181944444,2008-12-10,12:26:12
39.926403,116.338248,0,297,39792.5182523148,2008-12-10,12:26:17
39.926403,116.338248,0,297,39792.518287037,2008-12-10,12:26:20
39.92641,116.338246,0,298,39792.5183101852,2008-12-10,12:26:22
39.926419,116.338242,0,298,39792.5183680556,2008-12-10,12:26:27
39.926467,116.338203,0,297,39792.5184259259,2008-12-10,12:26:32
39.926518,116.338141,0,296,39792.5184837963,2008-12-10,12:26:37
39.926555,116.338047,0,297,39792.5185416667,2008-12-10,12:26:42
39.92651,116.337963,0,298,39792.518599537,2008-12-10,12:26:47
39.926477,116.337899,0,298,39792.5186574074,2008-12-10,12:26:52
39.926369,116.337876,0,299,39792.5187152778,2008-12-10,12:26:57
39.926243,116.337848,0,300,39792.5187731481,2008-12-10,12:27:02
39.926161,116.337772,0,300,39792.5188310185,2008-12-10,12:27:07
39.926153,116.337674,0,301,39792.5188888889,2008-12-10,12:27:12
39.92619,116.337593,0,301,39792.5189467593,2008-12-10,12:27:17
39.926225,116.337558,0,301,39792.5190046296,2008-12-10,12:27:22
39.926232,116.337547,0,301,39792.5190625,2008-12-10,12:27:27
39.926232,116.337547,0,301,39792.5190972222,2008-12-10,12:27:30
39.926227,116.337549,0,301,39792.5191203704,2008-12-10,12:27:32
39.926218,116.337551,0,301,39792.5191782407,2008-12-10,12:27:37
39.926246,116.337602,0,302,39792.5192361111,2008-12-10,12:27:42
39.926249,116.337602,0,302,39792.5192939815,2008-12-10,12:27:47
39.92625,116.337601,0,302,39792.5193518519,2008-12-10,12:27:52
39.926246,116.3376,0,302,39792.5194097222,2008-12-10,12:27:57
39.926246,116.3376,0,302,39792.5194675926,2008-12-10,12:28:02
39.926238,116.3376,0,302,39792.519525463,2008-12-10,12:28:07
39.926234,116.3376,0,302,39792.5195833333,2008-12-10,12:28:12
39.926234,116.3376,0,302,39792.5196180556,2008-12-10,12:28:15
39.926242,116.3376,0,302,39792.5196412037,2008-12-10,12:28:17
39.926267,116.33761,0,302,39792.5197569444,2008-12-10,12:28:27
39.926285,116.337615,0,303,39792.5198148148,2008-12-10,12:28:32
39.926283,116.33762,0,303,39792.5198726852,2008-12-10,12:28:37
39.926284,116.337621,0,303,39792.5199305556,2008-12-10,12:28:42
39.926284,116.337621,0,303,39792.5199652778,2008-12-10,12:28:45
39.92628,116.337622,0,302,39792.5199884259,2008-12-10,12:28:47
39.926299,116.337655,0,302,39792.5200462963,2008-12-10,12:28:52
39.926325,116.337674,0,302,39792.5201041667,2008-12-10,12:28:57
39.926325,116.337677,0,302,39792.520162037,2008-12-10,12:29:02
39.926349,116.337603,0,309,39792.5240393518,2008-12-10,12:34:37
39.926608,116.338162,0,321,39792.5240972222,2008-12-10,12:34:42
39.926506,116.338222,0,325,39792.5241550926,2008-12-10,12:34:47
39.926532,116.338229,0,325,39792.524212963,2008-12-10,12:34:52
39.926556,116.338214,0,326,39792.5242708333,2008-12-10,12:34:57
39.926588,116.338134,0,328,39792.5243287037,2008-12-10,12:35:02
39.92661,116.338075,0,332,39792.5243865741,2008-12-10,12:35:07
39.926614,116.338025,0,337,39792.5244444444,2008-12-10,12:35:12
39.926606,116.338013,0,338,39792.5245023148,2008-12-10,12:35:17
39.92661,116.338014,0,339,39792.5245601852,2008-12-10,12:35:22
39.92661,116.338017,0,339,39792.5246180556,2008-12-10,12:35:27
39.92661,116.338019,0,340,39792.5246759259,2008-12-10,12:35:32
39.926612,116.338023,0,340,39792.5247337963,2008-12-10,12:35:37
39.926612,116.338023,0,340,39792.5247685185,2008-12-10,12:35:40
39.92662,116.338027,0,341,39792.5247916667,2008-12-10,12:35:42
39.926634,116.338095,0,341,39792.524849537,2008-12-10,12:35:47
39.926634,116.338095,0,341,39792.5248842593,2008-12-10,12:35:50
39.926641,116.338098,0,343,39792.5249074074,2008-12-10,12:35:52
39.926651,116.3381,0,344,39792.5249652778,2008-12-10,12:35:57
39.926657,116.338101,0,346,39792.5250231481,2008-12-10,12:36:02
39.926657,116.338101,0,346,39792.5250578704,2008-12-10,12:36:05
39.926649,116.3381,0,348,39792.5250810185,2008-12-10,12:36:07
39.926639,116.338098,0,348,39792.5251388889,2008-12-10,12:36:12
39.92663,116.338097,0,348,39792.5251967593,2008-12-10,12:36:17
39.926621,116.338099,0,349,39792.5252546296,2008-12-10,12:36:22
39.926612,116.338098,0,349,39792.5253125,2008-12-10,12:36:27
39.926589,116.338041,0,346,39792.5253703704,2008-12-10,12:36:32
39.926548,116.337952,0,344,39792.5254282407,2008-12-10,12:36:37
39.926545,116.337934,0,344,39792.5254861111,2008-12-10,12:36:42
39.926545,116.337921,0,345,39792.5255439815,2008-12-10,12:36:47
39.926536,116.337877,0,347,39792.5256018518,2008-12-10,12:36:52
39.926536,116.337877,0,347,39792.5256365741,2008-12-10,12:36:55
39.926535,116.337876,0,347,39792.5256597222,2008-12-10,12:36:57
39.92651,116.337874,0,347,39792.5257175926,2008-12-10,12:37:02
39.926447,116.337803,0,344,39792.525775463,2008-12-10,12:37:07
39.926447,116.337803,0,344,39792.5258101852,2008-12-10,12:37:10
39.926451,116.3378,0,345,39792.5258333333,2008-12-10,12:37:12
39.92646,116.337795,0,345,39792.5258912037,2008-12-10,12:37:17
39.926428,116.337809,0,345,39792.5259490741,2008-12-10,12:37:22
39.926417,116.337849,0,345,39792.5260069444,2008-12-10,12:37:27
39.926412,116.337857,0,345,39792.5260648148,2008-12-10,12:37:32
39.926412,116.337857,0,345,39792.526099537,2008-12-10,12:37:35
39.926406,116.337857,0,345,39792.5261226852,2008-12-10,12:37:37
39.926405,116.337866,0,345,39792.5261805556,2008-12-10,12:37:42
39.926377,116.337868,0,345,39792.5262384259,2008-12-10,12:37:47
39.926376,116.337869,0,345,39792.5262962963,2008-12-10,12:37:52
39.926378,116.337869,0,345,39792.5263541667,2008-12-10,12:37:57
39.926379,116.337867,0,345,39792.526412037,2008-12-10,12:38:02
39.926378,116.337862,0,345,39792.5264699074,2008-12-10,12:38:07
39.926378,116.337862,0,345,39792.5265046296,2008-12-10,12:38:10
39.926372,116.33786,0,345,39792.5265277778,2008-12-10,12:38:12
39.926372,116.337779,0,345,39792.5265856481,2008-12-10,12:38:17
39.926346,116.337701,0,344,39792.5266435185,2008-12-10,12:38:22
39.926318,116.337671,0,344,39792.5267013889,2008-12-10,12:38:27
39.926335,116.337636,0,344,39792.5267592593,2008-12-10,12:38:32
39.926327,116.337583,0,344,39792.5268171296,2008-12-10,12:38:37
39.92628,116.337666,0,343,39792.526875,2008-12-10,12:38:42
39.926256,116.337665,0,343,39792.5269328704,2008-12-10,12:38:47
39.926274,116.337724,0,343,39792.5269907407,2008-12-10,12:38:52
39.926331,116.33779,0,343,39792.5270486111,2008-12-10,12:38:57
39.926331,116.33779,0,343,39792.5270833333,2008-12-10,12:39:00
39.926339,116.337785,0,343,39792.5271064815,2008-12-10,12:39:02
39.926328,116.337742,0,343,39792.5271643519,2008-12-10,12:39:07
39.926303,116.33777,0,343,39792.5272222222,2008-12-10,12:39:12
39.926316,116.337796,0,343,39792.5272800926,2008-12-10,12:39:17
39.92634,116.337841,0,343,39792.527337963,2008-12-10,12:39:22
39.926349,116.337811,0,343,39792.5273958333,2008-12-10,12:39:27
39.926331,116.337737,0,343,39792.5274537037,2008-12-10,12:39:32
39.926309,116.337695,0,343,39792.5275115741,2008-12-10,12:39:37
39.926347,116.337734,0,342,39792.5275694444,2008-12-10,12:39:42
39.926357,116.337737,0,342,39792.5276273148,2008-12-10,12:39:47
39.926385,116.337849,0,342,39792.5276851852,2008-12-10,12:39:52
39.926391,116.337856,0,342,39792.5277430556,2008-12-10,12:39:57
39.926391,116.337856,0,342,39792.5277777778,2008-12-10,12:40:00
39.926391,116.337859,0,343,39792.5278009259,2008-12-10,12:40:02
39.926381,116.337857,0,343,39792.5278587963,2008-12-10,12:40:07
39.926399,116.337785,0,343,39792.5279166667,2008-12-10,12:40:12
39.926399,116.337785,0,343,39792.5279513889,2008-12-10,12:40:15
39.926394,116.337783,0,343,39792.527974537,2008-12-10,12:40:17
39.926391,116.337759,0,342,39792.5280324074,2008-12-10,12:40:22
39.926359,116.337734,0,342,39792.5280902778,2008-12-10,12:40:27
39.926353,116.337731,0,343,39792.5281481481,2008-12-10,12:40:32
39.926353,116.337731,0,343,39792.5281828704,2008-12-10,12:40:35
39.92635,116.33773,0,343,39792.5282060185,2008-12-10,12:40:37
39.926364,116.337753,0,343,39792.5282638889,2008-12-10,12:40:42
39.926389,116.337818,0,344,39792.5283217593,2008-12-10,12:40:47
39.926421,116.337903,0,346,39792.5283796296,2008-12-10,12:40:52
39.926445,116.337979,0,347,39792.5284375,2008-12-10,12:40:57
39.926429,116.337978,0,348,39792.5284953704,2008-12-10,12:41:02
39.926401,116.337982,0,350,39792.5285532407,2008-12-10,12:41:07
39.926402,116.33799,0,351,39792.5286111111,2008-12-10,12:41:12
39.926405,116.337992,0,351,39792.5286689815,2008-12-10,12:41:17
39.926405,116.337992,0,351,39792.5287037037,2008-12-10,12:41:20
39.926411,116.337995,0,352,39792.5287268519,2008-12-10,12:41:22
39.926429,116.338003,0,352,39792.5287847222,2008-12-10,12:41:27
39.926481,116.338009,0,353,39792.5288425926,2008-12-10,12:41:32
39.926482,116.338,0,354,39792.528900463,2008-12-10,12:41:37
39.926483,116.338001,0,355,39792.5289583333,2008-12-10,12:41:42
39.926483,116.338001,0,355,39792.5289930556,2008-12-10,12:41:45
39.926478,116.338002,0,356,39792.5290162037,2008-12-10,12:41:47
39.926462,116.338002,0,356,39792.5290740741,2008-12-10,12:41:52
39.926455,116.338002,0,356,39792.5291319444,2008-12-10,12:41:57
39.926455,116.338002,0,356,39792.5291666667,2008-12-10,12:42:00
39.926452,116.338002,0,356,39792.5291898148,2008-12-10,12:42:02
39.926454,116.338022,0,356,39792.5292476852,2008-12-10,12:42:07
39.926454,116.338022,0,356,39792.5292824074,2008-12-10,12:42:10
39.926449,116.338024,0,357,39792.5293055556,2008-12-10,12:42:12
39.92646,116.338033,0,357,39792.5293634259,2008-12-10,12:42:17
39.926465,116.338034,0,357,39792.5294212963,2008-12-10,12:42:22
39.92646,116.338035,0,358,39792.5294791667,2008-12-10,12:42:27
39.92646,116.338035,0,358,39792.5295138889,2008-12-10,12:42:30
39.926453,116.338036,0,358,39792.529537037,2008-12-10,12:42:32
39.926423,116.338084,0,358,39792.5295949074,2008-12-10,12:42:37
39.926435,116.33812,0,358,39792.5296527778,2008-12-10,12:42:42
39.92643,116.33813,0,358,39792.5297106481,2008-12-10,12:42:47
39.92643,116.33813,0,358,39792.5297453704,2008-12-10,12:42:50
39.926434,116.33813,0,358,39792.5297685185,2008-12-10,12:42:52
39.926455,116.338133,0,358,39792.5298263889,2008-12-10,12:42:57
39.926486,116.338195,0,357,39792.5298842593,2008-12-10,12:43:02
39.926489,116.33823,0,357,39792.5299421296,2008-12-10,12:43:07
39.926489,116.33823,0,357,39792.5299768519,2008-12-10,12:43:10
39.926497,116.338224,0,357,39792.53,2008-12-10,12:43:12
39.926496,116.338188,0,361,39792.5300578704,2008-12-10,12:43:17
39.926534,116.338245,0,369,39792.5301157407,2008-12-10,12:43:22
39.926578,116.338231,0,379,39792.5301736111,2008-12-10,12:43:27
39.926603,116.338188,0,388,39792.5302314815,2008-12-10,12:43:32
39.926599,116.338186,0,390,39792.5302893519,2008-12-10,12:43:37
39.926591,116.338185,0,390,39792.5303472222,2008-12-10,12:43:42
39.926598,116.338184,0,391,39792.5304050926,2008-12-10,12:43:47
39.926606,116.338181,0,394,39792.530462963,2008-12-10,12:43:52
39.926606,116.338181,0,394,39792.5304976852,2008-12-10,12:43:55
39.926613,116.338178,0,396,39792.5305208333,2008-12-10,12:43:57
39.926628,116.338184,0,395,39792.5305787037,2008-12-10,12:44:02
39.926636,116.338197,0,394,39792.5306365741,2008-12-10,12:44:07
39.926636,116.338197,0,394,39792.5306712963,2008-12-10,12:44:10
39.926643,116.338197,0,395,39792.5306944444,2008-12-10,12:44:12
39.926663,116.338186,0,398,39792.5307523148,2008-12-10,12:44:17
39.92668,116.338179,0,403,39792.5308101852,2008-12-10,12:44:22
39.926684,116.33813,0,408,39792.5308680556,2008-12-10,12:44:27
39.926675,116.338127,0,411,39792.5309259259,2008-12-10,12:44:32
39.926665,116.338126,0,411,39792.5309837963,2008-12-10,12:44:37
39.926665,116.338126,0,411,39792.5310185185,2008-12-10,12:44:40
39.926665,116.338125,0,411,39792.5310416667,2008-12-10,12:44:42
39.926682,116.338128,0,411,39792.531099537,2008-12-10,12:44:47
39.926741,116.338168,0,413,39792.5311574074,2008-12-10,12:44:52
39.926775,116.338234,0,415,39792.5312152778,2008-12-10,12:44:57
39.92671,116.338218,0,419,39792.5312731481,2008-12-10,12:45:02
39.92672,116.338299,0,421,39792.5313310185,2008-12-10,12:45:07
39.926706,116.338305,0,421,39792.5313888889,2008-12-10,12:45:12
39.926699,116.338305,0,421,39792.5314467593,2008-12-10,12:45:17
39.926691,116.338303,0,421,39792.5315046296,2008-12-10,12:45:22
39.926685,116.338302,0,421,39792.5315625,2008-12-10,12:45:27
39.926678,116.3383,0,421,39792.5316203704,2008-12-10,12:45:32
39.926681,116.338298,0,421,39792.5316782407,2008-12-10,12:45:37
39.926686,116.338297,0,422,39792.5317361111,2008-12-10,12:45:42
39.926691,116.338297,0,422,39792.5317939815,2008-12-10,12:45:47
39.926692,116.338297,0,421,39792.5318518518,2008-12-10,12:45:52
39.926692,116.338297,0,421,39792.5318865741,2008-12-10,12:45:55
39.926688,116.338298,0,421,39792.5319097222,2008-12-10,12:45:57
39.92666,116.338295,0,421,39792.5319675926,2008-12-10,12:46:02
39.92663,116.338293,0,421,39792.532025463,2008-12-10,12:46:07
39.926631,116.338274,0,421,39792.5320833333,2008-12-10,12:46:12
39.926631,116.338268,0,422,39792.5321412037,2008-12-10,12:46:17
39.926633,116.338265,0,422,39792.5321990741,2008-12-10,12:46:22
39.926633,116.338265,0,422,39792.5322337963,2008-12-10,12:46:25
39.926627,116.338263,0,422,39792.5322569444,2008-12-10,12:46:27
39.926637,116.338156,0,421,39792.5323148148,2008-12-10,12:46:32
39.926662,116.338117,0,420,39792.5323726852,2008-12-10,12:46:37
39.926707,116.338078,0,420,39792.5324305556,2008-12-10,12:46:42
39.926747,116.338073,0,419,39792.5324884259,2008-12-10,12:46:47
39.926762,116.338083,0,419,39792.5325462963,2008-12-10,12:46:52
39.926783,116.338074,0,418,39792.5326041667,2008-12-10,12:46:57
39.926803,116.3381,0,418,39792.532662037,2008-12-10,12:47:02
39.926787,116.338149,0,417,39792.5327199074,2008-12-10,12:47:07
39.925726,116.3376,0,420,39792.5328356481,2008-12-10,12:47:17
39.925882,116.337574,0,417,39792.5328935185,2008-12-10,12:47:22
39.926126,116.337407,0,349,39792.5329513889,2008-12-10,12:47:27
39.926333,116.33786,0,385,39792.5330092593,2008-12-10,12:47:32
39.926403,116.33783,0,384,39792.5330671296,2008-12-10,12:47:37
39.926403,116.33783,0,384,39792.5331018518,2008-12-10,12:47:40
39.926406,116.337836,0,384,39792.533125,2008-12-10,12:47:42
39.926492,116.337908,0,383,39792.5331828704,2008-12-10,12:47:47
39.926606,116.338013,0,382,39792.5332407407,2008-12-10,12:47:52
39.926405,116.337796,0,373,39792.5356134259,2008-12-10,12:51:17
39.926388,116.337793,0,373,39792.5356712963,2008-12-10,12:51:22
39.926386,116.337792,0,373,39792.5357291667,2008-12-10,12:51:27
39.926386,116.337792,0,373,39792.5357638889,2008-12-10,12:51:30
39.926388,116.337791,0,373,39792.535787037,2008-12-10,12:51:32
39.926393,116.33776,0,372,39792.5358449074,2008-12-10,12:51:37
39.926393,116.33776,0,372,39792.5358796296,2008-12-10,12:51:40
39.926392,116.337758,0,372,39792.5359027778,2008-12-10,12:51:42
39.926472,116.337776,0,372,39792.5359606481,2008-12-10,12:51:47
39.926532,116.337815,0,371,39792.5360185185,2008-12-10,12:51:52
39.926531,116.337804,0,369,39792.5360763889,2008-12-10,12:51:57
39.926478,116.337846,0,364,39792.5361342593,2008-12-10,12:52:02
39.926477,116.337859,0,363,39792.5361921296,2008-12-10,12:52:07
39.926486,116.337861,0,362,39792.53625,2008-12-10,12:52:12
39.926486,116.337861,0,362,39792.5362847222,2008-12-10,12:52:15
39.926486,116.337863,0,362,39792.5363078704,2008-12-10,12:52:17
39.926432,116.337902,0,362,39792.5363657407,2008-12-10,12:52:22
39.926364,116.337949,0,361,39792.5364236111,2008-12-10,12:52:27
39.926284,116.338006,0,361,39792.5364814815,2008-12-10,12:52:32
39.926237,116.33798,0,361,39792.5365393519,2008-12-10,12:52:37
39.926234,116.337979,0,361,39792.5365972222,2008-12-10,12:52:42
39.926234,116.337979,0,361,39792.5366319444,2008-12-10,12:52:45
39.926242,116.337979,0,361,39792.5366550926,2008-12-10,12:52:47
39.926278,116.337985,0,361,39792.536712963,2008-12-10,12:52:52
39.926312,116.337947,0,361,39792.5367708333,2008-12-10,12:52:57
39.926277,116.337857,0,362,39792.5368287037,2008-12-10,12:53:02
39.926258,116.337877,0,361,39792.5369444444,2008-12-10,12:53:12
39.926258,116.337877,0,361,39792.5369791667,2008-12-10,12:53:15
39.926264,116.337877,0,362,39792.5370023148,2008-12-10,12:53:17
39.926306,116.337875,0,362,39792.5370601852,2008-12-10,12:53:22
39.926359,116.337904,0,362,39792.5371180556,2008-12-10,12:53:27
39.926318,116.337885,0,362,39792.5371759259,2008-12-10,12:53:32
39.926292,116.337841,0,364,39792.5372337963,2008-12-10,12:53:37
39.926253,116.337824,0,364,39792.5372916667,2008-12-10,12:53:42
39.926229,116.337778,0,364,39792.537349537,2008-12-10,12:53:47
39.92627,116.337794,0,363,39792.5374074074,2008-12-10,12:53:52
39.926231,116.337785,0,363,39792.5374652778,2008-12-10,12:53:57
39.926231,116.337785,0,363,39792.5375,2008-12-10,12:54:00
39.926223,116.337783,0,363,39792.5375231481,2008-12-10,12:54:02
39.926188,116.337773,0,363,39792.5375810185,2008-12-10,12:54:07
39.926152,116.337754,0,362,39792.5376388889,2008-12-10,12:54:12
39.926174,116.337743,0,361,39792.5376967593,2008-12-10,12:54:17
39.92614,116.337715,0,361,39792.5377546296,2008-12-10,12:54:22
39.926046,116.337665,0,359,39792.5378125,2008-12-10,12:54:27
39.926018,116.337645,0,358,39792.5378703704,2008-12-10,12:54:32
39.92605,116.337659,0,358,39792.5379282407,2008-12-10,12:54:37
39.926059,116.337645,0,358,39792.5379861111,2008-12-10,12:54:42
39.926064,116.337645,0,358,39792.5380439815,2008-12-10,12:54:47
39.926069,116.337645,0,358,39792.5381018519,2008-12-10,12:54:52
39.926069,116.337645,0,358,39792.5381365741,2008-12-10,12:54:55
39.926073,116.337645,0,358,39792.5381597222,2008-12-10,12:54:57
39.926083,116.337644,0,358,39792.5382175926,2008-12-10,12:55:02
39.926092,116.337596,0,358,39792.5383333333,2008-12-10,12:55:12
39.926092,116.337596,0,358,39792.5383680556,2008-12-10,12:55:15
39.926097,116.337596,0,358,39792.5383912037,2008-12-10,12:55:17
39.926107,116.337597,0,358,39792.5384490741,2008-12-10,12:55:22
39.92619,116.337633,0,358,39792.5385069444,2008-12-10,12:55:27
39.926247,116.337678,0,357,39792.5385648148,2008-12-10,12:55:32
39.926309,116.33773,0,357,39792.5386226852,2008-12-10,12:55:37
39.926405,116.337795,0,357,39792.5386805556,2008-12-10,12:55:42
39.926393,116.337837,0,356,39792.5387384259,2008-12-10,12:55:47
39.926415,116.337882,0,355,39792.5387962963,2008-12-10,12:55:52
39.926434,116.337935,0,355,39792.5388541667,2008-12-10,12:55:57
39.926471,116.337957,0,355,39792.538912037,2008-12-10,12:56:02
39.92653,116.337984,0,355,39792.5389699074,2008-12-10,12:56:07
39.926505,116.337969,0,354,39792.5390277778,2008-12-10,12:56:12
39.926479,116.337923,0,354,39792.5390856481,2008-12-10,12:56:17
39.926399,116.337877,0,354,39792.5391435185,2008-12-10,12:56:22
39.926392,116.337867,0,354,39792.5392592593,2008-12-10,12:56:32
39.926392,116.337867,0,354,39792.5392939815,2008-12-10,12:56:35
39.926398,116.337866,0,354,39792.5393171296,2008-12-10,12:56:37
39.926369,116.337859,0,354,39792.539375,2008-12-10,12:56:42
39.926297,116.337826,0,354,39792.5394328704,2008-12-10,12:56:47
39.926138,116.337786,0,354,39792.5394907407,2008-12-10,12:56:52
39.926092,116.33777,0,354,39792.5395486111,2008-12-10,12:56:57
39.926023,116.33769,0,354,39792.5396064815,2008-12-10,12:57:02
39.926026,116.337619,0,354,39792.5396643518,2008-12-10,12:57:07
39.925996,116.337533,0,354,39792.5397222222,2008-12-10,12:57:12
39.925991,116.337471,0,355,39792.5397800926,2008-12-10,12:57:17
39.925895,116.337438,0,355,39792.539837963,2008-12-10,12:57:22
39.925831,116.337435,0,354,39792.5398958333,2008-12-10,12:57:27
39.925718,116.337414,0,354,39792.5399537037,2008-12-10,12:57:32
39.925697,116.337358,0,354,39792.5400115741,2008-12-10,12:57:37
39.92577,116.337407,0,354,39792.5400694444,2008-12-10,12:57:42
39.925896,116.337486,0,354,39792.5401273148,2008-12-10,12:57:47
39.925893,116.337486,0,354,39792.5401851852,2008-12-10,12:57:52
39.925893,116.337486,0,354,39792.5402199074,2008-12-10,12:57:55
39.925891,116.337486,0,354,39792.5402430556,2008-12-10,12:57:57
39.925937,116.337485,0,354,39792.5403009259,2008-12-10,12:58:02
39.926013,116.337501,0,354,39792.5403587963,2008-12-10,12:58:07
39.925978,116.337563,0,353,39792.540474537,2008-12-10,12:58:17
39.925978,116.337563,0,353,39792.5405092593,2008-12-10,12:58:20
39.925974,116.337562,0,353,39792.5405324074,2008-12-10,12:58:22
39.925956,116.337533,0,352,39792.5405902778,2008-12-10,12:58:27
39.925918,116.337503,0,352,39792.5406481481,2008-12-10,12:58:32
39.925906,116.337492,0,353,39792.5407060185,2008-12-10,12:58:37
39.925975,116.337519,0,352,39792.5407638889,2008-12-10,12:58:42
39.926015,116.337587,0,352,39792.5408217593,2008-12-10,12:58:47
39.926122,116.337725,0,352,39792.5408796296,2008-12-10,12:58:52
39.926147,116.337768,0,352,39792.5409375,2008-12-10,12:58:57
39.926186,116.337768,0,352,39792.5409953704,2008-12-10,12:59:02
39.926108,116.337754,0,352,39792.5410532407,2008-12-10,12:59:07
39.926117,116.337747,0,352,39792.5411689815,2008-12-10,12:59:17
39.926117,116.337745,0,353,39792.5412268518,2008-12-10,12:59:22
39.926117,116.337745,0,353,39792.5412615741,2008-12-10,12:59:25
39.926118,116.337745,0,353,39792.5412847222,2008-12-10,12:59:27
39.926143,116.337775,0,353,39792.5413425926,2008-12-10,12:59:32
39.926205,116.337849,0,353,39792.541400463,2008-12-10,12:59:37
39.926335,116.337898,0,353,39792.5414583333,2008-12-10,12:59:42
39.926429,116.337934,0,353,39792.5415162037,2008-12-10,12:59:47
39.926405,116.337934,0,353,39792.5415740741,2008-12-10,12:59:52
39.926382,116.337929,0,353,39792.5416319444,2008-12-10,12:59:57
39.926381,116.337928,0,353,39792.5416898148,2008-12-10,13:00:02
39.926381,116.337928,0,353,39792.541724537,2008-12-10,13:00:05
39.926374,116.337924,0,353,39792.5417476852,2008-12-10,13:00:07
39.9264,116.337947,0,353,39792.5418055556,2008-12-10,13:00:12
39.9264,116.337947,0,353,39792.5418634259,2008-12-10,13:00:17
39.926407,116.337948,0,353,39792.5419212963,2008-12-10,13:00:22
39.926412,116.337947,0,353,39792.5419791667,2008-12-10,13:00:27
39.926413,116.337947,0,352,39792.542037037,2008-12-10,13:00:32
39.926406,116.337947,0,352,39792.5420949074,2008-12-10,13:00:37
39.926398,116.337946,0,352,39792.5421527778,2008-12-10,13:00:42
39.926398,116.337946,0,352,39792.5421875,2008-12-10,13:00:45
39.926391,116.337946,0,352,39792.5422106481,2008-12-10,13:00:47
39.926382,116.337942,0,352,39792.5422685185,2008-12-10,13:00:52
39.926379,116.337928,0,352,39792.5423263889,2008-12-10,13:00:57
39.926375,116.337905,0,352,39792.5423842593,2008-12-10,13:01:02
39.926386,116.337909,0,352,39792.5424421296,2008-12-10,13:01:07
39.926386,116.337909,0,352,39792.5424768519,2008-12-10,13:01:10
39.926385,116.337908,0,352,39792.5425,2008-12-10,13:01:12
39.926375,116.337907,0,352,39792.5425578704,2008-12-10,13:01:17
39.92637,116.337896,0,352,39792.5426157407,2008-12-10,13:01:22
39.926102,116.337553,0,356,39792.5427314815,2008-12-10,13:01:32
39.926105,116.337553,0,356,39792.5427893519,2008-12-10,13:01:37
39.926104,116.337554,0,356,39792.5428472222,2008-12-10,13:01:42
39.926104,116.337554,0,356,39792.5428819444,2008-12-10,13:01:45
39.926105,116.337554,0,356,39792.5429050926,2008-12-10,13:01:47
39.926115,116.337556,0,356,39792.542962963,2008-12-10,13:01:52
39.92611,116.337563,0,342,39792.5430787037,2008-12-10,13:02:02
39.926114,116.337563,0,342,39792.5431365741,2008-12-10,13:02:07
39.926117,116.337562,0,343,39792.5431944444,2008-12-10,13:02:12
39.926113,116.337563,0,343,39792.5432523148,2008-12-10,13:02:17
39.926113,116.337563,0,343,39792.543287037,2008-12-10,13:02:20
39.926106,116.337562,0,343,39792.5433101852,2008-12-10,13:02:22
39.926088,116.337599,0,342,39792.5433680556,2008-12-10,13:02:27
39.926243,116.337741,0,337,39792.5434259259,2008-12-10,13:02:32
39.926435,116.337807,0,293,39792.5434837963,2008-12-10,13:02:37
39.926431,116.337725,0,262,39792.5435416667,2008-12-10,13:02:42
39.926409,116.337685,0,244,39792.543599537,2008-12-10,13:02:47
39.92639,116.337637,0,232,39792.5436574074,2008-12-10,13:02:52
39.926398,116.337636,0,233,39792.5437731481,2008-12-10,13:03:02
39.926398,116.337636,0,233,39792.5438078704,2008-12-10,13:03:05
39.926395,116.337636,0,233,39792.5438310185,2008-12-10,13:03:07
39.926384,116.337635,0,233,39792.5438888889,2008-12-10,13:03:12
39.926375,116.337634,0,233,39792.5439467593,2008-12-10,13:03:17
39.92635,116.337609,0,237,39792.5440046296,2008-12-10,13:03:22
39.926263,116.337806,0,349,39792.5440625,2008-12-10,13:03:27
39.926256,116.337775,0,352,39792.5441203704,2008-12-10,13:03:32
39.926256,116.337775,0,352,39792.5441550926,2008-12-10,13:03:35
39.926254,116.337773,0,352,39792.5441782407,2008-12-10,13:03:37
39.926167,116.337713,0,353,39792.5442361111,2008-12-10,13:03:42
39.926094,116.337678,0,353,39792.5442939815,2008-12-10,13:03:47
39.926122,116.337683,0,353,39792.5443518519,2008-12-10,13:03:52
39.926122,116.337683,0,353,39792.5443865741,2008-12-10,13:03:55
39.926125,116.337683,0,353,39792.5444097222,2008-12-10,13:03:57
39.926139,116.337682,0,354,39792.544525463,2008-12-10,13:04:07
39.926139,116.337682,0,354,39792.5445601852,2008-12-10,13:04:10
39.926133,116.337676,0,354,39792.5445833333,2008-12-10,13:04:12
39.926183,116.337716,0,353,39792.5446412037,2008-12-10,13:04:17
39.926183,116.337717,0,353,39792.5446990741,2008-12-10,13:04:22
39.926183,116.337717,0,353,39792.5447337963,2008-12-10,13:04:25
39.92619,116.337719,0,353,39792.5447569444,2008-12-10,13:04:27
39.926248,116.337785,0,353,39792.5448148148,2008-12-10,13:04:32
39.926379,116.33788,0,354,39792.5448726852,2008-12-10,13:04:37
39.92643,116.337897,0,354,39792.5449305556,2008-12-10,13:04:42
39.92643,116.337886,0,354,39792.5449884259,2008-12-10,13:04:47
39.926453,116.337879,0,354,39792.5450462963,2008-12-10,13:04:52
39.926453,116.337879,0,354,39792.5450810185,2008-12-10,13:04:55
39.926454,116.337879,0,354,39792.5451041667,2008-12-10,13:04:57
39.92635,116.337856,0,354,39792.545162037,2008-12-10,13:05:02
39.926236,116.337838,0,353,39792.5452199074,2008-12-10,13:05:07
39.926226,116.337837,0,354,39792.5452777778,2008-12-10,13:05:12
39.926228,116.337836,0,354,39792.5453356481,2008-12-10,13:05:17
39.926228,116.337836,0,354,39792.5453703704,2008-12-10,13:05:20
39.926234,116.337834,0,354,39792.5453935185,2008-12-10,13:05:22
39.926214,116.33781,0,354,39792.5454513889,2008-12-10,13:05:27
39.926215,116.33771,0,354,39792.5455092593,2008-12-10,13:05:32
39.926214,116.337689,0,354,39792.5455671296,2008-12-10,13:05:37
39.926138,116.337659,0,353,39792.545625,2008-12-10,13:05:42
39.926052,116.337614,0,353,39792.5456828704,2008-12-10,13:05:47
39.926061,116.337604,0,352,39792.5457407407,2008-12-10,13:05:52
39.9261,116.337627,0,352,39792.5457986111,2008-12-10,13:05:57
39.926124,116.337645,0,352,39792.5458564815,2008-12-10,13:06:02
39.926124,116.337645,0,352,39792.5458912037,2008-12-10,13:06:05
39.926132,116.337647,0,352,39792.5459143519,2008-12-10,13:06:07
39.926146,116.337656,0,352,39792.5460300926,2008-12-10,13:06:17
39.926146,116.337656,0,352,39792.5460648148,2008-12-10,13:06:20
39.926154,116.337661,0,352,39792.546087963,2008-12-10,13:06:22
39.926252,116.337799,0,352,39792.5461458333,2008-12-10,13:06:27
39.926321,116.337894,0,352,39792.5462037037,2008-12-10,13:06:32
39.926408,116.337966,0,352,39792.5462615741,2008-12-10,13:06:37
39.926471,116.338027,0,353,39792.5463194444,2008-12-10,13:06:42
39.926533,116.338087,0,353,39792.5463773148,2008-12-10,13:06:47
39.926654,116.338275,0,353,39792.5464351852,2008-12-10,13:06:52
39.926815,116.33846,0,353,39792.5464930556,2008-12-10,13:06:57
39.926839,116.338482,0,353,39792.5465509259,2008-12-10,13:07:02
39.926792,116.338412,0,354,39792.5466087963,2008-12-10,13:07:07
39.926784,116.338393,0,354,39792.5466666667,2008-12-10,13:07:12
39.926785,116.338377,0,355,39792.546724537,2008-12-10,13:07:17
39.926785,116.338377,0,355,39792.5467592593,2008-12-10,13:07:20
39.926787,116.338377,0,355,39792.5467824074,2008-12-10,13:07:22
39.926798,116.338395,0,355,39792.5468402778,2008-12-10,13:07:27
39.926788,116.338405,0,356,39792.5468981481,2008-12-10,13:07:32
39.926742,116.33837,0,356,39792.5469560185,2008-12-10,13:07:37
39.926707,116.33831,0,356,39792.5470138889,2008-12-10,13:07:42
39.926669,116.338255,0,356,39792.5470717593,2008-12-10,13:07:47
39.926646,116.338206,0,357,39792.5471296296,2008-12-10,13:07:52
39.926606,116.338142,0,357,39792.5471875,2008-12-10,13:07:57
39.926547,116.338079,0,358,39792.5472453704,2008-12-10,13:08:02
39.926486,116.338041,0,358,39792.5473032407,2008-12-10,13:08:07
39.926415,116.337969,0,358,39792.5473611111,2008-12-10,13:08:12
39.926394,116.337913,0,358,39792.5474189815,2008-12-10,13:08:17
39.926346,116.337839,0,358,39792.5474768518,2008-12-10,13:08:22
39.926237,116.337739,0,357,39792.5475347222,2008-12-10,13:08:27
39.926192,116.337691,0,356,39792.5475925926,2008-12-10,13:08:32
39.926151,116.337659,0,355,39792.547650463,2008-12-10,13:08:37
39.926131,116.337669,0,354,39792.5477083333,2008-12-10,13:08:42
39.92618,116.337723,0,353,39792.5477662037,2008-12-10,13:08:47
39.926332,116.337905,0,352,39792.5478240741,2008-12-10,13:08:52
39.926332,116.337905,0,352,39792.5478587963,2008-12-10,13:08:55
39.926326,116.337906,0,352,39792.5478819444,2008-12-10,13:08:57
39.926345,116.337902,0,352,39792.5479398148,2008-12-10,13:09:02
39.926315,116.337894,0,351,39792.5479976852,2008-12-10,13:09:07
39.926292,116.337891,0,351,39792.5480555556,2008-12-10,13:09:12
39.926295,116.337876,0,351,39792.5481134259,2008-12-10,13:09:17
39.926295,116.337874,0,351,39792.5481712963,2008-12-10,13:09:22
39.926295,116.337874,0,351,39792.5482060185,2008-12-10,13:09:25
39.926291,116.337872,0,351,39792.5482291667,2008-12-10,13:09:27
39.926287,116.337861,0,351,39792.548287037,2008-12-10,13:09:32
39.926287,116.337861,0,351,39792.5483217593,2008-12-10,13:09:35
39.926281,116.337858,0,351,39792.5483449074,2008-12-10,13:09:37
39.926272,116.337838,0,351,39792.5484027778,2008-12-10,13:09:42
39.926209,116.337781,0,350,39792.5484606481,2008-12-10,13:09:47
39.926208,116.337791,0,350,39792.5485185185,2008-12-10,13:09:52
39.926185,116.337801,0,350,39792.5485763889,2008-12-10,13:09:57
39.926191,116.337777,0,350,39792.5486342593,2008-12-10,13:10:02
39.926191,116.337777,0,350,39792.5486689815,2008-12-10,13:10:05
39.926188,116.337778,0,350,39792.5486921296,2008-12-10,13:10:07
39.926299,116.337871,0,350,39792.54875,2008-12-10,13:10:12
39.926418,116.337969,0,351,39792.5488078704,2008-12-10,13:10:17
39.926582,116.338092,0,351,39792.5488657407,2008-12-10,13:10:22
39.926676,116.338177,0,351,39792.5489236111,2008-12-10,13:10:27
39.926619,116.338185,0,351,39792.5489814815,2008-12-10,13:10:32
39.926518,116.338131,0,351,39792.5490393518,2008-12-10,13:10:37
39.926506,116.33812,0,351,39792.5490972222,2008-12-10,13:10:42
39.9265,116.338131,0,351,39792.5491550926,2008-12-10,13:10:47
39.9265,116.338131,0,351,39792.5491898148,2008-12-10,13:10:50
39.9265,116.338131,0,351,39792.549212963,2008-12-10,13:10:52
39.926466,116.338121,0,351,39792.5492708333,2008-12-10,13:10:57
39.926452,116.338088,0,352,39792.5493287037,2008-12-10,13:11:02
39.926504,116.338079,0,352,39792.5493865741,2008-12-10,13:11:07
39.926504,116.338079,0,352,39792.5494212963,2008-12-10,13:11:10
39.926498,116.338079,0,352,39792.5494444444,2008-12-10,13:11:12
39.926421,116.338061,0,352,39792.5495023148,2008-12-10,13:11:17
39.92628,116.337819,0,353,39792.5526851852,2008-12-10,13:15:52
39.926169,116.33771,0,352,39792.5527430556,2008-12-10,13:15:57
39.92614,116.337669,0,352,39792.5528009259,2008-12-10,13:16:02
39.926096,116.337616,0,352,39792.5528587963,2008-12-10,13:16:07
39.926082,116.337591,0,352,39792.5529166667,2008-12-10,13:16:12
39.926138,116.337637,0,352,39792.552974537,2008-12-10,13:16:17
39.926197,116.337676,0,353,39792.5530324074,2008-12-10,13:16:22
39.9262,116.337684,0,352,39792.5530902778,2008-12-10,13:16:27
39.926197,116.337692,0,352,39792.5531481481,2008-12-10,13:16:32
39.926195,116.337693,0,352,39792.5532060185,2008-12-10,13:16:37
39.926195,116.337693,0,352,39792.5532407407,2008-12-10,13:16:40
39.926197,116.337692,0,352,39792.5532638889,2008-12-10,13:16:42
39.926184,116.337693,0,352,39792.5533217593,2008-12-10,13:16:47
39.926184,116.337695,0,352,39792.5533796296,2008-12-10,13:16:52
39.926182,116.337695,0,352,39792.5534375,2008-12-10,13:16:57
39.926186,116.337696,0,352,39792.5534953704,2008-12-10,13:17:02
39.92619,116.337698,0,352,39792.5535532407,2008-12-10,13:17:07
39.92619,116.337698,0,352,39792.553587963,2008-12-10,13:17:10
39.926189,116.337701,0,352,39792.5536111111,2008-12-10,13:17:12
39.926209,116.337714,0,351,39792.5536689815,2008-12-10,13:17:17
39.926216,116.337716,0,350,39792.5537268519,2008-12-10,13:17:22
39.926216,116.337716,0,350,39792.5537615741,2008-12-10,13:17:25
39.926224,116.337716,0,350,39792.5537847222,2008-12-10,13:17:27
39.926211,116.337711,0,350,39792.5538425926,2008-12-10,13:17:32
39.926211,116.337711,0,350,39792.5538773148,2008-12-10,13:17:35
39.926205,116.337706,0,350,39792.553900463,2008-12-10,13:17:37
39.926173,116.337733,0,350,39792.5539583333,2008-12-10,13:17:42
39.926164,116.337736,0,350,39792.5540162037,2008-12-10,13:17:47
39.92602,116.337656,0,349,39792.5540740741,2008-12-10,13:17:52
39.925982,116.33761,0,349,39792.5541319444,2008-12-10,13:17:57
39.925982,116.33761,0,349,39792.5541666667,2008-12-10,13:18:00
39.925981,116.337611,0,349,39792.5541898148,2008-12-10,13:18:02
39.92599,116.337621,0,350,39792.5542476852,2008-12-10,13:18:07
39.926036,116.337648,0,350,39792.5543055556,2008-12-10,13:18:12
39.926049,116.337694,0,350,39792.5543634259,2008-12-10,13:18:17
39.926008,116.337691,0,350,39792.5544212963,2008-12-10,13:18:22
39.925954,116.337687,0,350,39792.5544791667,2008-12-10,13:18:27
39.925911,116.33768,0,350,39792.554537037,2008-12-10,13:18:32
39.925898,116.337663,0,350,39792.5545949074,2008-12-10,13:18:37
39.925898,116.337663,0,350,39792.5546296296,2008-12-10,13:18:40
39.925895,116.337662,0,350,39792.5546527778,2008-12-10,13:18:42
39.925959,116.337705,0,350,39792.5547106481,2008-12-10,13:18:47
39.925988,116.33771,0,350,39792.5547685185,2008-12-10,13:18:52
39.925947,116.337704,0,350,39792.5548263889,2008-12-10,13:18:57
39.925992,116.337813,0,350,39792.5548842593,2008-12-10,13:19:02
39.926043,116.337892,0,350,39792.5549421296,2008-12-10,13:19:07
39.926037,116.337894,0,350,39792.555,2008-12-10,13:19:12
39.92603,116.337894,0,351,39792.5550578704,2008-12-10,13:19:17
39.926027,116.337895,0,351,39792.5551157407,2008-12-10,13:19:22
39.926027,116.337895,0,351,39792.555150463,2008-12-10,13:19:25
39.92603,116.337894,0,351,39792.5551736111,2008-12-10,13:19:27
39.926026,116.337883,0,351,39792.5552314815,2008-12-10,13:19:32
39.926026,116.337883,0,351,39792.5552662037,2008-12-10,13:19:35
39.926032,116.337876,0,351,39792.5552893518,2008-12-10,13:19:37
39.926016,116.337864,0,351,39792.5553472222,2008-12-10,13:19:42
39.926054,116.337878,0,351,39792.5554050926,2008-12-10,13:19:47
39.926066,116.33787,0,351,39792.555462963,2008-12-10,13:19:52
39.926078,116.337863,0,351,39792.5555208333,2008-12-10,13:19:57
39.926114,116.337852,0,351,39792.5555787037,2008-12-10,13:20:02
39.926144,116.337832,0,350,39792.5556365741,2008-12-10,13:20:07
39.926113,116.337793,0,350,39792.5556944444,2008-12-10,13:20:12
39.926123,116.337758,0,350,39792.5557523148,2008-12-10,13:20:17
39.926123,116.337758,0,350,39792.555787037,2008-12-10,13:20:20
39.92613,116.337757,0,350,39792.5558101852,2008-12-10,13:20:22
39.926089,116.337732,0,350,39792.5558680556,2008-12-10,13:20:27
39.925948,116.33764,0,350,39792.5559259259,2008-12-10,13:20:32
39.925949,116.33766,0,350,39792.5559837963,2008-12-10,13:20:37
39.925989,116.337676,0,350,39792.5560416667,2008-12-10,13:20:42
39.926001,116.337666,0,350,39792.556099537,2008-12-10,13:20:47
39.926082,116.337668,0,350,39792.5561574074,2008-12-10,13:20:52
39.926142,116.337699,0,349,39792.5562731481,2008-12-10,13:21:02
39.926161,116.337708,0,349,39792.5563310185,2008-12-10,13:21:07
39.926158,116.337713,0,349,39792.5563888889,2008-12-10,13:21:12
39.926158,116.337713,0,349,39792.5564236111,2008-12-10,13:21:15
39.926155,116.337715,0,349,39792.5564467593,2008-12-10,13:21:17
39.926172,116.337738,0,349,39792.5565046296,2008-12-10,13:21:22
39.926298,116.337894,0,349,39792.5565625,2008-12-10,13:21:27
39.926335,116.337977,0,349,39792.5566203704,2008-12-10,13:21:32
39.926316,116.337971,0,350,39792.5566782407,2008-12-10,13:21:37
39.926296,116.337962,0,350,39792.5567361111,2008-12-10,13:21:42
39.92628,116.337962,0,350,39792.5567939815,2008-12-10,13:21:47
39.926285,116.337955,0,350,39792.5568518518,2008-12-10,13:21:52
39.926286,116.337954,0,350,39792.5569097222,2008-12-10,13:21:57
39.926283,116.337953,0,351,39792.5569675926,2008-12-10,13:22:02
39.926276,116.337951,0,351,39792.557025463,2008-12-10,13:22:07
39.926276,116.337951,0,351,39792.5570601852,2008-12-10,13:22:10
39.926271,116.337948,0,351,39792.5570833333,2008-12-10,13:22:12
39.926257,116.337951,0,350,39792.5571412037,2008-12-10,13:22:17
39.926249,116.337987,0,350,39792.5571990741,2008-12-10,13:22:22
39.926273,116.338015,0,351,39792.5572569444,2008-12-10,13:22:27
39.926284,116.338057,0,351,39792.5573148148,2008-12-10,13:22:32
39.92628,116.33806,0,352,39792.5573726852,2008-12-10,13:22:37
39.926283,116.33806,0,352,39792.5574305556,2008-12-10,13:22:42
39.926283,116.33806,0,352,39792.5574652778,2008-12-10,13:22:45
39.926287,116.338059,0,352,39792.5574884259,2008-12-10,13:22:47
39.926293,116.33808,0,352,39792.5575462963,2008-12-10,13:22:52
39.926317,116.338105,0,352,39792.5576041667,2008-12-10,13:22:57
39.926441,116.338261,0,353,39792.5577199074,2008-12-10,13:23:07
39.926487,116.338302,0,353,39792.5577777778,2008-12-10,13:23:12
39.926486,116.338325,0,353,39792.5578356481,2008-12-10,13:23:17
39.926422,116.338306,0,353,39792.5578935185,2008-12-10,13:23:22
39.926425,116.338306,0,353,39792.5579513889,2008-12-10,13:23:27
39.926428,116.338307,0,353,39792.5580092593,2008-12-10,13:23:32
39.926428,116.338307,0,353,39792.5580439815,2008-12-10,13:23:35
39.92643,116.338308,0,353,39792.5580671296,2008-12-10,13:23:37
39.92645,116.338323,0,353,39792.558125,2008-12-10,13:23:42
39.926477,116.338338,0,354,39792.5582407407,2008-12-10,13:23:52
39.926462,116.338349,0,355,39792.5582986111,2008-12-10,13:23:57
39.926455,116.338345,0,354,39792.5583564815,2008-12-10,13:24:02
39.926454,116.338347,0,354,39792.5584143519,2008-12-10,13:24:07
39.926454,116.338347,0,354,39792.5584490741,2008-12-10,13:24:10
39.926455,116.338349,0,355,39792.5584722222,2008-12-10,13:24:12
39.926468,116.338354,0,355,39792.558587963,2008-12-10,13:24:22
39.926479,116.338376,0,355,39792.5589351852,2008-12-10,13:24:52
39.926479,116.338376,0,355,39792.5589699074,2008-12-10,13:24:55
39.926472,116.338374,0,355,39792.5589930556,2008-12-10,13:24:57
39.926397,116.338287,0,354,39792.5590509259,2008-12-10,13:25:02
39.926337,116.338189,0,354,39792.5591087963,2008-12-10,13:25:07
39.926271,116.33811,0,354,39792.5591666667,2008-12-10,13:25:12
39.926267,116.338085,0,354,39792.559224537,2008-12-10,13:25:17
39.926272,116.338049,0,354,39792.5592824074,2008-12-10,13:25:22
39.92625,116.338005,0,353,39792.5593402778,2008-12-10,13:25:27
39.92624,116.338001,0,353,39792.5593981481,2008-12-10,13:25:32
39.926196,116.337919,0,353,39792.5594560185,2008-12-10,13:25:37
39.926196,116.337919,0,353,39792.5594907407,2008-12-10,13:25:40
39.926192,116.337918,0,352,39792.5595138889,2008-12-10,13:25:42
39.9262,116.337906,0,353,39792.5595717593,2008-12-10,13:25:47
39.926209,116.337904,0,353,39792.5596296296,2008-12-10,13:25:52
39.926209,116.337904,0,353,39792.5596643519,2008-12-10,13:25:55
39.926206,116.3379,0,353,39792.5596875,2008-12-10,13:25:57
39.926153,116.337843,0,353,39792.5597453704,2008-12-10,13:26:02
39.926142,116.337841,0,353,39792.5598032407,2008-12-10,13:26:07
39.926117,116.337813,0,352,39792.5598611111,2008-12-10,13:26:12
39.926092,116.337733,0,352,39792.5599189815,2008-12-10,13:26:17
39.926082,116.337711,0,352,39792.5599768519,2008-12-10,13:26:22
39.925894,116.3375,0,353,39792.5628125,2008-12-10,13:30:27
39.925876,116.337412,0,354,39792.5628703704,2008-12-10,13:30:32
39.925868,116.337375,0,354,39792.5629282407,2008-12-10,13:30:37
39.925739,116.337269,0,354,39792.5629861111,2008-12-10,13:30:42
39.925698,116.337271,0,353,39792.5630439815,2008-12-10,13:30:47
39.925665,116.337243,0,353,39792.5631018518,2008-12-10,13:30:52
39.925633,116.337212,0,353,39792.5631597222,2008-12-10,13:30:57
39.925615,116.33722,0,353,39792.5632175926,2008-12-10,13:31:02
39.925577,116.337239,0,353,39792.563275463,2008-12-10,13:31:07
39.925531,116.337222,0,353,39792.5633333333,2008-12-10,13:31:12
39.925589,116.337308,0,353,39792.5633912037,2008-12-10,13:31:17
39.925579,116.337295,0,353,39792.5634490741,2008-12-10,13:31:22
39.925586,116.337288,0,353,39792.5635069444,2008-12-10,13:31:27
39.925586,116.337288,0,353,39792.5635416667,2008-12-10,13:31:30
39.925589,116.337288,0,353,39792.5635648148,2008-12-10,13:31:32
39.925659,116.337325,0,353,39792.5636226852,2008-12-10,13:31:37
39.925681,116.337338,0,353,39792.5636805556,2008-12-10,13:31:42
39.925681,116.337347,0,353,39792.5637384259,2008-12-10,13:31:47
39.925691,116.337359,0,353,39792.5637962963,2008-12-10,13:31:52
39.925721,116.337392,0,353,39792.5638541667,2008-12-10,13:31:57
39.925773,116.337431,0,354,39792.5639699074,2008-12-10,13:32:07
39.925773,116.337431,0,354,39792.5640046296,2008-12-10,13:32:10
39.925779,116.337436,0,355,39792.5640277778,2008-12-10,13:32:12
39.925762,116.337425,0,356,39792.5641435185,2008-12-10,13:32:22
39.925686,116.337378,0,356,39792.5642013889,2008-12-10,13:32:27
39.925619,116.337313,0,357,39792.5642592593,2008-12-10,13:32:32
39.925722,116.337375,0,357,39792.5643171296,2008-12-10,13:32:37
39.92572,116.337387,0,357,39792.564375,2008-12-10,13:32:42
39.92571,116.337386,0,357,39792.5644328704,2008-12-10,13:32:47
39.925715,116.337424,0,357,39792.5644907407,2008-12-10,13:32:52
39.925715,116.337424,0,357,39792.564525463,2008-12-10,13:32:55
39.92571,116.337428,0,357,39792.5645486111,2008-12-10,13:32:57
39.925762,116.337482,0,357,39792.5646064815,2008-12-10,13:33:02
39.925852,116.337668,0,358,39792.5646643518,2008-12-10,13:33:07
39.925974,116.337855,0,358,39792.5647222222,2008-12-10,13:33:12
39.926056,116.337947,0,358,39792.5647800926,2008-12-10,13:33:17
39.926111,116.338015,0,359,39792.564837963,2008-12-10,13:33:22
39.92614,116.338078,0,359,39792.5648958333,2008-12-10,13:33:27
39.926183,116.338109,0,359,39792.5649537037,2008-12-10,13:33:32
39.926171,116.338044,0,359,39792.5650115741,2008-12-10,13:33:37
39.926171,116.338044,0,359,39792.5650462963,2008-12-10,13:33:40
39.926167,116.33804,0,359,39792.5650694444,2008-12-10,13:33:42
39.926042,116.337831,0,359,39792.5651273148,2008-12-10,13:33:47
39.926032,116.337778,0,359,39792.5651851852,2008-12-10,13:33:52
39.926051,116.33775,0,359,39792.5652430556,2008-12-10,13:33:57
39.926104,116.337807,0,359,39792.5653009259,2008-12-10,13:34:02
39.926079,116.337773,0,359,39792.5653587963,2008-12-10,13:34:07
39.926071,116.337795,0,358,39792.5654166667,2008-12-10,13:34:12
39.926071,116.337795,0,358,39792.5654513889,2008-12-10,13:34:15
39.926063,116.337793,0,359,39792.565474537,2008-12-10,13:34:17
39.926044,116.337781,0,358,39792.5655324074,2008-12-10,13:34:22
39.926053,116.337776,0,358,39792.5655902778,2008-12-10,13:34:27
39.926065,116.337774,0,358,39792.5657060185,2008-12-10,13:34:37
39.926047,116.337782,0,358,39792.5657638889,2008-12-10,13:34:42
39.926167,116.338024,0,364,39792.5691782407,2008-12-10,13:39:37
39.926255,116.338129,0,364,39792.5692361111,2008-12-10,13:39:42
39.926279,116.338163,0,364,39792.5692939815,2008-12-10,13:39:47
39.926267,116.338133,0,364,39792.5693518519,2008-12-10,13:39:52
39.926237,116.338139,0,365,39792.5694097222,2008-12-10,13:39:57
39.926211,116.338118,0,365,39792.5694675926,2008-12-10,13:40:02
39.926211,116.338118,0,365,39792.5695023148,2008-12-10,13:40:05
39.926216,116.338126,0,366,39792.569525463,2008-12-10,13:40:07
39.926204,116.338104,0,366,39792.5695833333,2008-12-10,13:40:12
39.926219,116.338141,0,366,39792.5696412037,2008-12-10,13:40:17
39.926223,116.338144,0,366,39792.5696990741,2008-12-10,13:40:22
39.926226,116.338147,0,366,39792.5697569444,2008-12-10,13:40:27
39.926226,116.338147,0,366,39792.5697916667,2008-12-10,13:40:30
39.926229,116.338147,0,366,39792.5698148148,2008-12-10,13:40:32
39.926242,116.338149,0,367,39792.5699305556,2008-12-10,13:40:42
39.926242,116.338149,0,367,39792.5699652778,2008-12-10,13:40:45
39.926241,116.338149,0,367,39792.5699884259,2008-12-10,13:40:47
39.926254,116.338151,0,367,39792.5700462963,2008-12-10,13:40:52
39.926254,116.338151,0,367,39792.5700810185,2008-12-10,13:40:55
39.926247,116.33815,0,367,39792.5701041667,2008-12-10,13:40:57
39.926225,116.338124,0,367,39792.570162037,2008-12-10,13:41:02
39.926198,116.338117,0,366,39792.5702199074,2008-12-10,13:41:07
39.926197,116.338105,0,366,39792.5702777778,2008-12-10,13:41:12
39.926197,116.338105,0,366,39792.5703125,2008-12-10,13:41:15
39.926205,116.338104,0,366,39792.5703356481,2008-12-10,13:41:17
39.926227,116.338117,0,366,39792.5704513889,2008-12-10,13:41:27
39.926228,116.338111,0,366,39792.5705092593,2008-12-10,13:41:32
39.926226,116.338109,0,367,39792.5705671296,2008-12-10,13:41:37
39.926223,116.338107,0,367,39792.570625,2008-12-10,13:41:42
39.926223,116.338107,0,367,39792.5706597222,2008-12-10,13:41:45
39.926229,116.338105,0,366,39792.5706828704,2008-12-10,13:41:47
39.926239,116.338024,0,366,39792.5707407407,2008-12-10,13:41:52
39.926202,116.33793,0,365,39792.5707986111,2008-12-10,13:41:57
39.926183,116.33793,0,365,39792.5708564815,2008-12-10,13:42:02
39.926186,116.337962,0,365,39792.5709143518,2008-12-10,13:42:07
39.926188,116.337978,0,361,39792.5709722222,2008-12-10,13:42:12
39.926219,116.338032,0,358,39792.5710300926,2008-12-10,13:42:17
39.926246,116.338053,0,357,39792.571087963,2008-12-10,13:42:22
39.926274,116.338146,0,351,39792.5711458333,2008-12-10,13:42:27
39.92631,116.338133,0,332,39792.5712037037,2008-12-10,13:42:32
39.926321,116.338115,0,313,39792.5712615741,2008-12-10,13:42:37
39.926309,116.338066,0,300,39792.5713194444,2008-12-10,13:42:42
39.926318,116.338023,0,291,39792.5713773148,2008-12-10,13:42:47
39.926318,116.338023,0,291,39792.571412037,2008-12-10,13:42:50
39.926321,116.338022,0,286,39792.5714351852,2008-12-10,13:42:52
39.92633,116.338018,0,281,39792.5714930556,2008-12-10,13:42:57
39.926368,116.337968,0,271,39792.5715509259,2008-12-10,13:43:02
39.926343,116.337878,0,256,39792.5716087963,2008-12-10,13:43:07
39.926341,116.337876,0,254,39792.5716666667,2008-12-10,13:43:12
39.926337,116.337873,0,253,39792.571724537,2008-12-10,13:43:17
39.926337,116.337873,0,253,39792.5717592593,2008-12-10,13:43:20
39.926329,116.337871,0,253,39792.5717824074,2008-12-10,13:43:22
39.92632,116.337834,0,249,39792.5718402778,2008-12-10,13:43:27
39.926312,116.337714,0,239,39792.5718981481,2008-12-10,13:43:32
39.926282,116.337529,0,235,39792.5719560185,2008-12-10,13:43:37
39.926243,116.33749,0,234,39792.5720138889,2008-12-10,13:43:42
39.9262,116.337419,0,232,39792.5720717593,2008-12-10,13:43:47
39.926189,116.337412,0,232,39792.5721296296,2008-12-10,13:43:52
39.92619,116.337464,0,232,39792.5721875,2008-12-10,13:43:57
39.9262,116.337486,0,233,39792.5722453704,2008-12-10,13:44:02
39.926194,116.337496,0,232,39792.5723032407,2008-12-10,13:44:07
39.926168,116.337485,0,229,39792.5723611111,2008-12-10,13:44:12
39.926164,116.337472,0,227,39792.5724189815,2008-12-10,13:44:17
39.926164,116.337472,0,227,39792.5724537037,2008-12-10,13:44:20
39.926161,116.33747,0,227,39792.5724768518,2008-12-10,13:44:22
39.926163,116.337439,0,226,39792.5725347222,2008-12-10,13:44:27
39.926169,116.337438,0,225,39792.5725925926,2008-12-10,13:44:32
39.926169,116.337438,0,225,39792.5726273148,2008-12-10,13:44:35
39.926171,116.337438,0,225,39792.572650463,2008-12-10,13:44:37
39.926186,116.337456,0,223,39792.5727083333,2008-12-10,13:44:42
39.926186,116.337456,0,223,39792.5727430556,2008-12-10,13:44:45
39.92618,116.337457,0,218,39792.5727662037,2008-12-10,13:44:47
39.926159,116.337365,0,214,39792.5728240741,2008-12-10,13:44:52
39.926127,116.337335,0,211,39792.5728819444,2008-12-10,13:44:57
39.926136,116.337356,0,212,39792.5729398148,2008-12-10,13:45:02
39.92613,116.337336,0,211,39792.5729976852,2008-12-10,13:45:07
39.92613,116.337336,0,211,39792.5730324074,2008-12-10,13:45:10
39.926132,116.337328,0,211,39792.5730555556,2008-12-10,13:45:12
39.926114,116.337279,0,209,39792.5731134259,2008-12-10,13:45:17
39.926114,116.337279,0,209,39792.5731481481,2008-12-10,13:45:20
39.926106,116.337276,0,209,39792.5731712963,2008-12-10,13:45:22
39.926096,116.33727,0,208,39792.5732291667,2008-12-10,13:45:27
39.926096,116.33727,0,208,39792.5732638889,2008-12-10,13:45:30
39.926093,116.337269,0,208,39792.573287037,2008-12-10,13:45:32
39.926136,116.337259,0,208,39792.5733449074,2008-12-10,13:45:37
39.926179,116.337314,0,208,39792.5734027778,2008-12-10,13:45:42
39.926179,116.337314,0,208,39792.5734375,2008-12-10,13:45:45
39.926184,116.337308,0,206,39792.5734606481,2008-12-10,13:45:47
39.926156,116.337315,0,202,39792.5735185185,2008-12-10,13:45:52
39.926122,116.337253,0,199,39792.5735763889,2008-12-10,13:45:57
39.926136,116.337156,0,192,39792.5736342593,2008-12-10,13:46:02
39.926149,116.337144,0,189,39792.5736921296,2008-12-10,13:46:07
39.926149,116.337144,0,189,39792.5737268519,2008-12-10,13:46:10
39.926154,116.337144,0,188,39792.57375,2008-12-10,13:46:12
39.926164,116.337142,0,186,39792.5738078704,2008-12-10,13:46:17
39.926156,116.337073,0,180,39792.5738657407,2008-12-10,13:46:22
39.926203,116.336872,0,142,39792.5782060185,2008-12-10,13:52:37
39.926092,116.336695,0,138,39792.5782638889,2008-12-10,13:52:42
39.926086,116.336693,0,138,39792.5783217593,2008-12-10,13:52:47
39.926086,116.336693,0,138,39792.5783564815,2008-12-10,13:52:50
39.926084,116.336696,0,138,39792.5783796296,2008-12-10,13:52:52
39.926118,116.336809,0,139,39792.5784375,2008-12-10,13:52:57
39.926207,116.336963,0,140,39792.5784953704,2008-12-10,13:53:02
39.926226,116.336944,0,140,39792.5785532407,2008-12-10,13:53:07
39.926248,116.336875,0,140,39792.5786111111,2008-12-10,13:53:12
39.926216,116.336856,0,140,39792.5786689815,2008-12-10,13:53:17
39.926169,116.336808,0,139,39792.5787268518,2008-12-10,13:53:22
39.926151,116.336738,0,138,39792.5787847222,2008-12-10,13:53:27
39.926151,116.336738,0,138,39792.5788194444,2008-12-10,13:53:30
39.926143,116.336741,0,138,39792.5788425926,2008-12-10,13:53:32
39.926157,116.336831,0,140,39792.578900463,2008-12-10,13:53:37
39.926165,116.336842,0,141,39792.5789583333,2008-12-10,13:53:42
39.92616,116.336906,0,141,39792.5790162037,2008-12-10,13:53:47
39.92616,116.336906,0,141,39792.5790509259,2008-12-10,13:53:50
39.926162,116.336913,0,140,39792.5790740741,2008-12-10,13:53:52
39.926162,116.336885,0,140,39792.5791319444,2008-12-10,13:53:57
39.926173,116.336865,0,139,39792.5791898148,2008-12-10,13:54:02
39.926177,116.336864,0,139,39792.5792476852,2008-12-10,13:54:07
39.926177,116.336864,0,139,39792.5792824074,2008-12-10,13:54:10
39.926179,116.336862,0,141,39792.5793055556,2008-12-10,13:54:12
39.926185,116.336851,0,144,39792.5793634259,2008-12-10,13:54:17
39.926183,116.336861,0,145,39792.5794212963,2008-12-10,13:54:22
39.926183,116.336861,0,145,39792.5794560185,2008-12-10,13:54:25
39.926191,116.336863,0,145,39792.5794791667,2008-12-10,13:54:27
39.926176,116.336843,0,142,39792.579537037,2008-12-10,13:54:32
39.926176,116.336843,0,142,39792.5795717593,2008-12-10,13:54:35
39.926169,116.336838,0,141,39792.5795949074,2008-12-10,13:54:37
39.926151,116.336842,0,141,39792.5796527778,2008-12-10,13:54:42
39.926142,116.336856,0,142,39792.5797106481,2008-12-10,13:54:47
39.926126,116.336827,0,143,39792.5797685185,2008-12-10,13:54:52
39.926126,116.336827,0,143,39792.5798032407,2008-12-10,13:54:55
39.92613,116.336828,0,143,39792.5798263889,2008-12-10,13:54:57
39.926127,116.336843,0,142,39792.5798842593,2008-12-10,13:55:02
39.926127,116.336843,0,142,39792.5799189815,2008-12-10,13:55:05
39.926129,116.336845,0,142,39792.5799421296,2008-12-10,13:55:07
39.926155,116.33689,0,143,39792.58,2008-12-10,13:55:12
39.926208,116.336845,0,146,39792.5800578704,2008-12-10,13:55:17
39.926191,116.336792,0,149,39792.5801157407,2008-12-10,13:55:22
39.926171,116.336751,0,150,39792.5801736111,2008-12-10,13:55:27
39.926171,116.336751,0,150,39792.5802083333,2008-12-10,13:55:30
39.926173,116.336754,0,150,39792.5802314815,2008-12-10,13:55:32
39.926185,116.336756,0,150,39792.5802893518,2008-12-10,13:55:37
39.926196,116.336758,0,151,39792.5803472222,2008-12-10,13:55:42
39.92621,116.336801,0,152,39792.5804050926,2008-12-10,13:55:47
39.92621,116.336801,0,152,39792.5804398148,2008-12-10,13:55:50
39.926218,116.336802,0,152,39792.580462963,2008-12-10,13:55:52
39.926221,116.336821,0,151,39792.5805208333,2008-12-10,13:55:57
39.926221,116.336822,0,151,39792.5805787037,2008-12-10,13:56:02
39.926217,116.336817,0,150,39792.5806365741,2008-12-10,13:56:07
39.926216,116.336815,0,150,39792.5806944444,2008-12-10,13:56:12
39.926213,116.336814,0,150,39792.5807523148,2008-12-10,13:56:17
39.926206,116.336813,0,151,39792.5808101852,2008-12-10,13:56:22
39.9262,116.336812,0,151,39792.5808680556,2008-12-10,13:56:27
39.9262,116.336812,0,151,39792.5809027778,2008-12-10,13:56:30
39.926197,116.336815,0,151,39792.5809259259,2008-12-10,13:56:32
39.926208,116.33683,0,151,39792.5809837963,2008-12-10,13:56:37
39.926231,116.336867,0,153,39792.5810416667,2008-12-10,13:56:42
39.926215,116.336847,0,153,39792.581099537,2008-12-10,13:56:47
39.926221,116.336863,0,153,39792.5811574074,2008-12-10,13:56:52
39.926219,116.33687,0,155,39792.5812152778,2008-12-10,13:56:57
39.926213,116.336866,0,155,39792.5812731481,2008-12-10,13:57:02
39.926207,116.336867,0,155,39792.5813310185,2008-12-10,13:57:07
39.926207,116.336867,0,155,39792.5813657407,2008-12-10,13:57:10
39.926199,116.336873,0,155,39792.5813888889,2008-12-10,13:57:12
39.9262,116.336883,0,154,39792.5814467593,2008-12-10,13:57:17
39.926176,116.33686,0,151,39792.5815046296,2008-12-10,13:57:22
39.926175,116.336859,0,151,39792.5815625,2008-12-10,13:57:27
39.926181,116.336859,0,151,39792.5816203704,2008-12-10,13:57:32
39.926188,116.336861,0,151,39792.5816782407,2008-12-10,13:57:37
39.926188,116.336861,0,151,39792.581712963,2008-12-10,13:57:40
39.926195,116.336861,0,151,39792.5817361111,2008-12-10,13:57:42
39.926203,116.336836,0,150,39792.5817939815,2008-12-10,13:57:47
39.926211,116.336836,0,149,39792.5818518519,2008-12-10,13:57:52
39.926211,116.336836,0,149,39792.5818865741,2008-12-10,13:57:55
39.926216,116.336836,0,148,39792.5819097222,2008-12-10,13:57:57
39.926216,116.336883,0,146,39792.5819675926,2008-12-10,13:58:02
39.926273,116.336977,0,146,39792.582025463,2008-12-10,13:58:07
39.9263,116.337051,0,145,39792.5820833333,2008-12-10,13:58:12
39.926269,116.336954,0,139,39792.5821412037,2008-12-10,13:58:17
39.926218,116.336835,0,136,39792.5821990741,2008-12-10,13:58:22
39.926218,116.336835,0,136,39792.5822337963,2008-12-10,13:58:25
39.926226,116.336833,0,135,39792.5822569444,2008-12-10,13:58:27
39.926233,116.336812,0,136,39792.5823148148,2008-12-10,13:58:32
39.926245,116.33684,0,137,39792.5823726852,2008-12-10,13:58:37
39.926209,116.336913,0,157,39792.5970717593,2008-12-10,14:19:47
39.926278,116.337254,0,149,39792.5978819444,2008-12-10,14:20:57
39.926146,116.337192,0,151,39792.5979398148,2008-12-10,14:21:02
39.926168,116.337165,0,152,39792.5979976852,2008-12-10,14:21:07
39.926184,116.33705,0,153,39792.5980555556,2008-12-10,14:21:12
39.926181,116.336978,0,153,39792.5981134259,2008-12-10,14:21:17
39.926181,116.336978,0,153,39792.5981481481,2008-12-10,14:21:20
39.926181,116.336973,0,153,39792.5981712963,2008-12-10,14:21:22
39.926169,116.336979,0,152,39792.5982291667,2008-12-10,14:21:27
39.926169,116.336979,0,152,39792.5982638889,2008-12-10,14:21:30
39.926162,116.336974,0,152,39792.598287037,2008-12-10,14:21:32
39.926172,116.336982,0,152,39792.5983449074,2008-12-10,14:21:37
39.926181,116.336984,0,152,39792.5984027778,2008-12-10,14:21:42
39.926486,116.336534,0,156,39792.5995023148,2008-12-10,14:23:17
39.926496,116.336536,0,156,39792.5995601852,2008-12-10,14:23:22
