# Supplementary material for: A location privacy protection method based on blockchain and threshold cryptography
Source: PLoS One. 2025 Jun 4;20(6):e0324551. doi: 10.1371/journal.pone.0324551 (PMC12136415; doi:10.1371/journal.pone.0324551)
Supplement: S1 File — (ZIP) [file pone.0324551.s001.zip › Data/002/Trajectory/20081211001302.plt]

Geolife trajectory
WGS 84
Altitude is in Feet
Reserved 3
0,2,255,My Track,0,0,2,8421376
0
39.931685,116.343679,0,929,39793.0090509259,2008-12-11,00:13:02
39.928187,116.337715,0,505,39793.0091666667,2008-12-11,00:13:12
39.928193,116.337728,0,537,39793.009224537,2008-12-11,00:13:17
39.928216,116.337728,0,566,39793.0092824074,2008-12-11,00:13:22
39.928172,116.337751,0,548,39793.0093402778,2008-12-11,00:13:27
39.928148,116.337752,0,529,39793.0093981481,2008-12-11,00:13:32
39.928144,116.337762,0,522,39793.0094560185,2008-12-11,00:13:37
39.928141,116.337775,0,521,39793.0095138889,2008-12-11,00:13:42
39.928115,116.337781,0,521,39793.0095717593,2008-12-11,00:13:47
39.928073,116.337776,0,520,39793.0096296296,2008-12-11,00:13:52
39.928033,116.337767,0,520,39793.0096875,2008-12-11,00:13:57
39.928,116.33775,0,519,39793.0097453704,2008-12-11,00:14:02
39.927961,116.337738,0,519,39793.0098032407,2008-12-11,00:14:07
39.92792,116.337737,0,519,39793.0098611111,2008-12-11,00:14:12
39.927758,116.337738,0,507,39793.0099189815,2008-12-11,00:14:17
39.927555,116.337735,0,492,39793.0099768518,2008-12-11,00:14:22
39.927331,116.337736,0,483,39793.0100347222,2008-12-11,00:14:27
39.926971,116.337746,0,472,39793.0100925926,2008-12-11,00:14:32
39.926474,116.337759,0,463,39793.010150463,2008-12-11,00:14:37
39.926014,116.337773,0,451,39793.0102083333,2008-12-11,00:14:42
39.925775,116.337761,0,439,39793.0102662037,2008-12-11,00:14:47
39.925728,116.33775,0,431,39793.0103240741,2008-12-11,00:14:52
39.925707,116.33775,0,422,39793.0103819444,2008-12-11,00:14:57
39.925666,116.33774,0,413,39793.0104398148,2008-12-11,00:15:02
39.92567,116.337751,0,401,39793.0104976852,2008-12-11,00:15:07
39.925662,116.337784,0,389,39793.0105555556,2008-12-11,00:15:12
39.925623,116.337885,0,375,39793.0106134259,2008-12-11,00:15:17
39.925617,116.337985,0,364,39793.0106712963,2008-12-11,00:15:22
39.925484,116.338067,0,354,39793.0107291667,2008-12-11,00:15:27
39.925132,116.338176,0,352,39793.010787037,2008-12-11,00:15:32
39.924671,116.338209,0,346,39793.0108449074,2008-12-11,00:15:37
39.924199,116.338156,0,327,39793.0109027778,2008-12-11,00:15:42
39.923947,116.338232,0,323,39793.0109606481,2008-12-11,00:15:47
39.923638,116.338274,0,315,39793.0110185185,2008-12-11,00:15:52
39.92336,116.338314,0,309,39793.0110763889,2008-12-11,00:15:57
39.922984,116.338299,0,301,39793.0111342593,2008-12-11,00:16:02
39.92279,116.338343,0,298,39793.0111921296,2008-12-11,00:16:07
39.922651,116.338372,0,296,39793.01125,2008-12-11,00:16:12
39.92265,116.338375,0,294,39793.0113078704,2008-12-11,00:16:17
39.92265,116.338375,0,294,39793.0113425926,2008-12-11,00:16:20
39.922642,116.338382,0,294,39793.0113657407,2008-12-11,00:16:22
39.922629,116.338395,0,293,39793.0114236111,2008-12-11,00:16:27
39.922599,116.338408,0,291,39793.0114814815,2008-12-11,00:16:32
39.922583,116.338434,0,288,39793.0115393519,2008-12-11,00:16:37
39.922572,116.338453,0,282,39793.0115972222,2008-12-11,00:16:42
39.922564,116.338473,0,275,39793.0116550926,2008-12-11,00:16:47
39.922547,116.338492,0,267,39793.011712963,2008-12-11,00:16:52
39.922541,116.338474,0,261,39793.0117708333,2008-12-11,00:16:57
39.922541,116.338466,0,259,39793.0118287037,2008-12-11,00:17:02
39.922541,116.338466,0,259,39793.0118634259,2008-12-11,00:17:05
39.92254,116.338471,0,258,39793.0118865741,2008-12-11,00:17:07
39.922538,116.33849,0,255,39793.0119444444,2008-12-11,00:17:12
39.922484,116.338481,0,251,39793.0120023148,2008-12-11,00:17:17
39.922342,116.338453,0,249,39793.0120601852,2008-12-11,00:17:22
39.922266,116.3384,0,247,39793.0121180556,2008-12-11,00:17:27
39.9222,116.338403,0,240,39793.0121759259,2008-12-11,00:17:32
39.922012,116.33853,0,239,39793.0122337963,2008-12-11,00:17:37
39.92195,116.338521,0,239,39793.0122916667,2008-12-11,00:17:42
39.921928,116.338522,0,238,39793.012349537,2008-12-11,00:17:47
39.921889,116.338547,0,240,39793.0124074074,2008-12-11,00:17:52
39.921789,116.338746,0,238,39793.0124652778,2008-12-11,00:17:57
39.921837,116.339249,0,233,39793.0125231481,2008-12-11,00:18:02
39.921882,116.339682,0,224,39793.0125810185,2008-12-11,00:18:07
39.921858,116.340026,0,218,39793.0126388889,2008-12-11,00:18:12
39.92187,116.340065,0,215,39793.0126967593,2008-12-11,00:18:17
39.92187,116.340065,0,215,39793.0127314815,2008-12-11,00:18:20
39.921878,116.34007,0,214,39793.0127546296,2008-12-11,00:18:22
39.921895,116.340074,0,211,39793.0128125,2008-12-11,00:18:27
39.921912,116.340328,0,198,39793.0128703704,2008-12-11,00:18:32
39.921887,116.340882,0,195,39793.0129282407,2008-12-11,00:18:37
39.921875,116.341607,0,188,39793.0129861111,2008-12-11,00:18:42
39.921852,116.342327,0,188,39793.0130439815,2008-12-11,00:18:47
39.921819,116.343047,0,190,39793.0131018519,2008-12-11,00:18:52
39.921804,116.343737,0,191,39793.0131597222,2008-12-11,00:18:57
39.921794,116.344285,0,182,39793.0132175926,2008-12-11,00:19:02
39.921868,116.344472,0,165,39793.013275463,2008-12-11,00:19:07
39.921896,116.344477,0,157,39793.0133333333,2008-12-11,00:19:12
39.921909,116.344524,0,154,39793.0133912037,2008-12-11,00:19:17
39.921956,116.344825,0,153,39793.0134490741,2008-12-11,00:19:22
39.921946,116.345409,0,166,39793.0135069444,2008-12-11,00:19:27
39.92198,116.346077,0,174,39793.0135648148,2008-12-11,00:19:32
39.92202,116.346652,0,167,39793.0136226852,2008-12-11,00:19:37
39.922105,116.34718,0,154,39793.0136805556,2008-12-11,00:19:42
39.922103,116.347592,0,143,39793.0137384259,2008-12-11,00:19:47
39.922086,116.347696,0,113,39793.0137962963,2008-12-11,00:19:52
39.922086,116.347703,0,113,39793.0138541667,2008-12-11,00:19:57
39.922086,116.347703,0,113,39793.0138888889,2008-12-11,00:20:00
39.922079,116.347699,0,113,39793.013912037,2008-12-11,00:20:02
39.922158,116.347769,0,117,39793.0139699074,2008-12-11,00:20:07
39.922111,116.347791,0,124,39793.0140277778,2008-12-11,00:20:12
39.922011,116.347842,0,130,39793.0140856481,2008-12-11,00:20:17
39.921961,116.347923,0,132,39793.0141435185,2008-12-11,00:20:22
39.92191,116.348003,0,129,39793.0142013889,2008-12-11,00:20:27
39.921866,116.348069,0,124,39793.0142592593,2008-12-11,00:20:32
39.921846,116.348143,0,119,39793.0143171296,2008-12-11,00:20:37
39.921851,116.348191,0,113,39793.014375,2008-12-11,00:20:42
39.921833,116.348252,0,109,39793.0144328704,2008-12-11,00:20:47
39.921796,116.34833,0,105,39793.0144907407,2008-12-11,00:20:52
39.921802,116.348426,0,105,39793.0145486111,2008-12-11,00:20:57
39.921772,116.348508,0,111,39793.0146064815,2008-12-11,00:21:02
39.921762,116.348578,0,112,39793.0146643519,2008-12-11,00:21:07
39.92177,116.348615,0,112,39793.0147222222,2008-12-11,00:21:12
39.921794,116.348649,0,111,39793.0147800926,2008-12-11,00:21:17
39.921764,116.348664,0,111,39793.014837963,2008-12-11,00:21:22
39.921764,116.348664,0,111,39793.0148726852,2008-12-11,00:21:25
39.921762,116.348657,0,111,39793.0148958333,2008-12-11,00:21:27
39.898566,116.378961,0,143,39793.0243287037,2008-12-11,00:35:02
39.898532,116.379003,0,124,39793.0243865741,2008-12-11,00:35:07
39.898523,116.379093,0,124,39793.0244444444,2008-12-11,00:35:12
39.89853,116.379172,0,118,39793.0245023148,2008-12-11,00:35:17
39.898495,116.379259,0,115,39793.0245601852,2008-12-11,00:35:22
39.89843,116.379319,0,113,39793.0246180556,2008-12-11,00:35:27
39.898363,116.379378,0,109,39793.0246759259,2008-12-11,00:35:32
39.898342,116.379459,0,104,39793.0247337963,2008-12-11,00:35:37
39.898316,116.379527,0,99,39793.0247916667,2008-12-11,00:35:42
39.898325,116.379603,0,94,39793.024849537,2008-12-11,00:35:47
39.898321,116.379699,0,91,39793.0249074074,2008-12-11,00:35:52
39.898336,116.379785,0,88,39793.0249652778,2008-12-11,00:35:57
39.898338,116.379864,0,87,39793.0250231481,2008-12-11,00:36:02
39.898332,116.379917,0,85,39793.0250810185,2008-12-11,00:36:07
39.89833,116.379995,0,84,39793.0251388889,2008-12-11,00:36:12
39.89834,116.380073,0,82,39793.0251967593,2008-12-11,00:36:17
39.898349,116.380148,0,80,39793.0252546296,2008-12-11,00:36:22
39.89837,116.380228,0,79,39793.0253125,2008-12-11,00:36:27
39.89841,116.380309,0,78,39793.0253703704,2008-12-11,00:36:32
39.898444,116.380412,0,80,39793.0254282407,2008-12-11,00:36:37
39.89845,116.380509,0,79,39793.0254861111,2008-12-11,00:36:42
39.898448,116.380596,0,79,39793.0255439815,2008-12-11,00:36:47
39.898438,116.380649,0,79,39793.0256018518,2008-12-11,00:36:52
39.898452,116.380716,0,75,39793.0256597222,2008-12-11,00:36:57
39.898488,116.380829,0,74,39793.0257175926,2008-12-11,00:37:02
39.898494,116.380903,0,69,39793.025775463,2008-12-11,00:37:07
39.898523,116.381013,0,74,39793.0258333333,2008-12-11,00:37:12
39.898516,116.381083,0,72,39793.0258912037,2008-12-11,00:37:17
39.898487,116.381199,0,72,39793.0259490741,2008-12-11,00:37:22
39.898482,116.381291,0,71,39793.0260069444,2008-12-11,00:37:27
39.898462,116.38139,0,72,39793.0260648148,2008-12-11,00:37:32
39.898456,116.381451,0,72,39793.0261226852,2008-12-11,00:37:37
39.898489,116.381536,0,73,39793.0261805556,2008-12-11,00:37:42
39.8985,116.381644,0,79,39793.0262384259,2008-12-11,00:37:47
39.898505,116.381739,0,86,39793.0262962963,2008-12-11,00:37:52
39.898512,116.381821,0,89,39793.0263541667,2008-12-11,00:37:57
39.898545,116.381917,0,86,39793.026412037,2008-12-11,00:38:02
39.898516,116.381992,0,82,39793.0264699074,2008-12-11,00:38:07
39.898506,116.382073,0,75,39793.0265277778,2008-12-11,00:38:12
39.898524,116.382168,0,74,39793.0265856481,2008-12-11,00:38:17
39.898555,116.382254,0,76,39793.0266435185,2008-12-11,00:38:22
39.89855,116.382338,0,76,39793.0267013889,2008-12-11,00:38:27
39.898571,116.382426,0,74,39793.0267592593,2008-12-11,00:38:32
39.898588,116.382528,0,75,39793.0268171296,2008-12-11,00:38:37
39.898581,116.382643,0,79,39793.026875,2008-12-11,00:38:42
39.898563,116.382735,0,86,39793.0269328704,2008-12-11,00:38:47
39.898562,116.382822,0,91,39793.0269907407,2008-12-11,00:38:52
39.898566,116.382891,0,92,39793.0270486111,2008-12-11,00:38:57
39.898569,116.382992,0,101,39793.0271064815,2008-12-11,00:39:02
39.898533,116.383108,0,104,39793.0271643519,2008-12-11,00:39:07
39.898508,116.383168,0,111,39793.0272222222,2008-12-11,00:39:12
39.898488,116.383248,0,115,39793.0272800926,2008-12-11,00:39:17
39.898462,116.383332,0,115,39793.027337963,2008-12-11,00:39:22
39.89846,116.383426,0,115,39793.0273958333,2008-12-11,00:39:27
39.898472,116.383512,0,112,39793.0274537037,2008-12-11,00:39:32
39.898496,116.383603,0,102,39793.0275115741,2008-12-11,00:39:37
39.898515,116.383696,0,102,39793.0275694444,2008-12-11,00:39:42
39.898483,116.383763,0,104,39793.0276273148,2008-12-11,00:39:47
39.898472,116.383851,0,103,39793.0276851852,2008-12-11,00:39:52
39.898483,116.383934,0,105,39793.0277430556,2008-12-11,00:39:57
39.898482,116.384046,0,104,39793.0278009259,2008-12-11,00:40:02
39.89849,116.384139,0,104,39793.0278587963,2008-12-11,00:40:07
39.898485,116.384229,0,105,39793.0279166667,2008-12-11,00:40:12
39.898492,116.384312,0,102,39793.027974537,2008-12-11,00:40:17
39.898493,116.38439,0,99,39793.0280324074,2008-12-11,00:40:22
39.898499,116.384477,0,100,39793.0280902778,2008-12-11,00:40:27
39.898495,116.384551,0,96,39793.0281481481,2008-12-11,00:40:32
39.898519,116.38463,0,91,39793.0282060185,2008-12-11,00:40:37
39.898558,116.38474,0,85,39793.0282638889,2008-12-11,00:40:42
39.898575,116.384809,0,82,39793.0283217593,2008-12-11,00:40:47
39.898581,116.384921,0,82,39793.0283796296,2008-12-11,00:40:52
39.898581,116.38502,0,84,39793.0284375,2008-12-11,00:40:57
39.898568,116.385093,0,81,39793.0284953704,2008-12-11,00:41:02
39.898556,116.385172,0,79,39793.0285532407,2008-12-11,00:41:07
39.898549,116.385298,0,79,39793.0286111111,2008-12-11,00:41:12
39.89856,116.385412,0,81,39793.0286689815,2008-12-11,00:41:17
39.898568,116.385511,0,87,39793.0287268519,2008-12-11,00:41:22
39.898526,116.38558,0,85,39793.0287847222,2008-12-11,00:41:27
39.898511,116.38561,0,88,39793.0288425926,2008-12-11,00:41:32
39.898519,116.385602,0,85,39793.028900463,2008-12-11,00:41:37
39.898525,116.385599,0,85,39793.0289583333,2008-12-11,00:41:42
39.898525,116.385599,0,85,39793.0289930556,2008-12-11,00:41:45
39.898526,116.385597,0,84,39793.0290162037,2008-12-11,00:41:47
39.89856,116.385609,0,84,39793.0290740741,2008-12-11,00:41:52
39.898556,116.385645,0,89,39793.0291319444,2008-12-11,00:41:57
39.898561,116.385641,0,89,39793.0291898148,2008-12-11,00:42:02
39.898565,116.385639,0,89,39793.0292476852,2008-12-11,00:42:07
39.898565,116.385639,0,89,39793.0292824074,2008-12-11,00:42:10
39.898572,116.385635,0,89,39793.0293055556,2008-12-11,00:42:12
39.898581,116.38563,0,89,39793.0293634259,2008-12-11,00:42:17
39.89859,116.385626,0,90,39793.0294212963,2008-12-11,00:42:22
39.89862,116.385637,0,91,39793.0294791667,2008-12-11,00:42:27
39.898644,116.385635,0,92,39793.029537037,2008-12-11,00:42:32
39.89868,116.385636,0,92,39793.0295949074,2008-12-11,00:42:37
39.89874,116.385649,0,94,39793.0296527778,2008-12-11,00:42:42
39.898755,116.385659,0,95,39793.0297106481,2008-12-11,00:42:47
39.898835,116.385668,0,95,39793.0297685185,2008-12-11,00:42:52
39.898844,116.385674,0,95,39793.0298263889,2008-12-11,00:42:57
39.898847,116.385673,0,95,39793.0298842593,2008-12-11,00:43:02
39.89885,116.385671,0,95,39793.0299421296,2008-12-11,00:43:07
39.898855,116.385668,0,95,39793.03,2008-12-11,00:43:12
39.898861,116.385664,0,96,39793.0300578704,2008-12-11,00:43:17
39.898869,116.385658,0,96,39793.0301157407,2008-12-11,00:43:22
39.898877,116.385652,0,96,39793.0301736111,2008-12-11,00:43:27
39.898882,116.385648,0,96,39793.0302314815,2008-12-11,00:43:32
39.898882,116.385648,0,96,39793.0302662037,2008-12-11,00:43:35
39.898889,116.385642,0,96,39793.0302893519,2008-12-11,00:43:37
39.8989,116.385635,0,96,39793.0303472222,2008-12-11,00:43:42
39.898907,116.38563,0,96,39793.0304050926,2008-12-11,00:43:47
39.898907,116.38563,0,96,39793.0304398148,2008-12-11,00:43:50
39.898905,116.385631,0,96,39793.030462963,2008-12-11,00:43:52
39.898914,116.385616,0,100,39793.0305208333,2008-12-11,00:43:57
39.898897,116.385596,0,103,39793.0305787037,2008-12-11,00:44:02
39.898916,116.385593,0,105,39793.0306365741,2008-12-11,00:44:07
39.898931,116.385586,0,105,39793.0306944444,2008-12-11,00:44:12
39.898931,116.385586,0,105,39793.0307291667,2008-12-11,00:44:15
39.898924,116.385593,0,105,39793.0307523148,2008-12-11,00:44:17
39.898929,116.385606,0,106,39793.0308101852,2008-12-11,00:44:22
39.898943,116.38565,0,115,39793.0308680556,2008-12-11,00:44:27
39.898787,116.385639,0,129,39793.0309259259,2008-12-11,00:44:32
39.898784,116.385647,0,132,39793.0309837963,2008-12-11,00:44:37
39.898784,116.385647,0,132,39793.0310185185,2008-12-11,00:44:40
39.89878,116.385652,0,133,39793.0310416667,2008-12-11,00:44:42
39.898748,116.385696,0,136,39793.031099537,2008-12-11,00:44:47
39.898744,116.385738,0,140,39793.0311574074,2008-12-11,00:44:52
39.898754,116.385743,0,141,39793.0312152778,2008-12-11,00:44:57
39.89875,116.385748,0,141,39793.0312731481,2008-12-11,00:45:02
39.898751,116.385747,0,141,39793.0313310185,2008-12-11,00:45:07
39.898751,116.385747,0,141,39793.0313657407,2008-12-11,00:45:10
39.898748,116.38575,0,141,39793.0313888889,2008-12-11,00:45:12
39.898771,116.385756,0,142,39793.0314467593,2008-12-11,00:45:17
39.898827,116.385773,0,143,39793.0315046296,2008-12-11,00:45:22
39.898796,116.385818,0,142,39793.0315625,2008-12-11,00:45:27
39.898735,116.385873,0,141,39793.0316203704,2008-12-11,00:45:32
39.898722,116.385865,0,141,39793.0316782407,2008-12-11,00:45:37
39.898702,116.385879,0,140,39793.0317361111,2008-12-11,00:45:42
39.898841,116.385736,0,147,39793.0338773148,2008-12-11,00:48:47
39.898988,116.385715,0,155,39793.0339351852,2008-12-11,00:48:52
39.89907,116.38569,0,165,39793.0339930556,2008-12-11,00:48:57
39.899204,116.385664,0,177,39793.0340509259,2008-12-11,00:49:02
39.899157,116.385601,0,178,39793.0341087963,2008-12-11,00:49:07
39.899182,116.385523,0,180,39793.0341666667,2008-12-11,00:49:12
39.899199,116.385511,0,184,39793.034224537,2008-12-11,00:49:17
39.899239,116.385477,0,189,39793.0342824074,2008-12-11,00:49:22
39.899305,116.385389,0,201,39793.0343402778,2008-12-11,00:49:27
39.899333,116.385352,0,207,39793.0343981481,2008-12-11,00:49:32
39.899387,116.385343,0,212,39793.0344560185,2008-12-11,00:49:37
39.899451,116.385338,0,218,39793.0345138889,2008-12-11,00:49:42
39.899516,116.385325,0,222,39793.0345717593,2008-12-11,00:49:47
39.899627,116.385287,0,229,39793.0346296296,2008-12-11,00:49:52
39.899669,116.38532,0,228,39793.0346875,2008-12-11,00:49:57
39.899714,116.385342,0,231,39793.0347453704,2008-12-11,00:50:02
39.899761,116.385362,0,233,39793.0348032407,2008-12-11,00:50:07
39.899841,116.385364,0,235,39793.0348611111,2008-12-11,00:50:12
39.899928,116.385347,0,239,39793.0349189815,2008-12-11,00:50:17
39.899997,116.385346,0,246,39793.0349768519,2008-12-11,00:50:22
39.900091,116.38528,0,234,39793.0350347222,2008-12-11,00:50:27
39.900155,116.385285,0,221,39793.0350925926,2008-12-11,00:50:32
39.900232,116.385271,0,211,39793.035150463,2008-12-11,00:50:37
39.900316,116.385305,0,216,39793.0352083333,2008-12-11,00:50:42
39.900385,116.385377,0,217,39793.0352662037,2008-12-11,00:50:47
39.900584,116.385599,0,237,39793.0353240741,2008-12-11,00:50:52
39.90055,116.38576,0,237,39793.0353819444,2008-12-11,00:50:57
39.900527,116.385845,0,236,39793.0354398148,2008-12-11,00:51:02
39.900528,116.385905,0,235,39793.0354976852,2008-12-11,00:51:07
39.900506,116.386022,0,231,39793.0355555556,2008-12-11,00:51:12
39.900498,116.386133,0,227,39793.0356134259,2008-12-11,00:51:17
39.900493,116.386312,0,209,39793.0356712963,2008-12-11,00:51:22
39.900445,116.386427,0,205,39793.0357291667,2008-12-11,00:51:27
39.900415,116.386554,0,201,39793.035787037,2008-12-11,00:51:32
39.900383,116.386644,0,203,39793.0358449074,2008-12-11,00:51:37
39.900306,116.386797,0,199,39793.0359027778,2008-12-11,00:51:42
39.90028,116.386886,0,200,39793.0359606481,2008-12-11,00:51:47
39.900265,116.386892,0,205,39793.0360185185,2008-12-11,00:51:52
39.900272,116.386882,0,206,39793.0360763889,2008-12-11,00:51:57
39.900277,116.386872,0,206,39793.0361342593,2008-12-11,00:52:02
39.90125,116.385658,0,509,39793.0368865741,2008-12-11,00:53:07
39.90125,116.385658,0,509,39793.0369212963,2008-12-11,00:53:10
39.901252,116.385657,0,509,39793.0369444444,2008-12-11,00:53:12
39.900249,116.386584,0,120,39793.1513541667,2008-12-11,03:37:57
39.901389,116.38642,0,-197,39793.151412037,2008-12-11,03:38:02
39.897237,116.38687,0,1742,39793.1516435185,2008-12-11,03:38:22
39.900387,116.386119,0,-7,39793.1518171296,2008-12-11,03:38:37
39.90041,116.386093,0,87,39793.151875,2008-12-11,03:38:42
39.900364,116.386071,0,118,39793.1519328704,2008-12-11,03:38:47
39.900425,116.385882,0,164,39793.1519907407,2008-12-11,03:38:52
39.900506,116.385741,0,164,39793.1520486111,2008-12-11,03:38:57
39.900675,116.385529,0,155,39793.1521064815,2008-12-11,03:39:02
39.900512,116.385582,0,166,39793.1521643519,2008-12-11,03:39:07
39.900535,116.385482,0,105,39793.1522222222,2008-12-11,03:39:12
39.900444,116.385471,0,124,39793.1522800926,2008-12-11,03:39:17
39.900356,116.385451,0,160,39793.152337963,2008-12-11,03:39:22
39.900326,116.38543,0,184,39793.1523958333,2008-12-11,03:39:27
39.900316,116.385383,0,201,39793.1524537037,2008-12-11,03:39:32
39.900339,116.385318,0,203,39793.1525115741,2008-12-11,03:39:37
39.900362,116.385235,0,214,39793.1525694444,2008-12-11,03:39:42
39.900421,116.385146,0,213,39793.1526273148,2008-12-11,03:39:47
39.900442,116.385094,0,215,39793.1526851852,2008-12-11,03:39:52
39.900475,116.385071,0,219,39793.1527430556,2008-12-11,03:39:57
39.900491,116.385059,0,221,39793.1528009259,2008-12-11,03:40:02
39.900482,116.385062,0,223,39793.1528587963,2008-12-11,03:40:07
39.900469,116.385067,0,224,39793.1529166667,2008-12-11,03:40:12
39.900469,116.385067,0,224,39793.1529513889,2008-12-11,03:40:15
39.900463,116.385069,0,224,39793.152974537,2008-12-11,03:40:17
39.900452,116.385067,0,224,39793.1530324074,2008-12-11,03:40:22
39.90045,116.385055,0,224,39793.1530902778,2008-12-11,03:40:27
39.900452,116.385043,0,224,39793.1531481481,2008-12-11,03:40:32
39.900456,116.385031,0,224,39793.1532060185,2008-12-11,03:40:37
39.900456,116.385015,0,224,39793.1532638889,2008-12-11,03:40:42
39.900435,116.38502,0,222,39793.1533217593,2008-12-11,03:40:47
39.900407,116.38501,0,220,39793.1533796296,2008-12-11,03:40:52
39.90039,116.384998,0,217,39793.1534375,2008-12-11,03:40:57
39.900362,116.384979,0,215,39793.1534953704,2008-12-11,03:41:02
39.900283,116.385006,0,212,39793.1535532407,2008-12-11,03:41:07
39.900183,116.385058,0,210,39793.1536111111,2008-12-11,03:41:12
39.900166,116.385103,0,208,39793.1536689815,2008-12-11,03:41:17
39.900157,116.385113,0,206,39793.1537268519,2008-12-11,03:41:22
39.900157,116.385113,0,206,39793.1537615741,2008-12-11,03:41:25
39.900153,116.38511,0,204,39793.1537847222,2008-12-11,03:41:27
39.900104,116.385094,0,202,39793.1538425926,2008-12-11,03:41:32
39.900053,116.385086,0,200,39793.153900463,2008-12-11,03:41:37
39.900053,116.385086,0,200,39793.1539351852,2008-12-11,03:41:40
39.900058,116.385081,0,198,39793.1539583333,2008-12-11,03:41:42
39.900044,116.385119,0,196,39793.1540162037,2008-12-11,03:41:47
39.900019,116.38507,0,195,39793.1540740741,2008-12-11,03:41:52
39.900074,116.385082,0,193,39793.1541319444,2008-12-11,03:41:57
39.900129,116.385108,0,192,39793.1541898148,2008-12-11,03:42:02
39.900134,116.385122,0,192,39793.1542476852,2008-12-11,03:42:07
39.900134,116.385122,0,192,39793.1542824074,2008-12-11,03:42:10
39.900142,116.385127,0,192,39793.1543055556,2008-12-11,03:42:12
39.900202,116.385089,0,191,39793.1543634259,2008-12-11,03:42:17
39.900239,116.385062,0,189,39793.1544212963,2008-12-11,03:42:22
39.900294,116.384998,0,187,39793.1544791667,2008-12-11,03:42:27
39.900283,116.384981,0,186,39793.154537037,2008-12-11,03:42:32
39.900202,116.385014,0,185,39793.1545949074,2008-12-11,03:42:37
39.900105,116.385028,0,183,39793.1546527778,2008-12-11,03:42:42
39.900044,116.385034,0,184,39793.1547106481,2008-12-11,03:42:47
39.900091,116.385062,0,183,39793.1547685185,2008-12-11,03:42:52
39.900104,116.385049,0,182,39793.1548263889,2008-12-11,03:42:57
39.900142,116.385062,0,181,39793.1548842593,2008-12-11,03:43:02
39.900139,116.385074,0,180,39793.1549421296,2008-12-11,03:43:07
39.900139,116.385074,0,180,39793.1549768519,2008-12-11,03:43:10
39.900133,116.385082,0,180,39793.155,2008-12-11,03:43:12
39.900124,116.385091,0,180,39793.1550578704,2008-12-11,03:43:17
39.900117,116.385078,0,180,39793.1551157407,2008-12-11,03:43:22
39.900112,116.385049,0,179,39793.1551736111,2008-12-11,03:43:27
39.900114,116.384993,0,178,39793.1552314815,2008-12-11,03:43:32
39.900132,116.384928,0,176,39793.1552893519,2008-12-11,03:43:37
39.900196,116.384876,0,175,39793.1553472222,2008-12-11,03:43:42
39.900124,116.384806,0,173,39793.1555787037,2008-12-11,03:44:02
39.900097,116.384777,0,173,39793.1556365741,2008-12-11,03:44:07
39.899961,116.384743,0,171,39793.1559837963,2008-12-11,03:44:37
39.899758,116.384955,0,171,39793.1560416667,2008-12-11,03:44:42
39.89967,116.38486,0,170,39793.156099537,2008-12-11,03:44:47
39.899863,116.38513,0,167,39793.1561574074,2008-12-11,03:44:52
39.899876,116.385111,0,166,39793.1562152778,2008-12-11,03:44:57
39.899917,116.38511,0,165,39793.1562731481,2008-12-11,03:45:02
39.900032,116.38515,0,163,39793.1563310185,2008-12-11,03:45:07
39.900072,116.385181,0,163,39793.1563888889,2008-12-11,03:45:12
39.900109,116.385157,0,164,39793.1564467593,2008-12-11,03:45:17
39.900209,116.385075,0,163,39793.1565046296,2008-12-11,03:45:22
39.900248,116.385054,0,162,39793.1565625,2008-12-11,03:45:27
39.900269,116.385058,0,162,39793.1566203704,2008-12-11,03:45:32
39.900274,116.385049,0,162,39793.1566782407,2008-12-11,03:45:37
39.900281,116.385041,0,162,39793.1567361111,2008-12-11,03:45:42
39.900281,116.385041,0,162,39793.1567708333,2008-12-11,03:45:45
39.900288,116.385039,0,162,39793.1567939815,2008-12-11,03:45:47
39.900299,116.385009,0,161,39793.1568518518,2008-12-11,03:45:52
39.900309,116.384975,0,160,39793.1569097222,2008-12-11,03:45:57
39.900309,116.384975,0,160,39793.1569444444,2008-12-11,03:46:00
39.900304,116.384979,0,159,39793.1569675926,2008-12-11,03:46:02
39.900314,116.384991,0,159,39793.157025463,2008-12-11,03:46:07
39.900311,116.384997,0,159,39793.1570833333,2008-12-11,03:46:12
39.900311,116.384997,0,159,39793.1571180556,2008-12-11,03:46:15
39.900316,116.385005,0,159,39793.1571412037,2008-12-11,03:46:17
39.900327,116.38506,0,158,39793.1571990741,2008-12-11,03:46:22
39.90032,116.385096,0,157,39793.1572569444,2008-12-11,03:46:27
39.900301,116.38515,0,156,39793.1573148148,2008-12-11,03:46:32
39.900308,116.385184,0,155,39793.1573726852,2008-12-11,03:46:37
39.900338,116.385055,0,154,39793.1574305556,2008-12-11,03:46:42
39.900486,116.385009,0,153,39793.1574884259,2008-12-11,03:46:47
39.90058,116.384979,0,152,39793.1575462963,2008-12-11,03:46:52
39.904645,116.384454,0,-20,39793.1577777778,2008-12-11,03:47:12
39.903119,116.384694,0,-196,39793.1578356481,2008-12-11,03:47:17
39.901556,116.384924,0,52,39793.1579513889,2008-12-11,03:47:27
39.901371,116.384973,0,71,39793.1580092593,2008-12-11,03:47:32
39.901158,116.384994,0,78,39793.1580671296,2008-12-11,03:47:37
39.901087,116.385,0,84,39793.158125,2008-12-11,03:47:42
39.901148,116.385018,0,87,39793.1581828704,2008-12-11,03:47:47
39.901038,116.385068,0,94,39793.1582407407,2008-12-11,03:47:52
39.900916,116.385103,0,106,39793.1582986111,2008-12-11,03:47:57
39.900881,116.385122,0,109,39793.1583564815,2008-12-11,03:48:02
39.900776,116.385129,0,118,39793.1584143518,2008-12-11,03:48:07
39.900743,116.385129,0,120,39793.1584722222,2008-12-11,03:48:12
39.900735,116.385053,0,121,39793.1585300926,2008-12-11,03:48:17
39.900704,116.384985,0,116,39793.158587963,2008-12-11,03:48:22
39.900687,116.384964,0,119,39793.1586458333,2008-12-11,03:48:27
39.900687,116.384964,0,119,39793.1586805556,2008-12-11,03:48:30
39.900685,116.384965,0,119,39793.1587037037,2008-12-11,03:48:32
39.90066,116.384943,0,125,39793.1587615741,2008-12-11,03:48:37
39.900618,116.384918,0,129,39793.1588194444,2008-12-11,03:48:42
39.900617,116.38487,0,127,39793.1588773148,2008-12-11,03:48:47
39.9006,116.38486,0,128,39793.1589351852,2008-12-11,03:48:52
39.90058,116.384842,0,130,39793.1589930556,2008-12-11,03:48:57
39.900552,116.384846,0,132,39793.1590509259,2008-12-11,03:49:02
39.900502,116.384837,0,132,39793.1591087963,2008-12-11,03:49:07
39.900469,116.384871,0,134,39793.1591666667,2008-12-11,03:49:12
39.900464,116.38492,0,138,39793.159224537,2008-12-11,03:49:17
39.900443,116.384998,0,140,39793.1592824074,2008-12-11,03:49:22
39.900455,116.385071,0,143,39793.1593402778,2008-12-11,03:49:27
39.900432,116.385124,0,140,39793.1593981481,2008-12-11,03:49:32
39.900417,116.385185,0,138,39793.1594560185,2008-12-11,03:49:37
39.900404,116.385208,0,133,39793.1595138889,2008-12-11,03:49:42
39.900404,116.385208,0,133,39793.1595486111,2008-12-11,03:49:45
39.900405,116.385206,0,131,39793.1595717593,2008-12-11,03:49:47
39.900413,116.385189,0,129,39793.1596296296,2008-12-11,03:49:52
39.90042,116.385179,0,129,39793.1596875,2008-12-11,03:49:57
39.90042,116.385179,0,129,39793.1597222222,2008-12-11,03:50:00
39.900418,116.38518,0,129,39793.1597453704,2008-12-11,03:50:02
39.900416,116.38517,0,129,39793.1598032407,2008-12-11,03:50:07
39.900412,116.38515,0,127,39793.1598611111,2008-12-11,03:50:12
39.900401,116.385144,0,126,39793.1599189815,2008-12-11,03:50:17
39.900362,116.385126,0,124,39793.1599768519,2008-12-11,03:50:22
39.900311,116.385141,0,121,39793.1600347222,2008-12-11,03:50:27
39.90028,116.385143,0,120,39793.1600925926,2008-12-11,03:50:32
39.900282,116.385147,0,118,39793.160787037,2008-12-11,03:51:32
39.900277,116.385141,0,118,39793.1608449074,2008-12-11,03:51:37
39.900277,116.385141,0,118,39793.1608796296,2008-12-11,03:51:40
39.90028,116.385142,0,118,39793.1609027778,2008-12-11,03:51:42
39.900297,116.385137,0,119,39793.1609606481,2008-12-11,03:51:47
39.900319,116.385116,0,118,39793.1610185185,2008-12-11,03:51:52
39.900335,116.38506,0,117,39793.1610763889,2008-12-11,03:51:57
39.900338,116.384996,0,116,39793.1611342593,2008-12-11,03:52:02
39.900324,116.384938,0,114,39793.1611921296,2008-12-11,03:52:07
39.900321,116.384883,0,113,39793.16125,2008-12-11,03:52:12
39.900299,116.384834,0,113,39793.1613078704,2008-12-11,03:52:17
39.900371,116.385153,0,130,39793.1651273148,2008-12-11,03:57:47
39.900383,116.385183,0,129,39793.1651851852,2008-12-11,03:57:52
39.900363,116.385181,0,128,39793.1652430556,2008-12-11,03:57:57
39.90032,116.385203,0,128,39793.1653009259,2008-12-11,03:58:02
39.900257,116.385231,0,130,39793.1653587963,2008-12-11,03:58:07
39.90022,116.385227,0,131,39793.1654166667,2008-12-11,03:58:12
39.900162,116.38522,0,133,39793.165474537,2008-12-11,03:58:17
39.90013,116.385234,0,135,39793.1655324074,2008-12-11,03:58:22
39.900092,116.385268,0,136,39793.1655902778,2008-12-11,03:58:27
39.900052,116.385266,0,139,39793.1656481481,2008-12-11,03:58:32
39.900042,116.385238,0,139,39793.1657060185,2008-12-11,03:58:37
39.900063,116.385235,0,139,39793.1657638889,2008-12-11,03:58:42
39.900082,116.385212,0,137,39793.1658217593,2008-12-11,03:58:47
39.900108,116.385189,0,138,39793.1658796296,2008-12-11,03:58:52
39.90015,116.385158,0,139,39793.1659375,2008-12-11,03:58:57
39.900158,116.385128,0,141,39793.1659953704,2008-12-11,03:59:02
39.900163,116.38509,0,144,39793.1660532407,2008-12-11,03:59:07
39.900176,116.385071,0,144,39793.1661111111,2008-12-11,03:59:12
39.900189,116.385078,0,144,39793.1661689815,2008-12-11,03:59:17
39.900195,116.385079,0,145,39793.1662268518,2008-12-11,03:59:22
39.900194,116.385087,0,146,39793.1662847222,2008-12-11,03:59:27
39.900198,116.38509,0,146,39793.1663425926,2008-12-11,03:59:32
39.900195,116.385084,0,146,39793.166400463,2008-12-11,03:59:37
39.900191,116.385082,0,146,39793.1664583333,2008-12-11,03:59:42
39.900191,116.385082,0,146,39793.1664930556,2008-12-11,03:59:45
39.900187,116.385082,0,146,39793.1665162037,2008-12-11,03:59:47
39.900189,116.385108,0,147,39793.1665740741,2008-12-11,03:59:52
39.900198,116.385164,0,147,39793.1666319444,2008-12-11,03:59:57
39.900198,116.385164,0,147,39793.1666666667,2008-12-11,04:00:00
39.900202,116.385165,0,148,39793.1666898148,2008-12-11,04:00:02
39.900207,116.385152,0,148,39793.1667476852,2008-12-11,04:00:07
39.900189,116.385158,0,149,39793.1668055556,2008-12-11,04:00:12
39.900148,116.385168,0,150,39793.1668634259,2008-12-11,04:00:17
39.90015,116.385207,0,151,39793.1669212963,2008-12-11,04:00:22
39.900143,116.385242,0,152,39793.1669791667,2008-12-11,04:00:27
39.900128,116.385274,0,154,39793.167037037,2008-12-11,04:00:32
39.900126,116.385287,0,155,39793.1670949074,2008-12-11,04:00:37
39.900115,116.385265,0,156,39793.1671527778,2008-12-11,04:00:42
39.900114,116.385256,0,156,39793.1672106481,2008-12-11,04:00:47
39.900114,116.385256,0,156,39793.1672453704,2008-12-11,04:00:50
39.900112,116.385263,0,157,39793.1672685185,2008-12-11,04:00:52
39.900124,116.385257,0,154,39793.1673263889,2008-12-11,04:00:57
39.900132,116.385229,0,152,39793.1673842593,2008-12-11,04:01:02
39.900115,116.385189,0,152,39793.1674421296,2008-12-11,04:01:07
39.9001,116.385179,0,153,39793.1675,2008-12-11,04:01:12
39.9001,116.38516,0,153,39793.1675578704,2008-12-11,04:01:17
39.900092,116.385146,0,153,39793.1676157407,2008-12-11,04:01:22
39.900068,116.385156,0,153,39793.1676736111,2008-12-11,04:01:27
39.900058,116.385213,0,153,39793.1677314815,2008-12-11,04:01:32
39.900059,116.385219,0,153,39793.1677893519,2008-12-11,04:01:37
39.900061,116.385213,0,153,39793.1678472222,2008-12-11,04:01:42
39.900061,116.385213,0,153,39793.1678819444,2008-12-11,04:01:45
39.900065,116.385209,0,153,39793.1679050926,2008-12-11,04:01:47
39.900133,116.385095,0,153,39793.167962963,2008-12-11,04:01:52
39.900174,116.385052,0,154,39793.1680208333,2008-12-11,04:01:57
39.900202,116.384981,0,156,39793.1680787037,2008-12-11,04:02:02
39.900191,116.384958,0,155,39793.1681365741,2008-12-11,04:02:07
39.900206,116.384957,0,155,39793.1681944444,2008-12-11,04:02:12
39.900174,116.384976,0,156,39793.1682523148,2008-12-11,04:02:17
39.900184,116.38507,0,156,39793.1683101852,2008-12-11,04:02:22
39.900308,116.385172,0,150,39793.1683680556,2008-12-11,04:02:27
39.900378,116.38524,0,150,39793.1684259259,2008-12-11,04:02:32
39.900404,116.385304,0,152,39793.1684837963,2008-12-11,04:02:37
39.900399,116.38537,0,162,39793.1685416667,2008-12-11,04:02:42
39.900383,116.385447,0,164,39793.168599537,2008-12-11,04:02:47
39.900404,116.385508,0,171,39793.1686574074,2008-12-11,04:02:52
39.900391,116.385551,0,173,39793.1687152778,2008-12-11,04:02:57
39.900416,116.385679,0,177,39793.1687731481,2008-12-11,04:03:02
39.900425,116.385741,0,180,39793.1688310185,2008-12-11,04:03:07
39.90043,116.385831,0,184,39793.1688888889,2008-12-11,04:03:12
39.900416,116.385911,0,188,39793.1689467593,2008-12-11,04:03:17
39.900417,116.385981,0,191,39793.1690046296,2008-12-11,04:03:22
39.90041,116.38604,0,193,39793.1690625,2008-12-11,04:03:27
39.900391,116.386156,0,204,39793.1691203704,2008-12-11,04:03:32
39.900431,116.386217,0,208,39793.1691782407,2008-12-11,04:03:37
39.900425,116.386283,0,214,39793.1692361111,2008-12-11,04:03:42
39.900408,116.386356,0,220,39793.1692939815,2008-12-11,04:03:47
39.900415,116.3864,0,222,39793.1693518519,2008-12-11,04:03:52
39.900424,116.386466,0,222,39793.1694097222,2008-12-11,04:03:57
39.900437,116.386538,0,217,39793.1694675926,2008-12-11,04:04:02
39.900429,116.386567,0,215,39793.169525463,2008-12-11,04:04:07
39.900429,116.386626,0,214,39793.1695833333,2008-12-11,04:04:12
39.900441,116.386692,0,212,39793.1696412037,2008-12-11,04:04:17
39.900429,116.386781,0,208,39793.1696990741,2008-12-11,04:04:22
39.900464,116.386794,0,205,39793.1697569444,2008-12-11,04:04:27
39.900524,116.386747,0,198,39793.1698148148,2008-12-11,04:04:32
39.900605,116.386712,0,192,39793.1698726852,2008-12-11,04:04:37
39.900637,116.386692,0,186,39793.1699305556,2008-12-11,04:04:42
39.900688,116.386688,0,179,39793.1699884259,2008-12-11,04:04:47
39.900681,116.386765,0,167,39793.1700462963,2008-12-11,04:04:52
39.900702,116.386923,0,157,39793.1701041667,2008-12-11,04:04:57
39.900769,116.387065,0,148,39793.170162037,2008-12-11,04:05:02
39.900804,116.387295,0,139,39793.1702199074,2008-12-11,04:05:07
39.900822,116.387139,0,129,39793.1702777778,2008-12-11,04:05:12
39.900846,116.38683,0,121,39793.1703356481,2008-12-11,04:05:17
39.900922,116.386809,0,114,39793.1703935185,2008-12-11,04:05:22
39.900874,116.38676,0,112,39793.1704513889,2008-12-11,04:05:27
39.900834,116.386711,0,108,39793.1705092593,2008-12-11,04:05:32
39.90081,116.38665,0,103,39793.1705671296,2008-12-11,04:05:37
39.900784,116.386573,0,98,39793.170625,2008-12-11,04:05:42
39.900794,116.386572,0,94,39793.1706828704,2008-12-11,04:05:47
39.900811,116.386513,0,92,39793.1707407407,2008-12-11,04:05:52
39.900806,116.386406,0,90,39793.1707986111,2008-12-11,04:05:57
39.900857,116.386372,0,89,39793.1708564815,2008-12-11,04:06:02
39.900845,116.386286,0,85,39793.1709143519,2008-12-11,04:06:07
39.900345,116.386882,0,67,39793.1712037037,2008-12-11,04:06:32
39.900414,116.386773,0,63,39793.1712615741,2008-12-11,04:06:37
39.900487,116.386617,0,60,39793.1713194444,2008-12-11,04:06:42
39.90099,116.386088,0,-31,39793.1715509259,2008-12-11,04:07:02
39.900861,116.386541,0,147,39793.1716087963,2008-12-11,04:07:07
39.900831,116.3866,0,192,39793.1716666667,2008-12-11,04:07:12
39.900857,116.386577,0,197,39793.171724537,2008-12-11,04:07:17
39.900884,116.386539,0,194,39793.1717824074,2008-12-11,04:07:22
39.900886,116.386493,0,192,39793.1718402778,2008-12-11,04:07:27
39.900882,116.386423,0,190,39793.1718981481,2008-12-11,04:07:32
39.900861,116.386338,0,189,39793.1719560185,2008-12-11,04:07:37
39.900832,116.386319,0,187,39793.1720138889,2008-12-11,04:07:42
39.900796,116.386316,0,186,39793.1720717593,2008-12-11,04:07:47
39.900802,116.38629,0,184,39793.1721296296,2008-12-11,04:07:52
39.900825,116.386244,0,181,39793.1721875,2008-12-11,04:07:57
39.900552,116.387146,0,196,39793.1754282407,2008-12-11,04:12:37
39.900813,116.386711,0,303,39793.1754861111,2008-12-11,04:12:42
39.900859,116.386679,0,244,39793.1755439815,2008-12-11,04:12:47
39.90087,116.386701,0,236,39793.1756018519,2008-12-11,04:12:52
39.900876,116.386782,0,229,39793.1756597222,2008-12-11,04:12:57
39.900883,116.386944,0,224,39793.1757175926,2008-12-11,04:13:02
39.900881,116.38692,0,221,39793.175775463,2008-12-11,04:13:07
39.900893,116.386948,0,219,39793.1758333333,2008-12-11,04:13:12
39.900951,116.386963,0,217,39793.1758912037,2008-12-11,04:13:17
39.900929,116.386941,0,216,39793.1759490741,2008-12-11,04:13:22
39.900931,116.386898,0,216,39793.1760069444,2008-12-11,04:13:27
39.900943,116.386819,0,215,39793.1760648148,2008-12-11,04:13:32
39.900936,116.38666,0,215,39793.1761226852,2008-12-11,04:13:37
39.9009,116.386605,0,215,39793.1761805556,2008-12-11,04:13:42
39.900879,116.38659,0,214,39793.1762384259,2008-12-11,04:13:47
39.900889,116.386589,0,213,39793.1762962963,2008-12-11,04:13:52
39.90093,116.386511,0,211,39793.1763541667,2008-12-11,04:13:57
39.90095,116.386477,0,210,39793.176412037,2008-12-11,04:14:02
39.900929,116.386461,0,208,39793.1764699074,2008-12-11,04:14:07
39.900934,116.386452,0,207,39793.1765277778,2008-12-11,04:14:12
39.900993,116.386452,0,205,39793.1765856481,2008-12-11,04:14:17
39.89979,116.385077,0,256,39793.4145601852,2008-12-11,09:56:58
39.899796,116.385162,0,263,39793.4146296296,2008-12-11,09:57:04
39.89983,116.385146,0,254,39793.4146875,2008-12-11,09:57:09
39.89989,116.385129,0,227,39793.4147453704,2008-12-11,09:57:14
39.89988,116.385091,0,227,39793.4148032407,2008-12-11,09:57:19
39.899844,116.38508,0,228,39793.4148611111,2008-12-11,09:57:24
39.899798,116.385074,0,223,39793.4149189815,2008-12-11,09:57:29
39.899733,116.385346,0,205,39793.4149768518,2008-12-11,09:57:34
39.899653,116.385446,0,190,39793.4150347222,2008-12-11,09:57:39
39.899669,116.385423,0,178,39793.4150925926,2008-12-11,09:57:44
39.899697,116.385399,0,172,39793.415150463,2008-12-11,09:57:49
39.899702,116.385388,0,170,39793.4152083333,2008-12-11,09:57:54
39.899706,116.385363,0,168,39793.4152662037,2008-12-11,09:57:59
39.899674,116.385384,0,171,39793.4153240741,2008-12-11,09:58:04
39.899645,116.385389,0,171,39793.4153819444,2008-12-11,09:58:09
39.899645,116.385343,0,172,39793.4154398148,2008-12-11,09:58:14
39.899587,116.385117,0,178,39793.4154976852,2008-12-11,09:58:19
39.899503,116.385055,0,186,39793.4155555556,2008-12-11,09:58:24
39.89946,116.38504,0,192,39793.4156134259,2008-12-11,09:58:29
39.899427,116.385074,0,199,39793.4156712963,2008-12-11,09:58:34
39.899395,116.385089,0,202,39793.4157291667,2008-12-11,09:58:39
39.899356,116.385109,0,203,39793.415787037,2008-12-11,09:58:44
39.899322,116.385109,0,206,39793.4158449074,2008-12-11,09:58:49
39.899283,116.385045,0,211,39793.4159027778,2008-12-11,09:58:54
39.899197,116.385026,0,213,39793.4159606481,2008-12-11,09:58:59
39.899149,116.385029,0,215,39793.4160185185,2008-12-11,09:59:04
39.899144,116.385078,0,214,39793.4160763889,2008-12-11,09:59:09
39.899215,116.385594,0,210,39793.4161342593,2008-12-11,09:59:14
39.8992,116.385948,0,196,39793.4161921296,2008-12-11,09:59:19
39.899217,116.386045,0,180,39793.41625,2008-12-11,09:59:24
39.899209,116.386126,0,173,39793.4163078704,2008-12-11,09:59:29
39.899209,116.3862,0,164,39793.4163657407,2008-12-11,09:59:34
39.899192,116.386279,0,159,39793.4164236111,2008-12-11,09:59:39
39.8992,116.386369,0,154,39793.4164814815,2008-12-11,09:59:44
39.899222,116.386447,0,150,39793.4165393518,2008-12-11,09:59:49
39.899217,116.386531,0,146,39793.4165972222,2008-12-11,09:59:54
39.89922,116.3866,0,141,39793.4166550926,2008-12-11,09:59:59
39.899227,116.386679,0,138,39793.416712963,2008-12-11,10:00:04
39.899232,116.38675,0,134,39793.4167708333,2008-12-11,10:00:09
39.899242,116.386821,0,131,39793.4168287037,2008-12-11,10:00:14
39.899246,116.386911,0,124,39793.4168865741,2008-12-11,10:00:19
39.899203,116.387006,0,118,39793.4169444444,2008-12-11,10:00:24
39.899195,116.387094,0,111,39793.4170023148,2008-12-11,10:00:29
39.899233,116.387161,0,97,39793.4170601852,2008-12-11,10:00:34
39.899215,116.387224,0,93,39793.4171180556,2008-12-11,10:00:39
39.899225,116.387323,0,90,39793.4171759259,2008-12-11,10:00:44
39.899233,116.387396,0,90,39793.4172337963,2008-12-11,10:00:49
39.899265,116.387417,0,92,39793.4172916667,2008-12-11,10:00:54
39.899265,116.387435,0,91,39793.417349537,2008-12-11,10:00:59
39.899269,116.387428,0,90,39793.4174074074,2008-12-11,10:01:04
39.899269,116.387428,0,90,39793.4174421296,2008-12-11,10:01:07
39.899272,116.387434,0,90,39793.4174652778,2008-12-11,10:01:09
39.899268,116.387484,0,90,39793.4175231481,2008-12-11,10:01:14
39.89926,116.387556,0,89,39793.4175810185,2008-12-11,10:01:19
39.899255,116.387647,0,90,39793.4176388889,2008-12-11,10:01:24
39.899269,116.387659,0,88,39793.4176967593,2008-12-11,10:01:29
39.899286,116.387649,0,89,39793.4177546296,2008-12-11,10:01:34
39.899284,116.387647,0,88,39793.4178125,2008-12-11,10:01:39
39.899284,116.387649,0,87,39793.4178703704,2008-12-11,10:01:44
39.899287,116.387654,0,87,39793.4179282407,2008-12-11,10:01:49
39.899289,116.387655,0,87,39793.4179861111,2008-12-11,10:01:54
39.899289,116.387655,0,87,39793.4180208333,2008-12-11,10:01:57
39.899288,116.387663,0,87,39793.4180439815,2008-12-11,10:01:59
39.899279,116.387674,0,87,39793.4181018519,2008-12-11,10:02:04
39.899275,116.387682,0,87,39793.4181597222,2008-12-11,10:02:09
39.899269,116.387688,0,87,39793.4182175926,2008-12-11,10:02:14
39.899265,116.387696,0,88,39793.418275463,2008-12-11,10:02:19
39.899265,116.387696,0,88,39793.4183101852,2008-12-11,10:02:22
39.899261,116.387701,0,88,39793.4183333333,2008-12-11,10:02:24
39.899252,116.387706,0,88,39793.4183912037,2008-12-11,10:02:29
39.899251,116.387704,0,88,39793.4184490741,2008-12-11,10:02:34
39.899251,116.387699,0,87,39793.4185069444,2008-12-11,10:02:39
39.899254,116.387692,0,87,39793.4185648148,2008-12-11,10:02:44
39.899258,116.387687,0,87,39793.4186226852,2008-12-11,10:02:49
39.899258,116.387687,0,87,39793.4186574074,2008-12-11,10:02:52
39.899264,116.387684,0,87,39793.4186805556,2008-12-11,10:02:54
39.899248,116.387613,0,89,39793.4187384259,2008-12-11,10:02:59
39.899243,116.387568,0,90,39793.4187962963,2008-12-11,10:03:04
39.899231,116.387546,0,83,39793.4188541667,2008-12-11,10:03:09
39.899225,116.387555,0,77,39793.418912037,2008-12-11,10:03:14
39.899225,116.387555,0,77,39793.4189467593,2008-12-11,10:03:17
39.899217,116.387561,0,76,39793.4189699074,2008-12-11,10:03:19
39.899205,116.38755,0,77,39793.4190277778,2008-12-11,10:03:24
39.899214,116.387484,0,77,39793.4190856481,2008-12-11,10:03:29
39.899227,116.38743,0,77,39793.4191435185,2008-12-11,10:03:34
39.899222,116.387297,0,75,39793.4192013889,2008-12-11,10:03:39
39.899225,116.387205,0,77,39793.4192592593,2008-12-11,10:03:44
39.899235,116.387106,0,78,39793.4193171296,2008-12-11,10:03:49
39.899236,116.387015,0,77,39793.419375,2008-12-11,10:03:54
39.899238,116.38691,0,78,39793.4194328704,2008-12-11,10:03:59
39.899246,116.386818,0,73,39793.4194907407,2008-12-11,10:04:04
39.899253,116.386741,0,70,39793.4195486111,2008-12-11,10:04:09
39.899285,116.386675,0,64,39793.4196064815,2008-12-11,10:04:14
39.89931,116.386562,0,61,39793.4196643519,2008-12-11,10:04:19
39.899437,116.386512,0,60,39793.4197222222,2008-12-11,10:04:24
39.899361,116.386368,0,60,39793.4197800926,2008-12-11,10:04:29
39.899297,116.386281,0,61,39793.419837963,2008-12-11,10:04:34
39.899317,116.386182,0,48,39793.4198958333,2008-12-11,10:04:39
39.899301,116.386092,0,42,39793.4199537037,2008-12-11,10:04:44
39.899283,116.386014,0,43,39793.4200115741,2008-12-11,10:04:49
39.899276,116.385911,0,47,39793.4200694444,2008-12-11,10:04:54
39.899246,116.385829,0,53,39793.4201273148,2008-12-11,10:04:59
39.899219,116.385764,0,66,39793.4201851852,2008-12-11,10:05:04
39.899228,116.38575,0,75,39793.4202430556,2008-12-11,10:05:09
39.899164,116.38576,0,84,39793.4203009259,2008-12-11,10:05:14
39.899097,116.385745,0,85,39793.4203587963,2008-12-11,10:05:19
39.899096,116.385741,0,88,39793.4204166667,2008-12-11,10:05:24
39.899096,116.385741,0,88,39793.4204513889,2008-12-11,10:05:27
39.899096,116.385743,0,90,39793.420474537,2008-12-11,10:05:29
39.899117,116.385736,0,93,39793.4205324074,2008-12-11,10:05:34
39.899117,116.385736,0,93,39793.4205671296,2008-12-11,10:05:37
39.899122,116.385733,0,94,39793.4205902778,2008-12-11,10:05:39
39.899112,116.385746,0,95,39793.4206481481,2008-12-11,10:05:44
39.899089,116.385738,0,96,39793.4207060185,2008-12-11,10:05:49
39.899068,116.385744,0,101,39793.4207638889,2008-12-11,10:05:54
39.899068,116.385744,0,101,39793.4207986111,2008-12-11,10:05:57
39.899069,116.385741,0,105,39793.4208217593,2008-12-11,10:05:59
39.899071,116.385727,0,107,39793.4208796296,2008-12-11,10:06:04
39.899014,116.385746,0,108,39793.4209375,2008-12-11,10:06:09
39.898967,116.385796,0,104,39793.4209953704,2008-12-11,10:06:14
39.898947,116.385812,0,105,39793.4210532407,2008-12-11,10:06:19
39.898907,116.385814,0,108,39793.4211111111,2008-12-11,10:06:24
39.898877,116.38582,0,111,39793.4211689815,2008-12-11,10:06:29
39.898882,116.385798,0,110,39793.4212268519,2008-12-11,10:06:34
39.898873,116.385798,0,110,39793.4212847222,2008-12-11,10:06:39
39.898828,116.385772,0,109,39793.4213425926,2008-12-11,10:06:44
39.898759,116.385753,0,106,39793.421400463,2008-12-11,10:06:49
39.898708,116.3857,0,103,39793.4214583333,2008-12-11,10:06:54
39.898626,116.385667,0,102,39793.4215162037,2008-12-11,10:06:59
39.898557,116.385658,0,100,39793.4215740741,2008-12-11,10:07:04
39.898504,116.385619,0,104,39793.4216319444,2008-12-11,10:07:09
39.898441,116.385604,0,104,39793.4216898148,2008-12-11,10:07:14
39.898384,116.385586,0,107,39793.4217476852,2008-12-11,10:07:19
39.898349,116.385558,0,106,39793.4218055556,2008-12-11,10:07:24
39.898311,116.385504,0,109,39793.4218634259,2008-12-11,10:07:29
39.898318,116.385459,0,109,39793.4219212963,2008-12-11,10:07:34
39.898296,116.385438,0,113,39793.4219791667,2008-12-11,10:07:39
39.898321,116.385378,0,115,39793.422037037,2008-12-11,10:07:44
39.898334,116.385287,0,117,39793.4220949074,2008-12-11,10:07:49
39.898331,116.385195,0,118,39793.4221527778,2008-12-11,10:07:54
39.898378,116.38514,0,119,39793.4222106481,2008-12-11,10:07:59
39.898384,116.385096,0,122,39793.4222685185,2008-12-11,10:08:04
39.898403,116.385024,0,123,39793.4223263889,2008-12-11,10:08:09
39.898401,116.384933,0,124,39793.4223842593,2008-12-11,10:08:14
39.898403,116.384848,0,124,39793.4224421296,2008-12-11,10:08:19
39.898404,116.384748,0,124,39793.4225,2008-12-11,10:08:24
39.89841,116.384668,0,126,39793.4225578704,2008-12-11,10:08:29
39.898398,116.38458,0,127,39793.4226157407,2008-12-11,10:08:34
39.898424,116.384493,0,128,39793.4226736111,2008-12-11,10:08:39
39.898472,116.384391,0,131,39793.4227314815,2008-12-11,10:08:44
39.898432,116.384342,0,132,39793.4227893518,2008-12-11,10:08:49
39.898362,116.384308,0,132,39793.4228472222,2008-12-11,10:08:54
39.898298,116.384314,0,133,39793.4229050926,2008-12-11,10:08:59
39.898179,116.384413,0,131,39793.422962963,2008-12-11,10:09:04
39.898041,116.384318,0,129,39793.4230208333,2008-12-11,10:09:09
39.897915,116.384245,0,128,39793.4230787037,2008-12-11,10:09:14
39.897835,116.384242,0,131,39793.4231365741,2008-12-11,10:09:19
39.897759,116.384229,0,133,39793.4231944444,2008-12-11,10:09:24
39.897691,116.38424,0,135,39793.4232523148,2008-12-11,10:09:29
39.897626,116.38423,0,136,39793.4233101852,2008-12-11,10:09:34
39.897602,116.384149,0,141,39793.4233680556,2008-12-11,10:09:39
39.897617,116.384072,0,136,39793.4234259259,2008-12-11,10:09:44
39.897623,116.384,0,136,39793.4234837963,2008-12-11,10:09:49
39.897657,116.383887,0,129,39793.4235416667,2008-12-11,10:09:54
39.897627,116.383784,0,129,39793.423599537,2008-12-11,10:09:59
39.897613,116.383665,0,129,39793.4236574074,2008-12-11,10:10:04
39.897619,116.383594,0,129,39793.4237152778,2008-12-11,10:10:09
39.897616,116.383509,0,128,39793.4237731481,2008-12-11,10:10:14
39.897575,116.383242,0,131,39793.4367361111,2008-12-11,10:28:54
39.897569,116.383163,0,135,39793.4367939815,2008-12-11,10:28:59
39.897564,116.383094,0,133,39793.4368518519,2008-12-11,10:29:04
39.897559,116.383013,0,136,39793.4369097222,2008-12-11,10:29:09
39.897557,116.382926,0,136,39793.4369675926,2008-12-11,10:29:14
39.897558,116.382852,0,137,39793.437025463,2008-12-11,10:29:19
39.897546,116.382786,0,138,39793.4370833333,2008-12-11,10:29:24
39.897552,116.38271,0,144,39793.4371412037,2008-12-11,10:29:29
39.897549,116.382637,0,144,39793.4371990741,2008-12-11,10:29:34
39.897555,116.382558,0,146,39793.4372569444,2008-12-11,10:29:39
39.897538,116.382475,0,147,39793.4373148148,2008-12-11,10:29:44
39.897546,116.382408,0,154,39793.4373726852,2008-12-11,10:29:49
39.89756,116.382328,0,156,39793.4374305556,2008-12-11,10:29:54
39.897552,116.382248,0,152,39793.4374884259,2008-12-11,10:29:59
39.897542,116.382161,0,147,39793.4375462963,2008-12-11,10:30:04
39.897515,116.382078,0,138,39793.4376041667,2008-12-11,10:30:09
39.897528,116.381988,0,133,39793.437662037,2008-12-11,10:30:14
39.897511,116.38191,0,126,39793.4377199074,2008-12-11,10:30:19
39.897501,116.381828,0,125,39793.4377777778,2008-12-11,10:30:24
39.897506,116.381727,0,122,39793.4378356481,2008-12-11,10:30:29
39.897493,116.381641,0,120,39793.4378935185,2008-12-11,10:30:34
39.897495,116.381556,0,117,39793.4379513889,2008-12-11,10:30:39
39.897486,116.381454,0,115,39793.4380092593,2008-12-11,10:30:44
39.897492,116.381379,0,115,39793.4380671296,2008-12-11,10:30:49
39.897488,116.381291,0,117,39793.438125,2008-12-11,10:30:54
39.89751,116.381226,0,120,39793.4381828704,2008-12-11,10:30:59
39.897504,116.381147,0,119,39793.4382407407,2008-12-11,10:31:04
39.897505,116.381075,0,120,39793.4382986111,2008-12-11,10:31:09
39.897502,116.380995,0,123,39793.4383564815,2008-12-11,10:31:14
39.897475,116.380913,0,119,39793.4384143518,2008-12-11,10:31:19
39.897488,116.380823,0,118,39793.4384722222,2008-12-11,10:31:24
39.89748,116.380724,0,119,39793.4385300926,2008-12-11,10:31:29
39.897488,116.380694,0,119,39793.438587963,2008-12-11,10:31:34
39.897488,116.380694,0,119,39793.4386226852,2008-12-11,10:31:37
39.897489,116.380693,0,118,39793.4386458333,2008-12-11,10:31:39
39.897472,116.380644,0,121,39793.4387037037,2008-12-11,10:31:44
39.897455,116.380539,0,119,39793.4387615741,2008-12-11,10:31:49
39.897476,116.380442,0,117,39793.4388194444,2008-12-11,10:31:54
39.897489,116.380348,0,115,39793.4388773148,2008-12-11,10:31:59
39.897493,116.380269,0,113,39793.4389351852,2008-12-11,10:32:04
39.897491,116.380196,0,112,39793.4389930556,2008-12-11,10:32:09
39.897498,116.380124,0,111,39793.4390509259,2008-12-11,10:32:14
39.897496,116.380052,0,110,39793.4391087963,2008-12-11,10:32:19
39.897502,116.379954,0,108,39793.4391666667,2008-12-11,10:32:24
39.897493,116.37984,0,106,39793.439224537,2008-12-11,10:32:29
39.897488,116.379747,0,101,39793.4392824074,2008-12-11,10:32:34
39.897481,116.379668,0,103,39793.4393402778,2008-12-11,10:32:39
39.897486,116.379591,0,103,39793.4393981481,2008-12-11,10:32:44
39.897481,116.379495,0,109,39793.4394560185,2008-12-11,10:32:49
39.897483,116.379411,0,109,39793.4395138889,2008-12-11,10:32:54
39.897473,116.379356,0,112,39793.4395717593,2008-12-11,10:32:59
39.897501,116.379295,0,121,39793.4396296296,2008-12-11,10:33:04
39.897497,116.379238,0,125,39793.4396875,2008-12-11,10:33:09
39.897495,116.379166,0,128,39793.4397453704,2008-12-11,10:33:14
39.897476,116.379129,0,126,39793.4398032407,2008-12-11,10:33:19
39.897482,116.379026,0,128,39793.4398611111,2008-12-11,10:33:24
39.897515,116.378934,0,130,39793.4399189815,2008-12-11,10:33:29
39.897525,116.378857,0,127,39793.4399768518,2008-12-11,10:33:34
39.89751,116.378774,0,126,39793.4400347222,2008-12-11,10:33:39
39.897526,116.378681,0,119,39793.4400925926,2008-12-11,10:33:44
39.897528,116.378576,0,120,39793.440150463,2008-12-11,10:33:49
39.89751,116.378515,0,120,39793.4402083333,2008-12-11,10:33:54
39.897492,116.378414,0,118,39793.4402662037,2008-12-11,10:33:59
39.897488,116.378323,0,120,39793.4403240741,2008-12-11,10:34:04
39.897423,116.378259,0,118,39793.4403819444,2008-12-11,10:34:09
39.897343,116.378238,0,117,39793.4404398148,2008-12-11,10:34:14
39.897261,116.378244,0,120,39793.4404976852,2008-12-11,10:34:19
39.897213,116.378237,0,120,39793.4405555556,2008-12-11,10:34:24
39.897153,116.378232,0,121,39793.4406134259,2008-12-11,10:34:29
39.897112,116.378245,0,119,39793.4406712963,2008-12-11,10:34:34
39.897091,116.378264,0,123,39793.4407291667,2008-12-11,10:34:39
39.897048,116.378276,0,127,39793.440787037,2008-12-11,10:34:44
39.89701,116.37827,0,135,39793.4408449074,2008-12-11,10:34:49
39.896956,116.378263,0,141,39793.4409027778,2008-12-11,10:34:54
39.896887,116.378268,0,152,39793.4409606481,2008-12-11,10:34:59
39.896848,116.378276,0,153,39793.4410185185,2008-12-11,10:35:04
39.896787,116.378277,0,158,39793.4410763889,2008-12-11,10:35:09
39.896751,116.378275,0,164,39793.4411342593,2008-12-11,10:35:14
39.896731,116.378276,0,166,39793.4411921296,2008-12-11,10:35:19
39.896717,116.378278,0,167,39793.44125,2008-12-11,10:35:24
39.896753,116.378265,0,167,39793.4413078704,2008-12-11,10:35:29
39.896803,116.378252,0,166,39793.4413657407,2008-12-11,10:35:34
39.896823,116.378246,0,165,39793.4414236111,2008-12-11,10:35:39
39.896864,116.37822,0,166,39793.4414814815,2008-12-11,10:35:44
39.896922,116.378193,0,165,39793.4415393519,2008-12-11,10:35:49
39.896955,116.37818,0,164,39793.4415972222,2008-12-11,10:35:54
39.896962,116.378162,0,166,39793.4416550926,2008-12-11,10:35:59
39.897017,116.378123,0,167,39793.441712963,2008-12-11,10:36:04
39.897047,116.378105,0,170,39793.4417708333,2008-12-11,10:36:09
39.897052,116.378081,0,172,39793.4418287037,2008-12-11,10:36:14
39.897057,116.378047,0,176,39793.4418865741,2008-12-11,10:36:19
39.897167,116.378031,0,178,39793.4419444444,2008-12-11,10:36:24
39.897417,116.377992,0,182,39793.4420023148,2008-12-11,10:36:29
39.897624,116.377971,0,191,39793.4420601852,2008-12-11,10:36:34
39.897827,116.377933,0,219,39793.4421180556,2008-12-11,10:36:39
39.898054,116.377957,0,236,39793.4421759259,2008-12-11,10:36:44
39.898308,116.377977,0,234,39793.4422337963,2008-12-11,10:36:49
39.898465,116.377963,0,227,39793.4422916667,2008-12-11,10:36:54
39.898591,116.377946,0,233,39793.442349537,2008-12-11,10:36:59
39.898718,116.377887,0,207,39793.4424074074,2008-12-11,10:37:04
39.898764,116.377635,0,189,39793.4424652778,2008-12-11,10:37:09
39.898734,116.377226,0,161,39793.4425231481,2008-12-11,10:37:14
39.898724,116.376716,0,143,39793.4425810185,2008-12-11,10:37:19
39.898705,116.376194,0,139,39793.4426388889,2008-12-11,10:37:24
39.898687,116.375667,0,137,39793.4426967593,2008-12-11,10:37:29
39.898667,116.375134,0,134,39793.4427546296,2008-12-11,10:37:34
39.898637,116.37455,0,134,39793.4428125,2008-12-11,10:37:39
39.898616,116.373907,0,131,39793.4428703704,2008-12-11,10:37:44
39.898602,116.373194,0,129,39793.4429282407,2008-12-11,10:37:49
39.898577,116.372484,0,126,39793.4429861111,2008-12-11,10:37:54
39.898555,116.371868,0,127,39793.4430439815,2008-12-11,10:37:59
39.898549,116.371387,0,127,39793.4431018519,2008-12-11,10:38:04
39.898554,116.371156,0,127,39793.4431597222,2008-12-11,10:38:09
39.898556,116.371126,0,128,39793.4432175926,2008-12-11,10:38:14
39.898556,116.371126,0,128,39793.4432523148,2008-12-11,10:38:17
39.898557,116.371118,0,126,39793.443275463,2008-12-11,10:38:19
39.898548,116.371039,0,126,39793.4433333333,2008-12-11,10:38:24
39.898541,116.37078,0,127,39793.4433912037,2008-12-11,10:38:29
39.898585,116.370594,0,127,39793.4434490741,2008-12-11,10:38:34
39.898617,116.370373,0,122,39793.4435069444,2008-12-11,10:38:39
39.898608,116.369994,0,115,39793.4435648148,2008-12-11,10:38:44
39.898618,116.369444,0,111,39793.4436226852,2008-12-11,10:38:49
39.898607,116.368833,0,109,39793.4436805556,2008-12-11,10:38:54
39.89862,116.368442,0,108,39793.4437384259,2008-12-11,10:38:59
39.898831,116.368204,0,98,39793.4437962963,2008-12-11,10:39:04
39.899224,116.368183,0,90,39793.4438541667,2008-12-11,10:39:09
39.899698,116.368152,0,85,39793.443912037,2008-12-11,10:39:14
39.900239,116.368132,0,74,39793.4439699074,2008-12-11,10:39:19
39.900847,116.368107,0,67,39793.4440277778,2008-12-11,10:39:24
39.901426,116.368084,0,62,39793.4440856481,2008-12-11,10:39:29
39.901875,116.368075,0,62,39793.4441435185,2008-12-11,10:39:34
39.902235,116.368092,0,55,39793.4442013889,2008-12-11,10:39:39
39.902464,116.368083,0,57,39793.4442592593,2008-12-11,10:39:44
39.90255,116.368046,0,60,39793.4443171296,2008-12-11,10:39:49
39.902738,116.368022,0,65,39793.444375,2008-12-11,10:39:54
39.903075,116.367996,0,73,39793.4444328704,2008-12-11,10:39:59
39.90341,116.367964,0,73,39793.4444907407,2008-12-11,10:40:04
39.903744,116.36797,0,84,39793.4445486111,2008-12-11,10:40:09
39.903832,116.367965,0,103,39793.4446064815,2008-12-11,10:40:14
39.903876,116.36796,0,102,39793.4446643519,2008-12-11,10:40:19
39.903953,116.36797,0,116,39793.4447222222,2008-12-11,10:40:24
39.903938,116.367987,0,118,39793.4447800926,2008-12-11,10:40:29
39.903937,116.367993,0,120,39793.444837963,2008-12-11,10:40:34
39.903934,116.367992,0,121,39793.4448958333,2008-12-11,10:40:39
39.903934,116.367991,0,120,39793.4449537037,2008-12-11,10:40:44
39.903934,116.367991,0,120,39793.4449884259,2008-12-11,10:40:47
39.903935,116.36799,0,120,39793.4450115741,2008-12-11,10:40:49
39.903967,116.368005,0,121,39793.4450694444,2008-12-11,10:40:54
39.904006,116.36803,0,120,39793.4451273148,2008-12-11,10:40:59
39.90403,116.368004,0,120,39793.4451851852,2008-12-11,10:41:04
39.904043,116.368011,0,119,39793.4452430556,2008-12-11,10:41:09
39.904038,116.368012,0,119,39793.4453009259,2008-12-11,10:41:14
39.904035,116.368014,0,118,39793.4453587963,2008-12-11,10:41:19
39.904033,116.368016,0,118,39793.4454166667,2008-12-11,10:41:24
39.904034,116.368018,0,117,39793.445474537,2008-12-11,10:41:29
39.904036,116.36802,0,117,39793.4455324074,2008-12-11,10:41:34
39.904035,116.36802,0,117,39793.4455902778,2008-12-11,10:41:39
39.904035,116.368021,0,117,39793.4456481481,2008-12-11,10:41:44
39.904034,116.36802,0,117,39793.4457060185,2008-12-11,10:41:49
39.904035,116.368021,0,117,39793.4457638889,2008-12-11,10:41:54
39.904036,116.368021,0,117,39793.4458217593,2008-12-11,10:41:59
39.904036,116.368021,0,117,39793.4458796296,2008-12-11,10:42:04
39.904036,116.36802,0,117,39793.4459375,2008-12-11,10:42:09
39.904035,116.36802,0,117,39793.4459953704,2008-12-11,10:42:14
39.904035,116.36802,0,117,39793.4460532407,2008-12-11,10:42:19
39.904035,116.368019,0,117,39793.4461111111,2008-12-11,10:42:24
39.904034,116.368019,0,117,39793.4461689815,2008-12-11,10:42:29
39.904035,116.368018,0,117,39793.4462268518,2008-12-11,10:42:34
39.904035,116.368018,0,117,39793.4462847222,2008-12-11,10:42:39
39.904034,116.368016,0,117,39793.4463425926,2008-12-11,10:42:44
39.904034,116.368015,0,117,39793.446400463,2008-12-11,10:42:49
39.904034,116.368014,0,117,39793.4464583333,2008-12-11,10:42:54
39.904034,116.368013,0,117,39793.4465162037,2008-12-11,10:42:59
39.904034,116.368012,0,117,39793.4465740741,2008-12-11,10:43:04
39.904034,116.368012,0,117,39793.4466319444,2008-12-11,10:43:09
39.904034,116.368011,0,117,39793.4466898148,2008-12-11,10:43:14
39.904035,116.36801,0,117,39793.4467476852,2008-12-11,10:43:19
39.904036,116.368009,0,117,39793.4468055556,2008-12-11,10:43:24
39.904036,116.368009,0,117,39793.4468634259,2008-12-11,10:43:29
39.904036,116.368009,0,117,39793.4469212963,2008-12-11,10:43:34
39.904036,116.368011,0,117,39793.4469791667,2008-12-11,10:43:39
39.904034,116.368011,0,117,39793.447037037,2008-12-11,10:43:44
39.904034,116.368009,0,117,39793.4470949074,2008-12-11,10:43:49
39.904034,116.368008,0,117,39793.4471527778,2008-12-11,10:43:54
39.904036,116.368007,0,117,39793.4472106481,2008-12-11,10:43:59
39.904036,116.368007,0,117,39793.4472685185,2008-12-11,10:44:04
39.904037,116.368007,0,117,39793.4473263889,2008-12-11,10:44:09
39.904038,116.368005,0,117,39793.4473842593,2008-12-11,10:44:14
39.904037,116.368004,0,117,39793.4474421296,2008-12-11,10:44:19
39.904033,116.368001,0,117,39793.4475,2008-12-11,10:44:24
39.904033,116.368,0,117,39793.4475578704,2008-12-11,10:44:29
39.904033,116.367999,0,117,39793.4476157407,2008-12-11,10:44:34
39.904033,116.367998,0,117,39793.4476736111,2008-12-11,10:44:39
39.904033,116.367998,0,117,39793.4477314815,2008-12-11,10:44:44
39.904033,116.367998,0,117,39793.4477662037,2008-12-11,10:44:47
39.904035,116.367992,0,117,39793.4477893518,2008-12-11,10:44:49
39.904022,116.367973,0,118,39793.4478472222,2008-12-11,10:44:54
39.904025,116.367965,0,118,39793.4479050926,2008-12-11,10:44:59
39.904025,116.367965,0,118,39793.4479398148,2008-12-11,10:45:02
39.904027,116.367963,0,118,39793.447962963,2008-12-11,10:45:04
39.904125,116.36797,0,118,39793.4480208333,2008-12-11,10:45:09
39.904196,116.367968,0,114,39793.4480787037,2008-12-11,10:45:14
39.904297,116.367941,0,109,39793.4481365741,2008-12-11,10:45:19
39.904344,116.367942,0,104,39793.4481944444,2008-12-11,10:45:24
39.904351,116.367951,0,100,39793.4482523148,2008-12-11,10:45:29
39.904375,116.367983,0,102,39793.4483101852,2008-12-11,10:45:34
39.904378,116.36799,0,101,39793.4483680556,2008-12-11,10:45:39
39.904378,116.36799,0,101,39793.4484027778,2008-12-11,10:45:42
39.904376,116.367991,0,101,39793.4484259259,2008-12-11,10:45:44
39.90441,116.368006,0,102,39793.4484837963,2008-12-11,10:45:49
39.904474,116.368014,0,104,39793.4485416667,2008-12-11,10:45:54
39.904492,116.368038,0,105,39793.448599537,2008-12-11,10:45:59
39.904499,116.368038,0,105,39793.4486574074,2008-12-11,10:46:04
39.904499,116.368038,0,105,39793.4486921296,2008-12-11,10:46:07
39.904503,116.368038,0,107,39793.4487152778,2008-12-11,10:46:09
39.904563,116.368039,0,112,39793.4487731481,2008-12-11,10:46:14
39.904759,116.368038,0,113,39793.4488310185,2008-12-11,10:46:19
39.904906,116.368018,0,114,39793.4488888889,2008-12-11,10:46:24
39.904938,116.368023,0,119,39793.4489467593,2008-12-11,10:46:29
39.904943,116.368035,0,122,39793.4490046296,2008-12-11,10:46:34
39.904936,116.368036,0,123,39793.4490625,2008-12-11,10:46:39
39.904935,116.368036,0,123,39793.4491203704,2008-12-11,10:46:44
39.904938,116.368035,0,124,39793.4491782407,2008-12-11,10:46:49
39.904941,116.368034,0,124,39793.4492361111,2008-12-11,10:46:54
39.904948,116.368034,0,123,39793.4492939815,2008-12-11,10:46:59
39.904951,116.368034,0,123,39793.4493518519,2008-12-11,10:47:04
39.904956,116.368033,0,122,39793.4494097222,2008-12-11,10:47:09
39.904956,116.368033,0,122,39793.4494444444,2008-12-11,10:47:12
39.90496,116.368031,0,123,39793.4494675926,2008-12-11,10:47:14
39.904975,116.368029,0,124,39793.449525463,2008-12-11,10:47:19
39.904975,116.368029,0,124,39793.4495601852,2008-12-11,10:47:22
39.904981,116.368036,0,124,39793.4495833333,2008-12-11,10:47:24
39.904971,116.368044,0,125,39793.4496412037,2008-12-11,10:47:29
39.904959,116.368046,0,126,39793.4496990741,2008-12-11,10:47:34
39.904954,116.368045,0,127,39793.4497569444,2008-12-11,10:47:39
39.904955,116.368045,0,128,39793.4498148148,2008-12-11,10:47:44
39.904959,116.368044,0,129,39793.4498726852,2008-12-11,10:47:49
39.904963,116.368043,0,129,39793.4499305556,2008-12-11,10:47:54
39.904961,116.368044,0,130,39793.4499884259,2008-12-11,10:47:59
39.90496,116.368045,0,130,39793.4500462963,2008-12-11,10:48:04
39.904959,116.368045,0,130,39793.4501041667,2008-12-11,10:48:09
39.904959,116.368045,0,130,39793.450162037,2008-12-11,10:48:14
39.904956,116.368043,0,130,39793.4502199074,2008-12-11,10:48:19
39.904956,116.368041,0,130,39793.4502777778,2008-12-11,10:48:24
39.904955,116.368038,0,130,39793.4503356481,2008-12-11,10:48:29
39.904952,116.368031,0,130,39793.4503935185,2008-12-11,10:48:34
39.904952,116.368029,0,130,39793.4504513889,2008-12-11,10:48:39
39.904952,116.368028,0,130,39793.4505092593,2008-12-11,10:48:44
39.904952,116.368028,0,130,39793.4505439815,2008-12-11,10:48:47
39.904957,116.368027,0,130,39793.4505671296,2008-12-11,10:48:49
39.905082,116.367981,0,131,39793.450625,2008-12-11,10:48:54
39.905271,116.367914,0,131,39793.4506828704,2008-12-11,10:48:59
39.905437,116.367888,0,132,39793.4507407407,2008-12-11,10:49:04
39.90562,116.367913,0,133,39793.4507986111,2008-12-11,10:49:09
39.905872,116.367966,0,131,39793.4508564815,2008-12-11,10:49:14
39.906084,116.367982,0,127,39793.4509143519,2008-12-11,10:49:19
39.906193,116.367993,0,124,39793.4509722222,2008-12-11,10:49:24
39.906292,116.367968,0,126,39793.4510300926,2008-12-11,10:49:29
39.906416,116.36795,0,119,39793.451087963,2008-12-11,10:49:34
39.906592,116.367906,0,129,39793.4511458333,2008-12-11,10:49:39
39.906676,116.36791,0,143,39793.4512037037,2008-12-11,10:49:44
39.906696,116.36792,0,150,39793.4512615741,2008-12-11,10:49:49
39.906718,116.367919,0,159,39793.4513194444,2008-12-11,10:49:54
39.906771,116.3679,0,172,39793.4513773148,2008-12-11,10:49:59
39.906875,116.367911,0,198,39793.4514351852,2008-12-11,10:50:04
39.907002,116.367915,0,227,39793.4514930556,2008-12-11,10:50:09
39.907192,116.367912,0,250,39793.4515509259,2008-12-11,10:50:14
39.907354,116.367928,0,269,39793.4516087963,2008-12-11,10:50:19
39.907454,116.367941,0,282,39793.4516666667,2008-12-11,10:50:24
39.90744,116.368095,0,291,39793.451724537,2008-12-11,10:50:29
39.907478,116.368421,0,305,39793.4517824074,2008-12-11,10:50:34
39.907534,116.368933,0,315,39793.4518402778,2008-12-11,10:50:39
39.907648,116.369586,0,309,39793.4518981481,2008-12-11,10:50:44
39.90766,116.369776,0,310,39793.4519560185,2008-12-11,10:50:49
39.907708,116.369748,0,311,39793.4520138889,2008-12-11,10:50:54
39.907712,116.369748,0,320,39793.4520717593,2008-12-11,10:50:59
39.907712,116.369748,0,320,39793.4521064815,2008-12-11,10:51:02
39.907711,116.369747,0,324,39793.4521296296,2008-12-11,10:51:04
39.907711,116.36976,0,325,39793.4521875,2008-12-11,10:51:09
39.907699,116.370005,0,320,39793.4522453704,2008-12-11,10:51:14
39.90765,116.37024,0,302,39793.4523032407,2008-12-11,10:51:19
39.907443,116.370253,0,282,39793.4523611111,2008-12-11,10:51:24
39.907176,116.370233,0,265,39793.4524189815,2008-12-11,10:51:29
39.906937,116.370213,0,245,39793.4524768519,2008-12-11,10:51:34
39.906707,116.37019,0,227,39793.4525347222,2008-12-11,10:51:39
39.906479,116.3702,0,213,39793.4525925926,2008-12-11,10:51:44
39.90629,116.370201,0,200,39793.452650463,2008-12-11,10:51:49
39.906086,116.370119,0,185,39793.4527083333,2008-12-11,10:51:54
39.90598,116.36991,0,168,39793.4527662037,2008-12-11,10:51:59
39.905955,116.369669,0,152,39793.4528240741,2008-12-11,10:52:04
39.905944,116.369355,0,140,39793.4528819444,2008-12-11,10:52:09
39.905952,116.369152,0,133,39793.4529398148,2008-12-11,10:52:14
39.905952,116.369128,0,130,39793.4529976852,2008-12-11,10:52:19
39.905951,116.369119,0,129,39793.4530555556,2008-12-11,10:52:24
39.905951,116.369117,0,129,39793.4531134259,2008-12-11,10:52:29
39.905951,116.369117,0,129,39793.4531481481,2008-12-11,10:52:32
39.905951,116.369112,0,128,39793.4531712963,2008-12-11,10:52:34
39.905932,116.369121,0,129,39793.4532291667,2008-12-11,10:52:39
39.905926,116.36912,0,129,39793.453287037,2008-12-11,10:52:44
39.905926,116.36912,0,129,39793.4533217593,2008-12-11,10:52:47
39.90592,116.369112,0,130,39793.4533449074,2008-12-11,10:52:49
39.905913,116.369097,0,131,39793.4534027778,2008-12-11,10:52:54
39.905864,116.368931,0,133,39793.4534606481,2008-12-11,10:52:59
39.905831,116.368542,0,136,39793.4535185185,2008-12-11,10:53:04
39.90584,116.36798,0,141,39793.4535763889,2008-12-11,10:53:09
39.905846,116.367416,0,146,39793.4536342593,2008-12-11,10:53:14
39.905863,116.366944,0,152,39793.4536921296,2008-12-11,10:53:19
39.9059,116.366528,0,155,39793.45375,2008-12-11,10:53:24
39.905906,116.366223,0,156,39793.4538078704,2008-12-11,10:53:29
39.905903,116.365933,0,151,39793.4538657407,2008-12-11,10:53:34
39.905941,116.365463,0,148,39793.4539236111,2008-12-11,10:53:39
39.905941,116.364817,0,143,39793.4539814815,2008-12-11,10:53:44
39.905946,116.364036,0,132,39793.4540393518,2008-12-11,10:53:49
39.905942,116.363224,0,124,39793.4540972222,2008-12-11,10:53:54
39.905931,116.362469,0,115,39793.4541550926,2008-12-11,10:53:59
39.90594,116.361853,0,102,39793.454212963,2008-12-11,10:54:04
39.90594,116.361317,0,94,39793.4542708333,2008-12-11,10:54:09
39.905947,116.360798,0,86,39793.4543287037,2008-12-11,10:54:14
39.905927,116.360426,0,83,39793.4543865741,2008-12-11,10:54:19
39.905942,116.359968,0,111,39793.4544444444,2008-12-11,10:54:24
39.905967,116.359376,0,107,39793.4545023148,2008-12-11,10:54:29
39.905987,116.35881,0,109,39793.4545601852,2008-12-11,10:54:34
39.905978,116.358426,0,114,39793.4546180556,2008-12-11,10:54:39
39.905954,116.35825,0,109,39793.4546759259,2008-12-11,10:54:44
39.905934,116.358107,0,113,39793.4547337963,2008-12-11,10:54:49
39.905925,116.35807,0,126,39793.4547916667,2008-12-11,10:54:54
39.905929,116.358033,0,125,39793.454849537,2008-12-11,10:54:59
39.905939,116.357757,0,126,39793.4549074074,2008-12-11,10:55:04
39.905942,116.357301,0,121,39793.4549652778,2008-12-11,10:55:09
39.905948,116.356763,0,120,39793.4550231481,2008-12-11,10:55:14
39.905952,116.356124,0,121,39793.4550810185,2008-12-11,10:55:19
39.905989,116.355379,0,110,39793.4551388889,2008-12-11,10:55:24
39.90599,116.354604,0,104,39793.4551967593,2008-12-11,10:55:29
39.905996,116.354124,0,100,39793.4552546296,2008-12-11,10:55:34
39.905999,116.353797,0,91,39793.4553125,2008-12-11,10:55:39
39.905994,116.353577,0,87,39793.4553703704,2008-12-11,10:55:44
39.905981,116.353401,0,90,39793.4554282407,2008-12-11,10:55:49
39.905974,116.353198,0,86,39793.4554861111,2008-12-11,10:55:54
39.905943,116.353054,0,92,39793.4555439815,2008-12-11,10:55:59
39.905882,116.352916,0,109,39793.4556018518,2008-12-11,10:56:04
39.905858,116.35279,0,138,39793.4556597222,2008-12-11,10:56:09
39.905871,116.352753,0,147,39793.4557175926,2008-12-11,10:56:14
39.905872,116.352741,0,152,39793.455775463,2008-12-11,10:56:19
39.905873,116.352728,0,154,39793.4558333333,2008-12-11,10:56:24
39.905892,116.352632,0,157,39793.4558912037,2008-12-11,10:56:29
39.905906,116.352432,0,162,39793.4559490741,2008-12-11,10:56:34
39.905864,116.352226,0,169,39793.4560069444,2008-12-11,10:56:39
39.905867,116.352183,0,170,39793.4560648148,2008-12-11,10:56:44
39.905867,116.352181,0,171,39793.4561226852,2008-12-11,10:56:49
39.905867,116.352181,0,171,39793.4561574074,2008-12-11,10:56:52
39.905867,116.352181,0,171,39793.4561805556,2008-12-11,10:56:54
39.905866,116.352087,0,171,39793.4562384259,2008-12-11,10:56:59
39.905826,116.351812,0,171,39793.4562962963,2008-12-11,10:57:04
39.905836,116.351319,0,170,39793.4563541667,2008-12-11,10:57:09
39.90587,116.350716,0,169,39793.456412037,2008-12-11,10:57:14
39.9059,116.350001,0,168,39793.4564699074,2008-12-11,10:57:19
39.905918,116.349206,0,163,39793.4565277778,2008-12-11,10:57:24
39.905936,116.34847,0,158,39793.4565856481,2008-12-11,10:57:29
39.905951,116.347869,0,155,39793.4566435185,2008-12-11,10:57:34
39.906006,116.34746,0,150,39793.4567013889,2008-12-11,10:57:39
39.906008,116.347035,0,146,39793.4567592593,2008-12-11,10:57:44
39.906006,116.34673,0,143,39793.4568171296,2008-12-11,10:57:49
39.906055,116.346518,0,139,39793.456875,2008-12-11,10:57:54
39.906269,116.346418,0,135,39793.4569328704,2008-12-11,10:57:59
39.906542,116.346415,0,143,39793.4569907407,2008-12-11,10:58:04
39.906902,116.346423,0,153,39793.4570486111,2008-12-11,10:58:09
39.907258,116.346413,0,165,39793.4571064815,2008-12-11,10:58:14
39.907518,116.346393,0,191,39793.4571643519,2008-12-11,10:58:19
39.90761,116.346387,0,205,39793.4572222222,2008-12-11,10:58:24
39.907615,116.346394,0,201,39793.4572800926,2008-12-11,10:58:29
39.907615,116.346394,0,201,39793.4573148148,2008-12-11,10:58:32
39.907617,116.346396,0,208,39793.457337963,2008-12-11,10:58:34
39.907649,116.34638,0,207,39793.4573958333,2008-12-11,10:58:39
39.907794,116.346339,0,204,39793.4574537037,2008-12-11,10:58:44
39.908013,116.346323,0,214,39793.4575115741,2008-12-11,10:58:49
39.908369,116.346309,0,227,39793.4575694444,2008-12-11,10:58:54
39.908805,116.346314,0,243,39793.4576273148,2008-12-11,10:58:59
39.909261,116.346371,0,237,39793.4576851852,2008-12-11,10:59:04
39.909597,116.346381,0,253,39793.4577430556,2008-12-11,10:59:09
39.909877,116.346383,0,272,39793.4578009259,2008-12-11,10:59:14
39.910176,116.346391,0,266,39793.4578587963,2008-12-11,10:59:19
39.910572,116.346409,0,243,39793.4579166667,2008-12-11,10:59:24
39.910982,116.346406,0,227,39793.457974537,2008-12-11,10:59:29
39.911381,116.346442,0,231,39793.4580324074,2008-12-11,10:59:34
39.911679,116.346466,0,252,39793.4580902778,2008-12-11,10:59:39
39.911818,116.346485,0,293,39793.4581481481,2008-12-11,10:59:44
39.911838,116.346492,0,272,39793.4582060185,2008-12-11,10:59:49
39.91185,116.346493,0,288,39793.4582638889,2008-12-11,10:59:54
39.911869,116.346493,0,300,39793.4583217593,2008-12-11,10:59:59
39.9119,116.346506,0,299,39793.4583796296,2008-12-11,11:00:04
39.911946,116.346517,0,302,39793.4584375,2008-12-11,11:00:09
39.912059,116.34654,0,303,39793.4584953704,2008-12-11,11:00:14
39.912251,116.346588,0,316,39793.4585532407,2008-12-11,11:00:19
39.912557,116.346704,0,315,39793.4586111111,2008-12-11,11:00:24
39.912913,116.346819,0,301,39793.4586689815,2008-12-11,11:00:29
39.913321,116.346935,0,293,39793.4587268519,2008-12-11,11:00:34
39.913828,116.347053,0,290,39793.4587847222,2008-12-11,11:00:39
39.914353,116.347166,0,285,39793.4588425926,2008-12-11,11:00:44
39.914829,116.347239,0,273,39793.458900463,2008-12-11,11:00:49
39.915261,116.347263,0,245,39793.4589583333,2008-12-11,11:00:54
39.915623,116.347254,0,223,39793.4590162037,2008-12-11,11:00:59
39.915916,116.347241,0,213,39793.4590740741,2008-12-11,11:01:04
39.916075,116.347246,0,197,39793.4591319444,2008-12-11,11:01:09
39.916135,116.34725,0,187,39793.4591898148,2008-12-11,11:01:14
39.916174,116.347259,0,182,39793.4592476852,2008-12-11,11:01:19
39.916189,116.347261,0,177,39793.4593055556,2008-12-11,11:01:24
39.916195,116.347262,0,175,39793.4593634259,2008-12-11,11:01:29
39.916195,116.347262,0,175,39793.4593981481,2008-12-11,11:01:32
39.916198,116.347261,0,175,39793.4594212963,2008-12-11,11:01:34
39.91621,116.347262,0,172,39793.4594791667,2008-12-11,11:01:39
39.916299,116.347248,0,168,39793.459537037,2008-12-11,11:01:44
39.916397,116.347237,0,179,39793.4595949074,2008-12-11,11:01:49
39.916403,116.347222,0,179,39793.4596527778,2008-12-11,11:01:54
39.916403,116.347222,0,179,39793.4596875,2008-12-11,11:01:57
39.916402,116.347221,0,179,39793.4597106481,2008-12-11,11:01:59
39.916509,116.347211,0,188,39793.4597685185,2008-12-11,11:02:04
39.916722,116.347167,0,199,39793.4598263889,2008-12-11,11:02:09
39.916962,116.347148,0,200,39793.4598842593,2008-12-11,11:02:14
39.917107,116.346972,0,195,39793.4599421296,2008-12-11,11:02:19
39.917134,116.346657,0,197,39793.46,2008-12-11,11:02:24
39.917138,116.34613,0,200,39793.4600578704,2008-12-11,11:02:29
39.917142,116.345433,0,186,39793.4601157407,2008-12-11,11:02:34
39.917126,116.344744,0,179,39793.4601736111,2008-12-11,11:02:39
39.917116,116.344109,0,178,39793.4602314815,2008-12-11,11:02:44
39.917102,116.343563,0,180,39793.4602893519,2008-12-11,11:02:49
39.917081,116.343054,0,180,39793.4603472222,2008-12-11,11:02:54
39.917056,116.342419,0,179,39793.4604050926,2008-12-11,11:02:59
39.917047,116.34172,0,187,39793.460462963,2008-12-11,11:03:04
39.917037,116.340978,0,192,39793.4605208333,2008-12-11,11:03:09
39.917041,116.340267,0,197,39793.4605787037,2008-12-11,11:03:14
39.917068,116.339688,0,208,39793.4606365741,2008-12-11,11:03:19
39.916969,116.339522,0,181,39793.4606944444,2008-12-11,11:03:24
39.916924,116.339504,0,172,39793.4607523148,2008-12-11,11:03:29
39.916924,116.339504,0,172,39793.460787037,2008-12-11,11:03:32
39.916923,116.339504,0,172,39793.4608101852,2008-12-11,11:03:34
39.916932,116.339446,0,174,39793.4608680556,2008-12-11,11:03:39
39.916961,116.339183,0,179,39793.4609259259,2008-12-11,11:03:44
39.916989,116.338909,0,190,39793.4609837963,2008-12-11,11:03:49
39.917145,116.338754,0,208,39793.4610416667,2008-12-11,11:03:54
39.917458,116.338701,0,241,39793.461099537,2008-12-11,11:03:59
39.917887,116.338641,0,272,39793.4611574074,2008-12-11,11:04:04
39.918387,116.338592,0,300,39793.4612152778,2008-12-11,11:04:09
39.918961,116.338538,0,328,39793.4612731481,2008-12-11,11:04:14
39.919595,116.338498,0,346,39793.4613310185,2008-12-11,11:04:19
39.920149,116.338503,0,365,39793.4613888889,2008-12-11,11:04:24
39.920548,116.338476,0,378,39793.4614467593,2008-12-11,11:04:29
39.920755,116.338468,0,394,39793.4615046296,2008-12-11,11:04:34
39.920783,116.338451,0,390,39793.4615625,2008-12-11,11:04:39
39.920796,116.338445,0,397,39793.4616203704,2008-12-11,11:04:44
39.920988,116.338407,0,388,39793.4616782407,2008-12-11,11:04:49
39.921244,116.33833,0,373,39793.4617361111,2008-12-11,11:04:54
39.921334,116.338276,0,381,39793.4617939815,2008-12-11,11:04:59
39.921354,116.338278,0,392,39793.4618518518,2008-12-11,11:05:04
39.921363,116.338277,0,399,39793.4619097222,2008-12-11,11:05:09
39.921363,116.338277,0,399,39793.4619444444,2008-12-11,11:05:12
39.921366,116.338277,0,406,39793.4619675926,2008-12-11,11:05:14
39.921375,116.338276,0,412,39793.462025463,2008-12-11,11:05:19
39.921478,116.338285,0,425,39793.4620833333,2008-12-11,11:05:24
39.921743,116.338272,0,434,39793.4621412037,2008-12-11,11:05:29
39.922174,116.338168,0,423,39793.4621990741,2008-12-11,11:05:34
39.922715,116.338109,0,422,39793.4622569444,2008-12-11,11:05:39
39.923359,116.338021,0,389,39793.4623148148,2008-12-11,11:05:44
39.923986,116.337974,0,387,39793.4623726852,2008-12-11,11:05:49
39.924718,116.337905,0,381,39793.4624305556,2008-12-11,11:05:54
39.925426,116.337952,0,348,39793.4624884259,2008-12-11,11:05:59
39.92588,116.337938,0,324,39793.4625462963,2008-12-11,11:06:04
39.92612,116.3379,0,308,39793.4626041667,2008-12-11,11:06:09
39.926298,116.337865,0,290,39793.462662037,2008-12-11,11:06:14
39.926492,116.337746,0,210,39793.4627199074,2008-12-11,11:06:19
39.926535,116.337721,0,180,39793.4627777778,2008-12-11,11:06:24
39.926536,116.337718,0,176,39793.4628356481,2008-12-11,11:06:29
39.926535,116.337717,0,175,39793.4628935185,2008-12-11,11:06:34
39.926535,116.337717,0,175,39793.4629282407,2008-12-11,11:06:37
39.926537,116.337716,0,174,39793.4629513889,2008-12-11,11:06:39
39.926663,116.337664,0,181,39793.4630092593,2008-12-11,11:06:44
39.92698,116.337745,0,174,39793.4630671296,2008-12-11,11:06:49
39.927414,116.337733,0,186,39793.463125,2008-12-11,11:06:54
39.927843,116.337715,0,199,39793.4631828704,2008-12-11,11:06:59
39.928069,116.337697,0,212,39793.4632407407,2008-12-11,11:07:04
39.928027,116.337732,0,248,39793.4632986111,2008-12-11,11:07:09
39.928002,116.337726,0,259,39793.4633564815,2008-12-11,11:07:14
39.927922,116.337745,0,273,39793.4634143518,2008-12-11,11:07:19
39.927852,116.337791,0,283,39793.4634722222,2008-12-11,11:07:24
39.927824,116.337809,0,293,39793.4635300926,2008-12-11,11:07:29
39.927805,116.337852,0,291,39793.463587963,2008-12-11,11:07:34
39.927797,116.337876,0,286,39793.4636458333,2008-12-11,11:07:39
39.927769,116.33789,0,286,39793.4637037037,2008-12-11,11:07:44
39.927727,116.337925,0,287,39793.4637615741,2008-12-11,11:07:49
39.927688,116.337978,0,287,39793.4638194444,2008-12-11,11:07:54
39.927635,116.338027,0,285,39793.4638773148,2008-12-11,11:07:59
39.927577,116.338036,0,285,39793.4639351852,2008-12-11,11:08:04
39.927541,116.338034,0,285,39793.4639930556,2008-12-11,11:08:09
39.927501,116.338029,0,286,39793.4640509259,2008-12-11,11:08:14
39.927447,116.338039,0,289,39793.4641087963,2008-12-11,11:08:19
39.927399,116.338064,0,288,39793.4641666667,2008-12-11,11:08:24
39.927367,116.338062,0,290,39793.464224537,2008-12-11,11:08:29
39.927307,116.338037,0,291,39793.4642824074,2008-12-11,11:08:34
39.927249,116.338019,0,293,39793.4643402778,2008-12-11,11:08:39
39.927219,116.338052,0,292,39793.4643981481,2008-12-11,11:08:44
39.927199,116.338138,0,287,39793.4644560185,2008-12-11,11:08:49
39.927177,116.33813,0,283,39793.4645138889,2008-12-11,11:08:54
39.927101,116.338145,0,282,39793.4645717593,2008-12-11,11:08:59
39.927039,116.338146,0,279,39793.4646296296,2008-12-11,11:09:04
39.927007,116.338137,0,280,39793.4646875,2008-12-11,11:09:09
39.926937,116.338141,0,281,39793.4647453704,2008-12-11,11:09:14
39.926886,116.338167,0,280,39793.4648032407,2008-12-11,11:09:19
39.926807,116.338185,0,277,39793.4648611111,2008-12-11,11:09:24
39.926743,116.338104,0,267,39793.4649189815,2008-12-11,11:09:29
39.926731,116.337981,0,260,39793.4649768519,2008-12-11,11:09:34
39.926693,116.337921,0,253,39793.4650347222,2008-12-11,11:09:39
39.926697,116.337862,0,245,39793.4650925926,2008-12-11,11:09:44
39.92671,116.3378,0,240,39793.465150463,2008-12-11,11:09:49
39.926698,116.337716,0,236,39793.4652083333,2008-12-11,11:09:54
39.926678,116.337603,0,234,39793.4652662037,2008-12-11,11:09:59
39.926673,116.337509,0,214,39793.4653240741,2008-12-11,11:10:04
39.926675,116.337453,0,208,39793.4653819444,2008-12-11,11:10:09
39.926698,116.337372,0,201,39793.4654398148,2008-12-11,11:10:14
39.926729,116.337302,0,199,39793.4654976852,2008-12-11,11:10:19
39.926732,116.337201,0,196,39793.4655555556,2008-12-11,11:10:24
39.926749,116.33712,0,190,39793.4656134259,2008-12-11,11:10:29
39.92676,116.337043,0,184,39793.4656712963,2008-12-11,11:10:34
39.926759,116.336964,0,181,39793.4657291667,2008-12-11,11:10:39
39.926755,116.336891,0,179,39793.465787037,2008-12-11,11:10:44
39.926782,116.336781,0,168,39793.4658449074,2008-12-11,11:10:49
39.926795,116.336677,0,164,39793.4659027778,2008-12-11,11:10:54
39.926788,116.336604,0,161,39793.4659606481,2008-12-11,11:10:59
39.92675,116.336531,0,160,39793.4660185185,2008-12-11,11:11:04
39.926708,116.336515,0,154,39793.4660763889,2008-12-11,11:11:09
39.926668,116.336534,0,153,39793.4661342593,2008-12-11,11:11:14
39.926616,116.336528,0,152,39793.4661921296,2008-12-11,11:11:19
39.926512,116.336508,0,151,39793.46625,2008-12-11,11:11:24
39.926422,116.336497,0,153,39793.4663078704,2008-12-11,11:11:29
39.926362,116.336507,0,156,39793.4663657407,2008-12-11,11:11:34
39.926361,116.336699,0,156,39793.4664236111,2008-12-11,11:11:39
39.926376,116.336784,0,157,39793.4664814815,2008-12-11,11:11:44
39.926394,116.336845,0,160,39793.4665393519,2008-12-11,11:11:49
39.926373,116.336879,0,164,39793.4665972222,2008-12-11,11:11:54
39.926348,116.336953,0,166,39793.4666550926,2008-12-11,11:11:59
39.92633,116.337038,0,162,39793.466712963,2008-12-11,11:12:04
39.926338,116.337081,0,166,39793.4667708333,2008-12-11,11:12:09
39.926359,116.337092,0,170,39793.4668287037,2008-12-11,11:12:14
39.926369,116.337083,0,172,39793.4668865741,2008-12-11,11:12:19
39.926381,116.337081,0,174,39793.4669444444,2008-12-11,11:12:24
39.926621,116.339069,0,305,39793.4682175926,2008-12-11,11:14:14
39.926117,116.337954,0,171,39793.468275463,2008-12-11,11:14:19
39.925964,116.337741,0,165,39793.4683333333,2008-12-11,11:14:24
39.926079,116.337572,0,161,39793.4683912037,2008-12-11,11:14:29
39.926141,116.337396,0,161,39793.4684490741,2008-12-11,11:14:34
39.926076,116.337335,0,161,39793.4685069444,2008-12-11,11:14:39
39.926012,116.337279,0,162,39793.4685648148,2008-12-11,11:14:44
39.925982,116.337227,0,161,39793.4686226852,2008-12-11,11:14:49
39.925952,116.337232,0,161,39793.4686805556,2008-12-11,11:14:54
39.925867,116.33729,0,160,39793.4687384259,2008-12-11,11:14:59
39.925796,116.337375,0,158,39793.4687962963,2008-12-11,11:15:04
39.925815,116.337404,0,156,39793.4688541667,2008-12-11,11:15:09
39.92601,116.337506,0,156,39793.468912037,2008-12-11,11:15:14
39.926057,116.337388,0,155,39793.4689699074,2008-12-11,11:15:19
39.926101,116.337257,0,152,39793.4690277778,2008-12-11,11:15:24
39.926083,116.337203,0,149,39793.4690856481,2008-12-11,11:15:29
39.926116,116.337174,0,145,39793.4691435185,2008-12-11,11:15:34
39.926115,116.337141,0,137,39793.4692013889,2008-12-11,11:15:39
39.926129,116.337162,0,131,39793.4692592593,2008-12-11,11:15:44
39.926142,116.337208,0,124,39793.4693171296,2008-12-11,11:15:49
39.926099,116.337334,0,117,39793.469375,2008-12-11,11:15:54
39.926099,116.337393,0,111,39793.4694328704,2008-12-11,11:15:59
39.926099,116.337393,0,111,39793.4694675926,2008-12-11,11:16:02
39.926093,116.337398,0,107,39793.4694907407,2008-12-11,11:16:04
39.926086,116.337322,0,104,39793.4695486111,2008-12-11,11:16:09
39.926088,116.337293,0,102,39793.4696064815,2008-12-11,11:16:14
39.926088,116.337293,0,102,39793.4696412037,2008-12-11,11:16:17
39.92608,116.337292,0,101,39793.4696643518,2008-12-11,11:16:19
39.926074,116.337271,0,101,39793.4697222222,2008-12-11,11:16:24
39.926079,116.337231,0,100,39793.4697800926,2008-12-11,11:16:29
39.926205,116.337172,0,100,39793.469837963,2008-12-11,11:16:34
39.926191,116.33714,0,100,39793.4698958333,2008-12-11,11:16:39
39.92619,116.337089,0,100,39793.4699537037,2008-12-11,11:16:44
39.926204,116.337035,0,100,39793.4700115741,2008-12-11,11:16:49
39.926181,116.337029,0,100,39793.4700694444,2008-12-11,11:16:54
39.926174,116.337048,0,101,39793.4701273148,2008-12-11,11:16:59
39.92622,116.33705,0,102,39793.4701851852,2008-12-11,11:17:04
39.926192,116.337015,0,103,39793.4702430556,2008-12-11,11:17:09
39.926135,116.337034,0,103,39793.4703009259,2008-12-11,11:17:14
39.926137,116.337021,0,104,39793.4703587963,2008-12-11,11:17:19
39.926158,116.336983,0,104,39793.4704166667,2008-12-11,11:17:24
39.926128,116.33697,0,105,39793.470474537,2008-12-11,11:17:29
39.926096,116.337043,0,105,39793.4705324074,2008-12-11,11:17:34
39.926097,116.337188,0,107,39793.4705902778,2008-12-11,11:17:39
39.926142,116.337243,0,107,39793.4706481481,2008-12-11,11:17:44
39.92615,116.33727,0,107,39793.4707060185,2008-12-11,11:17:49
39.926114,116.337313,0,107,39793.4707638889,2008-12-11,11:17:54
39.926035,116.337381,0,107,39793.4708217593,2008-12-11,11:17:59
39.926003,116.337394,0,107,39793.4708796296,2008-12-11,11:18:04
39.925987,116.337412,0,107,39793.4709375,2008-12-11,11:18:09
39.926011,116.337409,0,107,39793.4709953704,2008-12-11,11:18:14
39.926011,116.337409,0,107,39793.4710300926,2008-12-11,11:18:17
39.926016,116.337408,0,107,39793.4710532407,2008-12-11,11:18:19
39.926063,116.337392,0,106,39793.4711111111,2008-12-11,11:18:24
39.926133,116.337347,0,106,39793.4711689815,2008-12-11,11:18:29
39.926169,116.337327,0,106,39793.4712268518,2008-12-11,11:18:34
39.926208,116.337421,0,105,39793.4712847222,2008-12-11,11:18:39
39.926219,116.337494,0,105,39793.4713425926,2008-12-11,11:18:44
39.926224,116.337539,0,105,39793.471400463,2008-12-11,11:18:49
39.926242,116.337491,0,105,39793.4714583333,2008-12-11,11:18:54
39.926196,116.33751,0,104,39793.4715162037,2008-12-11,11:18:59
39.926144,116.337607,0,104,39793.4715740741,2008-12-11,11:19:04
39.926128,116.337718,0,104,39793.4716319444,2008-12-11,11:19:09
39.926109,116.337779,0,103,39793.4716898148,2008-12-11,11:19:14
39.926092,116.33783,0,102,39793.4717476852,2008-12-11,11:19:19
39.926092,116.33783,0,102,39793.4717824074,2008-12-11,11:19:22
39.926098,116.337838,0,101,39793.4718055556,2008-12-11,11:19:24
39.926143,116.337753,0,100,39793.4718634259,2008-12-11,11:19:29
39.926154,116.337686,0,102,39793.4719212963,2008-12-11,11:19:34
39.92614,116.337762,0,102,39793.4719791667,2008-12-11,11:19:39
39.926078,116.337914,0,103,39793.472037037,2008-12-11,11:19:44
39.926015,116.337938,0,102,39793.4720949074,2008-12-11,11:19:49
39.92607,116.337676,0,100,39793.4721527778,2008-12-11,11:19:54
39.92609,116.337506,0,99,39793.4722106481,2008-12-11,11:19:59
39.926077,116.337356,0,99,39793.4722685185,2008-12-11,11:20:04
39.926055,116.337426,0,99,39793.4723263889,2008-12-11,11:20:09
39.926059,116.337461,0,99,39793.4723842593,2008-12-11,11:20:14
39.926184,116.337848,0,90,39793.4744675926,2008-12-11,11:23:14
39.926183,116.338074,0,141,39793.474525463,2008-12-11,11:23:19
39.926183,116.338268,0,187,39793.4745833333,2008-12-11,11:23:24
39.926206,116.338161,0,174,39793.4746412037,2008-12-11,11:23:29
39.926217,116.337913,0,110,39793.4746990741,2008-12-11,11:23:34
39.926219,116.337794,0,59,39793.4747569444,2008-12-11,11:23:39
39.926173,116.337861,0,40,39793.4748148148,2008-12-11,11:23:44
39.926097,116.337894,0,20,39793.4748726852,2008-12-11,11:23:49
39.926012,116.337891,0,-7,39793.4749305556,2008-12-11,11:23:54
39.925953,116.337715,0,-41,39793.4749884259,2008-12-11,11:23:59
39.925955,116.337735,0,-34,39793.4750462963,2008-12-11,11:24:04
39.925925,116.337952,0,1,39793.4751041667,2008-12-11,11:24:09
39.925895,116.338097,0,26,39793.475162037,2008-12-11,11:24:14
39.925873,116.338006,0,32,39793.4752199074,2008-12-11,11:24:19
39.925894,116.337915,0,43,39793.4752777778,2008-12-11,11:24:24
39.925912,116.337762,0,50,39793.4753356481,2008-12-11,11:24:29
39.925966,116.337637,0,56,39793.4753935185,2008-12-11,11:24:34
39.926014,116.33769,0,55,39793.4754513889,2008-12-11,11:24:39
39.926037,116.337669,0,41,39793.4755092593,2008-12-11,11:24:44
39.926071,116.33774,0,37,39793.4755671296,2008-12-11,11:24:49
39.926082,116.337978,0,48,39793.475625,2008-12-11,11:24:54
39.926083,116.338111,0,47,39793.4756828704,2008-12-11,11:24:59
39.926074,116.338202,0,54,39793.4757407407,2008-12-11,11:25:04
39.926049,116.338252,0,56,39793.4757986111,2008-12-11,11:25:09
39.926016,116.338332,0,60,39793.4758564815,2008-12-11,11:25:14
39.925965,116.338376,0,63,39793.4759143519,2008-12-11,11:25:19
39.925933,116.338346,0,66,39793.4759722222,2008-12-11,11:25:24
39.925869,116.338332,0,69,39793.4760300926,2008-12-11,11:25:29
39.925825,116.338174,0,71,39793.476087963,2008-12-11,11:25:34
39.925885,116.338024,0,75,39793.4761458333,2008-12-11,11:25:39
39.925952,116.337742,0,76,39793.4762037037,2008-12-11,11:25:44
39.92598,116.337598,0,80,39793.4762615741,2008-12-11,11:25:49
39.926003,116.337536,0,87,39793.4763194444,2008-12-11,11:25:54
39.926023,116.337517,0,91,39793.4763773148,2008-12-11,11:25:59
39.926084,116.337548,0,88,39793.4764351852,2008-12-11,11:26:04
39.926154,116.337456,0,87,39793.4764930556,2008-12-11,11:26:09
39.926156,116.337355,0,85,39793.4765509259,2008-12-11,11:26:14
39.926156,116.337355,0,85,39793.4765856481,2008-12-11,11:26:17
39.926157,116.33736,0,86,39793.4766087963,2008-12-11,11:26:19
39.926182,116.337347,0,86,39793.4766666667,2008-12-11,11:26:24
39.92619,116.337397,0,89,39793.476724537,2008-12-11,11:26:29
39.926206,116.337403,0,98,39793.4767824074,2008-12-11,11:26:34
39.926219,116.33733,0,106,39793.4768402778,2008-12-11,11:26:39
39.926219,116.33733,0,106,39793.476875,2008-12-11,11:26:42
39.926225,116.337327,0,111,39793.4768981481,2008-12-11,11:26:44
39.926218,116.337354,0,115,39793.4769560185,2008-12-11,11:26:49
39.926201,116.337467,0,121,39793.4770138889,2008-12-11,11:26:54
39.92622,116.337585,0,125,39793.4770717593,2008-12-11,11:26:59
39.926199,116.337665,0,128,39793.4771296296,2008-12-11,11:27:04
39.926155,116.337719,0,130,39793.4771875,2008-12-11,11:27:09
39.9261,116.337753,0,135,39793.4772453704,2008-12-11,11:27:14
39.926163,116.337737,0,144,39793.4773032407,2008-12-11,11:27:19
39.926165,116.337749,0,150,39793.4773611111,2008-12-11,11:27:24
39.926159,116.337805,0,152,39793.4774189815,2008-12-11,11:27:29
39.9262,116.337801,0,154,39793.4774768518,2008-12-11,11:27:34
39.926224,116.337832,0,157,39793.4775347222,2008-12-11,11:27:39
39.926242,116.337909,0,162,39793.4775925926,2008-12-11,11:27:44
39.926231,116.338037,0,163,39793.477650463,2008-12-11,11:27:49
39.9262,116.337931,0,152,39793.4777083333,2008-12-11,11:27:54
39.926191,116.337938,0,145,39793.4777662037,2008-12-11,11:27:59
39.926165,116.338028,0,141,39793.4778240741,2008-12-11,11:28:04
39.926202,116.338038,0,145,39793.4778819444,2008-12-11,11:28:09
39.926251,116.337973,0,146,39793.4779398148,2008-12-11,11:28:14
39.926257,116.337997,0,152,39793.4779976852,2008-12-11,11:28:19
39.926256,116.337975,0,155,39793.4780555556,2008-12-11,11:28:24
39.926242,116.337831,0,151,39793.4781134259,2008-12-11,11:28:29
39.926264,116.337735,0,149,39793.4781712963,2008-12-11,11:28:34
39.926231,116.337851,0,154,39793.4782291667,2008-12-11,11:28:39
39.926205,116.337852,0,154,39793.478287037,2008-12-11,11:28:44
39.926184,116.337913,0,159,39793.4783449074,2008-12-11,11:28:49
39.926185,116.337746,0,157,39793.4784027778,2008-12-11,11:28:54
39.926158,116.337647,0,158,39793.4784606481,2008-12-11,11:28:59
39.926132,116.337583,0,162,39793.4785185185,2008-12-11,11:29:04
39.926081,116.337552,0,162,39793.4785763889,2008-12-11,11:29:09
39.926064,116.337571,0,160,39793.4786342593,2008-12-11,11:29:14
39.926057,116.337537,0,160,39793.4786921296,2008-12-11,11:29:19
39.926092,116.337428,0,156,39793.47875,2008-12-11,11:29:24
39.926129,116.337256,0,150,39793.4788078704,2008-12-11,11:29:29
39.926216,116.337059,0,143,39793.4788657407,2008-12-11,11:29:34
39.926148,116.337094,0,144,39793.4789236111,2008-12-11,11:29:39
39.926174,116.337195,0,147,39793.4789814815,2008-12-11,11:29:44
39.926218,116.337276,0,151,39793.4790393518,2008-12-11,11:29:49
39.926246,116.337247,0,154,39793.4790972222,2008-12-11,11:29:54
39.926246,116.337212,0,156,39793.4791550926,2008-12-11,11:29:59
39.926241,116.337174,0,157,39793.479212963,2008-12-11,11:30:04
39.926223,116.33719,0,157,39793.4792708333,2008-12-11,11:30:09
39.926169,116.337237,0,154,39793.4793287037,2008-12-11,11:30:14
39.926117,116.337308,0,154,39793.4793865741,2008-12-11,11:30:19
39.926046,116.337382,0,151,39793.4794444444,2008-12-11,11:30:24
39.926037,116.33734,0,147,39793.4795023148,2008-12-11,11:30:29
39.926055,116.337376,0,144,39793.4795601852,2008-12-11,11:30:34
39.926084,116.337446,0,143,39793.4796180556,2008-12-11,11:30:39
39.926088,116.337485,0,140,39793.4796759259,2008-12-11,11:30:44
39.926099,116.337473,0,140,39793.4797337963,2008-12-11,11:30:49
39.926123,116.3375,0,138,39793.4797916667,2008-12-11,11:30:54
39.926242,116.337443,0,136,39793.479849537,2008-12-11,11:30:59
39.926241,116.337481,0,136,39793.4799074074,2008-12-11,11:31:04
39.926181,116.337581,0,137,39793.4799652778,2008-12-11,11:31:09
39.92616,116.337467,0,139,39793.4800231481,2008-12-11,11:31:14
39.926141,116.337472,0,141,39793.4800810185,2008-12-11,11:31:19
39.926053,116.337448,0,143,39793.4801388889,2008-12-11,11:31:24
39.925964,116.337491,0,145,39793.4801967593,2008-12-11,11:31:29
39.925916,116.337499,0,146,39793.4802546296,2008-12-11,11:31:34
39.925881,116.337561,0,146,39793.4803125,2008-12-11,11:31:39
39.925894,116.337661,0,146,39793.4803703704,2008-12-11,11:31:44
39.926048,116.337625,0,146,39793.4804282407,2008-12-11,11:31:49
39.926052,116.337645,0,146,39793.4804861111,2008-12-11,11:31:54
39.92602,116.337631,0,146,39793.4805439815,2008-12-11,11:31:59
39.926115,116.337568,0,147,39793.4806018519,2008-12-11,11:32:04
39.926106,116.337649,0,146,39793.4806597222,2008-12-11,11:32:09
39.926125,116.337738,0,146,39793.4807175926,2008-12-11,11:32:14
39.926082,116.337734,0,146,39793.480775463,2008-12-11,11:32:19
39.926146,116.337695,0,147,39793.4808333333,2008-12-11,11:32:24
39.926192,116.337615,0,149,39793.4808912037,2008-12-11,11:32:29
39.926066,116.337652,0,152,39793.4809490741,2008-12-11,11:32:34
39.926151,116.337528,0,154,39793.4810069444,2008-12-11,11:32:39
39.926169,116.337447,0,155,39793.4810648148,2008-12-11,11:32:44
39.926237,116.337322,0,156,39793.4811226852,2008-12-11,11:32:49
39.926255,116.337199,0,157,39793.4811805556,2008-12-11,11:32:54
39.926292,116.337205,0,158,39793.4812384259,2008-12-11,11:32:59
39.926333,116.337229,0,157,39793.4812962963,2008-12-11,11:33:04
39.926408,116.337209,0,156,39793.4813541667,2008-12-11,11:33:09
39.926354,116.3372,0,155,39793.481412037,2008-12-11,11:33:14
39.926338,116.337119,0,155,39793.4814699074,2008-12-11,11:33:19
39.926408,116.337001,0,154,39793.4815277778,2008-12-11,11:33:24
39.926312,116.337156,0,153,39793.4815856481,2008-12-11,11:33:29
39.926305,116.337295,0,153,39793.4816435185,2008-12-11,11:33:34
39.926239,116.337482,0,153,39793.4817013889,2008-12-11,11:33:39
39.926223,116.337562,0,152,39793.4817592593,2008-12-11,11:33:44
39.926223,116.337627,0,152,39793.4818171296,2008-12-11,11:33:49
39.926287,116.337535,0,152,39793.481875,2008-12-11,11:33:54
39.926292,116.337599,0,152,39793.4819328704,2008-12-11,11:33:59
39.926337,116.337577,0,151,39793.4819907407,2008-12-11,11:34:04
39.92631,116.337672,0,151,39793.4820486111,2008-12-11,11:34:09
39.926269,116.337781,0,151,39793.4821064815,2008-12-11,11:34:14
39.926158,116.337741,0,153,39793.4821643519,2008-12-11,11:34:19
39.926154,116.337625,0,154,39793.4822222222,2008-12-11,11:34:24
39.926206,116.337416,0,155,39793.4822800926,2008-12-11,11:34:29
39.926307,116.33739,0,156,39793.482337963,2008-12-11,11:34:34
39.926441,116.337418,0,159,39793.4823958333,2008-12-11,11:34:39
39.926494,116.337482,0,165,39793.4824537037,2008-12-11,11:34:44
39.926538,116.337525,0,171,39793.4825115741,2008-12-11,11:34:49
39.926528,116.337428,0,175,39793.4825694444,2008-12-11,11:34:54
39.926483,116.337412,0,179,39793.4826273148,2008-12-11,11:34:59
39.926501,116.337402,0,181,39793.4826851852,2008-12-11,11:35:04
39.926407,116.337613,0,184,39793.4827430556,2008-12-11,11:35:09
39.926405,116.337602,0,186,39793.4828009259,2008-12-11,11:35:14
39.926344,116.337653,0,189,39793.4828587963,2008-12-11,11:35:19
39.926332,116.337633,0,192,39793.4829166667,2008-12-11,11:35:24
39.926325,116.33762,0,196,39793.482974537,2008-12-11,11:35:29
39.926313,116.337579,0,198,39793.4830324074,2008-12-11,11:35:34
39.926359,116.337491,0,197,39793.4830902778,2008-12-11,11:35:39
39.926401,116.337575,0,194,39793.4831481481,2008-12-11,11:35:44
39.926376,116.337605,0,197,39793.4832060185,2008-12-11,11:35:49
39.926333,116.337585,0,200,39793.4832638889,2008-12-11,11:35:54
39.926359,116.33757,0,204,39793.4833217593,2008-12-11,11:35:59
39.926309,116.337579,0,208,39793.4833796296,2008-12-11,11:36:04
39.926386,116.337506,0,211,39793.4834375,2008-12-11,11:36:09
39.926402,116.337508,0,214,39793.4834953704,2008-12-11,11:36:14
39.926402,116.337508,0,214,39793.4835300926,2008-12-11,11:36:17
39.926399,116.337508,0,217,39793.4835532407,2008-12-11,11:36:19
39.926352,116.337468,0,216,39793.4836111111,2008-12-11,11:36:24
39.926201,116.337498,0,216,39793.4836689815,2008-12-11,11:36:29
39.926149,116.337588,0,215,39793.4837268519,2008-12-11,11:36:34
39.92618,116.337617,0,215,39793.4837847222,2008-12-11,11:36:39
39.92632,116.337571,0,215,39793.4838425926,2008-12-11,11:36:44
39.926339,116.337705,0,214,39793.483900463,2008-12-11,11:36:49
39.926252,116.337826,0,213,39793.4839583333,2008-12-11,11:36:54
39.926226,116.337988,0,213,39793.4840162037,2008-12-11,11:36:59
39.926306,116.338075,0,214,39793.4840740741,2008-12-11,11:37:04
39.926367,116.338141,0,214,39793.4841319444,2008-12-11,11:37:09
39.926413,116.338104,0,216,39793.4841898148,2008-12-11,11:37:14
39.926458,116.337984,0,217,39793.4842476852,2008-12-11,11:37:19
39.926515,116.337884,0,217,39793.4843055556,2008-12-11,11:37:24
39.926473,116.337793,0,219,39793.4843634259,2008-12-11,11:37:29
39.926391,116.337953,0,223,39793.4844212963,2008-12-11,11:37:34
39.926353,116.338014,0,225,39793.4844791667,2008-12-11,11:37:39
39.926323,116.338098,0,229,39793.484537037,2008-12-11,11:37:44
39.926292,116.338047,0,231,39793.4845949074,2008-12-11,11:37:49
39.92624,116.337975,0,233,39793.4846527778,2008-12-11,11:37:54
39.926197,116.337849,0,233,39793.4847106481,2008-12-11,11:37:59
39.926183,116.33775,0,232,39793.4847685185,2008-12-11,11:38:04
39.926139,116.337752,0,231,39793.4848263889,2008-12-11,11:38:09
39.9261,116.337871,0,229,39793.4848842593,2008-12-11,11:38:14
39.926164,116.337793,0,228,39793.4849421296,2008-12-11,11:38:19
39.926181,116.337745,0,229,39793.485,2008-12-11,11:38:24
39.926173,116.337678,0,232,39793.4850578704,2008-12-11,11:38:29
39.926186,116.33762,0,233,39793.4851157407,2008-12-11,11:38:34
39.926194,116.337719,0,232,39793.4851736111,2008-12-11,11:38:39
39.926211,116.337871,0,227,39793.4852314815,2008-12-11,11:38:44
39.926224,116.337938,0,224,39793.4852893518,2008-12-11,11:38:49
39.926247,116.337952,0,218,39793.4853472222,2008-12-11,11:38:54
39.926247,116.337952,0,218,39793.4853819444,2008-12-11,11:38:57
39.926246,116.337949,0,216,39793.4854050926,2008-12-11,11:38:59
39.926268,116.337851,0,216,39793.485462963,2008-12-11,11:39:04
39.92627,116.337907,0,218,39793.4855208333,2008-12-11,11:39:09
39.926323,116.337883,0,220,39793.4855787037,2008-12-11,11:39:14
39.926433,116.33775,0,221,39793.4856365741,2008-12-11,11:39:19
39.926373,116.337769,0,224,39793.4856944444,2008-12-11,11:39:24
39.926363,116.337784,0,225,39793.4857523148,2008-12-11,11:39:29
39.926413,116.337704,0,225,39793.4858101852,2008-12-11,11:39:34
39.92634,116.337713,0,226,39793.4858680556,2008-12-11,11:39:39
39.926294,116.33773,0,226,39793.4859259259,2008-12-11,11:39:44
39.926244,116.337678,0,226,39793.4859837963,2008-12-11,11:39:49
39.926156,116.337667,0,227,39793.4860416667,2008-12-11,11:39:54
39.926226,116.337576,0,227,39793.486099537,2008-12-11,11:39:59
39.926233,116.337621,0,227,39793.4861574074,2008-12-11,11:40:04
39.92624,116.337653,0,227,39793.4862152778,2008-12-11,11:40:09
39.926288,116.337564,0,228,39793.4862731481,2008-12-11,11:40:14
39.926277,116.337571,0,228,39793.4863310185,2008-12-11,11:40:19
39.926164,116.337559,0,229,39793.4863888889,2008-12-11,11:40:24
39.92618,116.337493,0,230,39793.4864467593,2008-12-11,11:40:29
39.926136,116.337566,0,230,39793.4865046296,2008-12-11,11:40:34
39.926185,116.337577,0,230,39793.4865625,2008-12-11,11:40:39
39.926235,116.337495,0,230,39793.4866203704,2008-12-11,11:40:44
39.926359,116.337383,0,230,39793.4866782407,2008-12-11,11:40:49
39.926337,116.33747,0,229,39793.4867361111,2008-12-11,11:40:54
39.926289,116.337675,0,228,39793.4867939815,2008-12-11,11:40:59
39.92632,116.33778,0,227,39793.4868518518,2008-12-11,11:41:04
39.926426,116.337878,0,227,39793.4869097222,2008-12-11,11:41:09
39.926482,116.33776,0,228,39793.4869675926,2008-12-11,11:41:14
39.926399,116.337941,0,230,39793.487025463,2008-12-11,11:41:19
39.926459,116.337968,0,231,39793.4870833333,2008-12-11,11:41:24
39.926459,116.337968,0,231,39793.4871180556,2008-12-11,11:41:27
39.926464,116.337971,0,233,39793.4871412037,2008-12-11,11:41:29
39.926516,116.337971,0,234,39793.4871990741,2008-12-11,11:41:34
39.926568,116.337923,0,237,39793.4872569444,2008-12-11,11:41:39
39.926515,116.337909,0,238,39793.4873148148,2008-12-11,11:41:44
39.926408,116.337899,0,240,39793.4873726852,2008-12-11,11:41:49
39.926342,116.337934,0,240,39793.4874305556,2008-12-11,11:41:54
39.926388,116.338119,0,238,39793.4874884259,2008-12-11,11:41:59
39.926425,116.338152,0,238,39793.4875462963,2008-12-11,11:42:04
39.926403,116.338156,0,237,39793.4876041667,2008-12-11,11:42:09
39.926358,116.338176,0,238,39793.487662037,2008-12-11,11:42:14
39.926377,116.338118,0,238,39793.4877199074,2008-12-11,11:42:19
39.926387,116.338078,0,239,39793.4877777778,2008-12-11,11:42:24
39.926365,116.338154,0,244,39793.4878356481,2008-12-11,11:42:29
39.926397,116.338115,0,250,39793.4878935185,2008-12-11,11:42:34
39.926395,116.338101,0,256,39793.4879513889,2008-12-11,11:42:39
39.926354,116.33818,0,262,39793.4880092593,2008-12-11,11:42:44
39.926301,116.338208,0,264,39793.4880671296,2008-12-11,11:42:49
39.926305,116.338129,0,264,39793.488125,2008-12-11,11:42:54
39.926275,116.338083,0,265,39793.4881828704,2008-12-11,11:42:59
39.926338,116.337952,0,265,39793.4882407407,2008-12-11,11:43:04
39.926338,116.337952,0,265,39793.488275463,2008-12-11,11:43:07
39.926337,116.337947,0,264,39793.4882986111,2008-12-11,11:43:09
39.926301,116.338021,0,263,39793.4883564815,2008-12-11,11:43:14
39.926275,116.337987,0,263,39793.4884143519,2008-12-11,11:43:19
39.926217,116.338012,0,264,39793.4884722222,2008-12-11,11:43:24
39.92616,116.338085,0,265,39793.4885300926,2008-12-11,11:43:29
39.926184,116.338106,0,265,39793.488587963,2008-12-11,11:43:34
39.926404,116.337904,0,265,39793.4886458333,2008-12-11,11:43:39
39.926454,116.337878,0,264,39793.4887037037,2008-12-11,11:43:44
39.926391,116.337908,0,263,39793.4887615741,2008-12-11,11:43:49
39.926189,116.337854,0,264,39793.4888194444,2008-12-11,11:43:54
39.926101,116.337881,0,263,39793.4888773148,2008-12-11,11:43:59
39.926053,116.337955,0,261,39793.4889351852,2008-12-11,11:44:04
39.925997,116.338082,0,258,39793.4889930556,2008-12-11,11:44:09
39.926051,116.338119,0,254,39793.4890509259,2008-12-11,11:44:14
39.926009,116.338157,0,252,39793.4891087963,2008-12-11,11:44:19
39.925978,116.338187,0,249,39793.4891666667,2008-12-11,11:44:24
39.925925,116.338242,0,246,39793.489224537,2008-12-11,11:44:29
39.92596,116.338221,0,244,39793.4892824074,2008-12-11,11:44:34
39.92603,116.338057,0,243,39793.4893402778,2008-12-11,11:44:39
39.926081,116.337908,0,242,39793.4893981481,2008-12-11,11:44:44
39.92611,116.337838,0,241,39793.4894560185,2008-12-11,11:44:49
39.926123,116.337814,0,241,39793.4895138889,2008-12-11,11:44:54
39.926086,116.337824,0,241,39793.4895717593,2008-12-11,11:44:59
39.926111,116.3378,0,241,39793.4896296296,2008-12-11,11:45:04
39.926211,116.337757,0,242,39793.4896875,2008-12-11,11:45:09
39.926258,116.337747,0,241,39793.4897453704,2008-12-11,11:45:14
39.926258,116.337821,0,241,39793.4898032407,2008-12-11,11:45:19
39.926278,116.337707,0,240,39793.4898611111,2008-12-11,11:45:24
39.926271,116.337579,0,241,39793.4899189815,2008-12-11,11:45:29
39.926275,116.337519,0,242,39793.4899768519,2008-12-11,11:45:34
39.92627,116.337454,0,245,39793.4900347222,2008-12-11,11:45:39
39.926215,116.33754,0,250,39793.4900925926,2008-12-11,11:45:44
39.926182,116.337507,0,251,39793.490150463,2008-12-11,11:45:49
39.926186,116.337493,0,252,39793.4902083333,2008-12-11,11:45:54
39.926205,116.337544,0,251,39793.4902662037,2008-12-11,11:45:59
39.926205,116.337553,0,249,39793.4903240741,2008-12-11,11:46:04
39.926184,116.337599,0,253,39793.4903819444,2008-12-11,11:46:09
39.926177,116.337581,0,252,39793.4904398148,2008-12-11,11:46:14
39.926132,116.337636,0,249,39793.4904976852,2008-12-11,11:46:19
39.926158,116.337524,0,245,39793.4905555556,2008-12-11,11:46:24
39.926196,116.337451,0,243,39793.4906134259,2008-12-11,11:46:29
39.926215,116.337456,0,248,39793.4906712963,2008-12-11,11:46:34
39.926244,116.337411,0,248,39793.4907291667,2008-12-11,11:46:39
39.926282,116.337393,0,249,39793.490787037,2008-12-11,11:46:44
39.926299,116.337416,0,247,39793.4908449074,2008-12-11,11:46:49
39.926291,116.337459,0,247,39793.4909027778,2008-12-11,11:46:54
39.926311,116.337532,0,248,39793.4909606481,2008-12-11,11:46:59
39.92635,116.337628,0,260,39793.4910185185,2008-12-11,11:47:04
39.926371,116.337748,0,271,39793.4910763889,2008-12-11,11:47:09
39.926412,116.337738,0,273,39793.4911342593,2008-12-11,11:47:14
39.926395,116.337767,0,274,39793.4911921296,2008-12-11,11:47:19
39.926411,116.337785,0,276,39793.49125,2008-12-11,11:47:24
39.926377,116.337821,0,279,39793.4913078704,2008-12-11,11:47:29
39.926338,116.337919,0,282,39793.4913657407,2008-12-11,11:47:34
39.926358,116.337973,0,283,39793.4914236111,2008-12-11,11:47:39
39.926542,116.337769,0,319,39793.4942013889,2008-12-11,11:51:39
39.926665,116.337699,0,321,39793.4942592593,2008-12-11,11:51:44
39.926805,116.337624,0,323,39793.4943171296,2008-12-11,11:51:49
39.926748,116.337697,0,324,39793.494375,2008-12-11,11:51:54
39.926651,116.337805,0,325,39793.4944328704,2008-12-11,11:51:59
39.926601,116.33785,0,326,39793.4944907407,2008-12-11,11:52:04
39.926532,116.337967,0,326,39793.4945486111,2008-12-11,11:52:09
39.926546,116.338028,0,327,39793.4946064815,2008-12-11,11:52:14
39.926565,116.338073,0,327,39793.4946643518,2008-12-11,11:52:19
39.926563,116.33813,0,328,39793.4947222222,2008-12-11,11:52:24
39.926544,116.338199,0,328,39793.4947800926,2008-12-11,11:52:29
39.926531,116.338328,0,329,39793.494837963,2008-12-11,11:52:34
39.926515,116.338414,0,329,39793.4948958333,2008-12-11,11:52:39
39.926501,116.338342,0,329,39793.4949537037,2008-12-11,11:52:44
39.92649,116.338141,0,329,39793.4950115741,2008-12-11,11:52:49
39.926474,116.338219,0,328,39793.4950694444,2008-12-11,11:52:54
39.926573,116.338062,0,327,39793.4951273148,2008-12-11,11:52:59
39.926669,116.338058,0,325,39793.4951851852,2008-12-11,11:53:04
39.926749,116.337863,0,324,39793.4952430556,2008-12-11,11:53:09
39.926749,116.337863,0,324,39793.4952777778,2008-12-11,11:53:12
39.926752,116.337865,0,323,39793.4953009259,2008-12-11,11:53:14
39.926731,116.337908,0,322,39793.4953587963,2008-12-11,11:53:19
39.926695,116.338031,0,321,39793.4954166667,2008-12-11,11:53:24
39.92658,116.338159,0,321,39793.495474537,2008-12-11,11:53:29
39.926569,116.338133,0,321,39793.4955324074,2008-12-11,11:53:34
39.92652,116.338154,0,321,39793.4955902778,2008-12-11,11:53:39
39.926467,116.338099,0,321,39793.4956481481,2008-12-11,11:53:44
39.926557,116.337949,0,321,39793.4957060185,2008-12-11,11:53:49
39.926631,116.337838,0,320,39793.4957638889,2008-12-11,11:53:54
39.926713,116.337748,0,320,39793.4958217593,2008-12-11,11:53:59
39.926714,116.337699,0,319,39793.4958796296,2008-12-11,11:54:04
39.926686,116.337793,0,319,39793.4959375,2008-12-11,11:54:09
39.926662,116.33784,0,319,39793.4959953704,2008-12-11,11:54:14
39.926629,116.337767,0,319,39793.4960532407,2008-12-11,11:54:19
39.926591,116.337579,0,319,39793.4961111111,2008-12-11,11:54:24
39.92657,116.337563,0,320,39793.4961689815,2008-12-11,11:54:29
39.926558,116.33766,0,320,39793.4962268519,2008-12-11,11:54:34
39.926561,116.337695,0,319,39793.4962847222,2008-12-11,11:54:39
39.926534,116.337769,0,318,39793.4963425926,2008-12-11,11:54:44
39.926565,116.33777,0,318,39793.496400463,2008-12-11,11:54:49
39.926559,116.337841,0,318,39793.4964583333,2008-12-11,11:54:54
39.926572,116.337976,0,317,39793.4965162037,2008-12-11,11:54:59
39.926572,116.337976,0,317,39793.4965509259,2008-12-11,11:55:02
39.926579,116.337982,0,317,39793.4965740741,2008-12-11,11:55:04
39.926553,116.337891,0,318,39793.4966319444,2008-12-11,11:55:09
39.92651,116.337877,0,318,39793.4966898148,2008-12-11,11:55:14
39.926498,116.337963,0,319,39793.4967476852,2008-12-11,11:55:19
39.926564,116.33805,0,318,39793.4968055556,2008-12-11,11:55:24
39.92652,116.338195,0,318,39793.4968634259,2008-12-11,11:55:29
39.926472,116.33822,0,318,39793.4969212963,2008-12-11,11:55:34
39.926472,116.33822,0,318,39793.4969560185,2008-12-11,11:55:37
39.926465,116.338216,0,318,39793.4969791667,2008-12-11,11:55:39
39.926428,116.338259,0,317,39793.497037037,2008-12-11,11:55:44
39.926387,116.338151,0,317,39793.4970949074,2008-12-11,11:55:49
39.926381,116.338,0,317,39793.4971527778,2008-12-11,11:55:54
39.926347,116.337941,0,317,39793.4972106481,2008-12-11,11:55:59
39.926324,116.337907,0,313,39793.4972685185,2008-12-11,11:56:04
39.926295,116.33789,0,311,39793.4973263889,2008-12-11,11:56:09
39.926307,116.337915,0,308,39793.4973842593,2008-12-11,11:56:14
39.926329,116.337875,0,307,39793.4974421296,2008-12-11,11:56:19
39.926368,116.33776,0,308,39793.4975,2008-12-11,11:56:24
39.92636,116.337783,0,307,39793.4975578704,2008-12-11,11:56:29
39.926338,116.337836,0,308,39793.4976157407,2008-12-11,11:56:34
39.926384,116.337778,0,308,39793.4976736111,2008-12-11,11:56:39
39.926392,116.337755,0,309,39793.4977314815,2008-12-11,11:56:44
39.926437,116.337807,0,308,39793.4977893519,2008-12-11,11:56:49
39.926592,116.337809,0,307,39793.4978472222,2008-12-11,11:56:54
39.926691,116.337929,0,305,39793.4979050926,2008-12-11,11:56:59
39.926724,116.338153,0,305,39793.497962963,2008-12-11,11:57:04
39.92659,116.338533,0,305,39793.4980208333,2008-12-11,11:57:09
39.926498,116.338679,0,307,39793.4980787037,2008-12-11,11:57:14
39.926511,116.338712,0,314,39793.4981365741,2008-12-11,11:57:19
39.926533,116.338788,0,321,39793.4981944444,2008-12-11,11:57:24
39.926498,116.338773,0,329,39793.4982523148,2008-12-11,11:57:29
39.926481,116.338712,0,336,39793.4983101852,2008-12-11,11:57:34
39.92649,116.338698,0,338,39793.4983680556,2008-12-11,11:57:39
39.926482,116.338761,0,343,39793.4984259259,2008-12-11,11:57:44
39.926494,116.338845,0,345,39793.4984837963,2008-12-11,11:57:49
39.926539,116.338929,0,347,39793.4985416667,2008-12-11,11:57:54
39.926583,116.338952,0,352,39793.498599537,2008-12-11,11:57:59
39.926636,116.338951,0,361,39793.4986574074,2008-12-11,11:58:04
39.926658,116.33876,0,373,39793.4987152778,2008-12-11,11:58:09
39.926669,116.338702,0,387,39793.4987731481,2008-12-11,11:58:14
39.92668,116.338662,0,395,39793.4988310185,2008-12-11,11:58:19
39.92672,116.338617,0,404,39793.4988888889,2008-12-11,11:58:24
39.926751,116.338593,0,415,39793.4989467593,2008-12-11,11:58:29
39.92677,116.338434,0,424,39793.4990046296,2008-12-11,11:58:34
39.926797,116.338355,0,434,39793.4990625,2008-12-11,11:58:39
39.926769,116.338295,0,444,39793.4991203704,2008-12-11,11:58:44
39.926869,116.338206,0,448,39793.4991782407,2008-12-11,11:58:49
39.926949,116.338123,0,452,39793.4992361111,2008-12-11,11:58:54
39.92697,116.33823,0,455,39793.4992939815,2008-12-11,11:58:59
39.926984,116.338417,0,458,39793.4993518519,2008-12-11,11:59:04
39.927015,116.33835,0,462,39793.4994097222,2008-12-11,11:59:09
39.926994,116.338368,0,464,39793.4994675926,2008-12-11,11:59:14
39.926975,116.338303,0,465,39793.499525463,2008-12-11,11:59:19
39.926961,116.338239,0,465,39793.4995833333,2008-12-11,11:59:24
39.926946,116.338257,0,467,39793.4996412037,2008-12-11,11:59:29
39.926916,116.338316,0,473,39793.4996990741,2008-12-11,11:59:34
39.926944,116.338279,0,479,39793.4997569444,2008-12-11,11:59:39
39.926895,116.338242,0,485,39793.4998148148,2008-12-11,11:59:44
39.92685,116.338262,0,490,39793.4998726852,2008-12-11,11:59:49
39.926896,116.338254,0,496,39793.4999305556,2008-12-11,11:59:54
39.927017,116.338048,0,502,39793.4999884259,2008-12-11,11:59:59
39.927009,116.337919,0,508,39793.5000462963,2008-12-11,12:00:04
39.926957,116.337831,0,510,39793.5001041667,2008-12-11,12:00:09
39.926935,116.337779,0,511,39793.500162037,2008-12-11,12:00:14
39.926907,116.337793,0,512,39793.5002199074,2008-12-11,12:00:19
39.926933,116.337789,0,512,39793.5002777778,2008-12-11,12:00:24
39.926924,116.337836,0,512,39793.5003356481,2008-12-11,12:00:29
39.92692,116.337899,0,512,39793.5003935185,2008-12-11,12:00:34
39.926938,116.337897,0,511,39793.5004513889,2008-12-11,12:00:39
39.927012,116.337799,0,512,39793.5005092593,2008-12-11,12:00:44
39.927055,116.337707,0,513,39793.5005671296,2008-12-11,12:00:49
39.927103,116.337619,0,516,39793.500625,2008-12-11,12:00:54
39.927124,116.337571,0,517,39793.5006828704,2008-12-11,12:00:59
39.92711,116.337528,0,519,39793.5007407407,2008-12-11,12:01:04
39.927063,116.337575,0,520,39793.5007986111,2008-12-11,12:01:09
39.926998,116.337625,0,521,39793.5008564815,2008-12-11,12:01:14
39.927023,116.337556,0,521,39793.5009143518,2008-12-11,12:01:19
39.927058,116.337492,0,522,39793.5009722222,2008-12-11,12:01:24
39.927068,116.337483,0,523,39793.5010300926,2008-12-11,12:01:29
39.92702,116.337619,0,523,39793.501087963,2008-12-11,12:01:34
39.927028,116.337717,0,522,39793.5011458333,2008-12-11,12:01:39
39.927035,116.337786,0,523,39793.5012037037,2008-12-11,12:01:44
39.926988,116.337829,0,522,39793.5012615741,2008-12-11,12:01:49
39.927002,116.337771,0,523,39793.5013194444,2008-12-11,12:01:54
39.926987,116.337799,0,523,39793.5013773148,2008-12-11,12:01:59
39.927004,116.337754,0,524,39793.5014351852,2008-12-11,12:02:04
39.927024,116.337699,0,524,39793.5014930556,2008-12-11,12:02:09
39.927074,116.337691,0,523,39793.5015509259,2008-12-11,12:02:14
39.927124,116.337699,0,522,39793.5016087963,2008-12-11,12:02:19
39.927148,116.33775,0,521,39793.5016666667,2008-12-11,12:02:24
39.927099,116.337795,0,519,39793.501724537,2008-12-11,12:02:29
39.927015,116.33785,0,518,39793.5017824074,2008-12-11,12:02:34
39.926981,116.337827,0,516,39793.5018402778,2008-12-11,12:02:39
39.926992,116.337764,0,515,39793.5018981481,2008-12-11,12:02:44
39.92698,116.337737,0,515,39793.5019560185,2008-12-11,12:02:49
39.926949,116.33772,0,514,39793.5020138889,2008-12-11,12:02:54
39.92686,116.337728,0,514,39793.5020717593,2008-12-11,12:02:59
39.926869,116.337681,0,514,39793.5021296296,2008-12-11,12:03:04
39.926856,116.337653,0,514,39793.5021875,2008-12-11,12:03:09
39.926824,116.337645,0,515,39793.5022453704,2008-12-11,12:03:14
39.926804,116.337591,0,516,39793.5023032407,2008-12-11,12:03:19
39.926803,116.337547,0,517,39793.5023611111,2008-12-11,12:03:24
39.926877,116.337458,0,518,39793.5024189815,2008-12-11,12:03:29
39.926967,116.337325,0,518,39793.5024768518,2008-12-11,12:03:34
39.926982,116.3373,0,518,39793.5025347222,2008-12-11,12:03:39
39.926951,116.337363,0,518,39793.5025925926,2008-12-11,12:03:44
39.926953,116.337396,0,518,39793.502650463,2008-12-11,12:03:49
39.926914,116.337469,0,519,39793.5027083333,2008-12-11,12:03:54
39.926888,116.337594,0,519,39793.5027662037,2008-12-11,12:03:59
39.926875,116.337719,0,519,39793.5028240741,2008-12-11,12:04:04
39.926931,116.337731,0,520,39793.5028819444,2008-12-11,12:04:09
39.926941,116.337847,0,520,39793.5029398148,2008-12-11,12:04:14
39.926952,116.337887,0,520,39793.5029976852,2008-12-11,12:04:19
39.926952,116.337887,0,520,39793.5030324074,2008-12-11,12:04:22
39.926953,116.33788,0,520,39793.5030555556,2008-12-11,12:04:24
39.92696,116.33787,0,521,39793.5031134259,2008-12-11,12:04:29
39.926908,116.337875,0,521,39793.5031712963,2008-12-11,12:04:34
39.926941,116.337829,0,522,39793.5032291667,2008-12-11,12:04:39
39.926931,116.337837,0,522,39793.503287037,2008-12-11,12:04:44
39.926886,116.33789,0,522,39793.5033449074,2008-12-11,12:04:49
39.926906,116.337904,0,522,39793.5034027778,2008-12-11,12:04:54
39.926915,116.337897,0,522,39793.5034606481,2008-12-11,12:04:59
39.926938,116.337828,0,522,39793.5035185185,2008-12-11,12:05:04
39.92696,116.337744,0,522,39793.5035763889,2008-12-11,12:05:09
39.926908,116.337702,0,522,39793.5036342593,2008-12-11,12:05:14
39.926921,116.337698,0,524,39793.5036921296,2008-12-11,12:05:19
39.92691,116.33771,0,524,39793.50375,2008-12-11,12:05:24
39.926876,116.337702,0,524,39793.5038078704,2008-12-11,12:05:29
39.926883,116.337745,0,525,39793.5038657407,2008-12-11,12:05:34
39.926883,116.337745,0,525,39793.503900463,2008-12-11,12:05:37
39.926888,116.337742,0,525,39793.5039236111,2008-12-11,12:05:39
39.926901,116.33777,0,525,39793.5039814815,2008-12-11,12:05:44
39.926936,116.337805,0,526,39793.5040393519,2008-12-11,12:05:49
39.926975,116.337836,0,526,39793.5040972222,2008-12-11,12:05:54
39.92699,116.337831,0,526,39793.5041550926,2008-12-11,12:05:59
39.926967,116.337785,0,526,39793.504212963,2008-12-11,12:06:04
39.926952,116.337801,0,526,39793.5042708333,2008-12-11,12:06:09
39.927018,116.337858,0,527,39793.5043287037,2008-12-11,12:06:14
39.927003,116.337931,0,530,39793.5043865741,2008-12-11,12:06:19
39.927034,116.338217,0,539,39793.5044444444,2008-12-11,12:06:24
39.927074,116.338285,0,548,39793.5045023148,2008-12-11,12:06:29
39.927127,116.338225,0,554,39793.5045601852,2008-12-11,12:06:34
39.927134,116.33818,0,556,39793.5046180556,2008-12-11,12:06:39
39.92711,116.338172,0,556,39793.5046759259,2008-12-11,12:06:44
39.927081,116.338156,0,557,39793.5047337963,2008-12-11,12:06:49
39.927026,116.338082,0,558,39793.5047916667,2008-12-11,12:06:54
39.926991,116.337932,0,560,39793.504849537,2008-12-11,12:06:59
39.926994,116.33783,0,562,39793.5049074074,2008-12-11,12:07:04
39.927046,116.337765,0,563,39793.5049652778,2008-12-11,12:07:09
39.927158,116.337667,0,565,39793.5050231481,2008-12-11,12:07:14
39.927171,116.337664,0,567,39793.5050810185,2008-12-11,12:07:19
39.927127,116.337656,0,567,39793.5051388889,2008-12-11,12:07:24
39.927142,116.337606,0,568,39793.5051967593,2008-12-11,12:07:29
39.92707,116.337661,0,569,39793.5052546296,2008-12-11,12:07:34
39.92705,116.337727,0,569,39793.5053125,2008-12-11,12:07:39
39.927081,116.337762,0,568,39793.5053703704,2008-12-11,12:07:44
39.927056,116.337822,0,566,39793.5054282407,2008-12-11,12:07:49
39.927064,116.33781,0,565,39793.5054861111,2008-12-11,12:07:54
39.927109,116.337767,0,565,39793.5055439815,2008-12-11,12:07:59
39.92708,116.337784,0,566,39793.5056018519,2008-12-11,12:08:04
39.927028,116.33781,0,566,39793.5056597222,2008-12-11,12:08:09
39.927005,116.337756,0,566,39793.5057175926,2008-12-11,12:08:14
39.926965,116.337633,0,567,39793.505775463,2008-12-11,12:08:19
39.927014,116.337482,0,569,39793.5058333333,2008-12-11,12:08:24
39.927023,116.337363,0,571,39793.5058912037,2008-12-11,12:08:29
39.927037,116.337221,0,573,39793.5059490741,2008-12-11,12:08:34
39.927108,116.337147,0,576,39793.5060069444,2008-12-11,12:08:39
39.927143,116.337104,0,581,39793.5060648148,2008-12-11,12:08:44
39.927177,116.337117,0,585,39793.5061226852,2008-12-11,12:08:49
39.927157,116.337237,0,590,39793.5061805556,2008-12-11,12:08:54
39.927144,116.337349,0,593,39793.5062384259,2008-12-11,12:08:59
39.927084,116.337506,0,595,39793.5062962963,2008-12-11,12:09:04
39.926829,116.336903,0,573,39793.5063541667,2008-12-11,12:09:09
39.926567,116.336784,0,537,39793.506412037,2008-12-11,12:09:14
39.926622,116.336521,0,522,39793.5064699074,2008-12-11,12:09:19
39.926699,116.336378,0,515,39793.5065277778,2008-12-11,12:09:24
39.926732,116.336223,0,512,39793.5065856481,2008-12-11,12:09:29
39.926761,116.336178,0,509,39793.5066435185,2008-12-11,12:09:34
39.926719,116.33618,0,508,39793.5067013889,2008-12-11,12:09:39
39.926679,116.33619,0,507,39793.5067592593,2008-12-11,12:09:44
39.926648,116.336234,0,506,39793.5068171296,2008-12-11,12:09:49
39.926646,116.336251,0,503,39793.506875,2008-12-11,12:09:54
39.926687,116.336258,0,501,39793.5069328704,2008-12-11,12:09:59
39.926754,116.336225,0,500,39793.5069907407,2008-12-11,12:10:04
39.926773,116.336187,0,500,39793.5070486111,2008-12-11,12:10:09
39.926747,116.336304,0,501,39793.5071064815,2008-12-11,12:10:14
39.926758,116.336203,0,502,39793.5071643519,2008-12-11,12:10:19
39.926746,116.336174,0,505,39793.5072222222,2008-12-11,12:10:24
39.926729,116.336164,0,507,39793.5072800926,2008-12-11,12:10:29
39.926635,116.336254,0,509,39793.507337963,2008-12-11,12:10:34
39.926665,116.336239,0,510,39793.5073958333,2008-12-11,12:10:39
39.926678,116.33634,0,510,39793.5074537037,2008-12-11,12:10:44
39.926707,116.336316,0,510,39793.5075115741,2008-12-11,12:10:49
39.92673,116.336307,0,510,39793.5075694444,2008-12-11,12:10:54
39.926711,116.336272,0,510,39793.5076273148,2008-12-11,12:10:59
39.926708,116.336297,0,510,39793.5076851852,2008-12-11,12:11:04
39.926678,116.336365,0,510,39793.5077430556,2008-12-11,12:11:09
39.926628,116.336457,0,510,39793.5078009259,2008-12-11,12:11:14
39.926627,116.336447,0,510,39793.5078587963,2008-12-11,12:11:19
39.926652,116.336378,0,510,39793.5079166667,2008-12-11,12:11:24
39.926709,116.336412,0,510,39793.507974537,2008-12-11,12:11:29
39.926716,116.336474,0,510,39793.5080324074,2008-12-11,12:11:34
39.926736,116.336491,0,510,39793.5080902778,2008-12-11,12:11:39
39.926714,116.336534,0,510,39793.5081481481,2008-12-11,12:11:44
39.926687,116.33646,0,511,39793.5082060185,2008-12-11,12:11:49
39.926672,116.33653,0,511,39793.5082638889,2008-12-11,12:11:54
39.92666,116.3366,0,511,39793.5083217593,2008-12-11,12:11:59
39.926609,116.336642,0,512,39793.5083796296,2008-12-11,12:12:04
39.926563,116.336623,0,512,39793.5084375,2008-12-11,12:12:09
39.926612,116.336653,0,513,39793.5084953704,2008-12-11,12:12:14
39.926649,116.336616,0,514,39793.5085532407,2008-12-11,12:12:19
39.926707,116.3366,0,515,39793.5086111111,2008-12-11,12:12:24
39.926686,116.33663,0,515,39793.5086689815,2008-12-11,12:12:29
39.926694,116.336644,0,515,39793.5087268518,2008-12-11,12:12:34
39.926727,116.33666,0,515,39793.5087847222,2008-12-11,12:12:39
39.926742,116.336738,0,515,39793.5088425926,2008-12-11,12:12:44
39.9267,116.336784,0,515,39793.508900463,2008-12-11,12:12:49
39.926791,116.33701,0,516,39793.5089583333,2008-12-11,12:12:54
39.926843,116.337071,0,517,39793.5090162037,2008-12-11,12:12:59
39.926902,116.337223,0,519,39793.5090740741,2008-12-11,12:13:04
39.927016,116.337402,0,520,39793.5091319444,2008-12-11,12:13:09
39.926956,116.337519,0,521,39793.5091898148,2008-12-11,12:13:14
39.926883,116.337618,0,522,39793.5092476852,2008-12-11,12:13:19
39.92684,116.337617,0,522,39793.5093055556,2008-12-11,12:13:24
39.9268,116.33762,0,522,39793.5093634259,2008-12-11,12:13:29
39.9268,116.33762,0,522,39793.5093981481,2008-12-11,12:13:32
39.926802,116.337618,0,523,39793.5094212963,2008-12-11,12:13:34
39.926852,116.337628,0,522,39793.5094791667,2008-12-11,12:13:39
39.92689,116.337644,0,522,39793.509537037,2008-12-11,12:13:44
39.926939,116.33771,0,522,39793.5095949074,2008-12-11,12:13:49
39.926952,116.337693,0,522,39793.5096527778,2008-12-11,12:13:54
39.926932,116.337596,0,522,39793.5097106481,2008-12-11,12:13:59
39.926837,116.337283,0,521,39793.5097685185,2008-12-11,12:14:04
39.92679,116.337146,0,522,39793.5098263889,2008-12-11,12:14:09
39.926622,116.336941,0,520,39793.5104050926,2008-12-11,12:14:59
39.926618,116.336293,0,517,39793.510462963,2008-12-11,12:15:04
39.926646,116.335943,0,515,39793.5105208333,2008-12-11,12:15:09
39.926679,116.336028,0,514,39793.5105787037,2008-12-11,12:15:14
39.92667,116.336633,0,512,39793.5106365741,2008-12-11,12:15:19
39.926725,116.337102,0,510,39793.5106944444,2008-12-11,12:15:24
39.926731,116.337549,0,509,39793.5107523148,2008-12-11,12:15:29
39.92672,116.337915,0,509,39793.5108101852,2008-12-11,12:15:34
39.926783,116.33821,0,509,39793.5108680556,2008-12-11,12:15:39
39.92684,116.338552,0,509,39793.5109259259,2008-12-11,12:15:44
39.926927,116.338709,0,508,39793.5109837963,2008-12-11,12:15:49
39.926888,116.338928,0,509,39793.5110416667,2008-12-11,12:15:54
39.926933,116.339109,0,509,39793.511099537,2008-12-11,12:15:59
39.926939,116.339173,0,509,39793.5111574074,2008-12-11,12:16:04
39.926946,116.339217,0,510,39793.5112152778,2008-12-11,12:16:09
39.927015,116.339315,0,510,39793.5112731481,2008-12-11,12:16:14
39.927018,116.338782,0,511,39793.5113310185,2008-12-11,12:16:19
39.927002,116.338651,0,513,39793.5113888889,2008-12-11,12:16:24
39.927003,116.338668,0,514,39793.5114467593,2008-12-11,12:16:29
39.927003,116.338668,0,514,39793.5114814815,2008-12-11,12:16:32
39.927007,116.338664,0,515,39793.5115046296,2008-12-11,12:16:34
39.926985,116.338643,0,517,39793.5115625,2008-12-11,12:16:39
39.92698,116.338516,0,519,39793.5116203704,2008-12-11,12:16:44
39.92701,116.338157,0,520,39793.5116782407,2008-12-11,12:16:49
39.927021,116.33803,0,522,39793.5117361111,2008-12-11,12:16:54
39.927045,116.337914,0,522,39793.5117939815,2008-12-11,12:16:59
39.926976,116.337956,0,523,39793.5118518519,2008-12-11,12:17:04
39.926876,116.338023,0,523,39793.5119097222,2008-12-11,12:17:09
39.92687,116.337999,0,523,39793.5119675926,2008-12-11,12:17:14
39.926903,116.338018,0,523,39793.512025463,2008-12-11,12:17:19
39.92694,116.33802,0,524,39793.5120833333,2008-12-11,12:17:24
39.926929,116.337971,0,524,39793.5121412037,2008-12-11,12:17:29
39.926906,116.337966,0,524,39793.5121990741,2008-12-11,12:17:34
39.926906,116.337966,0,524,39793.5122337963,2008-12-11,12:17:37
39.926913,116.337964,0,524,39793.5122569444,2008-12-11,12:17:39
39.926876,116.338006,0,523,39793.5123148148,2008-12-11,12:17:44
39.926853,116.338117,0,522,39793.5123726852,2008-12-11,12:17:49
39.92686,116.338199,0,519,39793.5124305556,2008-12-11,12:17:54
39.926952,116.338255,0,516,39793.5124884259,2008-12-11,12:17:59
39.927,116.338293,0,513,39793.5125462963,2008-12-11,12:18:04
39.927044,116.338328,0,510,39793.5126041667,2008-12-11,12:18:09
39.92697,116.338424,0,507,39793.512662037,2008-12-11,12:18:14
39.926985,116.33848,0,505,39793.5127199074,2008-12-11,12:18:19
39.926978,116.338574,0,504,39793.5127777778,2008-12-11,12:18:24
39.926992,116.33868,0,502,39793.5128356481,2008-12-11,12:18:29
39.92701,116.338645,0,499,39793.5128935185,2008-12-11,12:18:34
39.926981,116.338482,0,497,39793.5129513889,2008-12-11,12:18:39
39.926967,116.33842,0,497,39793.5130092593,2008-12-11,12:18:44
39.926988,116.338349,0,496,39793.5130671296,2008-12-11,12:18:49
39.926987,116.338306,0,497,39793.513125,2008-12-11,12:18:54
39.926974,116.338283,0,497,39793.5131828704,2008-12-11,12:18:59
39.926923,116.338218,0,497,39793.5132407407,2008-12-11,12:19:04
39.926847,116.338292,0,498,39793.5132986111,2008-12-11,12:19:09
39.926869,116.338323,0,498,39793.5133564815,2008-12-11,12:19:14
39.926885,116.3383,0,498,39793.5134143519,2008-12-11,12:19:19
39.926884,116.338246,0,498,39793.5134722222,2008-12-11,12:19:24
39.926844,116.338247,0,497,39793.5135300926,2008-12-11,12:19:29
39.926807,116.338242,0,497,39793.513587963,2008-12-11,12:19:34
39.926794,116.33823,0,497,39793.5136458333,2008-12-11,12:19:39
39.926757,116.338225,0,497,39793.5137037037,2008-12-11,12:19:44
39.926728,116.338233,0,497,39793.5137615741,2008-12-11,12:19:49
39.926722,116.338211,0,497,39793.5138194444,2008-12-11,12:19:54
39.926723,116.338197,0,497,39793.5138773148,2008-12-11,12:19:59
39.926689,116.338005,0,501,39793.515787037,2008-12-11,12:22:44
39.926784,116.338008,0,502,39793.5158449074,2008-12-11,12:22:49
39.926874,116.338039,0,502,39793.5159027778,2008-12-11,12:22:54
39.926907,116.338046,0,502,39793.5159606481,2008-12-11,12:22:59
39.926907,116.338046,0,502,39793.5159953704,2008-12-11,12:23:02
39.926905,116.338045,0,503,39793.5160185185,2008-12-11,12:23:04
39.926974,116.338039,0,505,39793.5160763889,2008-12-11,12:23:09
39.926996,116.337996,0,507,39793.5161342593,2008-12-11,12:23:14
39.926972,116.337938,0,510,39793.5161921296,2008-12-11,12:23:19
39.92689,116.337952,0,514,39793.51625,2008-12-11,12:23:24
39.926734,116.338126,0,514,39793.5163078704,2008-12-11,12:23:29
39.926721,116.338079,0,515,39793.5163657407,2008-12-11,12:23:34
39.926757,116.338034,0,516,39793.5164236111,2008-12-11,12:23:39
39.926833,116.338049,0,516,39793.5164814815,2008-12-11,12:23:44
39.926883,116.337976,0,516,39793.5165393518,2008-12-11,12:23:49
39.926878,116.337971,0,515,39793.5165972222,2008-12-11,12:23:54
39.926878,116.337971,0,515,39793.5166319444,2008-12-11,12:23:57
39.926884,116.337979,0,514,39793.5166550926,2008-12-11,12:23:59
39.92688,116.33802,0,512,39793.516712963,2008-12-11,12:24:04
39.926879,116.338,0,511,39793.5167708333,2008-12-11,12:24:09
39.926877,116.337989,0,510,39793.5168287037,2008-12-11,12:24:14
39.92685,116.337973,0,510,39793.5168865741,2008-12-11,12:24:19
39.92685,116.337973,0,510,39793.5169212963,2008-12-11,12:24:22
39.92685,116.33797,0,511,39793.5169444444,2008-12-11,12:24:24
39.926837,116.337974,0,511,39793.5170023148,2008-12-11,12:24:29
39.926884,116.337929,0,510,39793.5170601852,2008-12-11,12:24:34
39.926863,116.337957,0,510,39793.5171180556,2008-12-11,12:24:39
39.926847,116.338031,0,510,39793.5171759259,2008-12-11,12:24:44
39.926799,116.338201,0,510,39793.5172337963,2008-12-11,12:24:49
39.926756,116.338317,0,511,39793.5172916667,2008-12-11,12:24:54
39.926725,116.338415,0,511,39793.517349537,2008-12-11,12:24:59
39.92681,116.338431,0,511,39793.5174074074,2008-12-11,12:25:04
39.926858,116.338394,0,510,39793.5174652778,2008-12-11,12:25:09
39.926922,116.338328,0,510,39793.5175231481,2008-12-11,12:25:14
39.926883,116.338271,0,509,39793.5175810185,2008-12-11,12:25:19
39.926846,116.338285,0,510,39793.5176388889,2008-12-11,12:25:24
39.92685,116.338226,0,510,39793.5176967593,2008-12-11,12:25:29
39.926838,116.338181,0,512,39793.5177546296,2008-12-11,12:25:34
39.926823,116.33815,0,512,39793.5178125,2008-12-11,12:25:39
39.926821,116.33813,0,512,39793.5178703704,2008-12-11,12:25:44
39.926821,116.33813,0,512,39793.5179050926,2008-12-11,12:25:47
39.926814,116.338133,0,510,39793.5179282407,2008-12-11,12:25:49
39.92683,116.338115,0,509,39793.5179861111,2008-12-11,12:25:54
39.926859,116.338073,0,508,39793.5180439815,2008-12-11,12:25:59
39.926851,116.338113,0,507,39793.5181018518,2008-12-11,12:26:04
39.926847,116.338276,0,506,39793.5181597222,2008-12-11,12:26:09
39.926801,116.33832,0,507,39793.5182175926,2008-12-11,12:26:14
39.926772,116.338344,0,511,39793.518275463,2008-12-11,12:26:19
39.926752,116.338329,0,514,39793.5183333333,2008-12-11,12:26:24
39.92678,116.338254,0,516,39793.5183912037,2008-12-11,12:26:29
39.92678,116.338247,0,516,39793.5184490741,2008-12-11,12:26:34
39.92678,116.338247,0,516,39793.5184837963,2008-12-11,12:26:37
39.926785,116.338248,0,517,39793.5185069444,2008-12-11,12:26:39
39.92681,116.338198,0,517,39793.5185648148,2008-12-11,12:26:44
39.92681,116.338198,0,517,39793.518599537,2008-12-11,12:26:47
39.926815,116.338194,0,517,39793.5186226852,2008-12-11,12:26:49
39.926782,116.338139,0,517,39793.5186805556,2008-12-11,12:26:54
39.926727,116.338124,0,517,39793.5187384259,2008-12-11,12:26:59
39.926699,116.338152,0,517,39793.5187962963,2008-12-11,12:27:04
39.926666,116.338158,0,517,39793.5188541667,2008-12-11,12:27:09
39.926689,116.338105,0,516,39793.518912037,2008-12-11,12:27:14
39.926758,116.337961,0,515,39793.5189699074,2008-12-11,12:27:19
39.926838,116.338278,0,513,39793.5218634259,2008-12-11,12:31:29
39.926866,116.338427,0,514,39793.5219212963,2008-12-11,12:31:34
39.926868,116.338504,0,514,39793.5219791667,2008-12-11,12:31:39
39.926893,116.338504,0,514,39793.522037037,2008-12-11,12:31:44
39.926893,116.338504,0,514,39793.5220717593,2008-12-11,12:31:47
39.926886,116.338506,0,514,39793.5220949074,2008-12-11,12:31:49
39.926877,116.338508,0,514,39793.5221527778,2008-12-11,12:31:54
39.926829,116.3385,0,514,39793.5222106481,2008-12-11,12:31:59
39.926801,116.338488,0,514,39793.5222685185,2008-12-11,12:32:04
39.926758,116.33851,0,514,39793.5223263889,2008-12-11,12:32:09
39.926736,116.338458,0,514,39793.5223842593,2008-12-11,12:32:14
39.926734,116.338393,0,514,39793.5224421296,2008-12-11,12:32:19
39.926729,116.33839,0,514,39793.5225,2008-12-11,12:32:24
39.92673,116.338385,0,514,39793.5225578704,2008-12-11,12:32:29
39.92673,116.338385,0,514,39793.5225925926,2008-12-11,12:32:32
39.926738,116.338381,0,514,39793.5226157407,2008-12-11,12:32:34
39.926767,116.33838,0,513,39793.5226736111,2008-12-11,12:32:39
39.926764,116.338362,0,513,39793.5227314815,2008-12-11,12:32:44
39.926792,116.338361,0,512,39793.5227893519,2008-12-11,12:32:49
39.9268,116.338317,0,511,39793.5228472222,2008-12-11,12:32:54
39.926813,116.338293,0,511,39793.5229050926,2008-12-11,12:32:59
39.926827,116.338274,0,511,39793.522962963,2008-12-11,12:33:04
39.926882,116.338177,0,511,39793.5230208333,2008-12-11,12:33:09
39.926927,116.338131,0,511,39793.5230787037,2008-12-11,12:33:14
39.926926,116.338118,0,511,39793.5231365741,2008-12-11,12:33:19
39.926886,116.338104,0,511,39793.5231944444,2008-12-11,12:33:24
39.926884,116.338102,0,511,39793.5232523148,2008-12-11,12:33:29
39.926884,116.338102,0,511,39793.523287037,2008-12-11,12:33:32
39.926881,116.3381,0,511,39793.5233101852,2008-12-11,12:33:34
39.926832,116.338081,0,510,39793.5233680556,2008-12-11,12:33:39
39.926819,116.338052,0,510,39793.5234259259,2008-12-11,12:33:44
39.926779,116.338059,0,510,39793.5234837963,2008-12-11,12:33:49
39.926758,116.338077,0,510,39793.5235416667,2008-12-11,12:33:54
39.92673,116.338093,0,510,39793.523599537,2008-12-11,12:33:59
39.926954,116.339657,0,510,39793.5238310185,2008-12-11,12:34:19
39.927028,116.339553,0,510,39793.5238888889,2008-12-11,12:34:24
39.927042,116.339454,0,510,39793.5239467593,2008-12-11,12:34:29
39.927051,116.339361,0,510,39793.5240046296,2008-12-11,12:34:34
39.927005,116.339308,0,510,39793.5240625,2008-12-11,12:34:39
39.926995,116.339318,0,510,39793.5241203704,2008-12-11,12:34:44
39.926995,116.339318,0,510,39793.5241550926,2008-12-11,12:34:47
39.926992,116.339318,0,510,39793.5241782407,2008-12-11,12:34:49
39.927047,116.339281,0,510,39793.5242361111,2008-12-11,12:34:54
39.92707,116.339237,0,510,39793.5242939815,2008-12-11,12:34:59
39.927098,116.339199,0,510,39793.5243518518,2008-12-11,12:35:04
39.926739,116.338364,0,511,39793.5252777778,2008-12-11,12:36:24
39.926694,116.338316,0,510,39793.5253356481,2008-12-11,12:36:29
39.926741,116.338315,0,507,39793.5253935185,2008-12-11,12:36:34
39.926768,116.338341,0,507,39793.5254513889,2008-12-11,12:36:39
39.926814,116.33845,0,507,39793.5255092593,2008-12-11,12:36:44
39.926848,116.338577,0,511,39793.5255671296,2008-12-11,12:36:49
39.926889,116.338613,0,516,39793.525625,2008-12-11,12:36:54
39.92692,116.3387,0,519,39793.5256828704,2008-12-11,12:36:59
39.926897,116.338828,0,523,39793.5257407407,2008-12-11,12:37:04
39.926894,116.338839,0,527,39793.5257986111,2008-12-11,12:37:09
39.926919,116.338803,0,534,39793.5258564815,2008-12-11,12:37:14
39.926914,116.338685,0,540,39793.5259143518,2008-12-11,12:37:19
39.926894,116.338666,0,544,39793.5259722222,2008-12-11,12:37:24
39.926846,116.338681,0,545,39793.5260300926,2008-12-11,12:37:29
39.926851,116.338634,0,545,39793.526087963,2008-12-11,12:37:34
39.926873,116.338712,0,545,39793.5261458333,2008-12-11,12:37:39
39.926877,116.338674,0,543,39793.5262037037,2008-12-11,12:37:44
39.926869,116.338626,0,542,39793.5262615741,2008-12-11,12:37:49
39.926875,116.338576,0,539,39793.5263194444,2008-12-11,12:37:54
39.92689,116.338557,0,539,39793.5263773148,2008-12-11,12:37:59
39.926891,116.338492,0,540,39793.5264351852,2008-12-11,12:38:04
39.926875,116.338501,0,540,39793.5264930556,2008-12-11,12:38:09
39.926874,116.338398,0,540,39793.5265509259,2008-12-11,12:38:14
39.926891,116.33839,0,539,39793.5266087963,2008-12-11,12:38:19
39.926887,116.338412,0,538,39793.5266666667,2008-12-11,12:38:24
39.926878,116.338415,0,538,39793.526724537,2008-12-11,12:38:29
39.926849,116.338485,0,537,39793.5267824074,2008-12-11,12:38:34
39.927208,116.339248,0,539,39793.5268981481,2008-12-11,12:38:44
39.927152,116.33903,0,539,39793.5269560185,2008-12-11,12:38:49
39.927058,116.33882,0,540,39793.5270138889,2008-12-11,12:38:54
39.92706,116.338782,0,540,39793.5270717593,2008-12-11,12:38:59
39.927045,116.338739,0,540,39793.5271296296,2008-12-11,12:39:04
39.927068,116.338754,0,539,39793.5271875,2008-12-11,12:39:09
39.927106,116.338723,0,539,39793.5272453704,2008-12-11,12:39:14
39.927099,116.338691,0,539,39793.5273032407,2008-12-11,12:39:19
39.927031,116.338658,0,539,39793.5273611111,2008-12-11,12:39:24
39.926943,116.338612,0,541,39793.5274189815,2008-12-11,12:39:29
39.926813,116.338589,0,542,39793.5274768519,2008-12-11,12:39:34
39.926672,116.338544,0,544,39793.5275347222,2008-12-11,12:39:39
39.926614,116.338502,0,545,39793.5275925926,2008-12-11,12:39:44
39.926651,116.338559,0,546,39793.527650463,2008-12-11,12:39:49
39.926764,116.338688,0,547,39793.5277083333,2008-12-11,12:39:54
39.926822,116.338785,0,548,39793.5277662037,2008-12-11,12:39:59
39.926834,116.338768,0,549,39793.5278240741,2008-12-11,12:40:04
39.926804,116.338748,0,550,39793.5278819444,2008-12-11,12:40:09
39.926831,116.338627,0,551,39793.5279398148,2008-12-11,12:40:14
39.926851,116.338538,0,552,39793.5279976852,2008-12-11,12:40:19
39.926862,116.338476,0,554,39793.5280555556,2008-12-11,12:40:24
39.926899,116.338463,0,556,39793.5281134259,2008-12-11,12:40:29
39.926921,116.338425,0,557,39793.5281712963,2008-12-11,12:40:34
39.926915,116.338341,0,558,39793.5282291667,2008-12-11,12:40:39
39.926866,116.338242,0,559,39793.528287037,2008-12-11,12:40:44
39.926833,116.338182,0,562,39793.5283449074,2008-12-11,12:40:49
39.926824,116.338159,0,566,39793.5284027778,2008-12-11,12:40:54
39.92685,116.338142,0,568,39793.5284606481,2008-12-11,12:40:59
39.926908,116.338135,0,570,39793.5285185185,2008-12-11,12:41:04
39.926997,116.338082,0,570,39793.5285763889,2008-12-11,12:41:09
39.927052,116.338049,0,570,39793.5286342593,2008-12-11,12:41:14
39.927042,116.338053,0,570,39793.5286921296,2008-12-11,12:41:19
39.927026,116.338023,0,571,39793.52875,2008-12-11,12:41:24
39.927007,116.33796,0,573,39793.5288078704,2008-12-11,12:41:29
39.927025,116.337931,0,575,39793.5288657407,2008-12-11,12:41:34
39.927055,116.337912,0,577,39793.5289236111,2008-12-11,12:41:39
39.927134,116.338132,0,576,39793.5289814815,2008-12-11,12:41:44
39.927167,116.338198,0,578,39793.5290393519,2008-12-11,12:41:49
39.927208,116.338217,0,579,39793.5290972222,2008-12-11,12:41:54
39.927228,116.338195,0,581,39793.5291550926,2008-12-11,12:41:59
39.927156,116.338143,0,586,39793.529212963,2008-12-11,12:42:04
39.927097,116.338076,0,588,39793.5292708333,2008-12-11,12:42:09
39.927024,116.338025,0,589,39793.5293287037,2008-12-11,12:42:14
39.92694,116.337986,0,589,39793.5293865741,2008-12-11,12:42:19
39.926864,116.337873,0,590,39793.5294444444,2008-12-11,12:42:24
39.926775,116.337776,0,592,39793.5295023148,2008-12-11,12:42:29
39.926744,116.337664,0,594,39793.5295601852,2008-12-11,12:42:34
39.926676,116.337575,0,596,39793.5296180556,2008-12-11,12:42:39
39.92665,116.337523,0,596,39793.5296759259,2008-12-11,12:42:44
39.926658,116.3375,0,595,39793.5297337963,2008-12-11,12:42:49
39.92665,116.337437,0,595,39793.5297916667,2008-12-11,12:42:54
39.926575,116.337372,0,594,39793.529849537,2008-12-11,12:42:59
39.926582,116.337367,0,593,39793.5299074074,2008-12-11,12:43:04
39.926582,116.337367,0,593,39793.5299421296,2008-12-11,12:43:07
39.926582,116.33737,0,591,39793.5299652778,2008-12-11,12:43:09
39.926561,116.3373,0,589,39793.5300231481,2008-12-11,12:43:14
39.926586,116.337234,0,588,39793.5300810185,2008-12-11,12:43:19
39.926634,116.337202,0,586,39793.5301388889,2008-12-11,12:43:24
39.926623,116.337115,0,586,39793.5301967593,2008-12-11,12:43:29
39.926616,116.337074,0,586,39793.5302546296,2008-12-11,12:43:34
39.926621,116.337022,0,586,39793.5303125,2008-12-11,12:43:39
39.9266,116.336914,0,587,39793.5303703704,2008-12-11,12:43:44
39.926574,116.336844,0,588,39793.5304282407,2008-12-11,12:43:49
39.926491,116.336793,0,589,39793.5304861111,2008-12-11,12:43:54
39.926555,116.337356,0,590,39793.5305439815,2008-12-11,12:43:59
39.926673,116.338125,0,591,39793.5306018519,2008-12-11,12:44:04
39.926756,116.338117,0,591,39793.5306597222,2008-12-11,12:44:09
39.926853,116.338321,0,591,39793.5307175926,2008-12-11,12:44:14
39.926945,116.338434,0,592,39793.530775463,2008-12-11,12:44:19
39.926983,116.338498,0,592,39793.5308333333,2008-12-11,12:44:24
39.926977,116.338547,0,594,39793.5308912037,2008-12-11,12:44:29
39.926951,116.33861,0,595,39793.5309490741,2008-12-11,12:44:34
39.92697,116.338737,0,596,39793.5310069444,2008-12-11,12:44:39
39.927021,116.338909,0,596,39793.5310648148,2008-12-11,12:44:44
39.927027,116.338876,0,594,39793.5311226852,2008-12-11,12:44:49
39.927054,116.338858,0,597,39793.5311805556,2008-12-11,12:44:54
39.927054,116.338858,0,597,39793.5312152778,2008-12-11,12:44:57
39.92706,116.338862,0,599,39793.5312384259,2008-12-11,12:44:59
39.927042,116.338862,0,602,39793.5312962963,2008-12-11,12:45:04
39.927051,116.338819,0,604,39793.5313541667,2008-12-11,12:45:09
39.927047,116.338779,0,607,39793.531412037,2008-12-11,12:45:14
39.927063,116.338807,0,609,39793.5314699074,2008-12-11,12:45:19
39.9271,116.338859,0,611,39793.5315277778,2008-12-11,12:45:24
39.927115,116.338932,0,610,39793.5315856481,2008-12-11,12:45:29
39.927127,116.339044,0,609,39793.5316435185,2008-12-11,12:45:34
39.927156,116.339063,0,608,39793.5317013889,2008-12-11,12:45:39
39.927167,116.339038,0,609,39793.5317592593,2008-12-11,12:45:44
39.927167,116.338995,0,611,39793.5318171296,2008-12-11,12:45:49
39.927206,116.338967,0,612,39793.531875,2008-12-11,12:45:54
39.927244,116.338939,0,612,39793.5319328704,2008-12-11,12:45:59
39.927244,116.338965,0,611,39793.5319907407,2008-12-11,12:46:04
39.927205,116.338979,0,609,39793.5320486111,2008-12-11,12:46:09
39.927136,116.33897,0,609,39793.5321064815,2008-12-11,12:46:14
39.927111,116.338989,0,608,39793.5321643518,2008-12-11,12:46:19
39.927076,116.338979,0,608,39793.5322222222,2008-12-11,12:46:24
39.927099,116.338968,0,609,39793.5322800926,2008-12-11,12:46:29
39.927101,116.339021,0,609,39793.532337963,2008-12-11,12:46:34
39.927092,116.339008,0,610,39793.5323958333,2008-12-11,12:46:39
39.927165,116.338982,0,610,39793.5324537037,2008-12-11,12:46:44
39.927237,116.338991,0,609,39793.5325115741,2008-12-11,12:46:49
39.925491,116.338542,0,608,39793.5326851852,2008-12-11,12:47:04
39.925182,116.338421,0,608,39793.5327430556,2008-12-11,12:47:09
39.925358,116.338268,0,607,39793.5328009259,2008-12-11,12:47:14
39.926178,116.338569,0,615,39793.5334375,2008-12-11,12:48:09
39.926278,116.338514,0,617,39793.5334953704,2008-12-11,12:48:14
39.926391,116.338495,0,620,39793.5335532407,2008-12-11,12:48:19
39.926294,116.338318,0,610,39793.5340162037,2008-12-11,12:48:59
39.926477,116.33828,0,606,39793.5340740741,2008-12-11,12:49:04
39.92669,116.338307,0,603,39793.5341319444,2008-12-11,12:49:09
39.926909,116.338388,0,599,39793.5341898148,2008-12-11,12:49:14
39.92685,116.338419,0,596,39793.5342476852,2008-12-11,12:49:19
39.926741,116.338401,0,592,39793.5343055556,2008-12-11,12:49:24
39.926702,116.338424,0,587,39793.5343634259,2008-12-11,12:49:29
39.926697,116.338509,0,579,39793.5344212963,2008-12-11,12:49:34
39.926697,116.338589,0,571,39793.5344791667,2008-12-11,12:49:39
39.926747,116.338766,0,577,39793.534537037,2008-12-11,12:49:44
39.926805,116.338853,0,584,39793.5345949074,2008-12-11,12:49:49
39.926837,116.338915,0,591,39793.5346527778,2008-12-11,12:49:54
39.926894,116.338902,0,599,39793.5347106481,2008-12-11,12:49:59
39.92696,116.338836,0,608,39793.5347685185,2008-12-11,12:50:04
39.92706,116.338828,0,616,39793.5348263889,2008-12-11,12:50:09
39.927196,116.338848,0,621,39793.5348842593,2008-12-11,12:50:14
39.927242,116.338789,0,625,39793.5349421296,2008-12-11,12:50:19
39.927217,116.338745,0,629,39793.535,2008-12-11,12:50:24
39.927216,116.338773,0,631,39793.5350578704,2008-12-11,12:50:29
39.927227,116.338811,0,634,39793.5351157407,2008-12-11,12:50:34
39.927233,116.338801,0,634,39793.5351736111,2008-12-11,12:50:39
39.927233,116.338682,0,637,39793.5352314815,2008-12-11,12:50:44
39.927205,116.338636,0,639,39793.5352893519,2008-12-11,12:50:49
39.927251,116.338634,0,640,39793.5353472222,2008-12-11,12:50:54
39.927298,116.338595,0,636,39793.5354050926,2008-12-11,12:50:59
39.927283,116.338638,0,630,39793.535462963,2008-12-11,12:51:04
39.927255,116.338738,0,625,39793.5355208333,2008-12-11,12:51:09
39.927228,116.338821,0,620,39793.5355787037,2008-12-11,12:51:14
39.92721,116.338912,0,615,39793.5356365741,2008-12-11,12:51:19
39.927203,116.338945,0,608,39793.5356944444,2008-12-11,12:51:24
39.927241,116.339011,0,601,39793.5357523148,2008-12-11,12:51:29
39.927331,116.339058,0,596,39793.5358101852,2008-12-11,12:51:34
39.927461,116.339013,0,592,39793.5358680556,2008-12-11,12:51:39
39.927612,116.339018,0,581,39793.5359259259,2008-12-11,12:51:44
39.927745,116.339096,0,567,39793.5359837963,2008-12-11,12:51:49
39.927764,116.339099,0,550,39793.5360416667,2008-12-11,12:51:54
39.927738,116.339103,0,536,39793.536099537,2008-12-11,12:51:59
39.92764,116.33907,0,523,39793.5361574074,2008-12-11,12:52:04
39.927562,116.339017,0,513,39793.5362152778,2008-12-11,12:52:09
39.927527,116.338858,0,502,39793.5362731481,2008-12-11,12:52:14
39.927547,116.338793,0,499,39793.5363310185,2008-12-11,12:52:19
39.927502,116.338791,0,498,39793.5363888889,2008-12-11,12:52:24
39.927366,116.33865,0,493,39793.5364467593,2008-12-11,12:52:29
39.927268,116.338711,0,493,39793.5365046296,2008-12-11,12:52:34
39.92716,116.338662,0,490,39793.5365625,2008-12-11,12:52:39
39.927111,116.338582,0,485,39793.5366203704,2008-12-11,12:52:44
39.927066,116.33857,0,481,39793.5366782407,2008-12-11,12:52:49
39.927061,116.338526,0,477,39793.5367361111,2008-12-11,12:52:54
39.927095,116.338437,0,473,39793.5367939815,2008-12-11,12:52:59
39.927087,116.338299,0,471,39793.5368518519,2008-12-11,12:53:04
39.92703,116.338189,0,462,39793.5369097222,2008-12-11,12:53:09
39.927009,116.338071,0,455,39793.5369675926,2008-12-11,12:53:14
39.926999,116.338062,0,444,39793.537025463,2008-12-11,12:53:19
39.927029,116.338117,0,437,39793.5370833333,2008-12-11,12:53:24
39.927031,116.33818,0,423,39793.5371412037,2008-12-11,12:53:29
39.927061,116.338188,0,410,39793.5371990741,2008-12-11,12:53:34
39.927045,116.338218,0,396,39793.5372569444,2008-12-11,12:53:39
39.927005,116.338214,0,382,39793.5373148148,2008-12-11,12:53:44
39.926977,116.338202,0,368,39793.5373726852,2008-12-11,12:53:49
39.926951,116.338192,0,354,39793.5374305556,2008-12-11,12:53:54
39.926927,116.33814,0,343,39793.5374884259,2008-12-11,12:53:59
39.926874,116.338108,0,320,39793.5375462963,2008-12-11,12:54:04
39.926865,116.337988,0,308,39793.5376041667,2008-12-11,12:54:09
39.926828,116.337875,0,298,39793.537662037,2008-12-11,12:54:14
39.926799,116.337715,0,283,39793.5377199074,2008-12-11,12:54:19
39.926814,116.337572,0,268,39793.5377777778,2008-12-11,12:54:24
39.926827,116.337459,0,251,39793.5378356481,2008-12-11,12:54:29
39.926856,116.337394,0,235,39793.5378935185,2008-12-11,12:54:34
39.926782,116.337386,0,219,39793.5379513889,2008-12-11,12:54:39
39.926672,116.337352,0,224,39793.5380092593,2008-12-11,12:54:44
39.926522,116.337205,0,230,39793.5380671296,2008-12-11,12:54:49
39.926285,116.337,0,230,39793.538125,2008-12-11,12:54:54
39.926056,116.336801,0,243,39793.5381828704,2008-12-11,12:54:59
39.925872,116.336637,0,258,39793.5382407407,2008-12-11,12:55:04
39.925775,116.336541,0,271,39793.5382986111,2008-12-11,12:55:09
39.925679,116.33643,0,279,39793.5383564815,2008-12-11,12:55:14
39.92551,116.336369,0,286,39793.5384143519,2008-12-11,12:55:19
39.925436,116.336333,0,285,39793.5384722222,2008-12-11,12:55:24
39.925476,116.336356,0,291,39793.5385300926,2008-12-11,12:55:29
39.92551,116.336457,0,295,39793.538587963,2008-12-11,12:55:34
39.925592,116.336604,0,296,39793.5386458333,2008-12-11,12:55:39
39.925759,116.336665,0,288,39793.5387037037,2008-12-11,12:55:44
39.925986,116.336774,0,281,39793.5387615741,2008-12-11,12:55:49
39.926071,116.336854,0,277,39793.5388194444,2008-12-11,12:55:54
39.926077,116.33695,0,276,39793.5388773148,2008-12-11,12:55:59
39.926118,116.337045,0,271,39793.5389351852,2008-12-11,12:56:04
39.926105,116.337132,0,266,39793.5389930556,2008-12-11,12:56:09
39.926115,116.337195,0,254,39793.5390509259,2008-12-11,12:56:14
39.926228,116.337237,0,240,39793.5391087963,2008-12-11,12:56:19
39.926194,116.337359,0,248,39793.5391666667,2008-12-11,12:56:24
39.926087,116.33743,0,259,39793.539224537,2008-12-11,12:56:29
39.92409,116.338847,0,433,39793.5393981481,2008-12-11,12:56:44
39.924178,116.338527,0,433,39793.5394560185,2008-12-11,12:56:49
39.924661,116.337099,0,431,39793.5397453704,2008-12-11,12:57:14
39.924894,116.336543,0,428,39793.5398032407,2008-12-11,12:57:19
39.924822,116.336394,0,426,39793.5398611111,2008-12-11,12:57:24
39.924821,116.336357,0,425,39793.5399189815,2008-12-11,12:57:29
39.924834,116.336344,0,424,39793.5399768518,2008-12-11,12:57:34
39.924969,116.336382,0,423,39793.5400347222,2008-12-11,12:57:39
39.925018,116.336384,0,421,39793.5400925926,2008-12-11,12:57:44
39.925046,116.336387,0,419,39793.540150463,2008-12-11,12:57:49
39.925117,116.336409,0,423,39793.5402083333,2008-12-11,12:57:54
39.925062,116.336404,0,429,39793.5402662037,2008-12-11,12:57:59
39.925072,116.336421,0,433,39793.5403240741,2008-12-11,12:58:04
39.925107,116.336473,0,436,39793.5403819444,2008-12-11,12:58:09
39.925362,116.336641,0,437,39793.5404398148,2008-12-11,12:58:14
39.925147,116.336614,0,438,39793.5436226852,2008-12-11,13:02:49
39.925854,116.337447,0,440,39793.5436805556,2008-12-11,13:02:54
39.925973,116.337694,0,440,39793.5437384259,2008-12-11,13:02:59
39.926128,116.337872,0,441,39793.5437962963,2008-12-11,13:03:04
39.926181,116.337935,0,440,39793.5438541667,2008-12-11,13:03:09
39.926126,116.337875,0,441,39793.543912037,2008-12-11,13:03:14
39.926098,116.337856,0,441,39793.5439699074,2008-12-11,13:03:19
39.926086,116.337926,0,440,39793.5440277778,2008-12-11,13:03:24
39.926072,116.337945,0,440,39793.5440856481,2008-12-11,13:03:29
39.926051,116.337918,0,440,39793.5441435185,2008-12-11,13:03:34
39.926056,116.337859,0,440,39793.5442013889,2008-12-11,13:03:39
39.926024,116.337784,0,440,39793.5442592593,2008-12-11,13:03:44
39.926021,116.337759,0,439,39793.5443171296,2008-12-11,13:03:49
39.925975,116.337743,0,439,39793.544375,2008-12-11,13:03:54
39.925926,116.337712,0,439,39793.5444328704,2008-12-11,13:03:59
39.925844,116.337613,0,438,39793.5444907407,2008-12-11,13:04:04
39.925731,116.337551,0,438,39793.5445486111,2008-12-11,13:04:09
39.926608,116.338342,0,438,39793.5455902778,2008-12-11,13:05:39
39.926624,116.338366,0,438,39793.5456481481,2008-12-11,13:05:44
39.926276,116.338156,0,437,39793.5469212963,2008-12-11,13:07:34
39.926325,116.33815,0,438,39793.5469791667,2008-12-11,13:07:39
39.926356,116.338144,0,438,39793.547037037,2008-12-11,13:07:44
39.926242,116.338155,0,438,39793.5470949074,2008-12-11,13:07:49
39.92617,116.338138,0,439,39793.5471527778,2008-12-11,13:07:54
39.926145,116.338248,0,440,39793.5472106481,2008-12-11,13:07:59
39.92623,116.338286,0,442,39793.5472685185,2008-12-11,13:08:04
39.926287,116.338395,0,443,39793.5473263889,2008-12-11,13:08:09
39.926341,116.338556,0,443,39793.5473842593,2008-12-11,13:08:14
39.926379,116.338711,0,443,39793.5474421296,2008-12-11,13:08:19
39.926454,116.338745,0,443,39793.5475,2008-12-11,13:08:24
39.926489,116.338803,0,445,39793.5475578704,2008-12-11,13:08:29
39.926489,116.338803,0,445,39793.5475925926,2008-12-11,13:08:32
39.926497,116.338798,0,448,39793.5476157407,2008-12-11,13:08:34
39.926539,116.338742,0,450,39793.5476736111,2008-12-11,13:08:39
39.926514,116.338661,0,454,39793.5477314815,2008-12-11,13:08:44
39.926627,116.338647,0,457,39793.5477893518,2008-12-11,13:08:49
39.92675,116.338694,0,459,39793.5478472222,2008-12-11,13:08:54
39.926776,116.338735,0,460,39793.5479050926,2008-12-11,13:08:59
39.926677,116.33867,0,462,39793.547962963,2008-12-11,13:09:04
39.926668,116.338671,0,467,39793.5480208333,2008-12-11,13:09:09
39.926579,116.338576,0,470,39793.5480787037,2008-12-11,13:09:14
39.926487,116.33845,0,469,39793.5481365741,2008-12-11,13:09:19
39.926499,116.338399,0,468,39793.5481944444,2008-12-11,13:09:24
39.926534,116.338404,0,466,39793.5482523148,2008-12-11,13:09:29
39.926531,116.338367,0,464,39793.5483101852,2008-12-11,13:09:34
39.926502,116.338319,0,463,39793.5483680556,2008-12-11,13:09:39
39.926377,116.338187,0,461,39793.5484259259,2008-12-11,13:09:44
39.926233,116.338001,0,459,39793.5484837963,2008-12-11,13:09:49
39.926143,116.337874,0,458,39793.5485416667,2008-12-11,13:09:54
39.92604,116.33778,0,456,39793.548599537,2008-12-11,13:09:59
39.925996,116.337698,0,455,39793.5486574074,2008-12-11,13:10:04
39.926003,116.33774,0,453,39793.5487152778,2008-12-11,13:10:09
39.925941,116.337683,0,452,39793.5487731481,2008-12-11,13:10:14
39.92589,116.337616,0,451,39793.5488310185,2008-12-11,13:10:19
39.92589,116.337616,0,451,39793.5488657407,2008-12-11,13:10:22
39.925887,116.337622,0,449,39793.5488888889,2008-12-11,13:10:24
39.925884,116.3376,0,448,39793.5489467593,2008-12-11,13:10:29
39.925823,116.337521,0,446,39793.5490046296,2008-12-11,13:10:34
39.925741,116.337494,0,444,39793.5490625,2008-12-11,13:10:39
39.925661,116.337427,0,442,39793.5491203704,2008-12-11,13:10:44
39.925645,116.337377,0,441,39793.5491782407,2008-12-11,13:10:49
39.925722,116.337355,0,440,39793.5492361111,2008-12-11,13:10:54
39.925676,116.337248,0,438,39793.5492939815,2008-12-11,13:10:59
39.925633,116.337187,0,437,39793.5493518518,2008-12-11,13:11:04
39.925605,116.337152,0,436,39793.5494097222,2008-12-11,13:11:09
39.925648,116.337299,0,434,39793.5494675926,2008-12-11,13:11:14
39.925626,116.337272,0,433,39793.549525463,2008-12-11,13:11:19
39.925773,116.33746,0,432,39793.5495833333,2008-12-11,13:11:24
39.925925,116.337645,0,431,39793.5496412037,2008-12-11,13:11:29
39.92607,116.337853,0,431,39793.5496990741,2008-12-11,13:11:34
39.926194,116.338006,0,431,39793.5497569444,2008-12-11,13:11:39
39.92631,116.338136,0,432,39793.5498148148,2008-12-11,13:11:44
39.926419,116.338212,0,433,39793.5498726852,2008-12-11,13:11:49
39.926442,116.338304,0,434,39793.5499305556,2008-12-11,13:11:54
39.926317,116.338305,0,435,39793.5499884259,2008-12-11,13:11:59
39.92625,116.338305,0,436,39793.5500462963,2008-12-11,13:12:04
39.926223,116.338284,0,436,39793.5501041667,2008-12-11,13:12:09
39.926252,116.338297,0,436,39793.550162037,2008-12-11,13:12:14
39.926315,116.338297,0,436,39793.5502199074,2008-12-11,13:12:19
39.9264,116.338252,0,438,39793.5502777778,2008-12-11,13:12:24
39.926469,116.338238,0,438,39793.5503356481,2008-12-11,13:12:29
39.926465,116.338182,0,439,39793.5503935185,2008-12-11,13:12:34
39.926357,116.338095,0,440,39793.5504513889,2008-12-11,13:12:39
39.926289,116.338036,0,440,39793.5505092593,2008-12-11,13:12:44
39.926178,116.33799,0,440,39793.5505671296,2008-12-11,13:12:49
39.926145,116.337992,0,439,39793.550625,2008-12-11,13:12:54
39.92616,116.338056,0,438,39793.5506828704,2008-12-11,13:12:59
39.926246,116.338099,0,437,39793.5507407407,2008-12-11,13:13:04
39.926367,116.33812,0,435,39793.5507986111,2008-12-11,13:13:09
39.926377,116.338135,0,435,39793.5508564815,2008-12-11,13:13:14
39.9262,116.338008,0,436,39793.5509143519,2008-12-11,13:13:19
39.92614,116.337966,0,436,39793.5509722222,2008-12-11,13:13:24
39.926146,116.337954,0,436,39793.5510300926,2008-12-11,13:13:29
39.926146,116.337954,0,436,39793.5510648148,2008-12-11,13:13:32
39.926147,116.33796,0,435,39793.551087963,2008-12-11,13:13:34
39.926171,116.337976,0,435,39793.5511458333,2008-12-11,13:13:39
39.926197,116.337965,0,435,39793.5512037037,2008-12-11,13:13:44
39.926316,116.337988,0,436,39793.5512615741,2008-12-11,13:13:49
39.926284,116.337953,0,436,39793.5513194444,2008-12-11,13:13:54
39.926317,116.338032,0,437,39793.5513773148,2008-12-11,13:13:59
39.926335,116.338065,0,437,39793.5514351852,2008-12-11,13:14:04
39.926306,116.33811,0,437,39793.5514930556,2008-12-11,13:14:09
39.926341,116.338134,0,437,39793.5515509259,2008-12-11,13:14:14
39.9264,116.338149,0,437,39793.5516087963,2008-12-11,13:14:19
39.92645,116.338129,0,439,39793.5516666667,2008-12-11,13:14:24
39.926376,116.338099,0,439,39793.551724537,2008-12-11,13:14:29
39.926318,116.338062,0,439,39793.5517824074,2008-12-11,13:14:34
39.926657,116.338978,0,439,39793.55375,2008-12-11,13:17:24
39.926734,116.33902,0,441,39793.5538078704,2008-12-11,13:17:29
39.926734,116.33902,0,441,39793.5538425926,2008-12-11,13:17:32
39.926731,116.339019,0,443,39793.5538657407,2008-12-11,13:17:34
39.926789,116.339,0,445,39793.5539236111,2008-12-11,13:17:39
39.926728,116.338909,0,448,39793.5539814815,2008-12-11,13:17:44
39.92666,116.338836,0,451,39793.5540393519,2008-12-11,13:17:49
39.926596,116.338747,0,453,39793.5540972222,2008-12-11,13:17:54
39.926545,116.338676,0,456,39793.5541550926,2008-12-11,13:17:59
39.926535,116.338628,0,459,39793.554212963,2008-12-11,13:18:04
39.926501,116.338601,0,460,39793.5542708333,2008-12-11,13:18:09
39.92649,116.33857,0,460,39793.5543287037,2008-12-11,13:18:14
39.926425,116.338554,0,461,39793.5543865741,2008-12-11,13:18:19
39.926267,116.338454,0,463,39793.5544444444,2008-12-11,13:18:24
39.926188,116.338323,0,464,39793.5545023148,2008-12-11,13:18:29
39.926155,116.338247,0,464,39793.5545601852,2008-12-11,13:18:34
39.926131,116.338197,0,464,39793.5546180556,2008-12-11,13:18:39
39.926163,116.338186,0,463,39793.5546759259,2008-12-11,13:18:44
39.926239,116.338203,0,463,39793.5547337963,2008-12-11,13:18:49
39.926211,116.338193,0,461,39793.5547916667,2008-12-11,13:18:54
39.926097,116.338102,0,460,39793.554849537,2008-12-11,13:18:59
39.926049,116.337995,0,459,39793.5549074074,2008-12-11,13:19:04
39.926024,116.337925,0,458,39793.5549652778,2008-12-11,13:19:09
39.926058,116.337897,0,457,39793.5550231481,2008-12-11,13:19:14
39.926058,116.337897,0,457,39793.5550578704,2008-12-11,13:19:17
39.92606,116.337897,0,456,39793.5550810185,2008-12-11,13:19:19
39.926137,116.337973,0,455,39793.5551388889,2008-12-11,13:19:24
39.926182,116.337988,0,454,39793.5551967593,2008-12-11,13:19:29
39.926145,116.337969,0,452,39793.5552546296,2008-12-11,13:19:34
39.926128,116.33794,0,451,39793.5553125,2008-12-11,13:19:39
39.926036,116.337867,0,449,39793.5553703704,2008-12-11,13:19:44
39.925947,116.337761,0,448,39793.5554282407,2008-12-11,13:19:49
39.925906,116.337683,0,447,39793.5554861111,2008-12-11,13:19:54
39.925889,116.337666,0,446,39793.5555439815,2008-12-11,13:19:59
39.925901,116.337662,0,446,39793.5556018518,2008-12-11,13:20:04
39.925985,116.337739,0,445,39793.5556597222,2008-12-11,13:20:09
39.925856,116.33768,0,443,39793.5557175926,2008-12-11,13:20:14
39.925789,116.337625,0,442,39793.555775463,2008-12-11,13:20:19
39.925857,116.337683,0,441,39793.5558333333,2008-12-11,13:20:24
39.925958,116.337755,0,441,39793.5558912037,2008-12-11,13:20:29
39.925976,116.337785,0,440,39793.5559490741,2008-12-11,13:20:34
39.925976,116.337785,0,440,39793.5559837963,2008-12-11,13:20:37
39.925979,116.337791,0,441,39793.5560069444,2008-12-11,13:20:39
39.926038,116.337824,0,441,39793.5560648148,2008-12-11,13:20:44
39.926112,116.337871,0,441,39793.5561226852,2008-12-11,13:20:49
39.926106,116.337921,0,440,39793.5561805556,2008-12-11,13:20:54
39.926105,116.337964,0,440,39793.5562384259,2008-12-11,13:20:59
39.926078,116.337949,0,440,39793.5562962963,2008-12-11,13:21:04
39.926542,116.33866,0,439,39793.5564699074,2008-12-11,13:21:19
39.926259,116.338262,0,440,39793.5565277778,2008-12-11,13:21:24
39.926125,116.338084,0,441,39793.5565856481,2008-12-11,13:21:29
39.926264,116.338449,0,444,39793.5597106481,2008-12-11,13:25:59
39.926369,116.338436,0,442,39793.5597685185,2008-12-11,13:26:04
39.926405,116.338418,0,442,39793.5598263889,2008-12-11,13:26:09
39.926255,116.338182,0,442,39793.5598842593,2008-12-11,13:26:14
39.926079,116.337903,0,442,39793.5599421296,2008-12-11,13:26:19
39.925999,116.33781,0,442,39793.56,2008-12-11,13:26:24
39.926029,116.337898,0,442,39793.5600578704,2008-12-11,13:26:29
39.926148,116.338014,0,441,39793.5601157407,2008-12-11,13:26:34
39.926288,116.338128,0,440,39793.5601736111,2008-12-11,13:26:39
39.92634,116.338127,0,440,39793.5602314815,2008-12-11,13:26:44
39.926352,116.338095,0,440,39793.5602893519,2008-12-11,13:26:49
39.926393,116.338147,0,440,39793.5603472222,2008-12-11,13:26:54
39.92634,116.338139,0,441,39793.5604050926,2008-12-11,13:26:59
39.926224,116.337976,0,441,39793.560462963,2008-12-11,13:27:04
39.926224,116.337976,0,441,39793.5604976852,2008-12-11,13:27:07
39.926225,116.33797,0,442,39793.5605208333,2008-12-11,13:27:09
39.926307,116.338085,0,442,39793.5605787037,2008-12-11,13:27:14
39.926324,116.338102,0,441,39793.5606365741,2008-12-11,13:27:19
39.926242,116.338039,0,440,39793.5606944444,2008-12-11,13:27:24
39.926176,116.338014,0,439,39793.5607523148,2008-12-11,13:27:29
39.926128,116.337941,0,438,39793.5608101852,2008-12-11,13:27:34
39.926085,116.337904,0,437,39793.5608680556,2008-12-11,13:27:39
39.926155,116.337969,0,436,39793.5609259259,2008-12-11,13:27:44
39.926183,116.338025,0,434,39793.5609837963,2008-12-11,13:27:49
39.926196,116.338011,0,434,39793.5610416667,2008-12-11,13:27:54
39.926239,116.338062,0,434,39793.561099537,2008-12-11,13:27:59
39.926351,116.338145,0,433,39793.5611574074,2008-12-11,13:28:04
39.926399,116.338196,0,433,39793.5612152778,2008-12-11,13:28:09
39.926371,116.33828,0,432,39793.5612731481,2008-12-11,13:28:14
39.926377,116.338396,0,432,39793.5613310185,2008-12-11,13:28:19
39.926396,116.338512,0,433,39793.5613888889,2008-12-11,13:28:24
39.926099,116.338156,0,440,39793.5615046296,2008-12-11,13:28:34
39.926243,116.338489,0,439,39793.5615625,2008-12-11,13:28:39
39.926288,116.338648,0,439,39793.5616203704,2008-12-11,13:28:44
39.926331,116.338743,0,439,39793.5616782407,2008-12-11,13:28:49
39.926341,116.338714,0,440,39793.5617361111,2008-12-11,13:28:54
39.926382,116.338847,0,440,39793.5617939815,2008-12-11,13:28:59
39.926503,116.339024,0,441,39793.5618518519,2008-12-11,13:29:04
39.926621,116.339206,0,442,39793.5619097222,2008-12-11,13:29:09
39.926682,116.339046,0,443,39793.5623726852,2008-12-11,13:29:49
39.926588,116.33884,0,444,39793.5624305556,2008-12-11,13:29:54
39.926347,116.338516,0,444,39793.5624884259,2008-12-11,13:29:59
39.926284,116.338359,0,445,39793.5625462963,2008-12-11,13:30:04
39.926363,116.338494,0,446,39793.5626041667,2008-12-11,13:30:09
39.92645,116.338634,0,447,39793.562662037,2008-12-11,13:30:14
39.926513,116.338696,0,449,39793.5627199074,2008-12-11,13:30:19
39.926521,116.338668,0,450,39793.5627777778,2008-12-11,13:30:24
39.92646,116.338652,0,452,39793.5628356481,2008-12-11,13:30:29
39.926431,116.338649,0,454,39793.5628935185,2008-12-11,13:30:34
39.926356,116.33858,0,455,39793.5629513889,2008-12-11,13:30:39
39.926324,116.3386,0,457,39793.5630092593,2008-12-11,13:30:44
39.926309,116.338641,0,460,39793.5630671296,2008-12-11,13:30:49
39.926247,116.33857,0,462,39793.563125,2008-12-11,13:30:54
39.926282,116.33849,0,464,39793.5631828704,2008-12-11,13:30:59
39.926293,116.338423,0,465,39793.5632407407,2008-12-11,13:31:04
39.9263,116.338374,0,467,39793.5632986111,2008-12-11,13:31:09
39.926249,116.338263,0,469,39793.5633564815,2008-12-11,13:31:14
39.92624,116.338256,0,469,39793.5634143518,2008-12-11,13:31:19
39.926203,116.338251,0,468,39793.5634722222,2008-12-11,13:31:24
39.926206,116.338317,0,468,39793.5635300926,2008-12-11,13:31:29
39.926191,116.338332,0,468,39793.563587963,2008-12-11,13:31:34
39.926223,116.338277,0,468,39793.5636458333,2008-12-11,13:31:39
39.926249,116.338295,0,468,39793.5637037037,2008-12-11,13:31:44
39.926003,116.337957,0,441,39793.5638194444,2008-12-11,13:31:54
39.925878,116.337711,0,440,39793.5638773148,2008-12-11,13:31:59
39.925885,116.337657,0,440,39793.5639351852,2008-12-11,13:32:04
39.92582,116.337654,0,440,39793.5639930556,2008-12-11,13:32:09
39.925741,116.337585,0,440,39793.5640509259,2008-12-11,13:32:14
39.925697,116.337537,0,440,39793.5641087963,2008-12-11,13:32:19
39.925151,116.336747,0,440,39793.5642824074,2008-12-11,13:32:34
39.92509,116.336524,0,440,39793.5643402778,2008-12-11,13:32:39
39.925081,116.336597,0,439,39793.5643981481,2008-12-11,13:32:44
39.926427,116.338606,0,439,39793.5645717593,2008-12-11,13:32:59
39.926583,116.338719,0,439,39793.5646296296,2008-12-11,13:33:04
39.926611,116.338772,0,438,39793.5646875,2008-12-11,13:33:09
39.926543,116.338669,0,438,39793.5647453704,2008-12-11,13:33:14
39.926466,116.338504,0,438,39793.5648032407,2008-12-11,13:33:19
39.926368,116.338402,0,438,39793.5648611111,2008-12-11,13:33:24
39.926299,116.338334,0,437,39793.5649189815,2008-12-11,13:33:29
39.925674,116.337677,0,440,39793.5650925926,2008-12-11,13:33:44
39.925535,116.33744,0,439,39793.565150463,2008-12-11,13:33:49
39.925532,116.337391,0,439,39793.5652083333,2008-12-11,13:33:54
39.925739,116.337568,0,439,39793.5652662037,2008-12-11,13:33:59
39.925794,116.337583,0,439,39793.5653240741,2008-12-11,13:34:04
39.925838,116.337651,0,439,39793.5653819444,2008-12-11,13:34:09
39.925838,116.337651,0,439,39793.5654166667,2008-12-11,13:34:12
39.92584,116.337645,0,439,39793.5654398148,2008-12-11,13:34:14
39.925829,116.337623,0,439,39793.5654976852,2008-12-11,13:34:19
39.925777,116.337625,0,439,39793.5655555556,2008-12-11,13:34:24
39.925765,116.337652,0,440,39793.5656134259,2008-12-11,13:34:29
39.925857,116.337726,0,440,39793.5656712963,2008-12-11,13:34:34
39.925902,116.337782,0,440,39793.5657291667,2008-12-11,13:34:39
39.925902,116.337782,0,440,39793.5657638889,2008-12-11,13:34:42
39.925902,116.337788,0,440,39793.565787037,2008-12-11,13:34:44
39.925923,116.337836,0,440,39793.5658449074,2008-12-11,13:34:49
39.925911,116.337817,0,442,39793.5659027778,2008-12-11,13:34:54
39.925934,116.337823,0,442,39793.5659606481,2008-12-11,13:34:59
39.926015,116.337883,0,444,39793.5660185185,2008-12-11,13:35:04
39.926043,116.337906,0,446,39793.5660763889,2008-12-11,13:35:09
39.926006,116.337859,0,446,39793.5661342593,2008-12-11,13:35:14
39.925987,116.337753,0,446,39793.5661921296,2008-12-11,13:35:19
39.925993,116.337696,0,447,39793.56625,2008-12-11,13:35:24
39.926024,116.337715,0,446,39793.5663078704,2008-12-11,13:35:29
39.926048,116.337743,0,446,39793.5663657407,2008-12-11,13:35:34
39.926091,116.337857,0,446,39793.5664236111,2008-12-11,13:35:39
39.926096,116.337876,0,445,39793.5664814815,2008-12-11,13:35:44
39.926135,116.337913,0,445,39793.5665393519,2008-12-11,13:35:49
39.926137,116.337932,0,444,39793.5665972222,2008-12-11,13:35:54
39.926137,116.337932,0,444,39793.5666319444,2008-12-11,13:35:57
39.926145,116.337934,0,443,39793.5666550926,2008-12-11,13:35:59
39.926177,116.338013,0,443,39793.566712963,2008-12-11,13:36:04
39.926227,116.33809,0,442,39793.5667708333,2008-12-11,13:36:09
39.926261,116.338194,0,441,39793.5668287037,2008-12-11,13:36:14
39.926314,116.338354,0,440,39793.5668865741,2008-12-11,13:36:19
39.92632,116.338387,0,439,39793.5669444444,2008-12-11,13:36:24
39.926336,116.3384,0,438,39793.5670023148,2008-12-11,13:36:29
39.926371,116.338422,0,438,39793.5670601852,2008-12-11,13:36:34
39.92639,116.338412,0,438,39793.5671180556,2008-12-11,13:36:39
39.926371,116.338391,0,439,39793.5671759259,2008-12-11,13:36:44
39.926381,116.338444,0,439,39793.5672337963,2008-12-11,13:36:49
39.926396,116.338539,0,438,39793.5672916667,2008-12-11,13:36:54
39.926419,116.338604,0,437,39793.567349537,2008-12-11,13:36:59
39.926431,116.338625,0,438,39793.5674074074,2008-12-11,13:37:04
39.926467,116.338616,0,438,39793.5674652778,2008-12-11,13:37:09
39.926472,116.338582,0,438,39793.5675231481,2008-12-11,13:37:14
39.926442,116.338473,0,438,39793.5675810185,2008-12-11,13:37:19
39.926403,116.338368,0,438,39793.5676388889,2008-12-11,13:37:24
39.926391,116.338282,0,437,39793.5676967593,2008-12-11,13:37:29
39.926291,116.338176,0,436,39793.5677546296,2008-12-11,13:37:34
39.926258,116.33816,0,435,39793.5678125,2008-12-11,13:37:39
39.926279,116.338181,0,434,39793.5678703704,2008-12-11,13:37:44
39.926294,116.338171,0,433,39793.5679282407,2008-12-11,13:37:49
39.926297,116.338188,0,431,39793.5679861111,2008-12-11,13:37:54
39.926328,116.338235,0,431,39793.5680439815,2008-12-11,13:37:59
39.926347,116.338259,0,430,39793.5681018519,2008-12-11,13:38:04
39.926341,116.33825,0,429,39793.5681597222,2008-12-11,13:38:09
39.926281,116.338212,0,429,39793.5683912037,2008-12-11,13:38:29
39.926273,116.338187,0,430,39793.5694328704,2008-12-11,13:39:59
39.926417,116.338649,0,431,39793.5694907407,2008-12-11,13:40:04
39.926514,116.339004,0,432,39793.5695486111,2008-12-11,13:40:09
39.926532,116.339121,0,433,39793.5696064815,2008-12-11,13:40:14
39.926442,116.339183,0,440,39793.5697800926,2008-12-11,13:40:29
39.926628,116.339474,0,440,39793.569837963,2008-12-11,13:40:34
39.926624,116.339479,0,439,39793.5698958333,2008-12-11,13:40:39
39.926624,116.339479,0,439,39793.5699305556,2008-12-11,13:40:42
39.926625,116.339474,0,439,39793.5699537037,2008-12-11,13:40:44
39.926564,116.339393,0,439,39793.5700115741,2008-12-11,13:40:49
39.926543,116.339326,0,439,39793.5700694444,2008-12-11,13:40:54
39.926535,116.339335,0,440,39793.5701273148,2008-12-11,13:40:59
39.925653,116.336429,0,444,39793.5703587963,2008-12-11,13:41:19
39.925751,116.336853,0,442,39793.5704166667,2008-12-11,13:41:24
39.925836,116.337196,0,441,39793.570474537,2008-12-11,13:41:29
39.925904,116.337312,0,440,39793.5705324074,2008-12-11,13:41:34
39.925946,116.337458,0,438,39793.5705902778,2008-12-11,13:41:39
39.926022,116.337659,0,437,39793.5706481481,2008-12-11,13:41:44
39.926098,116.337837,0,437,39793.5707060185,2008-12-11,13:41:49
39.926148,116.338002,0,436,39793.5707638889,2008-12-11,13:41:54
39.926152,116.338124,0,434,39793.5708217593,2008-12-11,13:41:59
39.926136,116.338149,0,432,39793.5708796296,2008-12-11,13:42:04
39.926102,116.338127,0,429,39793.5709375,2008-12-11,13:42:09
39.926071,116.337973,0,426,39793.5709953704,2008-12-11,13:42:14
39.926101,116.337856,0,423,39793.5710532407,2008-12-11,13:42:19
39.926122,116.337798,0,420,39793.5711111111,2008-12-11,13:42:24
39.926177,116.337672,0,416,39793.5711689815,2008-12-11,13:42:29
39.926233,116.337657,0,413,39793.5712268518,2008-12-11,13:42:34
39.926263,116.337585,0,409,39793.5712847222,2008-12-11,13:42:39
39.926278,116.33748,0,405,39793.5713425926,2008-12-11,13:42:44
39.926306,116.337405,0,401,39793.571400463,2008-12-11,13:42:49
39.926306,116.337405,0,401,39793.5714351852,2008-12-11,13:42:52
39.92631,116.337407,0,397,39793.5714583333,2008-12-11,13:42:54
39.926257,116.337478,0,393,39793.5715162037,2008-12-11,13:42:59
39.926291,116.33766,0,388,39793.5715740741,2008-12-11,13:43:04
39.926417,116.33785,0,385,39793.5716319444,2008-12-11,13:43:09
39.926446,116.337864,0,381,39793.5716898148,2008-12-11,13:43:14
39.926416,116.337842,0,379,39793.5717476852,2008-12-11,13:43:19
39.926349,116.337825,0,376,39793.5718055556,2008-12-11,13:43:24
39.926372,116.337901,0,371,39793.5718634259,2008-12-11,13:43:29
39.926491,116.338162,0,356,39793.5719212963,2008-12-11,13:43:34
39.926461,116.338214,0,351,39793.5719791667,2008-12-11,13:43:39
39.926438,116.33825,0,348,39793.572037037,2008-12-11,13:43:44
39.926421,116.338246,0,346,39793.5720949074,2008-12-11,13:43:49
39.926404,116.338191,0,344,39793.5721527778,2008-12-11,13:43:54
39.926413,116.338199,0,341,39793.5722106481,2008-12-11,13:43:59
39.92641,116.338196,0,340,39793.5722685185,2008-12-11,13:44:04
39.92641,116.338196,0,340,39793.5723032407,2008-12-11,13:44:07
39.926402,116.338191,0,340,39793.5723263889,2008-12-11,13:44:09
39.926361,116.338182,0,336,39793.5723842593,2008-12-11,13:44:14
39.926348,116.338163,0,333,39793.5724421296,2008-12-11,13:44:19
39.926324,116.338105,0,330,39793.5725,2008-12-11,13:44:24
39.9263,116.338012,0,330,39793.5725578704,2008-12-11,13:44:29
39.926296,116.337982,0,325,39793.5726157407,2008-12-11,13:44:34
39.926325,116.338015,0,319,39793.5726736111,2008-12-11,13:44:39
39.926346,116.338131,0,317,39793.5727314815,2008-12-11,13:44:44
39.926333,116.338086,0,311,39793.5727893518,2008-12-11,13:44:49
39.92631,116.33807,0,311,39793.5728472222,2008-12-11,13:44:54
39.926322,116.338146,0,312,39793.5729050926,2008-12-11,13:44:59
39.926318,116.338182,0,310,39793.572962963,2008-12-11,13:45:04
39.926296,116.338149,0,308,39793.5730208333,2008-12-11,13:45:09
39.926282,116.338141,0,305,39793.5730787037,2008-12-11,13:45:14
39.926256,116.3381,0,303,39793.5731365741,2008-12-11,13:45:19
39.926259,116.338016,0,301,39793.5731944444,2008-12-11,13:45:24
39.926238,116.337963,0,300,39793.5732523148,2008-12-11,13:45:29
39.926236,116.337978,0,300,39793.5733101852,2008-12-11,13:45:34
39.926216,116.338051,0,301,39793.5733680556,2008-12-11,13:45:39
39.926228,116.338124,0,299,39793.5734259259,2008-12-11,13:45:44
39.926261,116.338122,0,300,39793.5734837963,2008-12-11,13:45:49
39.926288,116.338134,0,301,39793.5735416667,2008-12-11,13:45:54
39.926321,116.338165,0,301,39793.573599537,2008-12-11,13:45:59
39.926339,116.338175,0,305,39793.5736574074,2008-12-11,13:46:04
39.92634,116.3382,0,311,39793.5737152778,2008-12-11,13:46:09
39.92633,116.338204,0,315,39793.5737731481,2008-12-11,13:46:14
39.92633,116.338204,0,315,39793.5738078704,2008-12-11,13:46:17
39.926336,116.338203,0,321,39793.5738310185,2008-12-11,13:46:19
39.926301,116.338181,0,324,39793.5738888889,2008-12-11,13:46:24
39.926298,116.338239,0,327,39793.5739467593,2008-12-11,13:46:29
39.926308,116.33842,0,330,39793.5740046296,2008-12-11,13:46:34
39.926341,116.338468,0,336,39793.5740625,2008-12-11,13:46:39
39.926342,116.338485,0,338,39793.5741203704,2008-12-11,13:46:44
39.926324,116.338413,0,339,39793.5741782407,2008-12-11,13:46:49
39.926287,116.338405,0,339,39793.5742361111,2008-12-11,13:46:54
39.926276,116.338376,0,342,39793.5742939815,2008-12-11,13:46:59
39.926291,116.338318,0,340,39793.5743518519,2008-12-11,13:47:04
39.926321,116.338408,0,345,39793.5744097222,2008-12-11,13:47:09
39.926357,116.338557,0,349,39793.5744675926,2008-12-11,13:47:14
39.926366,116.338623,0,351,39793.574525463,2008-12-11,13:47:19
39.926372,116.33867,0,350,39793.5745833333,2008-12-11,13:47:24
39.92638,116.33872,0,353,39793.5746412037,2008-12-11,13:47:29
39.926419,116.338802,0,351,39793.5746990741,2008-12-11,13:47:34
39.926446,116.338857,0,353,39793.5747569444,2008-12-11,13:47:39
39.92645,116.338745,0,353,39793.5748148148,2008-12-11,13:47:44
39.926408,116.338686,0,353,39793.5748726852,2008-12-11,13:47:49
39.926365,116.338546,0,352,39793.5749305556,2008-12-11,13:47:54
39.926303,116.33846,0,351,39793.5749884259,2008-12-11,13:47:59
39.926262,116.338441,0,349,39793.5750462963,2008-12-11,13:48:04
39.926255,116.338415,0,348,39793.5751041667,2008-12-11,13:48:09
39.926282,116.338395,0,347,39793.575162037,2008-12-11,13:48:14
39.926282,116.338395,0,347,39793.5751967593,2008-12-11,13:48:17
39.926285,116.33839,0,347,39793.5752199074,2008-12-11,13:48:19
39.926284,116.338413,0,346,39793.5752777778,2008-12-11,13:48:24
39.926295,116.33842,0,345,39793.5753356481,2008-12-11,13:48:29
39.926332,116.338424,0,342,39793.5753935185,2008-12-11,13:48:34
39.926337,116.338408,0,340,39793.5754513889,2008-12-11,13:48:39
39.926349,116.338424,0,339,39793.5755092593,2008-12-11,13:48:44
39.926371,116.338568,0,337,39793.5755671296,2008-12-11,13:48:49
39.926381,116.338641,0,338,39793.575625,2008-12-11,13:48:54
39.926399,116.338753,0,333,39793.5756828704,2008-12-11,13:48:59
39.926396,116.33881,0,331,39793.5757407407,2008-12-11,13:49:04
39.926435,116.338858,0,325,39793.5757986111,2008-12-11,13:49:09
39.926477,116.338831,0,323,39793.5758564815,2008-12-11,13:49:14
39.926455,116.338808,0,324,39793.5759143519,2008-12-11,13:49:19
39.926427,116.338825,0,324,39793.5759722222,2008-12-11,13:49:24
39.926384,116.338746,0,323,39793.5760300926,2008-12-11,13:49:29
39.92638,116.338705,0,322,39793.576087963,2008-12-11,13:49:34
39.926405,116.338733,0,319,39793.5761458333,2008-12-11,13:49:39
39.926411,116.338791,0,318,39793.5762037037,2008-12-11,13:49:44
39.92643,116.338796,0,317,39793.5762615741,2008-12-11,13:49:49
39.926421,116.33878,0,317,39793.5763194444,2008-12-11,13:49:54
39.926422,116.338779,0,318,39793.5763773148,2008-12-11,13:49:59
39.926422,116.338779,0,318,39793.576412037,2008-12-11,13:50:02
39.926428,116.338776,0,320,39793.5764351852,2008-12-11,13:50:04
39.926404,116.338756,0,318,39793.5764930556,2008-12-11,13:50:09
39.926319,116.338666,0,313,39793.5765509259,2008-12-11,13:50:14
39.926272,116.33861,0,310,39793.5766087963,2008-12-11,13:50:19
39.926284,116.338615,0,309,39793.5766666667,2008-12-11,13:50:24
39.926314,116.338542,0,306,39793.576724537,2008-12-11,13:50:29
39.92634,116.338559,0,306,39793.5767824074,2008-12-11,13:50:34
39.926371,116.338548,0,302,39793.5768402778,2008-12-11,13:50:39
39.92637,116.338533,0,304,39793.5768981481,2008-12-11,13:50:44
39.92636,116.338568,0,304,39793.5769560185,2008-12-11,13:50:49
39.926386,116.338614,0,303,39793.5770138889,2008-12-11,13:50:54
39.92642,116.338714,0,303,39793.5770717593,2008-12-11,13:50:59
39.926453,116.338818,0,300,39793.5771296296,2008-12-11,13:51:04
39.926469,116.338872,0,296,39793.5771875,2008-12-11,13:51:09
39.926479,116.338841,0,291,39793.5772453704,2008-12-11,13:51:14
39.926455,116.338729,0,285,39793.5773032407,2008-12-11,13:51:19
39.926461,116.33872,0,282,39793.5773611111,2008-12-11,13:51:24
39.926481,116.338689,0,280,39793.5774189815,2008-12-11,13:51:29
39.926472,116.338585,0,272,39793.5774768519,2008-12-11,13:51:34
39.926461,116.338553,0,265,39793.5775347222,2008-12-11,13:51:39
39.92649,116.338547,0,262,39793.5775925926,2008-12-11,13:51:44
39.926469,116.338532,0,262,39793.577650463,2008-12-11,13:51:49
39.92641,116.338508,0,262,39793.5777083333,2008-12-11,13:51:54
39.926358,116.338352,0,257,39793.5777662037,2008-12-11,13:51:59
39.926324,116.338309,0,252,39793.5778240741,2008-12-11,13:52:04
39.926278,116.338216,0,249,39793.5778819444,2008-12-11,13:52:09
39.926296,116.338206,0,251,39793.5779398148,2008-12-11,13:52:14
39.926316,116.338181,0,254,39793.5779976852,2008-12-11,13:52:19
39.926316,116.338181,0,254,39793.5780324074,2008-12-11,13:52:22
39.926322,116.338188,0,256,39793.5780555556,2008-12-11,13:52:24
39.926308,116.338119,0,257,39793.5781134259,2008-12-11,13:52:29
39.926284,116.338047,0,259,39793.5781712963,2008-12-11,13:52:34
39.926272,116.338036,0,267,39793.5782291667,2008-12-11,13:52:39
39.926341,116.338256,0,269,39793.578287037,2008-12-11,13:52:44
39.926408,116.33851,0,270,39793.5783449074,2008-12-11,13:52:49
39.926505,116.33868,0,272,39793.5784027778,2008-12-11,13:52:54
39.926548,116.338754,0,269,39793.5784606481,2008-12-11,13:52:59
39.926635,116.33883,0,268,39793.5785185185,2008-12-11,13:53:04
39.92665,116.338893,0,261,39793.5785763889,2008-12-11,13:53:09
39.926628,116.338891,0,254,39793.5786342593,2008-12-11,13:53:14
39.926597,116.338905,0,246,39793.5786921296,2008-12-11,13:53:19
39.926533,116.33895,0,245,39793.57875,2008-12-11,13:53:24
39.926477,116.338996,0,248,39793.5788078704,2008-12-11,13:53:29
39.926473,116.339093,0,249,39793.5788657407,2008-12-11,13:53:34
39.926518,116.339129,0,250,39793.5789236111,2008-12-11,13:53:39
39.926534,116.339152,0,250,39793.5789814815,2008-12-11,13:53:44
39.926549,116.339235,0,254,39793.5790393518,2008-12-11,13:53:49
39.926487,116.339146,0,258,39793.5790972222,2008-12-11,13:53:54
39.926414,116.338878,0,258,39793.5791550926,2008-12-11,13:53:59
39.926338,116.338711,0,254,39793.579212963,2008-12-11,13:54:04
39.926341,116.338657,0,252,39793.5792708333,2008-12-11,13:54:09
39.926326,116.338612,0,250,39793.5793287037,2008-12-11,13:54:14
39.926279,116.338594,0,250,39793.5793865741,2008-12-11,13:54:19
39.92637,116.338524,0,250,39793.5794444444,2008-12-11,13:54:24
39.926382,116.338471,0,252,39793.5795023148,2008-12-11,13:54:29
39.926365,116.338467,0,255,39793.5795601852,2008-12-11,13:54:34
39.926365,116.338467,0,255,39793.5795949074,2008-12-11,13:54:37
39.926362,116.338464,0,255,39793.5796180556,2008-12-11,13:54:39
39.926353,116.338432,0,257,39793.5796759259,2008-12-11,13:54:44
39.926334,116.338434,0,259,39793.5797337963,2008-12-11,13:54:49
39.926309,116.338409,0,261,39793.5797916667,2008-12-11,13:54:54
39.926313,116.33837,0,260,39793.579849537,2008-12-11,13:54:59
39.926318,116.338356,0,258,39793.5799074074,2008-12-11,13:55:04
39.92633,116.33824,0,258,39793.5799652778,2008-12-11,13:55:09
39.926345,116.338171,0,259,39793.5800231481,2008-12-11,13:55:14
39.926375,116.338239,0,259,39793.5800810185,2008-12-11,13:55:19
39.926385,116.338281,0,258,39793.5801388889,2008-12-11,13:55:24
39.926335,116.338258,0,256,39793.5801967593,2008-12-11,13:55:29
39.926299,116.338158,0,255,39793.5802546296,2008-12-11,13:55:34
39.926314,116.338186,0,254,39793.5803125,2008-12-11,13:55:39
39.926371,116.338206,0,252,39793.5803703704,2008-12-11,13:55:44
39.926421,116.33815,0,251,39793.5804282407,2008-12-11,13:55:49
39.926393,116.338031,0,250,39793.5804861111,2008-12-11,13:55:54
39.926339,116.338018,0,248,39793.5805439815,2008-12-11,13:55:59
39.92632,116.338068,0,248,39793.5806018518,2008-12-11,13:56:04
39.926289,116.338171,0,248,39793.5806597222,2008-12-11,13:56:09
39.926286,116.33818,0,248,39793.5807175926,2008-12-11,13:56:14
39.926317,116.338205,0,248,39793.580775463,2008-12-11,13:56:19
39.926335,116.338215,0,249,39793.5808333333,2008-12-11,13:56:24
39.926391,116.338215,0,250,39793.5808912037,2008-12-11,13:56:29
39.9264,116.338158,0,250,39793.5809490741,2008-12-11,13:56:34
39.926384,116.337995,0,252,39793.5810069444,2008-12-11,13:56:39
39.92637,116.337958,0,252,39793.5810648148,2008-12-11,13:56:44
39.926329,116.338007,0,253,39793.5811226852,2008-12-11,13:56:49
39.926305,116.338014,0,253,39793.5811805556,2008-12-11,13:56:54
39.926314,116.338078,0,253,39793.5812384259,2008-12-11,13:56:59
39.926275,116.338076,0,253,39793.5812962963,2008-12-11,13:57:04
39.926266,116.338006,0,254,39793.5813541667,2008-12-11,13:57:09
39.926293,116.337939,0,254,39793.581412037,2008-12-11,13:57:14
39.926274,116.337799,0,255,39793.5814699074,2008-12-11,13:57:19
39.926233,116.337709,0,255,39793.5815277778,2008-12-11,13:57:24
39.926245,116.337653,0,256,39793.5815856481,2008-12-11,13:57:29
39.926291,116.337691,0,256,39793.5816435185,2008-12-11,13:57:34
39.926324,116.337823,0,256,39793.5817013889,2008-12-11,13:57:39
39.926329,116.337801,0,255,39793.5817592593,2008-12-11,13:57:44
39.926281,116.337761,0,255,39793.5818171296,2008-12-11,13:57:49
39.926258,116.337715,0,256,39793.581875,2008-12-11,13:57:54
39.926251,116.337638,0,256,39793.5819328704,2008-12-11,13:57:59
39.926232,116.337584,0,257,39793.5819907407,2008-12-11,13:58:04
39.926254,116.337704,0,257,39793.5820486111,2008-12-11,13:58:09
39.926262,116.33786,0,257,39793.5821064815,2008-12-11,13:58:14
39.926218,116.337869,0,256,39793.5821643519,2008-12-11,13:58:19
39.926201,116.337852,0,256,39793.5822222222,2008-12-11,13:58:24
39.926285,116.337908,0,256,39793.5822800926,2008-12-11,13:58:29
39.926396,116.33787,0,256,39793.582337963,2008-12-11,13:58:34
39.926252,116.337955,0,261,39793.5828009259,2008-12-11,13:59:14
39.926216,116.338024,0,263,39793.5828587963,2008-12-11,13:59:19
39.926216,116.338024,0,263,39793.5828935185,2008-12-11,13:59:22
39.926215,116.338016,0,264,39793.5829166667,2008-12-11,13:59:24
39.926137,116.337888,0,267,39793.582974537,2008-12-11,13:59:29
39.926418,116.338834,0,280,39793.5830324074,2008-12-11,13:59:34
39.92645,116.338877,0,287,39793.5830902778,2008-12-11,13:59:39
39.926421,116.338841,0,296,39793.5831481481,2008-12-11,13:59:44
39.926353,116.338879,0,305,39793.5832060185,2008-12-11,13:59:49
39.92635,116.338924,0,312,39793.5832638889,2008-12-11,13:59:54
39.926335,116.338873,0,314,39793.5833217593,2008-12-11,13:59:59
39.926333,116.338732,0,316,39793.5833796296,2008-12-11,14:00:04
39.926391,116.338645,0,317,39793.5834375,2008-12-11,14:00:09
39.926403,116.338593,0,318,39793.5834953704,2008-12-11,14:00:14
39.926439,116.338547,0,318,39793.5835532407,2008-12-11,14:00:19
39.926471,116.338539,0,317,39793.5836111111,2008-12-11,14:00:24
39.926411,116.338603,0,316,39793.5836689815,2008-12-11,14:00:29
39.926358,116.338585,0,316,39793.5837268519,2008-12-11,14:00:34
39.926352,116.338648,0,315,39793.5837847222,2008-12-11,14:00:39
39.92636,116.338756,0,315,39793.5838425926,2008-12-11,14:00:44
39.926396,116.338854,0,315,39793.583900463,2008-12-11,14:00:49
39.926451,116.338924,0,315,39793.5839583333,2008-12-11,14:00:54
39.926453,116.338998,0,315,39793.5840162037,2008-12-11,14:00:59
39.926719,116.340441,0,314,39793.5847685185,2008-12-11,14:02:04
39.926628,116.340208,0,313,39793.5848263889,2008-12-11,14:02:09
39.92649,116.339819,0,313,39793.5848842593,2008-12-11,14:02:14
39.926512,116.339671,0,313,39793.5849421296,2008-12-11,14:02:19
39.926551,116.339475,0,314,39793.585,2008-12-11,14:02:24
39.926525,116.339322,0,315,39793.5850578704,2008-12-11,14:02:29
39.926513,116.339229,0,316,39793.5851157407,2008-12-11,14:02:34
39.926455,116.338982,0,316,39793.5851736111,2008-12-11,14:02:39
39.926393,116.338683,0,317,39793.5852314815,2008-12-11,14:02:44
39.926368,116.338409,0,317,39793.5852893519,2008-12-11,14:02:49
39.926358,116.3382,0,318,39793.5853472222,2008-12-11,14:02:54
39.926383,116.338177,0,317,39793.5854050926,2008-12-11,14:02:59
39.926394,116.338156,0,317,39793.585462963,2008-12-11,14:03:04
39.926344,116.337993,0,317,39793.5855208333,2008-12-11,14:03:09
39.926262,116.337725,0,317,39793.5855787037,2008-12-11,14:03:14
39.926255,116.337656,0,316,39793.5856365741,2008-12-11,14:03:19
39.92622,116.337625,0,315,39793.5856944444,2008-12-11,14:03:24
39.926218,116.33758,0,315,39793.5857523148,2008-12-11,14:03:29
39.926257,116.337708,0,314,39793.5858101852,2008-12-11,14:03:34
39.926298,116.337817,0,313,39793.5858680556,2008-12-11,14:03:39
39.926252,116.337668,0,313,39793.5859259259,2008-12-11,14:03:44
39.926234,116.337481,0,313,39793.5859837963,2008-12-11,14:03:49
39.92622,116.337421,0,312,39793.5860416667,2008-12-11,14:03:54
39.92623,116.337619,0,312,39793.586099537,2008-12-11,14:03:59
39.926273,116.337804,0,311,39793.5861574074,2008-12-11,14:04:04
39.926262,116.337801,0,310,39793.5862152778,2008-12-11,14:04:09
39.926241,116.337747,0,310,39793.5862731481,2008-12-11,14:04:14
39.926207,116.337649,0,309,39793.5863310185,2008-12-11,14:04:19
39.9262,116.337574,0,308,39793.5863888889,2008-12-11,14:04:24
39.926172,116.337486,0,308,39793.5864467593,2008-12-11,14:04:29
39.926142,116.337426,0,308,39793.5865046296,2008-12-11,14:04:34
39.926163,116.337411,0,308,39793.5865625,2008-12-11,14:04:39
39.926179,116.337414,0,308,39793.5866203704,2008-12-11,14:04:44
39.926169,116.337409,0,308,39793.5866782407,2008-12-11,14:04:49
39.926188,116.337503,0,307,39793.5867361111,2008-12-11,14:04:54
39.926179,116.337528,0,307,39793.5867939815,2008-12-11,14:04:59
39.926176,116.337546,0,307,39793.5868518518,2008-12-11,14:05:04
39.926196,116.337545,0,307,39793.5869097222,2008-12-11,14:05:09
39.926154,116.337483,0,308,39793.5869675926,2008-12-11,14:05:14
39.926148,116.337513,0,308,39793.587025463,2008-12-11,14:05:19
39.926152,116.337548,0,308,39793.5870833333,2008-12-11,14:05:24
39.926228,116.337636,0,308,39793.5871412037,2008-12-11,14:05:29
39.92621,116.337562,0,309,39793.5871990741,2008-12-11,14:05:34
39.926218,116.337608,0,308,39793.5872569444,2008-12-11,14:05:39
39.926238,116.337756,0,308,39793.5873148148,2008-12-11,14:05:44
39.926219,116.3378,0,309,39793.5873726852,2008-12-11,14:05:49
39.926193,116.337779,0,309,39793.5874305556,2008-12-11,14:05:54
39.926163,116.337737,0,309,39793.5874884259,2008-12-11,14:05:59
39.926178,116.337748,0,310,39793.5875462963,2008-12-11,14:06:04
39.926129,116.337749,0,310,39793.5876041667,2008-12-11,14:06:09
39.926134,116.33776,0,311,39793.587662037,2008-12-11,14:06:14
39.926134,116.33776,0,311,39793.5876967593,2008-12-11,14:06:17
39.926137,116.33776,0,311,39793.5877199074,2008-12-11,14:06:19
39.926151,116.337771,0,311,39793.5877777778,2008-12-11,14:06:24
39.926241,116.337973,0,309,39793.5878356481,2008-12-11,14:06:29
39.926287,116.33812,0,309,39793.5878935185,2008-12-11,14:06:34
39.926229,116.337789,0,312,39793.5921759259,2008-12-11,14:12:44
39.926268,116.337755,0,312,39793.5922337963,2008-12-11,14:12:49
39.926274,116.337795,0,312,39793.5922916667,2008-12-11,14:12:54
39.926248,116.337756,0,312,39793.592349537,2008-12-11,14:12:59
39.926225,116.337748,0,312,39793.5924074074,2008-12-11,14:13:04
39.926243,116.337695,0,312,39793.5924652778,2008-12-11,14:13:09
39.926309,116.337683,0,312,39793.5925231481,2008-12-11,14:13:14
39.926359,116.337651,0,311,39793.5925810185,2008-12-11,14:13:19
39.926403,116.337613,0,310,39793.5926388889,2008-12-11,14:13:24
