# Supplementary material for: A location privacy protection method based on blockchain and threshold cryptography
Source: PLoS One. 2025 Jun 4;20(6):e0324551. doi: 10.1371/journal.pone.0324551 (PMC12136415; doi:10.1371/journal.pone.0324551)
Supplement: S1 File — (ZIP) [file pone.0324551.s001.zip › Data/002/Trajectory/20081211235603.plt]

Geolife trajectory
WGS 84
Altitude is in Feet
Reserved 3
0,2,255,My Track,0,0,2,8421376
0
39.926275,116.336271,0,263,39793.9972569444,2008-12-11,23:56:03
39.926325,116.336253,0,273,39793.9973148148,2008-12-11,23:56:08
39.926331,116.336283,0,273,39793.9973726852,2008-12-11,23:56:13
39.926327,116.336307,0,284,39793.9974305556,2008-12-11,23:56:18
39.926363,116.336279,0,289,39793.9974884259,2008-12-11,23:56:23
39.926431,116.336312,0,285,39793.9975462963,2008-12-11,23:56:28
39.926562,116.336361,0,270,39793.9976041667,2008-12-11,23:56:33
39.926613,116.336377,0,263,39793.997662037,2008-12-11,23:56:38
39.926682,116.336446,0,246,39793.9977199074,2008-12-11,23:56:43
39.926747,116.336418,0,238,39793.9977777778,2008-12-11,23:56:48
39.926696,116.33634,0,232,39793.9978356481,2008-12-11,23:56:53
39.926719,116.336273,0,228,39793.9978935185,2008-12-11,23:56:58
39.926753,116.336207,0,226,39793.9979513889,2008-12-11,23:57:03
39.926789,116.336119,0,221,39793.9980092593,2008-12-11,23:57:08
39.926821,116.336093,0,219,39793.9980671296,2008-12-11,23:57:13
39.926828,116.336017,0,220,39793.998125,2008-12-11,23:57:18
39.926851,116.335941,0,221,39793.9981828704,2008-12-11,23:57:23
39.926896,116.335869,0,220,39793.9982407407,2008-12-11,23:57:28
39.926941,116.335817,0,221,39793.9982986111,2008-12-11,23:57:33
39.926939,116.335736,0,223,39793.9983564815,2008-12-11,23:57:38
39.926958,116.33567,0,225,39793.9984143519,2008-12-11,23:57:43
39.926924,116.335544,0,229,39793.9984722222,2008-12-11,23:57:48
39.926909,116.335412,0,230,39793.9985300926,2008-12-11,23:57:53
39.926779,116.335267,0,207,39793.998587963,2008-12-11,23:57:58
39.926711,116.335178,0,194,39793.9986458333,2008-12-11,23:58:03
39.926709,116.335058,0,191,39793.9987037037,2008-12-11,23:58:08
39.926715,116.334956,0,191,39793.9987615741,2008-12-11,23:58:13
39.926706,116.33485,0,190,39793.9988194444,2008-12-11,23:58:18
39.926721,116.334758,0,188,39793.9988773148,2008-12-11,23:58:23
39.926701,116.334672,0,189,39793.9989351852,2008-12-11,23:58:28
39.926698,116.334579,0,189,39793.9989930556,2008-12-11,23:58:33
39.926684,116.334493,0,187,39793.9990509259,2008-12-11,23:58:38
39.926696,116.334401,0,181,39793.9991087963,2008-12-11,23:58:43
39.926708,116.334314,0,181,39793.9991666667,2008-12-11,23:58:48
39.926697,116.334221,0,183,39793.999224537,2008-12-11,23:58:53
39.926719,116.334119,0,189,39793.9992824074,2008-12-11,23:58:58
39.926711,116.334039,0,190,39793.9993402778,2008-12-11,23:59:03
39.926721,116.333964,0,192,39793.9993981481,2008-12-11,23:59:08
39.926765,116.333869,0,195,39793.9994560185,2008-12-11,23:59:13
39.926767,116.333787,0,191,39793.9995138889,2008-12-11,23:59:18
39.926765,116.333726,0,198,39793.9995717593,2008-12-11,23:59:23
39.926778,116.333657,0,204,39793.9996296296,2008-12-11,23:59:28
39.926837,116.333573,0,208,39793.9996875,2008-12-11,23:59:33
39.926883,116.333504,0,217,39793.9997453704,2008-12-11,23:59:38
39.926894,116.333416,0,227,39793.9998032407,2008-12-11,23:59:43
39.926923,116.333351,0,232,39793.9998611111,2008-12-11,23:59:48
39.926924,116.33328,0,240,39793.9999189815,2008-12-11,23:59:53
39.926879,116.333209,0,243,39793.9999768519,2008-12-11,23:59:58
39.926775,116.333161,0,239,39794.0000347222,2008-12-12,00:00:03
39.926727,116.333129,0,241,39794.0000925926,2008-12-12,00:00:08
39.926683,116.333074,0,243,39794.000150463,2008-12-12,00:00:13
39.926621,116.333054,0,246,39794.0002083333,2008-12-12,00:00:18
39.926575,116.333042,0,251,39794.0002662037,2008-12-12,00:00:23
39.926499,116.333051,0,256,39794.0003240741,2008-12-12,00:00:28
39.926446,116.333027,0,260,39794.0003819444,2008-12-12,00:00:33
39.926349,116.332948,0,265,39794.0004398148,2008-12-12,00:00:38
39.926259,116.332912,0,270,39794.0004976852,2008-12-12,00:00:43
39.926188,116.332909,0,274,39794.0005555556,2008-12-12,00:00:48
39.926118,116.332977,0,276,39794.0006134259,2008-12-12,00:00:53
39.926041,116.333008,0,277,39794.0006712963,2008-12-12,00:00:58
39.925936,116.333007,0,274,39794.0007291667,2008-12-12,00:01:03
39.925901,116.333012,0,279,39794.000787037,2008-12-12,00:01:08
39.925893,116.332975,0,284,39794.0008449074,2008-12-12,00:01:13
39.925883,116.332975,0,285,39794.0009027778,2008-12-12,00:01:18
39.925867,116.332975,0,285,39794.0009606481,2008-12-12,00:01:23
39.925844,116.332982,0,286,39794.0010185185,2008-12-12,00:01:28
39.925837,116.332993,0,286,39794.0010763889,2008-12-12,00:01:33
39.925837,116.332993,0,286,39794.0011111111,2008-12-12,00:01:36
39.92584,116.332999,0,287,39794.0011342593,2008-12-12,00:01:38
39.92585,116.33298,0,285,39794.0011921296,2008-12-12,00:01:43
39.925864,116.332969,0,283,39794.00125,2008-12-12,00:01:48
39.925874,116.332978,0,281,39794.0013078704,2008-12-12,00:01:53
39.925877,116.332974,0,281,39794.0013657407,2008-12-12,00:01:58
39.925878,116.332973,0,281,39794.0014236111,2008-12-12,00:02:03
39.925878,116.332971,0,281,39794.0014814815,2008-12-12,00:02:08
39.925879,116.332971,0,281,39794.0015393518,2008-12-12,00:02:13
39.925879,116.332971,0,281,39794.0015740741,2008-12-12,00:02:16
39.925878,116.332973,0,281,39794.0015972222,2008-12-12,00:02:18
39.925877,116.332985,0,280,39794.0016550926,2008-12-12,00:02:23
39.925877,116.332985,0,280,39794.0016898148,2008-12-12,00:02:26
39.92588,116.332982,0,279,39794.001712963,2008-12-12,00:02:28
39.925891,116.333,0,278,39794.0017708333,2008-12-12,00:02:33
39.925921,116.333001,0,275,39794.0018287037,2008-12-12,00:02:38
39.925969,116.33298,0,274,39794.0018865741,2008-12-12,00:02:43
39.926024,116.332945,0,272,39794.0019444444,2008-12-12,00:02:48
39.92609,116.332912,0,267,39794.0020023148,2008-12-12,00:02:53
39.926169,116.332872,0,268,39794.0020601852,2008-12-12,00:02:58
39.926259,116.332821,0,268,39794.0021180556,2008-12-12,00:03:03
39.926319,116.332807,0,268,39794.0021759259,2008-12-12,00:03:08
39.926387,116.332799,0,268,39794.0022337963,2008-12-12,00:03:13
39.926536,116.332835,0,274,39794.0022916667,2008-12-12,00:03:18
39.926569,116.332821,0,276,39794.002349537,2008-12-12,00:03:23
39.926617,116.332849,0,278,39794.0024074074,2008-12-12,00:03:28
39.926694,116.332901,0,280,39794.0024652778,2008-12-12,00:03:33
39.926747,116.332973,0,280,39794.0025231481,2008-12-12,00:03:38
39.926689,116.333046,0,277,39794.0025810185,2008-12-12,00:03:43
39.926684,116.333118,0,271,39794.0026388889,2008-12-12,00:03:48
39.926708,116.333214,0,265,39794.0026967593,2008-12-12,00:03:53
39.926741,116.3333,0,258,39794.0027546296,2008-12-12,00:03:58
39.926789,116.333319,0,251,39794.0028125,2008-12-12,00:04:03
39.926807,116.333324,0,249,39794.0028703704,2008-12-12,00:04:08
39.926848,116.333383,0,248,39794.0029282407,2008-12-12,00:04:13
39.926823,116.333406,0,239,39794.0029861111,2008-12-12,00:04:18
39.926851,116.333592,0,221,39794.0030439815,2008-12-12,00:04:23
39.926848,116.333661,0,213,39794.0031018518,2008-12-12,00:04:28
39.926844,116.333749,0,199,39794.0031597222,2008-12-12,00:04:33
39.926871,116.33379,0,192,39794.0032175926,2008-12-12,00:04:38
39.926909,116.333844,0,187,39794.003275463,2008-12-12,00:04:43
39.926936,116.333973,0,177,39794.0033333333,2008-12-12,00:04:48
39.926948,116.334058,0,167,39794.0033912037,2008-12-12,00:04:53
39.926952,116.334118,0,161,39794.0034490741,2008-12-12,00:04:58
39.926974,116.334175,0,155,39794.0035069444,2008-12-12,00:05:03
39.926973,116.334271,0,148,39794.0035648148,2008-12-12,00:05:08
39.926954,116.334372,0,137,39794.0036226852,2008-12-12,00:05:13
39.926993,116.334428,0,132,39794.0036805556,2008-12-12,00:05:18
39.926985,116.334526,0,124,39794.0037384259,2008-12-12,00:05:23
39.927009,116.334583,0,117,39794.0037962963,2008-12-12,00:05:28
39.927019,116.334635,0,110,39794.0038541667,2008-12-12,00:05:33
39.927028,116.334714,0,104,39794.003912037,2008-12-12,00:05:38
39.927033,116.334797,0,99,39794.0039699074,2008-12-12,00:05:43
39.927036,116.33486,0,93,39794.0040277778,2008-12-12,00:05:48
39.927014,116.33494,0,91,39794.0040856482,2008-12-12,00:05:53
39.927021,116.335015,0,88,39794.0041435185,2008-12-12,00:05:58
39.927006,116.335095,0,86,39794.0042013889,2008-12-12,00:06:03
39.927014,116.335154,0,87,39794.0042592593,2008-12-12,00:06:08
39.927039,116.335155,0,87,39794.0043171296,2008-12-12,00:06:13
39.927049,116.335165,0,88,39794.004375,2008-12-12,00:06:18
39.927061,116.335239,0,95,39794.0044328704,2008-12-12,00:06:23
39.927022,116.335334,0,95,39794.0044907407,2008-12-12,00:06:28
39.927004,116.335427,0,93,39794.0045486111,2008-12-12,00:06:33
39.927019,116.335511,0,93,39794.0046064815,2008-12-12,00:06:38
39.927014,116.335588,0,90,39794.0046643519,2008-12-12,00:06:43
39.927022,116.335663,0,83,39794.0047222222,2008-12-12,00:06:48
39.92703,116.335724,0,76,39794.0047800926,2008-12-12,00:06:53
39.927037,116.3358,0,70,39794.004837963,2008-12-12,00:06:58
39.92706,116.335879,0,65,39794.0048958333,2008-12-12,00:07:03
39.927068,116.335944,0,62,39794.0049537037,2008-12-12,00:07:08
39.927061,116.336002,0,60,39794.0050115741,2008-12-12,00:07:13
39.927065,116.336106,0,55,39794.0050694444,2008-12-12,00:07:18
39.92706,116.336188,0,53,39794.0051273148,2008-12-12,00:07:23
39.927072,116.33628,0,51,39794.0051851852,2008-12-12,00:07:28
39.927077,116.336361,0,47,39794.0052430556,2008-12-12,00:07:33
39.927083,116.336435,0,46,39794.0053009259,2008-12-12,00:07:38
39.927065,116.336526,0,46,39794.0053587963,2008-12-12,00:07:43
39.927057,116.3366,0,50,39794.0054166667,2008-12-12,00:07:48
39.927051,116.336683,0,61,39794.005474537,2008-12-12,00:07:53
39.927054,116.336758,0,65,39794.0055324074,2008-12-12,00:07:58
39.927055,116.336825,0,68,39794.0055902778,2008-12-12,00:08:03
39.927028,116.336923,0,72,39794.0056481481,2008-12-12,00:08:08
39.927035,116.336984,0,75,39794.0057060185,2008-12-12,00:08:13
39.927056,116.337051,0,78,39794.0057638889,2008-12-12,00:08:18
39.927056,116.33709,0,80,39794.0058217593,2008-12-12,00:08:23
39.927057,116.337116,0,83,39794.0058796296,2008-12-12,00:08:28
39.927073,116.337143,0,86,39794.0059375,2008-12-12,00:08:33
39.927124,116.337268,0,89,39794.0059953704,2008-12-12,00:08:38
39.92713,116.337388,0,93,39794.0060532407,2008-12-12,00:08:43
39.927178,116.337404,0,97,39794.0061111111,2008-12-12,00:08:48
39.927232,116.337405,0,103,39794.0061689815,2008-12-12,00:08:53
39.92724,116.337453,0,103,39794.0062268519,2008-12-12,00:08:58
39.927254,116.337466,0,105,39794.0062847222,2008-12-12,00:09:03
39.927345,116.337446,0,106,39794.0063425926,2008-12-12,00:09:08
39.927411,116.337441,0,120,39794.006400463,2008-12-12,00:09:13
39.927485,116.337526,0,128,39794.0064583333,2008-12-12,00:09:18
39.927552,116.337575,0,139,39794.0065162037,2008-12-12,00:09:23
39.927605,116.337559,0,144,39794.0065740741,2008-12-12,00:09:28
39.92764,116.337582,0,146,39794.0066319444,2008-12-12,00:09:33
39.927692,116.337579,0,150,39794.0066898148,2008-12-12,00:09:38
39.927699,116.33757,0,155,39794.0067476852,2008-12-12,00:09:43
39.9277,116.337553,0,155,39794.0068055556,2008-12-12,00:09:48
39.927744,116.337539,0,159,39794.0068634259,2008-12-12,00:09:53
39.927766,116.337539,0,160,39794.0069212963,2008-12-12,00:09:58
39.927855,116.33759,0,164,39794.0069791667,2008-12-12,00:10:03
39.927885,116.337596,0,164,39794.007037037,2008-12-12,00:10:08
39.927885,116.337596,0,164,39794.0070717593,2008-12-12,00:10:11
39.92789,116.337596,0,164,39794.0070949074,2008-12-12,00:10:13
39.927947,116.337611,0,165,39794.0071527778,2008-12-12,00:10:18
39.928057,116.337628,0,170,39794.0072106481,2008-12-12,00:10:23
39.928095,116.337648,0,174,39794.0072685185,2008-12-12,00:10:28
39.928079,116.337623,0,195,39794.0073263889,2008-12-12,00:10:33
39.928052,116.33763,0,196,39794.0073842593,2008-12-12,00:10:38
39.928023,116.337633,0,202,39794.0074421296,2008-12-12,00:10:43
39.928012,116.337619,0,209,39794.0075,2008-12-12,00:10:48
39.92799,116.337617,0,215,39794.0075578704,2008-12-12,00:10:53
39.927981,116.337616,0,215,39794.0076157407,2008-12-12,00:10:58
39.927981,116.337616,0,215,39794.007650463,2008-12-12,00:11:01
39.927974,116.337611,0,214,39794.0076736111,2008-12-12,00:11:03
39.927986,116.337609,0,215,39794.0077314815,2008-12-12,00:11:08
39.928018,116.337597,0,220,39794.0077893519,2008-12-12,00:11:13
39.928018,116.337597,0,220,39794.0078240741,2008-12-12,00:11:16
39.928012,116.337602,0,222,39794.0078472222,2008-12-12,00:11:18
39.927987,116.337578,0,222,39794.0079050926,2008-12-12,00:11:23
39.927987,116.337578,0,222,39794.0079398148,2008-12-12,00:11:26
39.92798,116.337582,0,222,39794.007962963,2008-12-12,00:11:28
39.927971,116.337578,0,222,39794.0080208333,2008-12-12,00:11:33
39.927954,116.337565,0,222,39794.0080787037,2008-12-12,00:11:38
39.927923,116.33756,0,223,39794.0081365741,2008-12-12,00:11:43
39.927936,116.337572,0,225,39794.0081944444,2008-12-12,00:11:48
39.927936,116.337579,0,224,39794.0082523148,2008-12-12,00:11:53
39.927936,116.337579,0,224,39794.008287037,2008-12-12,00:11:56
39.927938,116.337572,0,224,39794.0083101852,2008-12-12,00:11:58
39.927803,116.337413,0,224,39794.0083680556,2008-12-12,00:12:03
39.9276,116.337442,0,223,39794.0084259259,2008-12-12,00:12:08
39.927442,116.337472,0,224,39794.0084837963,2008-12-12,00:12:13
39.927433,116.337517,0,225,39794.0085416667,2008-12-12,00:12:18
39.92735,116.337642,0,222,39794.008599537,2008-12-12,00:12:23
39.927168,116.337828,0,221,39794.0086574074,2008-12-12,00:12:28
39.927119,116.337859,0,220,39794.0087152778,2008-12-12,00:12:33
39.92716,116.337846,0,217,39794.0087731481,2008-12-12,00:12:38
39.927052,116.337814,0,213,39794.0088310185,2008-12-12,00:12:43
39.926887,116.337831,0,207,39794.0088888889,2008-12-12,00:12:48
39.926657,116.337931,0,201,39794.0089467593,2008-12-12,00:12:53
39.926274,116.338,0,195,39794.0090046296,2008-12-12,00:12:58
39.925849,116.337946,0,188,39794.0090625,2008-12-12,00:13:03
39.925539,116.337816,0,180,39794.0091203704,2008-12-12,00:13:08
39.925412,116.337837,0,171,39794.0091782407,2008-12-12,00:13:13
39.925463,116.337795,0,160,39794.0092361111,2008-12-12,00:13:18
39.925434,116.337773,0,150,39794.0092939815,2008-12-12,00:13:23
39.925431,116.337758,0,139,39794.0093518518,2008-12-12,00:13:28
39.925207,116.337938,0,127,39794.0094097222,2008-12-12,00:13:33
39.924991,116.337946,0,115,39794.0094675926,2008-12-12,00:13:38
39.924713,116.337958,0,103,39794.009525463,2008-12-12,00:13:43
39.924418,116.337986,0,91,39794.0095833333,2008-12-12,00:13:48
39.924119,116.338086,0,78,39794.0096412037,2008-12-12,00:13:53
39.92385,116.338156,0,65,39794.0096990741,2008-12-12,00:13:58
39.923638,116.338197,0,53,39794.0097569444,2008-12-12,00:14:03
39.923533,116.338236,0,42,39794.0098148148,2008-12-12,00:14:08
39.923539,116.338225,0,32,39794.0098726852,2008-12-12,00:14:13
39.923556,116.338242,0,21,39794.0099305556,2008-12-12,00:14:18
39.923574,116.338245,0,10,39794.0099884259,2008-12-12,00:14:23
39.923591,116.338259,0,-1,39794.0100462963,2008-12-12,00:14:28
39.923602,116.338285,0,-12,39794.0101041667,2008-12-12,00:14:33
39.923623,116.338298,0,-23,39794.010162037,2008-12-12,00:14:38
39.923632,116.338298,0,-34,39794.0102199074,2008-12-12,00:14:43
39.923508,116.338284,0,-38,39794.0102777778,2008-12-12,00:14:48
39.923403,116.338313,0,-44,39794.0103356481,2008-12-12,00:14:53
39.923342,116.338345,0,-44,39794.0103935185,2008-12-12,00:14:58
39.923291,116.338383,0,-43,39794.0104513889,2008-12-12,00:15:03
39.923278,116.338391,0,-43,39794.0105092593,2008-12-12,00:15:08
39.923244,116.338221,0,-46,39794.0105671296,2008-12-12,00:15:13
39.923177,116.338165,0,-49,39794.010625,2008-12-12,00:15:18
39.923141,116.338019,0,-52,39794.0106828704,2008-12-12,00:15:23
39.923113,116.337994,0,-54,39794.0107407407,2008-12-12,00:15:28
39.923071,116.338004,0,-52,39794.0107986111,2008-12-12,00:15:33
39.923068,116.338001,0,-54,39794.0108564815,2008-12-12,00:15:38
39.923068,116.338001,0,-54,39794.0108912037,2008-12-12,00:15:41
39.923073,116.337997,0,-54,39794.0109143518,2008-12-12,00:15:43
39.923066,116.338028,0,-53,39794.0109722222,2008-12-12,00:15:48
39.92306,116.338054,0,-50,39794.0110300926,2008-12-12,00:15:53
39.923064,116.338014,0,-47,39794.011087963,2008-12-12,00:15:58
39.923064,116.338014,0,-47,39794.0111226852,2008-12-12,00:16:01
39.923068,116.338012,0,-47,39794.0111458333,2008-12-12,00:16:03
39.923071,116.337994,0,-47,39794.0112037037,2008-12-12,00:16:08
39.923123,116.337875,0,-43,39794.0112615741,2008-12-12,00:16:13
39.923147,116.337853,0,-43,39794.0113194444,2008-12-12,00:16:18
39.923136,116.337839,0,-42,39794.0113773148,2008-12-12,00:16:23
39.923104,116.337877,0,-39,39794.0114351852,2008-12-12,00:16:28
39.923027,116.337927,0,-26,39794.0114930556,2008-12-12,00:16:33
39.923027,116.337927,0,-26,39794.0115277778,2008-12-12,00:16:36
39.923019,116.337931,0,-18,39794.0115509259,2008-12-12,00:16:38
39.922921,116.337815,0,-10,39794.0116087963,2008-12-12,00:16:43
39.922878,116.337803,0,-4,39794.0116666667,2008-12-12,00:16:48
39.92295,116.337791,0,-2,39794.011724537,2008-12-12,00:16:53
39.923062,116.337764,0,3,39794.0117824074,2008-12-12,00:16:58
39.923115,116.337793,0,8,39794.0118402778,2008-12-12,00:17:03
39.923104,116.33764,0,12,39794.0118981482,2008-12-12,00:17:08
39.923149,116.337512,0,17,39794.0119560185,2008-12-12,00:17:13
39.923146,116.337434,0,21,39794.0120138889,2008-12-12,00:17:18
39.923061,116.337532,0,19,39794.0120717593,2008-12-12,00:17:23
39.922948,116.337854,0,23,39794.0121296296,2008-12-12,00:17:28
39.922882,116.338389,0,21,39794.0121875,2008-12-12,00:17:33
39.922832,116.339007,0,19,39794.0122453704,2008-12-12,00:17:38
39.922769,116.339374,0,15,39794.0123032407,2008-12-12,00:17:43
39.922755,116.339432,0,13,39794.0123611111,2008-12-12,00:17:48
39.922757,116.339515,0,12,39794.0124189815,2008-12-12,00:17:53
39.922908,116.3399,0,11,39794.0124768519,2008-12-12,00:17:58
39.922839,116.340261,0,5,39794.0125347222,2008-12-12,00:18:03
39.922599,116.340675,0,-2,39794.0125925926,2008-12-12,00:18:08
39.922573,116.341144,0,-9,39794.012650463,2008-12-12,00:18:13
39.922553,116.341747,0,-19,39794.0127083333,2008-12-12,00:18:18
39.922565,116.342391,0,-18,39794.0127662037,2008-12-12,00:18:23
39.92254,116.34303,0,-17,39794.0128240741,2008-12-12,00:18:28
39.922453,116.343726,0,-17,39794.0128819444,2008-12-12,00:18:33
39.922269,116.344426,0,-14,39794.0129398148,2008-12-12,00:18:38
39.922275,116.344676,0,-9,39794.0129976852,2008-12-12,00:18:43
39.922271,116.344688,0,-9,39794.0130555556,2008-12-12,00:18:48
39.922267,116.344699,0,-9,39794.0131134259,2008-12-12,00:18:53
39.922314,116.344823,0,-7,39794.0131712963,2008-12-12,00:18:58
39.922416,116.345107,0,-4,39794.0132291667,2008-12-12,00:19:03
39.922553,116.345497,0,2,39794.013287037,2008-12-12,00:19:08
39.922576,116.345949,0,8,39794.0133449074,2008-12-12,00:19:13
39.92265,116.346395,0,17,39794.0134027778,2008-12-12,00:19:18
39.922681,116.34691,0,25,39794.0134606481,2008-12-12,00:19:23
39.922628,116.347247,0,34,39794.0135185185,2008-12-12,00:19:28
39.92256,116.347291,0,42,39794.0135763889,2008-12-12,00:19:33
39.922534,116.34729,0,46,39794.0136342593,2008-12-12,00:19:38
39.922522,116.347288,0,46,39794.0136921296,2008-12-12,00:19:43
39.922518,116.347297,0,46,39794.01375,2008-12-12,00:19:48
39.922456,116.347378,0,48,39794.0138078704,2008-12-12,00:19:53
39.922381,116.347611,0,50,39794.0138657407,2008-12-12,00:19:58
39.922407,116.347698,0,51,39794.0139236111,2008-12-12,00:20:03
39.922306,116.347764,0,57,39794.0139814815,2008-12-12,00:20:08
39.922201,116.347882,0,63,39794.0140393519,2008-12-12,00:20:13
39.922167,116.347988,0,67,39794.0140972222,2008-12-12,00:20:18
39.922136,116.348071,0,73,39794.0141550926,2008-12-12,00:20:23
39.922084,116.348155,0,75,39794.014212963,2008-12-12,00:20:28
39.922011,116.348232,0,87,39794.0142708333,2008-12-12,00:20:33
39.921966,116.348311,0,90,39794.0143287037,2008-12-12,00:20:38
39.921881,116.348385,0,101,39794.0143865741,2008-12-12,00:20:43
39.921865,116.348458,0,107,39794.0144444444,2008-12-12,00:20:48
39.921834,116.348538,0,111,39794.0145023148,2008-12-12,00:20:53
39.921807,116.348581,0,111,39794.0145601852,2008-12-12,00:20:58
39.921847,116.348635,0,111,39794.0146180556,2008-12-12,00:21:03
39.921917,116.348711,0,111,39794.0146759259,2008-12-12,00:21:08
39.921952,116.348732,0,111,39794.0147337963,2008-12-12,00:21:13
39.921922,116.348715,0,112,39794.0147916667,2008-12-12,00:21:18
39.921869,116.348698,0,113,39794.014849537,2008-12-12,00:21:23
39.898871,116.37905,0,97,39794.0245601852,2008-12-12,00:35:22
39.898975,116.379049,0,96,39794.0246180556,2008-12-12,00:35:27
39.89898,116.37909,0,103,39794.0246759259,2008-12-12,00:35:32
39.898986,116.379126,0,107,39794.0247337963,2008-12-12,00:35:37
39.899025,116.379175,0,112,39794.0247916667,2008-12-12,00:35:42
39.899066,116.379195,0,110,39794.024849537,2008-12-12,00:35:47
39.899082,116.379282,0,108,39794.0249074074,2008-12-12,00:35:52
39.899076,116.379374,0,107,39794.0249652778,2008-12-12,00:35:57
39.899071,116.379481,0,107,39794.0250231481,2008-12-12,00:36:02
39.899067,116.379565,0,109,39794.0250810185,2008-12-12,00:36:07
39.899075,116.37964,0,110,39794.0251388889,2008-12-12,00:36:12
39.899078,116.379714,0,113,39794.0251967593,2008-12-12,00:36:17
39.89906,116.379808,0,116,39794.0252546296,2008-12-12,00:36:22
39.899073,116.379894,0,118,39794.0253125,2008-12-12,00:36:27
39.899069,116.379991,0,120,39794.0253703704,2008-12-12,00:36:32
39.899062,116.380081,0,120,39794.0254282407,2008-12-12,00:36:37
39.89906,116.380152,0,121,39794.0254861111,2008-12-12,00:36:42
39.899061,116.380239,0,115,39794.0255439815,2008-12-12,00:36:47
39.899051,116.380321,0,115,39794.0256018518,2008-12-12,00:36:52
39.899051,116.380413,0,116,39794.0256597222,2008-12-12,00:36:57
39.899038,116.3805,0,115,39794.0257175926,2008-12-12,00:37:02
39.899033,116.380604,0,115,39794.025775463,2008-12-12,00:37:07
39.899052,116.380696,0,111,39794.0258333333,2008-12-12,00:37:12
39.899066,116.380787,0,109,39794.0258912037,2008-12-12,00:37:17
39.899063,116.380862,0,114,39794.0259490741,2008-12-12,00:37:22
39.89904,116.380916,0,113,39794.0260069444,2008-12-12,00:37:27
39.899065,116.381014,0,115,39794.0260648148,2008-12-12,00:37:32
39.899062,116.381074,0,117,39794.0261226852,2008-12-12,00:37:37
39.899059,116.381168,0,111,39794.0261805556,2008-12-12,00:37:42
39.899046,116.381257,0,105,39794.0262384259,2008-12-12,00:37:47
39.899062,116.38136,0,101,39794.0262962963,2008-12-12,00:37:52
39.899053,116.381437,0,96,39794.0263541667,2008-12-12,00:37:57
39.899066,116.381518,0,95,39794.026412037,2008-12-12,00:38:02
39.899048,116.381616,0,96,39794.0264699074,2008-12-12,00:38:07
39.899053,116.381703,0,98,39794.0265277778,2008-12-12,00:38:12
39.899096,116.381716,0,96,39794.0265856481,2008-12-12,00:38:17
39.899147,116.381774,0,96,39794.0266435185,2008-12-12,00:38:22
39.899215,116.381863,0,97,39794.0267013889,2008-12-12,00:38:27
39.89927,116.381888,0,98,39794.0267592593,2008-12-12,00:38:32
39.899366,116.381884,0,102,39794.0268171296,2008-12-12,00:38:37
39.89942,116.381884,0,107,39794.026875,2008-12-12,00:38:42
39.899489,116.381858,0,114,39794.0269328704,2008-12-12,00:38:47
39.899572,116.381858,0,117,39794.0269907407,2008-12-12,00:38:52
39.899648,116.381855,0,113,39794.0270486111,2008-12-12,00:38:57
39.899727,116.381853,0,120,39794.0271064815,2008-12-12,00:39:02
39.899781,116.381836,0,117,39794.0271643519,2008-12-12,00:39:07
39.899837,116.381845,0,109,39794.0272222222,2008-12-12,00:39:12
39.899901,116.381839,0,107,39794.0272800926,2008-12-12,00:39:17
39.899967,116.38182,0,107,39794.027337963,2008-12-12,00:39:22
39.900023,116.381819,0,110,39794.0273958333,2008-12-12,00:39:27
39.900079,116.381826,0,112,39794.0274537037,2008-12-12,00:39:32
39.900134,116.381811,0,111,39794.0275115741,2008-12-12,00:39:37
39.90019,116.381809,0,112,39794.0275694444,2008-12-12,00:39:42
39.900257,116.381799,0,118,39794.0276273148,2008-12-12,00:39:47
39.900331,116.381787,0,113,39794.0276851852,2008-12-12,00:39:52
39.900404,116.381779,0,112,39794.0277430556,2008-12-12,00:39:57
39.900468,116.381754,0,113,39794.0278009259,2008-12-12,00:40:02
39.900534,116.381791,0,112,39794.0278587963,2008-12-12,00:40:07
39.900589,116.381818,0,114,39794.0279166667,2008-12-12,00:40:12
39.90062,116.381969,0,109,39794.027974537,2008-12-12,00:40:17
39.900609,116.382059,0,101,39794.0280324074,2008-12-12,00:40:22
39.900616,116.382149,0,100,39794.0280902778,2008-12-12,00:40:27
39.900603,116.382233,0,103,39794.0281481481,2008-12-12,00:40:32
39.900597,116.382308,0,101,39794.0282060185,2008-12-12,00:40:37
39.900602,116.382364,0,102,39794.0282638889,2008-12-12,00:40:42
39.900618,116.382434,0,101,39794.0283217593,2008-12-12,00:40:47
39.900649,116.382518,0,103,39794.0283796296,2008-12-12,00:40:52
39.900665,116.382593,0,112,39794.0284375,2008-12-12,00:40:57
39.900714,116.382673,0,118,39794.0284953704,2008-12-12,00:41:02
39.900703,116.382705,0,119,39794.0285532407,2008-12-12,00:41:07
39.900696,116.382778,0,119,39794.0286111111,2008-12-12,00:41:12
39.900684,116.382874,0,119,39794.0286689815,2008-12-12,00:41:17
39.900638,116.382992,0,120,39794.0287268519,2008-12-12,00:41:22
39.900624,116.383086,0,119,39794.0287847222,2008-12-12,00:41:27
39.900629,116.383181,0,122,39794.0288425926,2008-12-12,00:41:32
39.900602,116.383265,0,128,39794.028900463,2008-12-12,00:41:37
39.900582,116.383341,0,133,39794.0289583333,2008-12-12,00:41:42
39.900574,116.383406,0,136,39794.0290162037,2008-12-12,00:41:47
39.900559,116.383469,0,139,39794.0290740741,2008-12-12,00:41:52
39.900537,116.383615,0,140,39794.0291319444,2008-12-12,00:41:57
39.900553,116.383739,0,140,39794.0291898148,2008-12-12,00:42:02
39.900568,116.383829,0,140,39794.0292476852,2008-12-12,00:42:07
39.900513,116.383895,0,143,39794.0293055556,2008-12-12,00:42:12
39.900478,116.383943,0,144,39794.0293634259,2008-12-12,00:42:17
39.90046,116.383975,0,146,39794.0294212963,2008-12-12,00:42:22
39.900432,116.384054,0,146,39794.0294791667,2008-12-12,00:42:27
39.90039,116.384149,0,146,39794.029537037,2008-12-12,00:42:32
39.900407,116.384289,0,148,39794.0295949074,2008-12-12,00:42:37
39.900412,116.384389,0,150,39794.0296527778,2008-12-12,00:42:42
39.900362,116.384494,0,148,39794.0297106481,2008-12-12,00:42:47
39.900408,116.384572,0,137,39794.0297685185,2008-12-12,00:42:52
39.900381,116.384623,0,137,39794.0298263889,2008-12-12,00:42:57
39.900368,116.384695,0,135,39794.0298842593,2008-12-12,00:43:02
39.900357,116.384786,0,133,39794.0299421296,2008-12-12,00:43:07
39.900323,116.384818,0,127,39794.03,2008-12-12,00:43:12
39.900298,116.384873,0,125,39794.0300578704,2008-12-12,00:43:17
39.900253,116.384976,0,122,39794.0301157407,2008-12-12,00:43:22
39.900252,116.38506,0,122,39794.0301736111,2008-12-12,00:43:27
39.900245,116.385164,0,130,39794.0302314815,2008-12-12,00:43:32
39.900357,116.385268,0,128,39794.0302893519,2008-12-12,00:43:37
39.900461,116.385291,0,131,39794.0303472222,2008-12-12,00:43:42
39.900534,116.385339,0,134,39794.0304050926,2008-12-12,00:43:47
39.90061,116.385399,0,145,39794.030462963,2008-12-12,00:43:52
39.900652,116.385418,0,156,39794.0305208333,2008-12-12,00:43:57
39.900662,116.385432,0,157,39794.0305787037,2008-12-12,00:44:02
39.900671,116.385433,0,158,39794.0306365741,2008-12-12,00:44:07
39.900682,116.385464,0,162,39794.0306944444,2008-12-12,00:44:12
39.900682,116.38554,0,167,39794.0307523148,2008-12-12,00:44:17
39.900618,116.385632,0,157,39794.0308101852,2008-12-12,00:44:22
39.900538,116.385738,0,150,39794.0308680556,2008-12-12,00:44:27
39.90048,116.385853,0,147,39794.0309259259,2008-12-12,00:44:32
39.900476,116.385879,0,142,39794.0309837963,2008-12-12,00:44:37
39.900458,116.385963,0,133,39794.0310416667,2008-12-12,00:44:42
39.900431,116.386027,0,131,39794.031099537,2008-12-12,00:44:47
39.900421,116.386138,0,128,39794.0311574074,2008-12-12,00:44:52
39.900424,116.386231,0,125,39794.0312152778,2008-12-12,00:44:57
39.900428,116.386306,0,125,39794.0312731481,2008-12-12,00:45:02
39.900425,116.386446,0,124,39794.0313310185,2008-12-12,00:45:07
39.90048,116.38655,0,126,39794.0313888889,2008-12-12,00:45:12
39.900493,116.38663,0,128,39794.0314467593,2008-12-12,00:45:17
39.900488,116.386694,0,129,39794.0315046296,2008-12-12,00:45:22
39.900476,116.386796,0,131,39794.0315625,2008-12-12,00:45:27
39.900488,116.386829,0,134,39794.0316203704,2008-12-12,00:45:32
39.900488,116.386829,0,134,39794.0316550926,2008-12-12,00:45:35
39.90048,116.386835,0,135,39794.0316782407,2008-12-12,00:45:37
39.900475,116.386846,0,137,39794.0317361111,2008-12-12,00:45:42
39.900495,116.386863,0,135,39794.0317939815,2008-12-12,00:45:47
39.900533,116.386867,0,133,39794.0318518518,2008-12-12,00:45:52
39.9008,116.386602,0,142,39794.032025463,2008-12-12,00:46:07
39.900982,116.386593,0,137,39794.0320833333,2008-12-12,00:46:12
39.9014,116.386619,0,136,39794.0321412037,2008-12-12,00:46:17
39.904141,116.383725,0,335,39794.0326041667,2008-12-12,00:46:57
39.905396,116.384431,0,330,39794.032662037,2008-12-12,00:47:02
39.903274,116.387022,0,310,39794.0327199074,2008-12-12,00:47:07
39.902377,116.38692,0,293,39794.0327777778,2008-12-12,00:47:12
39.902321,116.386934,0,297,39794.0328356481,2008-12-12,00:47:17
39.901774,116.386904,0,282,39794.0328935185,2008-12-12,00:47:22
39.901141,116.3867,0,254,39794.0329513889,2008-12-12,00:47:27
39.900973,116.386676,0,254,39794.0330092593,2008-12-12,00:47:32
39.9009,116.386686,0,254,39794.0330671296,2008-12-12,00:47:37
39.900836,116.386693,0,254,39794.033125,2008-12-12,00:47:42
39.900804,116.386666,0,253,39794.0331828704,2008-12-12,00:47:47
39.900366,116.385185,0,-45,39794.1528819444,2008-12-12,03:40:09
39.900354,116.385236,0,-27,39794.1529398148,2008-12-12,03:40:14
39.900333,116.385294,0,-10,39794.1529976852,2008-12-12,03:40:19
39.900325,116.385225,0,-29,39794.1530555556,2008-12-12,03:40:24
39.900332,116.385161,0,-45,39794.1531134259,2008-12-12,03:40:29
39.900388,116.385202,0,-50,39794.1531712963,2008-12-12,03:40:34
39.900382,116.385181,0,-61,39794.1532291667,2008-12-12,03:40:39
39.900285,116.384994,0,-70,39794.153287037,2008-12-12,03:40:44
39.900248,116.38505,0,-74,39794.1533449074,2008-12-12,03:40:49
39.900215,116.385117,0,-79,39794.1534027778,2008-12-12,03:40:54
39.900182,116.385149,0,-80,39794.1534606481,2008-12-12,03:40:59
39.90009,116.385257,0,-52,39794.1535185185,2008-12-12,03:41:04
39.899805,116.385702,0,117,39794.1535763889,2008-12-12,03:41:09
39.899798,116.385766,0,109,39794.1536342593,2008-12-12,03:41:14
39.899788,116.385808,0,95,39794.1536921296,2008-12-12,03:41:19
39.899757,116.385815,0,91,39794.15375,2008-12-12,03:41:24
39.899699,116.385802,0,99,39794.1538078704,2008-12-12,03:41:29
39.899654,116.385782,0,98,39794.1538657407,2008-12-12,03:41:34
39.899616,116.385756,0,93,39794.1539236111,2008-12-12,03:41:39
39.899583,116.385701,0,90,39794.1539814815,2008-12-12,03:41:44
39.899529,116.385562,0,87,39794.1540393519,2008-12-12,03:41:49
39.899486,116.385457,0,91,39794.1540972222,2008-12-12,03:41:54
39.899461,116.385406,0,97,39794.1541550926,2008-12-12,03:41:59
39.899425,116.385397,0,102,39794.154212963,2008-12-12,03:42:04
39.899355,116.3854,0,104,39794.1542708333,2008-12-12,03:42:09
39.899314,116.385411,0,106,39794.1543287037,2008-12-12,03:42:14
39.899296,116.385402,0,111,39794.1543865741,2008-12-12,03:42:19
39.899249,116.385351,0,117,39794.1544444444,2008-12-12,03:42:24
39.899242,116.385277,0,121,39794.1545023148,2008-12-12,03:42:29
39.89924,116.385204,0,131,39794.1545601852,2008-12-12,03:42:34
39.899258,116.385148,0,129,39794.1546180556,2008-12-12,03:42:39
39.89923,116.385071,0,131,39794.1546759259,2008-12-12,03:42:44
39.899238,116.385019,0,141,39794.1547337963,2008-12-12,03:42:49
39.899242,116.384955,0,147,39794.1547916667,2008-12-12,03:42:54
39.899242,116.384878,0,153,39794.154849537,2008-12-12,03:42:59
39.899242,116.384825,0,156,39794.1549074074,2008-12-12,03:43:04
39.899224,116.384747,0,150,39794.1549652778,2008-12-12,03:43:09
39.899218,116.384673,0,154,39794.1550231481,2008-12-12,03:43:14
39.899229,116.384619,0,154,39794.1550810185,2008-12-12,03:43:19
39.899252,116.38455,0,160,39794.1551388889,2008-12-12,03:43:24
39.899238,116.384469,0,164,39794.1551967593,2008-12-12,03:43:29
39.899215,116.384402,0,169,39794.1552546296,2008-12-12,03:43:34
39.89921,116.384298,0,163,39794.1553125,2008-12-12,03:43:39
39.89923,116.384236,0,173,39794.1553703704,2008-12-12,03:43:44
39.89923,116.384152,0,171,39794.1554282407,2008-12-12,03:43:49
39.899216,116.384082,0,159,39794.1554861111,2008-12-12,03:43:54
39.899223,116.384012,0,153,39794.1555439815,2008-12-12,03:43:59
39.899244,116.383961,0,157,39794.1556018519,2008-12-12,03:44:04
39.899247,116.38388,0,160,39794.1556597222,2008-12-12,03:44:09
39.899272,116.383816,0,161,39794.1557175926,2008-12-12,03:44:14
39.899253,116.383742,0,161,39794.155775463,2008-12-12,03:44:19
39.89926,116.383703,0,161,39794.1558333333,2008-12-12,03:44:24
39.899257,116.383617,0,159,39794.1558912037,2008-12-12,03:44:29
39.899218,116.383516,0,141,39794.1559490741,2008-12-12,03:44:34
39.899222,116.383443,0,134,39794.1560069444,2008-12-12,03:44:39
39.899209,116.383336,0,127,39794.1560648148,2008-12-12,03:44:44
39.899215,116.383266,0,126,39794.1561226852,2008-12-12,03:44:49
39.8992,116.383181,0,125,39794.1561805556,2008-12-12,03:44:54
39.899205,116.383104,0,115,39794.1562384259,2008-12-12,03:44:59
39.899191,116.383015,0,113,39794.1562962963,2008-12-12,03:45:04
39.899168,116.382927,0,111,39794.1563541667,2008-12-12,03:45:09
39.899167,116.382873,0,111,39794.156412037,2008-12-12,03:45:14
39.899171,116.382794,0,113,39794.1564699074,2008-12-12,03:45:19
39.899187,116.382729,0,113,39794.1565277778,2008-12-12,03:45:24
39.899184,116.382666,0,111,39794.1565856481,2008-12-12,03:45:29
39.899163,116.382572,0,109,39794.1566435185,2008-12-12,03:45:34
39.899153,116.38249,0,110,39794.1567013889,2008-12-12,03:45:39
39.899145,116.382414,0,106,39794.1567592593,2008-12-12,03:45:44
39.899165,116.382346,0,103,39794.1568171296,2008-12-12,03:45:49
39.899169,116.382254,0,103,39794.156875,2008-12-12,03:45:54
39.89917,116.382176,0,102,39794.1569328704,2008-12-12,03:45:59
39.899161,116.382108,0,96,39794.1569907407,2008-12-12,03:46:04
39.899151,116.382023,0,83,39794.1570486111,2008-12-12,03:46:09
39.899144,116.381938,0,73,39794.1571064815,2008-12-12,03:46:14
39.899148,116.381854,0,73,39794.1571643518,2008-12-12,03:46:19
39.899152,116.381766,0,72,39794.1572222222,2008-12-12,03:46:24
39.899156,116.381704,0,72,39794.1572800926,2008-12-12,03:46:29
39.899158,116.381637,0,83,39794.157337963,2008-12-12,03:46:34
39.899137,116.381584,0,85,39794.1573958333,2008-12-12,03:46:39
39.899122,116.381479,0,88,39794.1574537037,2008-12-12,03:46:44
39.899105,116.38141,0,93,39794.1575115741,2008-12-12,03:46:49
39.899096,116.381317,0,99,39794.1575694444,2008-12-12,03:46:54
39.899085,116.38124,0,105,39794.1576273148,2008-12-12,03:46:59
39.899076,116.381173,0,112,39794.1576851852,2008-12-12,03:47:04
39.89907,116.381086,0,117,39794.1577430556,2008-12-12,03:47:09
39.899068,116.381002,0,124,39794.1578009259,2008-12-12,03:47:14
39.89907,116.380947,0,124,39794.1578587963,2008-12-12,03:47:19
39.899074,116.380868,0,129,39794.1579166667,2008-12-12,03:47:24
39.89907,116.380779,0,132,39794.157974537,2008-12-12,03:47:29
39.899051,116.380696,0,122,39794.1580324074,2008-12-12,03:47:34
39.899049,116.38062,0,114,39794.1580902778,2008-12-12,03:47:39
39.899042,116.380541,0,112,39794.1581481481,2008-12-12,03:47:44
39.899025,116.380472,0,115,39794.1582060185,2008-12-12,03:47:49
39.89903,116.380406,0,120,39794.1582638889,2008-12-12,03:47:54
39.899027,116.380326,0,118,39794.1583217593,2008-12-12,03:47:59
39.899017,116.380259,0,118,39794.1583796296,2008-12-12,03:48:04
39.899024,116.38019,0,119,39794.1584375,2008-12-12,03:48:09
39.899032,116.380106,0,119,39794.1584953704,2008-12-12,03:48:14
39.899021,116.380041,0,123,39794.1585532407,2008-12-12,03:48:19
39.899022,116.379963,0,127,39794.1586111111,2008-12-12,03:48:24
39.89903,116.379897,0,124,39794.1586689815,2008-12-12,03:48:29
39.899029,116.379823,0,127,39794.1587268518,2008-12-12,03:48:34
39.899027,116.379756,0,126,39794.1587847222,2008-12-12,03:48:39
39.899038,116.379685,0,127,39794.1588425926,2008-12-12,03:48:44
39.899036,116.379588,0,123,39794.158900463,2008-12-12,03:48:49
39.899042,116.379507,0,116,39794.1589583333,2008-12-12,03:48:54
39.899084,116.379833,0,125,39794.1770138889,2008-12-12,04:14:54
39.89908,116.379902,0,130,39794.1770717593,2008-12-12,04:14:59
39.899077,116.379964,0,134,39794.1771296296,2008-12-12,04:15:04
39.899051,116.380023,0,135,39794.1771875,2008-12-12,04:15:09
39.89905,116.380087,0,145,39794.1772453704,2008-12-12,04:15:14
39.899047,116.380136,0,152,39794.1773032407,2008-12-12,04:15:19
39.899032,116.380207,0,155,39794.1773611111,2008-12-12,04:15:24
39.899032,116.380274,0,156,39794.1774189815,2008-12-12,04:15:29
39.899035,116.38034,0,159,39794.1774768519,2008-12-12,04:15:34
39.899036,116.380381,0,157,39794.1775347222,2008-12-12,04:15:39
39.899055,116.380441,0,157,39794.1775925926,2008-12-12,04:15:44
39.899038,116.380519,0,155,39794.177650463,2008-12-12,04:15:49
39.899026,116.380588,0,157,39794.1777083333,2008-12-12,04:15:54
39.899027,116.380664,0,155,39794.1777662037,2008-12-12,04:15:59
39.899037,116.38073,0,160,39794.1778240741,2008-12-12,04:16:04
39.899039,116.380798,0,165,39794.1778819444,2008-12-12,04:16:09
39.899056,116.380866,0,169,39794.1779398148,2008-12-12,04:16:14
39.899047,116.380942,0,172,39794.1779976852,2008-12-12,04:16:19
39.899043,116.38102,0,171,39794.1780555556,2008-12-12,04:16:24
39.899044,116.381081,0,171,39794.1781134259,2008-12-12,04:16:29
39.899059,116.381136,0,171,39794.1781712963,2008-12-12,04:16:34
39.89906,116.38122,0,175,39794.1782291667,2008-12-12,04:16:39
39.899059,116.381274,0,177,39794.178287037,2008-12-12,04:16:44
39.89907,116.381339,0,180,39794.1783449074,2008-12-12,04:16:49
39.899076,116.381413,0,184,39794.1784027778,2008-12-12,04:16:54
39.899067,116.381467,0,186,39794.1784606481,2008-12-12,04:16:59
39.899068,116.381506,0,189,39794.1785185185,2008-12-12,04:17:04
39.899067,116.381566,0,187,39794.1785763889,2008-12-12,04:17:09
39.899043,116.381648,0,186,39794.1786342593,2008-12-12,04:17:14
39.899062,116.381708,0,182,39794.1786921296,2008-12-12,04:17:19
39.899092,116.381762,0,178,39794.17875,2008-12-12,04:17:24
39.899093,116.381831,0,179,39794.1788078704,2008-12-12,04:17:29
39.899099,116.381896,0,174,39794.1788657407,2008-12-12,04:17:34
39.8991,116.381982,0,169,39794.1789236111,2008-12-12,04:17:39
39.899102,116.382062,0,165,39794.1789814815,2008-12-12,04:17:44
39.899095,116.382145,0,160,39794.1790393519,2008-12-12,04:17:49
39.899113,116.382206,0,158,39794.1790972222,2008-12-12,04:17:54
39.899134,116.382258,0,155,39794.1791550926,2008-12-12,04:17:59
39.899128,116.382321,0,150,39794.179212963,2008-12-12,04:18:04
39.899132,116.382383,0,145,39794.1792708333,2008-12-12,04:18:09
39.899144,116.382443,0,141,39794.1793287037,2008-12-12,04:18:14
39.899141,116.382518,0,138,39794.1793865741,2008-12-12,04:18:19
39.899148,116.382616,0,134,39794.1794444444,2008-12-12,04:18:24
39.899153,116.382687,0,132,39794.1795023148,2008-12-12,04:18:29
39.899147,116.382757,0,128,39794.1795601852,2008-12-12,04:18:34
39.899153,116.382827,0,123,39794.1796180556,2008-12-12,04:18:39
39.899166,116.382893,0,119,39794.1796759259,2008-12-12,04:18:44
39.899166,116.38297,0,109,39794.1797337963,2008-12-12,04:18:49
39.899172,116.383052,0,99,39794.1797916667,2008-12-12,04:18:54
39.899185,116.383121,0,91,39794.179849537,2008-12-12,04:18:59
39.899192,116.383192,0,81,39794.1799074074,2008-12-12,04:19:04
39.899204,116.383251,0,73,39794.1799652778,2008-12-12,04:19:09
39.899205,116.383315,0,71,39794.1800231481,2008-12-12,04:19:14
39.899198,116.383373,0,67,39794.1800810185,2008-12-12,04:19:19
39.899199,116.383475,0,61,39794.1801388889,2008-12-12,04:19:24
39.899199,116.383538,0,54,39794.1801967593,2008-12-12,04:19:29
39.899203,116.383615,0,52,39794.1802546296,2008-12-12,04:19:34
39.899209,116.383703,0,52,39794.1803125,2008-12-12,04:19:39
39.899216,116.383781,0,56,39794.1803703704,2008-12-12,04:19:44
39.899231,116.383865,0,62,39794.1804282407,2008-12-12,04:19:49
39.899234,116.383916,0,66,39794.1804861111,2008-12-12,04:19:54
39.899241,116.383968,0,64,39794.1805439815,2008-12-12,04:19:59
39.89924,116.384043,0,61,39794.1806018518,2008-12-12,04:20:04
39.89923,116.384117,0,58,39794.1806597222,2008-12-12,04:20:09
39.899228,116.384214,0,56,39794.1807175926,2008-12-12,04:20:14
39.899244,116.384262,0,53,39794.180775463,2008-12-12,04:20:19
39.899262,116.38431,0,49,39794.1808333333,2008-12-12,04:20:24
39.899248,116.384399,0,44,39794.1808912037,2008-12-12,04:20:29
39.899241,116.384491,0,42,39794.1809490741,2008-12-12,04:20:34
39.89924,116.38456,0,41,39794.1810069444,2008-12-12,04:20:39
39.899261,116.384592,0,41,39794.1810648148,2008-12-12,04:20:44
39.89926,116.384672,0,37,39794.1811226852,2008-12-12,04:20:49
39.899256,116.384757,0,36,39794.1811805556,2008-12-12,04:20:54
39.899283,116.384813,0,35,39794.1812384259,2008-12-12,04:20:59
39.899288,116.3849,0,40,39794.1812962963,2008-12-12,04:21:04
39.899279,116.384976,0,41,39794.1813541667,2008-12-12,04:21:09
39.899284,116.385037,0,39,39794.181412037,2008-12-12,04:21:14
39.899288,116.385104,0,37,39794.1814699074,2008-12-12,04:21:19
39.899308,116.385152,0,38,39794.1815277778,2008-12-12,04:21:24
39.899287,116.385225,0,36,39794.1815856481,2008-12-12,04:21:29
39.899279,116.385304,0,34,39794.1816435185,2008-12-12,04:21:34
39.899301,116.385371,0,30,39794.1817013889,2008-12-12,04:21:39
39.89934,116.385392,0,26,39794.1817592593,2008-12-12,04:21:44
39.899397,116.385399,0,26,39794.1818171296,2008-12-12,04:21:49
39.899438,116.385389,0,25,39794.181875,2008-12-12,04:21:54
39.899524,116.385429,0,33,39794.1819328704,2008-12-12,04:21:59
39.899573,116.385429,0,37,39794.1819907407,2008-12-12,04:22:04
39.899621,116.385434,0,35,39794.1820486111,2008-12-12,04:22:09
39.899676,116.385421,0,35,39794.1821064815,2008-12-12,04:22:14
39.899723,116.385409,0,39,39794.1821643518,2008-12-12,04:22:19
39.899754,116.385411,0,43,39794.1822222222,2008-12-12,04:22:24
39.899792,116.385402,0,51,39794.1822800926,2008-12-12,04:22:29
39.89985,116.385397,0,54,39794.182337963,2008-12-12,04:22:34
39.899885,116.385369,0,56,39794.1823958333,2008-12-12,04:22:39
39.899924,116.385374,0,56,39794.1824537037,2008-12-12,04:22:44
39.899997,116.385356,0,52,39794.1825115741,2008-12-12,04:22:49
39.900027,116.385317,0,50,39794.1825694444,2008-12-12,04:22:54
39.900073,116.385302,0,48,39794.1826273148,2008-12-12,04:22:59
39.900112,116.385275,0,46,39794.1826851852,2008-12-12,04:23:04
39.90015,116.385224,0,45,39794.1827430556,2008-12-12,04:23:09
39.90019,116.385207,0,43,39794.1828009259,2008-12-12,04:23:14
39.900236,116.385235,0,42,39794.1828587963,2008-12-12,04:23:19
39.900276,116.385325,0,42,39794.1829166667,2008-12-12,04:23:24
39.900314,116.385469,0,55,39794.182974537,2008-12-12,04:23:29
39.90035,116.385497,0,51,39794.1830324074,2008-12-12,04:23:34
39.900357,116.385523,0,52,39794.1830902778,2008-12-12,04:23:39
39.900372,116.385578,0,50,39794.1831481481,2008-12-12,04:23:44
39.900396,116.385619,0,50,39794.1832060185,2008-12-12,04:23:49
39.900402,116.385669,0,50,39794.1832638889,2008-12-12,04:23:54
39.900411,116.385732,0,49,39794.1833217593,2008-12-12,04:23:59
39.900416,116.385832,0,52,39794.1833796296,2008-12-12,04:24:04
39.900436,116.385952,0,66,39794.1834375,2008-12-12,04:24:09
39.900443,116.386029,0,76,39794.1834953704,2008-12-12,04:24:14
39.900441,116.386099,0,82,39794.1835532407,2008-12-12,04:24:19
39.900447,116.386142,0,85,39794.1836111111,2008-12-12,04:24:24
39.90044,116.386239,0,93,39794.1836689815,2008-12-12,04:24:29
39.900441,116.386296,0,97,39794.1837268519,2008-12-12,04:24:34
39.900441,116.386361,0,103,39794.1837847222,2008-12-12,04:24:39
39.900437,116.386408,0,106,39794.1838425926,2008-12-12,04:24:44
39.900444,116.386475,0,110,39794.183900463,2008-12-12,04:24:49
39.900454,116.386537,0,114,39794.1839583333,2008-12-12,04:24:54
39.900468,116.386615,0,119,39794.1840162037,2008-12-12,04:24:59
39.900495,116.386639,0,125,39794.1840740741,2008-12-12,04:25:04
39.900505,116.386691,0,133,39794.1841319444,2008-12-12,04:25:09
39.900527,116.38673,0,137,39794.1841898148,2008-12-12,04:25:14
39.900561,116.386752,0,139,39794.1842476852,2008-12-12,04:25:19
39.900595,116.386765,0,139,39794.1843055556,2008-12-12,04:25:24
39.900614,116.38676,0,138,39794.1843634259,2008-12-12,04:25:29
39.900634,116.386757,0,136,39794.1844212963,2008-12-12,04:25:34
39.900666,116.386766,0,134,39794.1844791667,2008-12-12,04:25:39
39.90073,116.386765,0,132,39794.184537037,2008-12-12,04:25:44
39.901142,116.386413,0,133,39794.1848263889,2008-12-12,04:26:09
39.901035,116.386404,0,133,39794.1848842593,2008-12-12,04:26:14
39.900682,116.386067,0,134,39794.1852314815,2008-12-12,04:26:44
39.900785,116.386347,0,137,39794.1852893519,2008-12-12,04:26:49
39.900862,116.386455,0,129,39794.1853472222,2008-12-12,04:26:54
39.900853,116.38648,0,128,39794.1854050926,2008-12-12,04:26:59
39.900886,116.386455,0,132,39794.185462963,2008-12-12,04:27:04
39.900877,116.386478,0,132,39794.1855208333,2008-12-12,04:27:09
39.900904,116.386467,0,134,39794.1855787037,2008-12-12,04:27:14
39.900925,116.386458,0,134,39794.1856365741,2008-12-12,04:27:19
39.900935,116.386448,0,135,39794.1856944444,2008-12-12,04:27:24
39.900935,116.386448,0,135,39794.1857291667,2008-12-12,04:27:27
39.900943,116.386447,0,135,39794.1857523148,2008-12-12,04:27:29
39.900945,116.386437,0,135,39794.1858101852,2008-12-12,04:27:34
39.900945,116.386437,0,135,39794.1858449074,2008-12-12,04:27:37
39.900945,116.386433,0,135,39794.1858680556,2008-12-12,04:27:39
39.900958,116.386412,0,135,39794.1859259259,2008-12-12,04:27:44
39.900953,116.386437,0,134,39794.1859837963,2008-12-12,04:27:49
39.900924,116.386443,0,134,39794.1860416667,2008-12-12,04:27:54
39.900868,116.386469,0,134,39794.186099537,2008-12-12,04:27:59
39.900867,116.386444,0,134,39794.1861574074,2008-12-12,04:28:04
39.900941,116.386363,0,135,39794.1862152778,2008-12-12,04:28:09
39.900894,116.386332,0,139,39794.1862731481,2008-12-12,04:28:14
39.900883,116.38626,0,141,39794.1863310185,2008-12-12,04:28:19
39.900876,116.386367,0,142,39794.1863888889,2008-12-12,04:28:24
39.900876,116.386367,0,142,39794.1864236111,2008-12-12,04:28:27
39.900876,116.386364,0,142,39794.1864467593,2008-12-12,04:28:29
39.901169,116.385996,0,139,39794.1866782407,2008-12-12,04:28:49
39.901183,116.386028,0,138,39794.1867361111,2008-12-12,04:28:54
39.901183,116.386028,0,138,39794.1867708333,2008-12-12,04:28:57
39.901175,116.386021,0,139,39794.1867939815,2008-12-12,04:28:59
39.901225,116.386019,0,138,39794.1868518519,2008-12-12,04:29:04
39.901253,116.386024,0,138,39794.1869097222,2008-12-12,04:29:09
39.901172,116.386042,0,141,39794.1869675926,2008-12-12,04:29:14
39.901172,116.386042,0,141,39794.1870023148,2008-12-12,04:29:17
39.901176,116.386041,0,138,39794.187025463,2008-12-12,04:29:19
39.901187,116.386041,0,135,39794.1870833333,2008-12-12,04:29:24
39.901187,116.386041,0,135,39794.1871180556,2008-12-12,04:29:27
39.901186,116.386033,0,135,39794.1871412037,2008-12-12,04:29:29
39.901183,116.386024,0,135,39794.1871990741,2008-12-12,04:29:34
39.901101,116.385999,0,142,39794.1872569444,2008-12-12,04:29:39
39.901111,116.385996,0,141,39794.1873148148,2008-12-12,04:29:44
39.901116,116.386007,0,140,39794.1873726852,2008-12-12,04:29:49
