# Supplementary material for: A location privacy protection method based on blockchain and threshold cryptography
Source: PLoS One. 2025 Jun 4;20(6):e0324551. doi: 10.1371/journal.pone.0324551 (PMC12136415; doi:10.1371/journal.pone.0324551)
Supplement: S1 File — (ZIP) [file pone.0324551.s001.zip › Data/002/Trajectory/20081212114702.plt]

Geolife trajectory
WGS 84
Altitude is in Feet
Reserved 3
0,2,255,My Track,0,0,2,8421376
0
39.900823,116.384715,0,450,39794.4909953704,2008-12-12,11:47:02
39.900792,116.384782,0,416,39794.4910532407,2008-12-12,11:47:07
39.900843,116.384891,0,408,39794.4911111111,2008-12-12,11:47:12
39.900753,116.385153,0,381,39794.4911689815,2008-12-12,11:47:17
39.900664,116.38512,0,361,39794.4912268519,2008-12-12,11:47:22
39.900672,116.385072,0,360,39794.4912847222,2008-12-12,11:47:27
39.900688,116.385024,0,360,39794.4913425926,2008-12-12,11:47:32
39.900718,116.38498,0,359,39794.491400463,2008-12-12,11:47:37
39.900759,116.384903,0,358,39794.4914583333,2008-12-12,11:47:42
39.900785,116.384861,0,351,39794.4915162037,2008-12-12,11:47:47
39.900804,116.384805,0,348,39794.4915740741,2008-12-12,11:47:52
39.900786,116.384721,0,345,39794.4916319444,2008-12-12,11:47:57
39.900892,116.384651,0,336,39794.4916898148,2008-12-12,11:48:02
39.900922,116.384559,0,332,39794.4917476852,2008-12-12,11:48:07
39.900939,116.3845,0,324,39794.4918055556,2008-12-12,11:48:12
39.900891,116.38444,0,318,39794.4918634259,2008-12-12,11:48:17
39.90076,116.384392,0,291,39794.4919212963,2008-12-12,11:48:22
39.900736,116.384344,0,282,39794.4919791667,2008-12-12,11:48:27
39.90073,116.384297,0,275,39794.492037037,2008-12-12,11:48:32
39.900736,116.38423,0,268,39794.4920949074,2008-12-12,11:48:37
39.900734,116.384171,0,262,39794.4921527778,2008-12-12,11:48:42
39.900724,116.384111,0,255,39794.4922106481,2008-12-12,11:48:47
39.900709,116.384045,0,248,39794.4922685185,2008-12-12,11:48:52
39.900672,116.384005,0,240,39794.4923263889,2008-12-12,11:48:57
39.900269,116.38428,0,100,39794.4923842593,2008-12-12,11:49:02
39.900315,116.384188,0,96,39794.4924421296,2008-12-12,11:49:07
39.900365,116.384099,0,91,39794.4925,2008-12-12,11:49:12
39.900392,116.384033,0,87,39794.4925578704,2008-12-12,11:49:17
39.900424,116.383938,0,81,39794.4926157407,2008-12-12,11:49:22
39.900442,116.383866,0,77,39794.4926736111,2008-12-12,11:49:27
39.900464,116.383796,0,75,39794.4927314815,2008-12-12,11:49:32
39.9005,116.38372,0,76,39794.4927893518,2008-12-12,11:49:37
39.900422,116.383618,0,77,39794.4928472222,2008-12-12,11:49:42
39.900461,116.383501,0,73,39794.4929050926,2008-12-12,11:49:47
39.900458,116.383445,0,69,39794.492962963,2008-12-12,11:49:52
39.900478,116.383358,0,66,39794.4930208333,2008-12-12,11:49:57
39.900483,116.383296,0,62,39794.4930787037,2008-12-12,11:50:02
39.900484,116.383209,0,60,39794.4931365741,2008-12-12,11:50:07
39.900487,116.383146,0,57,39794.4931944444,2008-12-12,11:50:12
39.900508,116.383068,0,53,39794.4932523148,2008-12-12,11:50:17
39.900516,116.383015,0,49,39794.4933101852,2008-12-12,11:50:22
39.900558,116.382966,0,46,39794.4933680556,2008-12-12,11:50:27
39.900554,116.382904,0,43,39794.4934259259,2008-12-12,11:50:32
39.900531,116.38284,0,39,39794.4934837963,2008-12-12,11:50:37
39.900575,116.382724,0,35,39794.4935416667,2008-12-12,11:50:42
39.900591,116.382638,0,35,39794.493599537,2008-12-12,11:50:47
39.900536,116.382491,0,41,39794.4936574074,2008-12-12,11:50:52
39.900551,116.382427,0,41,39794.4937152778,2008-12-12,11:50:57
39.900567,116.382374,0,41,39794.4937731481,2008-12-12,11:51:02
39.900576,116.382293,0,41,39794.4938310185,2008-12-12,11:51:07
39.900557,116.382179,0,40,39794.4938888889,2008-12-12,11:51:12
39.900543,116.382104,0,37,39794.4939467593,2008-12-12,11:51:17
39.900525,116.382026,0,38,39794.4940046296,2008-12-12,11:51:22
39.900513,116.381959,0,37,39794.4940625,2008-12-12,11:51:27
39.900491,116.381857,0,38,39794.4941203704,2008-12-12,11:51:32
39.900534,116.381713,0,66,39794.4941782407,2008-12-12,11:51:37
39.900486,116.381657,0,65,39794.4942361111,2008-12-12,11:51:42
39.900416,116.381647,0,61,39794.4942939815,2008-12-12,11:51:47
39.90034,116.381644,0,57,39794.4943518518,2008-12-12,11:51:52
39.900284,116.381659,0,53,39794.4944097222,2008-12-12,11:51:57
39.900224,116.381692,0,53,39794.4944675926,2008-12-12,11:52:02
39.900168,116.381672,0,51,39794.494525463,2008-12-12,11:52:07
39.900109,116.381686,0,49,39794.4945833333,2008-12-12,11:52:12
39.90006,116.381673,0,56,39794.4946412037,2008-12-12,11:52:17
39.899994,116.381645,0,57,39794.4946990741,2008-12-12,11:52:22
39.899934,116.381647,0,56,39794.4947569444,2008-12-12,11:52:27
39.89987,116.381681,0,56,39794.4948148148,2008-12-12,11:52:32
39.899795,116.381678,0,55,39794.4948726852,2008-12-12,11:52:37
39.89972,116.381672,0,53,39794.4949305556,2008-12-12,11:52:42
39.899662,116.381678,0,52,39794.4949884259,2008-12-12,11:52:47
39.899591,116.381684,0,49,39794.4950462963,2008-12-12,11:52:52
39.899539,116.381713,0,51,39794.4951041667,2008-12-12,11:52:57
39.899483,116.381723,0,48,39794.495162037,2008-12-12,11:53:02
39.899426,116.381704,0,48,39794.4952199074,2008-12-12,11:53:07
39.899368,116.381712,0,47,39794.4952777778,2008-12-12,11:53:12
39.8993,116.38168,0,46,39794.4953356481,2008-12-12,11:53:17
39.899243,116.381674,0,42,39794.4953935185,2008-12-12,11:53:22
39.899158,116.381691,0,54,39794.4954513889,2008-12-12,11:53:27
39.89908,116.381689,0,62,39794.4955092593,2008-12-12,11:53:32
39.89908,116.381631,0,64,39794.4955671296,2008-12-12,11:53:37
39.899087,116.381585,0,68,39794.495625,2008-12-12,11:53:42
39.899063,116.38151,0,74,39794.4956828704,2008-12-12,11:53:47
39.899049,116.381427,0,84,39794.4957407407,2008-12-12,11:53:52
39.899041,116.381331,0,95,39794.4957986111,2008-12-12,11:53:57
39.899044,116.38127,0,98,39794.4958564815,2008-12-12,11:54:02
39.899047,116.381203,0,100,39794.4959143519,2008-12-12,11:54:07
39.899063,116.38112,0,100,39794.4959722222,2008-12-12,11:54:12
39.899079,116.381031,0,98,39794.4960300926,2008-12-12,11:54:17
39.899073,116.380945,0,103,39794.496087963,2008-12-12,11:54:22
39.89906,116.380856,0,105,39794.4961458333,2008-12-12,11:54:27
39.899077,116.380773,0,106,39794.4962037037,2008-12-12,11:54:32
39.899076,116.380688,0,100,39794.4962615741,2008-12-12,11:54:37
39.899029,116.380584,0,100,39794.4963194444,2008-12-12,11:54:42
39.899032,116.380503,0,93,39794.4963773148,2008-12-12,11:54:47
39.899043,116.380436,0,94,39794.4964351852,2008-12-12,11:54:52
39.899049,116.380362,0,96,39794.4964930556,2008-12-12,11:54:57
39.899067,116.380308,0,95,39794.4965509259,2008-12-12,11:55:02
39.899081,116.380258,0,93,39794.4966087963,2008-12-12,11:55:07
39.899086,116.380238,0,91,39794.4966666667,2008-12-12,11:55:12
39.899095,116.380229,0,91,39794.496724537,2008-12-12,11:55:17
39.899103,116.380221,0,91,39794.4967824074,2008-12-12,11:55:22
39.899103,116.380221,0,91,39794.4968171296,2008-12-12,11:55:25
39.8991,116.380218,0,91,39794.4968402778,2008-12-12,11:55:27
39.899017,116.380229,0,92,39794.4968981481,2008-12-12,11:55:32
39.899016,116.380148,0,94,39794.4969560185,2008-12-12,11:55:37
39.899019,116.380058,0,96,39794.4970138889,2008-12-12,11:55:42
39.899019,116.379997,0,97,39794.4970717593,2008-12-12,11:55:47
39.89901,116.380002,0,97,39794.4971296296,2008-12-12,11:55:52
39.899024,116.379926,0,96,39794.4971875,2008-12-12,11:55:57
39.899013,116.379832,0,94,39794.4972453704,2008-12-12,11:56:02
39.89901,116.379761,0,93,39794.4973032407,2008-12-12,11:56:07
39.898998,116.379738,0,91,39794.4973611111,2008-12-12,11:56:12
39.898992,116.379736,0,91,39794.4974189815,2008-12-12,11:56:17
39.898986,116.379735,0,91,39794.4974768519,2008-12-12,11:56:22
39.898986,116.379734,0,91,39794.4975347222,2008-12-12,11:56:27
39.898983,116.37973,0,91,39794.4975925926,2008-12-12,11:56:32
39.898983,116.37973,0,91,39794.4976273148,2008-12-12,11:56:35
39.898984,116.379728,0,91,39794.497650463,2008-12-12,11:56:37
39.898986,116.379698,0,92,39794.4977083333,2008-12-12,11:56:42
39.899013,116.379636,0,93,39794.4977662037,2008-12-12,11:56:47
39.899025,116.379587,0,95,39794.4978240741,2008-12-12,11:56:52
39.899027,116.379512,0,92,39794.4978819444,2008-12-12,11:56:57
39.899036,116.379446,0,92,39794.4979398148,2008-12-12,11:57:02
39.899022,116.379394,0,94,39794.4979976852,2008-12-12,11:57:07
39.898966,116.37936,0,97,39794.4980555556,2008-12-12,11:57:12
39.898969,116.379368,0,95,39794.4981134259,2008-12-12,11:57:17
39.89897,116.379366,0,94,39794.4981712963,2008-12-12,11:57:22
39.898969,116.379365,0,94,39794.4982291667,2008-12-12,11:57:27
39.898969,116.379365,0,94,39794.4982638889,2008-12-12,11:57:30
39.898975,116.379363,0,94,39794.498287037,2008-12-12,11:57:32
39.898994,116.379306,0,95,39794.4983449074,2008-12-12,11:57:37
39.899007,116.379261,0,97,39794.4984027778,2008-12-12,11:57:42
39.899003,116.379198,0,99,39794.4984606481,2008-12-12,11:57:47
39.898999,116.37914,0,102,39794.4985185185,2008-12-12,11:57:52
39.899023,116.379087,0,101,39794.4985763889,2008-12-12,11:57:57
39.899028,116.379044,0,101,39794.4986342593,2008-12-12,11:58:02
39.899023,116.378991,0,103,39794.4986921296,2008-12-12,11:58:07
39.899013,116.378929,0,107,39794.49875,2008-12-12,11:58:12
39.898994,116.378864,0,108,39794.4988078704,2008-12-12,11:58:17
39.898991,116.37879,0,109,39794.4988657407,2008-12-12,11:58:22
39.898972,116.378709,0,107,39794.4989236111,2008-12-12,11:58:27
39.898968,116.378646,0,110,39794.4989814815,2008-12-12,11:58:32
39.898938,116.378576,0,112,39794.4990393519,2008-12-12,11:58:37
39.898914,116.378534,0,117,39794.4990972222,2008-12-12,11:58:42
39.898934,116.37846,0,117,39794.4991550926,2008-12-12,11:58:47
39.898973,116.378378,0,108,39794.499212963,2008-12-12,11:58:52
39.898996,116.378319,0,104,39794.4992708333,2008-12-12,11:58:57
39.899032,116.378293,0,99,39794.4993287037,2008-12-12,11:59:02
39.899054,116.378276,0,93,39794.4993865741,2008-12-12,11:59:07
39.899054,116.378239,0,90,39794.4994444444,2008-12-12,11:59:12
39.899052,116.378195,0,86,39794.4995023148,2008-12-12,11:59:17
39.899056,116.378156,0,87,39794.4995601852,2008-12-12,11:59:22
39.899088,116.378134,0,84,39794.4996180556,2008-12-12,11:59:27
39.899095,116.378134,0,84,39794.4996759259,2008-12-12,11:59:32
39.899095,116.378134,0,84,39794.4997106481,2008-12-12,11:59:35
39.899095,116.37813,0,83,39794.4997337963,2008-12-12,11:59:37
39.899125,116.378114,0,84,39794.4997916667,2008-12-12,11:59:42
39.899156,116.378091,0,85,39794.499849537,2008-12-12,11:59:47
39.899177,116.378081,0,86,39794.4999074074,2008-12-12,11:59:52
39.899211,116.378075,0,87,39794.4999652778,2008-12-12,11:59:57
39.899237,116.378078,0,88,39794.5000231481,2008-12-12,12:00:02
39.899289,116.378062,0,89,39794.5000810185,2008-12-12,12:00:07
39.899324,116.378028,0,94,39794.5001388889,2008-12-12,12:00:12
39.899342,116.378017,0,98,39794.5001967593,2008-12-12,12:00:17
39.899375,116.378005,0,102,39794.5002546296,2008-12-12,12:00:22
39.899374,116.377951,0,106,39794.5003125,2008-12-12,12:00:27
39.899381,116.377934,0,107,39794.5003703704,2008-12-12,12:00:32
39.899395,116.377913,0,108,39794.5004282407,2008-12-12,12:00:37
39.899411,116.377865,0,111,39794.5004861111,2008-12-12,12:00:42
39.899412,116.377844,0,114,39794.5005439815,2008-12-12,12:00:47
39.899403,116.377831,0,115,39794.5006018518,2008-12-12,12:00:52
39.899391,116.377811,0,116,39794.5006597222,2008-12-12,12:00:57
39.899153,116.37779,0,223,39794.5098611111,2008-12-12,12:14:12
39.899092,116.37784,0,224,39794.5099189815,2008-12-12,12:14:17
39.899068,116.377854,0,224,39794.5099768518,2008-12-12,12:14:22
39.899022,116.377888,0,226,39794.5100347222,2008-12-12,12:14:27
39.89898,116.378026,0,224,39794.5100925926,2008-12-12,12:14:32
39.898883,116.378139,0,209,39794.510150463,2008-12-12,12:14:37
39.898883,116.378152,0,189,39794.5102083333,2008-12-12,12:14:42
39.898883,116.378152,0,189,39794.5102430556,2008-12-12,12:14:45
39.898876,116.378152,0,172,39794.5102662037,2008-12-12,12:14:47
39.898893,116.378137,0,171,39794.5103240741,2008-12-12,12:14:52
39.898891,116.378157,0,173,39794.5103819444,2008-12-12,12:14:57
39.898837,116.378201,0,175,39794.5104398148,2008-12-12,12:15:02
39.898783,116.378239,0,180,39794.5104976852,2008-12-12,12:15:07
39.89875,116.37823,0,186,39794.5105555556,2008-12-12,12:15:12
39.898696,116.378237,0,188,39794.5106134259,2008-12-12,12:15:17
39.898645,116.378209,0,191,39794.5106712963,2008-12-12,12:15:22
39.898586,116.378198,0,189,39794.5107291667,2008-12-12,12:15:27
39.898514,116.378197,0,193,39794.510787037,2008-12-12,12:15:32
39.898392,116.378168,0,188,39794.5108449074,2008-12-12,12:15:37
39.898316,116.378165,0,181,39794.5109027778,2008-12-12,12:15:42
39.898238,116.378179,0,173,39794.5109606481,2008-12-12,12:15:47
39.898184,116.378179,0,174,39794.5110185185,2008-12-12,12:15:52
39.898113,116.378192,0,171,39794.5110763889,2008-12-12,12:15:57
39.898027,116.378215,0,165,39794.5111342593,2008-12-12,12:16:02
39.897941,116.37823,0,167,39794.5111921296,2008-12-12,12:16:07
39.897796,116.378315,0,155,39794.51125,2008-12-12,12:16:12
39.897712,116.378349,0,147,39794.5113078704,2008-12-12,12:16:17
39.897639,116.378393,0,142,39794.5113657407,2008-12-12,12:16:22
39.897579,116.378399,0,140,39794.5114236111,2008-12-12,12:16:27
39.8975,116.378372,0,143,39794.5114814815,2008-12-12,12:16:32
39.897424,116.378355,0,146,39794.5115393519,2008-12-12,12:16:37
39.897342,116.37828,0,153,39794.5115972222,2008-12-12,12:16:42
39.897286,116.378222,0,155,39794.5116550926,2008-12-12,12:16:47
39.89723,116.378216,0,160,39794.511712963,2008-12-12,12:16:52
39.897188,116.378205,0,155,39794.5117708333,2008-12-12,12:16:57
39.897125,116.378191,0,154,39794.5118287037,2008-12-12,12:17:02
39.897053,116.378196,0,153,39794.5118865741,2008-12-12,12:17:07
39.89701,116.378192,0,148,39794.5119444444,2008-12-12,12:17:12
39.897039,116.378177,0,146,39794.5120023148,2008-12-12,12:17:17
39.897127,116.378128,0,142,39794.5120601852,2008-12-12,12:17:22
39.8974,116.378066,0,135,39794.5121180556,2008-12-12,12:17:27
39.897807,116.378031,0,128,39794.5121759259,2008-12-12,12:17:32
39.898178,116.377988,0,129,39794.5122337963,2008-12-12,12:17:37
39.898459,116.377959,0,127,39794.5122916667,2008-12-12,12:17:42
39.898538,116.377969,0,127,39794.512349537,2008-12-12,12:17:47
39.898641,116.377943,0,123,39794.5124074074,2008-12-12,12:17:52
39.898752,116.377804,0,122,39794.5124652778,2008-12-12,12:17:57
39.898806,116.377506,0,113,39794.5125231481,2008-12-12,12:18:02
39.898781,116.377102,0,111,39794.5125810185,2008-12-12,12:18:07
39.898735,116.376633,0,114,39794.5126388889,2008-12-12,12:18:12
39.898738,116.376144,0,114,39794.5126967593,2008-12-12,12:18:17
39.898714,116.375664,0,117,39794.5127546296,2008-12-12,12:18:22
39.89869,116.37521,0,117,39794.5128125,2008-12-12,12:18:27
39.898667,116.374733,0,121,39794.5128703704,2008-12-12,12:18:32
39.898669,116.374255,0,124,39794.5129282407,2008-12-12,12:18:37
39.898654,116.373773,0,131,39794.5129861111,2008-12-12,12:18:42
39.898645,116.37338,0,135,39794.5130439815,2008-12-12,12:18:47
39.898624,116.372987,0,140,39794.5131018519,2008-12-12,12:18:52
39.898616,116.372543,0,142,39794.5131597222,2008-12-12,12:18:57
39.898591,116.372169,0,142,39794.5132175926,2008-12-12,12:19:02
39.898572,116.37179,0,141,39794.513275463,2008-12-12,12:19:07
39.898555,116.371465,0,144,39794.5133333333,2008-12-12,12:19:12
39.898559,116.371295,0,143,39794.5133912037,2008-12-12,12:19:17
39.898562,116.371274,0,140,39794.5134490741,2008-12-12,12:19:22
39.898562,116.371274,0,140,39794.5134837963,2008-12-12,12:19:25
39.898563,116.371279,0,139,39794.5135069444,2008-12-12,12:19:27
39.898559,116.371137,0,143,39794.5135648148,2008-12-12,12:19:32
39.898539,116.370828,0,146,39794.5136226852,2008-12-12,12:19:37
39.898564,116.37055,0,154,39794.5136805556,2008-12-12,12:19:42
39.898642,116.370273,0,153,39794.5137384259,2008-12-12,12:19:47
39.898623,116.369811,0,158,39794.5137962963,2008-12-12,12:19:52
39.898638,116.369264,0,168,39794.5138541667,2008-12-12,12:19:57
39.898607,116.368827,0,172,39794.513912037,2008-12-12,12:20:02
39.898604,116.368578,0,173,39794.5139699074,2008-12-12,12:20:07
39.898595,116.368414,0,170,39794.5140277778,2008-12-12,12:20:12
39.898677,116.368228,0,167,39794.5140856481,2008-12-12,12:20:17
39.898939,116.368159,0,153,39794.5141435185,2008-12-12,12:20:22
39.899216,116.368182,0,133,39794.5142013889,2008-12-12,12:20:27
39.899592,116.368212,0,116,39794.5142592593,2008-12-12,12:20:32
39.900017,116.36819,0,109,39794.5143171296,2008-12-12,12:20:37
39.900487,116.368169,0,104,39794.514375,2008-12-12,12:20:42
39.900982,116.368132,0,100,39794.5144328704,2008-12-12,12:20:47
39.901455,116.368125,0,108,39794.5144907407,2008-12-12,12:20:52
39.901956,116.368113,0,106,39794.5145486111,2008-12-12,12:20:57
39.902422,116.368075,0,112,39794.5146064815,2008-12-12,12:21:02
39.902833,116.368044,0,111,39794.5146643519,2008-12-12,12:21:07
39.903093,116.368003,0,124,39794.5147222222,2008-12-12,12:21:12
39.903257,116.36797,0,113,39794.5147800926,2008-12-12,12:21:17
39.903552,116.367962,0,111,39794.514837963,2008-12-12,12:21:22
39.903874,116.367965,0,109,39794.5148958333,2008-12-12,12:21:27
39.904063,116.368004,0,112,39794.5149537037,2008-12-12,12:21:32
39.904178,116.368037,0,113,39794.5150115741,2008-12-12,12:21:37
39.904231,116.368011,0,116,39794.5150694444,2008-12-12,12:21:42
39.904259,116.368005,0,118,39794.5151273148,2008-12-12,12:21:47
39.9044,116.367993,0,130,39794.5151851852,2008-12-12,12:21:52
39.904392,116.367985,0,136,39794.5152430556,2008-12-12,12:21:57
39.904392,116.367985,0,136,39794.5152777778,2008-12-12,12:22:00
39.904393,116.367984,0,137,39794.5153009259,2008-12-12,12:22:02
39.904447,116.36798,0,141,39794.5153587963,2008-12-12,12:22:07
39.904502,116.367954,0,145,39794.5154166667,2008-12-12,12:22:12
39.904571,116.367923,0,145,39794.515474537,2008-12-12,12:22:17
39.904741,116.367892,0,147,39794.5155324074,2008-12-12,12:22:22
39.904877,116.36787,0,152,39794.5155902778,2008-12-12,12:22:27
39.904933,116.367839,0,156,39794.5156481481,2008-12-12,12:22:32
39.904978,116.367784,0,147,39794.5157060185,2008-12-12,12:22:37
39.904984,116.367784,0,151,39794.5157638889,2008-12-12,12:22:42
39.904986,116.367784,0,152,39794.5158217593,2008-12-12,12:22:47
39.904986,116.367784,0,152,39794.5158564815,2008-12-12,12:22:50
39.90499,116.367785,0,153,39794.5158796296,2008-12-12,12:22:52
39.905005,116.367787,0,153,39794.5159375,2008-12-12,12:22:57
39.905019,116.367788,0,153,39794.5159953704,2008-12-12,12:23:02
39.905033,116.367784,0,154,39794.5160532407,2008-12-12,12:23:07
39.90525,116.367741,0,167,39794.5161111111,2008-12-12,12:23:12
39.90558,116.367905,0,133,39794.5161689815,2008-12-12,12:23:17
39.905843,116.367923,0,126,39794.5162268518,2008-12-12,12:23:22
39.906089,116.367928,0,125,39794.5162847222,2008-12-12,12:23:27
39.906267,116.367918,0,125,39794.5163425926,2008-12-12,12:23:32
39.906403,116.367892,0,126,39794.516400463,2008-12-12,12:23:37
39.906581,116.367911,0,122,39794.5164583333,2008-12-12,12:23:42
39.906747,116.367898,0,120,39794.5165162037,2008-12-12,12:23:47
39.906992,116.367897,0,118,39794.5165740741,2008-12-12,12:23:52
39.907137,116.367882,0,125,39794.5166319444,2008-12-12,12:23:57
39.907173,116.36786,0,123,39794.5166898148,2008-12-12,12:24:02
39.90721,116.367867,0,119,39794.5167476852,2008-12-12,12:24:07
39.907328,116.367834,0,123,39794.5168055556,2008-12-12,12:24:12
39.907415,116.367832,0,135,39794.5168634259,2008-12-12,12:24:17
39.907473,116.367784,0,167,39794.5169212963,2008-12-12,12:24:22
39.907506,116.367785,0,201,39794.5169791667,2008-12-12,12:24:27
39.907481,116.36783,0,215,39794.517037037,2008-12-12,12:24:32
39.907466,116.368278,0,229,39794.5170949074,2008-12-12,12:24:37
39.907494,116.368821,0,242,39794.5171527778,2008-12-12,12:24:42
39.907615,116.369359,0,248,39794.5172106481,2008-12-12,12:24:47
39.907738,116.369952,0,242,39794.5172685185,2008-12-12,12:24:52
39.907526,116.370002,0,237,39794.5173263889,2008-12-12,12:24:57
39.907122,116.369991,0,229,39794.5173842593,2008-12-12,12:25:02
39.906686,116.370005,0,205,39794.5174421296,2008-12-12,12:25:07
39.906428,116.370057,0,183,39794.5175,2008-12-12,12:25:12
39.906343,116.370071,0,169,39794.5175578704,2008-12-12,12:25:17
39.906201,116.370089,0,157,39794.5176157407,2008-12-12,12:25:22
39.905982,116.36993,0,147,39794.5176736111,2008-12-12,12:25:27
39.905924,116.36957,0,144,39794.5177314815,2008-12-12,12:25:32
39.905928,116.369291,0,139,39794.5177893518,2008-12-12,12:25:37
39.905909,116.369112,0,140,39794.5178472222,2008-12-12,12:25:42
39.9059,116.368961,0,141,39794.5179050926,2008-12-12,12:25:47
39.905894,116.368855,0,140,39794.517962963,2008-12-12,12:25:52
39.905896,116.36874,0,139,39794.5180208333,2008-12-12,12:25:57
39.905902,116.368642,0,141,39794.5180787037,2008-12-12,12:26:02
39.90592,116.368573,0,137,39794.5181365741,2008-12-12,12:26:07
39.905928,116.368496,0,135,39794.5181944444,2008-12-12,12:26:12
39.905929,116.368464,0,131,39794.5182523148,2008-12-12,12:26:17
39.905928,116.368452,0,129,39794.5183101852,2008-12-12,12:26:22
39.905928,116.368452,0,129,39794.5183449074,2008-12-12,12:26:25
39.905928,116.368459,0,128,39794.5183680556,2008-12-12,12:26:27
39.905927,116.368444,0,127,39794.5184259259,2008-12-12,12:26:32
39.905943,116.368254,0,127,39794.5184837963,2008-12-12,12:26:37
39.905939,116.367929,0,130,39794.5185416667,2008-12-12,12:26:42
39.905927,116.367453,0,130,39794.518599537,2008-12-12,12:26:47
39.905916,116.366875,0,129,39794.5186574074,2008-12-12,12:26:52
39.905899,116.366221,0,128,39794.5187152778,2008-12-12,12:26:57
39.905897,116.36558,0,128,39794.5187731481,2008-12-12,12:27:02
39.905898,116.364944,0,129,39794.5188310185,2008-12-12,12:27:07
39.905912,116.364185,0,128,39794.5188888889,2008-12-12,12:27:12
39.905911,116.363412,0,129,39794.5189467593,2008-12-12,12:27:17
39.905899,116.362678,0,130,39794.5190046296,2008-12-12,12:27:22
39.905881,116.362046,0,134,39794.5190625,2008-12-12,12:27:27
39.905873,116.361421,0,141,39794.5191203704,2008-12-12,12:27:32
39.905862,116.360795,0,143,39794.5191782407,2008-12-12,12:27:37
39.905858,116.36011,0,154,39794.5192361111,2008-12-12,12:27:42
39.905881,116.359484,0,159,39794.5192939815,2008-12-12,12:27:47
39.905906,116.358887,0,159,39794.5193518519,2008-12-12,12:27:52
39.905905,116.358406,0,156,39794.5194097222,2008-12-12,12:27:57
39.905898,116.358028,0,160,39794.5194675926,2008-12-12,12:28:02
39.905871,116.357973,0,165,39794.519525463,2008-12-12,12:28:07
39.90586,116.357979,0,166,39794.5195833333,2008-12-12,12:28:12
39.905856,116.357725,0,164,39794.5196412037,2008-12-12,12:28:17
39.905881,116.357208,0,161,39794.5196990741,2008-12-12,12:28:22
39.905887,116.356664,0,159,39794.5197569444,2008-12-12,12:28:27
39.905893,116.356034,0,156,39794.5198148148,2008-12-12,12:28:32
39.905904,116.355336,0,153,39794.5198726852,2008-12-12,12:28:37
39.905901,116.354654,0,151,39794.5199305556,2008-12-12,12:28:42
39.905892,116.354013,0,149,39794.5199884259,2008-12-12,12:28:47
39.905884,116.353429,0,147,39794.5200462963,2008-12-12,12:28:52
39.905938,116.352951,0,141,39794.5201041667,2008-12-12,12:28:57
39.905989,116.35263,0,141,39794.520162037,2008-12-12,12:29:02
39.905982,116.352341,0,137,39794.5202199074,2008-12-12,12:29:07
39.905985,116.352104,0,134,39794.5202777778,2008-12-12,12:29:12
39.905988,116.352072,0,137,39794.5203356481,2008-12-12,12:29:17
39.905988,116.352072,0,137,39794.5203703704,2008-12-12,12:29:20
39.905987,116.352071,0,137,39794.5203935185,2008-12-12,12:29:22
39.905979,116.351964,0,135,39794.5204513889,2008-12-12,12:29:27
39.905961,116.351708,0,135,39794.5205092593,2008-12-12,12:29:32
39.905919,116.351384,0,138,39794.5205671296,2008-12-12,12:29:37
39.905897,116.350837,0,139,39794.520625,2008-12-12,12:29:42
39.905891,116.350145,0,141,39794.5206828704,2008-12-12,12:29:47
39.905911,116.34949,0,136,39794.5207407407,2008-12-12,12:29:52
39.905942,116.348812,0,134,39794.5207986111,2008-12-12,12:29:57
39.905954,116.348144,0,136,39794.5208564815,2008-12-12,12:30:02
39.905988,116.347513,0,133,39794.5209143519,2008-12-12,12:30:07
39.905959,116.346893,0,142,39794.5209722222,2008-12-12,12:30:12
39.905939,116.346558,0,155,39794.5210300926,2008-12-12,12:30:17
39.906109,116.346389,0,153,39794.521087963,2008-12-12,12:30:22
39.906412,116.346357,0,162,39794.5211458333,2008-12-12,12:30:27
39.906754,116.346345,0,181,39794.5212037037,2008-12-12,12:30:32
39.907151,116.34636,0,186,39794.5212615741,2008-12-12,12:30:37
39.907444,116.34637,0,185,39794.5213194444,2008-12-12,12:30:42
39.907512,116.346373,0,189,39794.5213773148,2008-12-12,12:30:47
39.907512,116.346373,0,189,39794.521412037,2008-12-12,12:30:50
39.907515,116.346369,0,189,39794.5214351852,2008-12-12,12:30:52
39.907654,116.346354,0,199,39794.5214930556,2008-12-12,12:30:57
39.907832,116.346286,0,209,39794.5215509259,2008-12-12,12:31:02
39.908246,116.346314,0,217,39794.5216087963,2008-12-12,12:31:07
39.908605,116.346312,0,223,39794.5216666667,2008-12-12,12:31:12
39.909005,116.346334,0,209,39794.521724537,2008-12-12,12:31:17
39.909333,116.346324,0,213,39794.5217824074,2008-12-12,12:31:22
39.909729,116.346324,0,213,39794.5218402778,2008-12-12,12:31:27
39.910192,116.346383,0,191,39794.5218981481,2008-12-12,12:31:32
39.910656,116.346429,0,177,39794.5219560185,2008-12-12,12:31:37
39.911071,116.346472,0,167,39794.5220138889,2008-12-12,12:31:42
39.911408,116.346508,0,170,39794.5220717593,2008-12-12,12:31:47
39.911619,116.346525,0,181,39794.5221296296,2008-12-12,12:31:52
39.911702,116.346537,0,205,39794.5221875,2008-12-12,12:31:57
39.911719,116.346547,0,215,39794.5222453704,2008-12-12,12:32:02
39.911747,116.346546,0,224,39794.5223032407,2008-12-12,12:32:07
39.911839,116.34657,0,228,39794.5223611111,2008-12-12,12:32:12
39.911901,116.346598,0,228,39794.5224189815,2008-12-12,12:32:17
39.911951,116.346657,0,219,39794.5224768519,2008-12-12,12:32:22
39.911992,116.346644,0,221,39794.5225347222,2008-12-12,12:32:27
39.912151,116.346677,0,225,39794.5225925926,2008-12-12,12:32:32
39.912415,116.346753,0,231,39794.522650463,2008-12-12,12:32:37
39.912712,116.346807,0,234,39794.5227083333,2008-12-12,12:32:42
39.913068,116.346834,0,241,39794.5227662037,2008-12-12,12:32:47
39.913509,116.346917,0,241,39794.5228240741,2008-12-12,12:32:52
39.913966,116.347036,0,246,39794.5228819444,2008-12-12,12:32:57
39.914455,116.347147,0,243,39794.5229398148,2008-12-12,12:33:02
39.914914,116.347196,0,218,39794.5229976852,2008-12-12,12:33:07
39.915334,116.347265,0,201,39794.5230555556,2008-12-12,12:33:12
39.915647,116.347243,0,193,39794.5231134259,2008-12-12,12:33:17
39.91595,116.347358,0,165,39794.5231712963,2008-12-12,12:33:22
39.916122,116.34749,0,150,39794.5232291667,2008-12-12,12:33:27
39.916278,116.347506,0,130,39794.523287037,2008-12-12,12:33:32
39.91638,116.347422,0,122,39794.5233449074,2008-12-12,12:33:37
39.916486,116.347445,0,121,39794.5234027778,2008-12-12,12:33:42
39.916472,116.347373,0,123,39794.5234606481,2008-12-12,12:33:47
39.916477,116.347362,0,110,39794.5235185185,2008-12-12,12:33:52
39.916533,116.347347,0,101,39794.5235763889,2008-12-12,12:33:57
39.916671,116.347204,0,132,39794.5236342593,2008-12-12,12:34:02
39.916825,116.347199,0,142,39794.5236921296,2008-12-12,12:34:07
39.916862,116.347192,0,149,39794.52375,2008-12-12,12:34:12
39.916863,116.347193,0,151,39794.5238078704,2008-12-12,12:34:17
39.916866,116.347192,0,151,39794.5238657407,2008-12-12,12:34:22
39.916871,116.34719,0,152,39794.5239236111,2008-12-12,12:34:27
39.916872,116.347188,0,152,39794.5239814815,2008-12-12,12:34:32
39.916874,116.347186,0,152,39794.5240393518,2008-12-12,12:34:37
39.916876,116.347185,0,153,39794.5240972222,2008-12-12,12:34:42
39.91688,116.347183,0,153,39794.5241550926,2008-12-12,12:34:47
39.916883,116.347182,0,154,39794.524212963,2008-12-12,12:34:52
39.916883,116.347182,0,154,39794.5242708333,2008-12-12,12:34:57
39.916883,116.347182,0,154,39794.5243055556,2008-12-12,12:35:00
39.916877,116.347184,0,153,39794.5243287037,2008-12-12,12:35:02
39.916936,116.347154,0,156,39794.5243865741,2008-12-12,12:35:07
39.917009,116.347059,0,162,39794.5244444444,2008-12-12,12:35:12
39.917078,116.346846,0,163,39794.5245023148,2008-12-12,12:35:17
39.917082,116.34645,0,161,39794.5245601852,2008-12-12,12:35:22
39.917076,116.345918,0,161,39794.5246180556,2008-12-12,12:35:27
39.917089,116.345395,0,155,39794.5246759259,2008-12-12,12:35:32
39.917093,116.344891,0,148,39794.5247337963,2008-12-12,12:35:37
39.917111,116.344439,0,142,39794.5247916667,2008-12-12,12:35:42
39.917128,116.344001,0,138,39794.524849537,2008-12-12,12:35:47
39.917183,116.343581,0,137,39794.5249074074,2008-12-12,12:35:52
39.917141,116.343125,0,137,39794.5249652778,2008-12-12,12:35:57
39.91719,116.342639,0,138,39794.5250231481,2008-12-12,12:36:02
39.917089,116.342088,0,161,39794.5250810185,2008-12-12,12:36:07
39.917097,116.341542,0,170,39794.5251388889,2008-12-12,12:36:12
39.917044,116.340919,0,184,39794.5251967593,2008-12-12,12:36:17
39.917053,116.340369,0,189,39794.5252546296,2008-12-12,12:36:22
39.91702,116.339893,0,195,39794.5253125,2008-12-12,12:36:27
39.917063,116.339541,0,195,39794.5253703704,2008-12-12,12:36:32
39.917091,116.339418,0,200,39794.5254282407,2008-12-12,12:36:37
39.917092,116.339395,0,200,39794.5254861111,2008-12-12,12:36:42
39.917057,116.339206,0,206,39794.5255439815,2008-12-12,12:36:47
39.917029,116.338906,0,211,39794.5256018518,2008-12-12,12:36:52
39.916998,116.338756,0,216,39794.5256597222,2008-12-12,12:36:57
39.917007,116.338631,0,225,39794.5257175926,2008-12-12,12:37:02
39.917174,116.338518,0,229,39794.525775463,2008-12-12,12:37:07
39.917444,116.338444,0,234,39794.5258333333,2008-12-12,12:37:12
39.917647,116.338392,0,243,39794.5258912037,2008-12-12,12:37:17
39.917852,116.338411,0,245,39794.5259490741,2008-12-12,12:37:22
39.918046,116.338384,0,251,39794.5260069444,2008-12-12,12:37:27
39.918416,116.338257,0,239,39794.5260648148,2008-12-12,12:37:32
39.918794,116.338244,0,245,39794.5261226852,2008-12-12,12:37:37
39.919207,116.338269,0,251,39794.5261805556,2008-12-12,12:37:42
39.919611,116.338279,0,258,39794.5262384259,2008-12-12,12:37:47
39.919982,116.338269,0,270,39794.5262962963,2008-12-12,12:37:52
39.920301,116.338258,0,300,39794.5263541667,2008-12-12,12:37:57
39.920576,116.338223,0,276,39794.526412037,2008-12-12,12:38:02
39.920684,116.338224,0,281,39794.5264699074,2008-12-12,12:38:07
39.920881,116.33826,0,259,39794.5265277778,2008-12-12,12:38:12
39.92108,116.338257,0,257,39794.5265856481,2008-12-12,12:38:17
39.921259,116.338257,0,251,39794.5266435185,2008-12-12,12:38:22
39.921406,116.338234,0,241,39794.5267013889,2008-12-12,12:38:27
39.921504,116.338291,0,218,39794.5267592593,2008-12-12,12:38:32
39.921506,116.338293,0,211,39794.5268171296,2008-12-12,12:38:37
39.92151,116.338291,0,210,39794.526875,2008-12-12,12:38:42
39.92151,116.338291,0,210,39794.5269097222,2008-12-12,12:38:45
39.921515,116.338292,0,209,39794.5269328704,2008-12-12,12:38:47
39.921491,116.338294,0,214,39794.5269907407,2008-12-12,12:38:52
39.921521,116.338344,0,214,39794.5270486111,2008-12-12,12:38:57
39.92154,116.338366,0,215,39794.5271064815,2008-12-12,12:39:02
39.92155,116.338385,0,216,39794.5271643519,2008-12-12,12:39:07
39.921547,116.338363,0,222,39794.5272222222,2008-12-12,12:39:12
39.921553,116.338393,0,223,39794.5272800926,2008-12-12,12:39:17
39.921553,116.338393,0,223,39794.5273148148,2008-12-12,12:39:20
39.921559,116.338397,0,224,39794.527337963,2008-12-12,12:39:22
39.921482,116.338347,0,231,39794.5273958333,2008-12-12,12:39:27
39.92145,116.338326,0,234,39794.5274537037,2008-12-12,12:39:32
39.921459,116.338323,0,235,39794.5275115741,2008-12-12,12:39:37
39.921353,116.338262,0,243,39794.5275694444,2008-12-12,12:39:42
39.921343,116.338238,0,245,39794.5276273148,2008-12-12,12:39:47
39.921343,116.338238,0,245,39794.527662037,2008-12-12,12:39:50
39.921348,116.338237,0,245,39794.5276851852,2008-12-12,12:39:52
39.921438,116.338246,0,247,39794.5277430556,2008-12-12,12:39:57
39.921893,116.338308,0,258,39794.5278009259,2008-12-12,12:40:02
39.922231,116.338291,0,248,39794.5278587963,2008-12-12,12:40:07
39.922414,116.338253,0,253,39794.5279166667,2008-12-12,12:40:12
39.922667,116.338241,0,250,39794.527974537,2008-12-12,12:40:17
39.922998,116.338179,0,228,39794.5280324074,2008-12-12,12:40:22
39.92338,116.338148,0,226,39794.5280902778,2008-12-12,12:40:27
39.923725,116.338094,0,221,39794.5281481481,2008-12-12,12:40:32
39.924033,116.338039,0,221,39794.5282060185,2008-12-12,12:40:37
39.924358,116.338006,0,215,39794.5282638889,2008-12-12,12:40:42
39.924744,116.337989,0,202,39794.5283217593,2008-12-12,12:40:47
39.925152,116.337964,0,192,39794.5283796296,2008-12-12,12:40:52
39.925565,116.337948,0,186,39794.5284375,2008-12-12,12:40:57
39.92586,116.337904,0,185,39794.5284953704,2008-12-12,12:41:02
39.92604,116.337855,0,177,39794.5285532407,2008-12-12,12:41:07
39.926174,116.337806,0,193,39794.5286111111,2008-12-12,12:41:12
39.926266,116.33774,0,199,39794.5286689815,2008-12-12,12:41:17
39.926305,116.337756,0,197,39794.5287268519,2008-12-12,12:41:22
39.926329,116.337754,0,199,39794.5287847222,2008-12-12,12:41:27
39.926331,116.337755,0,198,39794.5288425926,2008-12-12,12:41:32
39.926333,116.337757,0,197,39794.528900463,2008-12-12,12:41:37
39.926332,116.337757,0,196,39794.5289583333,2008-12-12,12:41:42
39.92633,116.337758,0,195,39794.5290162037,2008-12-12,12:41:47
39.92633,116.337758,0,195,39794.5290509259,2008-12-12,12:41:50
39.926337,116.337757,0,194,39794.5290740741,2008-12-12,12:41:52
39.926488,116.337723,0,192,39794.5291319444,2008-12-12,12:41:57
39.926686,116.33771,0,190,39794.5291898148,2008-12-12,12:42:02
39.926966,116.33771,0,192,39794.5292476852,2008-12-12,12:42:07
39.927226,116.337739,0,182,39794.5293055556,2008-12-12,12:42:12
39.927506,116.337773,0,180,39794.5293634259,2008-12-12,12:42:17
39.927747,116.337753,0,186,39794.5294212963,2008-12-12,12:42:22
39.927917,116.337756,0,194,39794.5294791667,2008-12-12,12:42:27
39.927933,116.337823,0,204,39794.529537037,2008-12-12,12:42:32
39.927886,116.337931,0,209,39794.5295949074,2008-12-12,12:42:37
39.927801,116.337934,0,214,39794.5296527778,2008-12-12,12:42:42
39.927753,116.337899,0,204,39794.5297106481,2008-12-12,12:42:47
39.927705,116.337931,0,202,39794.5297685185,2008-12-12,12:42:52
39.927656,116.337979,0,189,39794.5298263889,2008-12-12,12:42:57
39.927626,116.337982,0,184,39794.5298842593,2008-12-12,12:43:02
39.927539,116.338018,0,181,39794.5299421296,2008-12-12,12:43:07
39.927479,116.338065,0,179,39794.53,2008-12-12,12:43:12
39.927425,116.33798,0,174,39794.5300578704,2008-12-12,12:43:17
39.927432,116.337849,0,168,39794.5301157407,2008-12-12,12:43:22
39.927425,116.337769,0,171,39794.5301736111,2008-12-12,12:43:27
39.927474,116.337689,0,177,39794.5302314815,2008-12-12,12:43:32
39.927426,116.33761,0,175,39794.5302893519,2008-12-12,12:43:37
39.927365,116.337556,0,179,39794.5303472222,2008-12-12,12:43:42
39.927294,116.337526,0,181,39794.5304050926,2008-12-12,12:43:47
39.927221,116.337521,0,183,39794.530462963,2008-12-12,12:43:52
39.927165,116.337507,0,176,39794.5305208333,2008-12-12,12:43:57
39.927122,116.337519,0,163,39794.5305787037,2008-12-12,12:44:02
39.927074,116.337548,0,159,39794.5306365741,2008-12-12,12:44:07
39.927,116.3376,0,155,39794.5306944444,2008-12-12,12:44:12
39.926942,116.337496,0,146,39794.5307523148,2008-12-12,12:44:17
39.926888,116.337456,0,146,39794.5308101852,2008-12-12,12:44:22
39.926874,116.337456,0,145,39794.5308680556,2008-12-12,12:44:27
39.926815,116.337459,0,150,39794.5309259259,2008-12-12,12:44:32
39.926795,116.337364,0,148,39794.5309837963,2008-12-12,12:44:37
39.926773,116.337296,0,147,39794.5310416667,2008-12-12,12:44:42
39.92675,116.337251,0,151,39794.531099537,2008-12-12,12:44:47
39.926756,116.33723,0,155,39794.5311574074,2008-12-12,12:44:52
39.926776,116.337191,0,159,39794.5312152778,2008-12-12,12:44:57
39.926838,116.337095,0,159,39794.5312731481,2008-12-12,12:45:02
39.926859,116.336993,0,159,39794.5313310185,2008-12-12,12:45:07
39.926874,116.336894,0,158,39794.5313888889,2008-12-12,12:45:12
39.926906,116.336791,0,157,39794.5314467593,2008-12-12,12:45:17
39.926936,116.336715,0,155,39794.5315046296,2008-12-12,12:45:22
39.92691,116.336638,0,153,39794.5315625,2008-12-12,12:45:27
39.926741,116.336541,0,161,39794.5316203704,2008-12-12,12:45:32
39.92665,116.336543,0,164,39794.5316782407,2008-12-12,12:45:37
39.926598,116.336561,0,161,39794.5317361111,2008-12-12,12:45:42
39.926526,116.336578,0,145,39794.5317939815,2008-12-12,12:45:47
39.926458,116.336615,0,142,39794.5318518518,2008-12-12,12:45:52
39.926397,116.336614,0,139,39794.5319097222,2008-12-12,12:45:57
39.926338,116.336627,0,139,39794.5319675926,2008-12-12,12:46:02
39.926321,116.336706,0,136,39794.532025463,2008-12-12,12:46:07
39.926352,116.336794,0,134,39794.5320833333,2008-12-12,12:46:12
39.92638,116.33685,0,137,39794.5321412037,2008-12-12,12:46:17
39.926427,116.336887,0,142,39794.5321990741,2008-12-12,12:46:22
39.926415,116.336942,0,145,39794.5322569444,2008-12-12,12:46:27
39.926291,116.337082,0,150,39794.5323148148,2008-12-12,12:46:32
39.926266,116.337106,0,155,39794.5323726852,2008-12-12,12:46:37
39.926286,116.337165,0,159,39794.5324305556,2008-12-12,12:46:42
39.926318,116.337183,0,160,39794.5324884259,2008-12-12,12:46:47
39.926346,116.337201,0,161,39794.5325462963,2008-12-12,12:46:52
39.926397,116.337249,0,161,39794.5326041667,2008-12-12,12:46:57
39.92646,116.337269,0,161,39794.532662037,2008-12-12,12:47:02
39.926806,116.337805,0,191,39794.5334722222,2008-12-12,12:48:12
39.926301,116.337319,0,194,39794.5335300926,2008-12-12,12:48:17
39.92625,116.337216,0,163,39794.533587963,2008-12-12,12:48:22
39.926283,116.337236,0,162,39794.5336458333,2008-12-12,12:48:27
39.92622,116.337238,0,161,39794.5337037037,2008-12-12,12:48:32
39.926187,116.337164,0,161,39794.5337615741,2008-12-12,12:48:37
39.926107,116.337139,0,161,39794.5338194444,2008-12-12,12:48:42
39.926059,116.337115,0,161,39794.5338773148,2008-12-12,12:48:47
39.92611,116.337115,0,161,39794.5339351852,2008-12-12,12:48:52
39.926157,116.337142,0,161,39794.5339930556,2008-12-12,12:48:57
39.926131,116.337151,0,161,39794.5340509259,2008-12-12,12:49:02
39.926115,116.337106,0,161,39794.5341087963,2008-12-12,12:49:07
39.926109,116.337086,0,161,39794.5341666667,2008-12-12,12:49:12
39.926014,116.337099,0,161,39794.534224537,2008-12-12,12:49:17
39.925923,116.33707,0,161,39794.5342824074,2008-12-12,12:49:22
39.925807,116.337008,0,161,39794.5343402778,2008-12-12,12:49:27
39.925721,116.336946,0,161,39794.5343981481,2008-12-12,12:49:32
39.925674,116.336876,0,161,39794.5344560185,2008-12-12,12:49:37
39.925679,116.336844,0,161,39794.5345138889,2008-12-12,12:49:42
39.925695,116.336764,0,162,39794.5345717593,2008-12-12,12:49:47
39.925619,116.336662,0,162,39794.5346296296,2008-12-12,12:49:52
39.925466,116.336506,0,162,39794.5346875,2008-12-12,12:49:57
39.925273,116.336355,0,162,39794.5347453704,2008-12-12,12:50:02
39.926258,116.337284,0,203,39794.5354398148,2008-12-12,12:51:02
39.926274,116.337234,0,166,39794.5354976852,2008-12-12,12:51:07
39.92638,116.337356,0,162,39794.5355555556,2008-12-12,12:51:12
39.926376,116.337359,0,162,39794.5356134259,2008-12-12,12:51:17
39.926371,116.33736,0,162,39794.5356712963,2008-12-12,12:51:22
39.926371,116.33736,0,162,39794.5357060185,2008-12-12,12:51:25
39.926377,116.33736,0,162,39794.5357291667,2008-12-12,12:51:27
39.926396,116.337381,0,162,39794.535787037,2008-12-12,12:51:32
39.926511,116.337474,0,162,39794.5358449074,2008-12-12,12:51:37
39.926561,116.337481,0,161,39794.5359027778,2008-12-12,12:51:42
39.926556,116.337443,0,161,39794.5359606481,2008-12-12,12:51:47
39.926452,116.337388,0,161,39794.5360185185,2008-12-12,12:51:52
39.92638,116.337249,0,161,39794.5360763889,2008-12-12,12:51:57
39.926271,116.337162,0,160,39794.5361342593,2008-12-12,12:52:02
39.926143,116.337027,0,160,39794.5361921296,2008-12-12,12:52:07
39.925953,116.336916,0,160,39794.53625,2008-12-12,12:52:12
39.925742,116.336829,0,160,39794.5363078704,2008-12-12,12:52:17
39.925676,116.336793,0,159,39794.5363657407,2008-12-12,12:52:22
39.925657,116.336763,0,159,39794.5364236111,2008-12-12,12:52:27
39.92564,116.336701,0,159,39794.5364814815,2008-12-12,12:52:32
39.925574,116.336624,0,159,39794.5365393519,2008-12-12,12:52:37
39.925485,116.336553,0,158,39794.5365972222,2008-12-12,12:52:42
39.925434,116.33646,0,158,39794.5366550926,2008-12-12,12:52:47
39.925425,116.336377,0,157,39794.536712963,2008-12-12,12:52:52
39.925409,116.336314,0,157,39794.5367708333,2008-12-12,12:52:57
39.925341,116.336237,0,157,39794.5368287037,2008-12-12,12:53:02
39.925273,116.336162,0,156,39794.5368865741,2008-12-12,12:53:07
39.925193,116.336075,0,156,39794.5369444444,2008-12-12,12:53:12
39.925079,116.336035,0,156,39794.5370023148,2008-12-12,12:53:17
39.925087,116.336054,0,156,39794.5370601852,2008-12-12,12:53:22
39.925148,116.336075,0,156,39794.5371180556,2008-12-12,12:53:27
39.925244,116.33612,0,156,39794.5371759259,2008-12-12,12:53:32
39.925343,116.336209,0,156,39794.5372337963,2008-12-12,12:53:37
39.925405,116.336261,0,156,39794.5372916667,2008-12-12,12:53:42
39.925436,116.336236,0,159,39794.537349537,2008-12-12,12:53:47
39.925476,116.33623,0,159,39794.5374074074,2008-12-12,12:53:52
39.925484,116.336241,0,160,39794.5374652778,2008-12-12,12:53:57
39.925562,116.336277,0,161,39794.5375231481,2008-12-12,12:54:02
39.925543,116.336336,0,161,39794.5375810185,2008-12-12,12:54:07
39.92555,116.336427,0,161,39794.5376388889,2008-12-12,12:54:12
39.92562,116.336488,0,161,39794.5376967593,2008-12-12,12:54:17
39.925657,116.336583,0,161,39794.5377546296,2008-12-12,12:54:22
39.925694,116.336613,0,161,39794.5378125,2008-12-12,12:54:27
39.925753,116.336671,0,161,39794.5378703704,2008-12-12,12:54:32
39.925791,116.336711,0,162,39794.5379282407,2008-12-12,12:54:37
39.926046,116.337739,0,329,39794.5416898148,2008-12-12,13:00:02
39.926074,116.337918,0,392,39794.5417476852,2008-12-12,13:00:07
39.926016,116.337499,0,410,39794.5418055556,2008-12-12,13:00:12
39.926123,116.337736,0,444,39794.5418634259,2008-12-12,13:00:17
39.92621,116.337973,0,468,39794.5419212963,2008-12-12,13:00:22
39.926304,116.338023,0,441,39794.5419791667,2008-12-12,13:00:27
39.926349,116.338032,0,430,39794.542037037,2008-12-12,13:00:32
39.926186,116.337919,0,431,39794.5420949074,2008-12-12,13:00:37
39.92606,116.337823,0,431,39794.5421527778,2008-12-12,13:00:42
39.926028,116.337786,0,427,39794.5422106481,2008-12-12,13:00:47
39.926011,116.337726,0,424,39794.5422685185,2008-12-12,13:00:52
39.926034,116.337714,0,420,39794.5423263889,2008-12-12,13:00:57
39.926006,116.33773,0,417,39794.5423842593,2008-12-12,13:01:02
39.925965,116.337684,0,415,39794.5424421296,2008-12-12,13:01:07
39.925918,116.33764,0,413,39794.5425,2008-12-12,13:01:12
39.925813,116.337546,0,411,39794.5425578704,2008-12-12,13:01:17
39.925825,116.337534,0,411,39794.5426157407,2008-12-12,13:01:22
39.925876,116.337596,0,421,39794.5426736111,2008-12-12,13:01:27
39.925998,116.337661,0,424,39794.5427314815,2008-12-12,13:01:32
39.926052,116.337687,0,422,39794.5427893519,2008-12-12,13:01:37
39.926092,116.337715,0,421,39794.5428472222,2008-12-12,13:01:42
39.926225,116.337957,0,437,39794.5429050926,2008-12-12,13:01:47
39.926227,116.337981,0,435,39794.542962963,2008-12-12,13:01:52
39.926292,116.338041,0,433,39794.5430208333,2008-12-12,13:01:57
39.926325,116.338089,0,431,39794.5430787037,2008-12-12,13:02:02
39.926355,116.338109,0,430,39794.5431365741,2008-12-12,13:02:07
39.926379,116.33813,0,429,39794.5431944444,2008-12-12,13:02:12
39.926378,116.33815,0,428,39794.5432523148,2008-12-12,13:02:17
39.926327,116.338164,0,428,39794.5433101852,2008-12-12,13:02:22
39.926355,116.338199,0,427,39794.5433680556,2008-12-12,13:02:27
39.926434,116.338249,0,426,39794.5434259259,2008-12-12,13:02:32
39.926488,116.338291,0,426,39794.5434837963,2008-12-12,13:02:37
39.926565,116.338342,0,426,39794.5435416667,2008-12-12,13:02:42
39.9266,116.338343,0,426,39794.543599537,2008-12-12,13:02:47
39.926604,116.338304,0,426,39794.5436574074,2008-12-12,13:02:52
39.926464,116.338221,0,427,39794.5437152778,2008-12-12,13:02:57
39.926304,116.338143,0,427,39794.5437731481,2008-12-12,13:03:02
39.926261,116.338136,0,427,39794.5438310185,2008-12-12,13:03:07
39.926267,116.338119,0,428,39794.5438888889,2008-12-12,13:03:12
39.926297,116.338061,0,428,39794.5439467593,2008-12-12,13:03:17
39.926313,116.338013,0,429,39794.5440046296,2008-12-12,13:03:22
39.926289,116.337963,0,429,39794.5440625,2008-12-12,13:03:27
39.92626,116.337906,0,428,39794.5441203704,2008-12-12,13:03:32
39.926167,116.337833,0,428,39794.5441782407,2008-12-12,13:03:37
39.926129,116.337744,0,427,39794.5442361111,2008-12-12,13:03:42
39.926008,116.337632,0,427,39794.5442939815,2008-12-12,13:03:47
39.925965,116.337619,0,426,39794.5443518519,2008-12-12,13:03:52
39.926036,116.337684,0,425,39794.5444097222,2008-12-12,13:03:57
39.926203,116.337823,0,423,39794.5444675926,2008-12-12,13:04:02
39.926275,116.337934,0,421,39794.544525463,2008-12-12,13:04:07
39.926191,116.337919,0,419,39794.5445833333,2008-12-12,13:04:12
39.926088,116.337905,0,418,39794.5446412037,2008-12-12,13:04:17
39.926102,116.337898,0,417,39794.5446990741,2008-12-12,13:04:22
39.926085,116.337861,0,417,39794.5447569444,2008-12-12,13:04:27
39.926098,116.33785,0,417,39794.5448148148,2008-12-12,13:04:32
39.926144,116.337841,0,417,39794.5448726852,2008-12-12,13:04:37
39.926188,116.337833,0,416,39794.5449305556,2008-12-12,13:04:42
39.926102,116.337749,0,416,39794.5449884259,2008-12-12,13:04:47
39.926037,116.337683,0,416,39794.5450462963,2008-12-12,13:04:52
39.926035,116.337684,0,416,39794.5451041667,2008-12-12,13:04:57
39.926035,116.337684,0,416,39794.5451388889,2008-12-12,13:05:00
39.92604,116.337685,0,417,39794.545162037,2008-12-12,13:05:02
39.926065,116.337702,0,416,39794.5452199074,2008-12-12,13:05:07
39.926202,116.337792,0,415,39794.5452777778,2008-12-12,13:05:12
39.926265,116.337872,0,415,39794.5453356481,2008-12-12,13:05:17
39.926355,116.337945,0,414,39794.5453935185,2008-12-12,13:05:22
39.926334,116.337944,0,413,39794.5454513889,2008-12-12,13:05:27
39.926362,116.338019,0,412,39794.5455092593,2008-12-12,13:05:32
39.926546,116.338115,0,401,39794.5455671296,2008-12-12,13:05:37
39.926543,116.338064,0,400,39794.545625,2008-12-12,13:05:42
39.926501,116.338073,0,402,39794.5456828704,2008-12-12,13:05:47
39.926487,116.338106,0,403,39794.5457407407,2008-12-12,13:05:52
39.926487,116.338124,0,404,39794.5457986111,2008-12-12,13:05:57
39.926435,116.338168,0,409,39794.5458564815,2008-12-12,13:06:02
39.926339,116.338108,0,411,39794.5459143519,2008-12-12,13:06:07
39.926385,116.338228,0,418,39794.5459722222,2008-12-12,13:06:12
39.92645,116.338268,0,418,39794.5460300926,2008-12-12,13:06:17
39.926509,116.338327,0,419,39794.546087963,2008-12-12,13:06:22
39.926524,116.338263,0,421,39794.5461458333,2008-12-12,13:06:27
39.926456,116.338203,0,422,39794.5462037037,2008-12-12,13:06:32
39.926418,116.338163,0,422,39794.5462615741,2008-12-12,13:06:37
39.926445,116.338166,0,422,39794.5463194444,2008-12-12,13:06:42
39.92652,116.338194,0,422,39794.5463773148,2008-12-12,13:06:47
39.92652,116.338194,0,422,39794.546412037,2008-12-12,13:06:50
39.926512,116.338196,0,423,39794.5464351852,2008-12-12,13:06:52
39.926506,116.338181,0,425,39794.5464930556,2008-12-12,13:06:57
39.9265,116.338139,0,427,39794.5465509259,2008-12-12,13:07:02
39.926431,116.338127,0,429,39794.5466087963,2008-12-12,13:07:07
39.926421,116.338105,0,430,39794.5466666667,2008-12-12,13:07:12
39.926421,116.338105,0,430,39794.5467013889,2008-12-12,13:07:15
39.926422,116.338105,0,431,39794.546724537,2008-12-12,13:07:17
39.926451,116.338109,0,430,39794.5467824074,2008-12-12,13:07:22
39.926472,116.338103,0,428,39794.5468402778,2008-12-12,13:07:27
39.92626,116.338004,0,426,39794.5468981481,2008-12-12,13:07:32
39.926204,116.337986,0,423,39794.5469560185,2008-12-12,13:07:37
39.926288,116.338106,0,423,39794.5470138889,2008-12-12,13:07:42
39.926287,116.338094,0,421,39794.5470717593,2008-12-12,13:07:47
39.926323,116.338081,0,419,39794.5471296296,2008-12-12,13:07:52
39.926389,116.338126,0,417,39794.5471875,2008-12-12,13:07:57
39.926404,116.338169,0,416,39794.5472453704,2008-12-12,13:08:02
39.926294,116.338087,0,414,39794.5473032407,2008-12-12,13:08:07
39.926264,116.338041,0,414,39794.5473611111,2008-12-12,13:08:12
39.92626,116.338062,0,413,39794.5474189815,2008-12-12,13:08:17
39.926279,116.338052,0,412,39794.5474768518,2008-12-12,13:08:22
39.926279,116.338052,0,412,39794.5475115741,2008-12-12,13:08:25
39.926279,116.338055,0,411,39794.5475347222,2008-12-12,13:08:27
39.926332,116.338033,0,410,39794.5475925926,2008-12-12,13:08:32
39.926371,116.338019,0,409,39794.547650463,2008-12-12,13:08:37
39.926227,116.337949,0,408,39794.5477083333,2008-12-12,13:08:42
39.92614,116.337878,0,407,39794.5477662037,2008-12-12,13:08:47
39.926151,116.337923,0,406,39794.5478240741,2008-12-12,13:08:52
39.926161,116.337904,0,406,39794.5478819444,2008-12-12,13:08:57
39.926263,116.337929,0,405,39794.5479398148,2008-12-12,13:09:02
39.926303,116.33794,0,405,39794.5479976852,2008-12-12,13:09:07
39.926316,116.337977,0,404,39794.5480555556,2008-12-12,13:09:12
39.926698,116.338831,0,395,39794.5485763889,2008-12-12,13:09:57
39.926733,116.338881,0,395,39794.5486342593,2008-12-12,13:10:02
39.926805,116.338962,0,395,39794.5486921296,2008-12-12,13:10:07
39.926875,116.339082,0,396,39794.54875,2008-12-12,13:10:12
39.926954,116.339082,0,397,39794.5488078704,2008-12-12,13:10:17
39.926959,116.339033,0,399,39794.5488657407,2008-12-12,13:10:22
39.926974,116.339057,0,401,39794.5489236111,2008-12-12,13:10:27
39.926931,116.339048,0,404,39794.5489814815,2008-12-12,13:10:32
39.926908,116.338978,0,408,39794.5490393518,2008-12-12,13:10:37
39.926826,116.338802,0,414,39794.5490972222,2008-12-12,13:10:42
39.926788,116.338736,0,414,39794.5491550926,2008-12-12,13:10:47
39.927118,116.339608,0,401,39794.5500231481,2008-12-12,13:12:02
39.926786,116.339078,0,407,39794.5500810185,2008-12-12,13:12:07
39.926621,116.338661,0,411,39794.5501388889,2008-12-12,13:12:12
39.926402,116.338421,0,410,39794.5501967593,2008-12-12,13:12:17
39.926365,116.338418,0,411,39794.5502546296,2008-12-12,13:12:22
39.926438,116.338401,0,411,39794.5503125,2008-12-12,13:12:27
39.926456,116.338301,0,413,39794.5503703704,2008-12-12,13:12:32
39.926362,116.338179,0,415,39794.5504282407,2008-12-12,13:12:37
39.926451,116.338091,0,416,39794.5504861111,2008-12-12,13:12:42
39.926441,116.338005,0,418,39794.5505439815,2008-12-12,13:12:47
39.926382,116.337894,0,417,39794.5506018519,2008-12-12,13:12:52
39.92636,116.337789,0,418,39794.5506597222,2008-12-12,13:12:57
39.926387,116.337754,0,417,39794.5507175926,2008-12-12,13:13:02
39.926541,116.33792,0,415,39794.550775463,2008-12-12,13:13:07
39.926522,116.337932,0,413,39794.5508333333,2008-12-12,13:13:12
39.926467,116.3379,0,412,39794.5508912037,2008-12-12,13:13:17
39.926388,116.33778,0,411,39794.5509490741,2008-12-12,13:13:22
39.926308,116.33777,0,410,39794.5510069444,2008-12-12,13:13:27
39.926328,116.337785,0,409,39794.5510648148,2008-12-12,13:13:32
39.926426,116.337843,0,408,39794.5511226852,2008-12-12,13:13:37
39.926382,116.337855,0,407,39794.5511805556,2008-12-12,13:13:42
39.9262,116.33779,0,406,39794.5512384259,2008-12-12,13:13:47
39.926159,116.337738,0,405,39794.5512962963,2008-12-12,13:13:52
39.926088,116.337632,0,403,39794.5513541667,2008-12-12,13:13:57
39.926208,116.337563,0,402,39794.551412037,2008-12-12,13:14:02
39.926533,116.337546,0,401,39794.5514699074,2008-12-12,13:14:07
39.926824,116.337548,0,399,39794.5515277778,2008-12-12,13:14:12
39.927008,116.337769,0,395,39794.5515856481,2008-12-12,13:14:17
39.927064,116.33793,0,392,39794.5516435185,2008-12-12,13:14:22
39.927024,116.338074,0,388,39794.5517013889,2008-12-12,13:14:27
39.926879,116.338143,0,385,39794.5517592593,2008-12-12,13:14:32
39.926828,116.338194,0,383,39794.5518171296,2008-12-12,13:14:37
39.926907,116.338209,0,381,39794.551875,2008-12-12,13:14:42
39.926736,116.33811,0,379,39794.5519328704,2008-12-12,13:14:47
39.926725,116.338119,0,379,39794.5519907407,2008-12-12,13:14:52
39.926627,116.338114,0,378,39794.5520486111,2008-12-12,13:14:57
39.92667,116.338149,0,379,39794.5521064815,2008-12-12,13:15:02
39.926626,116.338119,0,378,39794.5521643519,2008-12-12,13:15:07
39.926407,116.337915,0,380,39794.5522222222,2008-12-12,13:15:12
39.92621,116.337698,0,382,39794.5522800926,2008-12-12,13:15:17
39.926172,116.337593,0,383,39794.552337963,2008-12-12,13:15:22
39.926149,116.33754,0,384,39794.5523958333,2008-12-12,13:15:27
39.926159,116.337613,0,385,39794.5524537037,2008-12-12,13:15:32
39.926182,116.337634,0,385,39794.5525115741,2008-12-12,13:15:37
39.926151,116.337673,0,386,39794.5525694444,2008-12-12,13:15:42
39.926168,116.337672,0,386,39794.5526273148,2008-12-12,13:15:47
39.926143,116.337741,0,386,39794.5526851852,2008-12-12,13:15:52
39.926185,116.337797,0,386,39794.5527430556,2008-12-12,13:15:57
39.926232,116.337819,0,387,39794.5528009259,2008-12-12,13:16:02
39.926258,116.337853,0,387,39794.5528587963,2008-12-12,13:16:07
39.926323,116.337876,0,387,39794.5529166667,2008-12-12,13:16:12
39.926333,116.3379,0,387,39794.552974537,2008-12-12,13:16:17
39.926345,116.337947,0,387,39794.5530324074,2008-12-12,13:16:22
39.926391,116.338044,0,386,39794.5530902778,2008-12-12,13:16:27
39.926405,116.33811,0,386,39794.5531481481,2008-12-12,13:16:32
39.926395,116.338124,0,385,39794.5532060185,2008-12-12,13:16:37
39.926451,116.338191,0,386,39794.5532638889,2008-12-12,13:16:42
39.926435,116.338174,0,387,39794.5533217593,2008-12-12,13:16:47
39.926456,116.338162,0,388,39794.5533796296,2008-12-12,13:16:52
39.926481,116.338162,0,391,39794.5534375,2008-12-12,13:16:57
39.926461,116.33813,0,395,39794.5534953704,2008-12-12,13:17:02
39.926506,116.338228,0,401,39794.5535532407,2008-12-12,13:17:07
39.926547,116.338281,0,407,39794.5536111111,2008-12-12,13:17:12
39.926666,116.338417,0,417,39794.5536689815,2008-12-12,13:17:17
39.926751,116.33848,0,426,39794.5537268519,2008-12-12,13:17:22
39.926822,116.338524,0,433,39794.5537847222,2008-12-12,13:17:27
39.926787,116.338519,0,440,39794.5538425926,2008-12-12,13:17:32
39.926309,116.33832,0,401,39794.5552893518,2008-12-12,13:19:37
39.926196,116.338075,0,404,39794.5553472222,2008-12-12,13:19:42
39.926232,116.338064,0,407,39794.5554050926,2008-12-12,13:19:47
39.926243,116.338071,0,410,39794.555462963,2008-12-12,13:19:52
39.926239,116.338057,0,414,39794.5555208333,2008-12-12,13:19:57
39.926261,116.338035,0,418,39794.5555787037,2008-12-12,13:20:02
39.926177,116.33792,0,422,39794.5556365741,2008-12-12,13:20:07
39.926021,116.337794,0,425,39794.5556944444,2008-12-12,13:20:12
39.925928,116.337778,0,431,39794.5557523148,2008-12-12,13:20:17
39.925746,116.337695,0,438,39794.5558101852,2008-12-12,13:20:22
39.925549,116.33763,0,446,39794.5558680556,2008-12-12,13:20:27
39.925424,116.337577,0,455,39794.5559259259,2008-12-12,13:20:32
39.925375,116.337522,0,462,39794.5559837963,2008-12-12,13:20:37
39.925381,116.337428,0,462,39794.5560416667,2008-12-12,13:20:42
39.925359,116.337322,0,462,39794.556099537,2008-12-12,13:20:47
39.925302,116.337278,0,462,39794.5561574074,2008-12-12,13:20:52
39.925257,116.337274,0,461,39794.5562152778,2008-12-12,13:20:57
39.925279,116.337239,0,461,39794.5562731481,2008-12-12,13:21:02
39.925285,116.337114,0,467,39794.5563310185,2008-12-12,13:21:07
39.925308,116.337092,0,469,39794.5563888889,2008-12-12,13:21:12
39.925345,116.337122,0,465,39794.5564467593,2008-12-12,13:21:17
39.925345,116.337088,0,462,39794.5565046296,2008-12-12,13:21:22
39.925382,116.337047,0,461,39794.5565625,2008-12-12,13:21:27
39.925439,116.337091,0,460,39794.5566203704,2008-12-12,13:21:32
39.925558,116.337157,0,457,39794.5566782407,2008-12-12,13:21:37
39.925739,116.337291,0,453,39794.5567361111,2008-12-12,13:21:42
39.925935,116.337405,0,449,39794.5567939815,2008-12-12,13:21:47
39.926085,116.337599,0,446,39794.5568518518,2008-12-12,13:21:52
39.926162,116.337841,0,442,39794.5569097222,2008-12-12,13:21:57
39.926163,116.33802,0,440,39794.5569675926,2008-12-12,13:22:02
39.926171,116.338126,0,437,39794.557025463,2008-12-12,13:22:07
39.926258,116.338134,0,436,39794.5570833333,2008-12-12,13:22:12
39.926375,116.338136,0,435,39794.5571412037,2008-12-12,13:22:17
39.926389,116.33812,0,434,39794.5571990741,2008-12-12,13:22:22
39.926345,116.338068,0,433,39794.5572569444,2008-12-12,13:22:27
39.926374,116.338192,0,434,39794.5573148148,2008-12-12,13:22:32
39.926336,116.338264,0,432,39794.5573726852,2008-12-12,13:22:37
39.926412,116.338318,0,431,39794.5574305556,2008-12-12,13:22:42
39.925924,116.337595,0,408,39794.5575462963,2008-12-12,13:22:52
39.926113,116.3379,0,394,39794.5576041667,2008-12-12,13:22:57
39.926237,116.338239,0,386,39794.557662037,2008-12-12,13:23:02
39.926607,116.338367,0,390,39794.5577199074,2008-12-12,13:23:07
39.926515,116.338255,0,393,39794.5577777778,2008-12-12,13:23:12
39.926377,116.338065,0,395,39794.5578356481,2008-12-12,13:23:17
39.926212,116.337938,0,398,39794.5578935185,2008-12-12,13:23:22
39.926185,116.337858,0,400,39794.5579513889,2008-12-12,13:23:27
39.926142,116.337759,0,403,39794.5580092593,2008-12-12,13:23:32
39.926146,116.337702,0,403,39794.5580671296,2008-12-12,13:23:37
39.926165,116.337684,0,403,39794.558125,2008-12-12,13:23:42
39.926181,116.337685,0,403,39794.5581828704,2008-12-12,13:23:47
39.926174,116.337671,0,403,39794.5582407407,2008-12-12,13:23:52
39.926145,116.337564,0,403,39794.5582986111,2008-12-12,13:23:57
39.926151,116.337544,0,403,39794.5583564815,2008-12-12,13:24:02
39.926203,116.337705,0,403,39794.5584143519,2008-12-12,13:24:07
39.926166,116.337786,0,403,39794.5584722222,2008-12-12,13:24:12
39.926156,116.337788,0,403,39794.5585300926,2008-12-12,13:24:17
39.926203,116.337804,0,403,39794.558587963,2008-12-12,13:24:22
39.926287,116.337875,0,402,39794.5586458333,2008-12-12,13:24:27
39.926441,116.338019,0,401,39794.5587037037,2008-12-12,13:24:32
39.926487,116.338156,0,400,39794.5587615741,2008-12-12,13:24:37
39.926396,116.338265,0,400,39794.5588194444,2008-12-12,13:24:42
39.926436,116.338301,0,400,39794.5588773148,2008-12-12,13:24:47
39.926474,116.338295,0,400,39794.5589351852,2008-12-12,13:24:52
39.926485,116.338277,0,401,39794.5589930556,2008-12-12,13:24:57
39.926485,116.338277,0,401,39794.5590277778,2008-12-12,13:25:00
39.926477,116.338278,0,401,39794.5590509259,2008-12-12,13:25:02
39.926476,116.338293,0,400,39794.5591087963,2008-12-12,13:25:07
39.926425,116.338293,0,400,39794.5591666667,2008-12-12,13:25:12
39.926414,116.338302,0,400,39794.559224537,2008-12-12,13:25:17
39.926458,116.338324,0,399,39794.5592824074,2008-12-12,13:25:22
39.926523,116.338386,0,399,39794.5593402778,2008-12-12,13:25:27
39.926552,116.338476,0,398,39794.5593981481,2008-12-12,13:25:32
39.92646,116.33835,0,398,39794.5594560185,2008-12-12,13:25:37
39.926511,116.33821,0,398,39794.5595138889,2008-12-12,13:25:42
39.926643,116.338033,0,399,39794.5595717593,2008-12-12,13:25:47
39.926743,116.337739,0,400,39794.5596296296,2008-12-12,13:25:52
39.92683,116.337695,0,401,39794.5596875,2008-12-12,13:25:57
39.926687,116.337867,0,403,39794.5597453704,2008-12-12,13:26:02
39.926496,116.337906,0,404,39794.5598032407,2008-12-12,13:26:07
39.926505,116.337917,0,406,39794.5598611111,2008-12-12,13:26:12
39.926419,116.337885,0,408,39794.5599189815,2008-12-12,13:26:17
39.92644,116.338406,0,392,39794.5611342593,2008-12-12,13:28:02
39.926568,116.338782,0,391,39794.5611921296,2008-12-12,13:28:07
39.926616,116.338927,0,391,39794.56125,2008-12-12,13:28:12
39.92662,116.338948,0,391,39794.5613078704,2008-12-12,13:28:17
39.926611,116.338957,0,391,39794.5613657407,2008-12-12,13:28:22
39.926652,116.338996,0,392,39794.5614236111,2008-12-12,13:28:27
39.92674,116.339141,0,393,39794.5614814815,2008-12-12,13:28:32
39.926714,116.339224,0,393,39794.5615393519,2008-12-12,13:28:37
39.926709,116.339259,0,394,39794.5615972222,2008-12-12,13:28:42
