# Supplementary material for: A location privacy protection method based on blockchain and threshold cryptography
Source: PLoS One. 2025 Jun 4;20(6):e0324551. doi: 10.1371/journal.pone.0324551 (PMC12136415; doi:10.1371/journal.pone.0324551)
Supplement: S1 File — (ZIP) [file pone.0324551.s001.zip › Data/002/Trajectory/20081213013556.plt]

Geolife trajectory
WGS 84
Altitude is in Feet
Reserved 3
0,2,255,My Track,0,0,2,8421376
0
39.926725,116.336836,0,479,39795.0666203704,2008-12-13,01:35:56
39.926773,116.336839,0,453,39795.0666782407,2008-12-13,01:36:01
39.926769,116.336817,0,452,39795.0667361111,2008-12-13,01:36:06
39.926824,116.33685,0,441,39795.0667939815,2008-12-13,01:36:11
39.926858,116.336889,0,436,39795.0668518519,2008-12-13,01:36:16
39.92687,116.336933,0,436,39795.0669097222,2008-12-13,01:36:21
39.92689,116.337002,0,436,39795.0669675926,2008-12-13,01:36:26
39.926917,116.337083,0,437,39795.067025463,2008-12-13,01:36:31
39.926919,116.337127,0,438,39795.0670833333,2008-12-13,01:36:36
39.926907,116.337184,0,440,39795.0671412037,2008-12-13,01:36:41
39.926913,116.337247,0,441,39795.0671990741,2008-12-13,01:36:46
39.926937,116.337321,0,441,39795.0672569444,2008-12-13,01:36:51
39.926996,116.337395,0,432,39795.0673148148,2008-12-13,01:36:56
39.927027,116.337413,0,431,39795.0673726852,2008-12-13,01:37:01
39.927023,116.337426,0,429,39795.0674305556,2008-12-13,01:37:06
39.927076,116.337508,0,433,39795.0674884259,2008-12-13,01:37:11
39.927102,116.337555,0,393,39795.0675462963,2008-12-13,01:37:16
39.927131,116.337604,0,375,39795.0676041667,2008-12-13,01:37:21
39.927161,116.337611,0,336,39795.067662037,2008-12-13,01:37:26
39.927185,116.33764,0,325,39795.0677199074,2008-12-13,01:37:31
39.927217,116.337648,0,316,39795.0677777778,2008-12-13,01:37:36
39.927236,116.337648,0,317,39795.0678356481,2008-12-13,01:37:41
39.927241,116.337663,0,306,39795.0678935185,2008-12-13,01:37:46
39.927205,116.337663,0,302,39795.0679513889,2008-12-13,01:37:51
39.927306,116.337915,0,412,39795.0680092593,2008-12-13,01:37:56
39.927322,116.337957,0,411,39795.0680671296,2008-12-13,01:38:01
39.927326,116.337981,0,410,39795.068125,2008-12-13,01:38:06
39.92734,116.337997,0,410,39795.0681828704,2008-12-13,01:38:11
39.92734,116.337997,0,410,39795.0682175926,2008-12-13,01:38:14
39.927341,116.338004,0,411,39795.0682407407,2008-12-13,01:38:16
39.927343,116.337974,0,411,39795.0682986111,2008-12-13,01:38:21
39.927307,116.337955,0,412,39795.0683564815,2008-12-13,01:38:26
39.927292,116.337883,0,415,39795.0684143519,2008-12-13,01:38:31
39.927217,116.337725,0,421,39795.0684722222,2008-12-13,01:38:36
39.927535,116.338208,0,416,39795.0685300926,2008-12-13,01:38:41
39.92755,116.338248,0,403,39795.068587963,2008-12-13,01:38:46
39.927568,116.338235,0,402,39795.0686458333,2008-12-13,01:38:51
39.92762,116.338137,0,403,39795.0687037037,2008-12-13,01:38:56
39.927666,116.338044,0,402,39795.0687615741,2008-12-13,01:39:01
39.927608,116.33786,0,402,39795.0688194444,2008-12-13,01:39:06
39.927607,116.33777,0,404,39795.0688773148,2008-12-13,01:39:11
39.92772,116.33768,0,404,39795.0689351852,2008-12-13,01:39:16
39.927796,116.337667,0,405,39795.0689930556,2008-12-13,01:39:21
39.927897,116.337809,0,404,39795.0690509259,2008-12-13,01:39:26
39.928015,116.337828,0,403,39795.0691087963,2008-12-13,01:39:31
39.928024,116.337776,0,403,39795.0691666667,2008-12-13,01:39:36
39.928068,116.337771,0,403,39795.069224537,2008-12-13,01:39:41
39.928167,116.337819,0,409,39795.0692824074,2008-12-13,01:39:46
39.928458,116.338105,0,395,39795.0693402778,2008-12-13,01:39:51
39.928497,116.338131,0,396,39795.0693981481,2008-12-13,01:39:56
39.928503,116.338159,0,394,39795.0694560185,2008-12-13,01:40:01
39.928511,116.338205,0,401,39795.0695138889,2008-12-13,01:40:06
39.928553,116.338201,0,405,39795.0695717593,2008-12-13,01:40:11
39.928563,116.338224,0,402,39795.0696296296,2008-12-13,01:40:16
39.92861,116.338239,0,390,39795.0696875,2008-12-13,01:40:21
39.928635,116.338247,0,373,39795.0697453704,2008-12-13,01:40:26
39.928668,116.338248,0,368,39795.0698032407,2008-12-13,01:40:31
39.928668,116.338248,0,368,39795.069837963,2008-12-13,01:40:34
39.928666,116.338248,0,356,39795.0698611111,2008-12-13,01:40:36
39.928687,116.338251,0,358,39795.0699189815,2008-12-13,01:40:41
39.928742,116.338246,0,359,39795.0699768519,2008-12-13,01:40:46
39.928817,116.33822,0,351,39795.0700347222,2008-12-13,01:40:51
39.928873,116.338225,0,346,39795.0700925926,2008-12-13,01:40:56
39.928954,116.338218,0,344,39795.070150463,2008-12-13,01:41:01
39.92901,116.33821,0,349,39795.0702083333,2008-12-13,01:41:06
39.929045,116.338221,0,356,39795.0702662037,2008-12-13,01:41:11
39.929108,116.338246,0,348,39795.0703240741,2008-12-13,01:41:16
39.929171,116.338257,0,343,39795.0703819444,2008-12-13,01:41:21
39.929231,116.338278,0,342,39795.0704398148,2008-12-13,01:41:26
39.929306,116.338241,0,341,39795.0704976852,2008-12-13,01:41:31
39.929376,116.338224,0,339,39795.0705555556,2008-12-13,01:41:36
39.929441,116.338202,0,339,39795.0706134259,2008-12-13,01:41:41
39.929496,116.338195,0,339,39795.0706712963,2008-12-13,01:41:46
39.929561,116.338181,0,335,39795.0707291667,2008-12-13,01:41:51
39.929599,116.33819,0,324,39795.070787037,2008-12-13,01:41:56
39.929648,116.338155,0,314,39795.0708449074,2008-12-13,01:42:01
39.929711,116.338149,0,311,39795.0709027778,2008-12-13,01:42:06
39.929788,116.338148,0,314,39795.0709606481,2008-12-13,01:42:11
39.92983,116.338156,0,314,39795.0710185185,2008-12-13,01:42:16
39.929898,116.338164,0,313,39795.0710763889,2008-12-13,01:42:21
39.929938,116.338184,0,307,39795.0711342593,2008-12-13,01:42:26
39.930011,116.33813,0,311,39795.0711921296,2008-12-13,01:42:31
39.93006,116.338116,0,312,39795.07125,2008-12-13,01:42:36
39.930143,116.338097,0,309,39795.0713078704,2008-12-13,01:42:41
39.930205,116.338107,0,306,39795.0713657407,2008-12-13,01:42:46
39.930274,116.338126,0,300,39795.0714236111,2008-12-13,01:42:51
39.930353,116.338143,0,295,39795.0714814815,2008-12-13,01:42:56
39.93043,116.338126,0,285,39795.0715393518,2008-12-13,01:43:01
39.930486,116.338049,0,279,39795.0715972222,2008-12-13,01:43:06
39.930476,116.33797,0,274,39795.0716550926,2008-12-13,01:43:11
39.930515,116.337902,0,277,39795.071712963,2008-12-13,01:43:16
39.930572,116.337643,0,266,39795.0717708333,2008-12-13,01:43:21
39.930754,116.337369,0,261,39795.0718287037,2008-12-13,01:43:26
39.930835,116.337226,0,260,39795.0718865741,2008-12-13,01:43:31
39.930913,116.33714,0,261,39795.0719444444,2008-12-13,01:43:36
39.930908,116.337046,0,265,39795.0720023148,2008-12-13,01:43:41
39.930934,116.337003,0,266,39795.0720601852,2008-12-13,01:43:46
39.930943,116.336959,0,266,39795.0721180556,2008-12-13,01:43:51
39.930951,116.336885,0,266,39795.0721759259,2008-12-13,01:43:56
39.931,116.336742,0,263,39795.0722337963,2008-12-13,01:44:01
39.931082,116.336649,0,261,39795.0722916667,2008-12-13,01:44:06
39.931022,116.336972,0,136,39795.0769791667,2008-12-13,01:50:51
39.930965,116.337242,0,141,39795.077037037,2008-12-13,01:50:56
39.930944,116.33759,0,145,39795.0770949074,2008-12-13,01:51:01
39.930941,116.337939,0,150,39795.0771527778,2008-12-13,01:51:06
39.930985,116.338297,0,156,39795.0772106481,2008-12-13,01:51:11
39.930981,116.338825,0,162,39795.0772685185,2008-12-13,01:51:16
39.930995,116.339405,0,163,39795.0773263889,2008-12-13,01:51:21
39.931013,116.339998,0,159,39795.0773842593,2008-12-13,01:51:26
39.931019,116.34064,0,154,39795.0774421296,2008-12-13,01:51:31
39.931003,116.341275,0,152,39795.0775,2008-12-13,01:51:36
39.931005,116.341809,0,153,39795.0775578704,2008-12-13,01:51:41
39.93099,116.342275,0,152,39795.0776157407,2008-12-13,01:51:46
39.930988,116.342665,0,151,39795.0776736111,2008-12-13,01:51:51
39.931009,116.342772,0,152,39795.0777314815,2008-12-13,01:51:56
39.931009,116.342772,0,152,39795.0777662037,2008-12-13,01:51:59
39.931016,116.342765,0,153,39795.0777893519,2008-12-13,01:52:01
39.931027,116.342764,0,154,39795.0778472222,2008-12-13,01:52:06
39.931028,116.342769,0,154,39795.0779050926,2008-12-13,01:52:11
39.931028,116.342769,0,154,39795.0779398148,2008-12-13,01:52:14
39.931024,116.342768,0,154,39795.077962963,2008-12-13,01:52:16
39.931027,116.342791,0,154,39795.0780208333,2008-12-13,01:52:21
39.931044,116.342833,0,154,39795.0780787037,2008-12-13,01:52:26
39.931047,116.342869,0,154,39795.0781365741,2008-12-13,01:52:31
39.931043,116.342872,0,153,39795.0781944444,2008-12-13,01:52:36
39.931038,116.342871,0,153,39795.0782523148,2008-12-13,01:52:41
39.931031,116.342873,0,153,39795.0783101852,2008-12-13,01:52:46
39.931024,116.342875,0,153,39795.0783680556,2008-12-13,01:52:51
39.93102,116.342878,0,153,39795.0784259259,2008-12-13,01:52:56
39.93102,116.342878,0,153,39795.0784606481,2008-12-13,01:52:59
39.931013,116.342875,0,153,39795.0784837963,2008-12-13,01:53:01
39.931011,116.342863,0,152,39795.0785416667,2008-12-13,01:53:06
39.931011,116.342863,0,152,39795.0785763889,2008-12-13,01:53:09
39.931008,116.342862,0,152,39795.078599537,2008-12-13,01:53:11
39.930993,116.342862,0,152,39795.0786574074,2008-12-13,01:53:16
39.930973,116.342863,0,152,39795.0787152778,2008-12-13,01:53:21
39.931033,116.343091,0,158,39795.0787731481,2008-12-13,01:53:26
39.931038,116.343595,0,158,39795.0788310185,2008-12-13,01:53:31
39.931027,116.344231,0,150,39795.0788888889,2008-12-13,01:53:36
39.931034,116.344792,0,148,39795.0789467593,2008-12-13,01:53:41
39.931018,116.345318,0,154,39795.0790046296,2008-12-13,01:53:46
39.931024,116.345748,0,160,39795.0790625,2008-12-13,01:53:51
39.931028,116.346278,0,178,39795.0791203704,2008-12-13,01:53:56
39.93099,116.346833,0,205,39795.0791782407,2008-12-13,01:54:01
39.930953,116.347474,0,211,39795.0792361111,2008-12-13,01:54:06
39.930985,116.348051,0,216,39795.0792939815,2008-12-13,01:54:11
39.93094,116.348644,0,216,39795.0793518518,2008-12-13,01:54:16
39.930934,116.349049,0,214,39795.0794097222,2008-12-13,01:54:21
39.930901,116.349167,0,214,39795.0794675926,2008-12-13,01:54:26
39.93091,116.349168,0,219,39795.079525463,2008-12-13,01:54:31
39.930905,116.34917,0,218,39795.0795833333,2008-12-13,01:54:36
39.930901,116.349171,0,218,39795.0796412037,2008-12-13,01:54:41
39.930901,116.349171,0,218,39795.0796759259,2008-12-13,01:54:44
39.930902,116.349173,0,218,39795.0796990741,2008-12-13,01:54:46
39.930893,116.349164,0,218,39795.0797569444,2008-12-13,01:54:51
39.930891,116.349156,0,218,39795.0798148148,2008-12-13,01:54:56
39.930888,116.349151,0,218,39795.0798726852,2008-12-13,01:55:01
39.930889,116.349146,0,217,39795.0799305556,2008-12-13,01:55:06
39.93089,116.349149,0,217,39795.0799884259,2008-12-13,01:55:11
39.93089,116.349149,0,218,39795.0800462963,2008-12-13,01:55:16
39.930884,116.349148,0,218,39795.0801041667,2008-12-13,01:55:21
39.930876,116.349141,0,218,39795.080162037,2008-12-13,01:55:26
39.930869,116.349133,0,218,39795.0802199074,2008-12-13,01:55:31
39.93087,116.349129,0,219,39795.0802777778,2008-12-13,01:55:36
39.93087,116.349129,0,219,39795.0803356481,2008-12-13,01:55:41
39.930866,116.349121,0,219,39795.0803935185,2008-12-13,01:55:46
39.930861,116.349115,0,219,39795.0804513889,2008-12-13,01:55:51
39.930864,116.349109,0,219,39795.0805092593,2008-12-13,01:55:56
39.930865,116.349109,0,220,39795.0805671296,2008-12-13,01:56:01
39.930861,116.349112,0,220,39795.080625,2008-12-13,01:56:06
39.930867,116.349107,0,220,39795.0806828704,2008-12-13,01:56:11
39.930873,116.349102,0,221,39795.0807407407,2008-12-13,01:56:16
39.930881,116.349102,0,221,39795.0807986111,2008-12-13,01:56:21
39.930881,116.349102,0,221,39795.0808333333,2008-12-13,01:56:24
39.930882,116.349109,0,221,39795.0808564815,2008-12-13,01:56:26
39.930881,116.349159,0,221,39795.0809143518,2008-12-13,01:56:31
39.930883,116.349416,0,221,39795.0809722222,2008-12-13,01:56:36
39.93082,116.349714,0,216,39795.0810300926,2008-12-13,01:56:41
39.930766,116.35006,0,216,39795.081087963,2008-12-13,01:56:46
39.930821,116.350744,0,213,39795.0811458333,2008-12-13,01:56:51
39.930873,116.351465,0,195,39795.0812037037,2008-12-13,01:56:56
39.930863,116.351969,0,184,39795.0812615741,2008-12-13,01:57:01
39.930867,116.352131,0,170,39795.0813194444,2008-12-13,01:57:06
39.930849,116.352128,0,170,39795.0813773148,2008-12-13,01:57:11
39.930828,116.352119,0,167,39795.0814351852,2008-12-13,01:57:16
39.930817,116.352114,0,165,39795.0814930556,2008-12-13,01:57:21
39.93082,116.352233,0,164,39795.0815509259,2008-12-13,01:57:26
39.930798,116.35271,0,179,39795.0816087963,2008-12-13,01:57:31
39.930801,116.353021,0,185,39795.0816666667,2008-12-13,01:57:36
39.930779,116.353404,0,189,39795.081724537,2008-12-13,01:57:41
39.930834,116.354024,0,212,39795.0817824074,2008-12-13,01:57:46
39.9309,116.354676,0,218,39795.0818402778,2008-12-13,01:57:51
39.930904,116.355342,0,213,39795.0818981482,2008-12-13,01:57:56
39.9309,116.35602,0,218,39795.0819560185,2008-12-13,01:58:01
39.9309,116.356719,0,223,39795.0820138889,2008-12-13,01:58:06
39.930899,116.357393,0,226,39795.0820717593,2008-12-13,01:58:11
39.930901,116.357949,0,225,39795.0821296296,2008-12-13,01:58:16
39.930902,116.358298,0,230,39795.0821875,2008-12-13,01:58:21
39.930908,116.358381,0,229,39795.0822453704,2008-12-13,01:58:26
39.930907,116.358396,0,222,39795.0823032407,2008-12-13,01:58:31
39.930907,116.358396,0,222,39795.082337963,2008-12-13,01:58:34
39.930901,116.358396,0,222,39795.0823611111,2008-12-13,01:58:36
39.930892,116.358394,0,223,39795.0824189815,2008-12-13,01:58:41
39.930896,116.358381,0,223,39795.0824768519,2008-12-13,01:58:46
39.930895,116.358381,0,223,39795.0825347222,2008-12-13,01:58:51
39.930894,116.358374,0,223,39795.0825925926,2008-12-13,01:58:56
39.930896,116.358374,0,223,39795.082650463,2008-12-13,01:59:01
39.930896,116.358374,0,223,39795.0826851852,2008-12-13,01:59:04
39.9309,116.35837,0,222,39795.0827083333,2008-12-13,01:59:06
39.930903,116.358358,0,222,39795.0827662037,2008-12-13,01:59:11
39.930903,116.358358,0,222,39795.0828009259,2008-12-13,01:59:14
39.930903,116.358352,0,222,39795.0828240741,2008-12-13,01:59:16
39.93089,116.358347,0,223,39795.0828819444,2008-12-13,01:59:21
39.930882,116.358343,0,223,39795.0829398148,2008-12-13,01:59:26
39.930882,116.358343,0,223,39795.082974537,2008-12-13,01:59:29
39.930877,116.358338,0,223,39795.0829976852,2008-12-13,01:59:31
39.930867,116.358336,0,223,39795.0830555556,2008-12-13,01:59:36
39.930856,116.35833,0,223,39795.0831134259,2008-12-13,01:59:41
39.930856,116.35833,0,223,39795.0831481481,2008-12-13,01:59:44
39.930849,116.358324,0,223,39795.0831712963,2008-12-13,01:59:46
39.930854,116.358524,0,226,39795.0832291667,2008-12-13,01:59:51
39.930847,116.358998,0,230,39795.083287037,2008-12-13,01:59:56
39.93086,116.359583,0,237,39795.0833449074,2008-12-13,02:00:01
39.930872,116.360066,0,242,39795.0834027778,2008-12-13,02:00:06
39.930885,116.36019,0,239,39795.0834606481,2008-12-13,02:00:11
39.930896,116.360201,0,235,39795.0835185185,2008-12-13,02:00:16
39.930901,116.360212,0,235,39795.0835763889,2008-12-13,02:00:21
39.93093,116.360474,0,235,39795.0836342593,2008-12-13,02:00:26
39.930923,116.361005,0,226,39795.0836921296,2008-12-13,02:00:31
39.930929,116.361574,0,225,39795.08375,2008-12-13,02:00:36
39.930945,116.362148,0,213,39795.0838078704,2008-12-13,02:00:41
39.93096,116.362732,0,194,39795.0838657407,2008-12-13,02:00:46
39.930989,116.363287,0,185,39795.0839236111,2008-12-13,02:00:51
39.931004,116.363868,0,163,39795.0839814815,2008-12-13,02:00:56
39.931009,116.364453,0,150,39795.0840393519,2008-12-13,02:01:01
39.931021,116.364982,0,133,39795.0840972222,2008-12-13,02:01:06
39.93103,116.365449,0,129,39795.0841550926,2008-12-13,02:01:11
39.931042,116.365793,0,129,39795.084212963,2008-12-13,02:01:16
39.931076,116.366061,0,146,39795.0842708333,2008-12-13,02:01:21
39.931088,116.366162,0,170,39795.0843287037,2008-12-13,02:01:26
39.931088,116.366172,0,172,39795.0843865741,2008-12-13,02:01:31
39.931089,116.366179,0,174,39795.0844444444,2008-12-13,02:01:36
39.93109,116.366181,0,175,39795.0845023148,2008-12-13,02:01:41
39.931091,116.366182,0,176,39795.0845601852,2008-12-13,02:01:46
39.931092,116.366176,0,176,39795.0846180556,2008-12-13,02:01:51
39.931092,116.36617,0,176,39795.0846759259,2008-12-13,02:01:56
39.931093,116.366171,0,176,39795.0847337963,2008-12-13,02:02:01
39.931093,116.366171,0,176,39795.0847685185,2008-12-13,02:02:04
39.931093,116.366172,0,176,39795.0847916667,2008-12-13,02:02:06
39.931093,116.36616,0,176,39795.084849537,2008-12-13,02:02:11
39.931092,116.366149,0,177,39795.0849074074,2008-12-13,02:02:16
39.931092,116.366138,0,177,39795.0849652778,2008-12-13,02:02:21
39.931111,116.366293,0,178,39795.0850231481,2008-12-13,02:02:26
39.931107,116.366645,0,182,39795.0850810185,2008-12-13,02:02:31
39.931126,116.367118,0,195,39795.0851388889,2008-12-13,02:02:36
39.931139,116.367547,0,218,39795.0851967593,2008-12-13,02:02:41
39.931133,116.367768,0,226,39795.0852546296,2008-12-13,02:02:46
39.931185,116.36791,0,249,39795.0853125,2008-12-13,02:02:51
39.931181,116.36794,0,247,39795.0853703704,2008-12-13,02:02:56
39.931181,116.367952,0,247,39795.0854282407,2008-12-13,02:03:01
39.93121,116.368093,0,242,39795.0854861111,2008-12-13,02:03:06
39.931276,116.368501,0,231,39795.0855439815,2008-12-13,02:03:11
39.931256,116.369096,0,206,39795.0856018519,2008-12-13,02:03:16
39.931276,116.369725,0,205,39795.0856597222,2008-12-13,02:03:21
39.931315,116.370398,0,212,39795.0857175926,2008-12-13,02:03:26
39.931368,116.371101,0,235,39795.085775463,2008-12-13,02:03:31
39.931399,116.371812,0,225,39795.0858333333,2008-12-13,02:03:36
39.931409,116.372377,0,198,39795.0858912037,2008-12-13,02:03:41
39.931419,116.372712,0,188,39795.0859490741,2008-12-13,02:03:46
39.931428,116.372741,0,186,39795.0860069444,2008-12-13,02:03:51
39.931428,116.372744,0,185,39795.0860648148,2008-12-13,02:03:56
39.931428,116.372744,0,185,39795.086099537,2008-12-13,02:03:59
39.931428,116.372736,0,184,39795.0861226852,2008-12-13,02:04:01
39.931427,116.372722,0,184,39795.0861805556,2008-12-13,02:04:06
39.931427,116.372722,0,184,39795.0862152778,2008-12-13,02:04:09
39.931426,116.372714,0,185,39795.0862384259,2008-12-13,02:04:11
39.931433,116.372802,0,183,39795.0862962963,2008-12-13,02:04:16
39.931445,116.373064,0,182,39795.0863541667,2008-12-13,02:04:21
39.93144,116.373256,0,184,39795.086412037,2008-12-13,02:04:26
39.931408,116.373549,0,205,39795.0864699074,2008-12-13,02:04:31
39.931399,116.37382,0,226,39795.0865277778,2008-12-13,02:04:36
39.931402,116.374174,0,255,39795.0865856481,2008-12-13,02:04:41
39.931436,116.37451,0,279,39795.0866435185,2008-12-13,02:04:46
39.93144,116.374828,0,267,39795.0867013889,2008-12-13,02:04:51
39.931475,116.374979,0,255,39795.0867592593,2008-12-13,02:04:56
39.931493,116.375007,0,254,39795.0868171296,2008-12-13,02:05:01
39.931494,116.375014,0,255,39795.086875,2008-12-13,02:05:06
39.931495,116.375017,0,255,39795.0869328704,2008-12-13,02:05:11
39.931496,116.375021,0,256,39795.0869907407,2008-12-13,02:05:16
39.931496,116.375021,0,256,39795.087025463,2008-12-13,02:05:19
39.931497,116.375028,0,256,39795.0870486111,2008-12-13,02:05:21
39.931522,116.375121,0,251,39795.0871064815,2008-12-13,02:05:26
39.931572,116.375388,0,242,39795.0871643518,2008-12-13,02:05:31
39.931595,116.375802,0,231,39795.0872222222,2008-12-13,02:05:36
39.931644,116.376276,0,221,39795.0872800926,2008-12-13,02:05:41
39.931662,116.376683,0,216,39795.087337963,2008-12-13,02:05:46
39.93166,116.377027,0,224,39795.0873958333,2008-12-13,02:05:51
39.931663,116.377138,0,229,39795.0874537037,2008-12-13,02:05:56
39.93166,116.377167,0,227,39795.0875115741,2008-12-13,02:06:01
39.931661,116.377177,0,228,39795.0875694444,2008-12-13,02:06:06
39.931662,116.37718,0,229,39795.0876273148,2008-12-13,02:06:11
39.931662,116.37718,0,229,39795.087662037,2008-12-13,02:06:14
39.931665,116.377185,0,229,39795.0876851852,2008-12-13,02:06:16
39.931698,116.377336,0,232,39795.0877430556,2008-12-13,02:06:21
39.931682,116.377724,0,234,39795.0878009259,2008-12-13,02:06:26
39.931733,116.378228,0,234,39795.0878587963,2008-12-13,02:06:31
39.931748,116.378808,0,235,39795.0879166667,2008-12-13,02:06:36
39.931777,116.379377,0,219,39795.087974537,2008-12-13,02:06:41
39.931723,116.379973,0,201,39795.0880324074,2008-12-13,02:06:46
39.931723,116.380535,0,192,39795.0880902778,2008-12-13,02:06:51
39.931784,116.381218,0,200,39795.0881481481,2008-12-13,02:06:56
39.931794,116.381895,0,185,39795.0882060185,2008-12-13,02:07:01
39.93181,116.382569,0,186,39795.0882638889,2008-12-13,02:07:06
39.93184,116.3832,0,171,39795.0883217593,2008-12-13,02:07:11
39.931851,116.383672,0,157,39795.0883796296,2008-12-13,02:07:16
39.931815,116.38392,0,161,39795.0884375,2008-12-13,02:07:21
39.93182,116.383947,0,157,39795.0884953704,2008-12-13,02:07:26
39.93182,116.383948,0,157,39795.0885532407,2008-12-13,02:07:31
39.93182,116.383948,0,157,39795.088587963,2008-12-13,02:07:34
39.93182,116.383951,0,157,39795.0886111111,2008-12-13,02:07:36
39.931848,116.38404,0,155,39795.0886689815,2008-12-13,02:07:41
39.931897,116.384417,0,151,39795.0887268518,2008-12-13,02:07:46
39.931945,116.384857,0,151,39795.0887847222,2008-12-13,02:07:51
39.931956,116.385391,0,154,39795.0888425926,2008-12-13,02:07:56
39.931961,116.385911,0,141,39795.088900463,2008-12-13,02:08:01
39.931969,116.386509,0,131,39795.0889583333,2008-12-13,02:08:06
39.931968,116.387146,0,134,39795.0890162037,2008-12-13,02:08:11
39.931971,116.387737,0,130,39795.0890740741,2008-12-13,02:08:16
39.931973,116.388351,0,143,39795.0891319444,2008-12-13,02:08:21
39.93196,116.388889,0,153,39795.0891898148,2008-12-13,02:08:26
39.931941,116.389283,0,164,39795.0892476852,2008-12-13,02:08:31
39.93193,116.389511,0,171,39795.0893055556,2008-12-13,02:08:36
39.931912,116.389561,0,177,39795.0893634259,2008-12-13,02:08:41
39.931913,116.389564,0,181,39795.0894212963,2008-12-13,02:08:46
39.931912,116.389557,0,183,39795.0894791667,2008-12-13,02:08:51
39.931912,116.389552,0,183,39795.089537037,2008-12-13,02:08:56
39.931912,116.389551,0,183,39795.0895949074,2008-12-13,02:09:01
39.931912,116.389544,0,183,39795.0896527778,2008-12-13,02:09:06
39.931912,116.389544,0,183,39795.0897106482,2008-12-13,02:09:11
39.931914,116.389542,0,183,39795.0897685185,2008-12-13,02:09:16
39.931914,116.389536,0,183,39795.0898263889,2008-12-13,02:09:21
39.931915,116.389538,0,183,39795.0898842593,2008-12-13,02:09:26
39.931916,116.389545,0,182,39795.0899421296,2008-12-13,02:09:31
39.931916,116.389542,0,182,39795.09,2008-12-13,02:09:36
39.931916,116.389542,0,182,39795.0900347222,2008-12-13,02:09:39
39.931917,116.389539,0,182,39795.0900578704,2008-12-13,02:09:41
39.931919,116.389528,0,182,39795.0901157407,2008-12-13,02:09:46
39.931919,116.389513,0,182,39795.0901736111,2008-12-13,02:09:51
39.931918,116.389508,0,182,39795.0902314815,2008-12-13,02:09:56
39.931918,116.389508,0,182,39795.0902662037,2008-12-13,02:09:59
39.931919,116.389516,0,182,39795.0902893519,2008-12-13,02:10:01
39.93193,116.389803,0,173,39795.0903472222,2008-12-13,02:10:06
39.931938,116.390193,0,161,39795.0904050926,2008-12-13,02:10:11
39.931946,116.390807,0,152,39795.090462963,2008-12-13,02:10:16
39.931957,116.391397,0,138,39795.0905208333,2008-12-13,02:10:21
39.931939,116.391798,0,138,39795.0905787037,2008-12-13,02:10:26
39.931926,116.391946,0,143,39795.0906365741,2008-12-13,02:10:31
39.931932,116.391932,0,138,39795.0906944444,2008-12-13,02:10:36
39.931932,116.391932,0,138,39795.0907291667,2008-12-13,02:10:39
39.931932,116.39193,0,138,39795.0907523148,2008-12-13,02:10:41
39.931933,116.391948,0,138,39795.0908101852,2008-12-13,02:10:46
39.931928,116.392205,0,139,39795.0908680556,2008-12-13,02:10:51
39.931981,116.392764,0,148,39795.0909259259,2008-12-13,02:10:56
39.932002,116.393433,0,158,39795.0909837963,2008-12-13,02:11:01
39.931991,116.394105,0,170,39795.0910416667,2008-12-13,02:11:06
39.931995,116.394737,0,178,39795.091099537,2008-12-13,02:11:11
39.932006,116.395367,0,198,39795.0911574074,2008-12-13,02:11:16
39.932024,116.396028,0,214,39795.0912152778,2008-12-13,02:11:21
39.932017,116.396701,0,222,39795.0912731481,2008-12-13,02:11:26
39.93201,116.397403,0,214,39795.0913310185,2008-12-13,02:11:31
39.931991,116.398087,0,217,39795.0913888889,2008-12-13,02:11:36
39.931974,116.398779,0,211,39795.0914467593,2008-12-13,02:11:41
39.932006,116.399491,0,210,39795.0915046296,2008-12-13,02:11:46
39.931989,116.400155,0,187,39795.0915625,2008-12-13,02:11:51
39.93198,116.400797,0,174,39795.0916203704,2008-12-13,02:11:56
39.931937,116.401426,0,179,39795.0916782407,2008-12-13,02:12:01
39.931931,116.401879,0,175,39795.0917361111,2008-12-13,02:12:06
39.931924,116.402048,0,152,39795.0917939815,2008-12-13,02:12:11
39.931926,116.402074,0,159,39795.0918518519,2008-12-13,02:12:16
39.931926,116.40207,0,160,39795.0919097222,2008-12-13,02:12:21
39.931925,116.402068,0,161,39795.0919675926,2008-12-13,02:12:26
39.931925,116.402072,0,161,39795.092025463,2008-12-13,02:12:31
39.931924,116.402067,0,162,39795.0920833333,2008-12-13,02:12:36
39.931923,116.402062,0,162,39795.0921412037,2008-12-13,02:12:41
39.931922,116.402068,0,162,39795.0921990741,2008-12-13,02:12:46
39.931921,116.402069,0,162,39795.0922569444,2008-12-13,02:12:51
39.93192,116.402068,0,162,39795.0923148148,2008-12-13,02:12:56
39.93192,116.402068,0,162,39795.092349537,2008-12-13,02:12:59
39.93192,116.40206,0,161,39795.0923726852,2008-12-13,02:13:01
39.931919,116.40205,0,161,39795.0924305556,2008-12-13,02:13:06
39.93192,116.402045,0,162,39795.0924884259,2008-12-13,02:13:11
39.93192,116.402045,0,162,39795.0925231481,2008-12-13,02:13:14
39.93192,116.402045,0,162,39795.0925462963,2008-12-13,02:13:16
39.931923,116.402058,0,162,39795.0926041667,2008-12-13,02:13:21
39.93193,116.402292,0,165,39795.092662037,2008-12-13,02:13:26
39.93189,116.402734,0,164,39795.0927199074,2008-12-13,02:13:31
39.931887,116.403281,0,166,39795.0927777778,2008-12-13,02:13:36
39.931908,116.403859,0,165,39795.0928356481,2008-12-13,02:13:41
39.931906,116.404176,0,167,39795.0928935185,2008-12-13,02:13:46
39.9319,116.404268,0,172,39795.0929513889,2008-12-13,02:13:51
39.9319,116.404268,0,172,39795.0929861111,2008-12-13,02:13:54
39.931894,116.404267,0,167,39795.0930092593,2008-12-13,02:13:56
39.931895,116.404279,0,168,39795.0930671296,2008-12-13,02:14:01
39.931893,116.404291,0,168,39795.093125,2008-12-13,02:14:06
39.931913,116.404574,0,160,39795.0931828704,2008-12-13,02:14:11
39.931935,116.405094,0,145,39795.0932407407,2008-12-13,02:14:16
39.931913,116.405653,0,136,39795.0932986111,2008-12-13,02:14:21
39.931919,116.406218,0,128,39795.0933564815,2008-12-13,02:14:26
39.931939,116.406856,0,129,39795.0934143519,2008-12-13,02:14:31
39.93194,116.407387,0,126,39795.0934722222,2008-12-13,02:14:36
39.931961,116.407667,0,132,39795.0935300926,2008-12-13,02:14:41
39.931956,116.40773,0,135,39795.093587963,2008-12-13,02:14:46
39.931966,116.407744,0,136,39795.0936458333,2008-12-13,02:14:51
39.931961,116.407788,0,135,39795.0937037037,2008-12-13,02:14:56
39.931955,116.408018,0,134,39795.0937615741,2008-12-13,02:15:01
39.931955,116.408202,0,137,39795.0938194444,2008-12-13,02:15:06
39.931936,116.408362,0,141,39795.0938773148,2008-12-13,02:15:11
39.931928,116.40841,0,131,39795.0939351852,2008-12-13,02:15:16
39.931928,116.408411,0,130,39795.0939930556,2008-12-13,02:15:21
39.931928,116.408411,0,130,39795.0940277778,2008-12-13,02:15:24
39.931928,116.408415,0,130,39795.0940509259,2008-12-13,02:15:26
39.931967,116.40858,0,132,39795.0941087963,2008-12-13,02:15:31
39.931972,116.408978,0,135,39795.0941666667,2008-12-13,02:15:36
39.931996,116.409561,0,146,39795.094224537,2008-12-13,02:15:41
39.932037,116.410218,0,154,39795.0942824074,2008-12-13,02:15:46
39.932095,116.410866,0,153,39795.0943402778,2008-12-13,02:15:51
39.932118,116.411485,0,133,39795.0943981481,2008-12-13,02:15:56
39.932148,116.412211,0,127,39795.0944560185,2008-12-13,02:16:01
39.932167,116.412909,0,135,39795.0945138889,2008-12-13,02:16:06
39.932165,116.413613,0,140,39795.0945717593,2008-12-13,02:16:11
39.932151,116.414325,0,140,39795.0946296296,2008-12-13,02:16:16
39.93216,116.41503,0,138,39795.0946875,2008-12-13,02:16:21
39.932137,116.41569,0,129,39795.0947453704,2008-12-13,02:16:26
39.932134,116.416298,0,123,39795.0948032407,2008-12-13,02:16:31
39.932136,116.416755,0,127,39795.0948611111,2008-12-13,02:16:36
39.932172,116.417229,0,133,39795.0949189815,2008-12-13,02:16:41
39.932157,116.417583,0,128,39795.0949768518,2008-12-13,02:16:46
39.932156,116.417699,0,131,39795.0950347222,2008-12-13,02:16:51
39.932166,116.417688,0,133,39795.0950925926,2008-12-13,02:16:56
39.932166,116.417688,0,133,39795.0951273148,2008-12-13,02:16:59
39.932166,116.417684,0,133,39795.095150463,2008-12-13,02:17:01
39.932155,116.417834,0,133,39795.0952083333,2008-12-13,02:17:06
39.932208,116.418369,0,138,39795.0952662037,2008-12-13,02:17:11
39.932226,116.418979,0,142,39795.0953240741,2008-12-13,02:17:16
39.932226,116.419636,0,146,39795.0953819444,2008-12-13,02:17:21
39.932219,116.420286,0,149,39795.0954398148,2008-12-13,02:17:26
39.93222,116.420989,0,150,39795.0954976852,2008-12-13,02:17:31
39.932234,116.42168,0,150,39795.0955555556,2008-12-13,02:17:36
39.932258,116.422268,0,148,39795.0956134259,2008-12-13,02:17:41
39.932342,116.422464,0,145,39795.0956712963,2008-12-13,02:17:46
39.932331,116.422416,0,145,39795.0957291667,2008-12-13,02:17:51
39.932332,116.422426,0,146,39795.095787037,2008-12-13,02:17:56
39.932338,116.422427,0,147,39795.0958449074,2008-12-13,02:18:01
39.932338,116.422427,0,147,39795.0958796296,2008-12-13,02:18:04
39.932346,116.422424,0,149,39795.0959027778,2008-12-13,02:18:06
39.932347,116.422414,0,150,39795.0959606481,2008-12-13,02:18:11
39.932349,116.422401,0,150,39795.0960185185,2008-12-13,02:18:16
39.932349,116.422401,0,150,39795.0960532407,2008-12-13,02:18:19
39.932352,116.4224,0,150,39795.0960763889,2008-12-13,02:18:21
39.932389,116.422479,0,153,39795.0961342593,2008-12-13,02:18:26
39.932364,116.422852,0,159,39795.0961921296,2008-12-13,02:18:31
39.932321,116.423366,0,164,39795.09625,2008-12-13,02:18:36
39.932276,116.423957,0,167,39795.0963078704,2008-12-13,02:18:41
39.932202,116.424402,0,161,39795.0963657407,2008-12-13,02:18:46
39.932187,116.424593,0,153,39795.0964236111,2008-12-13,02:18:51
39.932195,116.424604,0,152,39795.0964814815,2008-12-13,02:18:56
39.932216,116.42464,0,151,39795.0965393518,2008-12-13,02:19:01
39.932277,116.424648,0,152,39795.0965972222,2008-12-13,02:19:06
39.932306,116.424631,0,153,39795.0966550926,2008-12-13,02:19:11
39.932344,116.424723,0,155,39795.096712963,2008-12-13,02:19:16
39.93239,116.424931,0,163,39795.0967708333,2008-12-13,02:19:21
39.9324,116.425205,0,172,39795.0968287037,2008-12-13,02:19:26
39.932246,116.42579,0,161,39795.0968865741,2008-12-13,02:19:31
39.932251,116.426284,0,154,39795.0969444444,2008-12-13,02:19:36
39.932271,116.426633,0,148,39795.0970023148,2008-12-13,02:19:41
39.932269,116.426703,0,145,39795.0970601852,2008-12-13,02:19:46
39.932265,116.426719,0,141,39795.0971180556,2008-12-13,02:19:51
39.932265,116.426719,0,141,39795.0971527778,2008-12-13,02:19:54
39.932267,116.426727,0,141,39795.0971759259,2008-12-13,02:19:56
39.932267,116.426742,0,140,39795.0972337963,2008-12-13,02:20:01
39.932266,116.42675,0,141,39795.0972916667,2008-12-13,02:20:06
39.932266,116.426753,0,141,39795.097349537,2008-12-13,02:20:11
39.932267,116.426759,0,141,39795.0974074074,2008-12-13,02:20:16
39.932268,116.426763,0,142,39795.0974652778,2008-12-13,02:20:21
39.932267,116.426765,0,142,39795.0975231482,2008-12-13,02:20:26
39.932267,116.426766,0,142,39795.0975810185,2008-12-13,02:20:31
39.932267,116.426765,0,142,39795.0976388889,2008-12-13,02:20:36
39.932267,116.426765,0,142,39795.0976736111,2008-12-13,02:20:39
39.932266,116.426764,0,142,39795.0976967593,2008-12-13,02:20:41
39.932267,116.426796,0,142,39795.0977546296,2008-12-13,02:20:46
39.932255,116.426985,0,144,39795.0978125,2008-12-13,02:20:51
39.932149,116.427271,0,147,39795.0978703704,2008-12-13,02:20:56
39.931998,116.427598,0,142,39795.0979282407,2008-12-13,02:21:01
39.931935,116.428024,0,138,39795.0979861111,2008-12-13,02:21:06
39.93197,116.428433,0,139,39795.0980439815,2008-12-13,02:21:11
39.93216,116.42872,0,136,39795.0981018519,2008-12-13,02:21:16
39.932254,116.429193,0,141,39795.0981597222,2008-12-13,02:21:21
39.932268,116.429781,0,145,39795.0982175926,2008-12-13,02:21:26
39.932368,116.43042,0,153,39795.098275463,2008-12-13,02:21:31
39.932357,116.43111,0,155,39795.0983333333,2008-12-13,02:21:36
39.932393,116.431784,0,158,39795.0983912037,2008-12-13,02:21:41
39.932364,116.432447,0,158,39795.0984490741,2008-12-13,02:21:46
39.932353,116.43277,0,155,39795.0985069444,2008-12-13,02:21:51
39.932343,116.432753,0,153,39795.0985648148,2008-12-13,02:21:56
39.932343,116.432755,0,154,39795.0986226852,2008-12-13,02:22:01
39.932343,116.432755,0,154,39795.0986574074,2008-12-13,02:22:04
39.932343,116.432751,0,154,39795.0986805556,2008-12-13,02:22:06
39.932354,116.432846,0,155,39795.0987384259,2008-12-13,02:22:11
39.932365,116.433203,0,162,39795.0987962963,2008-12-13,02:22:16
39.932348,116.4337,0,163,39795.0988541667,2008-12-13,02:22:21
39.932349,116.434268,0,167,39795.098912037,2008-12-13,02:22:26
39.932341,116.434904,0,172,39795.0989699074,2008-12-13,02:22:31
39.932347,116.435557,0,177,39795.0990277778,2008-12-13,02:22:36
39.932319,116.436178,0,172,39795.0990856481,2008-12-13,02:22:41
39.932289,116.436612,0,164,39795.0991435185,2008-12-13,02:22:46
39.932285,116.43683,0,163,39795.0992013889,2008-12-13,02:22:51
39.932299,116.436876,0,163,39795.0992592593,2008-12-13,02:22:56
39.932299,116.43687,0,163,39795.0993171296,2008-12-13,02:23:01
39.932299,116.43687,0,163,39795.0993518519,2008-12-13,02:23:04
39.9323,116.436871,0,163,39795.099375,2008-12-13,02:23:06
39.932301,116.437044,0,166,39795.0994328704,2008-12-13,02:23:11
39.932297,116.4374,0,170,39795.0994907407,2008-12-13,02:23:16
39.93226,116.437882,0,167,39795.0995486111,2008-12-13,02:23:21
39.932277,116.438467,0,166,39795.0996064815,2008-12-13,02:23:26
39.9323,116.43912,0,158,39795.0996643519,2008-12-13,02:23:31
39.932309,116.439793,0,152,39795.0997222222,2008-12-13,02:23:36
39.932329,116.440486,0,150,39795.0997800926,2008-12-13,02:23:41
39.932338,116.441174,0,149,39795.099837963,2008-12-13,02:23:46
39.932343,116.441858,0,155,39795.0998958333,2008-12-13,02:23:51
39.932354,116.442412,0,146,39795.0999537037,2008-12-13,02:23:56
39.932368,116.44283,0,138,39795.1000115741,2008-12-13,02:24:01
39.932336,116.443042,0,136,39795.1000694444,2008-12-13,02:24:06
39.932319,116.443077,0,137,39795.1001273148,2008-12-13,02:24:11
39.932318,116.443087,0,138,39795.1001851852,2008-12-13,02:24:16
39.932318,116.443147,0,139,39795.1002430556,2008-12-13,02:24:21
39.932304,116.443374,0,137,39795.1003009259,2008-12-13,02:24:26
39.932306,116.443604,0,136,39795.1003587963,2008-12-13,02:24:31
39.932308,116.443716,0,139,39795.1004166667,2008-12-13,02:24:36
39.932312,116.443779,0,141,39795.100474537,2008-12-13,02:24:41
39.932304,116.444104,0,131,39795.1005324074,2008-12-13,02:24:46
39.932302,116.444503,0,135,39795.1005902778,2008-12-13,02:24:51
39.93231,116.444983,0,148,39795.1006481481,2008-12-13,02:24:56
39.932334,116.445556,0,161,39795.1007060185,2008-12-13,02:25:01
39.932322,116.446179,0,173,39795.1007638889,2008-12-13,02:25:06
39.932309,116.446841,0,172,39795.1008217593,2008-12-13,02:25:11
39.932311,116.447504,0,177,39795.1008796296,2008-12-13,02:25:16
39.932316,116.448051,0,184,39795.1009375,2008-12-13,02:25:21
39.932298,116.448329,0,168,39795.1009953704,2008-12-13,02:25:26
39.932318,116.448338,0,158,39795.1010532407,2008-12-13,02:25:31
39.932318,116.448338,0,158,39795.101087963,2008-12-13,02:25:34
39.932319,116.448339,0,158,39795.1011111111,2008-12-13,02:25:36
39.932319,116.448352,0,158,39795.1011689815,2008-12-13,02:25:41
39.932366,116.448409,0,161,39795.1012268519,2008-12-13,02:25:46
39.932345,116.448429,0,150,39795.1012847222,2008-12-13,02:25:51
39.932339,116.448514,0,148,39795.1013425926,2008-12-13,02:25:56
39.932368,116.448765,0,142,39795.101400463,2008-12-13,02:26:01
39.93239,116.449176,0,136,39795.1014583333,2008-12-13,02:26:06
39.932352,116.449778,0,125,39795.1015162037,2008-12-13,02:26:11
39.932335,116.45039,0,119,39795.1015740741,2008-12-13,02:26:16
39.93229,116.450925,0,114,39795.1016319444,2008-12-13,02:26:21
39.932283,116.451309,0,112,39795.1016898148,2008-12-13,02:26:26
39.932275,116.451756,0,107,39795.1017476852,2008-12-13,02:26:31
39.932321,116.452177,0,101,39795.1018055556,2008-12-13,02:26:36
39.932369,116.452651,0,99,39795.1018634259,2008-12-13,02:26:41
39.932384,116.453317,0,94,39795.1019212963,2008-12-13,02:26:46
39.932384,116.453983,0,89,39795.1019791667,2008-12-13,02:26:51
39.932401,116.45454,0,83,39795.102037037,2008-12-13,02:26:56
39.932398,116.454859,0,87,39795.1020949074,2008-12-13,02:27:01
39.932361,116.454886,0,87,39795.1021527778,2008-12-13,02:27:06
39.932349,116.454869,0,87,39795.1022106481,2008-12-13,02:27:11
39.932331,116.454832,0,87,39795.1022685185,2008-12-13,02:27:16
39.93233,116.454813,0,88,39795.1023263889,2008-12-13,02:27:21
39.932328,116.454803,0,89,39795.1023842593,2008-12-13,02:27:26
39.932323,116.45478,0,89,39795.1024421296,2008-12-13,02:27:31
39.932322,116.454779,0,90,39795.1025,2008-12-13,02:27:36
39.93232,116.454777,0,91,39795.1025578704,2008-12-13,02:27:41
39.93232,116.454777,0,91,39795.1025925926,2008-12-13,02:27:44
39.932316,116.454769,0,93,39795.1026157407,2008-12-13,02:27:46
39.932315,116.454756,0,94,39795.1026736111,2008-12-13,02:27:51
39.932311,116.454745,0,95,39795.1027314815,2008-12-13,02:27:56
39.932302,116.454732,0,96,39795.1027893518,2008-12-13,02:28:01
39.932296,116.454724,0,98,39795.1028472222,2008-12-13,02:28:06
39.932294,116.454725,0,101,39795.1029050926,2008-12-13,02:28:11
39.932294,116.454723,0,104,39795.102962963,2008-12-13,02:28:16
39.932297,116.454729,0,107,39795.1030208333,2008-12-13,02:28:21
39.932298,116.454732,0,110,39795.1030787037,2008-12-13,02:28:26
39.932297,116.45473,0,113,39795.1031365741,2008-12-13,02:28:31
39.932298,116.454726,0,116,39795.1031944444,2008-12-13,02:28:36
39.9323,116.454732,0,119,39795.1032523148,2008-12-13,02:28:41
39.932299,116.454736,0,122,39795.1033101852,2008-12-13,02:28:46
39.932299,116.454736,0,122,39795.1033449074,2008-12-13,02:28:49
39.932299,116.454743,0,125,39795.1033680556,2008-12-13,02:28:51
39.9323,116.454752,0,128,39795.1034259259,2008-12-13,02:28:56
39.9323,116.454752,0,128,39795.1034606481,2008-12-13,02:28:59
39.932304,116.454758,0,131,39795.1034837963,2008-12-13,02:29:01
39.932305,116.454768,0,133,39795.1035416667,2008-12-13,02:29:06
39.932303,116.454772,0,135,39795.103599537,2008-12-13,02:29:11
39.932302,116.454772,0,138,39795.1036574074,2008-12-13,02:29:16
39.932302,116.454774,0,140,39795.1037152778,2008-12-13,02:29:21
39.932302,116.454774,0,140,39795.10375,2008-12-13,02:29:24
39.932303,116.454773,0,142,39795.1037731481,2008-12-13,02:29:26
39.932308,116.454786,0,144,39795.1038310185,2008-12-13,02:29:31
39.932355,116.455,0,135,39795.1038888889,2008-12-13,02:29:36
39.93239,116.455271,0,134,39795.1039467593,2008-12-13,02:29:41
39.932445,116.455567,0,134,39795.1040046296,2008-12-13,02:29:46
39.932626,116.455739,0,130,39795.1040625,2008-12-13,02:29:51
39.932844,116.455843,0,122,39795.1041203704,2008-12-13,02:29:56
39.933137,116.45591,0,135,39795.1041782407,2008-12-13,02:30:01
39.933602,116.455905,0,133,39795.1042361111,2008-12-13,02:30:06
39.934108,116.455873,0,140,39795.1042939815,2008-12-13,02:30:11
39.934656,116.455893,0,136,39795.1043518518,2008-12-13,02:30:16
39.93517,116.45592,0,141,39795.1044097222,2008-12-13,02:30:21
39.935709,116.455957,0,152,39795.1044675926,2008-12-13,02:30:26
39.936232,116.456017,0,190,39795.104525463,2008-12-13,02:30:31
39.936755,116.456012,0,179,39795.1045833333,2008-12-13,02:30:36
39.937251,116.456005,0,185,39795.1046412037,2008-12-13,02:30:41
39.93763,116.456018,0,152,39795.1046990741,2008-12-13,02:30:46
39.937887,116.455994,0,128,39795.1047569444,2008-12-13,02:30:51
39.938006,116.455974,0,115,39795.1048148148,2008-12-13,02:30:56
39.938029,116.455976,0,113,39795.1048726852,2008-12-13,02:31:01
39.938029,116.455976,0,113,39795.1049074074,2008-12-13,02:31:04
39.938032,116.455976,0,111,39795.1049305556,2008-12-13,02:31:06
39.938044,116.455979,0,110,39795.1049884259,2008-12-13,02:31:11
39.93805,116.455978,0,108,39795.1050462963,2008-12-13,02:31:16
39.93805,116.455978,0,108,39795.1050810185,2008-12-13,02:31:19
39.938052,116.455979,0,107,39795.1051041667,2008-12-13,02:31:21
39.938035,116.455985,0,107,39795.105162037,2008-12-13,02:31:26
39.937996,116.455972,0,105,39795.1052199074,2008-12-13,02:31:31
39.937936,116.455969,0,95,39795.1052777778,2008-12-13,02:31:36
39.937898,116.455976,0,92,39795.1053356482,2008-12-13,02:31:41
39.937881,116.455942,0,90,39795.1053935185,2008-12-13,02:31:46
39.937844,116.455935,0,88,39795.1054513889,2008-12-13,02:31:51
39.937816,116.455955,0,88,39795.1055092593,2008-12-13,02:31:56
39.937816,116.455955,0,88,39795.1055439815,2008-12-13,02:31:59
39.937816,116.455955,0,86,39795.1055671296,2008-12-13,02:32:01
39.937785,116.455972,0,88,39795.105625,2008-12-13,02:32:06
39.93774,116.455993,0,86,39795.1056828704,2008-12-13,02:32:11
39.937713,116.455958,0,83,39795.1057407407,2008-12-13,02:32:16
39.937711,116.455957,0,82,39795.1057986111,2008-12-13,02:32:21
39.937711,116.455957,0,82,39795.1058333333,2008-12-13,02:32:24
39.937713,116.455956,0,83,39795.1058564815,2008-12-13,02:32:26
39.937677,116.455967,0,80,39795.1059143519,2008-12-13,02:32:31
39.937628,116.455968,0,79,39795.1059722222,2008-12-13,02:32:36
39.937601,116.455987,0,78,39795.1060300926,2008-12-13,02:32:41
39.937551,116.455972,0,76,39795.106087963,2008-12-13,02:32:46
39.937526,116.455994,0,75,39795.1061458333,2008-12-13,02:32:51
39.937531,116.456006,0,77,39795.1062037037,2008-12-13,02:32:56
39.937503,116.455997,0,77,39795.1062615741,2008-12-13,02:33:01
39.937475,116.455988,0,78,39795.1063194444,2008-12-13,02:33:06
39.937439,116.455987,0,79,39795.1063773148,2008-12-13,02:33:11
39.937368,116.455994,0,76,39795.1064351852,2008-12-13,02:33:16
39.937317,116.455995,0,71,39795.1064930556,2008-12-13,02:33:21
39.937278,116.455981,0,66,39795.1065509259,2008-12-13,02:33:26
39.937218,116.455959,0,63,39795.1066087963,2008-12-13,02:33:31
39.93717,116.45599,0,65,39795.1066666667,2008-12-13,02:33:36
39.937131,116.455958,0,66,39795.106724537,2008-12-13,02:33:41
39.937067,116.455982,0,65,39795.1067824074,2008-12-13,02:33:46
39.937027,116.455993,0,64,39795.1068402778,2008-12-13,02:33:51
39.936979,116.456019,0,66,39795.1068981481,2008-12-13,02:33:56
39.936921,116.456039,0,65,39795.1069560185,2008-12-13,02:34:01
39.936864,116.456037,0,66,39795.1070138889,2008-12-13,02:34:06
39.936815,116.456023,0,66,39795.1070717593,2008-12-13,02:34:11
39.936751,116.45602,0,70,39795.1071296296,2008-12-13,02:34:16
39.93669,116.455993,0,74,39795.1071875,2008-12-13,02:34:21
39.936616,116.455953,0,79,39795.1072453704,2008-12-13,02:34:26
39.936541,116.455967,0,75,39795.1073032407,2008-12-13,02:34:31
39.936472,116.455984,0,76,39795.1073611111,2008-12-13,02:34:36
39.936399,116.45599,0,69,39795.1074189815,2008-12-13,02:34:41
39.936335,116.456012,0,68,39795.1074768519,2008-12-13,02:34:46
39.936266,116.456039,0,68,39795.1075347222,2008-12-13,02:34:51
39.936194,116.456036,0,64,39795.1075925926,2008-12-13,02:34:56
39.93615,116.456052,0,59,39795.107650463,2008-12-13,02:35:01
39.936083,116.45605,0,57,39795.1077083333,2008-12-13,02:35:06
39.936083,116.45605,0,57,39795.1077430556,2008-12-13,02:35:09
39.936087,116.456046,0,52,39795.1077662037,2008-12-13,02:35:11
39.936028,116.456021,0,56,39795.1078240741,2008-12-13,02:35:16
39.935964,116.456025,0,56,39795.1078819444,2008-12-13,02:35:21
39.935904,116.45605,0,52,39795.1079398148,2008-12-13,02:35:26
39.935844,116.456048,0,56,39795.1079976852,2008-12-13,02:35:31
39.935782,116.456058,0,56,39795.1080555556,2008-12-13,02:35:36
39.935704,116.456055,0,60,39795.1081134259,2008-12-13,02:35:41
39.935631,116.45603,0,65,39795.1081712963,2008-12-13,02:35:46
39.935576,116.456048,0,66,39795.1082291667,2008-12-13,02:35:51
39.935507,116.456052,0,67,39795.108287037,2008-12-13,02:35:56
39.93543,116.456062,0,63,39795.1083449074,2008-12-13,02:36:01
39.935378,116.456093,0,63,39795.1084027778,2008-12-13,02:36:06
39.935316,116.456101,0,64,39795.1084606481,2008-12-13,02:36:11
39.935258,116.456095,0,63,39795.1085185185,2008-12-13,02:36:16
39.935204,116.456073,0,61,39795.1085763889,2008-12-13,02:36:21
39.93516,116.456053,0,60,39795.1086342593,2008-12-13,02:36:26
39.935116,116.456034,0,59,39795.1086921296,2008-12-13,02:36:31
39.935052,116.455997,0,57,39795.10875,2008-12-13,02:36:36
39.934986,116.455997,0,62,39795.1088078704,2008-12-13,02:36:41
39.934923,116.456022,0,65,39795.1088657407,2008-12-13,02:36:46
39.934849,116.456013,0,69,39795.1089236111,2008-12-13,02:36:51
39.934802,116.456038,0,66,39795.1089814815,2008-12-13,02:36:56
39.934741,116.456032,0,63,39795.1090393519,2008-12-13,02:37:01
39.934684,116.45603,0,62,39795.1090972222,2008-12-13,02:37:06
39.934618,116.456042,0,66,39795.1091550926,2008-12-13,02:37:11
39.934556,116.456064,0,66,39795.109212963,2008-12-13,02:37:16
39.93449,116.456074,0,59,39795.1092708333,2008-12-13,02:37:21
39.934431,116.456043,0,60,39795.1093287037,2008-12-13,02:37:26
39.934357,116.456014,0,62,39795.1093865741,2008-12-13,02:37:31
39.934298,116.455997,0,66,39795.1094444444,2008-12-13,02:37:36
39.93424,116.456017,0,66,39795.1095023148,2008-12-13,02:37:41
39.934175,116.455998,0,65,39795.1095601852,2008-12-13,02:37:46
39.934093,116.45598,0,62,39795.1096180556,2008-12-13,02:37:51
39.934033,116.455999,0,62,39795.1096759259,2008-12-13,02:37:56
39.933981,116.455995,0,60,39795.1097337963,2008-12-13,02:38:01
39.933913,116.455997,0,60,39795.1097916667,2008-12-13,02:38:06
39.933844,116.456017,0,59,39795.109849537,2008-12-13,02:38:11
39.933747,116.455997,0,60,39795.1099074074,2008-12-13,02:38:16
39.933673,116.455992,0,63,39795.1099652778,2008-12-13,02:38:21
39.933605,116.455973,0,62,39795.1100231481,2008-12-13,02:38:26
39.933547,116.455991,0,64,39795.1100810185,2008-12-13,02:38:31
39.933493,116.456005,0,65,39795.1101388889,2008-12-13,02:38:36
39.933411,116.45599,0,66,39795.1101967593,2008-12-13,02:38:41
39.933355,116.456021,0,72,39795.1102546296,2008-12-13,02:38:46
39.933288,116.456024,0,76,39795.1103125,2008-12-13,02:38:51
39.933217,116.456022,0,78,39795.1103703704,2008-12-13,02:38:56
39.933148,116.456026,0,80,39795.1104282407,2008-12-13,02:39:01
39.933084,116.456034,0,80,39795.1104861111,2008-12-13,02:39:06
39.933018,116.456047,0,78,39795.1105439815,2008-12-13,02:39:11
39.932959,116.456061,0,77,39795.1106018518,2008-12-13,02:39:16
39.932896,116.456055,0,78,39795.1106597222,2008-12-13,02:39:21
39.932825,116.455998,0,70,39795.1107175926,2008-12-13,02:39:26
39.932767,116.456005,0,68,39795.110775463,2008-12-13,02:39:31
39.932705,116.455984,0,68,39795.1108333333,2008-12-13,02:39:36
39.932664,116.455994,0,69,39795.1108912037,2008-12-13,02:39:41
39.932647,116.456032,0,68,39795.1109490741,2008-12-13,02:39:46
39.932665,116.456075,0,68,39795.1110069444,2008-12-13,02:39:51
39.932668,116.456182,0,69,39795.1110648148,2008-12-13,02:39:56
39.932651,116.456282,0,70,39795.1111226852,2008-12-13,02:40:01
39.932657,116.45637,0,70,39795.1111805556,2008-12-13,02:40:06
39.932652,116.456454,0,69,39795.1112384259,2008-12-13,02:40:11
39.932651,116.456541,0,68,39795.1112962963,2008-12-13,02:40:16
39.932628,116.456592,0,65,39795.1113541667,2008-12-13,02:40:21
39.932603,116.456661,0,63,39795.111412037,2008-12-13,02:40:26
39.932615,116.456762,0,68,39795.1114699074,2008-12-13,02:40:31
39.932638,116.456861,0,64,39795.1115277778,2008-12-13,02:40:36
39.932634,116.456947,0,70,39795.1115856481,2008-12-13,02:40:41
39.932625,116.457015,0,69,39795.1116435185,2008-12-13,02:40:46
39.932623,116.457127,0,69,39795.1117013889,2008-12-13,02:40:51
39.932631,116.457227,0,64,39795.1117592593,2008-12-13,02:40:56
39.932643,116.457294,0,61,39795.1118171296,2008-12-13,02:41:01
39.932645,116.457374,0,59,39795.111875,2008-12-13,02:41:06
39.932643,116.457427,0,61,39795.1119328704,2008-12-13,02:41:11
39.93264,116.457489,0,63,39795.1119907407,2008-12-13,02:41:16
39.932603,116.457527,0,67,39795.1120486111,2008-12-13,02:41:21
39.932582,116.45761,0,75,39795.1121064815,2008-12-13,02:41:26
39.932572,116.457706,0,83,39795.1121643518,2008-12-13,02:41:31
39.932595,116.457798,0,94,39795.1122222222,2008-12-13,02:41:36
39.932608,116.457867,0,93,39795.1122800926,2008-12-13,02:41:41
39.932589,116.457938,0,93,39795.112337963,2008-12-13,02:41:46
39.932576,116.458007,0,93,39795.1123958333,2008-12-13,02:41:51
39.932574,116.458083,0,93,39795.1124537037,2008-12-13,02:41:56
39.932577,116.458155,0,92,39795.1125115741,2008-12-13,02:42:01
39.932578,116.458242,0,95,39795.1125694444,2008-12-13,02:42:06
39.932587,116.458332,0,98,39795.1126273148,2008-12-13,02:42:11
39.932577,116.45839,0,99,39795.1126851852,2008-12-13,02:42:16
39.932608,116.458515,0,108,39795.1127430556,2008-12-13,02:42:21
39.932617,116.458621,0,102,39795.1128009259,2008-12-13,02:42:26
39.932606,116.458687,0,97,39795.1128587963,2008-12-13,02:42:31
39.932665,116.458825,0,101,39795.1129166667,2008-12-13,02:42:36
39.932655,116.458934,0,102,39795.112974537,2008-12-13,02:42:41
39.932632,116.459012,0,98,39795.1130324074,2008-12-13,02:42:46
39.9326,116.459062,0,87,39795.1130902778,2008-12-13,02:42:51
39.932606,116.459122,0,80,39795.1131481482,2008-12-13,02:42:56
39.932596,116.459184,0,72,39795.1132060185,2008-12-13,02:43:01
39.932589,116.459256,0,66,39795.1132638889,2008-12-13,02:43:06
39.932556,116.459308,0,61,39795.1133217593,2008-12-13,02:43:11
39.932535,116.459384,0,60,39795.1133796296,2008-12-13,02:43:16
39.932515,116.459419,0,55,39795.1134375,2008-12-13,02:43:21
39.932523,116.459441,0,54,39795.1134953704,2008-12-13,02:43:26
39.932534,116.45948,0,54,39795.1135532407,2008-12-13,02:43:31
39.932542,116.459544,0,54,39795.1136111111,2008-12-13,02:43:36
39.932562,116.459603,0,53,39795.1136689815,2008-12-13,02:43:41
39.932569,116.459682,0,57,39795.1137268519,2008-12-13,02:43:46
39.932576,116.459744,0,56,39795.1137847222,2008-12-13,02:43:51
39.932575,116.45982,0,58,39795.1138425926,2008-12-13,02:43:56
39.932617,116.459904,0,62,39795.113900463,2008-12-13,02:44:01
39.932615,116.45999,0,64,39795.1139583333,2008-12-13,02:44:06
39.932671,116.460063,0,62,39795.1140162037,2008-12-13,02:44:11
39.932707,116.460133,0,62,39795.1140740741,2008-12-13,02:44:16
39.93272,116.460178,0,59,39795.1141319444,2008-12-13,02:44:21
39.932755,116.460256,0,58,39795.1141898148,2008-12-13,02:44:26
39.932734,116.460322,0,57,39795.1142476852,2008-12-13,02:44:31
39.932764,116.460417,0,56,39795.1143055556,2008-12-13,02:44:36
39.932794,116.460479,0,54,39795.1143634259,2008-12-13,02:44:41
39.932846,116.460601,0,49,39795.1144212963,2008-12-13,02:44:46
39.932873,116.460661,0,47,39795.1144791667,2008-12-13,02:44:51
39.93288,116.460724,0,46,39795.114537037,2008-12-13,02:44:56
39.932896,116.460748,0,40,39795.1145949074,2008-12-13,02:45:01
39.932896,116.460748,0,40,39795.1146296296,2008-12-13,02:45:04
39.932902,116.460747,0,33,39795.1146527778,2008-12-13,02:45:06
39.932933,116.460761,0,31,39795.1147106481,2008-12-13,02:45:11
39.932959,116.460797,0,28,39795.1147685185,2008-12-13,02:45:16
39.933008,116.460795,0,23,39795.1148263889,2008-12-13,02:45:21
39.933043,116.460777,0,22,39795.1148842593,2008-12-13,02:45:26
39.93308,116.460773,0,18,39795.1149421296,2008-12-13,02:45:31
39.933126,116.460762,0,15,39795.115,2008-12-13,02:45:36
39.933178,116.460762,0,13,39795.1150578704,2008-12-13,02:45:41
39.933217,116.460771,0,10,39795.1151157407,2008-12-13,02:45:46
39.933258,116.460762,0,14,39795.1151736111,2008-12-13,02:45:51
39.933303,116.460727,0,10,39795.1152314815,2008-12-13,02:45:56
39.933316,116.460725,0,22,39795.1152893519,2008-12-13,02:46:01
39.933328,116.460731,0,23,39795.1153472222,2008-12-13,02:46:06
39.933376,116.460731,0,21,39795.1154050926,2008-12-13,02:46:11
39.933376,116.460731,0,21,39795.1154398148,2008-12-13,02:46:14
39.933374,116.460729,0,25,39795.115462963,2008-12-13,02:46:16
39.933358,116.460745,0,25,39795.1155208333,2008-12-13,02:46:21
39.933271,116.460794,0,29,39795.1155787037,2008-12-13,02:46:26
39.933188,116.460729,0,30,39795.1156365741,2008-12-13,02:46:31
39.93311,116.460744,0,37,39795.1156944444,2008-12-13,02:46:36
39.933058,116.460714,0,42,39795.1157523148,2008-12-13,02:46:41
39.932992,116.460728,0,51,39795.1158101852,2008-12-13,02:46:46
39.932986,116.4607,0,61,39795.1158680556,2008-12-13,02:46:51
39.932986,116.4607,0,61,39795.1159027778,2008-12-13,02:46:54
39.93298,116.460706,0,84,39795.1159259259,2008-12-13,02:46:56
39.932962,116.460658,0,107,39795.1159837963,2008-12-13,02:47:01
39.932955,116.46061,0,113,39795.1160416667,2008-12-13,02:47:06
39.932929,116.46056,0,111,39795.116099537,2008-12-13,02:47:11
39.932933,116.460497,0,104,39795.1161574074,2008-12-13,02:47:16
39.932932,116.460421,0,105,39795.1162152778,2008-12-13,02:47:21
39.932929,116.460364,0,98,39795.1162731481,2008-12-13,02:47:26
39.932927,116.460341,0,90,39795.1163310185,2008-12-13,02:47:31
39.93293,116.460329,0,87,39795.1163888889,2008-12-13,02:47:36
39.932928,116.460332,0,84,39795.1164467593,2008-12-13,02:47:41
39.932924,116.460332,0,82,39795.1165046296,2008-12-13,02:47:46
39.932924,116.460332,0,82,39795.1165393519,2008-12-13,02:47:49
39.932921,116.460332,0,82,39795.1165625,2008-12-13,02:47:51
39.932891,116.460321,0,81,39795.1166203704,2008-12-13,02:47:56
39.932763,116.460282,0,81,39795.1166782407,2008-12-13,02:48:01
39.932707,116.460274,0,81,39795.1167361111,2008-12-13,02:48:06
39.932727,116.460252,0,82,39795.1167939815,2008-12-13,02:48:11
39.932705,116.460254,0,84,39795.1168518519,2008-12-13,02:48:16
39.932678,116.460288,0,87,39795.1169097222,2008-12-13,02:48:21
39.932633,116.460243,0,90,39795.1169675926,2008-12-13,02:48:26
39.932682,116.460406,0,465,39795.1490277778,2008-12-13,03:34:36
39.932859,116.460169,0,49,39795.1490856481,2008-12-13,03:34:41
39.932845,116.460175,0,93,39795.1491435185,2008-12-13,03:34:46
39.932842,116.460128,0,81,39795.1492013889,2008-12-13,03:34:51
39.932846,116.460056,0,74,39795.1492592593,2008-12-13,03:34:56
39.932852,116.459967,0,67,39795.1493171296,2008-12-13,03:35:01
39.93283,116.45987,0,62,39795.149375,2008-12-13,03:35:06
39.932839,116.45978,0,57,39795.1494328704,2008-12-13,03:35:11
39.932827,116.459702,0,60,39795.1494907407,2008-12-13,03:35:16
39.932822,116.459625,0,53,39795.1495486111,2008-12-13,03:35:21
39.9328,116.459546,0,48,39795.1496064815,2008-12-13,03:35:26
39.932787,116.459471,0,42,39795.1496643518,2008-12-13,03:35:31
39.932792,116.459393,0,39,39795.1497222222,2008-12-13,03:35:36
39.932791,116.45934,0,33,39795.1497800926,2008-12-13,03:35:41
39.932762,116.459265,0,37,39795.149837963,2008-12-13,03:35:46
39.932772,116.459194,0,45,39795.1498958333,2008-12-13,03:35:51
39.932807,116.459121,0,37,39795.1499537037,2008-12-13,03:35:56
39.932813,116.459031,0,27,39795.1500115741,2008-12-13,03:36:01
39.932828,116.459038,0,28,39795.1500694444,2008-12-13,03:36:06
39.932826,116.458987,0,23,39795.1501273148,2008-12-13,03:36:11
39.932846,116.45895,0,18,39795.1501851852,2008-12-13,03:36:16
39.932854,116.458942,0,12,39795.1502430556,2008-12-13,03:36:21
39.932861,116.458942,0,6,39795.1503009259,2008-12-13,03:36:26
39.932861,116.458942,0,6,39795.1503356481,2008-12-13,03:36:29
39.932863,116.458944,0,3,39795.1503587963,2008-12-13,03:36:31
39.932845,116.458893,0,12,39795.1504166667,2008-12-13,03:36:36
39.93283,116.458829,0,17,39795.150474537,2008-12-13,03:36:41
39.932818,116.458759,0,20,39795.1505324074,2008-12-13,03:36:46
39.932794,116.458692,0,18,39795.1505902778,2008-12-13,03:36:51
39.932781,116.458636,0,21,39795.1506481481,2008-12-13,03:36:56
39.93278,116.458546,0,20,39795.1507060185,2008-12-13,03:37:01
39.932776,116.458484,0,22,39795.1507638889,2008-12-13,03:37:06
39.932783,116.458404,0,26,39795.1508217593,2008-12-13,03:37:11
39.932782,116.458314,0,28,39795.1508796296,2008-12-13,03:37:16
39.93279,116.458233,0,25,39795.1509375,2008-12-13,03:37:21
39.932773,116.45816,0,28,39795.1509953704,2008-12-13,03:37:26
39.932773,116.458073,0,29,39795.1510532407,2008-12-13,03:37:31
39.932803,116.457986,0,26,39795.1511111111,2008-12-13,03:37:36
39.932796,116.457903,0,26,39795.1511689815,2008-12-13,03:37:41
39.932792,116.457816,0,26,39795.1512268518,2008-12-13,03:37:46
39.932788,116.45775,0,24,39795.1512847222,2008-12-13,03:37:51
39.932818,116.457685,0,22,39795.1513425926,2008-12-13,03:37:56
39.932835,116.457608,0,22,39795.151400463,2008-12-13,03:38:01
39.932826,116.457515,0,14,39795.1514583333,2008-12-13,03:38:06
39.932793,116.457426,0,13,39795.1515162037,2008-12-13,03:38:11
39.932811,116.457346,0,5,39795.1515740741,2008-12-13,03:38:16
39.932797,116.457227,0,12,39795.1516319444,2008-12-13,03:38:21
39.93279,116.457159,0,17,39795.1516898148,2008-12-13,03:38:26
39.932787,116.45713,0,20,39795.1517476852,2008-12-13,03:38:31
39.932782,116.457056,0,23,39795.1518055556,2008-12-13,03:38:36
39.932791,116.456938,0,28,39795.1518634259,2008-12-13,03:38:41
39.932796,116.456876,0,26,39795.1519212963,2008-12-13,03:38:46
39.932803,116.456814,0,25,39795.1519791667,2008-12-13,03:38:51
39.932754,116.456507,0,52,39795.1540046296,2008-12-13,03:41:46
39.932769,116.456444,0,60,39795.1540625,2008-12-13,03:41:51
39.932766,116.45642,0,70,39795.1541203704,2008-12-13,03:41:56
39.932786,116.456406,0,75,39795.1541782407,2008-12-13,03:42:01
39.932852,116.456366,0,75,39795.1542361111,2008-12-13,03:42:06
39.932912,116.456325,0,76,39795.1542939815,2008-12-13,03:42:11
39.932961,116.456271,0,72,39795.1543518519,2008-12-13,03:42:16
39.933028,116.456228,0,63,39795.1544097222,2008-12-13,03:42:21
39.933097,116.4562,0,58,39795.1544675926,2008-12-13,03:42:26
39.933133,116.456147,0,46,39795.154525463,2008-12-13,03:42:31
39.933158,116.456098,0,42,39795.1545833333,2008-12-13,03:42:36
39.933196,116.456059,0,23,39795.1546412037,2008-12-13,03:42:41
39.933266,116.456047,0,10,39795.1546990741,2008-12-13,03:42:46
39.933308,116.456039,0,-1,39795.1547569444,2008-12-13,03:42:51
39.933383,116.455986,0,-11,39795.1548148148,2008-12-13,03:42:56
39.933481,116.456007,0,-17,39795.1548726852,2008-12-13,03:43:01
39.933518,116.455989,0,3,39795.1549305556,2008-12-13,03:43:06
39.933544,116.455983,0,31,39795.1549884259,2008-12-13,03:43:11
39.933525,116.455992,0,52,39795.1550462963,2008-12-13,03:43:16
39.933529,116.455978,0,48,39795.1551041667,2008-12-13,03:43:21
39.93356,116.455995,0,45,39795.155162037,2008-12-13,03:43:26
39.933603,116.455984,0,46,39795.1552199074,2008-12-13,03:43:31
39.933628,116.455989,0,46,39795.1552777778,2008-12-13,03:43:36
39.933679,116.456007,0,49,39795.1553356481,2008-12-13,03:43:41
39.933731,116.456008,0,52,39795.1553935185,2008-12-13,03:43:46
39.933839,116.456015,0,59,39795.1554513889,2008-12-13,03:43:51
39.933886,116.456027,0,60,39795.1555092593,2008-12-13,03:43:56
39.933929,116.456061,0,60,39795.1555671296,2008-12-13,03:44:01
39.933971,116.456066,0,64,39795.155625,2008-12-13,03:44:06
39.933947,116.456099,0,69,39795.1556828704,2008-12-13,03:44:11
39.934009,116.456102,0,81,39795.1557407407,2008-12-13,03:44:16
39.933987,116.456156,0,95,39795.1557986111,2008-12-13,03:44:21
39.934029,116.456154,0,99,39795.1558564815,2008-12-13,03:44:26
39.934098,116.45615,0,103,39795.1559143519,2008-12-13,03:44:31
39.934167,116.45614,0,110,39795.1559722222,2008-12-13,03:44:36
39.934217,116.45615,0,108,39795.1560300926,2008-12-13,03:44:41
39.93427,116.456185,0,112,39795.156087963,2008-12-13,03:44:46
39.934345,116.456177,0,109,39795.1561458333,2008-12-13,03:44:51
39.934445,116.456142,0,105,39795.1562037037,2008-12-13,03:44:56
39.934529,116.456139,0,102,39795.1562615741,2008-12-13,03:45:01
39.934599,116.456134,0,101,39795.1563194444,2008-12-13,03:45:06
39.934614,116.456133,0,99,39795.1563773148,2008-12-13,03:45:11
39.934614,116.456133,0,99,39795.156412037,2008-12-13,03:45:14
39.934612,116.456132,0,98,39795.1564351852,2008-12-13,03:45:16
39.934727,116.456092,0,88,39795.1564930556,2008-12-13,03:45:21
39.934794,116.456068,0,87,39795.1565509259,2008-12-13,03:45:26
39.934878,116.456091,0,91,39795.1566087963,2008-12-13,03:45:31
39.934946,116.456106,0,93,39795.1566666667,2008-12-13,03:45:36
39.935013,116.456115,0,92,39795.156724537,2008-12-13,03:45:41
39.935068,116.456119,0,91,39795.1567824074,2008-12-13,03:45:46
39.935154,116.456098,0,94,39795.1568402778,2008-12-13,03:45:51
39.935267,116.456081,0,89,39795.1568981481,2008-12-13,03:45:56
39.935357,116.456086,0,78,39795.1569560185,2008-12-13,03:46:01
39.935436,116.456066,0,68,39795.1570138889,2008-12-13,03:46:06
39.935502,116.456051,0,64,39795.1570717593,2008-12-13,03:46:11
39.935567,116.456054,0,60,39795.1571296296,2008-12-13,03:46:16
39.935599,116.456057,0,55,39795.1571875,2008-12-13,03:46:21
39.935658,116.456044,0,49,39795.1572453704,2008-12-13,03:46:26
39.935716,116.456057,0,56,39795.1573032407,2008-12-13,03:46:31
39.935748,116.456038,0,57,39795.1573611111,2008-12-13,03:46:36
39.935788,116.456009,0,53,39795.1574189815,2008-12-13,03:46:41
39.935822,116.456033,0,53,39795.1574768518,2008-12-13,03:46:46
39.935877,116.456055,0,56,39795.1575347222,2008-12-13,03:46:51
39.93593,116.456064,0,55,39795.1575925926,2008-12-13,03:46:56
39.935998,116.45607,0,58,39795.157650463,2008-12-13,03:47:01
39.936051,116.456093,0,61,39795.1577083333,2008-12-13,03:47:06
39.936109,116.456093,0,67,39795.1577662037,2008-12-13,03:47:11
39.936199,116.456097,0,75,39795.1578240741,2008-12-13,03:47:16
39.936279,116.456089,0,77,39795.1578819444,2008-12-13,03:47:21
39.936353,116.456068,0,75,39795.1579398148,2008-12-13,03:47:26
39.936445,116.45606,0,76,39795.1579976852,2008-12-13,03:47:31
39.936503,116.456056,0,79,39795.1580555556,2008-12-13,03:47:36
39.936551,116.456041,0,79,39795.1581134259,2008-12-13,03:47:41
39.936622,116.456055,0,79,39795.1581712963,2008-12-13,03:47:46
39.936678,116.45604,0,86,39795.1582291667,2008-12-13,03:47:51
39.936752,116.456022,0,91,39795.158287037,2008-12-13,03:47:56
39.936817,116.456015,0,93,39795.1583449074,2008-12-13,03:48:01
39.93687,116.456013,0,98,39795.1584027778,2008-12-13,03:48:06
39.936894,116.456041,0,99,39795.1584606481,2008-12-13,03:48:11
39.936958,116.456025,0,98,39795.1585185185,2008-12-13,03:48:16
39.937045,116.456034,0,99,39795.1585763889,2008-12-13,03:48:21
39.937118,116.456021,0,101,39795.1586342593,2008-12-13,03:48:26
39.937218,116.456015,0,101,39795.1586921296,2008-12-13,03:48:31
39.937292,116.455982,0,98,39795.15875,2008-12-13,03:48:36
39.937303,116.456023,0,92,39795.1588078704,2008-12-13,03:48:41
39.937221,116.456055,0,95,39795.1588657407,2008-12-13,03:48:46
39.937161,116.456064,0,93,39795.1589236111,2008-12-13,03:48:51
39.937114,116.456044,0,92,39795.1589814815,2008-12-13,03:48:56
39.937084,116.456008,0,92,39795.1590393518,2008-12-13,03:49:01
39.937036,116.455968,0,93,39795.1590972222,2008-12-13,03:49:06
39.937021,116.455924,0,89,39795.1591550926,2008-12-13,03:49:11
39.937018,116.455904,0,90,39795.159212963,2008-12-13,03:49:16
39.937008,116.455867,0,90,39795.1592708333,2008-12-13,03:49:21
39.937,116.455794,0,92,39795.1593287037,2008-12-13,03:49:26
39.936988,116.455728,0,93,39795.1593865741,2008-12-13,03:49:31
39.936974,116.455624,0,97,39795.1594444444,2008-12-13,03:49:36
39.936981,116.455558,0,103,39795.1595023148,2008-12-13,03:49:41
39.93697,116.455482,0,109,39795.1595601852,2008-12-13,03:49:46
39.936979,116.455442,0,108,39795.1596180556,2008-12-13,03:49:51
39.936971,116.45536,0,111,39795.1596759259,2008-12-13,03:49:56
39.93696,116.455282,0,117,39795.1597337963,2008-12-13,03:50:01
39.936982,116.455196,0,114,39795.1597916667,2008-12-13,03:50:06
39.937,116.455141,0,114,39795.159849537,2008-12-13,03:50:11
39.937022,116.455108,0,111,39795.1599074074,2008-12-13,03:50:16
39.937021,116.455094,0,112,39795.1599652778,2008-12-13,03:50:21
39.937103,116.455034,0,110,39795.1600231482,2008-12-13,03:50:26
39.937141,116.45503,0,110,39795.1600810185,2008-12-13,03:50:31
39.937181,116.455048,0,109,39795.1601388889,2008-12-13,03:50:36
39.937197,116.455028,0,102,39795.1601967593,2008-12-13,03:50:41
39.937214,116.455046,0,102,39795.1602546296,2008-12-13,03:50:46
39.937278,116.455051,0,93,39795.1603125,2008-12-13,03:50:51
39.937335,116.455048,0,87,39795.1603703704,2008-12-13,03:50:56
39.93758,116.455185,0,129,39795.1639583333,2008-12-13,03:56:06
39.937609,116.455223,0,133,39795.1640162037,2008-12-13,03:56:11
39.937636,116.45521,0,135,39795.1640740741,2008-12-13,03:56:16
39.937645,116.455198,0,137,39795.1641319444,2008-12-13,03:56:21
39.937509,116.455174,0,140,39795.1641898148,2008-12-13,03:56:26
39.937113,116.455209,0,142,39795.1642476852,2008-12-13,03:56:31
39.936654,116.455194,0,138,39795.1643055556,2008-12-13,03:56:36
39.935992,116.45521,0,121,39795.1643634259,2008-12-13,03:56:41
39.935448,116.455211,0,121,39795.1644212963,2008-12-13,03:56:46
39.934912,116.455242,0,124,39795.1644791667,2008-12-13,03:56:51
39.934395,116.455219,0,111,39795.164537037,2008-12-13,03:56:56
39.933896,116.455204,0,105,39795.1645949074,2008-12-13,03:57:01
39.933459,116.455203,0,107,39795.1646527778,2008-12-13,03:57:06
39.933132,116.455197,0,112,39795.1647106481,2008-12-13,03:57:11
39.932908,116.455196,0,116,39795.1647685185,2008-12-13,03:57:16
39.932798,116.455201,0,121,39795.1648263889,2008-12-13,03:57:21
39.932789,116.455209,0,126,39795.1648842593,2008-12-13,03:57:26
39.932793,116.45521,0,127,39795.1649421296,2008-12-13,03:57:31
39.932797,116.455212,0,129,39795.165,2008-12-13,03:57:36
39.9328,116.455214,0,130,39795.1650578704,2008-12-13,03:57:41
39.932801,116.455215,0,131,39795.1651157407,2008-12-13,03:57:46
39.932807,116.455218,0,131,39795.1651736111,2008-12-13,03:57:51
39.932809,116.45522,0,133,39795.1652314815,2008-12-13,03:57:56
39.932811,116.455221,0,133,39795.1652893518,2008-12-13,03:58:01
39.932812,116.455221,0,133,39795.1653472222,2008-12-13,03:58:06
39.932817,116.45522,0,134,39795.1654050926,2008-12-13,03:58:11
39.932824,116.45522,0,134,39795.165462963,2008-12-13,03:58:16
39.932827,116.455219,0,135,39795.1655208333,2008-12-13,03:58:21
39.932827,116.455219,0,135,39795.1655555556,2008-12-13,03:58:24
39.932829,116.455218,0,135,39795.1655787037,2008-12-13,03:58:26
39.93276,116.455245,0,138,39795.1656365741,2008-12-13,03:58:31
39.932585,116.45522,0,137,39795.1656944444,2008-12-13,03:58:36
39.932496,116.455032,0,137,39795.1657523148,2008-12-13,03:58:41
39.932529,116.454567,0,137,39795.1658101852,2008-12-13,03:58:46
39.932553,116.45399,0,135,39795.1658680556,2008-12-13,03:58:51
39.932569,116.453321,0,133,39795.1659259259,2008-12-13,03:58:56
39.932562,116.45273,0,125,39795.1659837963,2008-12-13,03:59:01
39.932573,116.45237,0,121,39795.1660416667,2008-12-13,03:59:06
39.932529,116.452174,0,116,39795.166099537,2008-12-13,03:59:11
39.932567,116.452004,0,113,39795.1661574074,2008-12-13,03:59:16
39.932588,116.451989,0,110,39795.1662152778,2008-12-13,03:59:21
39.932588,116.452005,0,105,39795.1662731481,2008-12-13,03:59:26
39.932615,116.451939,0,104,39795.1663310185,2008-12-13,03:59:31
39.932699,116.451663,0,106,39795.1663888889,2008-12-13,03:59:36
39.932719,116.45135,0,107,39795.1664467593,2008-12-13,03:59:41
39.932742,116.451057,0,110,39795.1665046296,2008-12-13,03:59:46
39.932691,116.450778,0,110,39795.1665625,2008-12-13,03:59:51
39.932605,116.450534,0,99,39795.1666203704,2008-12-13,03:59:56
39.932543,116.450406,0,93,39795.1666782407,2008-12-13,04:00:01
39.932473,116.450306,0,87,39795.1667361111,2008-12-13,04:00:06
39.932469,116.45031,0,85,39795.1667939815,2008-12-13,04:00:11
39.932469,116.450314,0,84,39795.1668518518,2008-12-13,04:00:16
39.932469,116.450314,0,84,39795.1668865741,2008-12-13,04:00:19
39.932469,116.450317,0,84,39795.1669097222,2008-12-13,04:00:21
39.932469,116.4503,0,84,39795.1669675926,2008-12-13,04:00:26
39.932469,116.4503,0,84,39795.1670023148,2008-12-13,04:00:29
39.932469,116.450299,0,83,39795.167025463,2008-12-13,04:00:31
39.932459,116.450122,0,85,39795.1670833333,2008-12-13,04:00:36
39.932472,116.44971,0,76,39795.1671412037,2008-12-13,04:00:41
39.932495,116.449324,0,66,39795.1671990741,2008-12-13,04:00:46
39.932521,116.448977,0,59,39795.1672569444,2008-12-13,04:00:51
39.932513,116.448705,0,60,39795.1673148148,2008-12-13,04:00:56
39.932517,116.448602,0,57,39795.1673726852,2008-12-13,04:01:01
39.932558,116.448538,0,54,39795.1674305556,2008-12-13,04:01:06
39.932556,116.448346,0,52,39795.1674884259,2008-12-13,04:01:11
39.932559,116.44824,0,63,39795.1675462963,2008-12-13,04:01:16
39.932559,116.448227,0,66,39795.1676041667,2008-12-13,04:01:21
39.932559,116.448227,0,66,39795.1676388889,2008-12-13,04:01:24
39.932559,116.448228,0,66,39795.167662037,2008-12-13,04:01:26
39.932558,116.448155,0,65,39795.1677199074,2008-12-13,04:01:31
39.932545,116.447885,0,64,39795.1677777778,2008-12-13,04:01:36
39.93266,116.44749,0,60,39795.1678356482,2008-12-13,04:01:41
39.932719,116.446961,0,65,39795.1678935185,2008-12-13,04:01:46
39.932711,116.446319,0,77,39795.1679513889,2008-12-13,04:01:51
39.932641,116.445617,0,100,39795.1680092593,2008-12-13,04:01:56
39.932601,116.445219,0,101,39795.1680671296,2008-12-13,04:02:01
39.932554,116.445087,0,97,39795.168125,2008-12-13,04:02:06
39.932554,116.445087,0,97,39795.1681597222,2008-12-13,04:02:09
39.932549,116.445093,0,95,39795.1681828704,2008-12-13,04:02:11
39.932548,116.445105,0,95,39795.1682407407,2008-12-13,04:02:16
39.932548,116.445119,0,94,39795.1682986111,2008-12-13,04:02:21
39.932547,116.445131,0,94,39795.1683564815,2008-12-13,04:02:26
39.932547,116.445122,0,94,39795.1684143519,2008-12-13,04:02:31
39.932546,116.445125,0,93,39795.1684722222,2008-12-13,04:02:36
39.932547,116.445122,0,93,39795.1685300926,2008-12-13,04:02:41
39.932549,116.445122,0,93,39795.168587963,2008-12-13,04:02:46
39.932549,116.445121,0,93,39795.1686458333,2008-12-13,04:02:51
39.932549,116.445121,0,93,39795.1687037037,2008-12-13,04:02:56
39.932549,116.445121,0,93,39795.1687384259,2008-12-13,04:02:59
39.932548,116.445121,0,93,39795.1687615741,2008-12-13,04:03:01
39.93256,116.445072,0,93,39795.1688194444,2008-12-13,04:03:06
39.932584,116.444777,0,90,39795.1688773148,2008-12-13,04:03:11
39.93256,116.444318,0,85,39795.1689351852,2008-12-13,04:03:16
39.932566,116.44388,0,90,39795.1689930556,2008-12-13,04:03:21
39.932569,116.443582,0,98,39795.1690509259,2008-12-13,04:03:26
39.932591,116.443382,0,121,39795.1691087963,2008-12-13,04:03:31
39.932576,116.443237,0,127,39795.1691666667,2008-12-13,04:03:36
39.932549,116.443189,0,111,39795.169224537,2008-12-13,04:03:41
39.932548,116.443181,0,113,39795.1692824074,2008-12-13,04:03:46
39.932548,116.443181,0,113,39795.1693171296,2008-12-13,04:03:49
39.932547,116.443187,0,114,39795.1693402778,2008-12-13,04:03:51
39.932528,116.443057,0,112,39795.1693981481,2008-12-13,04:03:56
39.932496,116.442646,0,114,39795.1694560185,2008-12-13,04:04:01
39.93248,116.442092,0,111,39795.1695138889,2008-12-13,04:04:06
39.932467,116.441462,0,106,39795.1695717593,2008-12-13,04:04:11
39.932474,116.440823,0,99,39795.1696296296,2008-12-13,04:04:16
39.932464,116.440276,0,96,39795.1696875,2008-12-13,04:04:21
39.932466,116.439813,0,94,39795.1697453704,2008-12-13,04:04:26
39.932445,116.439407,0,101,39795.1698032407,2008-12-13,04:04:31
39.932446,116.439129,0,96,39795.1698611111,2008-12-13,04:04:36
39.932455,116.438973,0,98,39795.1699189815,2008-12-13,04:04:41
39.932441,116.438898,0,107,39795.1699768519,2008-12-13,04:04:46
39.932457,116.438805,0,103,39795.1700347222,2008-12-13,04:04:51
39.932458,116.438768,0,114,39795.1700925926,2008-12-13,04:04:56
39.932466,116.438609,0,97,39795.170150463,2008-12-13,04:05:01
39.932468,116.438263,0,90,39795.1702083333,2008-12-13,04:05:06
39.932494,116.437788,0,81,39795.1702662037,2008-12-13,04:05:11
39.93246,116.437322,0,86,39795.1703240741,2008-12-13,04:05:16
39.932472,116.436989,0,82,39795.1703819444,2008-12-13,04:05:21
39.932487,116.436576,0,82,39795.1704398148,2008-12-13,04:05:26
39.932496,116.436138,0,77,39795.1704976852,2008-12-13,04:05:31
39.932484,116.435669,0,78,39795.1705555556,2008-12-13,04:05:36
39.932483,116.435174,0,75,39795.1706134259,2008-12-13,04:05:41
39.932487,116.434645,0,79,39795.1706712963,2008-12-13,04:05:46
39.932507,116.434155,0,82,39795.1707291667,2008-12-13,04:05:51
39.932468,116.433655,0,74,39795.170787037,2008-12-13,04:05:56
39.932482,116.433248,0,72,39795.1708449074,2008-12-13,04:06:01
39.932484,116.432969,0,73,39795.1709027778,2008-12-13,04:06:06
39.93247,116.432895,0,82,39795.1709606481,2008-12-13,04:06:11
39.93247,116.432894,0,82,39795.1710185185,2008-12-13,04:06:16
39.93247,116.432894,0,82,39795.1710532407,2008-12-13,04:06:19
39.93247,116.432896,0,82,39795.1710763889,2008-12-13,04:06:21
39.932473,116.432877,0,83,39795.1711342593,2008-12-13,04:06:26
39.932475,116.432657,0,91,39795.1711921296,2008-12-13,04:06:31
39.932498,116.432469,0,84,39795.17125,2008-12-13,04:06:36
39.9325,116.432452,0,94,39795.1713078704,2008-12-13,04:06:41
39.9325,116.432452,0,94,39795.1713425926,2008-12-13,04:06:44
39.932502,116.432454,0,93,39795.1713657407,2008-12-13,04:06:46
39.932505,116.432441,0,94,39795.1714236111,2008-12-13,04:06:51
39.93256,116.432196,0,106,39795.1714814815,2008-12-13,04:06:56
39.932598,116.431627,0,116,39795.1715393519,2008-12-13,04:07:01
39.932521,116.430985,0,120,39795.1715972222,2008-12-13,04:07:06
39.932484,116.430366,0,125,39795.1716550926,2008-12-13,04:07:11
39.932414,116.429814,0,113,39795.171712963,2008-12-13,04:07:16
39.932434,116.42948,0,95,39795.1717708333,2008-12-13,04:07:21
39.932443,116.429254,0,87,39795.1718287037,2008-12-13,04:07:26
39.93243,116.429152,0,91,39795.1718865741,2008-12-13,04:07:31
39.932435,116.42914,0,90,39795.1719444444,2008-12-13,04:07:36
39.932434,116.429138,0,90,39795.1720023148,2008-12-13,04:07:41
39.932435,116.429134,0,90,39795.1720601852,2008-12-13,04:07:46
39.932435,116.429132,0,91,39795.1721180556,2008-12-13,04:07:51
39.932435,116.429131,0,91,39795.1721759259,2008-12-13,04:07:56
39.932435,116.429131,0,91,39795.1722337963,2008-12-13,04:08:01
39.932435,116.429132,0,91,39795.1722916667,2008-12-13,04:08:06
39.932435,116.429136,0,91,39795.172349537,2008-12-13,04:08:11
39.932436,116.429134,0,91,39795.1724074074,2008-12-13,04:08:16
39.932436,116.429134,0,91,39795.1724421296,2008-12-13,04:08:19
39.932436,116.429133,0,91,39795.1724652778,2008-12-13,04:08:21
39.932437,116.428937,0,90,39795.1725231481,2008-12-13,04:08:26
39.932494,116.42866,0,90,39795.1725810185,2008-12-13,04:08:31
39.932602,116.428505,0,87,39795.1726388889,2008-12-13,04:08:36
39.932747,116.428324,0,80,39795.1726967593,2008-12-13,04:08:41
39.932837,116.428071,0,80,39795.1727546296,2008-12-13,04:08:46
39.932888,116.42775,0,79,39795.1728125,2008-12-13,04:08:51
39.932841,116.427361,0,82,39795.1728703704,2008-12-13,04:08:56
39.932649,116.427,0,88,39795.1729282407,2008-12-13,04:09:01
39.932673,116.426567,0,92,39795.1729861111,2008-12-13,04:09:06
39.932574,116.425906,0,89,39795.1730439815,2008-12-13,04:09:11
39.932577,116.425416,0,91,39795.1731018518,2008-12-13,04:09:16
39.93273,116.425234,0,103,39795.1731597222,2008-12-13,04:09:21
39.932889,116.425164,0,120,39795.1732175926,2008-12-13,04:09:26
39.932936,116.425147,0,126,39795.173275463,2008-12-13,04:09:31
39.932936,116.425147,0,126,39795.1733101852,2008-12-13,04:09:34
39.932937,116.425146,0,128,39795.1733333333,2008-12-13,04:09:36
39.932921,116.425033,0,135,39795.1733912037,2008-12-13,04:09:41
39.932932,116.425002,0,149,39795.1734490741,2008-12-13,04:09:46
39.932937,116.424997,0,149,39795.1735069444,2008-12-13,04:09:51
39.932937,116.424997,0,149,39795.1735416667,2008-12-13,04:09:54
39.932939,116.424994,0,150,39795.1735648148,2008-12-13,04:09:56
39.932964,116.424896,0,156,39795.1736226852,2008-12-13,04:10:01
39.932845,116.424539,0,162,39795.1736805556,2008-12-13,04:10:06
39.932821,116.424051,0,171,39795.1737384259,2008-12-13,04:10:11
39.932975,116.42352,0,177,39795.1737962963,2008-12-13,04:10:16
39.933044,116.422947,0,180,39795.1738541667,2008-12-13,04:10:21
39.932867,116.422314,0,180,39795.173912037,2008-12-13,04:10:26
39.932728,116.421621,0,174,39795.1739699074,2008-12-13,04:10:31
39.932628,116.421034,0,167,39795.1740277778,2008-12-13,04:10:36
39.932555,116.420657,0,156,39795.1740856481,2008-12-13,04:10:41
39.9325,116.420448,0,145,39795.1741435185,2008-12-13,04:10:46
39.932454,116.42041,0,150,39795.1742013889,2008-12-13,04:10:51
39.932453,116.42041,0,150,39795.1742592593,2008-12-13,04:10:56
39.932453,116.420408,0,149,39795.1743171296,2008-12-13,04:11:01
39.932452,116.420403,0,149,39795.174375,2008-12-13,04:11:06
39.932452,116.420395,0,149,39795.1744328704,2008-12-13,04:11:11
39.932452,116.420388,0,149,39795.1744907407,2008-12-13,04:11:16
39.932452,116.420385,0,149,39795.1745486111,2008-12-13,04:11:21
39.932451,116.420381,0,149,39795.1746064815,2008-12-13,04:11:26
39.932451,116.42038,0,149,39795.1746643518,2008-12-13,04:11:31
39.932451,116.42038,0,149,39795.1746990741,2008-12-13,04:11:34
39.932448,116.420372,0,149,39795.1747222222,2008-12-13,04:11:36
39.932437,116.420088,0,148,39795.1747800926,2008-12-13,04:11:41
39.932426,116.41966,0,148,39795.174837963,2008-12-13,04:11:46
39.932416,116.41918,0,148,39795.1748958333,2008-12-13,04:11:51
39.932393,116.418701,0,145,39795.1749537037,2008-12-13,04:11:56
39.932397,116.418167,0,139,39795.1750115741,2008-12-13,04:12:01
39.932421,116.417835,0,129,39795.1750694444,2008-12-13,04:12:06
39.932408,116.417803,0,133,39795.1751273148,2008-12-13,04:12:11
39.932408,116.417806,0,131,39795.1751851852,2008-12-13,04:12:16
39.932407,116.417812,0,131,39795.1752430556,2008-12-13,04:12:21
39.932407,116.417812,0,131,39795.1752777778,2008-12-13,04:12:24
39.932407,116.417815,0,131,39795.1753009259,2008-12-13,04:12:26
39.932416,116.417749,0,130,39795.1753587963,2008-12-13,04:12:31
39.932426,116.417681,0,128,39795.1754166667,2008-12-13,04:12:36
39.932426,116.417678,0,128,39795.175474537,2008-12-13,04:12:41
39.932426,116.417683,0,128,39795.1755324074,2008-12-13,04:12:46
39.932426,116.417683,0,128,39795.1755671296,2008-12-13,04:12:49
39.932425,116.417689,0,128,39795.1755902778,2008-12-13,04:12:51
39.932423,116.417502,0,129,39795.1756481482,2008-12-13,04:12:56
39.932403,116.417102,0,129,39795.1757060185,2008-12-13,04:13:01
39.932413,116.416522,0,117,39795.1757638889,2008-12-13,04:13:06
39.932402,116.415891,0,108,39795.1758217593,2008-12-13,04:13:11
39.932397,116.415194,0,101,39795.1758796296,2008-12-13,04:13:16
39.932406,116.414528,0,99,39795.1759375,2008-12-13,04:13:21
39.932416,116.413871,0,95,39795.1759953704,2008-12-13,04:13:26
39.932444,116.413243,0,90,39795.1760532407,2008-12-13,04:13:31
39.932446,116.412564,0,90,39795.1761111111,2008-12-13,04:13:36
39.932446,116.411921,0,90,39795.1761689815,2008-12-13,04:13:41
39.932437,116.411461,0,93,39795.1762268519,2008-12-13,04:13:46
39.932405,116.41118,0,100,39795.1762847222,2008-12-13,04:13:51
39.932419,116.411143,0,93,39795.1763425926,2008-12-13,04:13:56
39.932419,116.41114,0,92,39795.176400463,2008-12-13,04:14:01
39.932419,116.411143,0,91,39795.1764583333,2008-12-13,04:14:06
39.932419,116.411143,0,91,39795.1764930556,2008-12-13,04:14:09
39.932419,116.411141,0,91,39795.1765162037,2008-12-13,04:14:11
39.932419,116.411125,0,91,39795.1765740741,2008-12-13,04:14:16
39.932419,116.411121,0,91,39795.1766319444,2008-12-13,04:14:21
39.932419,116.411121,0,91,39795.1766666667,2008-12-13,04:14:24
39.93242,116.411117,0,91,39795.1766898148,2008-12-13,04:14:26
39.932421,116.411101,0,91,39795.1767476852,2008-12-13,04:14:31
39.932421,116.411101,0,92,39795.1768055556,2008-12-13,04:14:36
39.932421,116.411105,0,91,39795.1768634259,2008-12-13,04:14:41
39.932421,116.411105,0,91,39795.1769212963,2008-12-13,04:14:46
39.932421,116.411105,0,91,39795.1769791667,2008-12-13,04:14:51
39.932421,116.411106,0,91,39795.177037037,2008-12-13,04:14:56
39.932421,116.411106,0,91,39795.1770949074,2008-12-13,04:15:01
39.932421,116.411106,0,91,39795.1771296296,2008-12-13,04:15:04
39.932422,116.411104,0,91,39795.1771527778,2008-12-13,04:15:06
39.93241,116.410864,0,93,39795.1772106481,2008-12-13,04:15:11
39.932362,116.410365,0,93,39795.1772685185,2008-12-13,04:15:16
39.93231,116.409815,0,89,39795.1773263889,2008-12-13,04:15:21
39.932298,116.409531,0,90,39795.1773842593,2008-12-13,04:15:26
39.932298,116.409377,0,91,39795.1774421296,2008-12-13,04:15:31
39.932293,116.409268,0,89,39795.1775,2008-12-13,04:15:36
39.932286,116.409273,0,92,39795.1775578704,2008-12-13,04:15:41
39.932286,116.409278,0,91,39795.1776157407,2008-12-13,04:15:46
39.932286,116.409282,0,91,39795.1776736111,2008-12-13,04:15:51
39.932286,116.409282,0,91,39795.1777083333,2008-12-13,04:15:54
39.932286,116.40929,0,91,39795.1777314815,2008-12-13,04:15:56
39.932285,116.409269,0,91,39795.1777893519,2008-12-13,04:16:01
39.932228,116.409102,0,101,39795.1778472222,2008-12-13,04:16:06
39.932192,116.40868,0,108,39795.1779050926,2008-12-13,04:16:11
39.932182,116.408142,0,113,39795.177962963,2008-12-13,04:16:16
39.932177,116.407493,0,117,39795.1780208333,2008-12-13,04:16:21
39.932159,116.406889,0,121,39795.1780787037,2008-12-13,04:16:26
39.932158,116.406256,0,119,39795.1781365741,2008-12-13,04:16:31
39.932144,116.405585,0,122,39795.1781944444,2008-12-13,04:16:36
39.932153,116.40497,0,128,39795.1782523148,2008-12-13,04:16:41
39.932152,116.404574,0,132,39795.1783101852,2008-12-13,04:16:46
39.932147,116.404529,0,129,39795.1783680556,2008-12-13,04:16:51
39.932146,116.404516,0,128,39795.1784259259,2008-12-13,04:16:56
39.932145,116.404504,0,129,39795.1784837963,2008-12-13,04:17:01
39.932145,116.404504,0,129,39795.1785185185,2008-12-13,04:17:04
39.932145,116.404504,0,129,39795.1785416667,2008-12-13,04:17:06
39.932142,116.404468,0,129,39795.178599537,2008-12-13,04:17:11
39.93211,116.404165,0,127,39795.1786574074,2008-12-13,04:17:16
39.932091,116.403718,0,127,39795.1787152778,2008-12-13,04:17:21
39.932102,116.403333,0,128,39795.1787731481,2008-12-13,04:17:26
39.932096,116.403142,0,126,39795.1788310185,2008-12-13,04:17:31
39.932095,116.403096,0,129,39795.1788888889,2008-12-13,04:17:36
39.932106,116.403087,0,126,39795.1789467593,2008-12-13,04:17:41
39.932106,116.403087,0,126,39795.1789814815,2008-12-13,04:17:44
39.932106,116.403091,0,126,39795.1790046296,2008-12-13,04:17:46
39.932107,116.4031,0,126,39795.1790625,2008-12-13,04:17:51
39.932107,116.403103,0,126,39795.1791203704,2008-12-13,04:17:56
39.932107,116.403103,0,126,39795.1791550926,2008-12-13,04:17:59
39.932102,116.403103,0,126,39795.1791782407,2008-12-13,04:18:01
39.932093,116.403084,0,126,39795.1792361111,2008-12-13,04:18:06
39.932076,116.403068,0,127,39795.1792939815,2008-12-13,04:18:11
39.932076,116.403066,0,127,39795.1793518519,2008-12-13,04:18:16
39.932077,116.403068,0,127,39795.1794097222,2008-12-13,04:18:21
39.932077,116.40307,0,127,39795.1794675926,2008-12-13,04:18:26
39.932076,116.403069,0,127,39795.179525463,2008-12-13,04:18:31
39.932076,116.40307,0,126,39795.1795833333,2008-12-13,04:18:36
39.932076,116.40307,0,126,39795.1796180556,2008-12-13,04:18:39
39.932077,116.40307,0,126,39795.1796412037,2008-12-13,04:18:41
39.932081,116.402988,0,125,39795.1796990741,2008-12-13,04:18:46
39.932079,116.402664,0,126,39795.1797569444,2008-12-13,04:18:51
39.93209,116.402273,0,127,39795.1798148148,2008-12-13,04:18:56
39.932112,116.401815,0,118,39795.1798726852,2008-12-13,04:19:01
39.932127,116.401316,0,118,39795.1799305556,2008-12-13,04:19:06
39.932129,116.400829,0,117,39795.1799884259,2008-12-13,04:19:11
39.932136,116.400366,0,116,39795.1800462963,2008-12-13,04:19:16
39.932154,116.399828,0,105,39795.1801041667,2008-12-13,04:19:21
39.932192,116.39922,0,104,39795.180162037,2008-12-13,04:19:26
39.932198,116.398553,0,110,39795.1802199074,2008-12-13,04:19:31
39.932185,116.397924,0,117,39795.1802777778,2008-12-13,04:19:36
39.932182,116.397351,0,119,39795.1803356481,2008-12-13,04:19:41
39.932198,116.396757,0,113,39795.1803935185,2008-12-13,04:19:46
39.932225,116.396352,0,112,39795.1804513889,2008-12-13,04:19:51
39.932228,116.39632,0,114,39795.1805092593,2008-12-13,04:19:56
39.932218,116.396108,0,117,39795.1805671296,2008-12-13,04:20:01
39.932207,116.395727,0,119,39795.180625,2008-12-13,04:20:06
39.932212,116.395232,0,123,39795.1806828704,2008-12-13,04:20:11
39.932206,116.394676,0,124,39795.1807407407,2008-12-13,04:20:16
39.93219,116.394259,0,121,39795.1807986111,2008-12-13,04:20:21
39.932181,116.39419,0,108,39795.1808564815,2008-12-13,04:20:26
39.932183,116.394185,0,106,39795.1809143518,2008-12-13,04:20:31
39.932183,116.394179,0,106,39795.1809722222,2008-12-13,04:20:36
39.932183,116.394179,0,106,39795.1810069444,2008-12-13,04:20:39
39.932183,116.394187,0,106,39795.1810300926,2008-12-13,04:20:41
39.932183,116.394198,0,106,39795.181087963,2008-12-13,04:20:46
39.932184,116.394201,0,105,39795.1811458333,2008-12-13,04:20:51
39.932184,116.3942,0,105,39795.1812037037,2008-12-13,04:20:56
39.932184,116.3942,0,105,39795.1812384259,2008-12-13,04:20:59
39.932184,116.394201,0,105,39795.1812615741,2008-12-13,04:21:01
39.932179,116.394105,0,105,39795.1813194444,2008-12-13,04:21:06
39.932187,116.393705,0,103,39795.1813773148,2008-12-13,04:21:11
39.932195,116.393215,0,108,39795.1814351852,2008-12-13,04:21:16
39.93219,116.392908,0,115,39795.1814930556,2008-12-13,04:21:21
39.932183,116.392871,0,121,39795.1815509259,2008-12-13,04:21:26
39.932182,116.392857,0,125,39795.1816087963,2008-12-13,04:21:31
39.93217,116.392776,0,127,39795.1816666667,2008-12-13,04:21:36
39.932163,116.392417,0,111,39795.181724537,2008-12-13,04:21:41
39.932171,116.391938,0,100,39795.1817824074,2008-12-13,04:21:46
39.932179,116.391509,0,98,39795.1818402778,2008-12-13,04:21:51
39.932187,116.391087,0,100,39795.1818981481,2008-12-13,04:21:56
39.93219,116.390804,0,100,39795.1819560185,2008-12-13,04:22:01
39.932191,116.390601,0,104,39795.1820138889,2008-12-13,04:22:06
39.932176,116.390264,0,115,39795.1820717593,2008-12-13,04:22:11
39.932172,116.389794,0,115,39795.1821296296,2008-12-13,04:22:16
39.932163,116.389257,0,121,39795.1821875,2008-12-13,04:22:21
39.932156,116.388708,0,123,39795.1822453704,2008-12-13,04:22:26
39.932155,116.388124,0,129,39795.1823032407,2008-12-13,04:22:31
39.932153,116.387526,0,134,39795.1823611111,2008-12-13,04:22:36
39.932153,116.38695,0,134,39795.1824189815,2008-12-13,04:22:41
39.932166,116.386419,0,136,39795.1824768518,2008-12-13,04:22:46
39.932164,116.385849,0,143,39795.1825347222,2008-12-13,04:22:51
39.932147,116.385344,0,154,39795.1825925926,2008-12-13,04:22:56
39.932146,116.385013,0,141,39795.182650463,2008-12-13,04:23:01
39.932149,116.384751,0,145,39795.1827083333,2008-12-13,04:23:06
39.932148,116.384582,0,141,39795.1827662037,2008-12-13,04:23:11
39.932142,116.384586,0,138,39795.1828240741,2008-12-13,04:23:16
39.932143,116.384587,0,137,39795.1828819444,2008-12-13,04:23:21
39.932143,116.384587,0,137,39795.1829166667,2008-12-13,04:23:24
39.932142,116.384581,0,137,39795.1829398148,2008-12-13,04:23:26
39.932142,116.384567,0,137,39795.1829976852,2008-12-13,04:23:31
39.932089,116.384332,0,137,39795.1830555556,2008-12-13,04:23:36
39.932064,116.383941,0,145,39795.1831134259,2008-12-13,04:23:41
39.93205,116.383686,0,150,39795.1831712963,2008-12-13,04:23:46
39.932015,116.383605,0,159,39795.1832291667,2008-12-13,04:23:51
39.932004,116.383594,0,157,39795.183287037,2008-12-13,04:23:56
39.932003,116.383588,0,159,39795.1833449074,2008-12-13,04:24:01
39.932003,116.38359,0,160,39795.1834027778,2008-12-13,04:24:06
39.932003,116.383592,0,160,39795.1834606482,2008-12-13,04:24:11
39.932002,116.383588,0,160,39795.1835185185,2008-12-13,04:24:16
39.932002,116.383588,0,160,39795.1835532407,2008-12-13,04:24:19
39.932002,116.383586,0,160,39795.1835763889,2008-12-13,04:24:21
39.931965,116.383504,0,157,39795.1836342593,2008-12-13,04:24:26
39.931964,116.383129,0,155,39795.1836921296,2008-12-13,04:24:31
39.931965,116.382603,0,152,39795.18375,2008-12-13,04:24:36
39.931969,116.382089,0,150,39795.1838078704,2008-12-13,04:24:41
39.931965,116.381644,0,150,39795.1838657407,2008-12-13,04:24:46
39.931956,116.381045,0,148,39795.1839236111,2008-12-13,04:24:51
39.931933,116.38042,0,146,39795.1839814815,2008-12-13,04:24:56
39.931932,116.379696,0,145,39795.1840393519,2008-12-13,04:25:01
39.931911,116.379078,0,138,39795.1840972222,2008-12-13,04:25:06
39.931883,116.378576,0,129,39795.1841550926,2008-12-13,04:25:11
39.931851,116.378015,0,119,39795.184212963,2008-12-13,04:25:16
39.931838,116.377409,0,113,39795.1842708333,2008-12-13,04:25:21
39.9318,116.376732,0,111,39795.1843287037,2008-12-13,04:25:26
39.931757,116.376053,0,110,39795.1843865741,2008-12-13,04:25:31
39.931759,116.375458,0,111,39795.1844444444,2008-12-13,04:25:36
39.931785,116.375022,0,109,39795.1845023148,2008-12-13,04:25:41
39.931797,116.374829,0,107,39795.1845601852,2008-12-13,04:25:46
39.93181,116.374782,0,108,39795.1846180556,2008-12-13,04:25:51
39.93181,116.37479,0,107,39795.1846759259,2008-12-13,04:25:56
39.93181,116.374793,0,107,39795.1847337963,2008-12-13,04:26:01
39.93181,116.374793,0,107,39795.1847685185,2008-12-13,04:26:04
39.931811,116.374797,0,107,39795.1847916667,2008-12-13,04:26:06
39.931795,116.374629,0,106,39795.184849537,2008-12-13,04:26:11
39.931767,116.374268,0,106,39795.1849074074,2008-12-13,04:26:16
39.931731,116.373772,0,105,39795.1849652778,2008-12-13,04:26:21
39.931697,116.373446,0,106,39795.1850231481,2008-12-13,04:26:26
39.931699,116.373354,0,104,39795.1850810185,2008-12-13,04:26:31
39.931686,116.37335,0,105,39795.1851388889,2008-12-13,04:26:36
39.931686,116.373351,0,105,39795.1851967593,2008-12-13,04:26:41
39.931687,116.373355,0,105,39795.1852546296,2008-12-13,04:26:46
39.931687,116.373355,0,105,39795.1852893519,2008-12-13,04:26:49
39.931687,116.373355,0,105,39795.1853125,2008-12-13,04:26:51
39.931681,116.373303,0,105,39795.1853703704,2008-12-13,04:26:56
39.931653,116.372979,0,108,39795.1854282407,2008-12-13,04:27:01
39.931615,116.372438,0,112,39795.1854861111,2008-12-13,04:27:06
39.931598,116.371822,0,120,39795.1855439815,2008-12-13,04:27:11
39.931552,116.37122,0,125,39795.1856018519,2008-12-13,04:27:16
39.93154,116.370666,0,131,39795.1856597222,2008-12-13,04:27:21
39.931531,116.37016,0,138,39795.1857175926,2008-12-13,04:27:26
39.93153,116.36957,0,148,39795.185775463,2008-12-13,04:27:31
39.931538,116.369087,0,161,39795.1858333333,2008-12-13,04:27:36
39.93154,116.368545,0,177,39795.1858912037,2008-12-13,04:27:41
39.931497,116.367968,0,189,39795.1859490741,2008-12-13,04:27:46
39.931464,116.367482,0,193,39795.1860069444,2008-12-13,04:27:51
39.931449,116.36712,0,202,39795.1860648148,2008-12-13,04:27:56
39.931418,116.366996,0,193,39795.1861226852,2008-12-13,04:28:01
39.931406,116.367038,0,183,39795.1861805556,2008-12-13,04:28:06
39.931406,116.367038,0,184,39795.1862384259,2008-12-13,04:28:11
39.931405,116.367036,0,184,39795.1862962963,2008-12-13,04:28:16
39.931404,116.367037,0,184,39795.1863541667,2008-12-13,04:28:21
39.931403,116.367039,0,183,39795.186412037,2008-12-13,04:28:26
39.931402,116.367044,0,183,39795.1864699074,2008-12-13,04:28:31
39.931402,116.36705,0,183,39795.1865277778,2008-12-13,04:28:36
39.931402,116.367052,0,183,39795.1865856481,2008-12-13,04:28:41
39.931402,116.367053,0,183,39795.1866435185,2008-12-13,04:28:46
39.931401,116.367054,0,183,39795.1867013889,2008-12-13,04:28:51
39.931401,116.367054,0,183,39795.1867592593,2008-12-13,04:28:56
39.931401,116.367054,0,182,39795.1868171296,2008-12-13,04:29:01
39.931401,116.367054,0,182,39795.1868518519,2008-12-13,04:29:04
39.931402,116.367054,0,182,39795.186875,2008-12-13,04:29:06
39.931402,116.367028,0,182,39795.1869328704,2008-12-13,04:29:11
39.931415,116.366789,0,173,39795.1869907407,2008-12-13,04:29:16
39.931417,116.366403,0,166,39795.1870486111,2008-12-13,04:29:21
39.931392,116.365915,0,164,39795.1871064815,2008-12-13,04:29:26
39.931392,116.365503,0,163,39795.1871643519,2008-12-13,04:29:31
39.931384,116.365447,0,161,39795.1872222222,2008-12-13,04:29:36
39.931384,116.365447,0,161,39795.1872569444,2008-12-13,04:29:39
39.931382,116.365447,0,160,39795.1872800926,2008-12-13,04:29:41
39.931357,116.365422,0,161,39795.187337963,2008-12-13,04:29:46
39.931302,116.365179,0,159,39795.1873958333,2008-12-13,04:29:51
39.931231,116.364734,0,165,39795.1874537037,2008-12-13,04:29:56
39.931191,116.36421,0,168,39795.1875115741,2008-12-13,04:30:01
39.93116,116.363591,0,171,39795.1875694444,2008-12-13,04:30:06
39.931118,116.363001,0,173,39795.1876273148,2008-12-13,04:30:11
39.931079,116.362419,0,177,39795.1876851852,2008-12-13,04:30:16
39.931068,116.361787,0,182,39795.1877430556,2008-12-13,04:30:21
39.931061,116.3612,0,189,39795.1878009259,2008-12-13,04:30:26
39.931057,116.36077,0,195,39795.1878587963,2008-12-13,04:30:31
39.931075,116.360678,0,191,39795.1879166667,2008-12-13,04:30:36
39.931085,116.360683,0,188,39795.187974537,2008-12-13,04:30:41
39.931075,116.360606,0,185,39795.1880324074,2008-12-13,04:30:46
39.931032,116.360304,0,184,39795.1880902778,2008-12-13,04:30:51
39.931004,116.359933,0,184,39795.1881481481,2008-12-13,04:30:56
39.931004,116.359686,0,188,39795.1882060185,2008-12-13,04:31:01
39.931024,116.359538,0,189,39795.1882638889,2008-12-13,04:31:06
39.93104,116.359487,0,191,39795.1883217593,2008-12-13,04:31:11
39.931044,116.359477,0,194,39795.1883796296,2008-12-13,04:31:16
39.931044,116.359477,0,194,39795.1884143518,2008-12-13,04:31:19
39.931043,116.359472,0,195,39795.1884375,2008-12-13,04:31:21
39.931043,116.359461,0,196,39795.1884953704,2008-12-13,04:31:26
39.931043,116.359461,0,196,39795.1885300926,2008-12-13,04:31:29
39.931043,116.359453,0,196,39795.1885532407,2008-12-13,04:31:31
39.931045,116.359441,0,196,39795.1886111111,2008-12-13,04:31:36
39.931047,116.359426,0,197,39795.1886689815,2008-12-13,04:31:41
39.931046,116.359421,0,197,39795.1887268518,2008-12-13,04:31:46
39.931043,116.359416,0,198,39795.1887847222,2008-12-13,04:31:51
39.931043,116.359414,0,198,39795.1888425926,2008-12-13,04:31:56
39.931043,116.359414,0,198,39795.1888773148,2008-12-13,04:31:59
39.931044,116.359414,0,199,39795.188900463,2008-12-13,04:32:01
39.931043,116.359368,0,200,39795.1889583333,2008-12-13,04:32:06
39.931105,116.359016,0,221,39795.1890162037,2008-12-13,04:32:11
39.931005,116.358633,0,235,39795.1890740741,2008-12-13,04:32:16
39.930994,116.358162,0,260,39795.1891319444,2008-12-13,04:32:21
39.931049,116.35758,0,284,39795.1891898148,2008-12-13,04:32:26
39.93109,116.356952,0,298,39795.1892476852,2008-12-13,04:32:31
39.931111,116.356318,0,308,39795.1893055556,2008-12-13,04:32:36
39.931039,116.355634,0,313,39795.1893634259,2008-12-13,04:32:41
39.930978,116.354922,0,314,39795.1894212963,2008-12-13,04:32:46
39.930944,116.354258,0,318,39795.1894791667,2008-12-13,04:32:51
39.930956,116.353653,0,324,39795.189537037,2008-12-13,04:32:56
39.931008,116.353124,0,324,39795.1895949074,2008-12-13,04:33:01
39.931043,116.352493,0,337,39795.1896527778,2008-12-13,04:33:06
39.931034,116.351892,0,348,39795.1897106481,2008-12-13,04:33:11
39.930855,116.35135,0,366,39795.1897685185,2008-12-13,04:33:16
39.930749,116.350983,0,385,39795.1898263889,2008-12-13,04:33:21
39.930645,116.350758,0,406,39795.1898842593,2008-12-13,04:33:26
39.930675,116.350675,0,409,39795.1899421296,2008-12-13,04:33:31
39.930673,116.350671,0,413,39795.19,2008-12-13,04:33:36
39.930673,116.350667,0,414,39795.1900578704,2008-12-13,04:33:41
39.930674,116.350665,0,415,39795.1901157407,2008-12-13,04:33:46
39.930675,116.350661,0,415,39795.1901736111,2008-12-13,04:33:51
39.930677,116.350656,0,415,39795.1902314815,2008-12-13,04:33:56
39.930678,116.35065,0,414,39795.1902893518,2008-12-13,04:34:01
39.930682,116.350648,0,414,39795.1903472222,2008-12-13,04:34:06
39.930686,116.350647,0,414,39795.1904050926,2008-12-13,04:34:11
39.930688,116.350642,0,414,39795.190462963,2008-12-13,04:34:16
39.930689,116.350642,0,413,39795.1905208333,2008-12-13,04:34:21
39.930689,116.350642,0,413,39795.1905555556,2008-12-13,04:34:24
39.930688,116.35064,0,413,39795.1905787037,2008-12-13,04:34:26
39.93075,116.350327,0,397,39795.1906365741,2008-12-13,04:34:31
39.930816,116.349921,0,381,39795.1906944444,2008-12-13,04:34:36
39.930889,116.349455,0,379,39795.1907523148,2008-12-13,04:34:41
39.930991,116.348984,0,379,39795.1908101852,2008-12-13,04:34:46
39.931094,116.348526,0,379,39795.1908680556,2008-12-13,04:34:51
39.931103,116.348289,0,387,39795.1909259259,2008-12-13,04:34:56
39.931056,116.348297,0,382,39795.1909837963,2008-12-13,04:35:01
39.931058,116.348288,0,383,39795.1910416667,2008-12-13,04:35:06
39.931057,116.348285,0,383,39795.191099537,2008-12-13,04:35:11
39.931058,116.348285,0,383,39795.1911574074,2008-12-13,04:35:16
39.931056,116.348279,0,383,39795.1912152778,2008-12-13,04:35:21
39.931056,116.348279,0,383,39795.19125,2008-12-13,04:35:24
39.931055,116.348272,0,382,39795.1912731482,2008-12-13,04:35:26
39.931074,116.348179,0,378,39795.1913310185,2008-12-13,04:35:31
39.931057,116.347888,0,379,39795.1913888889,2008-12-13,04:35:36
39.931021,116.347415,0,376,39795.1914467593,2008-12-13,04:35:41
39.93106,116.346834,0,374,39795.1915046296,2008-12-13,04:35:46
39.931039,116.346123,0,366,39795.1915625,2008-12-13,04:35:51
39.931112,116.345454,0,342,39795.1916203704,2008-12-13,04:35:56
39.931121,116.344951,0,335,39795.1916782407,2008-12-13,04:36:01
39.931087,116.344396,0,319,39795.1917361111,2008-12-13,04:36:06
39.931078,116.343846,0,288,39795.1917939815,2008-12-13,04:36:11
39.931083,116.343445,0,268,39795.1918518519,2008-12-13,04:36:16
39.931109,116.343082,0,249,39795.1919097222,2008-12-13,04:36:21
39.931107,116.342867,0,246,39795.1919675926,2008-12-13,04:36:26
39.931177,116.342749,0,240,39795.192025463,2008-12-13,04:36:31
39.931206,116.342668,0,238,39795.1920833333,2008-12-13,04:36:36
39.931226,116.342509,0,239,39795.1921412037,2008-12-13,04:36:41
39.931217,116.342495,0,237,39795.1921990741,2008-12-13,04:36:46
39.931229,116.34249,0,240,39795.1922569444,2008-12-13,04:36:51
39.931229,116.342487,0,239,39795.1923148148,2008-12-13,04:36:56
39.931229,116.342487,0,239,39795.192349537,2008-12-13,04:36:59
39.93123,116.34249,0,239,39795.1923726852,2008-12-13,04:37:01
39.931223,116.342515,0,242,39795.1924305556,2008-12-13,04:37:06
39.931249,116.342363,0,244,39795.1924884259,2008-12-13,04:37:11
39.9313,116.342004,0,253,39795.1925462963,2008-12-13,04:37:16
39.931292,116.341688,0,257,39795.1926041667,2008-12-13,04:37:21
39.931317,116.341547,0,261,39795.192662037,2008-12-13,04:37:26
39.931298,116.341538,0,266,39795.1927199074,2008-12-13,04:37:31
39.931312,116.341277,0,279,39795.1927777778,2008-12-13,04:37:36
39.931326,116.340963,0,288,39795.1928356481,2008-12-13,04:37:41
39.931351,116.340582,0,287,39795.1928935185,2008-12-13,04:37:46
39.93137,116.340061,0,283,39795.1929513889,2008-12-13,04:37:51
39.931403,116.339725,0,289,39795.1930092593,2008-12-13,04:37:56
39.931406,116.33954,0,299,39795.1930671296,2008-12-13,04:38:01
39.931362,116.339383,0,309,39795.193125,2008-12-13,04:38:06
39.931289,116.339341,0,318,39795.1931828704,2008-12-13,04:38:11
39.931282,116.339303,0,324,39795.1932407407,2008-12-13,04:38:16
39.931279,116.339257,0,327,39795.1932986111,2008-12-13,04:38:21
39.93127,116.339218,0,331,39795.1933564815,2008-12-13,04:38:26
39.931212,116.339108,0,337,39795.1934143519,2008-12-13,04:38:31
39.931208,116.33909,0,342,39795.1934722222,2008-12-13,04:38:36
39.931208,116.339063,0,343,39795.1935300926,2008-12-13,04:38:41
39.931218,116.33905,0,341,39795.193587963,2008-12-13,04:38:46
39.931218,116.33905,0,341,39795.1936226852,2008-12-13,04:38:49
39.931223,116.339049,0,341,39795.1936458333,2008-12-13,04:38:51
39.931252,116.339055,0,340,39795.1937037037,2008-12-13,04:38:56
39.931289,116.339015,0,325,39795.1937615741,2008-12-13,04:39:01
39.931278,116.338979,0,317,39795.1938194444,2008-12-13,04:39:06
39.931269,116.338882,0,313,39795.1938773148,2008-12-13,04:39:11
39.931295,116.33853,0,306,39795.1939351852,2008-12-13,04:39:16
39.931345,116.338021,0,302,39795.1939930556,2008-12-13,04:39:21
39.931386,116.337479,0,301,39795.1940509259,2008-12-13,04:39:26
39.931327,116.337094,0,300,39795.1941087963,2008-12-13,04:39:31
39.931289,116.337019,0,301,39795.1941666667,2008-12-13,04:39:36
39.931288,116.337028,0,303,39795.194224537,2008-12-13,04:39:41
39.931306,116.337057,0,306,39795.1942824074,2008-12-13,04:39:46
39.931306,116.337067,0,308,39795.1943402778,2008-12-13,04:39:51
39.931309,116.337117,0,310,39795.1943981481,2008-12-13,04:39:56
39.931266,116.337174,0,312,39795.1944560185,2008-12-13,04:40:01
39.931238,116.337247,0,315,39795.1945138889,2008-12-13,04:40:06
39.931233,116.337315,0,318,39795.1945717593,2008-12-13,04:40:11
39.931199,116.337413,0,322,39795.1946296296,2008-12-13,04:40:16
39.931142,116.337459,0,323,39795.1946875,2008-12-13,04:40:21
39.931091,116.337497,0,325,39795.1947453704,2008-12-13,04:40:26
39.931038,116.337548,0,316,39795.1948032407,2008-12-13,04:40:31
39.930939,116.337566,0,307,39795.1948611111,2008-12-13,04:40:36
39.930902,116.337552,0,309,39795.1949189815,2008-12-13,04:40:41
39.930863,116.337525,0,297,39795.1949768519,2008-12-13,04:40:46
39.93085,116.337525,0,294,39795.1950347222,2008-12-13,04:40:51
39.93085,116.337525,0,294,39795.1950694444,2008-12-13,04:40:54
39.930853,116.337529,0,295,39795.1950925926,2008-12-13,04:40:56
39.930844,116.337531,0,295,39795.195150463,2008-12-13,04:41:01
39.930802,116.337521,0,294,39795.1952083333,2008-12-13,04:41:06
39.93077,116.337532,0,294,39795.1952662037,2008-12-13,04:41:11
39.930722,116.33754,0,294,39795.1953240741,2008-12-13,04:41:16
39.930657,116.337561,0,294,39795.1953819444,2008-12-13,04:41:21
39.930566,116.337586,0,295,39795.1954398148,2008-12-13,04:41:26
39.930498,116.33761,0,296,39795.1954976852,2008-12-13,04:41:31
39.930433,116.337616,0,297,39795.1955555556,2008-12-13,04:41:36
39.930273,116.337502,0,292,39795.1956134259,2008-12-13,04:41:41
39.930152,116.33748,0,288,39795.1956712963,2008-12-13,04:41:46
39.930105,116.337487,0,287,39795.1957291667,2008-12-13,04:41:51
39.930088,116.337503,0,287,39795.195787037,2008-12-13,04:41:56
39.930088,116.337503,0,287,39795.1958217593,2008-12-13,04:41:59
39.930083,116.337504,0,287,39795.1958449074,2008-12-13,04:42:01
39.93003,116.337508,0,288,39795.1959027778,2008-12-13,04:42:06
39.92996,116.337552,0,289,39795.1959606481,2008-12-13,04:42:11
39.929896,116.33755,0,289,39795.1960185185,2008-12-13,04:42:16
39.929818,116.337552,0,289,39795.1960763889,2008-12-13,04:42:21
39.929789,116.337537,0,290,39795.1961342593,2008-12-13,04:42:26
39.929719,116.337572,0,292,39795.1961921296,2008-12-13,04:42:31
39.929703,116.33755,0,292,39795.19625,2008-12-13,04:42:36
39.929588,116.337566,0,292,39795.1963078704,2008-12-13,04:42:41
39.929485,116.337581,0,293,39795.1963657407,2008-12-13,04:42:46
39.929411,116.337593,0,294,39795.1964236111,2008-12-13,04:42:51
39.929326,116.337572,0,297,39795.1964814815,2008-12-13,04:42:56
39.929284,116.337568,0,297,39795.1965393518,2008-12-13,04:43:01
39.929225,116.337581,0,298,39795.1965972222,2008-12-13,04:43:06
39.929168,116.337584,0,298,39795.1966550926,2008-12-13,04:43:11
39.929126,116.337582,0,297,39795.196712963,2008-12-13,04:43:16
39.929091,116.337582,0,299,39795.1967708333,2008-12-13,04:43:21
39.929028,116.337583,0,298,39795.1968287037,2008-12-13,04:43:26
39.928951,116.33759,0,301,39795.1968865741,2008-12-13,04:43:31
39.92887,116.337587,0,302,39795.1969444444,2008-12-13,04:43:36
39.928807,116.337585,0,304,39795.1970023148,2008-12-13,04:43:41
39.92877,116.337581,0,304,39795.1970601852,2008-12-13,04:43:46
39.928678,116.33761,0,306,39795.1971180556,2008-12-13,04:43:51
39.928616,116.33761,0,309,39795.1971759259,2008-12-13,04:43:56
39.928527,116.33764,0,317,39795.1972337963,2008-12-13,04:44:01
39.928418,116.337632,0,327,39795.1972916667,2008-12-13,04:44:06
39.92832,116.337658,0,339,39795.197349537,2008-12-13,04:44:11
39.928228,116.337589,0,349,39795.1974074074,2008-12-13,04:44:16
39.928093,116.337534,0,367,39795.1974652778,2008-12-13,04:44:21
39.927941,116.33745,0,382,39795.1975231481,2008-12-13,04:44:26
39.927885,116.337408,0,395,39795.1975810185,2008-12-13,04:44:31
39.927846,116.337343,0,408,39795.1976388889,2008-12-13,04:44:36
39.927839,116.337291,0,422,39795.1976967593,2008-12-13,04:44:41
39.927793,116.337251,0,438,39795.1977546296,2008-12-13,04:44:46
39.927803,116.337304,0,452,39795.1978125,2008-12-13,04:44:51
39.927821,116.337366,0,467,39795.1978703704,2008-12-13,04:44:56
39.927852,116.337434,0,481,39795.1979282407,2008-12-13,04:45:01
39.927895,116.337502,0,500,39795.1979861111,2008-12-13,04:45:06
39.927903,116.337519,0,520,39795.1980439815,2008-12-13,04:45:11
39.927789,116.33744,0,517,39795.1981018518,2008-12-13,04:45:16
39.927766,116.337407,0,525,39795.1981597222,2008-12-13,04:45:21
39.927747,116.337419,0,535,39795.1982175926,2008-12-13,04:45:26
39.927733,116.337447,0,543,39795.198275463,2008-12-13,04:45:31
39.927676,116.337482,0,542,39795.1983333333,2008-12-13,04:45:36
39.927592,116.337492,0,530,39795.1983912037,2008-12-13,04:45:41
39.92757,116.337498,0,535,39795.1984490741,2008-12-13,04:45:46
39.927503,116.33751,0,537,39795.1985069444,2008-12-13,04:45:51
39.927412,116.337456,0,536,39795.1985648148,2008-12-13,04:45:56
39.927337,116.337476,0,537,39795.1986226852,2008-12-13,04:46:01
39.927208,116.337573,0,528,39795.1986805556,2008-12-13,04:46:06
39.927212,116.33755,0,524,39795.1987384259,2008-12-13,04:46:11
39.927213,116.337551,0,531,39795.1987962963,2008-12-13,04:46:16
39.927213,116.337551,0,531,39795.1988310185,2008-12-13,04:46:19
39.927213,116.337553,0,532,39795.1988541667,2008-12-13,04:46:21
39.927191,116.337566,0,527,39795.198912037,2008-12-13,04:46:26
39.927189,116.337553,0,522,39795.1989699074,2008-12-13,04:46:31
39.927175,116.337501,0,521,39795.1990277778,2008-12-13,04:46:36
39.927203,116.337412,0,519,39795.1990856482,2008-12-13,04:46:41
39.927256,116.337291,0,517,39795.1991435185,2008-12-13,04:46:46
39.927283,116.337192,0,513,39795.1992013889,2008-12-13,04:46:51
39.927226,116.33707,0,514,39795.1992592593,2008-12-13,04:46:56
39.927204,116.33695,0,509,39795.1993171296,2008-12-13,04:47:01
39.927203,116.336894,0,508,39795.199375,2008-12-13,04:47:06
39.927174,116.336845,0,505,39795.1994328704,2008-12-13,04:47:11
39.927139,116.336742,0,498,39795.1994907407,2008-12-13,04:47:16
39.927055,116.336662,0,491,39795.1995486111,2008-12-13,04:47:21
39.927016,116.336601,0,480,39795.1996064815,2008-12-13,04:47:26
39.926998,116.336538,0,472,39795.1996643519,2008-12-13,04:47:31
39.926977,116.336454,0,463,39795.1997222222,2008-12-13,04:47:36
39.926896,116.336353,0,456,39795.1997800926,2008-12-13,04:47:41
39.926872,116.336279,0,447,39795.199837963,2008-12-13,04:47:46
39.92688,116.336232,0,439,39795.1998958333,2008-12-13,04:47:51
39.9269,116.336179,0,428,39795.1999537037,2008-12-13,04:47:56
39.926921,116.336115,0,420,39795.2000115741,2008-12-13,04:48:01
39.926962,116.336066,0,415,39795.2000694444,2008-12-13,04:48:06
39.927037,116.336001,0,411,39795.2001273148,2008-12-13,04:48:11
39.927136,116.335919,0,405,39795.2001851852,2008-12-13,04:48:16
39.927225,116.335814,0,396,39795.2002430556,2008-12-13,04:48:21
39.927251,116.335731,0,386,39795.2003009259,2008-12-13,04:48:26
39.927262,116.335648,0,380,39795.2003587963,2008-12-13,04:48:31
39.927279,116.33561,0,374,39795.2004166667,2008-12-13,04:48:36
39.927307,116.335517,0,363,39795.200474537,2008-12-13,04:48:41
39.927257,116.335388,0,353,39795.2005324074,2008-12-13,04:48:46
39.927239,116.335319,0,350,39795.2005902778,2008-12-13,04:48:51
39.927174,116.335261,0,344,39795.2006481481,2008-12-13,04:48:56
39.926949,116.335144,0,320,39795.2007060185,2008-12-13,04:49:01
39.926894,116.335088,0,311,39795.2007638889,2008-12-13,04:49:06
39.926852,116.335026,0,307,39795.2008217593,2008-12-13,04:49:11
39.92686,116.334967,0,311,39795.2008796296,2008-12-13,04:49:16
39.926878,116.334897,0,318,39795.2009375,2008-12-13,04:49:21
39.926916,116.33483,0,321,39795.2009953704,2008-12-13,04:49:26
39.926947,116.334713,0,327,39795.2010532407,2008-12-13,04:49:31
39.92699,116.334616,0,325,39795.2011111111,2008-12-13,04:49:36
39.926987,116.334544,0,326,39795.2011689815,2008-12-13,04:49:41
39.926871,116.33444,0,321,39795.2012268519,2008-12-13,04:49:46
39.926836,116.33436,0,317,39795.2012847222,2008-12-13,04:49:51
39.926854,116.334269,0,322,39795.2013425926,2008-12-13,04:49:56
39.926808,116.334241,0,316,39795.201400463,2008-12-13,04:50:01
39.92679,116.334177,0,319,39795.2014583333,2008-12-13,04:50:06
39.926794,116.334118,0,322,39795.2015162037,2008-12-13,04:50:11
39.926859,116.334012,0,319,39795.2015740741,2008-12-13,04:50:16
39.926922,116.333915,0,313,39795.2016319444,2008-12-13,04:50:21
39.92696,116.333821,0,307,39795.2016898148,2008-12-13,04:50:26
39.927006,116.333736,0,312,39795.2017476852,2008-12-13,04:50:31
39.927064,116.333677,0,298,39795.2018055556,2008-12-13,04:50:36
39.927053,116.333635,0,297,39795.2018634259,2008-12-13,04:50:41
39.927042,116.333608,0,297,39795.2019212963,2008-12-13,04:50:46
39.927043,116.333554,0,295,39795.2019791667,2008-12-13,04:50:51
39.927079,116.333491,0,292,39795.202037037,2008-12-13,04:50:56
39.92711,116.333412,0,290,39795.2020949074,2008-12-13,04:51:01
39.927098,116.333408,0,288,39795.2021527778,2008-12-13,04:51:06
39.927072,116.333387,0,283,39795.2022106481,2008-12-13,04:51:11
39.927037,116.333349,0,278,39795.2022685185,2008-12-13,04:51:16
39.927009,116.333279,0,274,39795.2023263889,2008-12-13,04:51:21
39.926827,116.333176,0,256,39795.2023842593,2008-12-13,04:51:26
39.926826,116.333101,0,250,39795.2024421296,2008-12-13,04:51:31
39.926786,116.333055,0,246,39795.2025,2008-12-13,04:51:36
39.926692,116.332966,0,244,39795.2025578704,2008-12-13,04:51:41
39.926615,116.332907,0,246,39795.2026157407,2008-12-13,04:51:46
39.926556,116.332903,0,252,39795.2026736111,2008-12-13,04:51:51
39.926527,116.332909,0,256,39795.2027314815,2008-12-13,04:51:56
39.926527,116.332909,0,256,39795.2027662037,2008-12-13,04:51:59
39.926525,116.332908,0,258,39795.2027893519,2008-12-13,04:52:01
39.926478,116.332951,0,264,39795.2028472222,2008-12-13,04:52:06
39.926488,116.332962,0,268,39795.2029050926,2008-12-13,04:52:11
39.926474,116.33297,0,272,39795.202962963,2008-12-13,04:52:16
39.926447,116.332955,0,274,39795.2030208333,2008-12-13,04:52:21
39.926283,116.332916,0,274,39795.2030787037,2008-12-13,04:52:26
39.926149,116.332955,0,274,39795.2031365741,2008-12-13,04:52:31
39.926086,116.332938,0,274,39795.2031944444,2008-12-13,04:52:36
39.926066,116.33295,0,273,39795.2032523148,2008-12-13,04:52:41
39.926066,116.33295,0,273,39795.203287037,2008-12-13,04:52:44
39.926065,116.332956,0,273,39795.2033101852,2008-12-13,04:52:46
39.92602,116.332976,0,271,39795.2033680556,2008-12-13,04:52:51
39.925997,116.332984,0,271,39795.2034259259,2008-12-13,04:52:56
39.925926,116.332995,0,273,39795.2034837963,2008-12-13,04:53:01
39.925862,116.333024,0,277,39795.2035416667,2008-12-13,04:53:06
39.925706,116.333017,0,276,39795.203599537,2008-12-13,04:53:11
39.925634,116.333012,0,271,39795.2036574074,2008-12-13,04:53:16
39.925562,116.333052,0,270,39795.2037152778,2008-12-13,04:53:21
39.925483,116.333073,0,269,39795.2037731481,2008-12-13,04:53:26
39.925425,116.333059,0,266,39795.2038310185,2008-12-13,04:53:31
39.92546,116.333008,0,265,39795.2038888889,2008-12-13,04:53:36
39.925467,116.333002,0,261,39795.2039467593,2008-12-13,04:53:41
39.925467,116.333002,0,261,39795.2039814815,2008-12-13,04:53:44
39.925461,116.333003,0,260,39795.2040046296,2008-12-13,04:53:46
39.925428,116.33303,0,259,39795.2040625,2008-12-13,04:53:51
39.925414,116.333037,0,258,39795.2041203704,2008-12-13,04:53:56
39.925397,116.333,0,257,39795.2041782407,2008-12-13,04:54:01
39.925449,116.332932,0,254,39795.2042361111,2008-12-13,04:54:06
39.925487,116.332896,0,250,39795.2042939815,2008-12-13,04:54:11
39.925537,116.332879,0,245,39795.2043518518,2008-12-13,04:54:16
39.925589,116.332957,0,239,39795.2044097222,2008-12-13,04:54:21
39.92553,116.333076,0,238,39795.2044675926,2008-12-13,04:54:26
39.925529,116.333072,0,235,39795.204525463,2008-12-13,04:54:31
39.925529,116.333072,0,235,39795.2045601852,2008-12-13,04:54:34
39.925525,116.333073,0,234,39795.2045833333,2008-12-13,04:54:36
39.925466,116.333102,0,231,39795.2046412037,2008-12-13,04:54:41
39.925438,116.333125,0,226,39795.2046990741,2008-12-13,04:54:46
39.925425,116.333147,0,224,39795.2047569444,2008-12-13,04:54:51
39.925419,116.333156,0,223,39795.2048148148,2008-12-13,04:54:56
39.925381,116.3332,0,223,39795.2048726852,2008-12-13,04:55:01
39.925364,116.333297,0,222,39795.2049305556,2008-12-13,04:55:06
39.925351,116.333395,0,220,39795.2049884259,2008-12-13,04:55:11
39.925358,116.33347,0,218,39795.2050462963,2008-12-13,04:55:16
39.925345,116.333564,0,216,39795.2051041667,2008-12-13,04:55:21
39.925358,116.333683,0,214,39795.205162037,2008-12-13,04:55:26
39.925399,116.333723,0,209,39795.2052199074,2008-12-13,04:55:31
39.925399,116.333723,0,209,39795.2052546296,2008-12-13,04:55:34
39.925404,116.333731,0,208,39795.2052777778,2008-12-13,04:55:36
39.925405,116.333784,0,206,39795.2053356481,2008-12-13,04:55:41
39.925418,116.333885,0,203,39795.2053935185,2008-12-13,04:55:46
39.925457,116.333964,0,198,39795.2054513889,2008-12-13,04:55:51
39.925431,116.334055,0,192,39795.2055092593,2008-12-13,04:55:56
39.925408,116.334164,0,188,39795.2055671296,2008-12-13,04:56:01
39.925408,116.334251,0,185,39795.205625,2008-12-13,04:56:06
39.925456,116.334302,0,182,39795.2056828704,2008-12-13,04:56:11
39.925446,116.334359,0,178,39795.2057407407,2008-12-13,04:56:16
39.925418,116.334472,0,174,39795.2057986111,2008-12-13,04:56:21
39.925412,116.334551,0,171,39795.2058564815,2008-12-13,04:56:26
39.925418,116.334613,0,167,39795.2059143518,2008-12-13,04:56:31
39.925397,116.334711,0,162,39795.2059722222,2008-12-13,04:56:36
39.925423,116.334763,0,156,39795.2060300926,2008-12-13,04:56:41
39.925424,116.334844,0,151,39795.206087963,2008-12-13,04:56:46
39.925401,116.334988,0,146,39795.2061458333,2008-12-13,04:56:51
39.925393,116.335093,0,140,39795.2062037037,2008-12-13,04:56:56
39.925358,116.335205,0,134,39795.2062615741,2008-12-13,04:57:01
39.925349,116.335257,0,132,39795.2063194444,2008-12-13,04:57:06
39.925376,116.335335,0,130,39795.2063773148,2008-12-13,04:57:11
39.925389,116.335406,0,127,39795.2064351852,2008-12-13,04:57:16
39.925416,116.33546,0,123,39795.2064930556,2008-12-13,04:57:21
39.925425,116.335546,0,117,39795.2065509259,2008-12-13,04:57:26
39.925446,116.335628,0,112,39795.2066087963,2008-12-13,04:57:31
39.925462,116.335677,0,107,39795.2066666667,2008-12-13,04:57:36
39.925468,116.335716,0,102,39795.206724537,2008-12-13,04:57:41
39.925545,116.335804,0,94,39795.2067824074,2008-12-13,04:57:46
39.925548,116.335925,0,89,39795.2068402778,2008-12-13,04:57:51
39.925552,116.335984,0,84,39795.2068981482,2008-12-13,04:57:56
39.925545,116.335997,0,79,39795.2069560185,2008-12-13,04:58:01
39.925549,116.336018,0,75,39795.2070138889,2008-12-13,04:58:06
39.925555,116.336036,0,72,39795.2070717593,2008-12-13,04:58:11
39.92559,116.336088,0,68,39795.2071296296,2008-12-13,04:58:16
39.925616,116.336132,0,66,39795.2071875,2008-12-13,04:58:21
39.925647,116.33616,0,66,39795.2072453704,2008-12-13,04:58:26
39.925703,116.3362,0,68,39795.2073032407,2008-12-13,04:58:31
39.92581,116.336229,0,71,39795.2073611111,2008-12-13,04:58:36
39.925882,116.336205,0,72,39795.2074189815,2008-12-13,04:58:41
39.925946,116.336192,0,72,39795.2074768519,2008-12-13,04:58:46
39.926146,116.336122,0,72,39795.2075347222,2008-12-13,04:58:51
39.926325,116.336152,0,73,39795.2075925926,2008-12-13,04:58:56
39.926422,116.336156,0,67,39795.207650463,2008-12-13,04:59:01
39.926494,116.336149,0,61,39795.2077083333,2008-12-13,04:59:06
39.92658,116.336092,0,76,39795.2077662037,2008-12-13,04:59:11
39.926583,116.336077,0,83,39795.2078240741,2008-12-13,04:59:16
39.926578,116.336077,0,82,39795.2078819444,2008-12-13,04:59:21
39.926581,116.336079,0,82,39795.2079398148,2008-12-13,04:59:26
39.926578,116.336082,0,82,39795.2079976852,2008-12-13,04:59:31
39.926578,116.336082,0,82,39795.2080324074,2008-12-13,04:59:34
39.926581,116.336085,0,82,39795.2080555556,2008-12-13,04:59:36
39.926682,116.336246,0,82,39795.2081134259,2008-12-13,04:59:41
39.926705,116.33639,0,83,39795.2081712963,2008-12-13,04:59:46
39.926622,116.336487,0,86,39795.2082291667,2008-12-13,04:59:51
39.92659,116.336482,0,88,39795.208287037,2008-12-13,04:59:56
39.926579,116.336488,0,90,39795.2083449074,2008-12-13,05:00:01
39.926544,116.336432,0,93,39795.2084027778,2008-12-13,05:00:06
39.926524,116.336433,0,95,39795.2084606481,2008-12-13,05:00:11
39.926471,116.336417,0,96,39795.2085185185,2008-12-13,05:00:16
39.926411,116.3364,0,97,39795.2085763889,2008-12-13,05:00:21
39.926346,116.336501,0,103,39795.2086342593,2008-12-13,05:00:26
39.926307,116.336575,0,103,39795.2086921296,2008-12-13,05:00:31
39.92631,116.336645,0,102,39795.20875,2008-12-13,05:00:36
39.926306,116.336762,0,96,39795.2088078704,2008-12-13,05:00:41
39.926286,116.336802,0,93,39795.2088657407,2008-12-13,05:00:46
39.926269,116.336865,0,92,39795.2089236111,2008-12-13,05:00:51
39.926269,116.336865,0,92,39795.2089583333,2008-12-13,05:00:54
39.926273,116.336868,0,91,39795.2089814815,2008-12-13,05:00:56
39.926285,116.336879,0,95,39795.2090393519,2008-12-13,05:01:01
39.926284,116.336919,0,95,39795.2090972222,2008-12-13,05:01:06
39.92628,116.336943,0,94,39795.2091550926,2008-12-13,05:01:11
39.926279,116.336964,0,93,39795.209212963,2008-12-13,05:01:16
39.926213,116.337321,0,226,39795.2113541667,2008-12-13,05:04:21
39.926084,116.337261,0,185,39795.2218287037,2008-12-13,05:19:26
39.926083,116.337215,0,182,39795.2219444444,2008-12-13,05:19:36
39.925953,116.33712,0,160,39795.2220023148,2008-12-13,05:19:41
39.925656,116.337377,0,140,39795.2220601852,2008-12-13,05:19:46
39.925762,116.33698,0,94,39795.2222337963,2008-12-13,05:20:01
39.925989,116.336464,0,94,39795.2222916667,2008-12-13,05:20:06
39.925945,116.336985,0,94,39795.222349537,2008-12-13,05:20:11
39.925936,116.337031,0,95,39795.2224074074,2008-12-13,05:20:16
39.92584,116.337069,0,95,39795.2224652778,2008-12-13,05:20:21
39.925793,116.337157,0,95,39795.2225231482,2008-12-13,05:20:26
39.925775,116.337218,0,96,39795.2225810185,2008-12-13,05:20:31
39.925631,116.336751,0,93,39795.2241435185,2008-12-13,05:22:46
39.925677,116.336833,0,92,39795.2242013889,2008-12-13,05:22:51
39.925769,116.336718,0,93,39795.2242592593,2008-12-13,05:22:56
39.925882,116.33704,0,95,39795.2246064815,2008-12-13,05:23:26
39.925904,116.336892,0,95,39795.2246643519,2008-12-13,05:23:31
39.925924,116.33694,0,95,39795.2247222222,2008-12-13,05:23:36
39.925919,116.336978,0,95,39795.2247800926,2008-12-13,05:23:41
39.925989,116.336952,0,96,39795.224837963,2008-12-13,05:23:46
39.925652,116.336377,0,95,39795.2250694444,2008-12-13,05:24:06
39.925603,116.336304,0,95,39795.2251273148,2008-12-13,05:24:11
39.925805,116.336396,0,94,39795.2251851852,2008-12-13,05:24:16
39.925859,116.336725,0,94,39795.2252430556,2008-12-13,05:24:21
39.925815,116.336859,0,101,39795.2254166667,2008-12-13,05:24:36
39.925807,116.336858,0,100,39795.225474537,2008-12-13,05:24:41
39.925801,116.336855,0,100,39795.2255324074,2008-12-13,05:24:46
39.925801,116.336855,0,100,39795.2255671296,2008-12-13,05:24:49
39.925809,116.33685,0,100,39795.2255902778,2008-12-13,05:24:51
39.925824,116.336798,0,100,39795.2256481481,2008-12-13,05:24:56
39.92584,116.336739,0,98,39795.2257060185,2008-12-13,05:25:01
39.925781,116.335136,0,94,39795.2261111111,2008-12-13,05:25:36
39.925836,116.335921,0,95,39795.2261689815,2008-12-13,05:25:41
39.92592,116.336404,0,95,39795.2262268519,2008-12-13,05:25:46
39.925977,116.336592,0,96,39795.2262847222,2008-12-13,05:25:51
39.926084,116.336772,0,96,39795.2263425926,2008-12-13,05:25:56
39.926158,116.336878,0,97,39795.226400463,2008-12-13,05:26:01
39.92606,116.336881,0,98,39795.2264583333,2008-12-13,05:26:06
39.925984,116.336946,0,98,39795.2265162037,2008-12-13,05:26:11
39.925923,116.337167,0,99,39795.2265740741,2008-12-13,05:26:16
39.925912,116.337445,0,100,39795.2266319444,2008-12-13,05:26:21
39.925975,116.337756,0,100,39795.2266898148,2008-12-13,05:26:26
39.926042,116.338071,0,101,39795.2267476852,2008-12-13,05:26:31
39.926112,116.338368,0,101,39795.2268055556,2008-12-13,05:26:36
39.926107,116.338733,0,101,39795.2268634259,2008-12-13,05:26:41
39.926087,116.339083,0,101,39795.2269212963,2008-12-13,05:26:46
39.926038,116.339194,0,102,39795.2269791667,2008-12-13,05:26:51
39.925976,116.339144,0,102,39795.227037037,2008-12-13,05:26:56
39.925902,116.339029,0,103,39795.2270949074,2008-12-13,05:27:01
39.925812,116.338737,0,104,39795.2271527778,2008-12-13,05:27:06
39.925981,116.338668,0,105,39795.2272106481,2008-12-13,05:27:11
39.926195,116.33861,0,105,39795.2272685185,2008-12-13,05:27:16
39.92627,116.338539,0,106,39795.2273263889,2008-12-13,05:27:21
39.926331,116.338544,0,107,39795.2273842593,2008-12-13,05:27:26
39.915854,116.319808,0,-202,39795.2316666667,2008-12-13,05:33:36
39.91583,116.31982,0,-192,39795.231724537,2008-12-13,05:33:41
39.915988,116.320018,0,-209,39795.2317824074,2008-12-13,05:33:46
39.925064,116.334648,0,-364,39795.2328240741,2008-12-13,05:35:16
39.936361,116.333746,0,-150,39795.2334606481,2008-12-13,05:36:11
39.930378,116.335552,0,22,39795.234212963,2008-12-13,05:37:16
39.930299,116.335567,0,22,39795.2342708333,2008-12-13,05:37:21
39.930155,116.335565,0,22,39795.2343287037,2008-12-13,05:37:26
39.929991,116.335539,0,22,39795.2343865741,2008-12-13,05:37:31
39.927068,116.335361,0,26,39795.2344444444,2008-12-13,05:37:36
39.926737,116.335528,0,28,39795.2345023148,2008-12-13,05:37:41
39.926725,116.335533,0,28,39795.2345601852,2008-12-13,05:37:46
39.926659,116.33561,0,30,39795.2346180556,2008-12-13,05:37:51
39.92631,116.335799,0,34,39795.2346759259,2008-12-13,05:37:56
39.926228,116.335851,0,36,39795.2347337963,2008-12-13,05:38:01
39.926228,116.335851,0,36,39795.2347685185,2008-12-13,05:38:04
39.92622,116.335854,0,36,39795.2347916667,2008-12-13,05:38:06
39.926209,116.335857,0,36,39795.234849537,2008-12-13,05:38:11
39.926202,116.335858,0,36,39795.2349074074,2008-12-13,05:38:16
39.926196,116.335858,0,36,39795.2349652778,2008-12-13,05:38:21
39.92619,116.335859,0,36,39795.2350231481,2008-12-13,05:38:26
39.92619,116.335859,0,36,39795.2350578704,2008-12-13,05:38:29
39.926185,116.335859,0,36,39795.2350810185,2008-12-13,05:38:31
39.926174,116.335859,0,36,39795.2351388889,2008-12-13,05:38:36
39.926162,116.335859,0,37,39795.2351967593,2008-12-13,05:38:41
39.925979,116.335866,0,39,39795.2352546296,2008-12-13,05:38:46
39.925914,116.335907,0,41,39795.2353125,2008-12-13,05:38:51
39.925899,116.33596,0,42,39795.2353703704,2008-12-13,05:38:56
39.925893,116.335963,0,43,39795.2354282407,2008-12-13,05:39:01
39.925893,116.335963,0,43,39795.235462963,2008-12-13,05:39:04
39.92589,116.335967,0,43,39795.2354861111,2008-12-13,05:39:06
39.925995,116.336197,0,44,39795.2355439815,2008-12-13,05:39:11
39.926023,116.336358,0,46,39795.2356018518,2008-12-13,05:39:16
39.926037,116.336498,0,47,39795.2356597222,2008-12-13,05:39:21
39.926045,116.336557,0,49,39795.2357175926,2008-12-13,05:39:26
39.926057,116.336677,0,51,39795.235775463,2008-12-13,05:39:31
39.926058,116.336776,0,54,39795.2358333333,2008-12-13,05:39:36
39.926065,116.336795,0,55,39795.2358912037,2008-12-13,05:39:41
39.926065,116.336795,0,55,39795.2359259259,2008-12-13,05:39:44
39.926068,116.336796,0,55,39795.2359490741,2008-12-13,05:39:46
39.926109,116.336827,0,57,39795.2361226852,2008-12-13,05:40:01
39.926144,116.336892,0,60,39795.2361805556,2008-12-13,05:40:06
39.926144,116.336892,0,60,39795.2362152778,2008-12-13,05:40:09
39.926149,116.336896,0,61,39795.2362384259,2008-12-13,05:40:11
39.926201,116.336965,0,65,39795.2362962963,2008-12-13,05:40:16
39.926256,116.337056,0,70,39795.2363541667,2008-12-13,05:40:21
39.926256,116.337134,0,73,39795.236412037,2008-12-13,05:40:26
39.926132,116.337032,0,74,39795.2364699074,2008-12-13,05:40:31
39.926126,116.33703,0,75,39795.2365277778,2008-12-13,05:40:36
39.926124,116.337031,0,76,39795.2365856481,2008-12-13,05:40:41
39.926116,116.337033,0,76,39795.2366435185,2008-12-13,05:40:46
39.926109,116.337033,0,76,39795.2367013889,2008-12-13,05:40:51
39.926102,116.337032,0,76,39795.2367592593,2008-12-13,05:40:56
39.926099,116.337027,0,76,39795.2368171296,2008-12-13,05:41:01
39.926094,116.337022,0,76,39795.236875,2008-12-13,05:41:06
39.926094,116.337022,0,76,39795.2369097222,2008-12-13,05:41:09
39.92609,116.337017,0,76,39795.2369328704,2008-12-13,05:41:11
39.926083,116.337003,0,77,39795.2369907407,2008-12-13,05:41:16
39.926102,116.336947,0,78,39795.2370486111,2008-12-13,05:41:21
39.926097,116.336944,0,78,39795.2371064815,2008-12-13,05:41:26
39.926095,116.336942,0,78,39795.2371643518,2008-12-13,05:41:31
39.926095,116.336942,0,78,39795.2371990741,2008-12-13,05:41:34
39.926087,116.336939,0,78,39795.2372222222,2008-12-13,05:41:36
39.926057,116.336853,0,77,39795.2372800926,2008-12-13,05:41:41
39.92606,116.33686,0,78,39795.237337963,2008-12-13,05:41:46
39.926057,116.336859,0,78,39795.2373958333,2008-12-13,05:41:51
39.926062,116.336861,0,78,39795.2374537037,2008-12-13,05:41:56
39.926062,116.336861,0,78,39795.2374884259,2008-12-13,05:41:59
39.926066,116.336862,0,78,39795.2375115741,2008-12-13,05:42:01
39.926081,116.33685,0,79,39795.2375694444,2008-12-13,05:42:06
39.926101,116.336837,0,79,39795.2376273148,2008-12-13,05:42:11
39.926101,116.336837,0,79,39795.237662037,2008-12-13,05:42:14
39.926097,116.336836,0,79,39795.2376851852,2008-12-13,05:42:16
39.926087,116.33673,0,81,39795.2377430556,2008-12-13,05:42:21
39.926083,116.336699,0,81,39795.2378009259,2008-12-13,05:42:26
39.926056,116.336636,0,81,39795.2378587963,2008-12-13,05:42:31
39.926047,116.336593,0,81,39795.2379166667,2008-12-13,05:42:36
39.926019,116.336547,0,82,39795.237974537,2008-12-13,05:42:41
39.926,116.336529,0,82,39795.2380324074,2008-12-13,05:42:46
39.926012,116.336609,0,82,39795.2380902778,2008-12-13,05:42:51
39.926012,116.336607,0,82,39795.2381481482,2008-12-13,05:42:56
39.926012,116.336607,0,82,39795.2381828704,2008-12-13,05:42:59
39.926008,116.336603,0,82,39795.2382060185,2008-12-13,05:43:01
39.926004,116.336583,0,82,39795.2382638889,2008-12-13,05:43:06
39.926014,116.336492,0,81,39795.2383217593,2008-12-13,05:43:11
39.926009,116.336491,0,81,39795.2383796296,2008-12-13,05:43:16
39.926001,116.33649,0,81,39795.2384375,2008-12-13,05:43:21
39.926002,116.336491,0,81,39795.2384953704,2008-12-13,05:43:26
39.926009,116.336494,0,81,39795.2385532407,2008-12-13,05:43:31
39.926012,116.336495,0,81,39795.2386111111,2008-12-13,05:43:36
39.926009,116.336496,0,81,39795.2386689815,2008-12-13,05:43:41
39.926009,116.336496,0,81,39795.2387037037,2008-12-13,05:43:44
39.926014,116.336496,0,81,39795.2387268519,2008-12-13,05:43:46
39.926024,116.336497,0,81,39795.2387847222,2008-12-13,05:43:51
39.926034,116.336443,0,83,39795.2388425926,2008-12-13,05:43:56
39.926039,116.336443,0,84,39795.238900463,2008-12-13,05:44:01
39.926039,116.336443,0,84,39795.2389351852,2008-12-13,05:44:04
39.926037,116.336442,0,84,39795.2389583333,2008-12-13,05:44:06
39.926026,116.336441,0,84,39795.2390162037,2008-12-13,05:44:11
39.926026,116.336441,0,84,39795.2390509259,2008-12-13,05:44:14
39.926027,116.336442,0,84,39795.2390740741,2008-12-13,05:44:16
39.926036,116.336445,0,84,39795.2391319444,2008-12-13,05:44:21
39.926071,116.336552,0,85,39795.2391898148,2008-12-13,05:44:26
39.926111,116.336631,0,85,39795.2392476852,2008-12-13,05:44:31
39.926171,116.336568,0,83,39795.2393055556,2008-12-13,05:44:36
39.926187,116.336579,0,84,39795.2393634259,2008-12-13,05:44:41
39.926219,116.336611,0,86,39795.2394212963,2008-12-13,05:44:46
39.926191,116.336506,0,86,39795.2394791667,2008-12-13,05:44:51
39.926172,116.336383,0,88,39795.239537037,2008-12-13,05:44:56
39.926195,116.336449,0,89,39795.2395949074,2008-12-13,05:45:01
39.926207,116.336496,0,89,39795.2396527778,2008-12-13,05:45:06
39.926215,116.336502,0,89,39795.2397106481,2008-12-13,05:45:11
39.92622,116.336506,0,89,39795.2397685185,2008-12-13,05:45:16
39.926218,116.336509,0,89,39795.2398263889,2008-12-13,05:45:21
39.926218,116.336509,0,89,39795.2398611111,2008-12-13,05:45:24
39.926219,116.336513,0,89,39795.2398842593,2008-12-13,05:45:26
39.926173,116.336635,0,90,39795.2399421296,2008-12-13,05:45:31
39.926134,116.336697,0,89,39795.24,2008-12-13,05:45:36
39.926132,116.336746,0,89,39795.2400578704,2008-12-13,05:45:41
39.92609,116.337081,0,108,39795.2433564815,2008-12-13,05:50:26
39.926138,116.337106,0,112,39795.2434143518,2008-12-13,05:50:31
39.926172,116.337194,0,120,39795.2434722222,2008-12-13,05:50:36
39.926184,116.337239,0,129,39795.2435300926,2008-12-13,05:50:41
39.926192,116.337259,0,138,39795.243587963,2008-12-13,05:50:46
39.926188,116.337248,0,147,39795.2436458333,2008-12-13,05:50:51
39.926207,116.337242,0,152,39795.2437037037,2008-12-13,05:50:56
39.926225,116.337249,0,159,39795.2437615741,2008-12-13,05:51:01
39.92624,116.337259,0,167,39795.2438194444,2008-12-13,05:51:06
39.926279,116.337255,0,173,39795.2438773148,2008-12-13,05:51:11
39.926341,116.337231,0,183,39795.2439351852,2008-12-13,05:51:16
39.926435,116.337135,0,191,39795.2439930556,2008-12-13,05:51:21
39.926517,116.337014,0,199,39795.2440509259,2008-12-13,05:51:26
39.926574,116.336944,0,206,39795.2441087963,2008-12-13,05:51:31
39.926663,116.336928,0,214,39795.2441666667,2008-12-13,05:51:36
39.926746,116.336922,0,223,39795.244224537,2008-12-13,05:51:41
39.9268,116.336965,0,240,39795.2442824074,2008-12-13,05:51:46
39.926835,116.337053,0,263,39795.2443402778,2008-12-13,05:51:51
39.926897,116.337127,0,281,39795.2443981481,2008-12-13,05:51:56
39.926816,116.337324,0,297,39795.2444560185,2008-12-13,05:52:01
39.926727,116.337489,0,311,39795.2445138889,2008-12-13,05:52:06
39.92667,116.33765,0,324,39795.2445717593,2008-12-13,05:52:11
39.926647,116.33778,0,337,39795.2446296296,2008-12-13,05:52:16
39.926655,116.33786,0,345,39795.2446875,2008-12-13,05:52:21
39.926713,116.337911,0,355,39795.2447453704,2008-12-13,05:52:26
39.926746,116.337957,0,362,39795.2448032407,2008-12-13,05:52:31
39.926694,116.338023,0,367,39795.2448611111,2008-12-13,05:52:36
39.926676,116.338077,0,377,39795.2449189815,2008-12-13,05:52:41
39.92649,116.338131,0,373,39795.2449768518,2008-12-13,05:52:46
39.92636,116.33814,0,374,39795.2450347222,2008-12-13,05:52:51
39.926348,116.338111,0,374,39795.2450925926,2008-12-13,05:52:56
39.926321,116.338049,0,368,39795.245150463,2008-12-13,05:53:01
39.926313,116.338005,0,363,39795.2452083333,2008-12-13,05:53:06
39.926279,116.337958,0,354,39795.2452662037,2008-12-13,05:53:11
39.926252,116.337913,0,350,39795.2453240741,2008-12-13,05:53:16
39.92622,116.337938,0,348,39795.2453819444,2008-12-13,05:53:21
39.926221,116.337981,0,347,39795.2454398148,2008-12-13,05:53:26
39.926208,116.337932,0,342,39795.2454976852,2008-12-13,05:53:31
39.926205,116.337865,0,334,39795.2455555556,2008-12-13,05:53:36
39.926276,116.337786,0,328,39795.2456134259,2008-12-13,05:53:41
39.926333,116.337747,0,323,39795.2456712963,2008-12-13,05:53:46
39.92637,116.337776,0,319,39795.2457291667,2008-12-13,05:53:51
39.926335,116.337835,0,315,39795.245787037,2008-12-13,05:53:56
39.926363,116.337844,0,312,39795.2458449074,2008-12-13,05:54:01
39.926383,116.33781,0,314,39795.2459027778,2008-12-13,05:54:06
39.926356,116.337826,0,308,39795.2459606482,2008-12-13,05:54:11
39.926338,116.337793,0,302,39795.2460185185,2008-12-13,05:54:16
39.926321,116.337778,0,300,39795.2460763889,2008-12-13,05:54:21
39.926306,116.337816,0,300,39795.2461342593,2008-12-13,05:54:26
39.926313,116.337833,0,305,39795.2461921296,2008-12-13,05:54:31
39.92631,116.337828,0,305,39795.24625,2008-12-13,05:54:36
39.926314,116.337827,0,305,39795.2463078704,2008-12-13,05:54:41
39.926314,116.337827,0,305,39795.2463425926,2008-12-13,05:54:44
39.926315,116.33783,0,303,39795.2463657407,2008-12-13,05:54:46
39.926307,116.337846,0,295,39795.2464236111,2008-12-13,05:54:51
39.926322,116.337895,0,288,39795.2464814815,2008-12-13,05:54:56
39.92633,116.337906,0,286,39795.2465393519,2008-12-13,05:55:01
39.926362,116.337962,0,281,39795.2465972222,2008-12-13,05:55:06
39.926407,116.337995,0,279,39795.2466550926,2008-12-13,05:55:11
39.92643,116.338035,0,279,39795.246712963,2008-12-13,05:55:16
39.926423,116.338026,0,279,39795.2467708333,2008-12-13,05:55:21
39.926395,116.338025,0,278,39795.2468287037,2008-12-13,05:55:26
39.926402,116.337976,0,273,39795.2468865741,2008-12-13,05:55:31
39.92641,116.337927,0,269,39795.2469444444,2008-12-13,05:55:36
39.926374,116.337867,0,266,39795.2470023148,2008-12-13,05:55:41
39.926337,116.337808,0,263,39795.2470601852,2008-12-13,05:55:46
39.926319,116.337796,0,260,39795.2471180556,2008-12-13,05:55:51
39.926324,116.337769,0,260,39795.2471759259,2008-12-13,05:55:56
39.926304,116.337704,0,258,39795.2472337963,2008-12-13,05:56:01
39.926231,116.337648,0,252,39795.2472916667,2008-12-13,05:56:06
39.926224,116.337609,0,251,39795.247349537,2008-12-13,05:56:11
39.926246,116.337651,0,245,39795.2474074074,2008-12-13,05:56:16
39.926269,116.33774,0,243,39795.2474652778,2008-12-13,05:56:21
39.926269,116.33774,0,243,39795.2475,2008-12-13,05:56:24
39.926272,116.337733,0,241,39795.2475231481,2008-12-13,05:56:26
39.926267,116.337724,0,242,39795.2475810185,2008-12-13,05:56:31
39.926278,116.33771,0,242,39795.2476388889,2008-12-13,05:56:36
39.926249,116.337725,0,245,39795.2476967593,2008-12-13,05:56:41
39.926222,116.337713,0,242,39795.2477546296,2008-12-13,05:56:46
39.926207,116.337659,0,236,39795.2478125,2008-12-13,05:56:51
39.926215,116.337614,0,231,39795.2478703704,2008-12-13,05:56:56
39.926208,116.337566,0,221,39795.2479282407,2008-12-13,05:57:01
39.926204,116.337525,0,220,39795.2479861111,2008-12-13,05:57:06
39.926164,116.337476,0,214,39795.2480439815,2008-12-13,05:57:11
39.926056,116.337182,0,198,39795.2522106481,2008-12-13,06:03:11
39.926045,116.337121,0,195,39795.2522685185,2008-12-13,06:03:16
39.926045,116.337121,0,195,39795.2523032407,2008-12-13,06:03:19
39.926051,116.337127,0,196,39795.2523263889,2008-12-13,06:03:21
39.925996,116.337038,0,195,39795.2523842593,2008-12-13,06:03:26
39.926048,116.337187,0,202,39795.2524421296,2008-12-13,06:03:31
39.926063,116.337193,0,201,39795.2525,2008-12-13,06:03:36
39.926121,116.337335,0,205,39795.2525578704,2008-12-13,06:03:41
39.926137,116.337384,0,204,39795.2526157407,2008-12-13,06:03:46
39.926128,116.337343,0,203,39795.2526736111,2008-12-13,06:03:51
39.9261,116.337353,0,204,39795.2527314815,2008-12-13,06:03:56
39.926101,116.337338,0,205,39795.2527893518,2008-12-13,06:04:01
39.926112,116.337302,0,207,39795.2528472222,2008-12-13,06:04:06
39.926103,116.337282,0,207,39795.2529050926,2008-12-13,06:04:11
39.926128,116.337285,0,208,39795.252962963,2008-12-13,06:04:16
39.926145,116.337353,0,206,39795.2530208333,2008-12-13,06:04:21
39.926139,116.337354,0,206,39795.2530787037,2008-12-13,06:04:26
39.926137,116.337354,0,205,39795.2531365741,2008-12-13,06:04:31
39.926137,116.337354,0,205,39795.2531712963,2008-12-13,06:04:34
39.926131,116.337355,0,205,39795.2531944444,2008-12-13,06:04:36
39.926121,116.337353,0,206,39795.2532523148,2008-12-13,06:04:41
39.926155,116.337386,0,208,39795.2533101852,2008-12-13,06:04:46
39.926169,116.337439,0,210,39795.2533680556,2008-12-13,06:04:51
39.926188,116.337497,0,211,39795.2534259259,2008-12-13,06:04:56
39.92618,116.337561,0,212,39795.2534837963,2008-12-13,06:05:01
39.926176,116.337517,0,212,39795.2535416667,2008-12-13,06:05:06
39.926181,116.337496,0,212,39795.253599537,2008-12-13,06:05:11
39.926191,116.337496,0,213,39795.2536574074,2008-12-13,06:05:16
39.92621,116.337491,0,215,39795.2537152778,2008-12-13,06:05:21
39.926239,116.337492,0,216,39795.2537731482,2008-12-13,06:05:26
39.926265,116.337479,0,218,39795.2538310185,2008-12-13,06:05:31
39.926262,116.337457,0,219,39795.2538888889,2008-12-13,06:05:36
39.926272,116.337433,0,220,39795.2539467593,2008-12-13,06:05:41
39.926272,116.337433,0,220,39795.2539814815,2008-12-13,06:05:44
39.926269,116.337432,0,221,39795.2540046296,2008-12-13,06:05:46
39.926237,116.337426,0,220,39795.2540625,2008-12-13,06:05:51
39.926151,116.337419,0,218,39795.2541203704,2008-12-13,06:05:56
39.9261,116.337424,0,216,39795.2541782407,2008-12-13,06:06:01
39.9261,116.337424,0,216,39795.254212963,2008-12-13,06:06:04
39.926106,116.337431,0,213,39795.2542361111,2008-12-13,06:06:06
39.926182,116.337391,0,210,39795.2542939815,2008-12-13,06:06:11
39.926202,116.337387,0,208,39795.2543518519,2008-12-13,06:06:16
39.926224,116.33738,0,207,39795.2544097222,2008-12-13,06:06:21
39.926224,116.33738,0,207,39795.2544444444,2008-12-13,06:06:24
39.926228,116.337379,0,207,39795.2544675926,2008-12-13,06:06:26
39.926273,116.337349,0,206,39795.254525463,2008-12-13,06:06:31
39.92633,116.337276,0,207,39795.2545833333,2008-12-13,06:06:36
39.926206,116.337256,0,208,39795.2546412037,2008-12-13,06:06:41
39.926134,116.337251,0,206,39795.2546990741,2008-12-13,06:06:46
39.926151,116.337206,0,203,39795.2547569444,2008-12-13,06:06:51
39.92613,116.337189,0,201,39795.2548148148,2008-12-13,06:06:56
39.926123,116.337218,0,200,39795.2548726852,2008-12-13,06:07:01
39.926119,116.337289,0,199,39795.2549305556,2008-12-13,06:07:06
39.926158,116.337303,0,197,39795.2549884259,2008-12-13,06:07:11
39.92616,116.337302,0,197,39795.2550462963,2008-12-13,06:07:16
39.92616,116.337302,0,197,39795.2550810185,2008-12-13,06:07:19
39.926162,116.337302,0,197,39795.2551041667,2008-12-13,06:07:21
39.926153,116.3373,0,197,39795.255162037,2008-12-13,06:07:26
39.926142,116.337297,0,197,39795.2552199074,2008-12-13,06:07:31
39.926136,116.337294,0,197,39795.2552777778,2008-12-13,06:07:36
39.926132,116.337292,0,197,39795.2553356481,2008-12-13,06:07:41
39.926133,116.337291,0,197,39795.2553935185,2008-12-13,06:07:46
39.926133,116.337291,0,197,39795.2554282407,2008-12-13,06:07:49
39.926135,116.337291,0,197,39795.2554513889,2008-12-13,06:07:51
39.926141,116.337273,0,195,39795.2555092593,2008-12-13,06:07:56
39.926141,116.337273,0,195,39795.2555439815,2008-12-13,06:07:59
39.926148,116.337272,0,195,39795.2555671296,2008-12-13,06:08:01
39.926151,116.337258,0,194,39795.255625,2008-12-13,06:08:06
39.926161,116.337261,0,194,39795.2556828704,2008-12-13,06:08:11
39.926207,116.337356,0,191,39795.2557407407,2008-12-13,06:08:16
39.926257,116.337471,0,191,39795.2557986111,2008-12-13,06:08:21
39.926275,116.337504,0,193,39795.2558564815,2008-12-13,06:08:26
39.926312,116.337526,0,194,39795.2559143519,2008-12-13,06:08:31
39.926291,116.337527,0,199,39795.2559722222,2008-12-13,06:08:36
39.926284,116.337502,0,202,39795.2560300926,2008-12-13,06:08:41
39.926284,116.337502,0,202,39795.2560648148,2008-12-13,06:08:44
39.926288,116.337499,0,203,39795.256087963,2008-12-13,06:08:46
39.926272,116.337497,0,201,39795.2561458333,2008-12-13,06:08:51
39.926275,116.337495,0,202,39795.2562037037,2008-12-13,06:08:56
39.926275,116.337495,0,202,39795.2562384259,2008-12-13,06:08:59
39.926273,116.337495,0,202,39795.2562615741,2008-12-13,06:09:01
39.926256,116.3375,0,203,39795.2563194444,2008-12-13,06:09:06
39.926247,116.3375,0,203,39795.2563773148,2008-12-13,06:09:11
39.926241,116.337501,0,203,39795.2564351852,2008-12-13,06:09:16
39.926241,116.337501,0,203,39795.2564699074,2008-12-13,06:09:19
39.926238,116.337501,0,203,39795.2564930556,2008-12-13,06:09:21
39.926228,116.337499,0,203,39795.2565509259,2008-12-13,06:09:26
39.926215,116.337475,0,203,39795.2566087963,2008-12-13,06:09:31
39.926178,116.337346,0,202,39795.2566666667,2008-12-13,06:09:36
39.926151,116.337226,0,204,39795.256724537,2008-12-13,06:09:41
39.926138,116.337169,0,208,39795.2567824074,2008-12-13,06:09:46
39.926117,116.3374,0,216,39795.2595601852,2008-12-13,06:13:46
39.926152,116.337528,0,216,39795.2596180556,2008-12-13,06:13:51
39.92619,116.337587,0,218,39795.2596759259,2008-12-13,06:13:56
39.926251,116.337701,0,221,39795.2597337963,2008-12-13,06:14:01
39.926254,116.337815,0,227,39795.2597916667,2008-12-13,06:14:06
39.926278,116.337876,0,235,39795.259849537,2008-12-13,06:14:11
39.926306,116.337922,0,243,39795.2599074074,2008-12-13,06:14:16
39.92633,116.337934,0,249,39795.2599652778,2008-12-13,06:14:21
39.926378,116.33801,0,256,39795.2600231481,2008-12-13,06:14:26
39.926357,116.337983,0,266,39795.2600810185,2008-12-13,06:14:31
39.926372,116.338003,0,274,39795.2601388889,2008-12-13,06:14:36
39.926379,116.338077,0,285,39795.2601967593,2008-12-13,06:14:41
39.926395,116.338122,0,295,39795.2602546296,2008-12-13,06:14:46
39.926416,116.338167,0,304,39795.2603125,2008-12-13,06:14:51
39.926375,116.338078,0,310,39795.2603703704,2008-12-13,06:14:56
39.926333,116.338074,0,316,39795.2604282407,2008-12-13,06:15:01
39.926278,116.337992,0,315,39795.2604861111,2008-12-13,06:15:06
39.926305,116.337978,0,314,39795.2605439815,2008-12-13,06:15:11
39.926317,116.338024,0,306,39795.2606018518,2008-12-13,06:15:16
39.926258,116.337887,0,301,39795.2606597222,2008-12-13,06:15:21
39.926284,116.337807,0,302,39795.2607175926,2008-12-13,06:15:26
39.926297,116.337801,0,308,39795.260775463,2008-12-13,06:15:31
39.926294,116.337791,0,309,39795.2608333333,2008-12-13,06:15:36
39.926285,116.33779,0,310,39795.2608912037,2008-12-13,06:15:41
39.926285,116.337789,0,310,39795.2609490741,2008-12-13,06:15:46
39.926286,116.33779,0,310,39795.2610069444,2008-12-13,06:15:51
39.926284,116.337791,0,310,39795.2610648148,2008-12-13,06:15:56
39.926282,116.337792,0,310,39795.2611226852,2008-12-13,06:16:01
39.926282,116.337792,0,310,39795.2611574074,2008-12-13,06:16:04
39.926283,116.337792,0,310,39795.2611805556,2008-12-13,06:16:06
39.9263,116.337821,0,309,39795.2612384259,2008-12-13,06:16:11
39.926329,116.337834,0,308,39795.2612962963,2008-12-13,06:16:16
39.92636,116.337844,0,308,39795.2613541667,2008-12-13,06:16:21
39.926376,116.337913,0,308,39795.261412037,2008-12-13,06:16:26
39.926425,116.338016,0,308,39795.2614699074,2008-12-13,06:16:31
39.926448,116.338068,0,308,39795.2615277778,2008-12-13,06:16:36
39.926428,116.338138,0,309,39795.2615856482,2008-12-13,06:16:41
39.926445,116.338176,0,310,39795.2616435185,2008-12-13,06:16:46
39.926447,116.33822,0,310,39795.2617013889,2008-12-13,06:16:51
39.926431,116.338235,0,311,39795.2617592593,2008-12-13,06:16:56
39.92642,116.3382,0,312,39795.2618171296,2008-12-13,06:17:01
39.926402,116.33808,0,313,39795.261875,2008-12-13,06:17:06
39.926316,116.338023,0,313,39795.2619328704,2008-12-13,06:17:11
39.926296,116.338038,0,314,39795.2619907407,2008-12-13,06:17:16
39.926337,116.338155,0,314,39795.2620486111,2008-12-13,06:17:21
39.926359,116.338256,0,314,39795.2621064815,2008-12-13,06:17:26
39.926356,116.338317,0,313,39795.2621643519,2008-12-13,06:17:31
39.926408,116.338359,0,313,39795.2622222222,2008-12-13,06:17:36
39.926478,116.338444,0,313,39795.2622800926,2008-12-13,06:17:41
39.926533,116.338544,0,312,39795.262337963,2008-12-13,06:17:46
39.926598,116.338618,0,311,39795.2623958333,2008-12-13,06:17:51
39.925795,116.336034,0,419,39795.2640740741,2008-12-13,06:20:16
39.926546,116.336572,0,250,39795.2641319444,2008-12-13,06:20:21
39.926256,116.337149,0,224,39795.2641898148,2008-12-13,06:20:26
39.926256,116.337149,0,224,39795.264224537,2008-12-13,06:20:29
39.926264,116.337156,0,219,39795.2642476852,2008-12-13,06:20:31
39.926296,116.337064,0,210,39795.2643055556,2008-12-13,06:20:36
39.926275,116.337009,0,219,39795.2643634259,2008-12-13,06:20:41
39.926279,116.336907,0,234,39795.2644212963,2008-12-13,06:20:46
39.926275,116.336921,0,238,39795.2644791667,2008-12-13,06:20:51
39.926293,116.336891,0,239,39795.264537037,2008-12-13,06:20:56
39.926322,116.336842,0,239,39795.2645949074,2008-12-13,06:21:01
39.926403,116.336803,0,240,39795.2646527778,2008-12-13,06:21:06
39.926485,116.33677,0,235,39795.2647106481,2008-12-13,06:21:11
39.926556,116.336763,0,225,39795.2647685185,2008-12-13,06:21:16
39.926603,116.336764,0,212,39795.2648263889,2008-12-13,06:21:21
39.926639,116.336814,0,210,39795.2648842593,2008-12-13,06:21:26
39.926644,116.336929,0,210,39795.2649421296,2008-12-13,06:21:31
39.926629,116.336996,0,206,39795.265,2008-12-13,06:21:36
39.926597,116.337047,0,205,39795.2650578704,2008-12-13,06:21:41
39.926543,116.337123,0,208,39795.2651157407,2008-12-13,06:21:46
39.926491,116.337219,0,211,39795.2651736111,2008-12-13,06:21:51
39.926514,116.337362,0,222,39795.2652314815,2008-12-13,06:21:56
39.926533,116.337449,0,226,39795.2652893519,2008-12-13,06:22:01
39.926536,116.337499,0,227,39795.2653472222,2008-12-13,06:22:06
39.926526,116.337508,0,226,39795.2654050926,2008-12-13,06:22:11
39.926517,116.337606,0,231,39795.265462963,2008-12-13,06:22:16
39.926608,116.337648,0,233,39795.2655208333,2008-12-13,06:22:21
39.926649,116.337659,0,237,39795.2655787037,2008-12-13,06:22:26
39.926711,116.337662,0,239,39795.2656365741,2008-12-13,06:22:31
39.926757,116.337662,0,244,39795.2656944444,2008-12-13,06:22:36
39.926857,116.33767,0,246,39795.2657523148,2008-12-13,06:22:41
39.926949,116.337703,0,236,39795.2658101852,2008-12-13,06:22:46
39.927028,116.337814,0,227,39795.2658680556,2008-12-13,06:22:51
39.927097,116.337852,0,218,39795.2659259259,2008-12-13,06:22:56
39.927153,116.337856,0,213,39795.2659837963,2008-12-13,06:23:01
39.927245,116.337859,0,212,39795.2660416667,2008-12-13,06:23:06
39.927323,116.337888,0,206,39795.266099537,2008-12-13,06:23:11
39.927343,116.337948,0,203,39795.2661574074,2008-12-13,06:23:16
39.927352,116.337952,0,207,39795.2662152778,2008-12-13,06:23:21
39.927321,116.33797,0,214,39795.2662731481,2008-12-13,06:23:26
39.927332,116.337969,0,210,39795.2663310185,2008-12-13,06:23:31
39.927325,116.337939,0,210,39795.2663888889,2008-12-13,06:23:36
39.927327,116.337938,0,207,39795.2664467593,2008-12-13,06:23:41
39.927327,116.337938,0,207,39795.2664814815,2008-12-13,06:23:44
39.927327,116.337938,0,207,39795.2665046296,2008-12-13,06:23:46
39.92733,116.337892,0,209,39795.2665625,2008-12-13,06:23:51
39.927345,116.33788,0,204,39795.2666203704,2008-12-13,06:23:56
39.927343,116.33788,0,203,39795.2666782407,2008-12-13,06:24:01
39.927345,116.337879,0,203,39795.2667361111,2008-12-13,06:24:06
39.927345,116.337879,0,203,39795.2667708333,2008-12-13,06:24:09
39.927346,116.337878,0,203,39795.2667939815,2008-12-13,06:24:11
39.927325,116.337876,0,207,39795.2668518518,2008-12-13,06:24:16
39.927324,116.33788,0,210,39795.2669097222,2008-12-13,06:24:21
39.927321,116.337879,0,210,39795.2669675926,2008-12-13,06:24:26
39.927324,116.337878,0,209,39795.267025463,2008-12-13,06:24:31
39.927318,116.337878,0,210,39795.2670833333,2008-12-13,06:24:36
39.927313,116.337878,0,210,39795.2671412037,2008-12-13,06:24:41
39.927308,116.337881,0,211,39795.2671990741,2008-12-13,06:24:46
39.927302,116.337886,0,211,39795.2672569444,2008-12-13,06:24:51
39.9273,116.337886,0,211,39795.2673148148,2008-12-13,06:24:56
39.9273,116.337886,0,211,39795.267349537,2008-12-13,06:24:59
39.927301,116.337886,0,210,39795.2673726852,2008-12-13,06:25:01
39.927304,116.337858,0,212,39795.2674305556,2008-12-13,06:25:06
39.927284,116.337862,0,218,39795.2674884259,2008-12-13,06:25:11
39.927317,116.33786,0,219,39795.2675462963,2008-12-13,06:25:16
39.927374,116.33774,0,226,39795.2676041667,2008-12-13,06:25:21
39.927309,116.337711,0,226,39795.267662037,2008-12-13,06:25:26
39.927156,116.337748,0,224,39795.2677199074,2008-12-13,06:25:31
39.927165,116.33779,0,223,39795.2677777778,2008-12-13,06:25:36
39.927176,116.337791,0,221,39795.2678356481,2008-12-13,06:25:41
39.927242,116.337825,0,219,39795.2678935185,2008-12-13,06:25:46
39.927334,116.337857,0,216,39795.2679513889,2008-12-13,06:25:51
39.927398,116.337871,0,213,39795.2680092593,2008-12-13,06:25:56
39.927407,116.337913,0,207,39795.2680671296,2008-12-13,06:26:01
39.927333,116.33793,0,202,39795.268125,2008-12-13,06:26:06
39.927264,116.337921,0,201,39795.2681828704,2008-12-13,06:26:11
39.926932,116.337851,0,199,39795.2682407407,2008-12-13,06:26:16
39.926464,116.337782,0,190,39795.2682986111,2008-12-13,06:26:21
39.92597,116.337719,0,198,39795.2683564815,2008-12-13,06:26:26
39.925626,116.337802,0,185,39795.2684143518,2008-12-13,06:26:31
39.925432,116.337837,0,175,39795.2684722222,2008-12-13,06:26:36
39.925309,116.337849,0,167,39795.2685300926,2008-12-13,06:26:41
39.925294,116.337844,0,165,39795.268587963,2008-12-13,06:26:46
39.925058,116.33786,0,161,39795.2686458333,2008-12-13,06:26:51
39.924863,116.337818,0,161,39795.2687037037,2008-12-13,06:26:56
39.924819,116.337755,0,160,39795.2687615741,2008-12-13,06:27:01
39.924807,116.337741,0,156,39795.2688194444,2008-12-13,06:27:06
39.924807,116.337741,0,156,39795.2688541667,2008-12-13,06:27:09
39.924814,116.337737,0,156,39795.2688773148,2008-12-13,06:27:11
39.924671,116.337715,0,159,39795.2689351852,2008-12-13,06:27:16
39.924571,116.337716,0,157,39795.2689930556,2008-12-13,06:27:21
39.924514,116.337708,0,158,39795.2690509259,2008-12-13,06:27:26
39.924514,116.337708,0,158,39795.2690856481,2008-12-13,06:27:29
39.924517,116.337705,0,161,39795.2691087963,2008-12-13,06:27:31
39.924444,116.337743,0,164,39795.2691666667,2008-12-13,06:27:36
39.924444,116.337743,0,164,39795.2692013889,2008-12-13,06:27:39
39.924449,116.337744,0,171,39795.269224537,2008-12-13,06:27:41
39.924458,116.337778,0,176,39795.2692824074,2008-12-13,06:27:46
39.924459,116.337779,0,176,39795.2693402778,2008-12-13,06:27:51
39.924458,116.33778,0,175,39795.2693981482,2008-12-13,06:27:56
39.924453,116.337782,0,175,39795.2694560185,2008-12-13,06:28:01
39.924448,116.337784,0,176,39795.2695138889,2008-12-13,06:28:06
39.924443,116.337786,0,176,39795.2695717593,2008-12-13,06:28:11
39.924439,116.337785,0,177,39795.2696296296,2008-12-13,06:28:16
39.924439,116.337785,0,177,39795.2696643519,2008-12-13,06:28:19
39.924435,116.337786,0,177,39795.2696875,2008-12-13,06:28:21
39.924369,116.337828,0,179,39795.2697453704,2008-12-13,06:28:26
39.924233,116.337858,0,185,39795.2698032407,2008-12-13,06:28:31
39.92419,116.337868,0,187,39795.2698611111,2008-12-13,06:28:36
39.924175,116.337927,0,185,39795.2699189815,2008-12-13,06:28:41
39.924172,116.337928,0,185,39795.2699768519,2008-12-13,06:28:46
39.924172,116.337928,0,185,39795.2700115741,2008-12-13,06:28:49
39.924176,116.33793,0,185,39795.2700347222,2008-12-13,06:28:51
39.924142,116.33792,0,185,39795.2700925926,2008-12-13,06:28:56
39.924071,116.337891,0,187,39795.270150463,2008-12-13,06:29:01
39.923961,116.337873,0,191,39795.2702083333,2008-12-13,06:29:06
39.923915,116.337864,0,190,39795.2702662037,2008-12-13,06:29:11
39.923898,116.337886,0,188,39795.2703240741,2008-12-13,06:29:16
39.923898,116.337887,0,188,39795.2703819444,2008-12-13,06:29:21
39.923903,116.337891,0,188,39795.2704398148,2008-12-13,06:29:26
39.923903,116.337891,0,188,39795.270474537,2008-12-13,06:29:29
39.923905,116.337893,0,187,39795.2704976852,2008-12-13,06:29:31
39.92385,116.337934,0,184,39795.2705555556,2008-12-13,06:29:36
39.923795,116.337935,0,185,39795.2706134259,2008-12-13,06:29:41
39.923735,116.337966,0,188,39795.2706712963,2008-12-13,06:29:46
39.923735,116.337966,0,188,39795.2707060185,2008-12-13,06:29:49
39.923734,116.337973,0,189,39795.2707291667,2008-12-13,06:29:51
39.923747,116.33798,0,189,39795.270787037,2008-12-13,06:29:56
39.923765,116.338024,0,192,39795.2708449074,2008-12-13,06:30:01
39.923751,116.338032,0,188,39795.2709027778,2008-12-13,06:30:06
39.923744,116.338034,0,187,39795.2709606481,2008-12-13,06:30:11
39.923744,116.338034,0,187,39795.2709953704,2008-12-13,06:30:14
39.923742,116.338034,0,188,39795.2710185185,2008-12-13,06:30:16
39.923702,116.338039,0,190,39795.2710763889,2008-12-13,06:30:21
39.923611,116.338055,0,190,39795.2711342593,2008-12-13,06:30:26
39.923604,116.338027,0,192,39795.2711921296,2008-12-13,06:30:31
39.923572,116.338018,0,189,39795.27125,2008-12-13,06:30:36
39.923423,116.337989,0,190,39795.2713078704,2008-12-13,06:30:41
39.923265,116.337979,0,198,39795.2713657407,2008-12-13,06:30:46
39.923137,116.337968,0,202,39795.2714236111,2008-12-13,06:30:51
39.923116,116.337966,0,204,39795.2714814815,2008-12-13,06:30:56
39.923102,116.337966,0,205,39795.2715393519,2008-12-13,06:31:01
39.923098,116.337965,0,206,39795.2715972222,2008-12-13,06:31:06
39.923098,116.337965,0,206,39795.2716319444,2008-12-13,06:31:09
39.923103,116.337965,0,206,39795.2716550926,2008-12-13,06:31:11
39.923114,116.337964,0,206,39795.271712963,2008-12-13,06:31:16
39.923113,116.337963,0,205,39795.2717708333,2008-12-13,06:31:21
39.923109,116.337961,0,205,39795.2718287037,2008-12-13,06:31:26
39.923108,116.337958,0,206,39795.2718865741,2008-12-13,06:31:31
39.923103,116.337953,0,206,39795.2719444444,2008-12-13,06:31:36
39.923103,116.33795,0,206,39795.2720023148,2008-12-13,06:31:41
39.923102,116.337947,0,206,39795.2720601852,2008-12-13,06:31:46
39.923102,116.337947,0,206,39795.2720949074,2008-12-13,06:31:49
39.923096,116.337943,0,206,39795.2721180556,2008-12-13,06:31:51
39.923083,116.337941,0,206,39795.2721759259,2008-12-13,06:31:56
39.923071,116.337939,0,207,39795.2722337963,2008-12-13,06:32:01
39.923071,116.337939,0,207,39795.2722685185,2008-12-13,06:32:04
39.923072,116.337939,0,207,39795.2722916667,2008-12-13,06:32:06
39.923063,116.337938,0,207,39795.272349537,2008-12-13,06:32:11
39.922953,116.337923,0,207,39795.2724074074,2008-12-13,06:32:16
39.922767,116.337947,0,205,39795.2724652778,2008-12-13,06:32:21
39.922421,116.338071,0,185,39795.2725231481,2008-12-13,06:32:26
39.922327,116.338089,0,181,39795.2725810185,2008-12-13,06:32:31
39.922322,116.338091,0,179,39795.2726388889,2008-12-13,06:32:36
39.922318,116.338091,0,179,39795.2726967593,2008-12-13,06:32:41
39.922316,116.338091,0,179,39795.2727546296,2008-12-13,06:32:46
39.922316,116.338091,0,179,39795.2727893519,2008-12-13,06:32:49
39.922315,116.338092,0,179,39795.2728125,2008-12-13,06:32:51
39.922304,116.338094,0,178,39795.2728703704,2008-12-13,06:32:56
39.922295,116.338096,0,177,39795.2729282407,2008-12-13,06:33:01
39.922293,116.338097,0,177,39795.2729861111,2008-12-13,06:33:06
39.92229,116.338098,0,176,39795.2730439815,2008-12-13,06:33:11
39.92229,116.338098,0,176,39795.2730787037,2008-12-13,06:33:14
39.922291,116.338099,0,176,39795.2731018519,2008-12-13,06:33:16
39.922301,116.338098,0,176,39795.2731597222,2008-12-13,06:33:21
39.922305,116.338098,0,175,39795.2732175926,2008-12-13,06:33:26
39.922306,116.338099,0,174,39795.273275463,2008-12-13,06:33:31
39.922307,116.3381,0,174,39795.2733333333,2008-12-13,06:33:36
39.922306,116.3381,0,174,39795.2733912037,2008-12-13,06:33:41
39.922306,116.3381,0,174,39795.2734490741,2008-12-13,06:33:46
39.922306,116.3381,0,174,39795.2735069444,2008-12-13,06:33:51
39.922307,116.3381,0,174,39795.2735648148,2008-12-13,06:33:56
39.922307,116.338101,0,174,39795.2736226852,2008-12-13,06:34:01
39.922307,116.338101,0,174,39795.2736574074,2008-12-13,06:34:04
39.922306,116.338102,0,174,39795.2736805556,2008-12-13,06:34:06
39.922197,116.338166,0,174,39795.2737384259,2008-12-13,06:34:11
39.921663,116.338239,0,171,39795.2737962963,2008-12-13,06:34:16
39.921033,116.33822,0,176,39795.2738541667,2008-12-13,06:34:21
39.92037,116.338307,0,177,39795.273912037,2008-12-13,06:34:26
39.919805,116.338277,0,179,39795.2739699074,2008-12-13,06:34:31
39.919283,116.338276,0,173,39795.2740277778,2008-12-13,06:34:36
39.918836,116.338278,0,167,39795.2740856481,2008-12-13,06:34:41
39.918729,116.338333,0,154,39795.2891319444,2008-12-13,06:56:21
39.918542,116.338474,0,154,39795.2891898148,2008-12-13,06:56:26
39.918297,116.338563,0,152,39795.2892476852,2008-12-13,06:56:31
39.918002,116.338577,0,150,39795.2893055556,2008-12-13,06:56:36
39.917758,116.338551,0,146,39795.2893634259,2008-12-13,06:56:41
39.91767,116.338519,0,142,39795.2894212963,2008-12-13,06:56:46
39.91767,116.338519,0,142,39795.2894560185,2008-12-13,06:56:49
39.917662,116.338515,0,139,39795.2894791667,2008-12-13,06:56:51
39.917677,116.338498,0,138,39795.289537037,2008-12-13,06:56:56
39.917683,116.338471,0,136,39795.2895949074,2008-12-13,06:57:01
39.9177,116.338445,0,135,39795.2896527778,2008-12-13,06:57:06
39.917699,116.338427,0,134,39795.2897106481,2008-12-13,06:57:11
39.917695,116.338386,0,133,39795.2897685185,2008-12-13,06:57:16
39.917688,116.338348,0,131,39795.2898263889,2008-12-13,06:57:21
39.91767,116.338308,0,130,39795.2898842593,2008-12-13,06:57:26
39.917578,116.338369,0,128,39795.2899421296,2008-12-13,06:57:31
39.917419,116.338491,0,127,39795.29,2008-12-13,06:57:36
39.916945,116.338559,0,124,39795.2900578704,2008-12-13,06:57:41
39.916499,116.338604,0,121,39795.2901157407,2008-12-13,06:57:46
39.916025,116.338684,0,117,39795.2901736111,2008-12-13,06:57:51
39.915402,116.338706,0,112,39795.2902314815,2008-12-13,06:57:56
39.914912,116.338725,0,107,39795.2902893518,2008-12-13,06:58:01
39.914506,116.338742,0,102,39795.2903472222,2008-12-13,06:58:06
39.914309,116.338785,0,98,39795.2904050926,2008-12-13,06:58:11
39.914202,116.338785,0,95,39795.290462963,2008-12-13,06:58:16
39.9141,116.338805,0,93,39795.2905208333,2008-12-13,06:58:21
39.914125,116.338873,0,92,39795.2905787037,2008-12-13,06:58:26
39.914083,116.338907,0,83,39795.2906365741,2008-12-13,06:58:31
39.914041,116.338901,0,83,39795.2906944444,2008-12-13,06:58:36
39.91391,116.338923,0,87,39795.2907523148,2008-12-13,06:58:41
39.91384,116.338861,0,91,39795.2908101852,2008-12-13,06:58:46
39.913845,116.338848,0,100,39795.2908680556,2008-12-13,06:58:51
39.913865,116.33882,0,102,39795.2909259259,2008-12-13,06:58:56
39.913881,116.338807,0,101,39795.2909837963,2008-12-13,06:59:01
39.913866,116.33888,0,102,39795.2910416667,2008-12-13,06:59:06
39.913714,116.338976,0,104,39795.291099537,2008-12-13,06:59:11
39.913574,116.338974,0,103,39795.2911574074,2008-12-13,06:59:16
39.913434,116.338929,0,118,39795.2912152778,2008-12-13,06:59:21
39.913332,116.339011,0,126,39795.2912731481,2008-12-13,06:59:26
39.913215,116.339023,0,130,39795.2913310185,2008-12-13,06:59:31
39.912949,116.339084,0,129,39795.2913888889,2008-12-13,06:59:36
39.912544,116.339057,0,130,39795.2914467593,2008-12-13,06:59:41
39.912025,116.339001,0,132,39795.2915046296,2008-12-13,06:59:46
39.91165,116.338995,0,121,39795.2915625,2008-12-13,06:59:51
39.911372,116.33895,0,106,39795.2916203704,2008-12-13,06:59:56
39.911301,116.338937,0,95,39795.2916782407,2008-12-13,07:00:01
39.911238,116.338888,0,84,39795.2917361111,2008-12-13,07:00:06
39.911115,116.33885,0,64,39795.2917939815,2008-12-13,07:00:11
39.911097,116.338856,0,56,39795.2918518518,2008-12-13,07:00:16
39.911022,116.338866,0,52,39795.2919097222,2008-12-13,07:00:21
39.91074,116.338827,0,48,39795.2919675926,2008-12-13,07:00:26
39.910408,116.338752,0,47,39795.292025463,2008-12-13,07:00:31
39.91006,116.338685,0,43,39795.2920833333,2008-12-13,07:00:36
39.909754,116.338635,0,39,39795.2921412037,2008-12-13,07:00:41
39.909676,116.338646,0,35,39795.2921990741,2008-12-13,07:00:46
39.909669,116.338628,0,29,39795.2922569444,2008-12-13,07:00:51
39.909646,116.338628,0,23,39795.2923148148,2008-12-13,07:00:56
39.909585,116.338638,0,19,39795.2923726852,2008-12-13,07:01:01
39.909366,116.338608,0,16,39795.2924305556,2008-12-13,07:01:06
39.909143,116.338506,0,14,39795.2924884259,2008-12-13,07:01:11
39.908846,116.338404,0,12,39795.2925462963,2008-12-13,07:01:16
39.90854,116.33833,0,11,39795.2926041667,2008-12-13,07:01:21
39.908307,116.338244,0,14,39795.292662037,2008-12-13,07:01:26
39.907975,116.338127,0,15,39795.2927199074,2008-12-13,07:01:31
39.907627,116.338047,0,15,39795.2927777778,2008-12-13,07:01:36
39.907467,116.338001,0,15,39795.2928356482,2008-12-13,07:01:41
39.907571,116.337996,0,16,39795.2928935185,2008-12-13,07:01:46
39.907589,116.338033,0,18,39795.2929513889,2008-12-13,07:01:51
39.907617,116.33802,0,19,39795.2930092593,2008-12-13,07:01:56
39.907625,116.338038,0,21,39795.2930671296,2008-12-13,07:02:01
39.90753,116.338075,0,23,39795.293125,2008-12-13,07:02:06
39.907343,116.338025,0,31,39795.2931828704,2008-12-13,07:02:11
39.907219,116.337981,0,43,39795.2932407407,2008-12-13,07:02:16
39.907214,116.33798,0,45,39795.2932986111,2008-12-13,07:02:21
39.907209,116.337979,0,45,39795.2933564815,2008-12-13,07:02:26
39.907209,116.337979,0,45,39795.2933912037,2008-12-13,07:02:29
39.907203,116.337978,0,46,39795.2934143519,2008-12-13,07:02:31
39.907119,116.337984,0,51,39795.2934722222,2008-12-13,07:02:36
39.906944,116.337959,0,50,39795.2935300926,2008-12-13,07:02:41
39.906442,116.337575,0,50,39795.293587963,2008-12-13,07:02:46
39.906206,116.337498,0,58,39795.2936458333,2008-12-13,07:02:51
39.906087,116.337413,0,66,39795.2937037037,2008-12-13,07:02:56
39.906115,116.337412,0,73,39795.2937615741,2008-12-13,07:03:01
39.906133,116.33743,0,88,39795.2938194444,2008-12-13,07:03:06
39.906081,116.337433,0,104,39795.2938773148,2008-12-13,07:03:11
39.905944,116.337403,0,124,39795.2939351852,2008-12-13,07:03:16
39.905911,116.337394,0,142,39795.2939930556,2008-12-13,07:03:21
39.905653,116.337396,0,144,39795.2940509259,2008-12-13,07:03:26
39.905541,116.337447,0,143,39795.2941087963,2008-12-13,07:03:31
39.905595,116.337516,0,147,39795.2941666667,2008-12-13,07:03:36
39.905626,116.337542,0,148,39795.294224537,2008-12-13,07:03:41
39.905621,116.337541,0,148,39795.2942824074,2008-12-13,07:03:46
39.905617,116.337541,0,148,39795.2943402778,2008-12-13,07:03:51
39.905617,116.337541,0,148,39795.294375,2008-12-13,07:03:54
39.905612,116.337542,0,148,39795.2943981481,2008-12-13,07:03:56
39.905565,116.337581,0,137,39795.2944560185,2008-12-13,07:04:01
39.90544,116.337878,0,138,39795.2945138889,2008-12-13,07:04:06
39.905375,116.338312,0,140,39795.2945717593,2008-12-13,07:04:11
39.90536,116.33891,0,143,39795.2946296296,2008-12-13,07:04:16
39.905426,116.339587,0,143,39795.2946875,2008-12-13,07:04:21
39.905516,116.340398,0,138,39795.2947453704,2008-12-13,07:04:26
39.905551,116.341161,0,135,39795.2948032407,2008-12-13,07:04:31
39.905611,116.341929,0,131,39795.2948611111,2008-12-13,07:04:36
39.905648,116.342606,0,130,39795.2949189815,2008-12-13,07:04:41
39.905663,116.343216,0,129,39795.2949768519,2008-12-13,07:04:46
39.905701,116.343599,0,129,39795.2950347222,2008-12-13,07:04:51
39.905693,116.343814,0,130,39795.2950925926,2008-12-13,07:04:56
39.905725,116.343978,0,134,39795.295150463,2008-12-13,07:05:01
39.905725,116.343978,0,134,39795.2951851852,2008-12-13,07:05:04
39.90572,116.34397,0,136,39795.2952083333,2008-12-13,07:05:06
39.905729,116.343967,0,139,39795.2952662037,2008-12-13,07:05:11
39.905733,116.343977,0,144,39795.2953240741,2008-12-13,07:05:16
39.905742,116.344129,0,150,39795.2953819444,2008-12-13,07:05:21
39.905754,116.344135,0,151,39795.2954398148,2008-12-13,07:05:26
39.90577,116.344142,0,156,39795.2954976852,2008-12-13,07:05:31
39.905795,116.344159,0,161,39795.2955555556,2008-12-13,07:05:36
39.905773,116.3443,0,166,39795.2956134259,2008-12-13,07:05:41
39.905769,116.344875,0,170,39795.2956712963,2008-12-13,07:05:46
39.905842,116.345465,0,173,39795.2957291667,2008-12-13,07:05:51
39.905764,116.346056,0,173,39795.295787037,2008-12-13,07:05:56
39.90577,116.346721,0,176,39795.2958449074,2008-12-13,07:06:01
39.90578,116.347454,0,178,39795.2959027778,2008-12-13,07:06:06
39.905807,116.348059,0,181,39795.2959606481,2008-12-13,07:06:11
39.905817,116.348372,0,183,39795.2960185185,2008-12-13,07:06:16
39.905819,116.348644,0,185,39795.2960763889,2008-12-13,07:06:21
39.905808,116.349076,0,190,39795.2961342593,2008-12-13,07:06:26
39.905803,116.349615,0,197,39795.2961921296,2008-12-13,07:06:31
39.905794,116.350222,0,202,39795.29625,2008-12-13,07:06:36
39.905826,116.350768,0,201,39795.2963078704,2008-12-13,07:06:41
39.905827,116.35116,0,200,39795.2963657407,2008-12-13,07:06:46
39.905793,116.351407,0,202,39795.2964236111,2008-12-13,07:06:51
39.905785,116.351628,0,206,39795.2964814815,2008-12-13,07:06:56
39.905814,116.351869,0,211,39795.2965393519,2008-12-13,07:07:01
39.905822,116.352008,0,218,39795.2965972222,2008-12-13,07:07:06
39.9058,116.351982,0,217,39795.2966550926,2008-12-13,07:07:11
39.905798,116.351997,0,220,39795.296712963,2008-12-13,07:07:16
39.905799,116.352035,0,222,39795.2967708333,2008-12-13,07:07:21
39.905788,116.352116,0,223,39795.2968287037,2008-12-13,07:07:26
39.905773,116.352243,0,222,39795.2968865741,2008-12-13,07:07:31
39.905761,116.3523,0,221,39795.2969444444,2008-12-13,07:07:36
39.905724,116.352477,0,222,39795.2970023148,2008-12-13,07:07:41
39.905687,116.352849,0,220,39795.2970601852,2008-12-13,07:07:46
39.905682,116.353331,0,220,39795.2971180556,2008-12-13,07:07:51
39.905694,116.353888,0,221,39795.2971759259,2008-12-13,07:07:56
39.905694,116.354493,0,220,39795.2972337963,2008-12-13,07:08:01
39.90573,116.355054,0,217,39795.2972916667,2008-12-13,07:08:06
39.905723,116.355559,0,214,39795.297349537,2008-12-13,07:08:11
39.90577,116.356072,0,210,39795.2974074074,2008-12-13,07:08:16
39.905721,116.356542,0,206,39795.2974652778,2008-12-13,07:08:21
39.905685,116.357026,0,202,39795.2975231481,2008-12-13,07:08:26
39.905644,116.357478,0,199,39795.2975810185,2008-12-13,07:08:31
39.905488,116.357842,0,198,39795.2976388889,2008-12-13,07:08:36
39.905465,116.358349,0,196,39795.2976967593,2008-12-13,07:08:41
39.90549,116.358835,0,193,39795.2977546296,2008-12-13,07:08:46
39.905535,116.359242,0,188,39795.2978125,2008-12-13,07:08:51
39.905578,116.359669,0,185,39795.2978703704,2008-12-13,07:08:56
39.905646,116.36015,0,182,39795.2979282407,2008-12-13,07:09:01
39.905621,116.360635,0,178,39795.2979861111,2008-12-13,07:09:06
39.905712,116.36098,0,174,39795.2980439815,2008-12-13,07:09:11
39.905714,116.361023,0,170,39795.2981018518,2008-12-13,07:09:16
39.905716,116.361017,0,170,39795.2981597222,2008-12-13,07:09:21
39.905716,116.361017,0,170,39795.2981944444,2008-12-13,07:09:24
39.905716,116.361012,0,170,39795.2982175926,2008-12-13,07:09:26
39.905724,116.361113,0,170,39795.298275463,2008-12-13,07:09:31
39.905747,116.361144,0,171,39795.2983333333,2008-12-13,07:09:36
39.905743,116.361135,0,170,39795.2983912037,2008-12-13,07:09:41
39.905743,116.361135,0,170,39795.2984259259,2008-12-13,07:09:44
39.905743,116.361134,0,171,39795.2984490741,2008-12-13,07:09:46
39.905753,116.361332,0,171,39795.2985069444,2008-12-13,07:09:51
39.905701,116.361702,0,174,39795.2985648148,2008-12-13,07:09:56
39.90567,116.362195,0,177,39795.2986226852,2008-12-13,07:10:01
39.905701,116.362824,0,178,39795.2986805556,2008-12-13,07:10:06
39.90569,116.363484,0,177,39795.2987384259,2008-12-13,07:10:11
39.905667,116.364181,0,173,39795.2987962963,2008-12-13,07:10:16
39.905688,116.364874,0,167,39795.2988541667,2008-12-13,07:10:21
39.905703,116.365507,0,161,39795.298912037,2008-12-13,07:10:26
39.905663,116.366035,0,154,39795.2989699074,2008-12-13,07:10:31
39.905609,116.366445,0,149,39795.2990277778,2008-12-13,07:10:36
39.905585,116.36674,0,143,39795.2990856481,2008-12-13,07:10:41
39.905597,116.366817,0,138,39795.2991435185,2008-12-13,07:10:46
39.905616,116.366802,0,137,39795.2992013889,2008-12-13,07:10:51
39.905616,116.366801,0,137,39795.2992592593,2008-12-13,07:10:56
39.905618,116.366804,0,137,39795.2993171296,2008-12-13,07:11:01
39.905618,116.366803,0,137,39795.299375,2008-12-13,07:11:06
39.90562,116.366808,0,137,39795.2994328704,2008-12-13,07:11:11
39.90562,116.366805,0,137,39795.2994907407,2008-12-13,07:11:16
39.905621,116.366805,0,137,39795.2995486111,2008-12-13,07:11:21
39.905622,116.366809,0,137,39795.2996064815,2008-12-13,07:11:26
39.905622,116.366809,0,137,39795.2996643518,2008-12-13,07:11:31
39.905622,116.366806,0,137,39795.2997222222,2008-12-13,07:11:36
39.905622,116.366809,0,137,39795.2997800926,2008-12-13,07:11:41
39.905622,116.366817,0,137,39795.299837963,2008-12-13,07:11:46
39.905622,116.366815,0,137,39795.2998958333,2008-12-13,07:11:51
39.905621,116.366812,0,137,39795.2999537037,2008-12-13,07:11:56
39.905621,116.366817,0,137,39795.3000115741,2008-12-13,07:12:01
39.905621,116.366817,0,137,39795.3000462963,2008-12-13,07:12:04
39.905621,116.366817,0,137,39795.3000694444,2008-12-13,07:12:06
39.90562,116.36686,0,137,39795.3001273148,2008-12-13,07:12:11
39.905613,116.367066,0,135,39795.3001851852,2008-12-13,07:12:16
39.905628,116.367417,0,133,39795.3002430556,2008-12-13,07:12:21
39.905653,116.367941,0,132,39795.3003009259,2008-12-13,07:12:26
39.905667,116.368485,0,134,39795.3003587963,2008-12-13,07:12:31
39.905666,116.368936,0,134,39795.3004166667,2008-12-13,07:12:36
39.905656,116.369375,0,132,39795.300474537,2008-12-13,07:12:41
39.905615,116.369799,0,129,39795.3005324074,2008-12-13,07:12:46
39.905586,116.369989,0,118,39795.3005902778,2008-12-13,07:12:51
39.905592,116.370081,0,110,39795.3006481482,2008-12-13,07:12:56
39.905562,116.370119,0,97,39795.3007060185,2008-12-13,07:13:01
39.90554,116.37012,0,94,39795.3007638889,2008-12-13,07:13:06
39.905587,116.370274,0,88,39795.3008217593,2008-12-13,07:13:11
39.905601,116.370277,0,90,39795.3008796296,2008-12-13,07:13:16
39.905602,116.370277,0,89,39795.3009375,2008-12-13,07:13:21
39.905602,116.370282,0,89,39795.3009953704,2008-12-13,07:13:26
39.905602,116.370282,0,89,39795.3010300926,2008-12-13,07:13:29
39.905601,116.370276,0,89,39795.3010532407,2008-12-13,07:13:31
39.905591,116.370329,0,86,39795.3011111111,2008-12-13,07:13:36
39.905558,116.370432,0,86,39795.3011689815,2008-12-13,07:13:41
39.905586,116.370453,0,88,39795.3012268519,2008-12-13,07:13:46
39.905586,116.370453,0,88,39795.3012615741,2008-12-13,07:13:49
39.905585,116.37045,0,88,39795.3012847222,2008-12-13,07:13:51
39.905576,116.370457,0,88,39795.3013425926,2008-12-13,07:13:56
39.905578,116.37055,0,88,39795.301400463,2008-12-13,07:14:01
39.905548,116.370581,0,90,39795.3014583333,2008-12-13,07:14:06
39.90552,116.370891,0,99,39795.3015162037,2008-12-13,07:14:11
39.905567,116.371456,0,104,39795.3015740741,2008-12-13,07:14:16
39.90562,116.372019,0,110,39795.3016319444,2008-12-13,07:14:21
39.905656,116.372504,0,109,39795.3016898148,2008-12-13,07:14:26
39.905662,116.372907,0,102,39795.3017476852,2008-12-13,07:14:31
39.905638,116.373342,0,102,39795.3018055556,2008-12-13,07:14:36
39.905662,116.373909,0,104,39795.3018634259,2008-12-13,07:14:41
39.905645,116.374405,0,114,39795.3019212963,2008-12-13,07:14:46
39.905681,116.374945,0,120,39795.3019791667,2008-12-13,07:14:51
39.905679,116.375526,0,128,39795.302037037,2008-12-13,07:14:56
39.90568,116.37614,0,135,39795.3020949074,2008-12-13,07:15:01
39.905711,116.376725,0,138,39795.3021527778,2008-12-13,07:15:06
39.905737,116.37735,0,142,39795.3022106481,2008-12-13,07:15:11
39.905755,116.377979,0,144,39795.3022685185,2008-12-13,07:15:16
39.905772,116.378693,0,146,39795.3023263889,2008-12-13,07:15:21
39.905802,116.379461,0,146,39795.3023842593,2008-12-13,07:15:26
39.90584,116.380181,0,150,39795.3024421296,2008-12-13,07:15:31
39.905878,116.380846,0,151,39795.3025,2008-12-13,07:15:36
39.905913,116.381363,0,141,39795.3025578704,2008-12-13,07:15:41
39.905904,116.381633,0,138,39795.3026157407,2008-12-13,07:15:46
39.90589,116.381832,0,135,39795.3026736111,2008-12-13,07:15:51
39.905918,116.382172,0,134,39795.3027314815,2008-12-13,07:15:56
39.905917,116.382611,0,130,39795.3027893519,2008-12-13,07:16:01
39.905931,116.383019,0,134,39795.3028472222,2008-12-13,07:16:06
39.905871,116.383261,0,138,39795.3029050926,2008-12-13,07:16:11
39.90581,116.383295,0,141,39795.302962963,2008-12-13,07:16:16
39.905816,116.383307,0,140,39795.3030208333,2008-12-13,07:16:21
39.905817,116.383321,0,141,39795.3030787037,2008-12-13,07:16:26
39.905817,116.383321,0,141,39795.3031134259,2008-12-13,07:16:29
39.905818,116.383321,0,141,39795.3031365741,2008-12-13,07:16:31
39.905812,116.383417,0,142,39795.3031944444,2008-12-13,07:16:36
39.905805,116.383532,0,140,39795.3032523148,2008-12-13,07:16:41
39.905809,116.383529,0,142,39795.3033101852,2008-12-13,07:16:46
39.905809,116.383529,0,142,39795.3033449074,2008-12-13,07:16:49
39.905808,116.383535,0,142,39795.3033680556,2008-12-13,07:16:51
39.905793,116.383689,0,147,39795.3034259259,2008-12-13,07:16:56
39.90586,116.383895,0,151,39795.3034837963,2008-12-13,07:17:01
39.905924,116.384176,0,154,39795.3035416667,2008-12-13,07:17:06
39.905921,116.38458,0,157,39795.303599537,2008-12-13,07:17:11
39.905941,116.385092,0,160,39795.3036574074,2008-12-13,07:17:16
39.905958,116.385754,0,159,39795.3037152778,2008-12-13,07:17:21
39.905975,116.386397,0,159,39795.3037731481,2008-12-13,07:17:26
39.906017,116.386995,0,145,39795.3038310185,2008-12-13,07:17:31
39.906019,116.387653,0,151,39795.3038888889,2008-12-13,07:17:36
39.906034,116.388273,0,146,39795.3039467593,2008-12-13,07:17:41
39.906044,116.388851,0,143,39795.3040046296,2008-12-13,07:17:46
39.906025,116.389406,0,147,39795.3040625,2008-12-13,07:17:51
39.906024,116.389998,0,145,39795.3041203704,2008-12-13,07:17:56
39.906039,116.390654,0,144,39795.3041782407,2008-12-13,07:18:01
39.906059,116.391301,0,138,39795.3042361111,2008-12-13,07:18:06
39.906068,116.391888,0,139,39795.3042939815,2008-12-13,07:18:11
39.906085,116.392412,0,137,39795.3043518519,2008-12-13,07:18:16
39.906092,116.392864,0,124,39795.3044097222,2008-12-13,07:18:21
39.906042,116.393102,0,119,39795.3044675926,2008-12-13,07:18:26
39.90599,116.393398,0,125,39795.304525463,2008-12-13,07:18:31
39.905932,116.393644,0,118,39795.3045833333,2008-12-13,07:18:36
39.905914,116.393736,0,121,39795.3046412037,2008-12-13,07:18:41
39.905897,116.393742,0,122,39795.3046990741,2008-12-13,07:18:46
39.905896,116.393744,0,122,39795.3047569444,2008-12-13,07:18:51
39.905896,116.393744,0,122,39795.3047916667,2008-12-13,07:18:54
39.9059,116.393748,0,122,39795.3048148148,2008-12-13,07:18:56
39.90592,116.393729,0,121,39795.3048726852,2008-12-13,07:19:01
39.905919,116.393743,0,119,39795.3049305556,2008-12-13,07:19:06
39.905905,116.393838,0,119,39795.3049884259,2008-12-13,07:19:11
39.905898,116.393919,0,118,39795.3050462963,2008-12-13,07:19:16
39.905889,116.393922,0,119,39795.3051041667,2008-12-13,07:19:21
39.905887,116.393928,0,119,39795.305162037,2008-12-13,07:19:26
39.905886,116.393932,0,119,39795.3052199074,2008-12-13,07:19:31
39.905886,116.393933,0,119,39795.3052777778,2008-12-13,07:19:36
39.905886,116.393934,0,119,39795.3053356481,2008-12-13,07:19:41
39.905886,116.393934,0,119,39795.3053703704,2008-12-13,07:19:44
39.905885,116.393937,0,119,39795.3053935185,2008-12-13,07:19:46
39.90588,116.394081,0,119,39795.3054513889,2008-12-13,07:19:51
39.905874,116.394219,0,121,39795.3055092593,2008-12-13,07:19:56
39.905867,116.394312,0,123,39795.3055671296,2008-12-13,07:20:01
39.905862,116.394312,0,123,39795.305625,2008-12-13,07:20:06
39.905862,116.394312,0,123,39795.3056597222,2008-12-13,07:20:09
39.90586,116.394317,0,123,39795.3056828704,2008-12-13,07:20:11
39.905862,116.394388,0,123,39795.3057407407,2008-12-13,07:20:16
39.905862,116.394407,0,123,39795.3057986111,2008-12-13,07:20:21
39.905862,116.394407,0,123,39795.3058564815,2008-12-13,07:20:26
39.905863,116.394407,0,123,39795.3059143518,2008-12-13,07:20:31
39.905863,116.394407,0,123,39795.3059490741,2008-12-13,07:20:34
39.905862,116.394411,0,123,39795.3059722222,2008-12-13,07:20:36
39.905861,116.394483,0,124,39795.3060300926,2008-12-13,07:20:41
39.90587,116.394559,0,124,39795.306087963,2008-12-13,07:20:46
39.905881,116.394571,0,124,39795.3061458333,2008-12-13,07:20:51
39.905881,116.394571,0,124,39795.3061805556,2008-12-13,07:20:54
39.905882,116.394572,0,123,39795.3062037037,2008-12-13,07:20:56
39.905863,116.394628,0,124,39795.3062615741,2008-12-13,07:21:01
39.905858,116.394742,0,129,39795.3063194444,2008-12-13,07:21:06
39.905872,116.39475,0,133,39795.3063773148,2008-12-13,07:21:11
39.905872,116.39475,0,133,39795.306412037,2008-12-13,07:21:14
39.905872,116.394752,0,134,39795.3064351852,2008-12-13,07:21:16
39.905874,116.394787,0,133,39795.3064930556,2008-12-13,07:21:21
39.905965,116.394966,0,133,39795.3065509259,2008-12-13,07:21:26
39.906122,116.395181,0,135,39795.3066087963,2008-12-13,07:21:31
39.90621,116.395383,0,140,39795.3066666667,2008-12-13,07:21:36
39.906263,116.395701,0,139,39795.306724537,2008-12-13,07:21:41
39.906285,116.396166,0,140,39795.3067824074,2008-12-13,07:21:46
39.906304,116.396476,0,143,39795.3068402778,2008-12-13,07:21:51
39.906337,116.39652,0,141,39795.3068981481,2008-12-13,07:21:56
39.906334,116.396519,0,141,39795.3069560185,2008-12-13,07:22:01
39.906334,116.396522,0,141,39795.3070138889,2008-12-13,07:22:06
39.906334,116.396525,0,141,39795.3070717593,2008-12-13,07:22:11
39.906335,116.396523,0,141,39795.3071296296,2008-12-13,07:22:16
39.906335,116.396519,0,141,39795.3071875,2008-12-13,07:22:21
39.906334,116.396516,0,140,39795.3072453704,2008-12-13,07:22:26
39.906333,116.396519,0,140,39795.3073032407,2008-12-13,07:22:31
39.906333,116.396519,0,140,39795.307337963,2008-12-13,07:22:34
39.906332,116.396525,0,140,39795.3073611111,2008-12-13,07:22:36
39.906328,116.396635,0,141,39795.3074189815,2008-12-13,07:22:41
39.906349,116.396968,0,138,39795.3074768518,2008-12-13,07:22:46
39.906346,116.397461,0,135,39795.3075347222,2008-12-13,07:22:51
39.906332,116.398045,0,132,39795.3075925926,2008-12-13,07:22:56
39.906339,116.398686,0,132,39795.307650463,2008-12-13,07:23:01
39.90636,116.399275,0,130,39795.3077083333,2008-12-13,07:23:06
39.906371,116.399887,0,130,39795.3077662037,2008-12-13,07:23:11
39.906384,116.400521,0,125,39795.3078240741,2008-12-13,07:23:16
39.906396,116.401139,0,125,39795.3078819444,2008-12-13,07:23:21
39.906407,116.401734,0,122,39795.3079398148,2008-12-13,07:23:26
39.906401,116.402337,0,112,39795.3079976852,2008-12-13,07:23:31
39.906415,116.402879,0,105,39795.3080555556,2008-12-13,07:23:36
39.906444,116.403345,0,96,39795.3081134259,2008-12-13,07:23:41
39.906442,116.40368,0,91,39795.3081712963,2008-12-13,07:23:46
39.906476,116.403923,0,93,39795.3082291667,2008-12-13,07:23:51
39.90645,116.404156,0,92,39795.308287037,2008-12-13,07:23:56
39.90645,116.404511,0,86,39795.3083449074,2008-12-13,07:24:01
39.906454,116.404963,0,80,39795.3084027778,2008-12-13,07:24:06
39.906457,116.405288,0,81,39795.3084606482,2008-12-13,07:24:11
39.906449,116.405573,0,79,39795.3085185185,2008-12-13,07:24:16
39.906486,116.40581,0,89,39795.3085763889,2008-12-13,07:24:21
39.9065,116.405906,0,98,39795.3086342593,2008-12-13,07:24:26
39.906499,116.405959,0,104,39795.3086921296,2008-12-13,07:24:31
39.906499,116.406037,0,109,39795.30875,2008-12-13,07:24:36
39.906516,116.406114,0,121,39795.3088078704,2008-12-13,07:24:41
39.906554,116.406164,0,123,39795.3088657407,2008-12-13,07:24:46
39.906572,116.406182,0,123,39795.3089236111,2008-12-13,07:24:51
39.906566,116.406199,0,125,39795.3089814815,2008-12-13,07:24:56
39.906566,116.406293,0,128,39795.3090393519,2008-12-13,07:25:01
39.906563,116.406431,0,128,39795.3090972222,2008-12-13,07:25:06
39.906549,116.406553,0,130,39795.3091550926,2008-12-13,07:25:11
39.906545,116.406555,0,126,39795.309212963,2008-12-13,07:25:16
39.906545,116.406555,0,126,39795.3092476852,2008-12-13,07:25:19
39.906548,116.406548,0,125,39795.3092708333,2008-12-13,07:25:21
39.906546,116.406578,0,126,39795.3093287037,2008-12-13,07:25:26
39.906555,116.406768,0,126,39795.3093865741,2008-12-13,07:25:31
39.90655,116.406879,0,124,39795.3094444444,2008-12-13,07:25:36
39.906563,116.406903,0,119,39795.3095023148,2008-12-13,07:25:41
39.906563,116.406903,0,119,39795.309537037,2008-12-13,07:25:44
39.90656,116.406899,0,114,39795.3095601852,2008-12-13,07:25:46
39.906559,116.406924,0,114,39795.3096180556,2008-12-13,07:25:51
39.906556,116.407046,0,110,39795.3096759259,2008-12-13,07:25:56
39.906567,116.407084,0,104,39795.3097337963,2008-12-13,07:26:01
39.906567,116.407084,0,104,39795.3097685185,2008-12-13,07:26:04
39.906568,116.407086,0,104,39795.3097916667,2008-12-13,07:26:06
39.906571,116.407211,0,104,39795.309849537,2008-12-13,07:26:11
39.906593,116.407586,0,104,39795.3099074074,2008-12-13,07:26:16
39.906615,116.408093,0,107,39795.3099652778,2008-12-13,07:26:21
39.906643,116.408645,0,110,39795.3100231481,2008-12-13,07:26:26
39.906637,116.409128,0,110,39795.3100810185,2008-12-13,07:26:31
39.906625,116.409564,0,104,39795.3101388889,2008-12-13,07:26:36
39.906641,116.409951,0,101,39795.3101967593,2008-12-13,07:26:41
39.906656,116.410186,0,96,39795.3102546296,2008-12-13,07:26:46
39.906666,116.410257,0,92,39795.3103125,2008-12-13,07:26:51
39.906667,116.410311,0,89,39795.3103703704,2008-12-13,07:26:56
39.906696,116.41052,0,87,39795.3104282407,2008-12-13,07:27:01
39.906703,116.410884,0,85,39795.3104861111,2008-12-13,07:27:06
39.906721,116.411401,0,110,39795.3105439815,2008-12-13,07:27:11
39.906755,116.411951,0,117,39795.3106018519,2008-12-13,07:27:16
39.906777,116.412402,0,127,39795.3106597222,2008-12-13,07:27:21
39.906801,116.412811,0,129,39795.3107175926,2008-12-13,07:27:26
39.906811,116.413274,0,128,39795.310775463,2008-12-13,07:27:31
39.906814,116.413744,0,122,39795.3108333333,2008-12-13,07:27:36
39.906816,116.414133,0,128,39795.3108912037,2008-12-13,07:27:41
39.906807,116.41445,0,131,39795.3109490741,2008-12-13,07:27:46
39.90681,116.414692,0,130,39795.3110069444,2008-12-13,07:27:51
39.906819,116.414748,0,123,39795.3110648148,2008-12-13,07:27:56
39.90682,116.414762,0,123,39795.3111226852,2008-12-13,07:28:01
39.906802,116.414927,0,129,39795.3111805556,2008-12-13,07:28:06
39.906822,116.41527,0,128,39795.3112384259,2008-12-13,07:28:11
39.906841,116.415773,0,114,39795.3112962963,2008-12-13,07:28:16
39.906835,116.416344,0,114,39795.3113541667,2008-12-13,07:28:21
39.906834,116.416865,0,112,39795.311412037,2008-12-13,07:28:26
39.906847,116.417386,0,121,39795.3114699074,2008-12-13,07:28:31
39.906859,116.417954,0,127,39795.3115277778,2008-12-13,07:28:36
39.906879,116.418562,0,132,39795.3115856481,2008-12-13,07:28:41
39.906902,116.419255,0,141,39795.3116435185,2008-12-13,07:28:46
39.906922,116.419918,0,150,39795.3117013889,2008-12-13,07:28:51
39.906926,116.420486,0,150,39795.3117592593,2008-12-13,07:28:56
39.906924,116.420983,0,141,39795.3118171296,2008-12-13,07:29:01
39.906916,116.421269,0,139,39795.311875,2008-12-13,07:29:06
39.906955,116.421465,0,124,39795.3119328704,2008-12-13,07:29:11
39.90695,116.421513,0,109,39795.3119907407,2008-12-13,07:29:16
39.906976,116.421608,0,102,39795.3120486111,2008-12-13,07:29:21
39.906977,116.421709,0,98,39795.3121064815,2008-12-13,07:29:26
39.90696,116.421741,0,99,39795.3121643519,2008-12-13,07:29:31
39.90696,116.421749,0,99,39795.3122222222,2008-12-13,07:29:36
39.90696,116.421749,0,99,39795.3122569444,2008-12-13,07:29:39
39.906959,116.421754,0,99,39795.3122800926,2008-12-13,07:29:41
39.906961,116.421774,0,99,39795.312337963,2008-12-13,07:29:46
39.906951,116.421966,0,100,39795.3123958333,2008-12-13,07:29:51
39.906936,116.422056,0,89,39795.3124537037,2008-12-13,07:29:56
39.906924,116.42204,0,94,39795.3125115741,2008-12-13,07:30:01
39.906909,116.422077,0,100,39795.3125694444,2008-12-13,07:30:06
39.906915,116.422127,0,101,39795.3126273148,2008-12-13,07:30:11
39.906915,116.422125,0,101,39795.3126851852,2008-12-13,07:30:16
39.906915,116.422125,0,101,39795.3127199074,2008-12-13,07:30:19
39.906916,116.422129,0,102,39795.3127430556,2008-12-13,07:30:21
39.906931,116.422372,0,106,39795.3128009259,2008-12-13,07:30:26
39.906937,116.422759,0,111,39795.3128587963,2008-12-13,07:30:31
39.90697,116.42318,0,105,39795.3129166667,2008-12-13,07:30:36
39.907008,116.423693,0,97,39795.312974537,2008-12-13,07:30:41
39.907003,116.424258,0,86,39795.3130324074,2008-12-13,07:30:46
39.906993,116.42484,0,79,39795.3130902778,2008-12-13,07:30:51
39.907008,116.425477,0,77,39795.3131481481,2008-12-13,07:30:56
39.907013,116.426113,0,73,39795.3132060185,2008-12-13,07:31:01
39.907026,116.426698,0,75,39795.3132638889,2008-12-13,07:31:06
39.907045,116.427207,0,79,39795.3133217593,2008-12-13,07:31:11
39.907051,116.427558,0,79,39795.3133796296,2008-12-13,07:31:16
39.907095,116.427894,0,85,39795.3134375,2008-12-13,07:31:21
39.907131,116.428393,0,92,39795.3134953704,2008-12-13,07:31:26
39.907141,116.428961,0,97,39795.3135532407,2008-12-13,07:31:31
39.907133,116.429615,0,90,39795.3136111111,2008-12-13,07:31:36
39.907135,116.430333,0,100,39795.3136689815,2008-12-13,07:31:41
39.907127,116.431069,0,102,39795.3137268518,2008-12-13,07:31:46
39.907123,116.431818,0,102,39795.3137847222,2008-12-13,07:31:51
39.90712,116.432565,0,104,39795.3138425926,2008-12-13,07:31:56
39.907126,116.433232,0,95,39795.313900463,2008-12-13,07:32:01
39.907055,116.43379,0,92,39795.3139583333,2008-12-13,07:32:06
39.907036,116.434144,0,80,39795.3140162037,2008-12-13,07:32:11
39.907046,116.434161,0,73,39795.3140740741,2008-12-13,07:32:16
39.907041,116.43415,0,70,39795.3141319444,2008-12-13,07:32:21
39.907041,116.434148,0,71,39795.3141898148,2008-12-13,07:32:26
39.907041,116.434148,0,71,39795.314224537,2008-12-13,07:32:29
39.907041,116.434148,0,71,39795.3142476852,2008-12-13,07:32:31
39.90702,116.434239,0,71,39795.3143055556,2008-12-13,07:32:36
39.906993,116.434555,0,71,39795.3143634259,2008-12-13,07:32:41
39.906995,116.43483,0,71,39795.3144212963,2008-12-13,07:32:46
39.906964,116.435138,0,73,39795.3144791667,2008-12-13,07:32:51
39.906897,116.435533,0,70,39795.314537037,2008-12-13,07:32:56
39.907035,116.435816,0,75,39795.3145949074,2008-12-13,07:33:01
39.907053,116.435972,0,71,39795.3146527778,2008-12-13,07:33:06
39.90706,116.436068,0,69,39795.3147106481,2008-12-13,07:33:11
39.907097,116.436192,0,73,39795.3147685185,2008-12-13,07:33:16
39.907093,116.436389,0,84,39795.3148263889,2008-12-13,07:33:21
39.907092,116.436691,0,99,39795.3148842593,2008-12-13,07:33:26
39.907078,116.437145,0,105,39795.3149421296,2008-12-13,07:33:31
39.90709,116.437718,0,111,39795.315,2008-12-13,07:33:36
39.907083,116.438348,0,117,39795.3150578704,2008-12-13,07:33:41
39.907049,116.438964,0,113,39795.3151157407,2008-12-13,07:33:46
39.906998,116.439494,0,126,39795.3151736111,2008-12-13,07:33:51
39.907,116.439797,0,138,39795.3152314815,2008-12-13,07:33:56
39.906991,116.440045,0,152,39795.3152893518,2008-12-13,07:34:01
39.906979,116.440109,0,147,39795.3153472222,2008-12-13,07:34:06
39.906999,116.44013,0,140,39795.3154050926,2008-12-13,07:34:11
39.906887,116.440091,0,142,39795.315462963,2008-12-13,07:34:16
39.906869,116.440098,0,143,39795.3155208333,2008-12-13,07:34:21
39.906883,116.440108,0,145,39795.3155787037,2008-12-13,07:34:26
39.906803,116.44016,0,153,39795.3156365741,2008-12-13,07:34:31
39.906895,116.440215,0,151,39795.3156944444,2008-12-13,07:34:36
39.906906,116.440205,0,151,39795.3157523148,2008-12-13,07:34:41
39.906906,116.440205,0,151,39795.315787037,2008-12-13,07:34:44
39.906909,116.440201,0,151,39795.3158101852,2008-12-13,07:34:46
39.907098,116.440216,0,151,39795.3158680556,2008-12-13,07:34:51
39.907118,116.440298,0,150,39795.3159259259,2008-12-13,07:34:56
39.907084,116.440406,0,149,39795.3159837963,2008-12-13,07:35:01
39.906942,116.440417,0,149,39795.3160416667,2008-12-13,07:35:06
39.906897,116.44048,0,150,39795.316099537,2008-12-13,07:35:11
39.906915,116.440474,0,152,39795.3161574074,2008-12-13,07:35:16
39.906886,116.440502,0,151,39795.3162152778,2008-12-13,07:35:21
39.906885,116.440546,0,149,39795.3162731482,2008-12-13,07:35:26
39.906858,116.440643,0,147,39795.3163310185,2008-12-13,07:35:31
39.906889,116.440734,0,146,39795.3163888889,2008-12-13,07:35:36
39.906893,116.440822,0,143,39795.3164467593,2008-12-13,07:35:41
39.906908,116.440918,0,137,39795.3165046296,2008-12-13,07:35:46
39.906911,116.441011,0,136,39795.3165625,2008-12-13,07:35:51
39.906881,116.44108,0,131,39795.3166203704,2008-12-13,07:35:56
39.906863,116.441166,0,124,39795.3166782407,2008-12-13,07:36:01
39.906766,116.441225,0,114,39795.3167361111,2008-12-13,07:36:06
39.906751,116.441297,0,107,39795.3167939815,2008-12-13,07:36:11
39.906671,116.441413,0,107,39795.3168518519,2008-12-13,07:36:16
39.906726,116.441557,0,107,39795.3169097222,2008-12-13,07:36:21
39.906713,116.441628,0,93,39795.3169675926,2008-12-13,07:36:26
39.90674,116.441713,0,95,39795.317025463,2008-12-13,07:36:31
39.906659,116.44174,0,87,39795.3170833333,2008-12-13,07:36:36
39.906708,116.441856,0,88,39795.3171412037,2008-12-13,07:36:41
39.906724,116.441956,0,95,39795.3171990741,2008-12-13,07:36:46
39.90675,116.442055,0,98,39795.3172569444,2008-12-13,07:36:51
39.906773,116.442151,0,95,39795.3173148148,2008-12-13,07:36:56
39.906835,116.442268,0,92,39795.3173726852,2008-12-13,07:37:01
39.906866,116.442353,0,85,39795.3174305556,2008-12-13,07:37:06
39.90689,116.442461,0,78,39795.3174884259,2008-12-13,07:37:11
39.906857,116.442516,0,79,39795.3175462963,2008-12-13,07:37:16
39.906858,116.442614,0,85,39795.3176041667,2008-12-13,07:37:21
39.906906,116.442731,0,85,39795.317662037,2008-12-13,07:37:26
39.906827,116.442833,0,79,39795.3177199074,2008-12-13,07:37:31
39.906826,116.442917,0,70,39795.3177777778,2008-12-13,07:37:36
39.906838,116.443029,0,59,39795.3178356481,2008-12-13,07:37:41
39.906829,116.443137,0,60,39795.3178935185,2008-12-13,07:37:46
39.906821,116.443209,0,49,39795.3179513889,2008-12-13,07:37:51
39.90683,116.443281,0,43,39795.3180092593,2008-12-13,07:37:56
39.906832,116.443346,0,40,39795.3180671296,2008-12-13,07:38:01
39.906824,116.443381,0,36,39795.318125,2008-12-13,07:38:06
39.906809,116.44337,0,42,39795.3181828704,2008-12-13,07:38:11
39.906832,116.443412,0,43,39795.3182407407,2008-12-13,07:38:16
39.906854,116.443445,0,49,39795.3182986111,2008-12-13,07:38:21
39.906829,116.443516,0,51,39795.3183564815,2008-12-13,07:38:26
39.906836,116.443565,0,47,39795.3184143519,2008-12-13,07:38:31
39.906799,116.443615,0,49,39795.3184722222,2008-12-13,07:38:36
39.9068,116.443632,0,43,39795.3185300926,2008-12-13,07:38:41
39.906736,116.443669,0,38,39795.318587963,2008-12-13,07:38:46
39.90675,116.443701,0,40,39795.3186458333,2008-12-13,07:38:51
39.906752,116.4437,0,39,39795.3187037037,2008-12-13,07:38:56
39.906756,116.443698,0,39,39795.3187615741,2008-12-13,07:39:01
39.906756,116.443698,0,39,39795.3187962963,2008-12-13,07:39:04
39.906759,116.443697,0,40,39795.3188194444,2008-12-13,07:39:06
39.906779,116.443654,0,40,39795.3188773148,2008-12-13,07:39:11
39.906734,116.443636,0,43,39795.3189351852,2008-12-13,07:39:16
39.906714,116.443643,0,41,39795.3189930556,2008-12-13,07:39:21
39.906741,116.443674,0,48,39795.3190509259,2008-12-13,07:39:26
39.906756,116.443708,0,50,39795.3191087963,2008-12-13,07:39:31
39.906779,116.443703,0,48,39795.3191666667,2008-12-13,07:39:36
39.906779,116.443703,0,48,39795.3192013889,2008-12-13,07:39:39
39.906777,116.443698,0,48,39795.319224537,2008-12-13,07:39:41
39.906808,116.443685,0,51,39795.3192824074,2008-12-13,07:39:46
39.906871,116.443697,0,59,39795.3193402778,2008-12-13,07:39:51
39.906874,116.443718,0,61,39795.3193981481,2008-12-13,07:39:56
39.906785,116.443796,0,63,39795.3194560185,2008-12-13,07:40:01
39.906779,116.44389,0,65,39795.3195138889,2008-12-13,07:40:06
39.906815,116.443995,0,64,39795.3195717593,2008-12-13,07:40:11
39.906799,116.444068,0,63,39795.3196296296,2008-12-13,07:40:16
39.906784,116.444149,0,58,39795.3196875,2008-12-13,07:40:21
39.906762,116.444225,0,54,39795.3197453704,2008-12-13,07:40:26
39.906755,116.444314,0,54,39795.3198032407,2008-12-13,07:40:31
39.906763,116.44442,0,53,39795.3198611111,2008-12-13,07:40:36
39.906756,116.444503,0,48,39795.3199189815,2008-12-13,07:40:41
39.906763,116.444601,0,42,39795.3199768519,2008-12-13,07:40:46
39.906753,116.444684,0,37,39795.3200347222,2008-12-13,07:40:51
39.906749,116.444763,0,32,39795.3200925926,2008-12-13,07:40:56
39.906797,116.444825,0,34,39795.320150463,2008-12-13,07:41:01
39.906822,116.444905,0,39,39795.3202083333,2008-12-13,07:41:06
39.906829,116.445001,0,36,39795.3202662037,2008-12-13,07:41:11
39.906743,116.445061,0,37,39795.3203240741,2008-12-13,07:41:16
39.906677,116.445109,0,32,39795.3203819444,2008-12-13,07:41:21
39.906605,116.445171,0,22,39795.3204398148,2008-12-13,07:41:26
39.906604,116.445215,0,23,39795.3204976852,2008-12-13,07:41:31
39.90657,116.445236,0,23,39795.3205555556,2008-12-13,07:41:36
39.906535,116.445238,0,28,39795.3206134259,2008-12-13,07:41:41
39.906516,116.445235,0,32,39795.3206712963,2008-12-13,07:41:46
39.906467,116.44524,0,33,39795.3207291667,2008-12-13,07:41:51
39.906447,116.44523,0,34,39795.320787037,2008-12-13,07:41:56
39.906463,116.445243,0,38,39795.3208449074,2008-12-13,07:42:01
39.906382,116.445268,0,41,39795.3209027778,2008-12-13,07:42:06
39.906319,116.445325,0,46,39795.3209606481,2008-12-13,07:42:11
39.906267,116.445391,0,54,39795.3210185185,2008-12-13,07:42:16
39.906186,116.4454,0,55,39795.3210763889,2008-12-13,07:42:21
39.906142,116.445426,0,65,39795.3211342593,2008-12-13,07:42:26
39.906069,116.445481,0,83,39795.3211921296,2008-12-13,07:42:31
39.90601,116.445476,0,97,39795.32125,2008-12-13,07:42:36
39.905978,116.445429,0,105,39795.3213078704,2008-12-13,07:42:41
39.905989,116.445395,0,108,39795.3213657407,2008-12-13,07:42:46
39.905946,116.445314,0,113,39795.3214236111,2008-12-13,07:42:51
39.905879,116.445272,0,118,39795.3214814815,2008-12-13,07:42:56
39.905837,116.445316,0,122,39795.3215393518,2008-12-13,07:43:01
39.905861,116.445307,0,123,39795.3215972222,2008-12-13,07:43:06
39.905807,116.445298,0,130,39795.3216550926,2008-12-13,07:43:11
39.90583,116.445279,0,125,39795.321712963,2008-12-13,07:43:16
39.905809,116.445273,0,125,39795.3217708333,2008-12-13,07:43:21
39.90574,116.445232,0,120,39795.3218287037,2008-12-13,07:43:26
39.905667,116.445209,0,120,39795.3218865741,2008-12-13,07:43:31
39.905573,116.445244,0,126,39795.3219444444,2008-12-13,07:43:36
39.905528,116.445213,0,129,39795.3220023148,2008-12-13,07:43:41
39.905528,116.445213,0,129,39795.322037037,2008-12-13,07:43:44
39.905532,116.445206,0,134,39795.3220601852,2008-12-13,07:43:46
39.905467,116.445179,0,134,39795.3221180556,2008-12-13,07:43:51
39.905416,116.445185,0,136,39795.3221759259,2008-12-13,07:43:56
39.905394,116.445188,0,136,39795.3222337963,2008-12-13,07:44:01
39.905405,116.445192,0,141,39795.3222916667,2008-12-13,07:44:06
39.905404,116.445208,0,142,39795.322349537,2008-12-13,07:44:11
39.905436,116.445217,0,141,39795.3224074074,2008-12-13,07:44:16
39.905422,116.445195,0,139,39795.3224652778,2008-12-13,07:44:21
39.905409,116.445165,0,136,39795.3225231481,2008-12-13,07:44:26
39.905456,116.445222,0,139,39795.3225810185,2008-12-13,07:44:31
39.905494,116.445241,0,138,39795.3226388889,2008-12-13,07:44:36
39.905366,116.445593,0,138,39795.3226967593,2008-12-13,07:44:41
39.905308,116.445676,0,149,39795.3227546296,2008-12-13,07:44:46
39.905355,116.445681,0,160,39795.3228125,2008-12-13,07:44:51
39.905376,116.445706,0,163,39795.3228703704,2008-12-13,07:44:56
39.905376,116.445706,0,163,39795.3229050926,2008-12-13,07:44:59
39.905376,116.445706,0,163,39795.3229282407,2008-12-13,07:45:01
39.905354,116.445679,0,165,39795.3229861111,2008-12-13,07:45:06
39.905305,116.445562,0,168,39795.3230439815,2008-12-13,07:45:11
39.905359,116.445588,0,165,39795.3231018518,2008-12-13,07:45:16
39.905388,116.445618,0,158,39795.3231597222,2008-12-13,07:45:21
39.905354,116.445607,0,153,39795.3232175926,2008-12-13,07:45:26
39.905316,116.445616,0,148,39795.323275463,2008-12-13,07:45:31
39.905346,116.445636,0,138,39795.3233333333,2008-12-13,07:45:36
39.905346,116.445636,0,138,39795.3233680556,2008-12-13,07:45:39
39.905354,116.445628,0,135,39795.3233912037,2008-12-13,07:45:41
39.90533,116.445634,0,133,39795.3234490741,2008-12-13,07:45:46
39.90533,116.445634,0,133,39795.3234837963,2008-12-13,07:45:49
39.905324,116.445628,0,133,39795.3235069444,2008-12-13,07:45:51
39.905328,116.445588,0,132,39795.3235648148,2008-12-13,07:45:56
39.905392,116.445588,0,127,39795.3236226852,2008-12-13,07:46:01
39.905381,116.445585,0,122,39795.3236805556,2008-12-13,07:46:06
39.905377,116.445594,0,120,39795.3237384259,2008-12-13,07:46:11
39.904968,116.445107,0,51,39795.3237962963,2008-12-13,07:46:16
39.904983,116.444999,0,62,39795.3238541667,2008-12-13,07:46:21
39.905045,116.444977,0,71,39795.323912037,2008-12-13,07:46:26
39.905074,116.444925,0,69,39795.3239699074,2008-12-13,07:46:31
39.905156,116.444852,0,67,39795.3240277778,2008-12-13,07:46:36
39.905233,116.444788,0,65,39795.3240856482,2008-12-13,07:46:41
39.90522,116.444692,0,66,39795.3241435185,2008-12-13,07:46:46
39.905204,116.444577,0,68,39795.3242013889,2008-12-13,07:46:51
39.905217,116.444513,0,74,39795.3242592593,2008-12-13,07:46:56
39.905214,116.444437,0,80,39795.3243171296,2008-12-13,07:47:01
39.905212,116.444398,0,85,39795.324375,2008-12-13,07:47:06
39.905207,116.444393,0,87,39795.3244328704,2008-12-13,07:47:11
39.90521,116.44439,0,89,39795.3244907407,2008-12-13,07:47:16
39.905211,116.444389,0,90,39795.3245486111,2008-12-13,07:47:21
39.905216,116.444385,0,90,39795.3246064815,2008-12-13,07:47:26
39.90522,116.44438,0,91,39795.3246643519,2008-12-13,07:47:31
39.90522,116.44438,0,91,39795.3246990741,2008-12-13,07:47:34
39.905228,116.444375,0,91,39795.3247222222,2008-12-13,07:47:36
39.90405,116.444889,0,356,39795.3310300926,2008-12-13,07:56:41
39.903807,116.446066,0,134,39795.331087963,2008-12-13,07:56:46
39.903783,116.446328,0,145,39795.3311458333,2008-12-13,07:56:51
39.903805,116.446342,0,151,39795.3312037037,2008-12-13,07:56:56
39.903805,116.446342,0,151,39795.3312384259,2008-12-13,07:56:59
39.903805,116.446335,0,150,39795.3312615741,2008-12-13,07:57:01
39.903876,116.446286,0,170,39795.3313194444,2008-12-13,07:57:06
39.903902,116.446211,0,168,39795.3313773148,2008-12-13,07:57:11
39.903924,116.446152,0,168,39795.3314351852,2008-12-13,07:57:16
39.902929,116.455879,0,0,39795.3327083333,2008-12-13,07:59:06
39.904301,116.441518,0,161,39795.3328240741,2008-12-13,07:59:16
39.903234,116.449708,0,-371,39795.3349074074,2008-12-13,08:02:16
39.903557,116.447048,0,11,39795.3349652778,2008-12-13,08:02:21
39.903453,116.447282,0,141,39795.3350231481,2008-12-13,08:02:26
39.904089,116.443375,0,167,39795.3351967593,2008-12-13,08:02:41
39.904124,116.443594,0,126,39795.3352546296,2008-12-13,08:02:46
39.904176,116.443602,0,129,39795.3353125,2008-12-13,08:02:51
39.904233,116.44362,0,142,39795.3353703704,2008-12-13,08:02:56
39.904199,116.443877,0,120,39795.3354282407,2008-12-13,08:03:01
39.90412,116.444138,0,78,39795.3354861111,2008-12-13,08:03:06
39.904089,116.444218,0,56,39795.3355439815,2008-12-13,08:03:11
39.904065,116.444097,0,57,39795.3356018519,2008-12-13,08:03:16
39.904006,116.443967,0,57,39795.3356597222,2008-12-13,08:03:21
39.904006,116.443831,0,57,39795.3357175926,2008-12-13,08:03:26
39.903992,116.443644,0,45,39795.335775463,2008-12-13,08:03:31
39.903964,116.443576,0,25,39795.3358333333,2008-12-13,08:03:36
39.903995,116.443471,0,11,39795.3358912037,2008-12-13,08:03:41
39.904041,116.443296,0,0,39795.3359490741,2008-12-13,08:03:46
39.904092,116.443227,0,5,39795.3360069444,2008-12-13,08:03:51
39.904116,116.443158,0,13,39795.3360648148,2008-12-13,08:03:56
39.904138,116.443169,0,21,39795.3361226852,2008-12-13,08:04:01
39.904129,116.443258,0,31,39795.3361805556,2008-12-13,08:04:06
39.904129,116.443347,0,34,39795.3362384259,2008-12-13,08:04:11
39.904127,116.443435,0,36,39795.3362962963,2008-12-13,08:04:16
39.904139,116.443454,0,36,39795.3363541667,2008-12-13,08:04:21
39.904454,116.444219,0,289,39795.336875,2008-12-13,08:05:06
39.904174,116.443547,0,130,39795.3369328704,2008-12-13,08:05:11
39.904149,116.443434,0,133,39795.3369907407,2008-12-13,08:05:16
39.904148,116.443484,0,141,39795.3370486111,2008-12-13,08:05:21
39.904107,116.443689,0,139,39795.3371064815,2008-12-13,08:05:26
39.90409,116.443945,0,158,39795.3371643518,2008-12-13,08:05:31
39.904085,116.444257,0,178,39795.3372222222,2008-12-13,08:05:36
39.904071,116.444551,0,182,39795.3372800926,2008-12-13,08:05:41
39.904079,116.44488,0,179,39795.337337963,2008-12-13,08:05:46
39.926333,116.4675,0,8909,39795.341099537,2008-12-13,08:11:11
39.92673,116.467008,0,9002,39795.3412152778,2008-12-13,08:11:21
39.927013,116.467221,0,9071,39795.3412731481,2008-12-13,08:11:26
39.927266,116.467366,0,9126,39795.3413310185,2008-12-13,08:11:31
39.927371,116.467406,0,9145,39795.3413888889,2008-12-13,08:11:36
39.927424,116.467465,0,9160,39795.3414467593,2008-12-13,08:11:41
39.927473,116.467583,0,9180,39795.3415046296,2008-12-13,08:11:46
39.927544,116.467605,0,9197,39795.3415625,2008-12-13,08:11:51
39.927567,116.467675,0,9211,39795.3416203704,2008-12-13,08:11:56
39.904076,116.445699,0,492,39795.3775,2008-12-13,09:03:36
39.904236,116.444803,0,728,39795.3775578704,2008-12-13,09:03:41
39.90413,116.44462,0,771,39795.3776157407,2008-12-13,09:03:46
39.904224,116.444767,0,729,39795.3776736111,2008-12-13,09:03:51
39.904421,116.44481,0,733,39795.3777314815,2008-12-13,09:03:56
39.904354,116.444823,0,730,39795.3777893518,2008-12-13,09:04:01
39.904452,116.444768,0,715,39795.3778472222,2008-12-13,09:04:06
39.904481,116.444846,0,712,39795.3779050926,2008-12-13,09:04:11
39.904273,116.445506,0,720,39795.377962963,2008-12-13,09:04:16
39.904239,116.445776,0,726,39795.3780208333,2008-12-13,09:04:21
39.904287,116.445985,0,733,39795.3780787037,2008-12-13,09:04:26
39.904279,116.446012,0,732,39795.3781365741,2008-12-13,09:04:31
39.904271,116.445986,0,717,39795.3781944444,2008-12-13,09:04:36
39.904293,116.44601,0,706,39795.3782523148,2008-12-13,09:04:41
39.904293,116.44601,0,706,39795.378287037,2008-12-13,09:04:44
39.904291,116.446002,0,696,39795.3783101852,2008-12-13,09:04:46
39.904278,116.445966,0,684,39795.3783680556,2008-12-13,09:04:51
39.904224,116.445867,0,665,39795.3784259259,2008-12-13,09:04:56
39.904064,116.445698,0,637,39795.3784837963,2008-12-13,09:05:01
39.904583,116.445165,0,631,39795.3785416667,2008-12-13,09:05:06
39.904618,116.445026,0,619,39795.378599537,2008-12-13,09:05:11
39.904886,116.444527,0,547,39795.3786574074,2008-12-13,09:05:16
39.904948,116.444438,0,533,39795.3787152778,2008-12-13,09:05:21
39.904965,116.444387,0,531,39795.3787731482,2008-12-13,09:05:26
39.904965,116.444387,0,531,39795.3788078704,2008-12-13,09:05:29
39.904972,116.444392,0,528,39795.3788310185,2008-12-13,09:05:31
39.904995,116.444383,0,525,39795.3788888889,2008-12-13,09:05:36
39.905006,116.444373,0,534,39795.3789467593,2008-12-13,09:05:41
39.904983,116.444649,0,546,39795.3790046296,2008-12-13,09:05:46
39.904965,116.444832,0,547,39795.3790625,2008-12-13,09:05:51
39.904965,116.444832,0,547,39795.3790972222,2008-12-13,09:05:54
39.904968,116.44484,0,545,39795.3791203704,2008-12-13,09:05:56
39.905137,116.444869,0,540,39795.3791782407,2008-12-13,09:06:01
39.905343,116.444871,0,530,39795.3792361111,2008-12-13,09:06:06
39.9055,116.444946,0,521,39795.3792939815,2008-12-13,09:06:11
39.905474,116.445011,0,509,39795.3793518519,2008-12-13,09:06:16
39.905511,116.445081,0,498,39795.3794097222,2008-12-13,09:06:21
39.905572,116.445111,0,486,39795.3794675926,2008-12-13,09:06:26
39.905612,116.445128,0,477,39795.379525463,2008-12-13,09:06:31
39.905645,116.445188,0,470,39795.3795833333,2008-12-13,09:06:36
39.905785,116.445247,0,452,39795.3796412037,2008-12-13,09:06:41
39.906076,116.445356,0,418,39795.3796990741,2008-12-13,09:06:46
39.906201,116.44547,0,389,39795.3797569444,2008-12-13,09:06:51
39.906237,116.445579,0,366,39795.3798148148,2008-12-13,09:06:56
39.906238,116.445624,0,347,39795.3798726852,2008-12-13,09:07:01
39.906409,116.445511,0,298,39795.3799305556,2008-12-13,09:07:06
39.906512,116.445492,0,273,39795.3799884259,2008-12-13,09:07:11
39.90663,116.445474,0,262,39795.3800462963,2008-12-13,09:07:16
39.906708,116.445477,0,252,39795.3801041667,2008-12-13,09:07:21
39.906789,116.445454,0,243,39795.380162037,2008-12-13,09:07:26
39.906853,116.445471,0,228,39795.3802199074,2008-12-13,09:07:31
39.906899,116.445447,0,222,39795.3802777778,2008-12-13,09:07:36
39.906878,116.445413,0,219,39795.3803356481,2008-12-13,09:07:41
39.906882,116.445381,0,218,39795.3803935185,2008-12-13,09:07:46
39.906897,116.445305,0,218,39795.3804513889,2008-12-13,09:07:51
39.906852,116.445285,0,214,39795.3805092593,2008-12-13,09:07:56
39.906852,116.445285,0,214,39795.3805439815,2008-12-13,09:07:59
39.906845,116.445278,0,209,39795.3805671296,2008-12-13,09:08:01
39.906796,116.445289,0,205,39795.380625,2008-12-13,09:08:06
39.90677,116.445319,0,200,39795.3806828704,2008-12-13,09:08:11
39.906743,116.44537,0,195,39795.3807407407,2008-12-13,09:08:16
39.906708,116.445437,0,183,39795.3807986111,2008-12-13,09:08:21
39.90672,116.44551,0,172,39795.3808564815,2008-12-13,09:08:26
39.906742,116.445596,0,160,39795.3809143519,2008-12-13,09:08:31
39.90672,116.445686,0,150,39795.3809722222,2008-12-13,09:08:36
39.906721,116.445734,0,142,39795.3810300926,2008-12-13,09:08:41
39.906679,116.445802,0,136,39795.381087963,2008-12-13,09:08:46
39.906726,116.445936,0,128,39795.3811458333,2008-12-13,09:08:51
39.906723,116.446028,0,119,39795.3812037037,2008-12-13,09:08:56
39.906726,116.446108,0,109,39795.3812615741,2008-12-13,09:09:01
39.906767,116.446236,0,102,39795.3813194444,2008-12-13,09:09:06
39.906776,116.446345,0,94,39795.3813773148,2008-12-13,09:09:11
39.906782,116.446447,0,89,39795.3814351852,2008-12-13,09:09:16
39.906795,116.446553,0,81,39795.3814930556,2008-12-13,09:09:21
39.906784,116.44665,0,72,39795.3815509259,2008-12-13,09:09:26
39.90678,116.446734,0,63,39795.3816087963,2008-12-13,09:09:31
39.906786,116.44683,0,56,39795.3816666667,2008-12-13,09:09:36
39.906769,116.446886,0,48,39795.381724537,2008-12-13,09:09:41
39.906761,116.446978,0,44,39795.3817824074,2008-12-13,09:09:46
39.906743,116.447049,0,37,39795.3818402778,2008-12-13,09:09:51
39.906774,116.447117,0,38,39795.3818981481,2008-12-13,09:09:56
39.906758,116.447205,0,32,39795.3819560185,2008-12-13,09:10:01
39.906777,116.447309,0,29,39795.3820138889,2008-12-13,09:10:06
39.906783,116.447398,0,25,39795.3820717593,2008-12-13,09:10:11
39.906771,116.447465,0,17,39795.3821296296,2008-12-13,09:10:16
39.906786,116.447557,0,8,39795.3821875,2008-12-13,09:10:21
39.906773,116.447607,0,0,39795.3822453704,2008-12-13,09:10:26
39.906784,116.447706,0,0,39795.3823032407,2008-12-13,09:10:31
39.906741,116.447773,0,-4,39795.3823611111,2008-12-13,09:10:36
39.906752,116.447833,0,-9,39795.3824189815,2008-12-13,09:10:41
39.906755,116.447907,0,-15,39795.3824768519,2008-12-13,09:10:46
39.90676,116.447984,0,-19,39795.3825347222,2008-12-13,09:10:51
39.906723,116.448038,0,-21,39795.3825925926,2008-12-13,09:10:56
39.906689,116.448119,0,-27,39795.382650463,2008-12-13,09:11:01
39.90662,116.448147,0,-33,39795.3827083333,2008-12-13,09:11:06
39.906513,116.448235,0,-36,39795.3827662037,2008-12-13,09:11:11
39.90646,116.44832,0,-42,39795.3828240741,2008-12-13,09:11:16
39.906433,116.448469,0,-48,39795.3828819444,2008-12-13,09:11:21
39.90648,116.448499,0,-55,39795.3829398148,2008-12-13,09:11:26
39.906436,116.448535,0,-66,39795.3829976852,2008-12-13,09:11:31
39.906425,116.448583,0,-69,39795.3830555556,2008-12-13,09:11:36
39.906466,116.448569,0,-69,39795.3831134259,2008-12-13,09:11:41
39.906532,116.448626,0,-66,39795.3831712963,2008-12-13,09:11:46
39.906567,116.448601,0,-61,39795.3832291667,2008-12-13,09:11:51
39.906658,116.448563,0,-54,39795.383287037,2008-12-13,09:11:56
39.906657,116.448562,0,-54,39795.3833449074,2008-12-13,09:12:01
39.906657,116.448562,0,-54,39795.3833796296,2008-12-13,09:12:04
39.906659,116.44856,0,-55,39795.3834027778,2008-12-13,09:12:06
39.906659,116.448483,0,-51,39795.3834606481,2008-12-13,09:12:11
39.906606,116.448265,0,-43,39795.3835185185,2008-12-13,09:12:16
39.906457,116.448273,0,-35,39795.3835763889,2008-12-13,09:12:21
39.906306,116.448291,0,-33,39795.3836342593,2008-12-13,09:12:26
39.906207,116.448344,0,-25,39795.3836921296,2008-12-13,09:12:31
39.90619,116.44838,0,-25,39795.38375,2008-12-13,09:12:36
39.906196,116.448393,0,-25,39795.3838078704,2008-12-13,09:12:41
39.906194,116.448394,0,-26,39795.3838657407,2008-12-13,09:12:46
39.906194,116.448394,0,-26,39795.383900463,2008-12-13,09:12:49
39.906187,116.448399,0,-26,39795.3839236111,2008-12-13,09:12:51
39.905935,116.448869,0,-26,39795.3840393518,2008-12-13,09:13:01
39.905827,116.449349,0,-27,39795.3840972222,2008-12-13,09:13:06
39.905844,116.450024,0,-27,39795.3841550926,2008-12-13,09:13:11
39.9057,116.450535,0,-28,39795.384212963,2008-12-13,09:13:16
39.905654,116.451221,0,-28,39795.3842708333,2008-12-13,09:13:21
39.905851,116.452066,0,-28,39795.3843287037,2008-12-13,09:13:26
39.90583,116.452859,0,-27,39795.3843865741,2008-12-13,09:13:31
39.906016,116.453709,0,-23,39795.3844444444,2008-12-13,09:13:36
39.906117,116.454475,0,-20,39795.3845023148,2008-12-13,09:13:41
39.906206,116.455159,0,-17,39795.3845601852,2008-12-13,09:13:46
39.906241,116.455777,0,-15,39795.3846180556,2008-12-13,09:13:51
39.906269,116.456539,0,-12,39795.3846759259,2008-12-13,09:13:56
39.906075,116.457397,0,-10,39795.3847337963,2008-12-13,09:14:01
39.906088,116.458201,0,-9,39795.3847916667,2008-12-13,09:14:06
39.906128,116.458909,0,-8,39795.384849537,2008-12-13,09:14:11
39.906031,116.459553,0,-10,39795.3849074074,2008-12-13,09:14:16
39.905969,116.460103,0,-11,39795.3849652778,2008-12-13,09:14:21
39.905976,116.460635,0,-12,39795.3850231481,2008-12-13,09:14:26
39.906058,116.461003,0,-12,39795.3850810185,2008-12-13,09:14:31
39.906169,116.461307,0,-10,39795.3851388889,2008-12-13,09:14:36
39.906173,116.461668,0,-7,39795.3851967593,2008-12-13,09:14:41
39.906172,116.462235,0,-5,39795.3852546296,2008-12-13,09:14:46
39.906161,116.462849,0,-3,39795.3853125,2008-12-13,09:14:51
39.906315,116.463542,0,0,39795.3853703704,2008-12-13,09:14:56
39.906478,116.46424,0,4,39795.3854282407,2008-12-13,09:15:01
39.906634,116.464579,0,6,39795.3854861111,2008-12-13,09:15:06
39.906695,116.46464,0,9,39795.3855439815,2008-12-13,09:15:11
39.906695,116.46464,0,9,39795.3855787037,2008-12-13,09:15:14
39.906701,116.464638,0,10,39795.3856018518,2008-12-13,09:15:16
39.906691,116.464647,0,10,39795.3856597222,2008-12-13,09:15:21
39.906686,116.46465,0,10,39795.3857175926,2008-12-13,09:15:26
39.906686,116.46465,0,10,39795.3857523148,2008-12-13,09:15:29
39.906679,116.464651,0,10,39795.385775463,2008-12-13,09:15:31
39.906659,116.464678,0,11,39795.3858333333,2008-12-13,09:15:36
39.906629,116.464708,0,17,39795.3858912037,2008-12-13,09:15:41
39.906577,116.464811,0,22,39795.3859490741,2008-12-13,09:15:46
39.906522,116.46491,0,27,39795.3860069444,2008-12-13,09:15:51
39.906513,116.465004,0,32,39795.3860648148,2008-12-13,09:15:56
39.906455,116.465106,0,30,39795.3861226852,2008-12-13,09:16:01
39.906432,116.465179,0,29,39795.3861805556,2008-12-13,09:16:06
39.906378,116.465277,0,29,39795.3862384259,2008-12-13,09:16:11
39.906344,116.465347,0,31,39795.3862962963,2008-12-13,09:16:16
39.906318,116.46539,0,41,39795.3863541667,2008-12-13,09:16:21
39.906309,116.465401,0,43,39795.386412037,2008-12-13,09:16:26
39.906263,116.465456,0,54,39795.3864699074,2008-12-13,09:16:31
39.906251,116.46546,0,60,39795.3865277778,2008-12-13,09:16:36
39.906202,116.465501,0,69,39795.3865856482,2008-12-13,09:16:41
39.906168,116.465519,0,66,39795.3866435185,2008-12-13,09:16:46
39.906161,116.465509,0,65,39795.3867013889,2008-12-13,09:16:51
39.906153,116.465472,0,64,39795.3867592593,2008-12-13,09:16:56
39.906149,116.465451,0,63,39795.3868171296,2008-12-13,09:17:01
39.906149,116.465451,0,63,39795.3868518519,2008-12-13,09:17:04
39.906141,116.465457,0,63,39795.386875,2008-12-13,09:17:06
39.906119,116.465444,0,61,39795.3869328704,2008-12-13,09:17:11
39.906109,116.4654,0,60,39795.3869907407,2008-12-13,09:17:16
39.906108,116.465388,0,59,39795.3870486111,2008-12-13,09:17:21
39.906125,116.465354,0,60,39795.3871064815,2008-12-13,09:17:26
39.906176,116.465363,0,60,39795.3871643519,2008-12-13,09:17:31
39.906164,116.465351,0,64,39795.3872222222,2008-12-13,09:17:36
39.906156,116.465347,0,64,39795.3872800926,2008-12-13,09:17:41
39.906149,116.465352,0,64,39795.387337963,2008-12-13,09:17:46
39.906147,116.465354,0,64,39795.3873958333,2008-12-13,09:17:51
39.906152,116.465351,0,64,39795.3874537037,2008-12-13,09:17:56
39.906159,116.465346,0,64,39795.3875115741,2008-12-13,09:18:01
39.906159,116.465346,0,64,39795.3875462963,2008-12-13,09:18:04
39.906163,116.465342,0,64,39795.3875694444,2008-12-13,09:18:06
39.906167,116.465311,0,67,39795.3876273148,2008-12-13,09:18:11
39.906292,116.465327,0,59,39795.3876851852,2008-12-13,09:18:16
39.906387,116.46533,0,57,39795.3877430556,2008-12-13,09:18:21
39.906511,116.465313,0,49,39795.3878009259,2008-12-13,09:18:26
39.906581,116.465266,0,46,39795.3878587963,2008-12-13,09:18:31
39.906646,116.465223,0,43,39795.3879166667,2008-12-13,09:18:36
39.906833,116.465185,0,41,39795.387974537,2008-12-13,09:18:41
39.906846,116.465074,0,39,39795.3880324074,2008-12-13,09:18:46
39.906809,116.46496,0,37,39795.3880902778,2008-12-13,09:18:51
39.906819,116.464884,0,36,39795.3881481481,2008-12-13,09:18:56
39.906855,116.464917,0,34,39795.3882060185,2008-12-13,09:19:01
39.906877,116.464956,0,33,39795.3882638889,2008-12-13,09:19:06
39.906889,116.465019,0,33,39795.3883217593,2008-12-13,09:19:11
39.906775,116.46498,0,34,39795.3883796296,2008-12-13,09:19:16
39.906596,116.464933,0,34,39795.3884375,2008-12-13,09:19:21
39.906388,116.464957,0,32,39795.3884953704,2008-12-13,09:19:26
39.906267,116.464961,0,32,39795.3885532407,2008-12-13,09:19:31
39.906262,116.464964,0,31,39795.3886111111,2008-12-13,09:19:36
39.906262,116.464964,0,31,39795.3886458333,2008-12-13,09:19:39
39.906265,116.464961,0,31,39795.3886689815,2008-12-13,09:19:41
39.906263,116.464979,0,31,39795.3887268519,2008-12-13,09:19:46
39.90627,116.464988,0,30,39795.3887847222,2008-12-13,09:19:51
39.906319,116.464915,0,29,39795.3888425926,2008-12-13,09:19:56
39.906346,116.46486,0,30,39795.388900463,2008-12-13,09:20:01
39.906383,116.464784,0,29,39795.3889583333,2008-12-13,09:20:06
39.906405,116.46474,0,29,39795.3890162037,2008-12-13,09:20:11
39.906455,116.464643,0,31,39795.3890740741,2008-12-13,09:20:16
39.906462,116.464541,0,31,39795.3891319444,2008-12-13,09:20:21
39.906453,116.464497,0,32,39795.3891898148,2008-12-13,09:20:26
39.906449,116.464493,0,32,39795.3892476852,2008-12-13,09:20:31
39.906444,116.464495,0,32,39795.3893055556,2008-12-13,09:20:36
39.906447,116.464492,0,32,39795.3893634259,2008-12-13,09:20:41
39.906447,116.464492,0,32,39795.3893981481,2008-12-13,09:20:44
39.906453,116.464491,0,32,39795.3894212963,2008-12-13,09:20:46
39.906501,116.464531,0,32,39795.3894791667,2008-12-13,09:20:51
39.908085,116.465357,0,-22,39795.4134375,2008-12-13,09:55:21
39.908058,116.465341,0,-8,39795.4134953704,2008-12-13,09:55:26
39.908102,116.465312,0,0,39795.4135532407,2008-12-13,09:55:31
39.90813,116.465325,0,3,39795.4136111111,2008-12-13,09:55:36
39.908139,116.465386,0,5,39795.4136689815,2008-12-13,09:55:41
39.908164,116.465455,0,5,39795.4137268519,2008-12-13,09:55:46
39.908173,116.465559,0,8,39795.4137847222,2008-12-13,09:55:51
39.908201,116.465572,0,8,39795.4138425926,2008-12-13,09:55:56
39.908201,116.465572,0,8,39795.4138773148,2008-12-13,09:55:59
39.908205,116.465566,0,8,39795.413900463,2008-12-13,09:56:01
39.908151,116.465556,0,7,39795.4139583333,2008-12-13,09:56:06
39.908018,116.465628,0,7,39795.4140162037,2008-12-13,09:56:11
39.907987,116.465645,0,7,39795.4140740741,2008-12-13,09:56:16
39.907985,116.465678,0,7,39795.4141319444,2008-12-13,09:56:21
39.907985,116.465678,0,7,39795.4141666667,2008-12-13,09:56:24
39.907988,116.465674,0,7,39795.4141898148,2008-12-13,09:56:26
39.907979,116.465676,0,6,39795.4142476852,2008-12-13,09:56:31
39.907873,116.465887,0,11,39795.4143055556,2008-12-13,09:56:36
39.907904,116.465871,0,13,39795.4143634259,2008-12-13,09:56:41
39.907879,116.465853,0,18,39795.4144212963,2008-12-13,09:56:46
39.907878,116.465828,0,19,39795.4144791667,2008-12-13,09:56:51
39.907869,116.46581,0,24,39795.414537037,2008-12-13,09:56:56
39.907869,116.46581,0,24,39795.4145717593,2008-12-13,09:56:59
39.907864,116.465808,0,26,39795.4145949074,2008-12-13,09:57:01
39.908076,116.465868,0,26,39795.4146527778,2008-12-13,09:57:06
39.908276,116.465687,0,29,39795.4147106481,2008-12-13,09:57:11
39.908277,116.465687,0,29,39795.4147685185,2008-12-13,09:57:16
39.908275,116.465688,0,30,39795.4148263889,2008-12-13,09:57:21
39.908273,116.46569,0,30,39795.4148842593,2008-12-13,09:57:26
39.908271,116.465689,0,30,39795.4149421296,2008-12-13,09:57:31
39.908272,116.465694,0,53,39795.415,2008-12-13,09:57:36
39.908272,116.465694,0,53,39795.4150347222,2008-12-13,09:57:39
39.908274,116.465686,0,53,39795.4150578704,2008-12-13,09:57:41
39.908085,116.465616,0,55,39795.4151157407,2008-12-13,09:57:46
39.908066,116.465584,0,59,39795.4151736111,2008-12-13,09:57:51
39.908073,116.465579,0,59,39795.4152314815,2008-12-13,09:57:56
39.908073,116.465579,0,59,39795.4152662037,2008-12-13,09:57:59
39.908073,116.465579,0,59,39795.4152893518,2008-12-13,09:58:01
39.908009,116.465587,0,64,39795.4153472222,2008-12-13,09:58:06
39.907994,116.465559,0,67,39795.4154050926,2008-12-13,09:58:11
39.908045,116.465626,0,68,39795.415462963,2008-12-13,09:58:16
39.908025,116.465629,0,69,39795.4155208333,2008-12-13,09:58:21
39.908051,116.465714,0,68,39795.4155787037,2008-12-13,09:58:26
39.908092,116.465772,0,66,39795.4156365741,2008-12-13,09:58:31
39.908152,116.46576,0,67,39795.4156944444,2008-12-13,09:58:36
39.908185,116.465769,0,77,39795.4157523148,2008-12-13,09:58:41
39.908209,116.465778,0,79,39795.4158101852,2008-12-13,09:58:46
39.908247,116.465743,0,78,39795.4158680556,2008-12-13,09:58:51
39.908273,116.465737,0,79,39795.4159259259,2008-12-13,09:58:56
39.908313,116.465754,0,79,39795.4159837963,2008-12-13,09:59:01
39.908361,116.465768,0,80,39795.4160416667,2008-12-13,09:59:06
39.908371,116.465769,0,80,39795.416099537,2008-12-13,09:59:11
39.908371,116.465769,0,80,39795.4161342593,2008-12-13,09:59:14
39.908373,116.465767,0,80,39795.4161574074,2008-12-13,09:59:16
39.908339,116.465759,0,81,39795.4162152778,2008-12-13,09:59:21
39.908253,116.465576,0,91,39795.4162731481,2008-12-13,09:59:26
39.908074,116.46546,0,108,39795.4163310185,2008-12-13,09:59:31
39.90772,116.465498,0,116,39795.4163888889,2008-12-13,09:59:36
39.907698,116.465503,0,117,39795.4164467593,2008-12-13,09:59:41
39.907744,116.465619,0,122,39795.4165046296,2008-12-13,09:59:46
39.907787,116.465623,0,126,39795.4165625,2008-12-13,09:59:51
39.907892,116.46567,0,132,39795.4166203704,2008-12-13,09:59:56
39.907919,116.465666,0,134,39795.4166782407,2008-12-13,10:00:01
39.908034,116.46563,0,134,39795.4167361111,2008-12-13,10:00:06
39.908059,116.465629,0,134,39795.4167939815,2008-12-13,10:00:11
39.908093,116.465671,0,137,39795.4168518518,2008-12-13,10:00:16
39.908225,116.465688,0,140,39795.4169097222,2008-12-13,10:00:21
39.908287,116.465674,0,141,39795.4169675926,2008-12-13,10:00:26
39.90838,116.465716,0,143,39795.417025463,2008-12-13,10:00:31
39.908386,116.465715,0,143,39795.4170833333,2008-12-13,10:00:36
39.908391,116.465718,0,143,39795.4171412037,2008-12-13,10:00:41
39.908392,116.465723,0,143,39795.4171990741,2008-12-13,10:00:46
39.908393,116.465725,0,143,39795.4172569444,2008-12-13,10:00:51
39.908391,116.465727,0,143,39795.4173148148,2008-12-13,10:00:56
39.908394,116.465726,0,143,39795.4173726852,2008-12-13,10:01:01
39.908398,116.465722,0,143,39795.4174305556,2008-12-13,10:01:06
39.908404,116.465719,0,143,39795.4174884259,2008-12-13,10:01:11
39.908404,116.465719,0,143,39795.4175231481,2008-12-13,10:01:14
39.908411,116.465715,0,143,39795.4175462963,2008-12-13,10:01:16
39.908443,116.465732,0,143,39795.4176041667,2008-12-13,10:01:21
39.908487,116.465749,0,144,39795.417662037,2008-12-13,10:01:26
39.908501,116.465761,0,144,39795.4177199074,2008-12-13,10:01:31
39.90852,116.465747,0,144,39795.4177777778,2008-12-13,10:01:36
39.908693,116.465797,0,144,39795.4178356482,2008-12-13,10:01:41
39.908755,116.46595,0,145,39795.4178935185,2008-12-13,10:01:46
39.908792,116.466122,0,145,39795.4179513889,2008-12-13,10:01:51
39.908847,116.466256,0,146,39795.4180092593,2008-12-13,10:01:56
39.90889,116.466322,0,146,39795.4180671296,2008-12-13,10:02:01
39.908942,116.466414,0,146,39795.418125,2008-12-13,10:02:06
39.909131,116.466669,0,147,39795.4181828704,2008-12-13,10:02:11
39.909341,116.467017,0,149,39795.4182407407,2008-12-13,10:02:16
39.909478,116.467184,0,150,39795.4182986111,2008-12-13,10:02:21
39.909561,116.467246,0,151,39795.4183564815,2008-12-13,10:02:26
39.909596,116.467223,0,152,39795.4184143519,2008-12-13,10:02:31
39.909604,116.467176,0,153,39795.4184722222,2008-12-13,10:02:36
39.90936,116.466193,0,728,39795.4199768519,2008-12-13,10:04:46
39.908792,116.464713,0,738,39795.4200347222,2008-12-13,10:04:51
39.908859,116.465021,0,815,39795.4200925926,2008-12-13,10:04:56
39.908828,116.465127,0,820,39795.420150463,2008-12-13,10:05:01
39.908845,116.465176,0,810,39795.4202083333,2008-12-13,10:05:06
39.908863,116.465232,0,795,39795.4202662037,2008-12-13,10:05:11
39.908875,116.465319,0,777,39795.4203240741,2008-12-13,10:05:16
39.908873,116.465398,0,761,39795.4203819444,2008-12-13,10:05:21
39.908943,116.465466,0,739,39795.4204398148,2008-12-13,10:05:26
39.908982,116.465517,0,729,39795.4204976852,2008-12-13,10:05:31
39.908976,116.465539,0,721,39795.4205555556,2008-12-13,10:05:36
39.909016,116.465632,0,697,39795.4206134259,2008-12-13,10:05:41
39.909025,116.465626,0,697,39795.4206712963,2008-12-13,10:05:46
39.909077,116.465635,0,690,39795.4207291667,2008-12-13,10:05:51
39.909197,116.465636,0,683,39795.420787037,2008-12-13,10:05:56
39.909399,116.465474,0,654,39795.4208449074,2008-12-13,10:06:01
39.9095,116.465363,0,619,39795.4209027778,2008-12-13,10:06:06
39.909567,116.46542,0,564,39795.4209606481,2008-12-13,10:06:11
39.909652,116.465509,0,538,39795.4210185185,2008-12-13,10:06:16
39.909682,116.465543,0,530,39795.4210763889,2008-12-13,10:06:21
39.909753,116.465549,0,511,39795.4211342593,2008-12-13,10:06:26
39.909971,116.465722,0,495,39795.4211921296,2008-12-13,10:06:31
39.910046,116.465721,0,491,39795.42125,2008-12-13,10:06:36
39.910097,116.465793,0,485,39795.4213078704,2008-12-13,10:06:41
39.91004,116.465805,0,482,39795.4213657407,2008-12-13,10:06:46
39.909906,116.46587,0,477,39795.4214236111,2008-12-13,10:06:51
39.909852,116.465902,0,473,39795.4214814815,2008-12-13,10:06:56
39.909795,116.465918,0,456,39795.4215393519,2008-12-13,10:07:01
39.909778,116.465944,0,450,39795.4215972222,2008-12-13,10:07:06
39.90978,116.465968,0,447,39795.4216550926,2008-12-13,10:07:11
39.909787,116.466021,0,442,39795.421712963,2008-12-13,10:07:16
39.909784,116.466057,0,439,39795.4217708333,2008-12-13,10:07:21
39.90974,116.466108,0,434,39795.4218287037,2008-12-13,10:07:26
39.909702,116.466156,0,431,39795.4218865741,2008-12-13,10:07:31
39.909591,116.466166,0,426,39795.4219444444,2008-12-13,10:07:36
39.909453,116.46614,0,418,39795.4220023148,2008-12-13,10:07:41
39.909547,116.466122,0,422,39795.4220601852,2008-12-13,10:07:46
39.909535,116.46606,0,417,39795.4221180556,2008-12-13,10:07:51
39.909532,116.466013,0,413,39795.4221759259,2008-12-13,10:07:56
39.909453,116.465952,0,413,39795.4222337963,2008-12-13,10:08:01
39.90937,116.465911,0,415,39795.4222916667,2008-12-13,10:08:06
39.909276,116.465849,0,415,39795.422349537,2008-12-13,10:08:11
39.909187,116.465803,0,415,39795.4224074074,2008-12-13,10:08:16
39.909123,116.465747,0,415,39795.4224652778,2008-12-13,10:08:21
39.909123,116.465747,0,415,39795.4225,2008-12-13,10:08:24
39.909115,116.465743,0,415,39795.4225231481,2008-12-13,10:08:26
39.909153,116.465684,0,267,39795.4225810185,2008-12-13,10:08:31
39.908846,116.465461,0,113,39795.4227777778,2008-12-13,10:08:48
39.908497,116.465634,0,68,39795.4229050926,2008-12-13,10:08:59
39.907089,116.465665,0,492,39795.6249884259,2008-12-13,14:59:59
39.90738,116.46574,0,489,39795.6250462963,2008-12-13,15:00:04
39.907338,116.465787,0,486,39795.6251041667,2008-12-13,15:00:09
39.907278,116.465826,0,484,39795.625162037,2008-12-13,15:00:14
39.907216,116.465846,0,480,39795.6252199074,2008-12-13,15:00:19
39.907593,116.465574,0,186,39795.6252777778,2008-12-13,15:00:24
39.907621,116.465561,0,156,39795.6253356481,2008-12-13,15:00:29
39.90761,116.465555,0,151,39795.6253935185,2008-12-13,15:00:34
39.90763,116.465571,0,150,39795.6254513889,2008-12-13,15:00:39
39.907653,116.46555,0,150,39795.6255092593,2008-12-13,15:00:44
39.907681,116.465577,0,142,39795.6255671296,2008-12-13,15:00:49
39.907643,116.46561,0,135,39795.625625,2008-12-13,15:00:54
39.907761,116.465677,0,119,39795.6256828704,2008-12-13,15:00:59
39.907851,116.46568,0,100,39795.6257407407,2008-12-13,15:01:04
39.907741,116.465643,0,98,39795.6257986111,2008-12-13,15:01:09
39.907671,116.465622,0,99,39795.6258564815,2008-12-13,15:01:14
39.907642,116.465608,0,99,39795.6259143518,2008-12-13,15:01:19
39.907599,116.465516,0,83,39795.6259722222,2008-12-13,15:01:24
39.907612,116.465477,0,82,39795.6260300926,2008-12-13,15:01:29
39.90764,116.465464,0,80,39795.626087963,2008-12-13,15:01:34
39.90764,116.465464,0,80,39795.6261226852,2008-12-13,15:01:37
39.907647,116.465467,0,79,39795.6261458333,2008-12-13,15:01:39
39.907639,116.465533,0,77,39795.6262037037,2008-12-13,15:01:44
39.907688,116.465615,0,74,39795.6262615741,2008-12-13,15:01:49
39.907722,116.465675,0,65,39795.6263194444,2008-12-13,15:01:54
39.9078,116.46565,0,50,39795.6263773148,2008-12-13,15:01:59
39.907853,116.465633,0,34,39795.6264351852,2008-12-13,15:02:04
39.907866,116.465666,0,32,39795.6264930556,2008-12-13,15:02:09
39.907782,116.465822,0,40,39795.6265509259,2008-12-13,15:02:14
39.907678,116.46592,0,41,39795.6266087963,2008-12-13,15:02:19
39.907621,116.465931,0,45,39795.6266666667,2008-12-13,15:02:24
39.907607,116.465973,0,41,39795.626724537,2008-12-13,15:02:29
39.907598,116.466023,0,36,39795.6267824074,2008-12-13,15:02:34
39.907618,116.466082,0,28,39795.6268402778,2008-12-13,15:02:39
39.907624,116.466124,0,21,39795.6268981481,2008-12-13,15:02:44
39.907598,116.466144,0,15,39795.6269560185,2008-12-13,15:02:49
39.907588,116.466198,0,11,39795.6270138889,2008-12-13,15:02:54
39.907555,116.466272,0,4,39795.6270717593,2008-12-13,15:02:59
39.907542,116.46632,0,-2,39795.6271296296,2008-12-13,15:03:04
39.907512,116.466376,0,-9,39795.6271875,2008-12-13,15:03:09
39.907517,116.466447,0,-16,39795.6272453704,2008-12-13,15:03:14
39.907487,116.466513,0,-23,39795.6273032407,2008-12-13,15:03:19
39.907488,116.466577,0,-30,39795.6273611111,2008-12-13,15:03:24
39.907441,116.466641,0,-28,39795.6274189815,2008-12-13,15:03:29
39.907449,116.466701,0,-31,39795.6274768518,2008-12-13,15:03:34
39.907472,116.466755,0,-36,39795.6275347222,2008-12-13,15:03:39
39.907508,116.466827,0,-38,39795.6275925926,2008-12-13,15:03:44
39.907521,116.46689,0,-43,39795.627650463,2008-12-13,15:03:49
39.90748,116.466923,0,-43,39795.6277083333,2008-12-13,15:03:54
39.90738,116.466916,0,-40,39795.6277662037,2008-12-13,15:03:59
39.907315,116.466912,0,-42,39795.6278240741,2008-12-13,15:04:04
39.907258,116.466937,0,-43,39795.6278819444,2008-12-13,15:04:09
39.90721,116.466973,0,-40,39795.6279398148,2008-12-13,15:04:14
39.907168,116.466999,0,-40,39795.6279976852,2008-12-13,15:04:19
39.907137,116.467024,0,-39,39795.6280555556,2008-12-13,15:04:24
39.90715,116.467057,0,-35,39795.6281134259,2008-12-13,15:04:29
39.907181,116.46713,0,-14,39795.6281712963,2008-12-13,15:04:34
39.907174,116.467264,0,-8,39795.6282291667,2008-12-13,15:04:39
39.907212,116.467365,0,2,39795.628287037,2008-12-13,15:04:44
39.907249,116.467392,0,5,39795.6283449074,2008-12-13,15:04:49
39.907246,116.467446,0,9,39795.6284027778,2008-12-13,15:04:54
39.907438,116.208164,0,1810,39795.666099537,2008-12-13,15:59:11
39.906676,116.207675,0,510,39795.6661574074,2008-12-13,15:59:16
39.906478,116.207641,0,540,39795.6662268518,2008-12-13,15:59:22
39.906366,116.207658,0,538,39795.6662847222,2008-12-13,15:59:27
39.906304,116.207666,0,377,39795.6663425926,2008-12-13,15:59:32
39.906298,116.207721,0,211,39795.666400463,2008-12-13,15:59:37
39.906285,116.207738,0,210,39795.6664583333,2008-12-13,15:59:42
