# Supplementary material for: A location privacy protection method based on blockchain and threshold cryptography
Source: PLoS One. 2025 Jun 4;20(6):e0324551. doi: 10.1371/journal.pone.0324551 (PMC12136415; doi:10.1371/journal.pone.0324551)
Supplement: S1 File — (ZIP) [file pone.0324551.s001.zip › Data/002/Trajectory/20081214051232.plt]

Geolife trajectory
WGS 84
Altitude is in Feet
Reserved 3
0,2,255,My Track,0,0,2,8421376
0
39.926674,116.339397,0,492,39796.217037037,2008-12-14,05:12:32
39.926698,116.338892,0,492,39796.2170949074,2008-12-14,05:12:37
39.926564,116.339163,0,493,39796.2171527778,2008-12-14,05:12:42
39.926514,116.339128,0,494,39796.2172106481,2008-12-14,05:12:47
39.926524,116.338885,0,495,39796.2172685185,2008-12-14,05:12:52
39.926495,116.33881,0,496,39796.2173263889,2008-12-14,05:12:57
39.926467,116.338915,0,494,39796.2173842593,2008-12-14,05:13:02
39.926403,116.338969,0,495,39796.2174421296,2008-12-14,05:13:07
39.926448,116.339049,0,496,39796.2175,2008-12-14,05:13:12
39.926429,116.338974,0,497,39796.2175578704,2008-12-14,05:13:17
39.92649,116.338875,0,497,39796.2176157407,2008-12-14,05:13:22
39.926565,116.33883,0,498,39796.2176736111,2008-12-14,05:13:27
39.926514,116.338863,0,499,39796.2177314815,2008-12-14,05:13:32
39.92652,116.338822,0,500,39796.2177893519,2008-12-14,05:13:37
39.92651,116.338922,0,501,39796.2178472222,2008-12-14,05:13:42
39.926477,116.338957,0,501,39796.2179050926,2008-12-14,05:13:47
39.926488,116.338949,0,502,39796.217962963,2008-12-14,05:13:52
39.926506,116.338908,0,502,39796.2180208333,2008-12-14,05:13:57
39.926494,116.338831,0,502,39796.2180787037,2008-12-14,05:14:02
39.926478,116.338842,0,502,39796.2181365741,2008-12-14,05:14:07
39.926422,116.338862,0,502,39796.2181944444,2008-12-14,05:14:12
39.926477,116.338842,0,502,39796.2182523148,2008-12-14,05:14:17
39.926516,116.338911,0,502,39796.2183101852,2008-12-14,05:14:22
39.926524,116.338979,0,502,39796.2183680556,2008-12-14,05:14:27
39.926507,116.339004,0,502,39796.2184259259,2008-12-14,05:14:32
39.926523,116.33895,0,502,39796.2184837963,2008-12-14,05:14:37
39.926479,116.339009,0,502,39796.2185416667,2008-12-14,05:14:42
39.926499,116.338995,0,502,39796.218599537,2008-12-14,05:14:47
39.926499,116.338995,0,502,39796.2186342593,2008-12-14,05:14:50
39.926493,116.338992,0,502,39796.2186574074,2008-12-14,05:14:52
39.926522,116.339,0,502,39796.2187152778,2008-12-14,05:14:57
39.926574,116.338922,0,502,39796.2187731481,2008-12-14,05:15:02
39.926674,116.338811,0,502,39796.2188310185,2008-12-14,05:15:07
39.926771,116.338724,0,502,39796.2188888889,2008-12-14,05:15:12
39.926746,116.338807,0,503,39796.2189467593,2008-12-14,05:15:17
39.926736,116.338913,0,502,39796.2190046296,2008-12-14,05:15:22
39.926684,116.338997,0,502,39796.2190625,2008-12-14,05:15:27
39.926644,116.339088,0,502,39796.2191203704,2008-12-14,05:15:32
39.926552,116.33911,0,503,39796.2191782407,2008-12-14,05:15:37
39.926499,116.338972,0,503,39796.2192361111,2008-12-14,05:15:42
39.926387,116.339017,0,504,39796.2192939815,2008-12-14,05:15:47
39.926276,116.339061,0,505,39796.2193518518,2008-12-14,05:15:52
39.926199,116.339077,0,506,39796.2194097222,2008-12-14,05:15:57
39.926168,116.339062,0,506,39796.2194675926,2008-12-14,05:16:02
39.926197,116.339022,0,507,39796.219525463,2008-12-14,05:16:07
39.926295,116.338957,0,507,39796.2195833333,2008-12-14,05:16:12
39.926382,116.33892,0,508,39796.2196412037,2008-12-14,05:16:17
39.926496,116.33894,0,509,39796.2196990741,2008-12-14,05:16:22
39.926645,116.338922,0,509,39796.2197569444,2008-12-14,05:16:27
39.926782,116.338864,0,510,39796.2198148148,2008-12-14,05:16:32
39.926786,116.338855,0,514,39796.2198726852,2008-12-14,05:16:37
39.92677,116.338989,0,516,39796.2199305556,2008-12-14,05:16:42
39.927208,116.338644,0,498,39796.2201041667,2008-12-14,05:16:57
39.926828,116.338824,0,426,39796.220162037,2008-12-14,05:17:02
39.926806,116.338807,0,428,39796.2202199074,2008-12-14,05:17:07
39.926808,116.339106,0,470,39796.2202777778,2008-12-14,05:17:12
39.92739,116.3411,0,879,39796.2203356481,2008-12-14,05:17:17
39.928205,116.343615,0,1413,39796.2203935185,2008-12-14,05:17:22
39.929159,116.346304,0,1993,39796.2204513889,2008-12-14,05:17:27
39.929443,116.347158,0,2182,39796.2205092593,2008-12-14,05:17:32
39.929169,116.346242,0,1995,39796.2205671296,2008-12-14,05:17:37
39.929546,116.347012,0,2186,39796.220625,2008-12-14,05:17:42
39.92969,116.347525,0,2301,39796.2206828704,2008-12-14,05:17:47
39.930317,116.349643,0,2748,39796.2207407407,2008-12-14,05:17:52
39.930096,116.349121,0,2635,39796.2207986111,2008-12-14,05:17:57
39.929263,116.346527,0,2095,39796.2208564815,2008-12-14,05:18:02
39.928841,116.345119,0,1811,39796.2209143518,2008-12-14,05:18:07
39.927982,116.342268,0,1228,39796.2209722222,2008-12-14,05:18:12
39.926987,116.339288,0,599,39796.2210300926,2008-12-14,05:18:17
39.926608,116.3381,0,360,39796.221087963,2008-12-14,05:18:22
39.926428,116.33767,0,271,39796.2211458333,2008-12-14,05:18:27
39.925995,116.336599,0,31,39796.2212037037,2008-12-14,05:18:32
39.9259,116.336605,0,22,39796.2212615741,2008-12-14,05:18:37
39.925467,116.335534,0,-213,39796.2213194444,2008-12-14,05:18:42
39.92519,116.335033,0,-332,39796.2213773148,2008-12-14,05:18:47
39.924798,116.334178,0,-525,39796.2214351852,2008-12-14,05:18:52
39.924117,116.332059,0,-957,39796.2214930556,2008-12-14,05:18:57
39.923876,116.33131,0,-1102,39796.2215509259,2008-12-14,05:19:02
39.923652,116.330375,0,-1270,39796.2216087963,2008-12-14,05:19:07
39.923759,116.33079,0,-1178,39796.2216666667,2008-12-14,05:19:12
39.923427,116.330065,0,-1343,39796.221724537,2008-12-14,05:19:17
39.923185,116.329446,0,-1470,39796.2217824074,2008-12-14,05:19:22
39.922865,116.328427,0,-1674,39796.2218402778,2008-12-14,05:19:27
39.922734,116.327862,0,-1769,39796.2218981481,2008-12-14,05:19:32
39.92244,116.326907,0,-1952,39796.2219560185,2008-12-14,05:19:37
39.92251,116.327151,0,-1897,39796.2220138889,2008-12-14,05:19:42
39.922445,116.327075,0,-1920,39796.2220717593,2008-12-14,05:19:47
39.922295,116.326591,0,-2019,39796.2221296296,2008-12-14,05:19:52
39.922411,116.327026,0,-1931,39796.2221875,2008-12-14,05:19:57
39.922416,116.327172,0,-1909,39796.2222453704,2008-12-14,05:20:02
39.922318,116.32694,0,-1956,39796.2223032407,2008-12-14,05:20:07
39.922056,116.326281,0,-2098,39796.2223611111,2008-12-14,05:20:12
39.922006,116.325751,0,-2184,39796.2224189815,2008-12-14,05:20:17
39.921792,116.32488,0,-2348,39796.2224768519,2008-12-14,05:20:22
