# Supplementary material for: A location privacy protection method based on blockchain and threshold cryptography
Source: PLoS One. 2025 Jun 4;20(6):e0324551. doi: 10.1371/journal.pone.0324551 (PMC12136415; doi:10.1371/journal.pone.0324551)
Supplement: S1 File — (ZIP) [file pone.0324551.s001.zip › Data/002/Trajectory/20081214052032.plt]

Geolife trajectory
WGS 84
Altitude is in Feet
Reserved 3
0,2,255,My Track,0,0,2,8421376
0
39.927081,116.338982,0,500,39796.2225925926,2008-12-14,05:20:32
39.927193,116.339579,0,603,39796.222650463,2008-12-14,05:20:37
39.927572,116.340618,0,832,39796.2227083333,2008-12-14,05:20:42
39.927401,116.340316,0,761,39796.2227662037,2008-12-14,05:20:47
39.926996,116.339593,0,593,39796.2228240741,2008-12-14,05:20:52
39.926989,116.340038,0,668,39796.2228819444,2008-12-14,05:20:57
39.927066,116.340289,0,733,39796.2229398148,2008-12-14,05:21:02
39.927113,116.340522,0,790,39796.2229976852,2008-12-14,05:21:07
39.926935,116.340379,0,741,39796.2230555556,2008-12-14,05:21:12
39.927349,116.341382,0,970,39796.2231134259,2008-12-14,05:21:17
39.9261,116.338306,0,306,39796.2240393519,2008-12-14,05:22:37
39.926309,116.338042,0,280,39796.2240972222,2008-12-14,05:22:42
39.926184,116.337828,0,225,39796.2241550926,2008-12-14,05:22:47
39.925939,116.337188,0,73,39796.224212963,2008-12-14,05:22:52
39.9258,116.337068,0,24,39796.2242708333,2008-12-14,05:22:57
39.925213,116.335528,0,-294,39796.2243287037,2008-12-14,05:23:02
39.925725,116.336861,0,-14,39796.2243865741,2008-12-14,05:23:07
39.925716,116.337017,0,11,39796.2244444444,2008-12-14,05:23:12
39.925354,116.335972,0,-198,39796.2245023148,2008-12-14,05:23:17
39.92544,116.336095,0,-160,39796.2245601852,2008-12-14,05:23:22
39.927331,116.341357,0,904,39796.2246759259,2008-12-14,05:23:32
39.928418,116.343782,0,1438,39796.2247337963,2008-12-14,05:23:37
39.92951,116.346333,0,1992,39796.2247916667,2008-12-14,05:23:42
39.930369,116.348541,0,2462,39796.224849537,2008-12-14,05:23:47
39.930764,116.349561,0,2678,39796.2249074074,2008-12-14,05:23:52
39.930023,116.34745,0,2263,39796.2249652778,2008-12-14,05:23:57
39.929224,116.345305,0,1828,39796.2250231481,2008-12-14,05:24:02
39.928058,116.342231,0,1191,39796.2250810185,2008-12-14,05:24:07
39.92749,116.340841,0,893,39796.2251388889,2008-12-14,05:24:12
39.927232,116.340225,0,760,39796.2251967593,2008-12-14,05:24:17
39.927002,116.339912,0,672,39796.2252546296,2008-12-14,05:24:22
39.92715,116.340243,0,747,39796.2253125,2008-12-14,05:24:27
39.926903,116.339626,0,622,39796.2253703704,2008-12-14,05:24:32
39.926745,116.339296,0,551,39796.2254282407,2008-12-14,05:24:37
39.926543,116.338931,0,472,39796.2254861111,2008-12-14,05:24:42
39.926179,116.337969,0,280,39796.2255439815,2008-12-14,05:24:47
39.926361,116.338368,0,381,39796.2256018519,2008-12-14,05:24:52
39.92678,116.339381,0,591,39796.2256597222,2008-12-14,05:24:57
39.926795,116.339494,0,620,39796.2257175926,2008-12-14,05:25:02
39.926997,116.340089,0,742,39796.225775463,2008-12-14,05:25:07
39.927218,116.340574,0,841,39796.2258333333,2008-12-14,05:25:12
39.927203,116.340486,0,833,39796.2258912037,2008-12-14,05:25:17
39.927323,116.340759,0,905,39796.2259490741,2008-12-14,05:25:22
39.927245,116.340607,0,888,39796.2260069444,2008-12-14,05:25:27
39.927321,116.340869,0,934,39796.2260648148,2008-12-14,05:25:32
39.92717,116.340243,0,806,39796.2261226852,2008-12-14,05:25:37
39.926833,116.339276,0,593,39796.2261805556,2008-12-14,05:25:42
39.926453,116.338079,0,349,39796.2262384259,2008-12-14,05:25:47
39.926106,116.337031,0,141,39796.2262962963,2008-12-14,05:25:52
39.925863,116.336062,0,-38,39796.2263541667,2008-12-14,05:25:57
39.925798,116.33597,0,-70,39796.226412037,2008-12-14,05:26:02
39.925755,116.335916,0,-84,39796.2264699074,2008-12-14,05:26:07
39.926129,116.337037,0,130,39796.2265277778,2008-12-14,05:26:12
39.926544,116.338032,0,334,39796.2265856481,2008-12-14,05:26:17
39.926535,116.338082,0,329,39796.2266435185,2008-12-14,05:26:22
39.926388,116.338002,0,294,39796.2267013889,2008-12-14,05:26:27
39.926341,116.338112,0,302,39796.2267592593,2008-12-14,05:26:32
39.926566,116.338957,0,463,39796.2268171296,2008-12-14,05:26:37
39.927122,116.340466,0,772,39796.226875,2008-12-14,05:26:42
39.927418,116.341123,0,923,39796.2269328704,2008-12-14,05:26:47
39.927415,116.34092,0,886,39796.2269907407,2008-12-14,05:26:52
39.92731,116.340384,0,803,39796.2270486111,2008-12-14,05:26:57
39.92687,116.338913,0,518,39796.2271064815,2008-12-14,05:27:02
39.92636,116.337389,0,217,39796.2271643518,2008-12-14,05:27:07
39.926194,116.336929,0,116,39796.2272222222,2008-12-14,05:27:12
39.92623,116.337148,0,147,39796.2272800926,2008-12-14,05:27:17
39.926417,116.337834,0,274,39796.227337963,2008-12-14,05:27:22
39.926568,116.338394,0,386,39796.2273958333,2008-12-14,05:27:27
39.92676,116.338935,0,499,39796.2274537037,2008-12-14,05:27:32
39.926973,116.339866,0,663,39796.2275115741,2008-12-14,05:27:37
39.92711,116.340448,0,773,39796.2275694444,2008-12-14,05:27:42
39.927255,116.340948,0,879,39796.2276273148,2008-12-14,05:27:47
39.926941,116.339865,0,689,39796.2276851852,2008-12-14,05:27:52
39.926671,116.339137,0,538,39796.2277430556,2008-12-14,05:27:57
39.926436,116.338373,0,394,39796.2278009259,2008-12-14,05:28:02
39.926083,116.337308,0,188,39796.2278587963,2008-12-14,05:28:07
39.925882,116.336894,0,103,39796.2279166667,2008-12-14,05:28:12
39.925593,116.336169,0,-50,39796.227974537,2008-12-14,05:28:17
39.925296,116.335444,0,-208,39796.2280324074,2008-12-14,05:28:22
39.924742,116.334059,0,-487,39796.2280902778,2008-12-14,05:28:27
39.924401,116.333283,0,-643,39796.2281481481,2008-12-14,05:28:32
39.924531,116.333718,0,-555,39796.2282060185,2008-12-14,05:28:37
39.924699,116.334243,0,-453,39796.2282638889,2008-12-14,05:28:42
39.924633,116.334066,0,-477,39796.2283217593,2008-12-14,05:28:47
39.924559,116.333865,0,-506,39796.2283796296,2008-12-14,05:28:52
39.924539,116.334127,0,-462,39796.2284375,2008-12-14,05:28:57
39.924305,116.333584,0,-553,39796.2284953704,2008-12-14,05:29:02
39.926102,116.33816,0,278,39796.2286111111,2008-12-14,05:29:12
39.926074,116.337941,0,248,39796.2286689815,2008-12-14,05:29:17
39.926103,116.33801,0,243,39796.2287268518,2008-12-14,05:29:22
39.926139,116.338078,0,236,39796.2287847222,2008-12-14,05:29:27
39.926179,116.338098,0,235,39796.2288425926,2008-12-14,05:29:32
39.926124,116.338074,0,238,39796.228900463,2008-12-14,05:29:37
39.926123,116.338117,0,241,39796.2289583333,2008-12-14,05:29:42
39.92617,116.338132,0,244,39796.2290162037,2008-12-14,05:29:47
39.926162,116.338109,0,249,39796.2290740741,2008-12-14,05:29:52
39.926166,116.338,0,255,39796.2291319444,2008-12-14,05:29:57
39.926174,116.337899,0,261,39796.2291898148,2008-12-14,05:30:02
39.926192,116.337816,0,265,39796.2292476852,2008-12-14,05:30:07
39.926203,116.337772,0,263,39796.2293055556,2008-12-14,05:30:12
39.926139,116.337728,0,261,39796.2293634259,2008-12-14,05:30:17
39.926092,116.337708,0,259,39796.2294212963,2008-12-14,05:30:22
39.926042,116.337733,0,256,39796.2294791667,2008-12-14,05:30:27
39.926025,116.337812,0,252,39796.229537037,2008-12-14,05:30:32
39.926019,116.337823,0,251,39796.2295949074,2008-12-14,05:30:37
39.926062,116.337868,0,248,39796.2296527778,2008-12-14,05:30:42
39.926095,116.337785,0,246,39796.2297106481,2008-12-14,05:30:47
39.926101,116.337649,0,245,39796.2297685185,2008-12-14,05:30:52
39.926126,116.337533,0,242,39796.2298263889,2008-12-14,05:30:57
39.926131,116.337557,0,240,39796.2298842593,2008-12-14,05:31:02
39.926115,116.337671,0,239,39796.2299421296,2008-12-14,05:31:07
39.926065,116.337668,0,239,39796.23,2008-12-14,05:31:12
39.926018,116.337599,0,238,39796.2300578704,2008-12-14,05:31:17
39.926,116.337567,0,238,39796.2301157407,2008-12-14,05:31:22
39.925985,116.337464,0,237,39796.2301736111,2008-12-14,05:31:27
39.925969,116.337389,0,238,39796.2302314815,2008-12-14,05:31:32
39.925941,116.337449,0,236,39796.2302893519,2008-12-14,05:31:37
39.925911,116.337496,0,235,39796.2303472222,2008-12-14,05:31:42
39.925919,116.337518,0,233,39796.2304050926,2008-12-14,05:31:47
39.925941,116.337611,0,232,39796.230462963,2008-12-14,05:31:52
39.925955,116.337625,0,231,39796.2305208333,2008-12-14,05:31:57
39.926009,116.337656,0,229,39796.2305787037,2008-12-14,05:32:02
39.92607,116.33768,0,228,39796.2306365741,2008-12-14,05:32:07
39.92612,116.337753,0,225,39796.2306944444,2008-12-14,05:32:12
39.926159,116.337754,0,224,39796.2307523148,2008-12-14,05:32:17
39.92614,116.337645,0,223,39796.2308680556,2008-12-14,05:32:27
39.926088,116.33764,0,223,39796.2309259259,2008-12-14,05:32:32
39.925988,116.337641,0,223,39796.2309837963,2008-12-14,05:32:37
39.925932,116.337736,0,222,39796.2310416667,2008-12-14,05:32:42
39.9259,116.337778,0,220,39796.231099537,2008-12-14,05:32:47
39.925916,116.337828,0,219,39796.2311574074,2008-12-14,05:32:52
39.926172,116.337646,0,228,39796.2313310185,2008-12-14,05:33:07
39.92621,116.337568,0,229,39796.2313888889,2008-12-14,05:33:12
39.926198,116.337493,0,228,39796.2314467593,2008-12-14,05:33:17
39.92618,116.33742,0,227,39796.2315046296,2008-12-14,05:33:22
39.926169,116.337427,0,224,39796.2315625,2008-12-14,05:33:27
39.926151,116.337348,0,223,39796.2316203704,2008-12-14,05:33:32
39.926126,116.337276,0,224,39796.2316782407,2008-12-14,05:33:37
39.926124,116.337305,0,220,39796.2317361111,2008-12-14,05:33:42
39.926115,116.337287,0,215,39796.2317939815,2008-12-14,05:33:47
39.926084,116.337318,0,208,39796.2318518519,2008-12-14,05:33:52
39.926048,116.337296,0,200,39796.2319097222,2008-12-14,05:33:57
39.926087,116.337328,0,195,39796.2319675926,2008-12-14,05:34:02
39.926091,116.337305,0,191,39796.232025463,2008-12-14,05:34:07
39.926046,116.337221,0,187,39796.2320833333,2008-12-14,05:34:12
39.926035,116.337113,0,184,39796.2321412037,2008-12-14,05:34:17
39.926014,116.337012,0,183,39796.2321990741,2008-12-14,05:34:22
39.926018,116.336961,0,183,39796.2322569444,2008-12-14,05:34:27
39.926421,116.33696,0,265,39796.2323148148,2008-12-14,05:34:32
39.926375,116.337131,0,260,39796.2323726852,2008-12-14,05:34:37
39.926343,116.337312,0,258,39796.2324305556,2008-12-14,05:34:42
39.926327,116.337481,0,253,39796.2324884259,2008-12-14,05:34:47
39.926296,116.33752,0,251,39796.2325462963,2008-12-14,05:34:52
39.926276,116.337585,0,243,39796.2326041667,2008-12-14,05:34:57
39.92624,116.337517,0,235,39796.232662037,2008-12-14,05:35:02
39.926222,116.337536,0,229,39796.2327199074,2008-12-14,05:35:07
39.926222,116.337487,0,228,39796.2327777778,2008-12-14,05:35:12
39.926235,116.337477,0,228,39796.2328356481,2008-12-14,05:35:17
39.92623,116.337446,0,227,39796.2328935185,2008-12-14,05:35:22
39.926206,116.33742,0,228,39796.2329513889,2008-12-14,05:35:27
39.926177,116.337376,0,231,39796.2330092593,2008-12-14,05:35:32
39.92617,116.337396,0,224,39796.2330671296,2008-12-14,05:35:37
39.926192,116.337442,0,219,39796.233125,2008-12-14,05:35:42
39.926215,116.337533,0,212,39796.2331828704,2008-12-14,05:35:47
39.926248,116.337667,0,209,39796.2332407407,2008-12-14,05:35:52
39.926231,116.337699,0,212,39796.2332986111,2008-12-14,05:35:57
39.926299,116.337722,0,210,39796.2333564815,2008-12-14,05:36:02
39.926346,116.337792,0,219,39796.2334143519,2008-12-14,05:36:07
39.926346,116.337792,0,219,39796.2334490741,2008-12-14,05:36:10
39.926353,116.33779,0,223,39796.2334722222,2008-12-14,05:36:12
39.926346,116.337722,0,226,39796.2335300926,2008-12-14,05:36:17
39.926343,116.337628,0,232,39796.233587963,2008-12-14,05:36:22
39.926284,116.337507,0,231,39796.2336458333,2008-12-14,05:36:27
39.926272,116.337426,0,233,39796.2337037037,2008-12-14,05:36:32
39.926264,116.33745,0,230,39796.2337615741,2008-12-14,05:36:37
39.926239,116.337522,0,227,39796.2338194444,2008-12-14,05:36:42
39.926217,116.337572,0,224,39796.2338773148,2008-12-14,05:36:47
39.926205,116.337537,0,222,39796.2339351852,2008-12-14,05:36:52
39.926225,116.337563,0,221,39796.2339930556,2008-12-14,05:36:57
39.926235,116.337539,0,223,39796.2340509259,2008-12-14,05:37:02
39.926256,116.33757,0,224,39796.2341087963,2008-12-14,05:37:07
39.926299,116.337571,0,227,39796.2341666667,2008-12-14,05:37:12
39.926312,116.337519,0,231,39796.234224537,2008-12-14,05:37:17
39.926266,116.337519,0,236,39796.2342824074,2008-12-14,05:37:22
39.926204,116.337494,0,238,39796.2343402778,2008-12-14,05:37:27
39.926174,116.337474,0,238,39796.2343981481,2008-12-14,05:37:32
39.926171,116.337518,0,236,39796.2344560185,2008-12-14,05:37:37
39.92616,116.337568,0,233,39796.2345138889,2008-12-14,05:37:42
39.926163,116.337581,0,230,39796.2345717593,2008-12-14,05:37:47
39.926152,116.337527,0,227,39796.2346296296,2008-12-14,05:37:52
39.926152,116.337506,0,225,39796.2346875,2008-12-14,05:37:57
39.926139,116.337425,0,225,39796.2347453704,2008-12-14,05:38:02
39.926171,116.337415,0,225,39796.2348032407,2008-12-14,05:38:07
39.926185,116.337437,0,225,39796.2348611111,2008-12-14,05:38:12
39.926176,116.33747,0,223,39796.2349189815,2008-12-14,05:38:17
39.926169,116.337502,0,222,39796.2349768518,2008-12-14,05:38:22
39.926156,116.337512,0,221,39796.2350347222,2008-12-14,05:38:27
39.926182,116.337526,0,221,39796.2350925926,2008-12-14,05:38:32
39.926166,116.337563,0,221,39796.235150463,2008-12-14,05:38:37
39.926132,116.337568,0,224,39796.2352083333,2008-12-14,05:38:42
39.926083,116.33757,0,225,39796.2352662037,2008-12-14,05:38:47
39.926067,116.337495,0,225,39796.2353240741,2008-12-14,05:38:52
39.926124,116.337402,0,225,39796.2353819444,2008-12-14,05:38:57
39.926154,116.337278,0,223,39796.2354398148,2008-12-14,05:39:02
39.926206,116.337594,0,188,39796.239837963,2008-12-14,05:45:22
39.926223,116.337626,0,187,39796.2398958333,2008-12-14,05:45:27
39.926244,116.337704,0,185,39796.2399537037,2008-12-14,05:45:32
39.926246,116.337713,0,184,39796.2400115741,2008-12-14,05:45:37
39.926234,116.337823,0,182,39796.2400694444,2008-12-14,05:45:42
39.926244,116.337896,0,181,39796.2401273148,2008-12-14,05:45:47
39.926253,116.337893,0,179,39796.2401851852,2008-12-14,05:45:52
39.926246,116.33788,0,179,39796.2402430556,2008-12-14,05:45:57
39.926246,116.33788,0,179,39796.2402777778,2008-12-14,05:46:00
39.926245,116.337882,0,179,39796.2403009259,2008-12-14,05:46:02
39.926269,116.33801,0,178,39796.2403587963,2008-12-14,05:46:07
39.926296,116.338069,0,176,39796.2404166667,2008-12-14,05:46:12
39.926317,116.338117,0,174,39796.240474537,2008-12-14,05:46:17
39.926346,116.338115,0,171,39796.2405324074,2008-12-14,05:46:22
39.926339,116.338043,0,167,39796.2405902778,2008-12-14,05:46:27
39.926331,116.338003,0,167,39796.2406481481,2008-12-14,05:46:32
39.926331,116.338003,0,167,39796.2406828704,2008-12-14,05:46:35
39.926334,116.337997,0,166,39796.2407060185,2008-12-14,05:46:37
39.926304,116.337904,0,165,39796.2407638889,2008-12-14,05:46:42
39.926224,116.337763,0,164,39796.2408217593,2008-12-14,05:46:47
39.92619,116.337714,0,162,39796.2408796296,2008-12-14,05:46:52
39.926161,116.33765,0,160,39796.2409375,2008-12-14,05:46:57
39.926161,116.33765,0,160,39796.2409722222,2008-12-14,05:47:00
39.926169,116.337644,0,160,39796.2409953704,2008-12-14,05:47:02
39.926172,116.337634,0,160,39796.2410532407,2008-12-14,05:47:07
39.926182,116.337543,0,158,39796.2411111111,2008-12-14,05:47:12
39.926137,116.337448,0,156,39796.2411689815,2008-12-14,05:47:17
39.926094,116.337412,0,154,39796.2412268519,2008-12-14,05:47:22
39.92608,116.337363,0,153,39796.2412847222,2008-12-14,05:47:27
39.926102,116.337345,0,154,39796.2413425926,2008-12-14,05:47:32
39.926133,116.337277,0,152,39796.241400463,2008-12-14,05:47:37
39.926104,116.337201,0,148,39796.2414583333,2008-12-14,05:47:42
39.926138,116.337157,0,147,39796.2415162037,2008-12-14,05:47:47
39.926132,116.337133,0,145,39796.2415740741,2008-12-14,05:47:52
39.926094,116.337074,0,145,39796.2416319444,2008-12-14,05:47:57
39.926082,116.337035,0,148,39796.2416898148,2008-12-14,05:48:02
39.926082,116.337035,0,148,39796.241724537,2008-12-14,05:48:05
39.926087,116.337029,0,148,39796.2417476852,2008-12-14,05:48:07
39.926105,116.337026,0,150,39796.2418055556,2008-12-14,05:48:12
39.926185,116.337086,0,150,39796.2418634259,2008-12-14,05:48:17
39.926246,116.337119,0,149,39796.2419212963,2008-12-14,05:48:22
39.926197,116.337147,0,147,39796.2419791667,2008-12-14,05:48:27
39.926152,116.337184,0,147,39796.242037037,2008-12-14,05:48:32
39.926168,116.337193,0,146,39796.2420949074,2008-12-14,05:48:37
39.926178,116.337153,0,146,39796.2421527778,2008-12-14,05:48:42
39.92619,116.337125,0,147,39796.2422106481,2008-12-14,05:48:47
39.92615,116.337126,0,146,39796.2422685185,2008-12-14,05:48:52
39.926173,116.337044,0,148,39796.2423263889,2008-12-14,05:48:57
39.926137,116.336996,0,151,39796.2423842593,2008-12-14,05:49:02
39.926152,116.337027,0,151,39796.2424421296,2008-12-14,05:49:07
39.926147,116.33703,0,151,39796.2425,2008-12-14,05:49:12
39.926147,116.33703,0,151,39796.2425347222,2008-12-14,05:49:15
39.926139,116.337023,0,151,39796.2425578704,2008-12-14,05:49:17
39.926109,116.336996,0,149,39796.2426157407,2008-12-14,05:49:22
39.926104,116.337013,0,149,39796.2426736111,2008-12-14,05:49:27
39.926149,116.337044,0,151,39796.2427314815,2008-12-14,05:49:32
39.926157,116.337063,0,153,39796.2427893518,2008-12-14,05:49:37
39.926146,116.337055,0,154,39796.2428472222,2008-12-14,05:49:42
39.926116,116.336984,0,154,39796.2429050926,2008-12-14,05:49:47
39.926113,116.336937,0,153,39796.242962963,2008-12-14,05:49:52
39.926097,116.336896,0,151,39796.2430208333,2008-12-14,05:49:57
39.926088,116.336932,0,150,39796.2430787037,2008-12-14,05:50:02
39.926078,116.336971,0,149,39796.2431365741,2008-12-14,05:50:07
39.926097,116.336957,0,148,39796.2431944444,2008-12-14,05:50:12
39.926149,116.337004,0,148,39796.2432523148,2008-12-14,05:50:17
39.926191,116.337118,0,147,39796.2433101852,2008-12-14,05:50:22
39.926229,116.337267,0,145,39796.2433680556,2008-12-14,05:50:27
39.926271,116.337437,0,143,39796.2434259259,2008-12-14,05:50:32
39.926379,116.337656,0,140,39796.2434837963,2008-12-14,05:50:37
39.926484,116.337899,0,139,39796.2435416667,2008-12-14,05:50:42
39.926584,116.338033,0,139,39796.243599537,2008-12-14,05:50:47
39.926575,116.33815,0,143,39796.2436574074,2008-12-14,05:50:52
39.926569,116.338192,0,150,39796.2437152778,2008-12-14,05:50:57
39.926572,116.338169,0,156,39796.2437731481,2008-12-14,05:51:02
39.926604,116.338153,0,161,39796.2438310185,2008-12-14,05:51:07
39.926674,116.338169,0,165,39796.2438888889,2008-12-14,05:51:12
39.926672,116.338198,0,171,39796.2439467593,2008-12-14,05:51:17
39.926651,116.338195,0,179,39796.2440046296,2008-12-14,05:51:22
39.926683,116.338153,0,186,39796.2440625,2008-12-14,05:51:27
39.926674,116.338097,0,192,39796.2441203704,2008-12-14,05:51:32
39.926601,116.33806,0,195,39796.2441782407,2008-12-14,05:51:37
39.926479,116.338016,0,193,39796.2442361111,2008-12-14,05:51:42
39.926368,116.337973,0,195,39796.2442939815,2008-12-14,05:51:47
39.926266,116.337927,0,193,39796.2443518518,2008-12-14,05:51:52
39.926229,116.337919,0,195,39796.2444097222,2008-12-14,05:51:57
39.926232,116.33791,0,196,39796.2444675926,2008-12-14,05:52:02
39.926268,116.337818,0,197,39796.244525463,2008-12-14,05:52:07
39.926246,116.33777,0,198,39796.2445833333,2008-12-14,05:52:12
39.92622,116.337763,0,190,39796.2446412037,2008-12-14,05:52:17
39.926163,116.337778,0,185,39796.2446990741,2008-12-14,05:52:22
39.926181,116.337738,0,177,39796.2447569444,2008-12-14,05:52:27
39.92618,116.337715,0,163,39796.2448148148,2008-12-14,05:52:32
39.92619,116.337652,0,154,39796.2448726852,2008-12-14,05:52:37
39.926172,116.337511,0,143,39796.2449305556,2008-12-14,05:52:42
39.926146,116.337362,0,130,39796.2449884259,2008-12-14,05:52:47
39.926095,116.337265,0,122,39796.2450462963,2008-12-14,05:52:52
39.926084,116.337174,0,114,39796.2451041667,2008-12-14,05:52:57
39.926024,116.336863,0,106,39796.2508333333,2008-12-14,06:01:12
39.925989,116.33681,0,105,39796.2508912037,2008-12-14,06:01:17
39.925966,116.336782,0,102,39796.2509490741,2008-12-14,06:01:22
39.925966,116.336782,0,102,39796.2509837963,2008-12-14,06:01:25
39.925965,116.336784,0,101,39796.2510069444,2008-12-14,06:01:27
39.925976,116.336833,0,100,39796.2510648148,2008-12-14,06:01:32
39.925956,116.336876,0,100,39796.2511226852,2008-12-14,06:01:37
39.925939,116.336891,0,100,39796.2511805556,2008-12-14,06:01:42
39.925929,116.336877,0,100,39796.2512384259,2008-12-14,06:01:47
39.925929,116.336877,0,100,39796.2512731481,2008-12-14,06:01:50
39.925927,116.336883,0,100,39796.2512962963,2008-12-14,06:01:52
39.925929,116.336893,0,100,39796.2513541667,2008-12-14,06:01:57
39.925944,116.336906,0,101,39796.251412037,2008-12-14,06:02:02
39.925944,116.336906,0,101,39796.2514467593,2008-12-14,06:02:05
39.925941,116.3369,0,101,39796.2514699074,2008-12-14,06:02:07
39.925936,116.336889,0,101,39796.2515277778,2008-12-14,06:02:12
39.925931,116.336875,0,101,39796.2515856481,2008-12-14,06:02:17
39.925923,116.3369,0,101,39796.2516435185,2008-12-14,06:02:22
39.925942,116.33696,0,99,39796.2517013889,2008-12-14,06:02:27
39.925967,116.337063,0,100,39796.2517592593,2008-12-14,06:02:32
39.92599,116.337126,0,100,39796.2518171296,2008-12-14,06:02:37
39.925994,116.33715,0,101,39796.251875,2008-12-14,06:02:42
39.926013,116.337169,0,103,39796.2519328704,2008-12-14,06:02:47
39.926013,116.337166,0,105,39796.2519907407,2008-12-14,06:02:52
39.926013,116.337166,0,105,39796.252025463,2008-12-14,06:02:55
39.926012,116.337172,0,105,39796.2520486111,2008-12-14,06:02:57
39.925999,116.337164,0,105,39796.2521064815,2008-12-14,06:03:02
39.926005,116.337137,0,103,39796.2521643518,2008-12-14,06:03:07
39.926018,116.337115,0,103,39796.2522222222,2008-12-14,06:03:12
39.926031,116.33712,0,103,39796.2522800926,2008-12-14,06:03:17
39.926035,116.337115,0,103,39796.252337963,2008-12-14,06:03:22
39.926037,116.337109,0,103,39796.2523958333,2008-12-14,06:03:27
39.92604,116.337107,0,103,39796.2524537037,2008-12-14,06:03:32
39.926035,116.337112,0,103,39796.2525115741,2008-12-14,06:03:37
39.926036,116.337112,0,103,39796.2525694444,2008-12-14,06:03:42
39.926036,116.337112,0,103,39796.2526041667,2008-12-14,06:03:45
39.926029,116.337108,0,103,39796.2526273148,2008-12-14,06:03:47
39.926018,116.337094,0,104,39796.2526851852,2008-12-14,06:03:52
39.926008,116.337075,0,104,39796.2527430556,2008-12-14,06:03:57
39.926006,116.337065,0,104,39796.2528009259,2008-12-14,06:04:02
39.926017,116.337034,0,105,39796.2528587963,2008-12-14,06:04:07
39.926027,116.337036,0,105,39796.2529166667,2008-12-14,06:04:12
39.926049,116.337041,0,105,39796.252974537,2008-12-14,06:04:17
39.92606,116.337039,0,106,39796.2530324074,2008-12-14,06:04:22
39.926047,116.337037,0,106,39796.2530902778,2008-12-14,06:04:27
39.926018,116.337008,0,103,39796.2531481481,2008-12-14,06:04:32
39.925988,116.336978,0,102,39796.2532060185,2008-12-14,06:04:37
39.925972,116.336998,0,103,39796.2532638889,2008-12-14,06:04:42
39.925976,116.336972,0,101,39796.2533217593,2008-12-14,06:04:47
39.92599,116.336969,0,99,39796.2533796296,2008-12-14,06:04:52
39.926009,116.336999,0,101,39796.2534375,2008-12-14,06:04:57
39.926027,116.337016,0,102,39796.2534953704,2008-12-14,06:05:02
39.926059,116.337008,0,105,39796.2535532407,2008-12-14,06:05:07
39.926059,116.337008,0,105,39796.253587963,2008-12-14,06:05:10
39.926052,116.337015,0,106,39796.2536111111,2008-12-14,06:05:12
39.926043,116.33701,0,106,39796.2536689815,2008-12-14,06:05:17
39.926039,116.336999,0,106,39796.2537268519,2008-12-14,06:05:22
39.926035,116.336996,0,106,39796.2537847222,2008-12-14,06:05:27
39.926029,116.336993,0,106,39796.2538425926,2008-12-14,06:05:32
39.926029,116.336985,0,106,39796.253900463,2008-12-14,06:05:37
39.926027,116.336983,0,106,39796.2539583333,2008-12-14,06:05:42
39.926027,116.336983,0,106,39796.2539930556,2008-12-14,06:05:45
39.926027,116.336989,0,106,39796.2540162037,2008-12-14,06:05:47
39.926042,116.337027,0,107,39796.2540740741,2008-12-14,06:05:52
39.926042,116.337034,0,108,39796.2541319444,2008-12-14,06:05:57
39.926034,116.337037,0,110,39796.2541898148,2008-12-14,06:06:02
39.926034,116.337037,0,110,39796.254224537,2008-12-14,06:06:05
39.926037,116.337041,0,110,39796.2542476852,2008-12-14,06:06:07
39.926027,116.337054,0,110,39796.2543055556,2008-12-14,06:06:12
39.926037,116.337034,0,109,39796.2543634259,2008-12-14,06:06:17
39.926029,116.337052,0,108,39796.2544212963,2008-12-14,06:06:22
39.926024,116.337049,0,108,39796.2544791667,2008-12-14,06:06:27
39.926017,116.337044,0,108,39796.254537037,2008-12-14,06:06:32
39.926017,116.337044,0,108,39796.2545717593,2008-12-14,06:06:35
39.926011,116.337042,0,108,39796.2545949074,2008-12-14,06:06:37
39.925959,116.336948,0,105,39796.2546527778,2008-12-14,06:06:42
39.925933,116.336932,0,104,39796.2547106481,2008-12-14,06:06:47
39.92595,116.336916,0,104,39796.2547685185,2008-12-14,06:06:52
39.925985,116.336878,0,105,39796.2548263889,2008-12-14,06:06:57
39.925941,116.336862,0,103,39796.2548842593,2008-12-14,06:07:02
39.925919,116.336929,0,100,39796.2549421296,2008-12-14,06:07:07
39.925888,116.336948,0,97,39796.255,2008-12-14,06:07:12
39.925892,116.336957,0,98,39796.2550578704,2008-12-14,06:07:17
39.925893,116.336973,0,97,39796.2551157407,2008-12-14,06:07:22
39.925934,116.337072,0,99,39796.2551736111,2008-12-14,06:07:27
39.925981,116.337114,0,101,39796.2552314815,2008-12-14,06:07:32
39.926006,116.337181,0,102,39796.2552893519,2008-12-14,06:07:37
39.926006,116.337181,0,102,39796.2553240741,2008-12-14,06:07:40
39.926013,116.337174,0,102,39796.2553472222,2008-12-14,06:07:42
39.926006,116.337148,0,100,39796.2554050926,2008-12-14,06:07:47
39.926011,116.337155,0,100,39796.255462963,2008-12-14,06:07:52
39.926011,116.337155,0,100,39796.2554976852,2008-12-14,06:07:55
39.926017,116.337159,0,100,39796.2555208333,2008-12-14,06:07:57
39.926028,116.337164,0,101,39796.2555787037,2008-12-14,06:08:02
39.926043,116.337161,0,102,39796.2556365741,2008-12-14,06:08:07
39.926053,116.337145,0,104,39796.2556944444,2008-12-14,06:08:12
39.926056,116.337114,0,104,39796.2557523148,2008-12-14,06:08:17
39.926035,116.337062,0,104,39796.2558101852,2008-12-14,06:08:22
39.92602,116.337046,0,103,39796.2558680556,2008-12-14,06:08:27
39.926011,116.337048,0,103,39796.2559259259,2008-12-14,06:08:32
39.925977,116.337002,0,102,39796.2559837963,2008-12-14,06:08:37
39.925975,116.337001,0,102,39796.2560416667,2008-12-14,06:08:42
39.925983,116.336996,0,102,39796.256099537,2008-12-14,06:08:47
39.925983,116.336996,0,102,39796.2561342593,2008-12-14,06:08:50
39.925979,116.33699,0,102,39796.2561574074,2008-12-14,06:08:52
39.926,116.337044,0,105,39796.2562152778,2008-12-14,06:08:57
39.926005,116.337058,0,105,39796.2562731481,2008-12-14,06:09:02
39.926004,116.337124,0,106,39796.2563310185,2008-12-14,06:09:07
39.926012,116.337188,0,107,39796.2563888889,2008-12-14,06:09:12
39.925988,116.337159,0,107,39796.2564467593,2008-12-14,06:09:17
39.92598,116.337113,0,108,39796.2565046296,2008-12-14,06:09:22
39.925986,116.337099,0,108,39796.2565625,2008-12-14,06:09:27
39.925999,116.337076,0,109,39796.2566203704,2008-12-14,06:09:32
39.92601,116.337051,0,109,39796.2566782407,2008-12-14,06:09:37
39.926021,116.337025,0,109,39796.2567361111,2008-12-14,06:09:42
39.926047,116.337028,0,111,39796.2567939815,2008-12-14,06:09:47
39.926059,116.337025,0,111,39796.2568518519,2008-12-14,06:09:52
39.92607,116.337051,0,111,39796.2569097222,2008-12-14,06:09:57
39.926104,116.337113,0,110,39796.2569675926,2008-12-14,06:10:02
39.926083,116.337109,0,110,39796.257025463,2008-12-14,06:10:07
39.926043,116.337101,0,111,39796.2570833333,2008-12-14,06:10:12
39.926043,116.337101,0,111,39796.2571180556,2008-12-14,06:10:15
39.926037,116.337096,0,112,39796.2571412037,2008-12-14,06:10:17
39.92603,116.337086,0,113,39796.2571990741,2008-12-14,06:10:22
39.926057,116.337099,0,114,39796.2572569444,2008-12-14,06:10:27
39.926084,116.337191,0,116,39796.2573148148,2008-12-14,06:10:32
39.926101,116.337214,0,118,39796.2573726852,2008-12-14,06:10:37
39.926101,116.337214,0,118,39796.2574074074,2008-12-14,06:10:40
39.926097,116.337211,0,118,39796.2574305556,2008-12-14,06:10:42
39.926092,116.337201,0,118,39796.2574884259,2008-12-14,06:10:47
39.926064,116.337154,0,118,39796.2575462963,2008-12-14,06:10:52
39.926025,116.33707,0,121,39796.2576041667,2008-12-14,06:10:57
39.925978,116.33697,0,121,39796.257662037,2008-12-14,06:11:02
39.925997,116.336968,0,121,39796.2577199074,2008-12-14,06:11:07
39.92601,116.336987,0,122,39796.2577777778,2008-12-14,06:11:12
39.92601,116.336987,0,122,39796.2578125,2008-12-14,06:11:15
39.926014,116.336979,0,122,39796.2578356481,2008-12-14,06:11:17
39.926023,116.337027,0,125,39796.2578935185,2008-12-14,06:11:22
39.926057,116.337093,0,131,39796.2579513889,2008-12-14,06:11:27
39.926091,116.337192,0,133,39796.2580092593,2008-12-14,06:11:32
39.926152,116.337273,0,140,39796.2580671296,2008-12-14,06:11:37
39.926154,116.337307,0,143,39796.258125,2008-12-14,06:11:42
39.926142,116.337293,0,144,39796.2581828704,2008-12-14,06:11:47
39.926142,116.337293,0,144,39796.2582175926,2008-12-14,06:11:50
39.926135,116.337292,0,150,39796.2582407407,2008-12-14,06:11:52
39.926161,116.337323,0,157,39796.2582986111,2008-12-14,06:11:57
39.926158,116.337294,0,160,39796.2583564815,2008-12-14,06:12:02
39.926165,116.33733,0,163,39796.2584143518,2008-12-14,06:12:07
39.926186,116.337357,0,167,39796.2584722222,2008-12-14,06:12:12
39.926302,116.337674,0,231,39796.2676157407,2008-12-14,06:25:22
39.926316,116.33767,0,232,39796.2676736111,2008-12-14,06:25:27
39.926311,116.337584,0,231,39796.2677314815,2008-12-14,06:25:32
39.926279,116.337454,0,232,39796.2677893518,2008-12-14,06:25:37
39.926287,116.337379,0,233,39796.2678472222,2008-12-14,06:25:42
39.926285,116.337393,0,237,39796.2679050926,2008-12-14,06:25:47
39.926265,116.337393,0,243,39796.267962963,2008-12-14,06:25:52
39.926279,116.337421,0,245,39796.2680208333,2008-12-14,06:25:57
39.92629,116.337458,0,245,39796.2680787037,2008-12-14,06:26:02
39.92628,116.337456,0,245,39796.2681365741,2008-12-14,06:26:07
39.92627,116.337456,0,245,39796.2681944444,2008-12-14,06:26:12
39.926269,116.337513,0,245,39796.2682523148,2008-12-14,06:26:17
39.926284,116.337632,0,246,39796.2683101852,2008-12-14,06:26:22
39.926316,116.337745,0,247,39796.2683680556,2008-12-14,06:26:27
39.926297,116.3378,0,247,39796.2684259259,2008-12-14,06:26:32
39.926285,116.337815,0,248,39796.2684837963,2008-12-14,06:26:37
39.926285,116.337815,0,248,39796.2685185185,2008-12-14,06:26:40
39.926277,116.337816,0,250,39796.2685416667,2008-12-14,06:26:42
39.92626,116.3378,0,252,39796.268599537,2008-12-14,06:26:47
39.92626,116.3378,0,252,39796.2686342593,2008-12-14,06:26:50
39.926264,116.337798,0,252,39796.2686574074,2008-12-14,06:26:52
39.92626,116.337738,0,255,39796.2687152778,2008-12-14,06:26:57
39.926225,116.33765,0,261,39796.2687731481,2008-12-14,06:27:02
39.92618,116.337552,0,264,39796.2688310185,2008-12-14,06:27:07
39.926145,116.337462,0,267,39796.2688888889,2008-12-14,06:27:12
39.926157,116.337491,0,269,39796.2689467593,2008-12-14,06:27:17
39.926159,116.337511,0,269,39796.2690046296,2008-12-14,06:27:22
39.926164,116.337526,0,270,39796.2690625,2008-12-14,06:27:27
39.926161,116.337569,0,270,39796.2691203704,2008-12-14,06:27:32
39.926178,116.337661,0,268,39796.2691782407,2008-12-14,06:27:37
39.926179,116.337676,0,268,39796.2692361111,2008-12-14,06:27:42
39.926175,116.337722,0,272,39796.2692939815,2008-12-14,06:27:47
39.926162,116.337777,0,275,39796.2693518519,2008-12-14,06:27:52
39.926167,116.337825,0,276,39796.2694097222,2008-12-14,06:27:57
39.926212,116.337829,0,278,39796.2694675926,2008-12-14,06:28:02
39.926242,116.33786,0,280,39796.269525463,2008-12-14,06:28:07
39.926244,116.33785,0,284,39796.2695833333,2008-12-14,06:28:12
39.926223,116.337845,0,287,39796.2696412037,2008-12-14,06:28:17
39.926199,116.33778,0,287,39796.2696990741,2008-12-14,06:28:22
39.926192,116.337752,0,290,39796.2697569444,2008-12-14,06:28:27
39.926184,116.337738,0,292,39796.2698148148,2008-12-14,06:28:32
39.926186,116.337744,0,292,39796.2698726852,2008-12-14,06:28:37
39.926186,116.337736,0,292,39796.2699305556,2008-12-14,06:28:42
39.926186,116.337736,0,292,39796.2699652778,2008-12-14,06:28:45
39.926192,116.33774,0,292,39796.2699884259,2008-12-14,06:28:47
39.926196,116.337749,0,292,39796.2700462963,2008-12-14,06:28:52
39.92622,116.337837,0,291,39796.2701041667,2008-12-14,06:28:57
39.926236,116.337891,0,292,39796.270162037,2008-12-14,06:29:02
39.926246,116.337946,0,290,39796.2702199074,2008-12-14,06:29:07
39.926257,116.337931,0,295,39796.2702777778,2008-12-14,06:29:12
39.926257,116.337931,0,295,39796.2703125,2008-12-14,06:29:15
39.926258,116.33793,0,295,39796.2703356481,2008-12-14,06:29:17
39.926242,116.33791,0,295,39796.2703935185,2008-12-14,06:29:22
39.926227,116.337887,0,298,39796.2704513889,2008-12-14,06:29:27
39.926218,116.337895,0,299,39796.2705092593,2008-12-14,06:29:32
39.926226,116.337886,0,301,39796.2705671296,2008-12-14,06:29:37
39.92624,116.337813,0,302,39796.270625,2008-12-14,06:29:42
39.926236,116.337752,0,303,39796.2706828704,2008-12-14,06:29:47
39.926237,116.33769,0,307,39796.2707407407,2008-12-14,06:29:52
39.926177,116.337762,0,313,39796.2707986111,2008-12-14,06:29:57
39.926143,116.337818,0,315,39796.2708564815,2008-12-14,06:30:02
39.926151,116.337821,0,316,39796.2709143519,2008-12-14,06:30:07
39.926156,116.337815,0,316,39796.2709722222,2008-12-14,06:30:12
39.926163,116.33781,0,315,39796.2710300926,2008-12-14,06:30:17
39.926163,116.33781,0,315,39796.2710648148,2008-12-14,06:30:20
39.92617,116.337817,0,315,39796.271087963,2008-12-14,06:30:22
39.926187,116.337846,0,314,39796.2711458333,2008-12-14,06:30:27
39.926186,116.337871,0,315,39796.2712037037,2008-12-14,06:30:32
39.926185,116.337867,0,315,39796.2712615741,2008-12-14,06:30:37
39.926185,116.337867,0,315,39796.2712962963,2008-12-14,06:30:40
39.926192,116.337862,0,317,39796.2713194444,2008-12-14,06:30:42
39.926195,116.337817,0,316,39796.2713773148,2008-12-14,06:30:47
39.926218,116.337804,0,313,39796.2714351852,2008-12-14,06:30:52
39.926218,116.337815,0,310,39796.2714930556,2008-12-14,06:30:57
39.92621,116.337828,0,310,39796.2715509259,2008-12-14,06:31:02
39.926214,116.337807,0,310,39796.2716087963,2008-12-14,06:31:07
39.926214,116.337807,0,310,39796.2716435185,2008-12-14,06:31:10
39.926213,116.337813,0,312,39796.2716666667,2008-12-14,06:31:12
39.926228,116.337834,0,314,39796.271724537,2008-12-14,06:31:17
39.926253,116.337854,0,315,39796.2717824074,2008-12-14,06:31:22
39.926236,116.337874,0,314,39796.2718402778,2008-12-14,06:31:27
39.926226,116.33787,0,315,39796.2718981481,2008-12-14,06:31:32
39.92622,116.337895,0,314,39796.2719560185,2008-12-14,06:31:37
39.926208,116.337879,0,314,39796.2720138889,2008-12-14,06:31:42
39.926194,116.337864,0,314,39796.2720717593,2008-12-14,06:31:47
39.926207,116.337834,0,314,39796.2721296296,2008-12-14,06:31:52
39.926218,116.337841,0,313,39796.2721875,2008-12-14,06:31:57
39.926205,116.33781,0,311,39796.2722453704,2008-12-14,06:32:02
39.926164,116.337753,0,311,39796.2723032407,2008-12-14,06:32:07
39.926145,116.337717,0,314,39796.2723611111,2008-12-14,06:32:12
39.926185,116.337726,0,316,39796.2724189815,2008-12-14,06:32:17
39.92623,116.337751,0,316,39796.2724768519,2008-12-14,06:32:22
39.926234,116.337736,0,315,39796.2725347222,2008-12-14,06:32:27
39.92626,116.337762,0,314,39796.2725925926,2008-12-14,06:32:32
39.926264,116.337791,0,312,39796.272650463,2008-12-14,06:32:37
39.926264,116.337791,0,312,39796.2726851852,2008-12-14,06:32:40
39.926259,116.337795,0,312,39796.2727083333,2008-12-14,06:32:42
39.92624,116.337855,0,313,39796.2727662037,2008-12-14,06:32:47
39.926246,116.337882,0,314,39796.2728240741,2008-12-14,06:32:52
39.926239,116.337867,0,313,39796.2728819444,2008-12-14,06:32:57
39.926242,116.337873,0,314,39796.2729398148,2008-12-14,06:33:02
39.926242,116.337873,0,314,39796.272974537,2008-12-14,06:33:05
39.92624,116.337881,0,314,39796.2729976852,2008-12-14,06:33:07
39.926246,116.337954,0,313,39796.2730555556,2008-12-14,06:33:12
39.926238,116.338015,0,314,39796.2731134259,2008-12-14,06:33:17
39.926205,116.33801,0,311,39796.2731712963,2008-12-14,06:33:22
39.926223,116.337994,0,312,39796.2732291667,2008-12-14,06:33:27
39.926222,116.337989,0,313,39796.273287037,2008-12-14,06:33:32
39.926222,116.337989,0,313,39796.2733217593,2008-12-14,06:33:35
39.926223,116.337986,0,314,39796.2733449074,2008-12-14,06:33:37
39.926196,116.33793,0,314,39796.2734027778,2008-12-14,06:33:42
39.926173,116.337873,0,312,39796.2734606481,2008-12-14,06:33:47
39.926165,116.337899,0,312,39796.2735185185,2008-12-14,06:33:52
39.926165,116.337899,0,312,39796.2735532407,2008-12-14,06:33:55
39.926158,116.337893,0,312,39796.2735763889,2008-12-14,06:33:57
39.926172,116.337865,0,312,39796.2736342593,2008-12-14,06:34:02
39.926205,116.337824,0,313,39796.2736921296,2008-12-14,06:34:07
39.926225,116.337821,0,312,39796.27375,2008-12-14,06:34:12
39.926214,116.337851,0,310,39796.2738078704,2008-12-14,06:34:17
39.926214,116.337851,0,310,39796.2738425926,2008-12-14,06:34:20
39.926209,116.337853,0,310,39796.2738657407,2008-12-14,06:34:22
39.926219,116.33785,0,311,39796.2739236111,2008-12-14,06:34:27
39.926212,116.337832,0,312,39796.2739814815,2008-12-14,06:34:32
39.926206,116.337822,0,311,39796.2740393518,2008-12-14,06:34:37
39.926202,116.337818,0,311,39796.2740972222,2008-12-14,06:34:42
39.926202,116.337818,0,311,39796.2741319444,2008-12-14,06:34:45
39.926207,116.337815,0,311,39796.2741550926,2008-12-14,06:34:47
39.926214,116.337802,0,312,39796.274212963,2008-12-14,06:34:52
39.926227,116.337789,0,313,39796.2742708333,2008-12-14,06:34:57
39.926229,116.337777,0,313,39796.2743287037,2008-12-14,06:35:02
39.926252,116.337791,0,310,39796.2743865741,2008-12-14,06:35:07
39.926268,116.337788,0,307,39796.2744444444,2008-12-14,06:35:12
39.926272,116.337773,0,306,39796.2745023148,2008-12-14,06:35:17
39.926253,116.337771,0,308,39796.2745601852,2008-12-14,06:35:22
39.926225,116.337784,0,309,39796.2746180556,2008-12-14,06:35:27
39.926202,116.337745,0,310,39796.2746759259,2008-12-14,06:35:32
39.926221,116.337747,0,311,39796.2747337963,2008-12-14,06:35:37
39.926225,116.337735,0,312,39796.2747916667,2008-12-14,06:35:42
39.926225,116.337735,0,312,39796.2748263889,2008-12-14,06:35:45
39.926224,116.337732,0,312,39796.274849537,2008-12-14,06:35:47
39.926179,116.337731,0,314,39796.2749074074,2008-12-14,06:35:52
39.926146,116.337758,0,315,39796.2749652778,2008-12-14,06:35:57
39.926178,116.337812,0,313,39796.2750231481,2008-12-14,06:36:02
39.926178,116.337812,0,313,39796.2750578704,2008-12-14,06:36:05
39.926179,116.337806,0,313,39796.2750810185,2008-12-14,06:36:07
39.926191,116.337786,0,312,39796.2751388889,2008-12-14,06:36:12
39.926232,116.337704,0,311,39796.2751967593,2008-12-14,06:36:17
39.926195,116.337672,0,312,39796.2752546296,2008-12-14,06:36:22
39.926202,116.337701,0,313,39796.2753125,2008-12-14,06:36:27
39.92624,116.337722,0,313,39796.2753703704,2008-12-14,06:36:32
39.926256,116.33775,0,310,39796.2754282407,2008-12-14,06:36:37
39.926249,116.337702,0,310,39796.2754861111,2008-12-14,06:36:42
39.926182,116.33766,0,310,39796.2755439815,2008-12-14,06:36:47
39.926164,116.337703,0,312,39796.2756018518,2008-12-14,06:36:52
39.926169,116.337703,0,312,39796.2756597222,2008-12-14,06:36:57
39.926169,116.337703,0,312,39796.2756944444,2008-12-14,06:37:00
39.926175,116.337704,0,312,39796.2757175926,2008-12-14,06:37:02
39.926176,116.337716,0,312,39796.275775463,2008-12-14,06:37:07
39.926176,116.337716,0,312,39796.2758101852,2008-12-14,06:37:10
39.926176,116.337715,0,310,39796.2758333333,2008-12-14,06:37:12
39.926172,116.337729,0,310,39796.2758912037,2008-12-14,06:37:17
39.926172,116.337729,0,310,39796.2759259259,2008-12-14,06:37:20
39.926176,116.337737,0,311,39796.2759490741,2008-12-14,06:37:22
39.926192,116.337786,0,311,39796.2760069444,2008-12-14,06:37:27
39.926194,116.337791,0,310,39796.2760648148,2008-12-14,06:37:32
39.926194,116.337791,0,310,39796.276099537,2008-12-14,06:37:35
39.926197,116.337789,0,310,39796.2761226852,2008-12-14,06:37:37
39.926176,116.337761,0,310,39796.2761805556,2008-12-14,06:37:42
39.926083,116.337771,0,311,39796.2762384259,2008-12-14,06:37:47
39.926078,116.337795,0,310,39796.2762962963,2008-12-14,06:37:52
39.926078,116.337795,0,310,39796.2763310185,2008-12-14,06:37:55
39.926083,116.337793,0,310,39796.2763541667,2008-12-14,06:37:57
39.92627,116.337636,0,273,39796.291400463,2008-12-14,06:59:37
39.926285,116.337513,0,273,39796.2914583333,2008-12-14,06:59:42
39.926303,116.337446,0,274,39796.2915162037,2008-12-14,06:59:47
39.926326,116.33743,0,274,39796.2915740741,2008-12-14,06:59:52
39.926339,116.337409,0,275,39796.2916319444,2008-12-14,06:59:57
39.926359,116.337455,0,274,39796.2916898148,2008-12-14,07:00:02
39.926355,116.337488,0,272,39796.2917476852,2008-12-14,07:00:07
39.92636,116.337489,0,272,39796.2918055556,2008-12-14,07:00:12
39.92636,116.337489,0,272,39796.2918402778,2008-12-14,07:00:15
39.92636,116.337486,0,272,39796.2918634259,2008-12-14,07:00:17
39.926287,116.337499,0,273,39796.2919212963,2008-12-14,07:00:22
39.926229,116.337514,0,274,39796.2919791667,2008-12-14,07:00:27
39.926235,116.337553,0,274,39796.292037037,2008-12-14,07:00:32
39.926259,116.337518,0,273,39796.2920949074,2008-12-14,07:00:37
39.926302,116.337506,0,274,39796.2921527778,2008-12-14,07:00:42
39.92632,116.337545,0,273,39796.2922106481,2008-12-14,07:00:47
39.926351,116.337582,0,273,39796.2922685185,2008-12-14,07:00:52
39.926377,116.337542,0,273,39796.2923263889,2008-12-14,07:00:57
39.926374,116.337559,0,273,39796.2923842593,2008-12-14,07:01:02
39.926347,116.337539,0,272,39796.2924421296,2008-12-14,07:01:07
39.926345,116.337556,0,271,39796.2925,2008-12-14,07:01:12
39.926341,116.337603,0,272,39796.2925578704,2008-12-14,07:01:17
39.926298,116.337674,0,271,39796.2926157407,2008-12-14,07:01:22
39.926281,116.337685,0,270,39796.2926736111,2008-12-14,07:01:27
39.926259,116.337738,0,268,39796.2927314815,2008-12-14,07:01:32
39.926271,116.337756,0,268,39796.2927893519,2008-12-14,07:01:37
39.926255,116.337772,0,272,39796.2928472222,2008-12-14,07:01:42
39.926219,116.337738,0,274,39796.2929050926,2008-12-14,07:01:47
39.92622,116.337753,0,275,39796.292962963,2008-12-14,07:01:52
39.92622,116.337753,0,275,39796.2929976852,2008-12-14,07:01:55
39.926225,116.33776,0,276,39796.2930208333,2008-12-14,07:01:57
39.926248,116.337753,0,282,39796.2930787037,2008-12-14,07:02:02
39.926272,116.337824,0,284,39796.2931365741,2008-12-14,07:02:07
39.926259,116.337828,0,285,39796.2931944444,2008-12-14,07:02:12
39.926261,116.337806,0,289,39796.2932523148,2008-12-14,07:02:17
39.926312,116.337749,0,292,39796.2933101852,2008-12-14,07:02:22
39.92635,116.337717,0,297,39796.2933680556,2008-12-14,07:02:27
39.926372,116.337657,0,302,39796.2934259259,2008-12-14,07:02:32
39.92637,116.337605,0,309,39796.2934837963,2008-12-14,07:02:37
39.926394,116.337662,0,313,39796.2935416667,2008-12-14,07:02:42
39.926421,116.337677,0,318,39796.293599537,2008-12-14,07:02:47
39.926425,116.337698,0,315,39796.2936574074,2008-12-14,07:02:52
39.926403,116.337762,0,316,39796.2937152778,2008-12-14,07:02:57
39.926385,116.33776,0,316,39796.2937731481,2008-12-14,07:03:02
39.926364,116.337739,0,318,39796.2938310185,2008-12-14,07:03:07
39.926364,116.337739,0,318,39796.2938657407,2008-12-14,07:03:10
39.926367,116.337742,0,318,39796.2938888889,2008-12-14,07:03:12
39.926356,116.337759,0,318,39796.2939467593,2008-12-14,07:03:17
39.926348,116.337687,0,320,39796.2940046296,2008-12-14,07:03:22
39.92635,116.337688,0,320,39796.2940625,2008-12-14,07:03:27
39.926344,116.337681,0,320,39796.2941203704,2008-12-14,07:03:32
39.926341,116.337674,0,320,39796.2941782407,2008-12-14,07:03:37
39.926341,116.337674,0,320,39796.294212963,2008-12-14,07:03:40
39.926341,116.337676,0,320,39796.2942361111,2008-12-14,07:03:42
39.926336,116.337786,0,319,39796.2942939815,2008-12-14,07:03:47
39.926337,116.337821,0,319,39796.2943518519,2008-12-14,07:03:52
39.926352,116.337852,0,318,39796.2944097222,2008-12-14,07:03:57
39.926365,116.337913,0,322,39796.2944675926,2008-12-14,07:04:02
39.926366,116.337955,0,325,39796.294525463,2008-12-14,07:04:07
39.926366,116.337955,0,325,39796.2945601852,2008-12-14,07:04:10
39.926373,116.33795,0,330,39796.2945833333,2008-12-14,07:04:12
39.926383,116.337991,0,331,39796.2946412037,2008-12-14,07:04:17
39.926409,116.337997,0,335,39796.2946990741,2008-12-14,07:04:22
39.926411,116.337943,0,337,39796.2947569444,2008-12-14,07:04:27
39.926425,116.337928,0,339,39796.2948148148,2008-12-14,07:04:32
39.926425,116.337928,0,339,39796.294849537,2008-12-14,07:04:35
39.926432,116.337934,0,339,39796.2948726852,2008-12-14,07:04:37
39.926416,116.337945,0,340,39796.2949305556,2008-12-14,07:04:42
39.926432,116.337946,0,341,39796.2949884259,2008-12-14,07:04:47
39.926432,116.337946,0,341,39796.2950231481,2008-12-14,07:04:50
39.926437,116.337951,0,341,39796.2950462963,2008-12-14,07:04:52
39.926435,116.337998,0,340,39796.2951041667,2008-12-14,07:04:57
39.926408,116.337975,0,338,39796.295162037,2008-12-14,07:05:02
39.926398,116.337975,0,338,39796.2952199074,2008-12-14,07:05:07
39.926392,116.337969,0,338,39796.2952777778,2008-12-14,07:05:12
39.926392,116.337969,0,338,39796.2953125,2008-12-14,07:05:15
39.926399,116.337963,0,338,39796.2953356481,2008-12-14,07:05:17
39.926402,116.337979,0,336,39796.2953935185,2008-12-14,07:05:22
39.926402,116.337979,0,336,39796.2954282407,2008-12-14,07:05:25
39.926405,116.33798,0,336,39796.2954513889,2008-12-14,07:05:27
39.926397,116.33802,0,337,39796.2955092593,2008-12-14,07:05:32
39.926384,116.338113,0,339,39796.2955671296,2008-12-14,07:05:37
39.92639,116.338161,0,339,39796.295625,2008-12-14,07:05:42
39.926342,116.338138,0,338,39796.2956828704,2008-12-14,07:05:47
39.926313,116.338098,0,339,39796.2957407407,2008-12-14,07:05:52
39.926306,116.337979,0,336,39796.2957986111,2008-12-14,07:05:57
39.926299,116.337928,0,337,39796.2958564815,2008-12-14,07:06:02
39.926319,116.337932,0,339,39796.2959143519,2008-12-14,07:06:07
39.926325,116.337857,0,341,39796.2959722222,2008-12-14,07:06:12
39.926328,116.337756,0,342,39796.2960300926,2008-12-14,07:06:17
39.926301,116.337672,0,339,39796.296087963,2008-12-14,07:06:22
39.926301,116.337672,0,339,39796.2961226852,2008-12-14,07:06:25
39.9263,116.337665,0,340,39796.2961458333,2008-12-14,07:06:27
39.926331,116.337657,0,340,39796.2962037037,2008-12-14,07:06:32
39.926359,116.337654,0,340,39796.2962615741,2008-12-14,07:06:37
39.926369,116.337679,0,340,39796.2963194444,2008-12-14,07:06:42
39.926355,116.337826,0,341,39796.2963773148,2008-12-14,07:06:47
39.926362,116.337859,0,343,39796.2964351852,2008-12-14,07:06:52
39.926393,116.337967,0,347,39796.2964930556,2008-12-14,07:06:57
39.926425,116.337969,0,349,39796.2965509259,2008-12-14,07:07:02
39.926436,116.33802,0,354,39796.2966087963,2008-12-14,07:07:07
39.926458,116.33806,0,359,39796.2966666667,2008-12-14,07:07:12
39.926466,116.338026,0,358,39796.296724537,2008-12-14,07:07:17
39.926488,116.338022,0,358,39796.2967824074,2008-12-14,07:07:22
39.926489,116.338053,0,360,39796.2968402778,2008-12-14,07:07:27
39.926473,116.338045,0,359,39796.2968981481,2008-12-14,07:07:32
39.926477,116.338016,0,359,39796.2969560185,2008-12-14,07:07:37
39.926471,116.337977,0,360,39796.2970138889,2008-12-14,07:07:42
39.92644,116.337859,0,358,39796.2970717593,2008-12-14,07:07:47
39.92644,116.337859,0,358,39796.2971064815,2008-12-14,07:07:50
39.926448,116.337858,0,359,39796.2971296296,2008-12-14,07:07:52
39.926443,116.337839,0,358,39796.2971875,2008-12-14,07:07:57
39.92641,116.337915,0,360,39796.2972453704,2008-12-14,07:08:02
39.926427,116.337915,0,360,39796.2973032407,2008-12-14,07:08:07
39.926427,116.337915,0,360,39796.297337963,2008-12-14,07:08:10
39.926426,116.337919,0,360,39796.2973611111,2008-12-14,07:08:12
39.926385,116.337909,0,358,39796.2974189815,2008-12-14,07:08:17
39.92638,116.337863,0,355,39796.2974768518,2008-12-14,07:08:22
39.926411,116.337906,0,357,39796.2975347222,2008-12-14,07:08:27
39.926428,116.337856,0,357,39796.2975925926,2008-12-14,07:08:32
39.926428,116.337932,0,358,39796.297650463,2008-12-14,07:08:37
39.926426,116.337978,0,355,39796.2977083333,2008-12-14,07:08:42
39.926426,116.337978,0,355,39796.2977430556,2008-12-14,07:08:45
39.926419,116.337975,0,352,39796.2977662037,2008-12-14,07:08:47
39.92642,116.338045,0,352,39796.2978240741,2008-12-14,07:08:52
39.926445,116.33801,0,351,39796.2978819444,2008-12-14,07:08:57
39.926458,116.337952,0,349,39796.2979398148,2008-12-14,07:09:02
39.926469,116.338057,0,350,39796.2979976852,2008-12-14,07:09:07
39.926506,116.338138,0,351,39796.2980555556,2008-12-14,07:09:12
39.926522,116.338108,0,350,39796.2981134259,2008-12-14,07:09:17
39.926511,116.338119,0,349,39796.2981712963,2008-12-14,07:09:22
39.926502,116.338195,0,347,39796.2982291667,2008-12-14,07:09:27
39.926479,116.338147,0,342,39796.298287037,2008-12-14,07:09:32
39.926463,116.338141,0,338,39796.2983449074,2008-12-14,07:09:37
39.926415,116.33807,0,334,39796.2984027778,2008-12-14,07:09:42
39.926355,116.338017,0,330,39796.2984606481,2008-12-14,07:09:47
39.926295,116.337979,0,326,39796.2985185185,2008-12-14,07:09:52
39.926321,116.337953,0,325,39796.2985763889,2008-12-14,07:09:57
39.92632,116.337966,0,325,39796.2986342593,2008-12-14,07:10:02
39.926286,116.337987,0,326,39796.2986921296,2008-12-14,07:10:07
39.92629,116.337907,0,324,39796.29875,2008-12-14,07:10:12
39.926323,116.337893,0,322,39796.2988078704,2008-12-14,07:10:17
39.926356,116.337878,0,320,39796.2988657407,2008-12-14,07:10:22
39.926386,116.338095,0,319,39796.2989236111,2008-12-14,07:10:27
39.926449,116.338559,0,321,39796.2989814815,2008-12-14,07:10:32
39.926533,116.338739,0,320,39796.2990393518,2008-12-14,07:10:37
39.926505,116.33868,0,315,39796.2990972222,2008-12-14,07:10:42
39.926422,116.338453,0,309,39796.2991550926,2008-12-14,07:10:47
39.926364,116.338353,0,306,39796.299212963,2008-12-14,07:10:52
39.926327,116.338171,0,302,39796.2992708333,2008-12-14,07:10:57
39.926355,116.338094,0,299,39796.2993287037,2008-12-14,07:11:02
39.926356,116.337954,0,296,39796.2993865741,2008-12-14,07:11:07
39.926379,116.337994,0,294,39796.2994444444,2008-12-14,07:11:12
39.926326,116.337927,0,292,39796.2995023148,2008-12-14,07:11:17
39.926279,116.33788,0,289,39796.2995601852,2008-12-14,07:11:22
39.926328,116.338028,0,288,39796.2996180556,2008-12-14,07:11:27
39.926303,116.337972,0,286,39796.2996759259,2008-12-14,07:11:32
39.926306,116.337873,0,285,39796.2997337963,2008-12-14,07:11:37
39.926367,116.337827,0,284,39796.2997916667,2008-12-14,07:11:42
39.926401,116.33772,0,283,39796.299849537,2008-12-14,07:11:47
39.926444,116.337666,0,283,39796.2999074074,2008-12-14,07:11:52
39.926426,116.337614,0,281,39796.2999652778,2008-12-14,07:11:57
39.926396,116.337579,0,280,39796.3000231481,2008-12-14,07:12:02
39.926371,116.337605,0,279,39796.3000810185,2008-12-14,07:12:07
39.926374,116.33762,0,277,39796.3001388889,2008-12-14,07:12:12
39.926392,116.33773,0,278,39796.3001967593,2008-12-14,07:12:17
39.926408,116.337793,0,278,39796.3002546296,2008-12-14,07:12:22
39.9264,116.337876,0,277,39796.3003125,2008-12-14,07:12:27
39.926354,116.337932,0,277,39796.3003703704,2008-12-14,07:12:32
39.926309,116.337979,0,277,39796.3004282407,2008-12-14,07:12:37
39.926278,116.337959,0,275,39796.3004861111,2008-12-14,07:12:42
39.926285,116.337897,0,274,39796.3005439815,2008-12-14,07:12:47
39.926312,116.337826,0,273,39796.3006018519,2008-12-14,07:12:52
39.926325,116.337695,0,270,39796.3006597222,2008-12-14,07:12:57
39.926358,116.337696,0,269,39796.3007175926,2008-12-14,07:13:02
39.926336,116.337683,0,266,39796.300775463,2008-12-14,07:13:07
39.926295,116.337743,0,263,39796.3008333333,2008-12-14,07:13:12
39.92627,116.33786,0,261,39796.3008912037,2008-12-14,07:13:17
39.9262,116.337884,0,258,39796.3009490741,2008-12-14,07:13:22
39.926228,116.338004,0,257,39796.3010069444,2008-12-14,07:13:27
39.926254,116.338134,0,255,39796.3010648148,2008-12-14,07:13:32
39.926294,116.338142,0,252,39796.3011226852,2008-12-14,07:13:37
39.926257,116.338117,0,249,39796.3011805556,2008-12-14,07:13:42
39.926255,116.338015,0,245,39796.3012384259,2008-12-14,07:13:47
39.926227,116.337922,0,241,39796.3012962963,2008-12-14,07:13:52
39.926199,116.337773,0,238,39796.3013541667,2008-12-14,07:13:57
39.926198,116.337605,0,234,39796.301412037,2008-12-14,07:14:02
39.92619,116.337443,0,230,39796.3014699074,2008-12-14,07:14:07
39.926188,116.337391,0,230,39796.3015277778,2008-12-14,07:14:12
39.926162,116.337315,0,227,39796.3015856481,2008-12-14,07:14:17
39.926071,116.337122,0,223,39796.3016435185,2008-12-14,07:14:22
39.926002,116.337148,0,221,39796.3017013889,2008-12-14,07:14:27
39.92604,116.337286,0,219,39796.3017592593,2008-12-14,07:14:32
39.926192,116.337508,0,220,39796.3018171296,2008-12-14,07:14:37
39.926308,116.337741,0,220,39796.301875,2008-12-14,07:14:42
39.92633,116.337826,0,221,39796.3019328704,2008-12-14,07:14:47
39.926344,116.338182,0,216,39796.3019907407,2008-12-14,07:14:52
39.92637,116.33843,0,211,39796.3020486111,2008-12-14,07:14:57
39.926352,116.338695,0,209,39796.3021064815,2008-12-14,07:15:02
39.926373,116.338873,0,209,39796.3021643519,2008-12-14,07:15:07
39.926398,116.338965,0,207,39796.3022222222,2008-12-14,07:15:12
39.926421,116.339005,0,205,39796.3022800926,2008-12-14,07:15:17
39.926406,116.339057,0,203,39796.302337963,2008-12-14,07:15:22
39.926403,116.339022,0,197,39796.3023958333,2008-12-14,07:15:27
39.926387,116.338995,0,190,39796.3024537037,2008-12-14,07:15:32
39.926307,116.338993,0,184,39796.3025115741,2008-12-14,07:15:37
39.926271,116.338976,0,179,39796.3025694444,2008-12-14,07:15:42
39.926255,116.338891,0,174,39796.3026273148,2008-12-14,07:15:47
39.926261,116.338816,0,171,39796.3026851852,2008-12-14,07:15:52
39.926319,116.338817,0,169,39796.3027430556,2008-12-14,07:15:57
39.926334,116.338835,0,168,39796.3028009259,2008-12-14,07:16:02
39.926321,116.338778,0,168,39796.3028587963,2008-12-14,07:16:07
39.926289,116.33875,0,168,39796.3029166667,2008-12-14,07:16:12
39.926301,116.338711,0,166,39796.302974537,2008-12-14,07:16:17
39.926313,116.338656,0,163,39796.3030324074,2008-12-14,07:16:22
39.926348,116.338601,0,162,39796.3030902778,2008-12-14,07:16:27
39.926342,116.338647,0,164,39796.3031481481,2008-12-14,07:16:32
39.926313,116.338638,0,163,39796.3032060185,2008-12-14,07:16:37
39.926247,116.338558,0,160,39796.3032638889,2008-12-14,07:16:42
39.926258,116.338486,0,159,39796.3033217593,2008-12-14,07:16:47
39.926225,116.338341,0,158,39796.3033796296,2008-12-14,07:16:52
39.92621,116.338318,0,158,39796.3034375,2008-12-14,07:16:57
39.926231,116.338354,0,158,39796.3034953704,2008-12-14,07:17:02
39.926227,116.338329,0,157,39796.3035532407,2008-12-14,07:17:07
39.926272,116.338345,0,156,39796.3036111111,2008-12-14,07:17:12
39.926299,116.338351,0,153,39796.3036689815,2008-12-14,07:17:17
39.926314,116.338383,0,154,39796.3037268519,2008-12-14,07:17:22
39.926314,116.338383,0,154,39796.3037615741,2008-12-14,07:17:25
39.92632,116.338381,0,153,39796.3037847222,2008-12-14,07:17:27
39.92632,116.338453,0,155,39796.3038425926,2008-12-14,07:17:32
39.926345,116.338488,0,156,39796.303900463,2008-12-14,07:17:37
39.926295,116.338465,0,151,39796.3039583333,2008-12-14,07:17:42
39.926269,116.338409,0,147,39796.3040162037,2008-12-14,07:17:47
39.92626,116.338414,0,143,39796.3040740741,2008-12-14,07:17:52
39.926251,116.338454,0,136,39796.3041319444,2008-12-14,07:17:57
39.926249,116.338523,0,130,39796.3041898148,2008-12-14,07:18:02
39.926298,116.338521,0,126,39796.3042476852,2008-12-14,07:18:07
39.926316,116.338533,0,121,39796.3043055556,2008-12-14,07:18:12
39.926331,116.338559,0,119,39796.3043634259,2008-12-14,07:18:17
39.92632,116.33859,0,117,39796.3044212963,2008-12-14,07:18:22
39.926305,116.33859,0,112,39796.3044791667,2008-12-14,07:18:27
39.926323,116.338602,0,112,39796.304537037,2008-12-14,07:18:32
39.926323,116.338575,0,114,39796.3045949074,2008-12-14,07:18:37
39.926336,116.33857,0,119,39796.3046527778,2008-12-14,07:18:42
39.926287,116.338543,0,119,39796.3047106481,2008-12-14,07:18:47
39.92625,116.338546,0,119,39796.3047685185,2008-12-14,07:18:52
39.926246,116.338628,0,124,39796.3048263889,2008-12-14,07:18:57
39.92627,116.338631,0,127,39796.3048842593,2008-12-14,07:19:02
39.926286,116.33869,0,135,39796.3049421296,2008-12-14,07:19:07
39.926285,116.338738,0,141,39796.305,2008-12-14,07:19:12
39.926271,116.338704,0,145,39796.3050578704,2008-12-14,07:19:17
39.926264,116.338667,0,147,39796.3051157407,2008-12-14,07:19:22
39.926267,116.338642,0,149,39796.3051736111,2008-12-14,07:19:27
39.92629,116.338637,0,155,39796.3052314815,2008-12-14,07:19:32
39.926296,116.338639,0,157,39796.3052893518,2008-12-14,07:19:37
39.926296,116.338639,0,157,39796.3053240741,2008-12-14,07:19:40
39.926303,116.338635,0,156,39796.3053472222,2008-12-14,07:19:42
39.926284,116.338654,0,157,39796.3054050926,2008-12-14,07:19:47
39.926317,116.338705,0,159,39796.305462963,2008-12-14,07:19:52
39.926355,116.338753,0,163,39796.3055208333,2008-12-14,07:19:57
39.926412,116.338774,0,165,39796.3055787037,2008-12-14,07:20:02
39.926475,116.338714,0,167,39796.3056365741,2008-12-14,07:20:07
39.926453,116.338722,0,168,39796.3056944444,2008-12-14,07:20:12
39.926453,116.338695,0,169,39796.3057523148,2008-12-14,07:20:17
39.926459,116.338668,0,171,39796.3058101852,2008-12-14,07:20:22
39.926433,116.338676,0,174,39796.3058680556,2008-12-14,07:20:27
39.926419,116.338653,0,175,39796.3059259259,2008-12-14,07:20:32
39.926437,116.338586,0,177,39796.3059837963,2008-12-14,07:20:37
39.926441,116.338618,0,180,39796.3060416667,2008-12-14,07:20:42
39.92644,116.33863,0,182,39796.306099537,2008-12-14,07:20:47
39.926438,116.338632,0,183,39796.3061574074,2008-12-14,07:20:52
39.926438,116.338632,0,183,39796.3061921296,2008-12-14,07:20:55
39.926434,116.338636,0,183,39796.3062152778,2008-12-14,07:20:57
39.926421,116.338615,0,182,39796.3062731481,2008-12-14,07:21:02
39.926409,116.338629,0,181,39796.3063310185,2008-12-14,07:21:07
39.926423,116.338647,0,180,39796.3063888889,2008-12-14,07:21:12
39.926374,116.338596,0,179,39796.3064467593,2008-12-14,07:21:17
39.926318,116.338558,0,178,39796.3065046296,2008-12-14,07:21:22
39.926279,116.338578,0,179,39796.3065625,2008-12-14,07:21:27
39.926269,116.338627,0,180,39796.3066203704,2008-12-14,07:21:32
39.926254,116.338674,0,181,39796.3066782407,2008-12-14,07:21:37
39.926279,116.338699,0,182,39796.3067361111,2008-12-14,07:21:42
39.926274,116.338734,0,182,39796.3067939815,2008-12-14,07:21:47
39.926276,116.338591,0,186,39796.3068518518,2008-12-14,07:21:52
39.926255,116.338344,0,188,39796.3069097222,2008-12-14,07:21:57
39.926234,116.338131,0,189,39796.3069675926,2008-12-14,07:22:02
39.926234,116.337887,0,190,39796.307025463,2008-12-14,07:22:07
39.92619,116.337758,0,189,39796.3070833333,2008-12-14,07:22:12
39.926197,116.337665,0,190,39796.3071412037,2008-12-14,07:22:17
39.926182,116.337604,0,188,39796.3071990741,2008-12-14,07:22:22
39.926189,116.337559,0,186,39796.3072569444,2008-12-14,07:22:27
39.926228,116.337535,0,183,39796.3073148148,2008-12-14,07:22:32
39.926249,116.337479,0,181,39796.3073726852,2008-12-14,07:22:37
39.926293,116.337403,0,179,39796.3074305556,2008-12-14,07:22:42
39.926293,116.337437,0,176,39796.3074884259,2008-12-14,07:22:47
39.926328,116.337414,0,174,39796.3075462963,2008-12-14,07:22:52
39.926106,116.337225,0,63,39796.3105555556,2008-12-14,07:27:12
39.926099,116.337146,0,61,39796.3106134259,2008-12-14,07:27:17
39.926097,116.337137,0,58,39796.3106712963,2008-12-14,07:27:22
39.926097,116.337137,0,58,39796.3107060185,2008-12-14,07:27:25
39.926105,116.33714,0,56,39796.3107291667,2008-12-14,07:27:27
39.926112,116.337157,0,56,39796.310787037,2008-12-14,07:27:32
39.926115,116.337153,0,54,39796.3108449074,2008-12-14,07:27:37
39.926115,116.337153,0,54,39796.3108796296,2008-12-14,07:27:40
39.926119,116.337158,0,54,39796.3109027778,2008-12-14,07:27:42
39.926152,116.337196,0,54,39796.3109606481,2008-12-14,07:27:47
39.92617,116.337203,0,54,39796.3110185185,2008-12-14,07:27:52
39.926179,116.337202,0,54,39796.3110763889,2008-12-14,07:27:57
39.926184,116.337198,0,54,39796.3111342593,2008-12-14,07:28:02
39.926184,116.337198,0,54,39796.3111689815,2008-12-14,07:28:05
39.926183,116.337193,0,54,39796.3111921296,2008-12-14,07:28:07
39.926156,116.337201,0,55,39796.31125,2008-12-14,07:28:12
39.92614,116.337248,0,58,39796.3113078704,2008-12-14,07:28:17
39.926132,116.337269,0,60,39796.3113657407,2008-12-14,07:28:22
39.926115,116.337286,0,62,39796.3114236111,2008-12-14,07:28:27
39.926111,116.337253,0,64,39796.3114814815,2008-12-14,07:28:32
39.926095,116.337252,0,66,39796.3115393519,2008-12-14,07:28:37
39.926089,116.337261,0,68,39796.3115972222,2008-12-14,07:28:42
39.926089,116.337261,0,68,39796.3116319444,2008-12-14,07:28:45
39.926083,116.337253,0,68,39796.3116550926,2008-12-14,07:28:47
39.926048,116.337197,0,68,39796.311712963,2008-12-14,07:28:52
39.926084,116.337171,0,69,39796.3117708333,2008-12-14,07:28:57
39.926126,116.337174,0,70,39796.3118287037,2008-12-14,07:29:02
39.926145,116.337204,0,74,39796.3118865741,2008-12-14,07:29:07
39.926161,116.337215,0,75,39796.3119444444,2008-12-14,07:29:12
39.926161,116.337215,0,75,39796.3119791667,2008-12-14,07:29:15
39.926166,116.337218,0,75,39796.3120023148,2008-12-14,07:29:17
39.926166,116.33723,0,75,39796.3120601852,2008-12-14,07:29:22
39.926166,116.33723,0,75,39796.3120949074,2008-12-14,07:29:25
39.926166,116.337238,0,75,39796.3121180556,2008-12-14,07:29:27
39.926207,116.337258,0,77,39796.3121759259,2008-12-14,07:29:32
39.926216,116.33725,0,80,39796.3122337963,2008-12-14,07:29:37
39.926216,116.33725,0,80,39796.3122685185,2008-12-14,07:29:40
39.926214,116.33725,0,80,39796.3122916667,2008-12-14,07:29:42
39.926246,116.337227,0,81,39796.312349537,2008-12-14,07:29:47
39.926285,116.337187,0,83,39796.3124074074,2008-12-14,07:29:52
39.926267,116.337178,0,84,39796.3124652778,2008-12-14,07:29:57
39.926244,116.33723,0,86,39796.3125231481,2008-12-14,07:30:02
39.926226,116.337273,0,89,39796.3125810185,2008-12-14,07:30:07
39.926246,116.337308,0,90,39796.3126388889,2008-12-14,07:30:12
39.926212,116.337319,0,91,39796.3126967593,2008-12-14,07:30:17
39.926211,116.337374,0,91,39796.3127546296,2008-12-14,07:30:22
39.926136,116.337478,0,91,39796.3128125,2008-12-14,07:30:27
39.926145,116.337528,0,93,39796.3128703704,2008-12-14,07:30:32
39.926147,116.337567,0,94,39796.3129282407,2008-12-14,07:30:37
39.926171,116.337577,0,95,39796.3129861111,2008-12-14,07:30:42
39.926193,116.337561,0,99,39796.3130439815,2008-12-14,07:30:47
39.926224,116.337569,0,101,39796.3131018518,2008-12-14,07:30:52
39.926199,116.33758,0,104,39796.3131597222,2008-12-14,07:30:57
39.926198,116.337571,0,107,39796.3132175926,2008-12-14,07:31:02
39.926188,116.337573,0,109,39796.313275463,2008-12-14,07:31:07
39.926218,116.337561,0,110,39796.3133333333,2008-12-14,07:31:12
39.926225,116.33757,0,110,39796.3133912037,2008-12-14,07:31:17
39.926212,116.337511,0,113,39796.3134490741,2008-12-14,07:31:22
39.926275,116.337507,0,112,39796.3135069444,2008-12-14,07:31:27
39.926266,116.3375,0,113,39796.3135648148,2008-12-14,07:31:32
39.926234,116.337474,0,114,39796.3136226852,2008-12-14,07:31:37
39.926163,116.3374,0,118,39796.3136805556,2008-12-14,07:31:42
39.926137,116.337363,0,121,39796.3137384259,2008-12-14,07:31:47
39.926144,116.337286,0,124,39796.3137962963,2008-12-14,07:31:52
39.926188,116.337207,0,125,39796.3138541667,2008-12-14,07:31:57
39.9262,116.337232,0,127,39796.313912037,2008-12-14,07:32:02
39.92618,116.337254,0,128,39796.3139699074,2008-12-14,07:32:07
39.926182,116.33725,0,128,39796.3140277778,2008-12-14,07:32:12
39.926187,116.337252,0,128,39796.3140856481,2008-12-14,07:32:17
39.926184,116.337255,0,128,39796.3141435185,2008-12-14,07:32:22
39.926179,116.337261,0,128,39796.3142013889,2008-12-14,07:32:27
39.926179,116.337261,0,128,39796.3142361111,2008-12-14,07:32:30
39.926172,116.337264,0,128,39796.3142592593,2008-12-14,07:32:32
39.92617,116.337274,0,128,39796.3143171296,2008-12-14,07:32:37
39.926174,116.337288,0,128,39796.314375,2008-12-14,07:32:42
39.926217,116.337373,0,130,39796.3144328704,2008-12-14,07:32:47
39.926202,116.337442,0,134,39796.3144907407,2008-12-14,07:32:52
39.926185,116.337491,0,137,39796.3145486111,2008-12-14,07:32:57
39.926249,116.337459,0,136,39796.3146064815,2008-12-14,07:33:02
39.92625,116.337426,0,137,39796.3146643518,2008-12-14,07:33:07
39.926247,116.337441,0,138,39796.3147222222,2008-12-14,07:33:12
39.926247,116.337451,0,138,39796.3147800926,2008-12-14,07:33:17
39.926247,116.337451,0,138,39796.3148148148,2008-12-14,07:33:20
39.926243,116.337453,0,138,39796.314837963,2008-12-14,07:33:22
39.926212,116.337428,0,140,39796.3148958333,2008-12-14,07:33:27
39.926194,116.337415,0,140,39796.3149537037,2008-12-14,07:33:32
39.926205,116.337388,0,140,39796.3150115741,2008-12-14,07:33:37
39.926203,116.337361,0,141,39796.3150694444,2008-12-14,07:33:42
39.926218,116.337313,0,141,39796.3151273148,2008-12-14,07:33:47
39.926262,116.337296,0,143,39796.3151851852,2008-12-14,07:33:52
39.926258,116.337307,0,143,39796.3152430556,2008-12-14,07:33:57
39.926258,116.337307,0,143,39796.3152777778,2008-12-14,07:34:00
39.926256,116.337303,0,143,39796.3153009259,2008-12-14,07:34:02
39.926282,116.337376,0,144,39796.3153587963,2008-12-14,07:34:07
39.926357,116.337477,0,143,39796.3154166667,2008-12-14,07:34:12
39.92639,116.337524,0,143,39796.315474537,2008-12-14,07:34:17
39.926321,116.337537,0,144,39796.3155324074,2008-12-14,07:34:22
39.9263,116.33755,0,145,39796.3155902778,2008-12-14,07:34:27
39.926319,116.337576,0,146,39796.3156481481,2008-12-14,07:34:32
39.926339,116.337599,0,147,39796.3157060185,2008-12-14,07:34:37
39.926365,116.337606,0,147,39796.3157638889,2008-12-14,07:34:42
39.926361,116.337617,0,148,39796.3158217593,2008-12-14,07:34:47
39.926318,116.337621,0,149,39796.3158796296,2008-12-14,07:34:52
39.926361,116.33762,0,150,39796.3159375,2008-12-14,07:34:57
39.926326,116.337617,0,150,39796.3159953704,2008-12-14,07:35:02
39.926286,116.337615,0,152,39796.3160532407,2008-12-14,07:35:07
39.926194,116.337649,0,154,39796.3161111111,2008-12-14,07:35:12
39.926149,116.337669,0,157,39796.3161689815,2008-12-14,07:35:17
39.926198,116.337667,0,160,39796.3162268519,2008-12-14,07:35:22
39.926193,116.337602,0,160,39796.3162847222,2008-12-14,07:35:27
39.926193,116.337602,0,160,39796.3163194444,2008-12-14,07:35:30
39.926197,116.337601,0,161,39796.3163425926,2008-12-14,07:35:32
39.926134,116.337636,0,163,39796.316400463,2008-12-14,07:35:37
39.926149,116.337642,0,165,39796.3164583333,2008-12-14,07:35:42
39.92622,116.337718,0,168,39796.3165162037,2008-12-14,07:35:47
39.92624,116.337719,0,169,39796.3165740741,2008-12-14,07:35:52
39.926256,116.337724,0,170,39796.3166319444,2008-12-14,07:35:57
39.926277,116.337689,0,170,39796.3166898148,2008-12-14,07:36:02
39.926333,116.33765,0,171,39796.3167476852,2008-12-14,07:36:07
39.926339,116.337625,0,172,39796.3168055556,2008-12-14,07:36:12
39.926327,116.337594,0,172,39796.3168634259,2008-12-14,07:36:17
39.926323,116.337541,0,173,39796.3169212963,2008-12-14,07:36:22
39.926371,116.337497,0,173,39796.3169791667,2008-12-14,07:36:27
39.926389,116.337487,0,174,39796.317037037,2008-12-14,07:36:32
39.926361,116.33745,0,173,39796.3170949074,2008-12-14,07:36:37
39.926367,116.337429,0,172,39796.3171527778,2008-12-14,07:36:42
39.926358,116.337413,0,172,39796.3172106481,2008-12-14,07:36:47
39.926334,116.337394,0,173,39796.3172685185,2008-12-14,07:36:52
39.926287,116.337368,0,172,39796.3173263889,2008-12-14,07:36:57
39.926267,116.337355,0,172,39796.3173842593,2008-12-14,07:37:02
39.926244,116.337336,0,172,39796.3174421296,2008-12-14,07:37:07
39.926244,116.337336,0,172,39796.3174768519,2008-12-14,07:37:10
39.926244,116.337335,0,172,39796.3175,2008-12-14,07:37:12
39.926248,116.337359,0,172,39796.3175578704,2008-12-14,07:37:17
39.926236,116.337347,0,172,39796.3176157407,2008-12-14,07:37:22
39.926233,116.337299,0,171,39796.3176736111,2008-12-14,07:37:27
39.926227,116.337199,0,170,39796.3177314815,2008-12-14,07:37:32
39.926195,116.33715,0,170,39796.3177893519,2008-12-14,07:37:37
39.9262,116.337056,0,170,39796.3178472222,2008-12-14,07:37:42
39.926198,116.336996,0,170,39796.3179050926,2008-12-14,07:37:47
39.926184,116.336939,0,170,39796.317962963,2008-12-14,07:37:52
39.926187,116.336892,0,170,39796.3180208333,2008-12-14,07:37:57
39.926152,116.336882,0,169,39796.3180787037,2008-12-14,07:38:02
39.926183,116.336936,0,172,39796.3181365741,2008-12-14,07:38:07
39.92619,116.337063,0,175,39796.3181944444,2008-12-14,07:38:12
39.926164,116.337093,0,173,39796.3182523148,2008-12-14,07:38:17
39.926158,116.337126,0,173,39796.3183101852,2008-12-14,07:38:22
39.926125,116.337173,0,172,39796.3183680556,2008-12-14,07:38:27
39.92617,116.337251,0,174,39796.3184259259,2008-12-14,07:38:32
39.92617,116.337251,0,174,39796.3184606481,2008-12-14,07:38:35
39.926169,116.337248,0,174,39796.3184837963,2008-12-14,07:38:37
39.926218,116.337395,0,178,39796.3185416667,2008-12-14,07:38:42
39.926257,116.337476,0,180,39796.318599537,2008-12-14,07:38:47
39.926279,116.337532,0,182,39796.3186574074,2008-12-14,07:38:52
39.926312,116.33762,0,187,39796.3187152778,2008-12-14,07:38:57
39.926352,116.33771,0,190,39796.3187731481,2008-12-14,07:39:02
39.926356,116.337759,0,191,39796.3188310185,2008-12-14,07:39:07
39.926363,116.337891,0,193,39796.3188888889,2008-12-14,07:39:12
39.926374,116.33801,0,194,39796.3189467593,2008-12-14,07:39:17
39.926388,116.33815,0,196,39796.3190046296,2008-12-14,07:39:22
39.92642,116.338263,0,196,39796.3190625,2008-12-14,07:39:27
39.92649,116.338375,0,194,39796.3191203704,2008-12-14,07:39:32
39.926522,116.3385,0,192,39796.3191782407,2008-12-14,07:39:37
39.926526,116.338611,0,191,39796.3192361111,2008-12-14,07:39:42
39.926466,116.338727,0,190,39796.3192939815,2008-12-14,07:39:47
39.926453,116.338791,0,189,39796.3193518519,2008-12-14,07:39:52
39.926449,116.33881,0,189,39796.3194097222,2008-12-14,07:39:57
39.926477,116.338836,0,189,39796.3194675926,2008-12-14,07:40:02
39.926437,116.338878,0,188,39796.319525463,2008-12-14,07:40:07
39.926465,116.338915,0,188,39796.3195833333,2008-12-14,07:40:12
39.926445,116.338922,0,188,39796.3196412037,2008-12-14,07:40:17
39.92642,116.338908,0,188,39796.3196990741,2008-12-14,07:40:22
39.926391,116.338829,0,189,39796.3197569444,2008-12-14,07:40:27
39.926401,116.338762,0,189,39796.3198148148,2008-12-14,07:40:32
39.926378,116.338722,0,190,39796.3198726852,2008-12-14,07:40:37
39.926413,116.338631,0,192,39796.3199305556,2008-12-14,07:40:42
39.926477,116.33854,0,191,39796.3199884259,2008-12-14,07:40:47
39.926467,116.338508,0,190,39796.3200462963,2008-12-14,07:40:52
39.926488,116.338396,0,189,39796.3201041667,2008-12-14,07:40:57
39.926478,116.338278,0,189,39796.320162037,2008-12-14,07:41:02
39.926468,116.338093,0,189,39796.3202199074,2008-12-14,07:41:07
39.926414,116.337978,0,191,39796.3202777778,2008-12-14,07:41:12
39.926405,116.337828,0,191,39796.3203356481,2008-12-14,07:41:17
39.926387,116.337707,0,194,39796.3203935185,2008-12-14,07:41:22
39.926386,116.337592,0,195,39796.3204513889,2008-12-14,07:41:27
39.926336,116.33752,0,196,39796.3205092593,2008-12-14,07:41:32
39.926329,116.337423,0,199,39796.3205671296,2008-12-14,07:41:37
39.926357,116.337422,0,203,39796.320625,2008-12-14,07:41:42
39.926333,116.337378,0,204,39796.3206828704,2008-12-14,07:41:47
39.926309,116.337358,0,206,39796.3207407407,2008-12-14,07:41:52
39.926346,116.337415,0,206,39796.3207986111,2008-12-14,07:41:57
39.92642,116.337523,0,207,39796.3208564815,2008-12-14,07:42:02
39.926418,116.337624,0,211,39796.3209143518,2008-12-14,07:42:07
39.926425,116.337678,0,218,39796.3209722222,2008-12-14,07:42:12
39.926408,116.337737,0,224,39796.3210300926,2008-12-14,07:42:17
39.926436,116.33775,0,226,39796.321087963,2008-12-14,07:42:22
39.926453,116.337792,0,229,39796.3211458333,2008-12-14,07:42:27
39.926448,116.337765,0,229,39796.3212037037,2008-12-14,07:42:32
39.926409,116.337707,0,228,39796.3212615741,2008-12-14,07:42:37
39.926326,116.337636,0,228,39796.3213194444,2008-12-14,07:42:42
39.926326,116.337636,0,228,39796.3213541667,2008-12-14,07:42:45
39.92632,116.337639,0,225,39796.3213773148,2008-12-14,07:42:47
39.926343,116.337654,0,221,39796.3214351852,2008-12-14,07:42:52
39.926343,116.337654,0,221,39796.3214699074,2008-12-14,07:42:55
39.926351,116.337662,0,218,39796.3214930556,2008-12-14,07:42:57
39.926394,116.337745,0,213,39796.3215509259,2008-12-14,07:43:02
39.926357,116.337683,0,210,39796.3216087963,2008-12-14,07:43:07
39.926321,116.337582,0,207,39796.3216666667,2008-12-14,07:43:12
39.926312,116.337586,0,202,39796.321724537,2008-12-14,07:43:17
39.926261,116.337604,0,198,39796.3217824074,2008-12-14,07:43:22
39.926213,116.337563,0,193,39796.3218402778,2008-12-14,07:43:27
39.92624,116.337489,0,192,39796.3218981481,2008-12-14,07:43:32
39.926262,116.337439,0,189,39796.3219560185,2008-12-14,07:43:37
39.926262,116.337439,0,189,39796.3219907407,2008-12-14,07:43:40
39.926254,116.337437,0,187,39796.3220138889,2008-12-14,07:43:42
39.926294,116.337468,0,185,39796.3220717593,2008-12-14,07:43:47
39.926294,116.337468,0,185,39796.3221064815,2008-12-14,07:43:50
39.926292,116.337472,0,183,39796.3221296296,2008-12-14,07:43:52
39.926301,116.337433,0,181,39796.3221875,2008-12-14,07:43:57
39.926321,116.337498,0,177,39796.3222453704,2008-12-14,07:44:02
39.926327,116.337507,0,176,39796.3223032407,2008-12-14,07:44:07
39.926315,116.337513,0,174,39796.3223611111,2008-12-14,07:44:12
39.926296,116.33749,0,172,39796.3224189815,2008-12-14,07:44:17
39.926256,116.337439,0,169,39796.3224768518,2008-12-14,07:44:22
39.926221,116.337351,0,166,39796.3225347222,2008-12-14,07:44:27
39.926209,116.337308,0,160,39796.3225925926,2008-12-14,07:44:32
39.92617,116.337217,0,153,39796.322650463,2008-12-14,07:44:37
39.92615,116.337139,0,145,39796.3227083333,2008-12-14,07:44:42
39.926163,116.337117,0,136,39796.3227662037,2008-12-14,07:44:47
39.926191,116.337117,0,126,39796.3228240741,2008-12-14,07:44:52
39.926186,116.337096,0,115,39796.3228819444,2008-12-14,07:44:57
39.926138,116.337052,0,105,39796.3229398148,2008-12-14,07:45:02
39.926138,116.336981,0,94,39796.3229976852,2008-12-14,07:45:07
39.926158,116.336885,0,82,39796.3230555556,2008-12-14,07:45:12
39.926235,116.336839,0,70,39796.3231134259,2008-12-14,07:45:17
39.926277,116.336817,0,55,39796.3231712963,2008-12-14,07:45:22
39.926242,116.33684,0,40,39796.3232291667,2008-12-14,07:45:27
39.926196,116.336929,0,23,39796.323287037,2008-12-14,07:45:32
39.926192,116.336976,0,10,39796.3233449074,2008-12-14,07:45:37
39.926125,116.336884,0,-2,39796.3234027778,2008-12-14,07:45:42
39.926013,116.336804,0,-14,39796.3234606481,2008-12-14,07:45:47
39.925995,116.336804,0,-28,39796.3235185185,2008-12-14,07:45:52
39.925955,116.336847,0,-43,39796.3235763889,2008-12-14,07:45:57
39.925953,116.336772,0,-54,39796.3236342593,2008-12-14,07:46:02
39.925933,116.33672,0,-60,39796.3236921296,2008-12-14,07:46:07
39.925882,116.336758,0,-68,39796.32375,2008-12-14,07:46:12
39.925814,116.336836,0,-73,39796.3238078704,2008-12-14,07:46:17
39.925787,116.336818,0,-76,39796.3238657407,2008-12-14,07:46:22
39.925946,116.336969,0,-32,39796.3239236111,2008-12-14,07:46:27
39.925921,116.337015,0,-27,39796.3239814815,2008-12-14,07:46:32
39.925872,116.337078,0,-23,39796.3240393519,2008-12-14,07:46:37
39.925848,116.337053,0,-20,39796.3240972222,2008-12-14,07:46:42
39.925845,116.337089,0,-19,39796.3241550926,2008-12-14,07:46:47
39.925885,116.337017,0,-11,39796.324212963,2008-12-14,07:46:52
39.925915,116.337072,0,4,39796.3242708333,2008-12-14,07:46:57
39.925901,116.336998,0,7,39796.3243287037,2008-12-14,07:47:02
39.925908,116.336995,0,8,39796.3243865741,2008-12-14,07:47:07
39.925908,116.336995,0,8,39796.3244212963,2008-12-14,07:47:10
39.925908,116.337002,0,8,39796.3244444444,2008-12-14,07:47:12
39.925939,116.33712,0,6,39796.3245023148,2008-12-14,07:47:17
39.925913,116.337166,0,6,39796.3245601852,2008-12-14,07:47:22
39.925898,116.337118,0,7,39796.3246180556,2008-12-14,07:47:27
39.925928,116.337096,0,7,39796.3246759259,2008-12-14,07:47:32
39.925933,116.337078,0,7,39796.3247337963,2008-12-14,07:47:37
39.925933,116.337078,0,7,39796.3247685185,2008-12-14,07:47:40
39.925939,116.337075,0,12,39796.3247916667,2008-12-14,07:47:42
39.925889,116.337075,0,15,39796.324849537,2008-12-14,07:47:47
39.925923,116.337087,0,24,39796.3249074074,2008-12-14,07:47:52
39.926001,116.337034,0,36,39796.3249652778,2008-12-14,07:47:57
39.925967,116.336966,0,37,39796.3250231481,2008-12-14,07:48:02
39.925946,116.336974,0,37,39796.3250810185,2008-12-14,07:48:07
39.925922,116.336919,0,36,39796.3251388889,2008-12-14,07:48:12
39.925883,116.336885,0,36,39796.3251967593,2008-12-14,07:48:17
39.925859,116.336882,0,35,39796.3252546296,2008-12-14,07:48:22
39.925879,116.336881,0,35,39796.3253125,2008-12-14,07:48:27
39.925982,116.336906,0,44,39796.3253703704,2008-12-14,07:48:32
39.926017,116.336913,0,48,39796.3254282407,2008-12-14,07:48:37
39.926095,116.336967,0,54,39796.3254861111,2008-12-14,07:48:42
39.926094,116.336992,0,53,39796.3255439815,2008-12-14,07:48:47
39.926045,116.33702,0,54,39796.3256018519,2008-12-14,07:48:52
39.926024,116.337098,0,56,39796.3256597222,2008-12-14,07:48:57
39.926016,116.337109,0,55,39796.3257175926,2008-12-14,07:49:02
39.925966,116.337092,0,56,39796.325775463,2008-12-14,07:49:07
39.925935,116.337072,0,56,39796.3258333333,2008-12-14,07:49:12
39.925892,116.337052,0,56,39796.3258912037,2008-12-14,07:49:17
39.925904,116.337077,0,55,39796.3259490741,2008-12-14,07:49:22
39.925963,116.337039,0,54,39796.3260069444,2008-12-14,07:49:27
39.925963,116.337039,0,54,39796.3260416667,2008-12-14,07:49:30
39.92597,116.337038,0,54,39796.3260648148,2008-12-14,07:49:32
39.925999,116.337019,0,53,39796.3261226852,2008-12-14,07:49:37
39.92607,116.337042,0,56,39796.3261805556,2008-12-14,07:49:42
39.92612,116.336998,0,55,39796.3262384259,2008-12-14,07:49:47
39.926108,116.336953,0,54,39796.3262962963,2008-12-14,07:49:52
39.926112,116.336944,0,53,39796.3263541667,2008-12-14,07:49:57
39.926088,116.336918,0,53,39796.326412037,2008-12-14,07:50:02
39.926091,116.336992,0,55,39796.3264699074,2008-12-14,07:50:07
39.926044,116.337046,0,55,39796.3265277778,2008-12-14,07:50:12
39.926011,116.337076,0,55,39796.3265856481,2008-12-14,07:50:17
39.925979,116.337114,0,58,39796.3266435185,2008-12-14,07:50:22
39.925957,116.337124,0,58,39796.3267013889,2008-12-14,07:50:27
39.926027,116.338344,0,59,39796.3267592593,2008-12-14,07:50:32
39.926273,116.338732,0,66,39796.3268171296,2008-12-14,07:50:37
39.926297,116.339036,0,71,39796.326875,2008-12-14,07:50:42
39.926358,116.339213,0,74,39796.3269328704,2008-12-14,07:50:47
39.926385,116.339221,0,75,39796.3269907407,2008-12-14,07:50:52
39.926415,116.339134,0,77,39796.3270486111,2008-12-14,07:50:57
39.926321,116.339375,0,81,39796.3271064815,2008-12-14,07:51:02
39.926231,116.33951,0,83,39796.3271643519,2008-12-14,07:51:07
39.926226,116.339352,0,85,39796.3272222222,2008-12-14,07:51:12
39.926255,116.339114,0,95,39796.3272800926,2008-12-14,07:51:17
39.926264,116.339065,0,99,39796.327337963,2008-12-14,07:51:22
39.926281,116.339054,0,99,39796.3273958333,2008-12-14,07:51:27
39.926301,116.339003,0,103,39796.3274537037,2008-12-14,07:51:32
39.926294,116.338979,0,104,39796.3275115741,2008-12-14,07:51:37
39.926261,116.338882,0,114,39796.3275694444,2008-12-14,07:51:42
39.926185,116.338858,0,118,39796.3276273148,2008-12-14,07:51:47
39.92621,116.338767,0,117,39796.3276851852,2008-12-14,07:51:52
39.926195,116.338666,0,118,39796.3277430556,2008-12-14,07:51:57
39.926191,116.338541,0,119,39796.3278009259,2008-12-14,07:52:02
39.926186,116.338499,0,120,39796.3278587963,2008-12-14,07:52:07
39.9262,116.338321,0,126,39796.3279166667,2008-12-14,07:52:12
39.926211,116.338068,0,127,39796.327974537,2008-12-14,07:52:17
39.926248,116.337841,0,127,39796.3280324074,2008-12-14,07:52:22
39.926253,116.337793,0,125,39796.3280902778,2008-12-14,07:52:27
39.926242,116.337708,0,123,39796.3281481481,2008-12-14,07:52:32
39.926157,116.337641,0,122,39796.3282060185,2008-12-14,07:52:37
39.926099,116.337612,0,119,39796.3282638889,2008-12-14,07:52:42
39.926032,116.337551,0,115,39796.3283217593,2008-12-14,07:52:47
39.926021,116.337468,0,109,39796.3283796296,2008-12-14,07:52:52
39.926002,116.337407,0,104,39796.3284375,2008-12-14,07:52:57
39.925944,116.337353,0,100,39796.3284953704,2008-12-14,07:53:02
39.925924,116.337296,0,96,39796.3285532407,2008-12-14,07:53:07
39.925882,116.33725,0,91,39796.3286111111,2008-12-14,07:53:12
39.925893,116.337133,0,83,39796.3286689815,2008-12-14,07:53:17
39.925923,116.337046,0,76,39796.3287268518,2008-12-14,07:53:22
39.92593,116.337006,0,69,39796.3287847222,2008-12-14,07:53:27
39.925945,116.337027,0,65,39796.3288425926,2008-12-14,07:53:32
39.925953,116.337044,0,62,39796.328900463,2008-12-14,07:53:37
39.92593,116.337096,0,59,39796.3289583333,2008-12-14,07:53:42
39.925996,116.337117,0,55,39796.3290162037,2008-12-14,07:53:47
39.925946,116.337149,0,47,39796.3290740741,2008-12-14,07:53:52
39.925893,116.337134,0,40,39796.3291319444,2008-12-14,07:53:57
39.925879,116.337077,0,32,39796.3291898148,2008-12-14,07:54:02
39.925817,116.337034,0,24,39796.3292476852,2008-12-14,07:54:07
39.925751,116.336969,0,16,39796.3293055556,2008-12-14,07:54:12
39.925734,116.336933,0,13,39796.3293634259,2008-12-14,07:54:17
39.925712,116.336959,0,13,39796.3294212963,2008-12-14,07:54:22
39.925674,116.336918,0,12,39796.3294791667,2008-12-14,07:54:27
39.92562,116.336878,0,9,39796.329537037,2008-12-14,07:54:32
39.9255,116.336828,0,7,39796.3295949074,2008-12-14,07:54:37
39.925332,116.336798,0,9,39796.3296527778,2008-12-14,07:54:42
39.9253,116.336792,0,3,39796.3297106481,2008-12-14,07:54:47
39.925266,116.33671,0,-6,39796.3297685185,2008-12-14,07:54:52
39.925275,116.336584,0,-13,39796.3298263889,2008-12-14,07:54:57
39.925285,116.336473,0,-24,39796.3298842593,2008-12-14,07:55:02
39.925322,116.336358,0,-36,39796.3299421296,2008-12-14,07:55:07
39.925372,116.336315,0,-38,39796.33,2008-12-14,07:55:12
39.925366,116.336337,0,-30,39796.3300578704,2008-12-14,07:55:17
39.925428,116.336405,0,-23,39796.3301157407,2008-12-14,07:55:22
39.925487,116.336492,0,-35,39796.3301736111,2008-12-14,07:55:27
39.92548,116.336648,0,-49,39796.3302314815,2008-12-14,07:55:32
39.925488,116.336632,0,-61,39796.3302893518,2008-12-14,07:55:37
39.925439,116.336648,0,-72,39796.3303472222,2008-12-14,07:55:42
39.92541,116.336631,0,-84,39796.3304050926,2008-12-14,07:55:47
39.925415,116.336675,0,-95,39796.330462963,2008-12-14,07:55:52
39.925478,116.336681,0,-106,39796.3305208333,2008-12-14,07:55:57
39.925556,116.336646,0,-117,39796.3305787037,2008-12-14,07:56:02
39.925648,116.336584,0,-121,39796.3306365741,2008-12-14,07:56:07
39.925614,116.336557,0,-123,39796.3306944444,2008-12-14,07:56:12
39.925503,116.336549,0,-125,39796.3307523148,2008-12-14,07:56:17
39.925486,116.336522,0,-127,39796.3308101852,2008-12-14,07:56:22
39.925471,116.336485,0,-129,39796.3308680556,2008-12-14,07:56:27
39.925476,116.336409,0,-132,39796.3309259259,2008-12-14,07:56:32
39.925505,116.336397,0,-135,39796.3309837963,2008-12-14,07:56:37
39.925505,116.336397,0,-135,39796.3310185185,2008-12-14,07:56:40
39.925505,116.336389,0,-138,39796.3310416667,2008-12-14,07:56:42
39.925551,116.336386,0,-143,39796.331099537,2008-12-14,07:56:47
39.925572,116.336354,0,-148,39796.3311574074,2008-12-14,07:56:52
39.925607,116.336337,0,-154,39796.3312152778,2008-12-14,07:56:57
39.925759,116.336587,0,-101,39796.333587963,2008-12-14,08:00:22
39.925918,116.33671,0,-88,39796.3336458333,2008-12-14,08:00:27
39.925949,116.336782,0,-83,39796.3337037037,2008-12-14,08:00:32
39.925964,116.336818,0,-79,39796.3337615741,2008-12-14,08:00:37
39.926012,116.337036,0,-71,39796.3338194444,2008-12-14,08:00:42
39.926074,116.337072,0,-66,39796.3338773148,2008-12-14,08:00:47
39.926013,116.337135,0,-61,39796.3339351852,2008-12-14,08:00:52
39.926037,116.337195,0,-61,39796.3339930556,2008-12-14,08:00:57
39.92604,116.337532,0,-53,39796.3340509259,2008-12-14,08:01:02
39.926064,116.337629,0,-47,39796.3341087963,2008-12-14,08:01:07
39.926036,116.337602,0,-44,39796.3341666667,2008-12-14,08:01:12
39.925846,116.337592,0,-40,39796.334224537,2008-12-14,08:01:17
39.92573,116.337692,0,-39,39796.3342824074,2008-12-14,08:01:22
39.925768,116.337518,0,-39,39796.3343402778,2008-12-14,08:01:27
39.925723,116.337498,0,-38,39796.3343981481,2008-12-14,08:01:32
39.925729,116.337256,0,-38,39796.3344560185,2008-12-14,08:01:37
39.92573,116.337075,0,-38,39796.3345138889,2008-12-14,08:01:42
39.925714,116.337,0,-38,39796.3345717593,2008-12-14,08:01:47
39.925628,116.33704,0,-39,39796.3346296296,2008-12-14,08:01:52
39.925514,116.337121,0,-40,39796.3346875,2008-12-14,08:01:57
39.925737,116.336831,0,-42,39796.3347453704,2008-12-14,08:02:02
39.925754,116.336814,0,-43,39796.3348032407,2008-12-14,08:02:07
39.925986,116.336862,0,-35,39796.3348611111,2008-12-14,08:02:12
39.926142,116.336884,0,-30,39796.3349189815,2008-12-14,08:02:17
39.926011,116.336996,0,-29,39796.3349768519,2008-12-14,08:02:22
39.925787,116.337266,0,-30,39796.3350347222,2008-12-14,08:02:27
39.925631,116.337471,0,-31,39796.3350925926,2008-12-14,08:02:32
39.925534,116.337605,0,-32,39796.335150463,2008-12-14,08:02:37
39.925426,116.337739,0,-34,39796.3352083333,2008-12-14,08:02:42
39.925338,116.33789,0,-35,39796.3352662037,2008-12-14,08:02:47
39.925369,116.337948,0,-38,39796.3353240741,2008-12-14,08:02:52
39.925437,116.33793,0,-40,39796.3353819444,2008-12-14,08:02:57
39.925511,116.337917,0,-41,39796.3354398148,2008-12-14,08:03:02
39.925531,116.337959,0,-43,39796.3354976852,2008-12-14,08:03:07
39.925514,116.338054,0,-45,39796.3355555556,2008-12-14,08:03:12
39.925544,116.338095,0,-47,39796.3356134259,2008-12-14,08:03:17
39.925555,116.338055,0,-48,39796.3356712963,2008-12-14,08:03:22
39.925411,116.338189,0,-49,39796.3357291667,2008-12-14,08:03:27
39.925439,116.338163,0,-49,39796.335787037,2008-12-14,08:03:32
39.925483,116.338112,0,-50,39796.3358449074,2008-12-14,08:03:37
39.925528,116.338069,0,-50,39796.3359027778,2008-12-14,08:03:42
39.925685,116.337897,0,-51,39796.3359606481,2008-12-14,08:03:47
39.925799,116.337768,0,-50,39796.3360185185,2008-12-14,08:03:52
39.925832,116.337688,0,-49,39796.3360763889,2008-12-14,08:03:57
39.925811,116.33756,0,-46,39796.3361342593,2008-12-14,08:04:02
39.925811,116.33756,0,-46,39796.3361689815,2008-12-14,08:04:05
39.925803,116.337558,0,-46,39796.3361921296,2008-12-14,08:04:07
39.925797,116.337582,0,-44,39796.33625,2008-12-14,08:04:12
39.925797,116.337582,0,-44,39796.3362847222,2008-12-14,08:04:15
39.925797,116.337584,0,-42,39796.3363078704,2008-12-14,08:04:17
39.925873,116.337518,0,-40,39796.3363657407,2008-12-14,08:04:22
39.926093,116.337349,0,-32,39796.3364236111,2008-12-14,08:04:27
39.926194,116.337357,0,-25,39796.3364814815,2008-12-14,08:04:32
39.926246,116.337321,0,-18,39796.3365393518,2008-12-14,08:04:37
39.926271,116.337234,0,-10,39796.3365972222,2008-12-14,08:04:42
39.926308,116.337195,0,-1,39796.3366550926,2008-12-14,08:04:47
39.926359,116.337176,0,9,39796.336712963,2008-12-14,08:04:52
39.926369,116.337196,0,22,39796.3367708333,2008-12-14,08:04:57
39.926404,116.33721,0,28,39796.3368287037,2008-12-14,08:05:02
39.926355,116.337403,0,41,39796.3368865741,2008-12-14,08:05:07
39.926317,116.337568,0,53,39796.3369444444,2008-12-14,08:05:12
39.92626,116.337562,0,88,39796.3370023148,2008-12-14,08:05:17
39.926218,116.337427,0,115,39796.3370601852,2008-12-14,08:05:22
39.926206,116.337384,0,130,39796.3371180556,2008-12-14,08:05:27
39.926258,116.337341,0,134,39796.3371759259,2008-12-14,08:05:32
39.926273,116.337349,0,141,39796.3372337963,2008-12-14,08:05:37
39.926295,116.337375,0,141,39796.3372916667,2008-12-14,08:05:42
39.926323,116.337372,0,139,39796.337349537,2008-12-14,08:05:47
39.926303,116.33742,0,137,39796.3374074074,2008-12-14,08:05:52
39.926285,116.337402,0,136,39796.3374652778,2008-12-14,08:05:57
39.926272,116.337404,0,136,39796.3375231481,2008-12-14,08:06:02
39.92619,116.337339,0,141,39796.3375810185,2008-12-14,08:06:07
39.926179,116.337262,0,145,39796.3376388889,2008-12-14,08:06:12
39.926212,116.337273,0,153,39796.3376967593,2008-12-14,08:06:17
39.926177,116.337247,0,155,39796.3377546296,2008-12-14,08:06:22
39.92617,116.337298,0,162,39796.3378125,2008-12-14,08:06:27
39.926242,116.337287,0,163,39796.3378703704,2008-12-14,08:06:32
39.92625,116.337366,0,166,39796.3379282407,2008-12-14,08:06:37
39.926241,116.337404,0,163,39796.3379861111,2008-12-14,08:06:42
39.926244,116.337408,0,163,39796.3380439815,2008-12-14,08:06:47
39.926244,116.337408,0,163,39796.3380787037,2008-12-14,08:06:50
39.926243,116.33741,0,163,39796.3381018518,2008-12-14,08:06:52
39.926245,116.337382,0,166,39796.3381597222,2008-12-14,08:06:57
39.926243,116.337379,0,166,39796.3382175926,2008-12-14,08:07:02
39.926243,116.337379,0,166,39796.3382523148,2008-12-14,08:07:05
39.926239,116.33738,0,166,39796.338275463,2008-12-14,08:07:07
39.926272,116.337457,0,167,39796.3383333333,2008-12-14,08:07:12
39.926284,116.337487,0,167,39796.3383912037,2008-12-14,08:07:17
39.92628,116.337464,0,166,39796.3384490741,2008-12-14,08:07:22
39.926268,116.337444,0,166,39796.3385069444,2008-12-14,08:07:27
39.92628,116.337542,0,167,39796.3385648148,2008-12-14,08:07:32
39.926352,116.337677,0,168,39796.3386226852,2008-12-14,08:07:37
39.926387,116.337766,0,169,39796.3386805556,2008-12-14,08:07:42
39.926405,116.337889,0,169,39796.3387384259,2008-12-14,08:07:47
39.926387,116.337988,0,170,39796.3387962963,2008-12-14,08:07:52
39.926381,116.337877,0,169,39796.3388541667,2008-12-14,08:07:57
39.926346,116.337781,0,170,39796.338912037,2008-12-14,08:08:02
39.92636,116.337855,0,168,39796.3389699074,2008-12-14,08:08:07
39.92635,116.338039,0,167,39796.3390277778,2008-12-14,08:08:12
39.926318,116.338009,0,170,39796.3390856481,2008-12-14,08:08:17
39.926288,116.337968,0,171,39796.3391435185,2008-12-14,08:08:22
39.926311,116.338024,0,172,39796.3392013889,2008-12-14,08:08:27
39.92639,116.338184,0,172,39796.3392592593,2008-12-14,08:08:32
39.926465,116.338208,0,175,39796.3393171296,2008-12-14,08:08:37
39.926285,116.338309,0,176,39796.339375,2008-12-14,08:08:42
39.926293,116.338294,0,178,39796.3394328704,2008-12-14,08:08:47
39.926277,116.338349,0,178,39796.3394907407,2008-12-14,08:08:52
39.926269,116.338367,0,178,39796.3395486111,2008-12-14,08:08:57
39.926249,116.338416,0,178,39796.3396064815,2008-12-14,08:09:02
39.926207,116.338424,0,181,39796.3396643519,2008-12-14,08:09:07
39.926247,116.338193,0,182,39796.3397222222,2008-12-14,08:09:12
39.926267,116.337951,0,184,39796.3397800926,2008-12-14,08:09:17
39.926253,116.337654,0,190,39796.339837963,2008-12-14,08:09:22
39.926237,116.337557,0,192,39796.3398958333,2008-12-14,08:09:27
39.926232,116.337584,0,196,39796.3399537037,2008-12-14,08:09:32
39.926231,116.337564,0,197,39796.3400115741,2008-12-14,08:09:37
39.926232,116.337562,0,198,39796.3400694444,2008-12-14,08:09:42
39.926232,116.337562,0,198,39796.3401041667,2008-12-14,08:09:45
39.926231,116.337558,0,198,39796.3401273148,2008-12-14,08:09:47
39.926223,116.337652,0,191,39796.3401851852,2008-12-14,08:09:52
39.926298,116.337624,0,188,39796.3402430556,2008-12-14,08:09:57
39.926313,116.337611,0,189,39796.3403009259,2008-12-14,08:10:02
39.926277,116.337757,0,188,39796.3403587963,2008-12-14,08:10:07
39.926214,116.337643,0,188,39796.3404166667,2008-12-14,08:10:12
39.926211,116.337561,0,188,39796.340474537,2008-12-14,08:10:17
39.926211,116.337561,0,188,39796.3405092593,2008-12-14,08:10:20
39.926207,116.337556,0,189,39796.3405324074,2008-12-14,08:10:22
39.92619,116.337477,0,189,39796.3405902778,2008-12-14,08:10:27
39.926198,116.337498,0,188,39796.3406481481,2008-12-14,08:10:32
39.926207,116.337476,0,188,39796.3407060185,2008-12-14,08:10:37
39.926247,116.33751,0,188,39796.3407638889,2008-12-14,08:10:42
39.926275,116.337553,0,189,39796.3408217593,2008-12-14,08:10:47
39.926261,116.337554,0,190,39796.3408796296,2008-12-14,08:10:52
39.926238,116.33752,0,191,39796.3409375,2008-12-14,08:10:57
39.926203,116.337498,0,192,39796.3409953704,2008-12-14,08:11:02
39.926184,116.337505,0,192,39796.3410532407,2008-12-14,08:11:07
39.926148,116.337554,0,192,39796.3411111111,2008-12-14,08:11:12
39.926169,116.337565,0,192,39796.3411689815,2008-12-14,08:11:17
39.926124,116.337543,0,193,39796.3412268519,2008-12-14,08:11:22
39.926162,116.337488,0,193,39796.3412847222,2008-12-14,08:11:27
39.926196,116.337377,0,194,39796.3413425926,2008-12-14,08:11:32
39.926221,116.337367,0,195,39796.341400463,2008-12-14,08:11:37
39.926258,116.337371,0,194,39796.3414583333,2008-12-14,08:11:42
39.926267,116.337335,0,193,39796.3415162037,2008-12-14,08:11:47
39.926264,116.337284,0,192,39796.3415740741,2008-12-14,08:11:52
39.92625,116.337267,0,192,39796.3416319444,2008-12-14,08:11:57
39.926228,116.337249,0,191,39796.3416898148,2008-12-14,08:12:02
39.926259,116.337249,0,191,39796.3417476852,2008-12-14,08:12:07
39.926269,116.33724,0,191,39796.3418055556,2008-12-14,08:12:12
39.926216,116.337246,0,191,39796.3418634259,2008-12-14,08:12:17
39.926224,116.33719,0,190,39796.3419212963,2008-12-14,08:12:22
39.926214,116.337147,0,190,39796.3419791667,2008-12-14,08:12:27
39.92623,116.337095,0,190,39796.342037037,2008-12-14,08:12:32
39.926195,116.337106,0,190,39796.3420949074,2008-12-14,08:12:37
39.92623,116.337101,0,190,39796.3421527778,2008-12-14,08:12:42
39.926261,116.337115,0,190,39796.3422106481,2008-12-14,08:12:47
39.926294,116.337125,0,190,39796.3422685185,2008-12-14,08:12:52
39.926292,116.337269,0,190,39796.3423263889,2008-12-14,08:12:57
39.926283,116.33731,0,190,39796.3423842593,2008-12-14,08:13:02
39.926262,116.337358,0,190,39796.3424421296,2008-12-14,08:13:07
39.926233,116.337398,0,191,39796.3425,2008-12-14,08:13:12
39.92623,116.337466,0,191,39796.3425578704,2008-12-14,08:13:17
39.926231,116.337505,0,191,39796.3426157407,2008-12-14,08:13:22
39.92628,116.337496,0,190,39796.3426736111,2008-12-14,08:13:27
39.926307,116.337655,0,189,39796.3427314815,2008-12-14,08:13:32
39.926338,116.337786,0,189,39796.3427893519,2008-12-14,08:13:37
39.926337,116.337953,0,188,39796.3428472222,2008-12-14,08:13:42
39.926289,116.338266,0,187,39796.3429050926,2008-12-14,08:13:47
39.926246,116.338505,0,187,39796.342962963,2008-12-14,08:13:52
39.926266,116.338671,0,187,39796.3430208333,2008-12-14,08:13:57
39.926364,116.338729,0,186,39796.3430787037,2008-12-14,08:14:02
39.926386,116.338631,0,185,39796.3431365741,2008-12-14,08:14:07
39.926266,116.338638,0,184,39796.3431944444,2008-12-14,08:14:12
39.926207,116.338682,0,184,39796.3432523148,2008-12-14,08:14:17
39.926188,116.338568,0,184,39796.3433101852,2008-12-14,08:14:22
39.926175,116.338485,0,184,39796.3433680556,2008-12-14,08:14:27
39.92616,116.338453,0,184,39796.3434259259,2008-12-14,08:14:32
39.926192,116.33841,0,185,39796.3434837963,2008-12-14,08:14:37
39.926215,116.338404,0,185,39796.3435416667,2008-12-14,08:14:42
39.926215,116.338299,0,183,39796.343599537,2008-12-14,08:14:47
39.926244,116.3381,0,181,39796.3436574074,2008-12-14,08:14:52
39.926278,116.337962,0,182,39796.3437152778,2008-12-14,08:14:57
39.926317,116.337759,0,190,39796.3437731481,2008-12-14,08:15:02
39.92633,116.33773,0,191,39796.3438310185,2008-12-14,08:15:07
39.926326,116.337663,0,191,39796.3438888889,2008-12-14,08:15:12
39.926315,116.33768,0,199,39796.3439467593,2008-12-14,08:15:17
39.926363,116.337485,0,204,39796.3440046296,2008-12-14,08:15:22
39.926348,116.33745,0,214,39796.3440625,2008-12-14,08:15:27
39.92633,116.337243,0,222,39796.3441203704,2008-12-14,08:15:32
39.926299,116.337179,0,228,39796.3441782407,2008-12-14,08:15:37
39.926278,116.337099,0,233,39796.3442361111,2008-12-14,08:15:42
39.926303,116.337162,0,235,39796.3442939815,2008-12-14,08:15:47
39.926312,116.33737,0,234,39796.3443518518,2008-12-14,08:15:52
39.926326,116.337508,0,230,39796.3444097222,2008-12-14,08:15:57
39.926346,116.337553,0,229,39796.3444675926,2008-12-14,08:16:02
39.926366,116.337653,0,230,39796.344525463,2008-12-14,08:16:07
39.926341,116.337717,0,231,39796.3445833333,2008-12-14,08:16:12
39.926375,116.337729,0,232,39796.3446412037,2008-12-14,08:16:17
39.926401,116.337675,0,234,39796.3446990741,2008-12-14,08:16:22
39.926475,116.337498,0,236,39796.3447569444,2008-12-14,08:16:27
39.926489,116.337476,0,236,39796.3448148148,2008-12-14,08:16:32
39.9265,116.337486,0,238,39796.3448726852,2008-12-14,08:16:37
39.926546,116.337534,0,238,39796.3449305556,2008-12-14,08:16:42
39.926583,116.337642,0,239,39796.3449884259,2008-12-14,08:16:47
39.92655,116.337635,0,240,39796.3450462963,2008-12-14,08:16:52
39.926558,116.337594,0,240,39796.3451041667,2008-12-14,08:16:57
39.926482,116.337668,0,240,39796.345162037,2008-12-14,08:17:02
39.926401,116.33769,0,240,39796.3452199074,2008-12-14,08:17:07
39.926457,116.337571,0,239,39796.3452777778,2008-12-14,08:17:12
39.926498,116.337511,0,239,39796.3453356481,2008-12-14,08:17:17
39.92657,116.337369,0,238,39796.3453935185,2008-12-14,08:17:22
39.926713,116.337203,0,238,39796.3454513889,2008-12-14,08:17:27
39.926567,116.337316,0,237,39796.3455092593,2008-12-14,08:17:32
39.926274,116.337567,0,237,39796.3455671296,2008-12-14,08:17:37
39.926139,116.33774,0,236,39796.345625,2008-12-14,08:17:42
39.926116,116.337826,0,235,39796.3456828704,2008-12-14,08:17:47
39.926267,116.337708,0,232,39796.3457407407,2008-12-14,08:17:52
39.926567,116.337636,0,231,39796.3457986111,2008-12-14,08:17:57
39.9267,116.337714,0,229,39796.3458564815,2008-12-14,08:18:02
39.926748,116.337714,0,228,39796.3459143518,2008-12-14,08:18:07
39.926621,116.337835,0,227,39796.3459722222,2008-12-14,08:18:12
39.926514,116.337856,0,226,39796.3460300926,2008-12-14,08:18:17
39.926452,116.337773,0,223,39796.346087963,2008-12-14,08:18:22
39.926439,116.33774,0,222,39796.3461458333,2008-12-14,08:18:27
39.926434,116.337699,0,221,39796.3462037037,2008-12-14,08:18:32
39.926435,116.337626,0,220,39796.3462615741,2008-12-14,08:18:37
39.926436,116.337481,0,221,39796.3463194444,2008-12-14,08:18:42
39.926412,116.33738,0,223,39796.3463773148,2008-12-14,08:18:47
39.926382,116.337386,0,227,39796.3464351852,2008-12-14,08:18:52
39.926382,116.337474,0,231,39796.3464930556,2008-12-14,08:18:57
39.926389,116.3377,0,232,39796.3465509259,2008-12-14,08:19:02
39.926375,116.337877,0,232,39796.3466087963,2008-12-14,08:19:07
39.926378,116.337796,0,229,39796.3466666667,2008-12-14,08:19:12
39.926375,116.337666,0,230,39796.346724537,2008-12-14,08:19:17
39.926365,116.337444,0,228,39796.3467824074,2008-12-14,08:19:22
39.926364,116.337397,0,227,39796.3468402778,2008-12-14,08:19:27
39.926369,116.337352,0,225,39796.3468981481,2008-12-14,08:19:32
39.926338,116.337321,0,225,39796.3469560185,2008-12-14,08:19:37
39.92634,116.337175,0,225,39796.3470138889,2008-12-14,08:19:42
39.926352,116.337118,0,223,39796.3470717593,2008-12-14,08:19:47
39.926371,116.337019,0,219,39796.3471296296,2008-12-14,08:19:52
39.926388,116.336883,0,216,39796.3471875,2008-12-14,08:19:57
39.926385,116.336786,0,214,39796.3472453704,2008-12-14,08:20:02
39.926414,116.336688,0,211,39796.3473032407,2008-12-14,08:20:07
39.926436,116.336664,0,209,39796.3473611111,2008-12-14,08:20:12
39.926437,116.336679,0,206,39796.3474189815,2008-12-14,08:20:17
39.926415,116.336691,0,203,39796.3474768519,2008-12-14,08:20:22
39.926422,116.336609,0,201,39796.3475347222,2008-12-14,08:20:27
39.926396,116.336537,0,201,39796.3475925926,2008-12-14,08:20:32
39.926426,116.33632,0,201,39796.347650463,2008-12-14,08:20:37
39.926433,116.336395,0,199,39796.3477083333,2008-12-14,08:20:42
39.926434,116.336457,0,200,39796.3477662037,2008-12-14,08:20:47
39.926496,116.336501,0,199,39796.3478240741,2008-12-14,08:20:52
39.926514,116.336592,0,193,39796.3478819444,2008-12-14,08:20:57
39.926488,116.336769,0,192,39796.3479398148,2008-12-14,08:21:02
39.926505,116.336949,0,191,39796.3479976852,2008-12-14,08:21:07
39.926454,116.337198,0,192,39796.3480555556,2008-12-14,08:21:12
39.926583,116.337127,0,192,39796.3481134259,2008-12-14,08:21:17
39.926687,116.336929,0,194,39796.3481712963,2008-12-14,08:21:22
39.926705,116.337098,0,194,39796.3482291667,2008-12-14,08:21:27
39.926556,116.33728,0,193,39796.348287037,2008-12-14,08:21:32
39.926489,116.337183,0,192,39796.3483449074,2008-12-14,08:21:37
39.926394,116.337541,0,208,39796.3484027778,2008-12-14,08:21:42
39.92638,116.337529,0,219,39796.3484606481,2008-12-14,08:21:47
39.92636,116.337644,0,230,39796.3485185185,2008-12-14,08:21:52
39.92634,116.337604,0,237,39796.3485763889,2008-12-14,08:21:57
39.926321,116.33761,0,239,39796.3486342593,2008-12-14,08:22:02
39.926292,116.337762,0,240,39796.3486921296,2008-12-14,08:22:07
39.926354,116.337778,0,236,39796.34875,2008-12-14,08:22:12
39.926369,116.337905,0,236,39796.3488078704,2008-12-14,08:22:17
39.926362,116.337852,0,240,39796.3488657407,2008-12-14,08:22:22
39.926362,116.337852,0,240,39796.348900463,2008-12-14,08:22:25
39.92637,116.337854,0,243,39796.3489236111,2008-12-14,08:22:27
39.926402,116.337841,0,245,39796.3489814815,2008-12-14,08:22:32
39.926414,116.337599,0,254,39796.3490393519,2008-12-14,08:22:37
39.926461,116.337576,0,256,39796.3490972222,2008-12-14,08:22:42
39.926524,116.337601,0,258,39796.3491550926,2008-12-14,08:22:47
39.926474,116.337676,0,260,39796.349212963,2008-12-14,08:22:52
39.926457,116.337777,0,262,39796.3492708333,2008-12-14,08:22:57
39.926425,116.337913,0,263,39796.3493287037,2008-12-14,08:23:02
39.926326,116.338172,0,264,39796.3493865741,2008-12-14,08:23:07
39.926336,116.338301,0,265,39796.3494444444,2008-12-14,08:23:12
39.926327,116.338377,0,265,39796.3495023148,2008-12-14,08:23:17
39.92629,116.338532,0,265,39796.3495601852,2008-12-14,08:23:22
39.926201,116.338766,0,266,39796.3496180556,2008-12-14,08:23:27
39.926264,116.338842,0,267,39796.3496759259,2008-12-14,08:23:32
39.926452,116.338944,0,267,39796.3497337963,2008-12-14,08:23:37
39.926542,116.339113,0,268,39796.3497916667,2008-12-14,08:23:42
39.926556,116.33938,0,269,39796.349849537,2008-12-14,08:23:47
39.926538,116.339667,0,270,39796.3499074074,2008-12-14,08:23:52
39.926569,116.339875,0,271,39796.3499652778,2008-12-14,08:23:57
39.926468,116.340203,0,272,39796.3500231481,2008-12-14,08:24:02
39.926368,116.340597,0,272,39796.3500810185,2008-12-14,08:24:07
39.926376,116.340778,0,273,39796.3501388889,2008-12-14,08:24:12
39.92654,116.340287,0,275,39796.3501967593,2008-12-14,08:24:17
39.926592,116.339431,0,276,39796.3502546296,2008-12-14,08:24:22
39.926598,116.339363,0,277,39796.3503125,2008-12-14,08:24:27
39.926685,116.338986,0,277,39796.3503703704,2008-12-14,08:24:32
39.92665,116.338977,0,277,39796.3504282407,2008-12-14,08:24:37
39.92665,116.338869,0,278,39796.3504861111,2008-12-14,08:24:42
39.926617,116.338734,0,279,39796.3505439815,2008-12-14,08:24:47
39.926551,116.338639,0,281,39796.3506018519,2008-12-14,08:24:52
39.926469,116.338453,0,282,39796.3506597222,2008-12-14,08:24:57
39.926529,116.338244,0,285,39796.3507175926,2008-12-14,08:25:02
39.926598,116.338112,0,286,39796.350775463,2008-12-14,08:25:07
39.926597,116.337785,0,286,39796.3508333333,2008-12-14,08:25:12
39.926565,116.337789,0,284,39796.3508912037,2008-12-14,08:25:17
39.92646,116.337724,0,281,39796.3509490741,2008-12-14,08:25:22
39.92647,116.337626,0,278,39796.3510069444,2008-12-14,08:25:27
39.926445,116.337516,0,276,39796.3510648148,2008-12-14,08:25:32
39.926407,116.337548,0,275,39796.3511226852,2008-12-14,08:25:37
39.926392,116.337553,0,274,39796.3511805556,2008-12-14,08:25:42
39.926365,116.33754,0,273,39796.3512384259,2008-12-14,08:25:47
39.926352,116.337456,0,273,39796.3512962963,2008-12-14,08:25:52
39.926325,116.337396,0,273,39796.3513541667,2008-12-14,08:25:57
39.926401,116.337275,0,273,39796.351412037,2008-12-14,08:26:02
39.926438,116.337194,0,273,39796.3514699074,2008-12-14,08:26:07
39.926425,116.337262,0,272,39796.3515277778,2008-12-14,08:26:12
39.926456,116.337422,0,271,39796.3515856481,2008-12-14,08:26:17
39.92649,116.337562,0,270,39796.3516435185,2008-12-14,08:26:22
39.926588,116.337638,0,269,39796.3517013889,2008-12-14,08:26:27
39.926572,116.337292,0,268,39796.3517592593,2008-12-14,08:26:32
39.926484,116.33717,0,264,39796.3518171296,2008-12-14,08:26:37
39.926407,116.337193,0,261,39796.351875,2008-12-14,08:26:42
39.92639,116.337081,0,259,39796.3519328704,2008-12-14,08:26:47
39.926318,116.337396,0,256,39796.3519907407,2008-12-14,08:26:52
39.926232,116.33766,0,255,39796.3520486111,2008-12-14,08:26:57
39.926224,116.337572,0,254,39796.3521064815,2008-12-14,08:27:02
39.926263,116.337564,0,254,39796.3521643518,2008-12-14,08:27:07
39.926227,116.337563,0,254,39796.3522222222,2008-12-14,08:27:12
39.926249,116.337435,0,255,39796.3522800926,2008-12-14,08:27:17
39.926259,116.337434,0,256,39796.352337963,2008-12-14,08:27:22
39.926273,116.337415,0,257,39796.3523958333,2008-12-14,08:27:27
39.926324,116.337354,0,260,39796.3524537037,2008-12-14,08:27:32
39.926327,116.337295,0,266,39796.3525115741,2008-12-14,08:27:37
39.92636,116.337276,0,275,39796.3525694444,2008-12-14,08:27:42
39.92635,116.337257,0,276,39796.3526273148,2008-12-14,08:27:47
39.926357,116.337268,0,275,39796.3526851852,2008-12-14,08:27:52
39.926354,116.337223,0,275,39796.3527430556,2008-12-14,08:27:57
39.92632,116.337205,0,275,39796.3528009259,2008-12-14,08:28:02
39.926391,116.337144,0,276,39796.3528587963,2008-12-14,08:28:07
39.926447,116.337126,0,273,39796.3529166667,2008-12-14,08:28:12
39.926447,116.337179,0,270,39796.352974537,2008-12-14,08:28:17
39.92644,116.337139,0,270,39796.3530324074,2008-12-14,08:28:22
39.926417,116.337184,0,267,39796.3530902778,2008-12-14,08:28:27
39.926464,116.337291,0,268,39796.3531481481,2008-12-14,08:28:32
39.926468,116.33739,0,269,39796.3532060185,2008-12-14,08:28:37
39.926401,116.33747,0,272,39796.3532638889,2008-12-14,08:28:42
39.926375,116.337525,0,274,39796.3533217593,2008-12-14,08:28:47
39.926385,116.337517,0,276,39796.3533796296,2008-12-14,08:28:52
39.92638,116.337482,0,276,39796.3534375,2008-12-14,08:28:57
39.926419,116.337471,0,275,39796.3534953704,2008-12-14,08:29:02
39.926413,116.337368,0,275,39796.3535532407,2008-12-14,08:29:07
39.926409,116.337339,0,274,39796.3536111111,2008-12-14,08:29:12
39.926349,116.337321,0,273,39796.3536689815,2008-12-14,08:29:17
39.926345,116.337367,0,272,39796.3537268518,2008-12-14,08:29:22
39.926319,116.337395,0,271,39796.3537847222,2008-12-14,08:29:27
39.926279,116.337393,0,270,39796.3538425926,2008-12-14,08:29:32
39.92632,116.33736,0,269,39796.353900463,2008-12-14,08:29:37
39.92632,116.33736,0,269,39796.3539351852,2008-12-14,08:29:40
39.926314,116.337359,0,268,39796.3539583333,2008-12-14,08:29:42
39.926371,116.33735,0,266,39796.3540162037,2008-12-14,08:29:47
39.926403,116.337336,0,265,39796.3540740741,2008-12-14,08:29:52
39.926422,116.337312,0,264,39796.3541319444,2008-12-14,08:29:57
39.926394,116.337292,0,264,39796.3541898148,2008-12-14,08:30:02
39.926354,116.337254,0,263,39796.3542476852,2008-12-14,08:30:07
39.926356,116.337172,0,263,39796.3543055556,2008-12-14,08:30:12
39.926358,116.337123,0,262,39796.3543634259,2008-12-14,08:30:17
39.926383,116.337087,0,262,39796.3544212963,2008-12-14,08:30:22
39.926403,116.337086,0,262,39796.3544791667,2008-12-14,08:30:27
39.92644,116.337052,0,262,39796.354537037,2008-12-14,08:30:32
39.926516,116.337045,0,262,39796.3545949074,2008-12-14,08:30:37
39.926544,116.337076,0,262,39796.3546527778,2008-12-14,08:30:42
39.926527,116.337189,0,263,39796.3547106481,2008-12-14,08:30:47
39.926548,116.337343,0,263,39796.3547685185,2008-12-14,08:30:52
39.926597,116.337556,0,264,39796.3548263889,2008-12-14,08:30:57
39.926652,116.337791,0,265,39796.3548842593,2008-12-14,08:31:02
39.9267,116.338024,0,266,39796.3549421296,2008-12-14,08:31:07
39.926759,116.338164,0,266,39796.355,2008-12-14,08:31:12
39.926814,116.338132,0,265,39796.3550578704,2008-12-14,08:31:17
39.92679,116.338155,0,264,39796.3551736111,2008-12-14,08:31:27
39.92673,116.33819,0,264,39796.3552314815,2008-12-14,08:31:32
39.926631,116.338462,0,264,39796.3552893519,2008-12-14,08:31:37
39.926519,116.338834,0,265,39796.3553472222,2008-12-14,08:31:42
39.926465,116.33898,0,265,39796.3554050926,2008-12-14,08:31:47
39.926326,116.339258,0,265,39796.355462963,2008-12-14,08:31:52
39.926381,116.339124,0,265,39796.3555208333,2008-12-14,08:31:57
39.926401,116.33924,0,265,39796.3555787037,2008-12-14,08:32:02
39.92641,116.339388,0,264,39796.3556365741,2008-12-14,08:32:07
39.926415,116.339423,0,264,39796.3556944444,2008-12-14,08:32:12
39.926428,116.339386,0,263,39796.3557523148,2008-12-14,08:32:17
39.926447,116.339295,0,263,39796.3558101852,2008-12-14,08:32:22
39.926503,116.339016,0,263,39796.3558680556,2008-12-14,08:32:27
39.926528,116.338884,0,264,39796.3559259259,2008-12-14,08:32:32
39.926527,116.338794,0,264,39796.3559837963,2008-12-14,08:32:37
39.926525,116.33868,0,265,39796.3560416667,2008-12-14,08:32:42
39.926528,116.338696,0,267,39796.356099537,2008-12-14,08:32:47
39.926582,116.338734,0,269,39796.3561574074,2008-12-14,08:32:52
39.92583,116.342385,0,182,39796.3584722222,2008-12-14,08:36:12
39.925826,116.342889,0,111,39796.3585300926,2008-12-14,08:36:17
39.925896,116.341426,0,151,39796.358587963,2008-12-14,08:36:22
39.92594,116.34042,0,205,39796.3586458333,2008-12-14,08:36:27
39.926078,116.340007,0,216,39796.3587037037,2008-12-14,08:36:32
39.926145,116.339836,0,216,39796.3587615741,2008-12-14,08:36:37
39.926224,116.339655,0,216,39796.3588194444,2008-12-14,08:36:42
39.926345,116.338599,0,199,39796.3588773148,2008-12-14,08:36:47
39.926422,116.338461,0,187,39796.3589351852,2008-12-14,08:36:52
39.926481,116.338583,0,173,39796.3589930556,2008-12-14,08:36:57
39.926537,116.338697,0,140,39796.3590509259,2008-12-14,08:37:02
39.926592,116.338618,0,131,39796.3591087963,2008-12-14,08:37:07
39.926614,116.338551,0,133,39796.3591666667,2008-12-14,08:37:12
39.926639,116.338525,0,130,39796.359224537,2008-12-14,08:37:17
39.926689,116.338563,0,130,39796.3592824074,2008-12-14,08:37:22
39.92671,116.338664,0,133,39796.3593402778,2008-12-14,08:37:27
39.926739,116.338634,0,137,39796.3593981481,2008-12-14,08:37:32
39.926735,116.338803,0,141,39796.3594560185,2008-12-14,08:37:37
39.926711,116.339024,0,141,39796.3595138889,2008-12-14,08:37:42
39.926612,116.339336,0,141,39796.3595717593,2008-12-14,08:37:47
39.926508,116.339529,0,141,39796.3596296296,2008-12-14,08:37:52
39.926471,116.339601,0,139,39796.3596875,2008-12-14,08:37:57
39.926447,116.33963,0,140,39796.3597453704,2008-12-14,08:38:02
39.926438,116.339659,0,141,39796.3598032407,2008-12-14,08:38:07
39.926433,116.339706,0,138,39796.3598611111,2008-12-14,08:38:12
39.926371,116.339797,0,131,39796.3599189815,2008-12-14,08:38:17
39.926274,116.339859,0,123,39796.3599768518,2008-12-14,08:38:22
39.926188,116.339927,0,115,39796.3600347222,2008-12-14,08:38:27
39.926102,116.340001,0,106,39796.3600925926,2008-12-14,08:38:32
39.926062,116.340067,0,99,39796.360150463,2008-12-14,08:38:37
39.926053,116.340118,0,97,39796.3602083333,2008-12-14,08:38:42
39.92606,116.340228,0,96,39796.3602662037,2008-12-14,08:38:47
39.926096,116.340323,0,95,39796.3603240741,2008-12-14,08:38:52
39.926179,116.340412,0,94,39796.3603819444,2008-12-14,08:38:57
39.926303,116.340393,0,93,39796.3604398148,2008-12-14,08:39:02
39.926274,116.340203,0,91,39796.3604976852,2008-12-14,08:39:07
39.926328,116.340106,0,88,39796.3605555556,2008-12-14,08:39:12
39.926389,116.339989,0,85,39796.3606134259,2008-12-14,08:39:17
39.926488,116.340012,0,81,39796.3606712963,2008-12-14,08:39:22
39.926613,116.339826,0,78,39796.3607291667,2008-12-14,08:39:27
39.926718,116.339713,0,74,39796.360787037,2008-12-14,08:39:32
39.92682,116.338214,0,76,39796.3608449074,2008-12-14,08:39:37
39.926927,116.336927,0,76,39796.3609027778,2008-12-14,08:39:42
39.927032,116.336974,0,70,39796.3609606481,2008-12-14,08:39:47
39.927062,116.336989,0,59,39796.3610185185,2008-12-14,08:39:52
39.926986,116.336922,0,54,39796.3610763889,2008-12-14,08:39:57
39.926974,116.337003,0,52,39796.3611342593,2008-12-14,08:40:02
39.926993,116.337052,0,57,39796.3611921296,2008-12-14,08:40:07
39.927021,116.337161,0,57,39796.36125,2008-12-14,08:40:12
39.927007,116.337226,0,53,39796.3613078704,2008-12-14,08:40:17
39.92706,116.33735,0,79,39796.3613657407,2008-12-14,08:40:22
39.927107,116.33739,0,78,39796.3614236111,2008-12-14,08:40:27
39.927122,116.337388,0,75,39796.3614814815,2008-12-14,08:40:32
39.927181,116.337395,0,70,39796.3615393518,2008-12-14,08:40:37
39.927196,116.337388,0,70,39796.3615972222,2008-12-14,08:40:42
39.927271,116.337392,0,82,39796.3616550926,2008-12-14,08:40:47
39.927359,116.337408,0,95,39796.361712963,2008-12-14,08:40:52
39.927403,116.337415,0,112,39796.3617708333,2008-12-14,08:40:57
39.927472,116.337412,0,119,39796.3618287037,2008-12-14,08:41:02
39.927526,116.337557,0,107,39796.3618865741,2008-12-14,08:41:07
39.927589,116.3376,0,108,39796.3619444444,2008-12-14,08:41:12
39.927618,116.337608,0,112,39796.3620023148,2008-12-14,08:41:17
39.927594,116.337545,0,119,39796.3620601852,2008-12-14,08:41:22
39.927587,116.337535,0,120,39796.3621180556,2008-12-14,08:41:27
39.927578,116.337528,0,120,39796.3621759259,2008-12-14,08:41:32
39.927546,116.337552,0,119,39796.3622337963,2008-12-14,08:41:37
39.927546,116.337552,0,119,39796.3622685185,2008-12-14,08:41:40
39.927547,116.337549,0,119,39796.3622916667,2008-12-14,08:41:42
39.927527,116.337561,0,120,39796.362349537,2008-12-14,08:41:47
39.927494,116.337584,0,122,39796.3624074074,2008-12-14,08:41:52
39.927494,116.337584,0,122,39796.3624421296,2008-12-14,08:41:55
39.927495,116.337587,0,122,39796.3624652778,2008-12-14,08:41:57
39.927476,116.337592,0,123,39796.3625231481,2008-12-14,08:42:02
39.927476,116.337592,0,123,39796.3625578704,2008-12-14,08:42:05
39.92747,116.337597,0,123,39796.3625810185,2008-12-14,08:42:07
39.927457,116.337579,0,123,39796.3626388889,2008-12-14,08:42:12
39.927434,116.337592,0,123,39796.3626967593,2008-12-14,08:42:17
39.927427,116.337694,0,122,39796.3627546296,2008-12-14,08:42:22
39.927327,116.337669,0,126,39796.3628125,2008-12-14,08:42:27
39.927184,116.337684,0,126,39796.3628703704,2008-12-14,08:42:32
39.927138,116.337681,0,125,39796.3629282407,2008-12-14,08:42:37
39.927175,116.337721,0,125,39796.3629861111,2008-12-14,08:42:42
39.927181,116.337795,0,124,39796.3630439815,2008-12-14,08:42:47
39.927168,116.337806,0,125,39796.3631018519,2008-12-14,08:42:52
39.927191,116.33783,0,126,39796.3631597222,2008-12-14,08:42:57
39.927199,116.337865,0,126,39796.3632175926,2008-12-14,08:43:02
39.927195,116.337886,0,127,39796.363275463,2008-12-14,08:43:07
39.9272,116.337911,0,129,39796.3633333333,2008-12-14,08:43:12
39.927164,116.337893,0,132,39796.3633912037,2008-12-14,08:43:17
39.927153,116.337829,0,131,39796.3634490741,2008-12-14,08:43:22
39.92697,116.337678,0,129,39796.3635069444,2008-12-14,08:43:27
39.926665,116.33768,0,128,39796.3635648148,2008-12-14,08:43:32
39.926305,116.337712,0,126,39796.3636226852,2008-12-14,08:43:37
39.925899,116.337685,0,123,39796.3636805556,2008-12-14,08:43:42
39.925524,116.337743,0,119,39796.3637384259,2008-12-14,08:43:47
39.92536,116.337781,0,119,39796.3637962963,2008-12-14,08:43:52
39.925316,116.337798,0,116,39796.3638541667,2008-12-14,08:43:57
39.925293,116.337808,0,111,39796.363912037,2008-12-14,08:44:02
39.925278,116.337817,0,106,39796.3639699074,2008-12-14,08:44:07
39.925258,116.337811,0,103,39796.3640277778,2008-12-14,08:44:12
39.925236,116.337805,0,99,39796.3640856481,2008-12-14,08:44:17
39.925217,116.33781,0,95,39796.3641435185,2008-12-14,08:44:22
39.925149,116.337833,0,92,39796.3642013889,2008-12-14,08:44:27
39.924991,116.337836,0,91,39796.3642592593,2008-12-14,08:44:32
39.924791,116.337821,0,84,39796.3643171296,2008-12-14,08:44:37
39.924468,116.337821,0,75,39796.364375,2008-12-14,08:44:42
39.924165,116.337855,0,68,39796.3644328704,2008-12-14,08:44:47
39.923896,116.337972,0,65,39796.3644907407,2008-12-14,08:44:52
39.923741,116.338046,0,62,39796.3645486111,2008-12-14,08:44:57
39.923645,116.338066,0,54,39796.3646064815,2008-12-14,08:45:02
39.92364,116.3381,0,48,39796.3646643519,2008-12-14,08:45:07
39.923648,116.338257,0,50,39796.3647222222,2008-12-14,08:45:12
39.923472,116.338218,0,67,39796.3647800926,2008-12-14,08:45:17
39.923256,116.338299,0,60,39796.364837963,2008-12-14,08:45:22
39.923153,116.338503,0,59,39796.3648958333,2008-12-14,08:45:27
39.923059,116.338543,0,56,39796.3649537037,2008-12-14,08:45:32
39.922976,116.338558,0,59,39796.3650115741,2008-12-14,08:45:37
39.922926,116.338596,0,62,39796.3650694444,2008-12-14,08:45:42
39.922907,116.338583,0,63,39796.3651273148,2008-12-14,08:45:47
39.922889,116.33856,0,60,39796.3651851852,2008-12-14,08:45:52
39.922889,116.33856,0,60,39796.3652199074,2008-12-14,08:45:55
39.922881,116.338563,0,59,39796.3652430556,2008-12-14,08:45:57
39.92285,116.338568,0,53,39796.3653009259,2008-12-14,08:46:02
39.922832,116.338588,0,47,39796.3653587963,2008-12-14,08:46:07
39.922814,116.338582,0,42,39796.3654166667,2008-12-14,08:46:12
39.922801,116.338572,0,37,39796.365474537,2008-12-14,08:46:17
39.922775,116.338544,0,33,39796.3655324074,2008-12-14,08:46:22
39.922644,116.338554,0,35,39796.3655902778,2008-12-14,08:46:27
39.922609,116.33858,0,39,39796.3656481481,2008-12-14,08:46:32
39.922408,116.338585,0,52,39796.3657060185,2008-12-14,08:46:37
39.922299,116.338595,0,57,39796.3657638889,2008-12-14,08:46:42
39.922167,116.338547,0,67,39796.3658217593,2008-12-14,08:46:47
39.922015,116.338463,0,92,39796.3658796296,2008-12-14,08:46:52
39.92192,116.338363,0,114,39796.3659375,2008-12-14,08:46:57
39.921923,116.338292,0,132,39796.3659953704,2008-12-14,08:47:02
39.921786,116.33829,0,154,39796.3660532407,2008-12-14,08:47:07
39.92136,116.338306,0,175,39796.3661111111,2008-12-14,08:47:12
39.920876,116.338345,0,187,39796.3661689815,2008-12-14,08:47:17
39.920375,116.338362,0,191,39796.3662268519,2008-12-14,08:47:22
39.919833,116.338411,0,189,39796.3662847222,2008-12-14,08:47:27
39.919322,116.338445,0,190,39796.3663425926,2008-12-14,08:47:32
39.918935,116.338498,0,186,39796.366400463,2008-12-14,08:47:37
39.918756,116.338561,0,181,39796.3664583333,2008-12-14,08:47:42
39.91874,116.338563,0,172,39796.3665162037,2008-12-14,08:47:47
39.918716,116.338554,0,166,39796.3665740741,2008-12-14,08:47:52
39.918647,116.338511,0,160,39796.3666319444,2008-12-14,08:47:57
39.918419,116.338585,0,162,39796.3666898148,2008-12-14,08:48:02
39.91807,116.338706,0,180,39796.3667476852,2008-12-14,08:48:07
39.917812,116.338725,0,182,39796.3668055556,2008-12-14,08:48:12
39.917581,116.338761,0,185,39796.3668634259,2008-12-14,08:48:17
39.917376,116.338773,0,182,39796.3669212963,2008-12-14,08:48:22
39.917347,116.338755,0,161,39796.3669791667,2008-12-14,08:48:27
39.917341,116.338758,0,156,39796.367037037,2008-12-14,08:48:32
39.917341,116.338758,0,156,39796.3670717593,2008-12-14,08:48:35
39.917346,116.33876,0,156,39796.3670949074,2008-12-14,08:48:37
39.917373,116.338749,0,155,39796.3671527778,2008-12-14,08:48:42
39.917402,116.338735,0,155,39796.3672106481,2008-12-14,08:48:47
39.917402,116.338735,0,155,39796.3672453704,2008-12-14,08:48:50
39.917402,116.338733,0,155,39796.3672685185,2008-12-14,08:48:52
39.917392,116.338726,0,155,39796.3673263889,2008-12-14,08:48:57
39.917392,116.338714,0,155,39796.3673842593,2008-12-14,08:49:02
39.917392,116.338714,0,155,39796.3674189815,2008-12-14,08:49:05
39.917392,116.338707,0,154,39796.3674421296,2008-12-14,08:49:07
39.917382,116.338717,0,154,39796.3675,2008-12-14,08:49:12
39.917382,116.338717,0,154,39796.3675347222,2008-12-14,08:49:15
39.917378,116.338714,0,154,39796.3675578704,2008-12-14,08:49:17
39.91736,116.33873,0,154,39796.3676157407,2008-12-14,08:49:22
39.917341,116.338734,0,154,39796.3676736111,2008-12-14,08:49:27
39.917326,116.338686,0,154,39796.3677314815,2008-12-14,08:49:32
39.91718,116.338724,0,155,39796.3677893518,2008-12-14,08:49:37
39.917152,116.338735,0,154,39796.3678472222,2008-12-14,08:49:42
39.917099,116.338726,0,149,39796.3679050926,2008-12-14,08:49:47
39.917062,116.338728,0,142,39796.367962963,2008-12-14,08:49:52
39.917054,116.338711,0,143,39796.3680208333,2008-12-14,08:49:57
39.917054,116.338709,0,144,39796.3680787037,2008-12-14,08:50:02
39.917054,116.338709,0,144,39796.3681134259,2008-12-14,08:50:05
39.917048,116.33871,0,145,39796.3681365741,2008-12-14,08:50:07
39.916962,116.338779,0,142,39796.3681944444,2008-12-14,08:50:12
39.917027,116.338745,0,139,39796.3682523148,2008-12-14,08:50:17
39.917036,116.338745,0,138,39796.3683101852,2008-12-14,08:50:22
39.917065,116.338767,0,138,39796.3683680556,2008-12-14,08:50:27
39.917058,116.338974,0,136,39796.3684259259,2008-12-14,08:50:32
39.917125,116.339339,0,135,39796.3684837963,2008-12-14,08:50:37
39.917158,116.339773,0,134,39796.3685416667,2008-12-14,08:50:42
39.917208,116.340241,0,132,39796.368599537,2008-12-14,08:50:47
39.917181,116.340675,0,133,39796.3686574074,2008-12-14,08:50:52
39.917139,116.340824,0,125,39796.3687152778,2008-12-14,08:50:57
39.917126,116.340849,0,118,39796.3687731481,2008-12-14,08:51:02
39.917137,116.340831,0,114,39796.3688310185,2008-12-14,08:51:07
39.917146,116.34088,0,111,39796.3688888889,2008-12-14,08:51:12
39.91719,116.341042,0,110,39796.3689467593,2008-12-14,08:51:17
39.917189,116.34129,0,107,39796.3690046296,2008-12-14,08:51:22
39.917229,116.341581,0,104,39796.3690625,2008-12-14,08:51:27
39.917266,116.341904,0,100,39796.3691203704,2008-12-14,08:51:32
39.917173,116.342247,0,97,39796.3691782407,2008-12-14,08:51:37
39.917181,116.342502,0,94,39796.3692361111,2008-12-14,08:51:42
39.917194,116.342676,0,91,39796.3692939815,2008-12-14,08:51:47
39.917258,116.342848,0,87,39796.3693518518,2008-12-14,08:51:52
39.917303,116.343114,0,84,39796.3694097222,2008-12-14,08:51:57
39.9173,116.343511,0,82,39796.3694675926,2008-12-14,08:52:02
39.917334,116.34403,0,82,39796.369525463,2008-12-14,08:52:07
39.917311,116.344546,0,83,39796.3695833333,2008-12-14,08:52:12
39.917276,116.345056,0,83,39796.3696412037,2008-12-14,08:52:17
39.917195,116.345499,0,82,39796.3696990741,2008-12-14,08:52:22
39.917159,116.345855,0,82,39796.3697569444,2008-12-14,08:52:27
39.917127,116.34617,0,82,39796.3698148148,2008-12-14,08:52:32
39.917057,116.346497,0,82,39796.3698726852,2008-12-14,08:52:37
39.917055,116.346579,0,82,39796.3699305556,2008-12-14,08:52:42
39.91708,116.346562,0,81,39796.3699884259,2008-12-14,08:52:47
39.917099,116.346531,0,81,39796.3700462963,2008-12-14,08:52:52
39.917085,116.346642,0,79,39796.3701041667,2008-12-14,08:52:57
39.917089,116.346858,0,83,39796.370162037,2008-12-14,08:53:02
39.91701,116.347142,0,84,39796.3702199074,2008-12-14,08:53:07
39.916932,116.347234,0,91,39796.3702777778,2008-12-14,08:53:12
39.916782,116.347205,0,97,39796.3703356481,2008-12-14,08:53:17
39.916772,116.347155,0,110,39796.3703935185,2008-12-14,08:53:22
39.916583,116.347201,0,123,39796.3704513889,2008-12-14,08:53:27
39.915897,116.347485,0,146,39796.3705092593,2008-12-14,08:53:32
39.915157,116.347407,0,152,39796.3705671296,2008-12-14,08:53:37
39.914604,116.347261,0,167,39796.370625,2008-12-14,08:53:42
39.914136,116.347115,0,178,39796.3706828704,2008-12-14,08:53:47
39.91375,116.346984,0,185,39796.3707407407,2008-12-14,08:53:52
39.913442,116.346874,0,193,39796.3707986111,2008-12-14,08:53:57
39.913211,116.346785,0,202,39796.3708564815,2008-12-14,08:54:02
39.913069,116.346804,0,204,39796.3709143519,2008-12-14,08:54:07
39.912998,116.346811,0,207,39796.3709722222,2008-12-14,08:54:12
39.912949,116.346811,0,217,39796.3710300926,2008-12-14,08:54:17
39.912837,116.346752,0,226,39796.371087963,2008-12-14,08:54:22
39.912625,116.34666,0,234,39796.3711458333,2008-12-14,08:54:27
39.912354,116.346597,0,239,39796.3712037037,2008-12-14,08:54:32
39.912254,116.346575,0,248,39796.3712615741,2008-12-14,08:54:37
39.912242,116.346559,0,240,39796.3713194444,2008-12-14,08:54:42
39.912137,116.346613,0,215,39796.3713773148,2008-12-14,08:54:47
39.91212,116.346622,0,214,39796.3714351852,2008-12-14,08:54:52
39.912137,116.346605,0,211,39796.3714930556,2008-12-14,08:54:57
39.912126,116.346606,0,210,39796.3715509259,2008-12-14,08:55:02
39.912024,116.346624,0,206,39796.3716087963,2008-12-14,08:55:07
39.911816,116.346655,0,199,39796.3716666667,2008-12-14,08:55:12
39.911534,116.346679,0,206,39796.371724537,2008-12-14,08:55:17
39.911159,116.346722,0,224,39796.3717824074,2008-12-14,08:55:22
39.910791,116.346686,0,238,39796.3718402778,2008-12-14,08:55:27
39.910401,116.346656,0,251,39796.3718981481,2008-12-14,08:55:32
39.910036,116.346666,0,261,39796.3719560185,2008-12-14,08:55:37
39.909824,116.346645,0,265,39796.3720138889,2008-12-14,08:55:42
39.909606,116.346648,0,266,39796.3720717593,2008-12-14,08:55:47
39.909521,116.346556,0,269,39796.3721296296,2008-12-14,08:55:52
39.909418,116.346508,0,274,39796.3721875,2008-12-14,08:55:57
39.909132,116.346565,0,264,39796.3722453704,2008-12-14,08:56:02
39.909,116.3465,0,262,39796.3723032407,2008-12-14,08:56:07
39.908619,116.346401,0,252,39796.3723611111,2008-12-14,08:56:12
39.908249,116.346383,0,247,39796.3724189815,2008-12-14,08:56:17
39.908123,116.346418,0,248,39796.3724768519,2008-12-14,08:56:22
39.908101,116.346422,0,250,39796.3725347222,2008-12-14,08:56:27
39.9081,116.346436,0,250,39796.3725925926,2008-12-14,08:56:32
39.908075,116.346444,0,250,39796.372650463,2008-12-14,08:56:37
39.907841,116.346481,0,273,39796.3727083333,2008-12-14,08:56:42
39.907666,116.346456,0,292,39796.3727662037,2008-12-14,08:56:47
39.907465,116.346438,0,316,39796.3728240741,2008-12-14,08:56:52
39.907258,116.346468,0,360,39796.3728819444,2008-12-14,08:56:57
39.90711,116.346511,0,374,39796.3729398148,2008-12-14,08:57:02
39.907038,116.346467,0,383,39796.3729976852,2008-12-14,08:57:07
39.907057,116.346452,0,395,39796.3730555556,2008-12-14,08:57:12
39.907068,116.346432,0,392,39796.3731134259,2008-12-14,08:57:17
39.907064,116.346441,0,392,39796.3731712963,2008-12-14,08:57:22
39.907057,116.346456,0,393,39796.3732291667,2008-12-14,08:57:27
39.907007,116.346492,0,394,39796.373287037,2008-12-14,08:57:32
39.906987,116.346493,0,392,39796.3733449074,2008-12-14,08:57:37
39.906987,116.346493,0,392,39796.3733796296,2008-12-14,08:57:40
39.906992,116.346494,0,391,39796.3734027778,2008-12-14,08:57:42
39.907,116.346515,0,391,39796.3734606481,2008-12-14,08:57:47
39.906995,116.346517,0,391,39796.3735185185,2008-12-14,08:57:52
39.906994,116.346517,0,390,39796.3735763889,2008-12-14,08:57:57
39.90699,116.34652,0,390,39796.3736342593,2008-12-14,08:58:02
39.90699,116.34652,0,390,39796.3736689815,2008-12-14,08:58:05
39.906997,116.346521,0,390,39796.3736921296,2008-12-14,08:58:07
39.907007,116.346519,0,390,39796.37375,2008-12-14,08:58:12
39.907061,116.346479,0,387,39796.3738078704,2008-12-14,08:58:17
39.907139,116.346477,0,382,39796.3738657407,2008-12-14,08:58:22
39.907192,116.346448,0,372,39796.3739236111,2008-12-14,08:58:27
39.90717,116.346474,0,373,39796.3739814815,2008-12-14,08:58:32
39.907192,116.34648,0,369,39796.3740393519,2008-12-14,08:58:37
39.907204,116.346523,0,368,39796.3740972222,2008-12-14,08:58:42
39.907217,116.346542,0,371,39796.3741550926,2008-12-14,08:58:47
39.907233,116.346558,0,374,39796.374212963,2008-12-14,08:58:52
39.907214,116.346539,0,376,39796.3742708333,2008-12-14,08:58:57
39.907208,116.346537,0,377,39796.3743287037,2008-12-14,08:59:02
39.907208,116.346537,0,377,39796.3743634259,2008-12-14,08:59:05
39.907201,116.346529,0,377,39796.3743865741,2008-12-14,08:59:07
39.907198,116.346519,0,378,39796.3744444444,2008-12-14,08:59:12
39.907196,116.34651,0,378,39796.3745023148,2008-12-14,08:59:17
39.907196,116.34651,0,378,39796.374537037,2008-12-14,08:59:20
39.907197,116.346511,0,378,39796.3745601852,2008-12-14,08:59:22
39.907157,116.346444,0,378,39796.3746180556,2008-12-14,08:59:27
39.907033,116.34636,0,376,39796.3746759259,2008-12-14,08:59:32
39.906771,116.346621,0,330,39796.3747337963,2008-12-14,08:59:37
39.906552,116.346644,0,322,39796.3747916667,2008-12-14,08:59:42
39.906451,116.346592,0,311,39796.374849537,2008-12-14,08:59:47
39.906294,116.346556,0,300,39796.3749074074,2008-12-14,08:59:52
39.906122,116.346524,0,282,39796.3749652778,2008-12-14,08:59:57
39.905827,116.346477,0,265,39796.3750231481,2008-12-14,09:00:02
39.905639,116.346481,0,241,39796.3750810185,2008-12-14,09:00:07
39.9055,116.346532,0,224,39796.3751388889,2008-12-14,09:00:12
39.905271,116.346588,0,229,39796.3751967593,2008-12-14,09:00:17
39.904996,116.346609,0,240,39796.3752546296,2008-12-14,09:00:22
39.90475,116.346632,0,245,39796.3753125,2008-12-14,09:00:27
39.904655,116.346639,0,251,39796.3753703704,2008-12-14,09:00:32
39.904633,116.346633,0,250,39796.3754282407,2008-12-14,09:00:37
39.904629,116.346619,0,249,39796.3754861111,2008-12-14,09:00:42
39.904647,116.346613,0,249,39796.3755439815,2008-12-14,09:00:47
39.90468,116.34661,0,250,39796.3756018518,2008-12-14,09:00:52
39.904697,116.346612,0,254,39796.3756597222,2008-12-14,09:00:57
39.904697,116.346612,0,254,39796.3756944444,2008-12-14,09:01:00
39.9047,116.346617,0,257,39796.3757175926,2008-12-14,09:01:02
39.904709,116.346621,0,258,39796.375775463,2008-12-14,09:01:07
39.904719,116.346627,0,259,39796.3758333333,2008-12-14,09:01:12
39.904745,116.346633,0,260,39796.3758912037,2008-12-14,09:01:17
39.904768,116.346636,0,261,39796.3759490741,2008-12-14,09:01:22
39.904814,116.34668,0,263,39796.3760069444,2008-12-14,09:01:27
39.904838,116.346699,0,271,39796.3760648148,2008-12-14,09:01:32
39.904924,116.346713,0,286,39796.3761226852,2008-12-14,09:01:37
39.904968,116.346717,0,284,39796.3761805556,2008-12-14,09:01:42
39.90504,116.346692,0,279,39796.3762384259,2008-12-14,09:01:47
39.905066,116.346679,0,272,39796.3762962963,2008-12-14,09:01:52
39.905117,116.346683,0,270,39796.3763541667,2008-12-14,09:01:57
39.905189,116.346665,0,276,39796.376412037,2008-12-14,09:02:02
39.905229,116.346645,0,275,39796.3764699074,2008-12-14,09:02:07
39.905264,116.346629,0,263,39796.3765277778,2008-12-14,09:02:12
39.90529,116.346634,0,260,39796.3765856481,2008-12-14,09:02:17
39.905335,116.346617,0,256,39796.3766435185,2008-12-14,09:02:22
39.905373,116.346609,0,246,39796.3767013889,2008-12-14,09:02:27
39.90543,116.346616,0,239,39796.3767592593,2008-12-14,09:02:32
39.905514,116.346629,0,248,39796.3768171296,2008-12-14,09:02:37
39.905659,116.346595,0,266,39796.376875,2008-12-14,09:02:42
39.90575,116.346548,0,276,39796.3769328704,2008-12-14,09:02:47
39.905771,116.346568,0,254,39796.3769907407,2008-12-14,09:02:52
39.905812,116.346559,0,251,39796.3770486111,2008-12-14,09:02:57
39.905872,116.346478,0,247,39796.3771064815,2008-12-14,09:03:02
39.905868,116.346407,0,234,39796.3771643518,2008-12-14,09:03:07
39.905895,116.34634,0,221,39796.3772222222,2008-12-14,09:03:12
39.905861,116.346246,0,210,39796.3772800926,2008-12-14,09:03:17
39.905813,116.346122,0,199,39796.377337963,2008-12-14,09:03:22
39.905762,116.345922,0,181,39796.3773958333,2008-12-14,09:03:27
39.905744,116.345806,0,168,39796.3774537037,2008-12-14,09:03:32
39.905747,116.345725,0,152,39796.3775115741,2008-12-14,09:03:37
39.905717,116.345653,0,134,39796.3775694444,2008-12-14,09:03:42
39.90571,116.345576,0,125,39796.3776273148,2008-12-14,09:03:47
39.905671,116.345515,0,109,39796.3776851852,2008-12-14,09:03:52
39.90562,116.345437,0,107,39796.3777430556,2008-12-14,09:03:57
39.905593,116.345366,0,98,39796.3778009259,2008-12-14,09:04:02
39.905567,116.345287,0,92,39796.3778587963,2008-12-14,09:04:07
39.905542,116.345275,0,93,39796.3779166667,2008-12-14,09:04:12
39.905553,116.345225,0,93,39796.377974537,2008-12-14,09:04:17
39.905527,116.345151,0,91,39796.3780324074,2008-12-14,09:04:22
39.905518,116.345086,0,83,39796.3780902778,2008-12-14,09:04:27
39.905514,116.345002,0,82,39796.3781481481,2008-12-14,09:04:32
39.905511,116.344923,0,80,39796.3782060185,2008-12-14,09:04:37
39.905528,116.34487,0,79,39796.3782638889,2008-12-14,09:04:42
39.905573,116.344822,0,77,39796.3783217593,2008-12-14,09:04:47
39.905629,116.344744,0,74,39796.3783796296,2008-12-14,09:04:52
39.90604,116.344792,0,131,39796.3786689815,2008-12-14,09:05:17
39.905825,116.344738,0,115,39796.3787268519,2008-12-14,09:05:22
39.905911,116.344681,0,105,39796.3787847222,2008-12-14,09:05:27
39.906053,116.344609,0,98,39796.3788425926,2008-12-14,09:05:32
39.906037,116.344606,0,103,39796.378900463,2008-12-14,09:05:37
39.906036,116.344573,0,100,39796.3789583333,2008-12-14,09:05:42
39.906055,116.344572,0,99,39796.3790162037,2008-12-14,09:05:47
39.906007,116.344548,0,100,39796.3790740741,2008-12-14,09:05:52
39.905932,116.344476,0,101,39796.3791319444,2008-12-14,09:05:57
39.905818,116.344445,0,102,39796.3791898148,2008-12-14,09:06:02
39.90573,116.344448,0,105,39796.3792476852,2008-12-14,09:06:07
39.90573,116.344448,0,105,39796.3792824074,2008-12-14,09:06:10
39.905734,116.344447,0,105,39796.3793055556,2008-12-14,09:06:12
39.90573,116.344438,0,105,39796.3793634259,2008-12-14,09:06:17
39.905665,116.344427,0,106,39796.3794212963,2008-12-14,09:06:22
39.905665,116.344427,0,106,39796.3794560185,2008-12-14,09:06:25
39.905658,116.344428,0,106,39796.3794791667,2008-12-14,09:06:27
39.905612,116.344438,0,107,39796.379537037,2008-12-14,09:06:32
39.905554,116.344447,0,109,39796.3795949074,2008-12-14,09:06:37
39.905655,116.344475,0,105,39796.3796527778,2008-12-14,09:06:42
39.905645,116.344475,0,105,39796.3797106481,2008-12-14,09:06:47
39.905652,116.344471,0,105,39796.3797685185,2008-12-14,09:06:52
39.905656,116.344469,0,105,39796.3798263889,2008-12-14,09:06:57
39.905656,116.344469,0,105,39796.3798611111,2008-12-14,09:07:00
39.90565,116.344466,0,105,39796.3798842593,2008-12-14,09:07:02
39.905607,116.34435,0,106,39796.3799421296,2008-12-14,09:07:07
39.905528,116.344264,0,111,39796.38,2008-12-14,09:07:12
39.905509,116.344231,0,114,39796.3800578704,2008-12-14,09:07:17
39.9055,116.344231,0,114,39796.3801157407,2008-12-14,09:07:22
39.905451,116.344217,0,113,39796.3801736111,2008-12-14,09:07:27
39.905421,116.344177,0,115,39796.3802314815,2008-12-14,09:07:32
39.905413,116.344177,0,115,39796.3802893519,2008-12-14,09:07:37
39.905412,116.344175,0,115,39796.3803472222,2008-12-14,09:07:42
39.905414,116.344173,0,115,39796.3804050926,2008-12-14,09:07:47
39.905414,116.344172,0,115,39796.380462963,2008-12-14,09:07:52
39.905415,116.344168,0,115,39796.3805208333,2008-12-14,09:07:57
39.905417,116.344167,0,116,39796.3805787037,2008-12-14,09:08:02
39.905422,116.344163,0,116,39796.3806365741,2008-12-14,09:08:07
39.905422,116.344163,0,116,39796.3806712963,2008-12-14,09:08:10
39.905419,116.344161,0,116,39796.3806944444,2008-12-14,09:08:12
39.905409,116.344159,0,117,39796.3807523148,2008-12-14,09:08:17
39.905397,116.34416,0,117,39796.3808101852,2008-12-14,09:08:22
39.90539,116.344161,0,117,39796.3808680556,2008-12-14,09:08:27
39.905392,116.344161,0,118,39796.3809259259,2008-12-14,09:08:32
39.905385,116.34416,0,118,39796.3809837963,2008-12-14,09:08:37
39.905385,116.34416,0,118,39796.3810185185,2008-12-14,09:08:40
39.905377,116.344161,0,118,39796.3810416667,2008-12-14,09:08:42
39.905366,116.344162,0,118,39796.381099537,2008-12-14,09:08:47
39.905317,116.34414,0,122,39796.3811574074,2008-12-14,09:08:52
39.905237,116.344064,0,128,39796.3812152778,2008-12-14,09:08:57
39.9052,116.344043,0,129,39796.3812731481,2008-12-14,09:09:02
39.905202,116.344042,0,129,39796.3813310185,2008-12-14,09:09:07
39.905199,116.344041,0,129,39796.3813888889,2008-12-14,09:09:12
39.905197,116.344041,0,130,39796.3814467593,2008-12-14,09:09:17
39.905194,116.34404,0,130,39796.3815046296,2008-12-14,09:09:22
39.9052,116.34404,0,130,39796.3815625,2008-12-14,09:09:27
39.905199,116.344038,0,131,39796.3816203704,2008-12-14,09:09:32
39.905194,116.344038,0,131,39796.3816782407,2008-12-14,09:09:37
39.90519,116.344037,0,132,39796.3817361111,2008-12-14,09:09:42
39.905196,116.344035,0,132,39796.3817939815,2008-12-14,09:09:47
39.905196,116.344035,0,132,39796.3818287037,2008-12-14,09:09:50
39.905202,116.344032,0,132,39796.3818518519,2008-12-14,09:09:52
39.905223,116.34398,0,137,39796.3819097222,2008-12-14,09:09:57
39.905164,116.343965,0,143,39796.3819675926,2008-12-14,09:10:02
39.90519,116.343951,0,147,39796.382025463,2008-12-14,09:10:07
39.905255,116.343904,0,156,39796.3820833333,2008-12-14,09:10:12
39.905273,116.34386,0,171,39796.3821412037,2008-12-14,09:10:17
39.905259,116.34386,0,180,39796.3821990741,2008-12-14,09:10:22
39.905262,116.343859,0,183,39796.3822569444,2008-12-14,09:10:27
39.905262,116.343859,0,183,39796.3822916667,2008-12-14,09:10:30
39.905269,116.343857,0,185,39796.3823148148,2008-12-14,09:10:32
39.905326,116.343845,0,196,39796.3823726852,2008-12-14,09:10:37
39.905307,116.343843,0,204,39796.3824305556,2008-12-14,09:10:42
39.905309,116.343842,0,205,39796.3824884259,2008-12-14,09:10:47
39.905309,116.343842,0,205,39796.3825231481,2008-12-14,09:10:50
39.905307,116.343842,0,208,39796.3825462963,2008-12-14,09:10:52
39.905382,116.343685,0,212,39796.3826041667,2008-12-14,09:10:57
39.905537,116.343493,0,213,39796.382662037,2008-12-14,09:11:02
39.905732,116.343111,0,211,39796.3827199074,2008-12-14,09:11:07
39.905881,116.342668,0,208,39796.3827777778,2008-12-14,09:11:12
39.905786,116.342063,0,206,39796.3828356481,2008-12-14,09:11:17
39.905662,116.341389,0,201,39796.3828935185,2008-12-14,09:11:22
39.906015,116.339748,0,188,39796.3829513889,2008-12-14,09:11:27
39.905791,116.33921,0,185,39796.3830092593,2008-12-14,09:11:32
39.905795,116.338836,0,183,39796.3830671296,2008-12-14,09:11:37
39.905774,116.338557,0,183,39796.383125,2008-12-14,09:11:42
39.905667,116.338161,0,191,39796.3831828704,2008-12-14,09:11:47
39.905772,116.337945,0,189,39796.3832407407,2008-12-14,09:11:52
39.905929,116.337731,0,177,39796.3832986111,2008-12-14,09:11:57
39.905924,116.337477,0,163,39796.3833564815,2008-12-14,09:12:02
39.906082,116.337064,0,158,39796.3834143518,2008-12-14,09:12:07
39.906217,116.336558,0,158,39796.3834722222,2008-12-14,09:12:12
39.906226,116.336063,0,153,39796.3835300926,2008-12-14,09:12:17
39.906265,116.335455,0,149,39796.383587963,2008-12-14,09:12:22
39.906309,116.334795,0,141,39796.3836458333,2008-12-14,09:12:27
39.906343,116.334171,0,135,39796.3837037037,2008-12-14,09:12:32
39.906366,116.333563,0,131,39796.3837615741,2008-12-14,09:12:37
39.906435,116.33293,0,122,39796.3838194444,2008-12-14,09:12:42
39.90646,116.332237,0,116,39796.3838773148,2008-12-14,09:12:47
39.906457,116.331544,0,110,39796.3839351852,2008-12-14,09:12:52
39.906511,116.330872,0,105,39796.3839930556,2008-12-14,09:12:57
39.906604,116.330185,0,108,39796.3840509259,2008-12-14,09:13:02
39.906739,116.329559,0,102,39796.3841087963,2008-12-14,09:13:07
39.906856,116.328955,0,102,39796.3841666667,2008-12-14,09:13:12
39.906728,116.328334,0,112,39796.384224537,2008-12-14,09:13:17
39.906707,116.327753,0,126,39796.3842824074,2008-12-14,09:13:22
39.906704,116.327138,0,152,39796.3843402778,2008-12-14,09:13:27
39.906666,116.326633,0,158,39796.3843981481,2008-12-14,09:13:32
39.906629,116.326211,0,152,39796.3844560185,2008-12-14,09:13:37
39.906604,116.326042,0,156,39796.3845138889,2008-12-14,09:13:42
39.906598,116.326036,0,155,39796.3845717593,2008-12-14,09:13:47
39.9066,116.326035,0,157,39796.3846296296,2008-12-14,09:13:52
39.9066,116.326035,0,157,39796.3846643518,2008-12-14,09:13:55
39.906596,116.326036,0,157,39796.3846875,2008-12-14,09:13:57
39.906584,116.326037,0,157,39796.3847453704,2008-12-14,09:14:02
39.90658,116.325988,0,157,39796.3848032407,2008-12-14,09:14:07
39.906514,116.325721,0,156,39796.3848611111,2008-12-14,09:14:12
39.9064,116.325221,0,154,39796.3849189815,2008-12-14,09:14:17
39.906311,116.324688,0,158,39796.3849768518,2008-12-14,09:14:22
39.906432,116.324021,0,161,39796.3850347222,2008-12-14,09:14:27
39.906494,116.323337,0,152,39796.3850925926,2008-12-14,09:14:32
39.90647,116.322725,0,142,39796.385150463,2008-12-14,09:14:37
39.90641,116.322124,0,137,39796.3852083333,2008-12-14,09:14:42
39.9064,116.321516,0,140,39796.3852662037,2008-12-14,09:14:47
39.906363,116.32086,0,147,39796.3853240741,2008-12-14,09:14:52
39.906322,116.320175,0,149,39796.3853819444,2008-12-14,09:14:57
39.906325,116.319516,0,148,39796.3854398148,2008-12-14,09:15:02
39.906339,116.318935,0,146,39796.3854976852,2008-12-14,09:15:07
39.906275,116.318504,0,144,39796.3855555556,2008-12-14,09:15:12
39.906213,116.318367,0,151,39796.3856134259,2008-12-14,09:15:17
39.906202,116.318403,0,148,39796.3856712963,2008-12-14,09:15:22
39.906202,116.31842,0,147,39796.3857291667,2008-12-14,09:15:27
39.906229,116.318467,0,147,39796.385787037,2008-12-14,09:15:32
39.90625,116.318521,0,146,39796.3858449074,2008-12-14,09:15:37
39.906266,116.318587,0,145,39796.3859027778,2008-12-14,09:15:42
39.906266,116.318587,0,145,39796.3859375,2008-12-14,09:15:45
39.906272,116.31859,0,144,39796.3859606481,2008-12-14,09:15:47
39.906259,116.318599,0,144,39796.3860185185,2008-12-14,09:15:52
39.906277,116.318521,0,148,39796.3860763889,2008-12-14,09:15:57
39.906277,116.318424,0,152,39796.3861342593,2008-12-14,09:16:02
39.906267,116.318328,0,148,39796.3861921296,2008-12-14,09:16:07
39.906227,116.318282,0,143,39796.38625,2008-12-14,09:16:12
39.906226,116.318305,0,141,39796.3863078704,2008-12-14,09:16:17
39.906234,116.318353,0,143,39796.3863657407,2008-12-14,09:16:22
39.906234,116.318353,0,143,39796.386400463,2008-12-14,09:16:25
39.906228,116.318358,0,143,39796.3864236111,2008-12-14,09:16:27
39.906233,116.318206,0,144,39796.3864814815,2008-12-14,09:16:32
39.906196,116.317777,0,135,39796.3865393519,2008-12-14,09:16:37
39.906219,116.317206,0,130,39796.3865972222,2008-12-14,09:16:42
39.906232,116.316608,0,125,39796.3866550926,2008-12-14,09:16:47
39.906245,116.31602,0,132,39796.386712963,2008-12-14,09:16:52
39.906296,116.315389,0,150,39796.3867708333,2008-12-14,09:16:57
39.906286,116.31477,0,154,39796.3868287037,2008-12-14,09:17:02
39.906291,116.314139,0,152,39796.3868865741,2008-12-14,09:17:07
39.906337,116.313491,0,147,39796.3869444444,2008-12-14,09:17:12
39.906364,116.312835,0,141,39796.3870023148,2008-12-14,09:17:17
39.906377,116.312197,0,130,39796.3870601852,2008-12-14,09:17:22
39.906364,116.311594,0,130,39796.3871180556,2008-12-14,09:17:27
39.906322,116.31099,0,139,39796.3871759259,2008-12-14,09:17:32
39.90635,116.310381,0,143,39796.3872337963,2008-12-14,09:17:37
39.906358,116.309784,0,131,39796.3872916667,2008-12-14,09:17:42
39.906396,116.309278,0,127,39796.387349537,2008-12-14,09:17:47
39.906542,116.308964,0,131,39796.3874074074,2008-12-14,09:17:52
39.906675,116.308804,0,136,39796.3874652778,2008-12-14,09:17:57
39.906759,116.308747,0,144,39796.3875231481,2008-12-14,09:18:02
39.90676,116.308776,0,144,39796.3875810185,2008-12-14,09:18:07
39.90671,116.308702,0,145,39796.3876388889,2008-12-14,09:18:12
39.906626,116.308487,0,155,39796.3876967593,2008-12-14,09:18:17
39.906473,116.308156,0,169,39796.3877546296,2008-12-14,09:18:22
39.906461,116.307619,0,181,39796.3878125,2008-12-14,09:18:27
39.906452,116.307055,0,197,39796.3878703704,2008-12-14,09:18:32
39.906421,116.306498,0,205,39796.3879282407,2008-12-14,09:18:37
39.906394,116.305875,0,199,39796.3879861111,2008-12-14,09:18:42
39.906399,116.305256,0,191,39796.3880439815,2008-12-14,09:18:47
39.90639,116.30463,0,176,39796.3881018519,2008-12-14,09:18:52
39.906386,116.304001,0,174,39796.3881597222,2008-12-14,09:18:57
39.90637,116.303337,0,172,39796.3882175926,2008-12-14,09:19:02
39.906343,116.302689,0,163,39796.388275463,2008-12-14,09:19:07
39.906326,116.302077,0,155,39796.3883333333,2008-12-14,09:19:12
39.906341,116.301515,0,146,39796.3883912037,2008-12-14,09:19:17
39.906328,116.300967,0,141,39796.3884490741,2008-12-14,09:19:22
39.906337,116.300504,0,120,39796.3885069444,2008-12-14,09:19:27
39.906379,116.30021,0,112,39796.3885648148,2008-12-14,09:19:32
39.906368,116.30012,0,98,39796.3886226852,2008-12-14,09:19:37
39.906355,116.300103,0,85,39796.3886805556,2008-12-14,09:19:42
39.906355,116.300103,0,85,39796.3887152778,2008-12-14,09:19:45
39.906356,116.300102,0,79,39796.3887384259,2008-12-14,09:19:47
39.90637,116.3001,0,76,39796.3887962963,2008-12-14,09:19:52
39.906379,116.300072,0,77,39796.3888541667,2008-12-14,09:19:57
39.906372,116.300005,0,85,39796.388912037,2008-12-14,09:20:02
39.906301,116.299938,0,93,39796.3889699074,2008-12-14,09:20:07
39.906299,116.299843,0,96,39796.3890277778,2008-12-14,09:20:12
39.906302,116.29967,0,102,39796.3890856481,2008-12-14,09:20:17
39.906311,116.299501,0,107,39796.3891435185,2008-12-14,09:20:22
39.906198,116.299357,0,119,39796.3892013889,2008-12-14,09:20:27
39.906189,116.299258,0,123,39796.3892592593,2008-12-14,09:20:32
39.906214,116.299137,0,129,39796.3893171296,2008-12-14,09:20:37
39.90626,116.298963,0,132,39796.389375,2008-12-14,09:20:42
39.906165,116.298769,0,146,39796.3894328704,2008-12-14,09:20:47
39.906063,116.298583,0,170,39796.3894907407,2008-12-14,09:20:52
39.906055,116.298475,0,177,39796.3895486111,2008-12-14,09:20:57
39.90601,116.298398,0,185,39796.3896064815,2008-12-14,09:21:02
39.906027,116.298302,0,192,39796.3896643519,2008-12-14,09:21:07
39.906026,116.298189,0,201,39796.3897222222,2008-12-14,09:21:12
39.906003,116.298045,0,213,39796.3897800926,2008-12-14,09:21:17
39.905951,116.297829,0,223,39796.389837963,2008-12-14,09:21:22
39.905912,116.297659,0,223,39796.3898958333,2008-12-14,09:21:27
39.905862,116.297542,0,224,39796.3899537037,2008-12-14,09:21:32
39.905802,116.297432,0,226,39796.3900115741,2008-12-14,09:21:37
39.905811,116.297305,0,222,39796.3900694444,2008-12-14,09:21:42
39.905824,116.297165,0,220,39796.3901273148,2008-12-14,09:21:47
39.90583,116.296891,0,227,39796.3901851852,2008-12-14,09:21:52
39.905851,116.296586,0,235,39796.3902430556,2008-12-14,09:21:57
39.905889,116.296284,0,249,39796.3903009259,2008-12-14,09:22:02
39.905948,116.296137,0,263,39796.3903587963,2008-12-14,09:22:07
39.906031,116.296096,0,270,39796.3904166667,2008-12-14,09:22:12
39.906043,116.295983,0,278,39796.390474537,2008-12-14,09:22:17
39.906061,116.295922,0,280,39796.3905324074,2008-12-14,09:22:22
39.906066,116.29592,0,284,39796.3905902778,2008-12-14,09:22:27
39.906066,116.29592,0,284,39796.390625,2008-12-14,09:22:30
39.906074,116.295918,0,286,39796.3906481481,2008-12-14,09:22:32
39.906057,116.295908,0,287,39796.3907060185,2008-12-14,09:22:37
39.90606,116.295877,0,287,39796.3907638889,2008-12-14,09:22:42
39.906049,116.295859,0,288,39796.3908217593,2008-12-14,09:22:47
39.906049,116.295859,0,288,39796.3908564815,2008-12-14,09:22:50
39.906043,116.295859,0,289,39796.3908796296,2008-12-14,09:22:52
39.906033,116.29586,0,290,39796.3909375,2008-12-14,09:22:57
39.906022,116.29586,0,290,39796.3909953704,2008-12-14,09:23:02
39.906009,116.29586,0,291,39796.3910532407,2008-12-14,09:23:07
39.906009,116.29586,0,291,39796.391087963,2008-12-14,09:23:10
39.906005,116.29586,0,291,39796.3911111111,2008-12-14,09:23:12
39.905995,116.29586,0,291,39796.3911689815,2008-12-14,09:23:17
39.905995,116.29586,0,291,39796.3912037037,2008-12-14,09:23:20
39.905989,116.295859,0,291,39796.3912268518,2008-12-14,09:23:22
39.905962,116.295864,0,291,39796.3912847222,2008-12-14,09:23:27
39.90592,116.295873,0,290,39796.3913425926,2008-12-14,09:23:32
39.905886,116.295852,0,290,39796.391400463,2008-12-14,09:23:37
39.905789,116.29573,0,297,39796.3914583333,2008-12-14,09:23:42
39.90575,116.295704,0,302,39796.3915162037,2008-12-14,09:23:47
39.905674,116.295612,0,303,39796.3915740741,2008-12-14,09:23:52
39.905598,116.295486,0,304,39796.3916319444,2008-12-14,09:23:57
39.90565,116.295437,0,303,39796.3916898148,2008-12-14,09:24:02
39.905721,116.295379,0,299,39796.3917476852,2008-12-14,09:24:07
39.905829,116.295274,0,292,39796.3918055556,2008-12-14,09:24:12
39.905902,116.295199,0,286,39796.3918634259,2008-12-14,09:24:17
39.905935,116.295168,0,290,39796.3919212963,2008-12-14,09:24:22
39.905919,116.295176,0,292,39796.3919791667,2008-12-14,09:24:27
39.905919,116.295176,0,292,39796.3920138889,2008-12-14,09:24:30
39.905917,116.29518,0,292,39796.392037037,2008-12-14,09:24:32
39.905925,116.295145,0,292,39796.3920949074,2008-12-14,09:24:37
39.905973,116.294911,0,285,39796.3921527778,2008-12-14,09:24:42
39.906083,116.294526,0,270,39796.3922106481,2008-12-14,09:24:47
39.90613,116.294104,0,263,39796.3922685185,2008-12-14,09:24:52
39.906178,116.293624,0,262,39796.3923263889,2008-12-14,09:24:57
39.906171,116.293119,0,249,39796.3923842593,2008-12-14,09:25:02
39.906128,116.292676,0,248,39796.3924421296,2008-12-14,09:25:07
39.906133,116.292288,0,244,39796.3925,2008-12-14,09:25:12
39.906139,116.291835,0,241,39796.3925578704,2008-12-14,09:25:17
39.906151,116.29138,0,238,39796.3926157407,2008-12-14,09:25:22
39.906174,116.290816,0,235,39796.3926736111,2008-12-14,09:25:27
39.906087,116.290106,0,230,39796.3927314815,2008-12-14,09:25:32
39.906141,116.289356,0,207,39796.3927893518,2008-12-14,09:25:37
39.906266,116.28894,0,190,39796.3928472222,2008-12-14,09:25:42
39.906319,116.288862,0,183,39796.3929050926,2008-12-14,09:25:47
39.906315,116.28885,0,180,39796.392962963,2008-12-14,09:25:52
39.906335,116.288765,0,175,39796.3930208333,2008-12-14,09:25:57
39.906337,116.28873,0,174,39796.3930787037,2008-12-14,09:26:02
39.906337,116.28873,0,174,39796.3931134259,2008-12-14,09:26:05
39.90634,116.288728,0,173,39796.3931365741,2008-12-14,09:26:07
39.906349,116.288727,0,173,39796.3931944444,2008-12-14,09:26:12
39.906349,116.288727,0,173,39796.3932291667,2008-12-14,09:26:15
39.906357,116.288725,0,172,39796.3932523148,2008-12-14,09:26:17
39.906367,116.28872,0,170,39796.3933101852,2008-12-14,09:26:22
39.906402,116.28868,0,164,39796.3933680556,2008-12-14,09:26:27
39.906428,116.288638,0,157,39796.3934259259,2008-12-14,09:26:32
39.906431,116.288614,0,152,39796.3934837963,2008-12-14,09:26:37
39.90642,116.288614,0,151,39796.3935416667,2008-12-14,09:26:42
39.906421,116.28858,0,155,39796.393599537,2008-12-14,09:26:47
39.906425,116.288559,0,156,39796.3936574074,2008-12-14,09:26:52
39.90643,116.288529,0,156,39796.3937152778,2008-12-14,09:26:57
39.906428,116.288466,0,156,39796.3937731481,2008-12-14,09:27:02
39.906428,116.288466,0,156,39796.3938078704,2008-12-14,09:27:05
39.906435,116.288462,0,155,39796.3938310185,2008-12-14,09:27:07
39.906462,116.288402,0,155,39796.3938888889,2008-12-14,09:27:12
39.906451,116.288379,0,155,39796.3939467593,2008-12-14,09:27:17
39.906443,116.28838,0,155,39796.3940046296,2008-12-14,09:27:22
39.906443,116.28838,0,155,39796.3940393519,2008-12-14,09:27:25
39.90644,116.28838,0,156,39796.3940625,2008-12-14,09:27:27
39.90643,116.288382,0,156,39796.3941203704,2008-12-14,09:27:32
39.90643,116.288382,0,156,39796.3941550926,2008-12-14,09:27:35
39.906426,116.288382,0,156,39796.3941782407,2008-12-14,09:27:37
39.906426,116.288209,0,156,39796.3942361111,2008-12-14,09:27:42
39.906465,116.288036,0,157,39796.3942939815,2008-12-14,09:27:47
39.906474,116.287966,0,159,39796.3943518519,2008-12-14,09:27:52
39.906454,116.287893,0,162,39796.3944097222,2008-12-14,09:27:57
39.906456,116.287778,0,165,39796.3944675926,2008-12-14,09:28:02
39.906457,116.287679,0,167,39796.394525463,2008-12-14,09:28:07
39.906476,116.287516,0,169,39796.3945833333,2008-12-14,09:28:12
39.906493,116.287464,0,172,39796.3946412037,2008-12-14,09:28:17
39.906493,116.287464,0,172,39796.3946759259,2008-12-14,09:28:20
39.906501,116.287468,0,174,39796.3946990741,2008-12-14,09:28:22
39.906536,116.287452,0,176,39796.3947569444,2008-12-14,09:28:27
39.906603,116.287378,0,177,39796.3948148148,2008-12-14,09:28:32
39.906666,116.287232,0,179,39796.3948726852,2008-12-14,09:28:37
39.906708,116.287085,0,181,39796.3949305556,2008-12-14,09:28:42
39.906712,116.286957,0,181,39796.3949884259,2008-12-14,09:28:47
39.9067,116.286726,0,183,39796.3950462963,2008-12-14,09:28:52
39.906676,116.286338,0,182,39796.3951041667,2008-12-14,09:28:57
39.906672,116.285885,0,182,39796.395162037,2008-12-14,09:29:02
39.906703,116.285072,0,183,39796.3952199074,2008-12-14,09:29:07
39.906755,116.284355,0,183,39796.3952777778,2008-12-14,09:29:12
39.906776,116.283716,0,184,39796.3953356481,2008-12-14,09:29:17
39.906725,116.28301,0,184,39796.3953935185,2008-12-14,09:29:22
39.90665,116.282302,0,187,39796.3954513889,2008-12-14,09:29:27
39.906641,116.281791,0,189,39796.3955092593,2008-12-14,09:29:32
39.906638,116.2816,0,191,39796.3955671296,2008-12-14,09:29:37
39.906638,116.2816,0,191,39796.3956018519,2008-12-14,09:29:40
39.90664,116.281596,0,193,39796.395625,2008-12-14,09:29:42
39.912402,116.279706,0,260,39796.3958564815,2008-12-14,09:30:02
39.908371,116.279494,0,916,39796.3959143519,2008-12-14,09:30:07
39.906994,116.279585,0,279,39796.3959722222,2008-12-14,09:30:12
39.906893,116.27941,0,295,39796.3960300926,2008-12-14,09:30:17
39.906732,116.279379,0,288,39796.396087963,2008-12-14,09:30:22
39.906676,116.27939,0,287,39796.3961458333,2008-12-14,09:30:27
39.906658,116.279389,0,286,39796.3962037037,2008-12-14,09:30:32
39.906628,116.279384,0,285,39796.3962615741,2008-12-14,09:30:37
39.906622,116.279253,0,289,39796.3963194444,2008-12-14,09:30:42
39.906612,116.279095,0,290,39796.3963773148,2008-12-14,09:30:47
39.9066,116.278968,0,291,39796.3964351852,2008-12-14,09:30:52
39.906633,116.278888,0,294,39796.3964930556,2008-12-14,09:30:57
39.906543,116.278805,0,292,39796.3965509259,2008-12-14,09:31:02
39.906486,116.278717,0,295,39796.3966087963,2008-12-14,09:31:07
39.906445,116.278601,0,298,39796.3966666667,2008-12-14,09:31:12
39.906393,116.278516,0,301,39796.396724537,2008-12-14,09:31:17
39.906357,116.278432,0,305,39796.3967824074,2008-12-14,09:31:22
39.906356,116.278377,0,308,39796.3968402778,2008-12-14,09:31:27
39.906368,116.278354,0,313,39796.3968981481,2008-12-14,09:31:32
39.906929,116.278188,0,306,39796.3969560185,2008-12-14,09:31:37
39.906966,116.278106,0,294,39796.3970138889,2008-12-14,09:31:42
39.906958,116.278121,0,289,39796.3970717593,2008-12-14,09:31:47
39.906963,116.278121,0,284,39796.3971296296,2008-12-14,09:31:52
39.906963,116.278121,0,284,39796.3971643519,2008-12-14,09:31:55
39.906966,116.27812,0,283,39796.3971875,2008-12-14,09:31:57
39.906999,116.278142,0,283,39796.3972453704,2008-12-14,09:32:02
39.906819,116.278019,0,280,39796.3973032407,2008-12-14,09:32:07
39.906805,116.277985,0,282,39796.3973611111,2008-12-14,09:32:12
39.906774,116.277941,0,281,39796.3974189815,2008-12-14,09:32:17
39.906795,116.277792,0,271,39796.3974768519,2008-12-14,09:32:22
39.90673,116.277474,0,247,39796.3975347222,2008-12-14,09:32:27
39.906586,116.276991,0,252,39796.3975925926,2008-12-14,09:32:32
39.906539,116.276557,0,250,39796.397650463,2008-12-14,09:32:37
39.906535,116.276302,0,234,39796.3977083333,2008-12-14,09:32:42
39.906566,116.276279,0,229,39796.3977662037,2008-12-14,09:32:47
39.906566,116.276279,0,229,39796.3978009259,2008-12-14,09:32:50
39.906567,116.27628,0,235,39796.3978240741,2008-12-14,09:32:52
39.906558,116.276225,0,237,39796.3978819444,2008-12-14,09:32:57
39.906506,116.276022,0,240,39796.3979398148,2008-12-14,09:33:02
39.906498,116.275825,0,241,39796.3979976852,2008-12-14,09:33:07
39.906484,116.275609,0,232,39796.3980555556,2008-12-14,09:33:12
39.90649,116.275443,0,228,39796.3981134259,2008-12-14,09:33:17
39.906463,116.275195,0,227,39796.3981712963,2008-12-14,09:33:22
39.906424,116.274884,0,230,39796.3982291667,2008-12-14,09:33:27
39.906434,116.274297,0,234,39796.398287037,2008-12-14,09:33:32
39.906423,116.273651,0,236,39796.3983449074,2008-12-14,09:33:37
39.906461,116.272665,0,233,39796.3984027778,2008-12-14,09:33:42
39.906469,116.272066,0,232,39796.3984606481,2008-12-14,09:33:47
39.906508,116.271646,0,230,39796.3985185185,2008-12-14,09:33:52
39.906508,116.271537,0,226,39796.3985763889,2008-12-14,09:33:57
39.906543,116.27152,0,225,39796.3986342593,2008-12-14,09:34:02
39.906551,116.271518,0,223,39796.3986921296,2008-12-14,09:34:07
39.906551,116.271518,0,223,39796.3987268518,2008-12-14,09:34:10
39.906553,116.27151,0,222,39796.39875,2008-12-14,09:34:12
39.906547,116.271349,0,223,39796.3988078704,2008-12-14,09:34:17
39.906531,116.271068,0,226,39796.3988657407,2008-12-14,09:34:22
39.906526,116.270683,0,228,39796.3989236111,2008-12-14,09:34:27
39.906491,116.270206,0,229,39796.3989814815,2008-12-14,09:34:32
39.906521,116.269802,0,226,39796.3990393518,2008-12-14,09:34:37
39.906541,116.269467,0,227,39796.3990972222,2008-12-14,09:34:42
39.90657,116.269048,0,227,39796.3991550926,2008-12-14,09:34:47
39.906569,116.268593,0,224,39796.399212963,2008-12-14,09:34:52
39.906515,116.268129,0,227,39796.3992708333,2008-12-14,09:34:57
39.906546,116.267684,0,221,39796.3993287037,2008-12-14,09:35:02
39.906586,116.267201,0,215,39796.3993865741,2008-12-14,09:35:07
39.906565,116.266658,0,210,39796.3994444444,2008-12-14,09:35:12
39.906513,116.266106,0,205,39796.3995023148,2008-12-14,09:35:17
39.90649,116.265554,0,200,39796.3995601852,2008-12-14,09:35:22
39.906475,116.264988,0,195,39796.3996180556,2008-12-14,09:35:27
39.906476,116.264425,0,192,39796.3996759259,2008-12-14,09:35:32
39.906524,116.263899,0,187,39796.3997337963,2008-12-14,09:35:37
39.906565,116.263345,0,182,39796.3997916667,2008-12-14,09:35:42
39.906543,116.262927,0,178,39796.399849537,2008-12-14,09:35:47
39.906444,116.262393,0,170,39796.3999074074,2008-12-14,09:35:52
39.906471,116.262023,0,165,39796.3999652778,2008-12-14,09:35:57
39.906492,116.261621,0,163,39796.4000231481,2008-12-14,09:36:02
39.906501,116.261268,0,154,39796.4000810185,2008-12-14,09:36:07
39.906519,116.261039,0,150,39796.4001388889,2008-12-14,09:36:12
39.906567,116.260882,0,147,39796.4001967593,2008-12-14,09:36:17
39.906607,116.260803,0,142,39796.4002546296,2008-12-14,09:36:22
39.906615,116.260707,0,136,39796.4003125,2008-12-14,09:36:27
39.911977,116.260251,0,-14,39796.4006597222,2008-12-14,09:36:57
39.911843,116.260281,0,-12,39796.4007175926,2008-12-14,09:37:02
39.907062,116.26041,0,155,39796.400775463,2008-12-14,09:37:07
39.906991,116.260282,0,197,39796.4008333333,2008-12-14,09:37:12
39.906749,116.260044,0,206,39796.4008912037,2008-12-14,09:37:17
39.906529,116.259773,0,219,39796.4009490741,2008-12-14,09:37:22
39.906542,116.259511,0,215,39796.4010069444,2008-12-14,09:37:27
39.906468,116.259328,0,208,39796.4010648148,2008-12-14,09:37:32
39.906453,116.259274,0,197,39796.4011226852,2008-12-14,09:37:37
39.906452,116.259272,0,199,39796.4011805556,2008-12-14,09:37:42
39.906452,116.259274,0,200,39796.4012384259,2008-12-14,09:37:47
39.906452,116.259274,0,200,39796.4012731481,2008-12-14,09:37:50
39.906451,116.259271,0,200,39796.4012962963,2008-12-14,09:37:52
39.906443,116.259252,0,199,39796.4013541667,2008-12-14,09:37:57
39.90642,116.259251,0,198,39796.401412037,2008-12-14,09:38:02
39.906419,116.25926,0,198,39796.4014699074,2008-12-14,09:38:07
39.906419,116.259261,0,198,39796.4015277778,2008-12-14,09:38:12
39.906419,116.259261,0,198,39796.4015625,2008-12-14,09:38:15
39.906419,116.259253,0,198,39796.4015856481,2008-12-14,09:38:17
39.90642,116.259239,0,198,39796.4016435185,2008-12-14,09:38:22
39.90647,116.259199,0,197,39796.4017013889,2008-12-14,09:38:27
39.906519,116.259213,0,196,39796.4017592593,2008-12-14,09:38:32
39.90651,116.259255,0,197,39796.4018171296,2008-12-14,09:38:37
39.906519,116.259255,0,198,39796.401875,2008-12-14,09:38:42
39.906519,116.259255,0,198,39796.4019097222,2008-12-14,09:38:45
39.906524,116.259258,0,197,39796.4019328704,2008-12-14,09:38:47
39.906515,116.259245,0,196,39796.4019907407,2008-12-14,09:38:52
39.906461,116.259166,0,189,39796.4020486111,2008-12-14,09:38:57
39.906451,116.259094,0,188,39796.4021064815,2008-12-14,09:39:02
39.906451,116.25902,0,187,39796.4021643519,2008-12-14,09:39:07
39.906462,116.258872,0,186,39796.4022222222,2008-12-14,09:39:12
39.906453,116.25873,0,182,39796.4022800926,2008-12-14,09:39:17
39.906523,116.258629,0,183,39796.402337963,2008-12-14,09:39:22
39.906636,116.258386,0,187,39796.4023958333,2008-12-14,09:39:27
39.906746,116.258045,0,191,39796.4024537037,2008-12-14,09:39:32
39.906722,116.257482,0,191,39796.4025115741,2008-12-14,09:39:37
39.906657,116.256825,0,189,39796.4025694444,2008-12-14,09:39:42
39.906598,116.256166,0,184,39796.4026273148,2008-12-14,09:39:47
39.906527,116.255538,0,175,39796.4026851852,2008-12-14,09:39:52
39.906465,116.255024,0,166,39796.4027430556,2008-12-14,09:39:57
39.906427,116.254573,0,154,39796.4028009259,2008-12-14,09:40:02
39.906457,116.254158,0,144,39796.4028587963,2008-12-14,09:40:07
39.9065,116.253689,0,154,39796.4029166667,2008-12-14,09:40:12
39.906477,116.253123,0,162,39796.402974537,2008-12-14,09:40:17
39.906493,116.252486,0,165,39796.4030324074,2008-12-14,09:40:22
39.906412,116.251903,0,180,39796.4030902778,2008-12-14,09:40:27
39.906366,116.251224,0,177,39796.4031481481,2008-12-14,09:40:32
39.906296,116.250535,0,170,39796.4032060185,2008-12-14,09:40:37
39.906296,116.249995,0,172,39796.4032638889,2008-12-14,09:40:42
39.906318,116.249648,0,166,39796.4033217593,2008-12-14,09:40:47
39.906264,116.249346,0,162,39796.4033796296,2008-12-14,09:40:52
39.906253,116.249041,0,169,39796.4034375,2008-12-14,09:40:57
39.906232,116.248651,0,175,39796.4034953704,2008-12-14,09:41:02
39.906255,116.248394,0,172,39796.4035532407,2008-12-14,09:41:07
39.906207,116.248267,0,166,39796.4036111111,2008-12-14,09:41:12
39.906196,116.248259,0,165,39796.4036689815,2008-12-14,09:41:17
39.906196,116.248259,0,165,39796.4037037037,2008-12-14,09:41:20
39.906195,116.248255,0,164,39796.4037268519,2008-12-14,09:41:22
39.906192,116.248244,0,164,39796.4037847222,2008-12-14,09:41:27
39.906189,116.248233,0,164,39796.4038425926,2008-12-14,09:41:32
39.906189,116.248233,0,164,39796.4038773148,2008-12-14,09:41:35
39.90619,116.248234,0,164,39796.403900463,2008-12-14,09:41:37
39.906189,116.248251,0,164,39796.4039583333,2008-12-14,09:41:42
39.906184,116.248273,0,165,39796.4040162037,2008-12-14,09:41:47
39.906184,116.248273,0,165,39796.4040509259,2008-12-14,09:41:50
39.906183,116.248274,0,165,39796.4040740741,2008-12-14,09:41:52
39.90618,116.248257,0,165,39796.4041319444,2008-12-14,09:41:57
39.906174,116.248223,0,165,39796.4041898148,2008-12-14,09:42:02
39.906167,116.24819,0,165,39796.4042476852,2008-12-14,09:42:07
39.906166,116.248179,0,166,39796.4043055556,2008-12-14,09:42:12
39.906167,116.248181,0,166,39796.4043634259,2008-12-14,09:42:17
39.906168,116.248187,0,166,39796.4044212963,2008-12-14,09:42:22
39.906169,116.248194,0,166,39796.4044791667,2008-12-14,09:42:27
39.906169,116.248194,0,166,39796.4045138889,2008-12-14,09:42:30
39.906171,116.248198,0,166,39796.404537037,2008-12-14,09:42:32
39.906172,116.248189,0,166,39796.4045949074,2008-12-14,09:42:37
39.906172,116.248172,0,166,39796.4046527778,2008-12-14,09:42:42
39.906172,116.248172,0,166,39796.4046875,2008-12-14,09:42:45
39.906173,116.248169,0,166,39796.4047106481,2008-12-14,09:42:47
39.906189,116.248164,0,165,39796.4047685185,2008-12-14,09:42:52
39.906189,116.248164,0,165,39796.4048032407,2008-12-14,09:42:55
39.906193,116.248167,0,165,39796.4048263889,2008-12-14,09:42:57
39.906196,116.248178,0,165,39796.4048842593,2008-12-14,09:43:02
39.906199,116.248194,0,165,39796.4049421296,2008-12-14,09:43:07
39.906201,116.248199,0,165,39796.405,2008-12-14,09:43:12
39.906201,116.248199,0,165,39796.4050347222,2008-12-14,09:43:15
39.906201,116.248196,0,165,39796.4050578704,2008-12-14,09:43:17
39.90628,116.248137,0,165,39796.4051157407,2008-12-14,09:43:22
39.906327,116.247868,0,169,39796.4051736111,2008-12-14,09:43:27
39.906424,116.247544,0,167,39796.4052314815,2008-12-14,09:43:32
39.906436,116.247112,0,163,39796.4052893519,2008-12-14,09:43:37
39.906464,116.246674,0,156,39796.4053472222,2008-12-14,09:43:42
39.906467,116.246269,0,154,39796.4054050926,2008-12-14,09:43:47
39.906418,116.245993,0,170,39796.405462963,2008-12-14,09:43:52
39.906402,116.245937,0,171,39796.4055208333,2008-12-14,09:43:57
39.906399,116.245932,0,173,39796.4055787037,2008-12-14,09:44:02
39.906399,116.245932,0,173,39796.4056134259,2008-12-14,09:44:05
39.906399,116.24594,0,173,39796.4056365741,2008-12-14,09:44:07
39.906404,116.245887,0,171,39796.4056944444,2008-12-14,09:44:12
39.906428,116.245719,0,168,39796.4057523148,2008-12-14,09:44:17
39.906415,116.245653,0,163,39796.4058101852,2008-12-14,09:44:22
39.906415,116.245653,0,163,39796.4058449074,2008-12-14,09:44:25
39.906414,116.245657,0,162,39796.4058680556,2008-12-14,09:44:27
39.906415,116.245666,0,162,39796.4059259259,2008-12-14,09:44:32
39.906422,116.245644,0,163,39796.4059837963,2008-12-14,09:44:37
39.906383,116.245403,0,163,39796.4060416667,2008-12-14,09:44:42
39.906372,116.244943,0,160,39796.406099537,2008-12-14,09:44:47
39.906394,116.244389,0,146,39796.4061574074,2008-12-14,09:44:52
39.906416,116.243804,0,145,39796.4062152778,2008-12-14,09:44:57
39.906429,116.2432,0,158,39796.4062731481,2008-12-14,09:45:02
39.906438,116.242639,0,154,39796.4063310185,2008-12-14,09:45:07
39.906464,116.242149,0,161,39796.4063888889,2008-12-14,09:45:12
39.90654,116.241687,0,166,39796.4064467593,2008-12-14,09:45:17
39.906559,116.241213,0,172,39796.4065046296,2008-12-14,09:45:22
39.906574,116.240855,0,181,39796.4065625,2008-12-14,09:45:27
39.906612,116.240629,0,188,39796.4066203704,2008-12-14,09:45:32
39.906565,116.240389,0,201,39796.4066782407,2008-12-14,09:45:37
39.906492,116.240113,0,206,39796.4067361111,2008-12-14,09:45:42
39.906432,116.240023,0,204,39796.4067939815,2008-12-14,09:45:47
39.906423,116.240003,0,204,39796.4068518518,2008-12-14,09:45:52
39.906421,116.239998,0,204,39796.4069097222,2008-12-14,09:45:57
39.906419,116.23999,0,204,39796.4069675926,2008-12-14,09:46:02
39.906416,116.239989,0,205,39796.407025463,2008-12-14,09:46:07
39.906416,116.239989,0,205,39796.4070833333,2008-12-14,09:46:12
39.906416,116.239989,0,205,39796.4071180556,2008-12-14,09:46:15
39.906414,116.239996,0,205,39796.4071412037,2008-12-14,09:46:17
39.906411,116.239987,0,206,39796.4071990741,2008-12-14,09:46:22
39.906444,116.239756,0,204,39796.4072569444,2008-12-14,09:46:27
39.9064,116.23935,0,205,39796.4073148148,2008-12-14,09:46:32
39.906379,116.238848,0,189,39796.4073726852,2008-12-14,09:46:37
39.906347,116.238235,0,167,39796.4074305556,2008-12-14,09:46:42
39.906363,116.237612,0,153,39796.4074884259,2008-12-14,09:46:47
39.906337,116.236971,0,145,39796.4075462963,2008-12-14,09:46:52
39.906345,116.236409,0,143,39796.4076041667,2008-12-14,09:46:57
39.906337,116.236139,0,148,39796.407662037,2008-12-14,09:47:02
39.906304,116.236125,0,153,39796.4077199074,2008-12-14,09:47:07
39.906304,116.236125,0,153,39796.4077546296,2008-12-14,09:47:10
39.906303,116.236122,0,153,39796.4077777778,2008-12-14,09:47:12
39.906333,116.235992,0,156,39796.4078356481,2008-12-14,09:47:17
39.906353,116.235612,0,156,39796.4078935185,2008-12-14,09:47:22
39.906358,116.235072,0,157,39796.4079513889,2008-12-14,09:47:27
39.906345,116.234388,0,166,39796.4080092593,2008-12-14,09:47:32
39.906306,116.233739,0,170,39796.4080671296,2008-12-14,09:47:37
39.906271,116.233111,0,180,39796.408125,2008-12-14,09:47:42
39.906277,116.232472,0,182,39796.4081828704,2008-12-14,09:47:47
39.906276,116.231856,0,194,39796.4082407407,2008-12-14,09:47:52
39.906271,116.23132,0,201,39796.4082986111,2008-12-14,09:47:57
39.906257,116.230893,0,194,39796.4083564815,2008-12-14,09:48:02
39.906255,116.230679,0,188,39796.4084143518,2008-12-14,09:48:07
39.906253,116.23064,0,191,39796.4084722222,2008-12-14,09:48:12
39.906276,116.230542,0,193,39796.4085300926,2008-12-14,09:48:17
39.906324,116.230302,0,181,39796.408587963,2008-12-14,09:48:22
39.906352,116.229885,0,175,39796.4086458333,2008-12-14,09:48:27
39.906304,116.229404,0,171,39796.4087037037,2008-12-14,09:48:32
39.906309,116.22897,0,169,39796.4087615741,2008-12-14,09:48:37
39.90633,116.228753,0,162,39796.4088194444,2008-12-14,09:48:42
39.906332,116.228742,0,156,39796.4088773148,2008-12-14,09:48:47
39.906332,116.228742,0,156,39796.408912037,2008-12-14,09:48:50
39.906332,116.228748,0,154,39796.4089351852,2008-12-14,09:48:52
39.906332,116.228733,0,154,39796.4089930556,2008-12-14,09:48:57
39.90632,116.228558,0,155,39796.4090509259,2008-12-14,09:49:02
39.906302,116.228492,0,158,39796.4091087963,2008-12-14,09:49:07
39.906309,116.228485,0,159,39796.4091666667,2008-12-14,09:49:12
39.906309,116.228485,0,159,39796.4092013889,2008-12-14,09:49:15
39.906309,116.22848,0,159,39796.409224537,2008-12-14,09:49:17
39.906364,116.228309,0,157,39796.4092824074,2008-12-14,09:49:22
39.906354,116.228098,0,162,39796.4093402778,2008-12-14,09:49:27
39.906318,116.227642,0,177,39796.4093981481,2008-12-14,09:49:32
39.906305,116.22705,0,185,39796.4094560185,2008-12-14,09:49:37
39.906294,116.226387,0,187,39796.4095138889,2008-12-14,09:49:42
39.906267,116.225782,0,186,39796.4095717593,2008-12-14,09:49:47
39.906236,116.225192,0,181,39796.4096296296,2008-12-14,09:49:52
39.906224,116.224616,0,180,39796.4096875,2008-12-14,09:49:57
39.906227,116.22405,0,190,39796.4097453704,2008-12-14,09:50:02
39.906225,116.223501,0,190,39796.4098032407,2008-12-14,09:50:07
39.906239,116.222884,0,182,39796.4098611111,2008-12-14,09:50:12
39.906229,116.222458,0,185,39796.4099189815,2008-12-14,09:50:17
39.906214,116.222267,0,204,39796.4099768519,2008-12-14,09:50:22
39.906199,116.222166,0,218,39796.4100347222,2008-12-14,09:50:27
39.906191,116.222087,0,236,39796.4100925926,2008-12-14,09:50:32
39.906205,116.222069,0,235,39796.410150463,2008-12-14,09:50:37
39.906205,116.222058,0,237,39796.4102083333,2008-12-14,09:50:42
39.906206,116.222044,0,238,39796.4102662037,2008-12-14,09:50:47
39.906206,116.222044,0,238,39796.4103009259,2008-12-14,09:50:50
39.906207,116.222043,0,238,39796.4103240741,2008-12-14,09:50:52
39.906251,116.221923,0,234,39796.4103819444,2008-12-14,09:50:57
39.906373,116.221605,0,227,39796.4104398148,2008-12-14,09:51:02
39.90638,116.221108,0,212,39796.4104976852,2008-12-14,09:51:07
39.906307,116.220656,0,197,39796.4105555556,2008-12-14,09:51:12
39.906249,116.220246,0,190,39796.4106134259,2008-12-14,09:51:17
39.906339,116.219752,0,194,39796.4106712963,2008-12-14,09:51:22
39.906331,116.21924,0,202,39796.4107291667,2008-12-14,09:51:27
39.906372,116.218661,0,220,39796.410787037,2008-12-14,09:51:32
39.906362,116.21805,0,227,39796.4108449074,2008-12-14,09:51:37
39.906411,116.217397,0,216,39796.4109027778,2008-12-14,09:51:42
39.906393,116.216653,0,224,39796.4109606481,2008-12-14,09:51:47
39.906422,116.216032,0,222,39796.4110185185,2008-12-14,09:51:52
39.906435,116.21542,0,224,39796.4110763889,2008-12-14,09:51:57
39.906443,116.214882,0,227,39796.4111342593,2008-12-14,09:52:02
39.906448,116.214507,0,228,39796.4111921296,2008-12-14,09:52:07
39.906433,116.214363,0,225,39796.41125,2008-12-14,09:52:12
39.906417,116.214246,0,219,39796.4113078704,2008-12-14,09:52:17
39.906362,116.21414,0,210,39796.4113657407,2008-12-14,09:52:22
39.906368,116.214097,0,200,39796.4114236111,2008-12-14,09:52:27
39.906371,116.214079,0,193,39796.4114814815,2008-12-14,09:52:32
39.906374,116.214073,0,190,39796.4115393519,2008-12-14,09:52:37
39.906374,116.214071,0,189,39796.4115972222,2008-12-14,09:52:42
39.906374,116.214071,0,189,39796.4116319444,2008-12-14,09:52:45
39.906376,116.214071,0,189,39796.4116550926,2008-12-14,09:52:47
39.906393,116.213933,0,188,39796.411712963,2008-12-14,09:52:52
39.90634,116.213783,0,188,39796.4117708333,2008-12-14,09:52:57
39.906315,116.213753,0,189,39796.4118287037,2008-12-14,09:53:02
39.906314,116.213747,0,189,39796.4118865741,2008-12-14,09:53:07
39.906313,116.213743,0,189,39796.4119444444,2008-12-14,09:53:12
39.906313,116.213743,0,189,39796.4119791667,2008-12-14,09:53:15
39.906312,116.213736,0,189,39796.4120023148,2008-12-14,09:53:17
39.906326,116.213568,0,191,39796.4120601852,2008-12-14,09:53:22
39.90641,116.213309,0,194,39796.4121180556,2008-12-14,09:53:27
39.906505,116.212904,0,204,39796.4121759259,2008-12-14,09:53:32
39.906498,116.212457,0,222,39796.4122337963,2008-12-14,09:53:37
39.906457,116.211862,0,223,39796.4122916667,2008-12-14,09:53:42
39.906481,116.211346,0,230,39796.412349537,2008-12-14,09:53:47
39.906329,116.210791,0,241,39796.4124074074,2008-12-14,09:53:52
39.906298,116.210352,0,245,39796.4124652778,2008-12-14,09:53:57
39.906225,116.209909,0,250,39796.4125231481,2008-12-14,09:54:02
39.906152,116.209494,0,257,39796.4125810185,2008-12-14,09:54:07
39.906118,116.209225,0,269,39796.4126388889,2008-12-14,09:54:12
39.906111,116.209049,0,279,39796.4126967593,2008-12-14,09:54:17
39.906102,116.208927,0,286,39796.4127546296,2008-12-14,09:54:22
39.906081,116.208894,0,292,39796.4128125,2008-12-14,09:54:27
39.906089,116.208903,0,293,39796.4128703704,2008-12-14,09:54:32
39.906089,116.208903,0,293,39796.4129050926,2008-12-14,09:54:35
39.906091,116.208906,0,293,39796.4129282407,2008-12-14,09:54:37
39.9061,116.208878,0,293,39796.4129861111,2008-12-14,09:54:42
39.906135,116.20883,0,293,39796.4130439815,2008-12-14,09:54:47
39.906154,116.208812,0,290,39796.4131018519,2008-12-14,09:54:52
39.906162,116.208821,0,288,39796.4131597222,2008-12-14,09:54:57
39.906162,116.208831,0,288,39796.4132175926,2008-12-14,09:55:02
39.906178,116.208805,0,285,39796.413275463,2008-12-14,09:55:07
39.906211,116.208709,0,274,39796.4133333333,2008-12-14,09:55:12
39.906262,116.208619,0,271,39796.4133912037,2008-12-14,09:55:17
39.906289,116.208556,0,269,39796.4134490741,2008-12-14,09:55:22
39.906305,116.208492,0,263,39796.4135069444,2008-12-14,09:55:27
39.906318,116.208388,0,252,39796.4135648148,2008-12-14,09:55:32
39.906332,116.208382,0,247,39796.4136226852,2008-12-14,09:55:37
39.906318,116.208319,0,242,39796.4136805556,2008-12-14,09:55:42
39.9063,116.208263,0,239,39796.4137384259,2008-12-14,09:55:47
39.906317,116.208171,0,232,39796.4137962963,2008-12-14,09:55:52
39.90634,116.208099,0,227,39796.4138541667,2008-12-14,09:55:57
39.906371,116.208052,0,223,39796.413912037,2008-12-14,09:56:02
39.90635,116.207977,0,226,39796.4139699074,2008-12-14,09:56:07
39.906357,116.207948,0,226,39796.4140277778,2008-12-14,09:56:12
39.906359,116.207946,0,225,39796.4140856481,2008-12-14,09:56:17
39.906359,116.207946,0,225,39796.4141203704,2008-12-14,09:56:20
39.906358,116.207945,0,224,39796.4141435185,2008-12-14,09:56:22
39.906354,116.207988,0,224,39796.4142013889,2008-12-14,09:56:27
39.906356,116.20804,0,231,39796.4142592593,2008-12-14,09:56:32
39.906308,116.208045,0,238,39796.4143171296,2008-12-14,09:56:37
39.90625,116.208047,0,242,39796.414375,2008-12-14,09:56:42
39.906182,116.208044,0,245,39796.4144328704,2008-12-14,09:56:47
39.906154,116.208054,0,246,39796.4144907407,2008-12-14,09:56:52
39.906065,116.208042,0,246,39796.4145486111,2008-12-14,09:56:57
39.90603,116.208045,0,247,39796.4146064815,2008-12-14,09:57:02
39.90603,116.208045,0,247,39796.4146412037,2008-12-14,09:57:05
39.906032,116.208048,0,248,39796.4146643518,2008-12-14,09:57:07
39.906047,116.208035,0,247,39796.4147222222,2008-12-14,09:57:12
39.906049,116.207999,0,248,39796.4147800926,2008-12-14,09:57:17
39.906034,116.207969,0,248,39796.414837963,2008-12-14,09:57:22
39.906034,116.207958,0,248,39796.4148958333,2008-12-14,09:57:27
39.906019,116.207946,0,248,39796.4149537037,2008-12-14,09:57:32
39.905997,116.20791,0,245,39796.4150115741,2008-12-14,09:57:37
39.905997,116.20791,0,245,39796.4150462963,2008-12-14,09:57:40
39.905995,116.207902,0,244,39796.4150694444,2008-12-14,09:57:42
39.90601,116.207871,0,244,39796.4151273148,2008-12-14,09:57:47
39.906042,116.207663,0,246,39796.4151851852,2008-12-14,09:57:52
39.906069,116.207548,0,251,39796.4152430556,2008-12-14,09:57:57
39.906094,116.207462,0,258,39796.4153009259,2008-12-14,09:58:02
39.906121,116.207381,0,261,39796.4153587963,2008-12-14,09:58:07
39.906154,116.207282,0,263,39796.4154166667,2008-12-14,09:58:12
39.906158,116.207142,0,265,39796.415474537,2008-12-14,09:58:17
39.906156,116.20711,0,270,39796.4155324074,2008-12-14,09:58:22
39.90611,116.207171,0,271,39796.4155902778,2008-12-14,09:58:27
39.906124,116.20738,0,270,39796.4156481481,2008-12-14,09:58:32
39.906111,116.207704,0,268,39796.4157060185,2008-12-14,09:58:37
39.906097,116.208105,0,265,39796.4157638889,2008-12-14,09:58:42
39.906092,116.208531,0,263,39796.4158217593,2008-12-14,09:58:47
39.906099,116.208907,0,264,39796.4158796296,2008-12-14,09:58:52
39.906102,116.209258,0,263,39796.4159375,2008-12-14,09:58:57
39.906141,116.209622,0,262,39796.4159953704,2008-12-14,09:59:02
39.906128,116.210073,0,261,39796.4160532407,2008-12-14,09:59:07
39.906042,116.21055,0,260,39796.4161111111,2008-12-14,09:59:12
39.906018,116.211136,0,259,39796.4161689815,2008-12-14,09:59:17
39.906028,116.211689,0,257,39796.4162268518,2008-12-14,09:59:22
39.906013,116.212254,0,256,39796.4162847222,2008-12-14,09:59:27
39.906109,116.212883,0,251,39796.4163425926,2008-12-14,09:59:32
39.90613,116.213423,0,247,39796.416400463,2008-12-14,09:59:37
39.906033,116.213796,0,239,39796.4164583333,2008-12-14,09:59:42
39.90599,116.21412,0,232,39796.4165162037,2008-12-14,09:59:47
39.905958,116.214586,0,221,39796.4165740741,2008-12-14,09:59:52
39.90588,116.214925,0,208,39796.4166319444,2008-12-14,09:59:57
39.905682,116.215027,0,202,39796.4166898148,2008-12-14,10:00:02
39.905406,116.214999,0,191,39796.4167476852,2008-12-14,10:00:07
39.904956,116.215041,0,175,39796.4168055556,2008-12-14,10:00:12
39.904563,116.21504,0,158,39796.4168634259,2008-12-14,10:00:17
39.904284,116.215012,0,139,39796.4169212963,2008-12-14,10:00:22
39.904089,116.214969,0,123,39796.4169791667,2008-12-14,10:00:27
39.903929,116.214909,0,113,39796.417037037,2008-12-14,10:00:32
39.903866,116.214903,0,107,39796.4170949074,2008-12-14,10:00:37
39.903853,116.21489,0,100,39796.4171527778,2008-12-14,10:00:42
39.903852,116.214881,0,96,39796.4172106481,2008-12-14,10:00:47
39.903659,116.214887,0,95,39796.4172685185,2008-12-14,10:00:52
39.903412,116.214904,0,94,39796.4173263889,2008-12-14,10:00:57
39.903105,116.2149,0,97,39796.4173842593,2008-12-14,10:01:02
39.902777,116.214878,0,99,39796.4174421296,2008-12-14,10:01:07
39.902401,116.214905,0,101,39796.4175,2008-12-14,10:01:12
39.901985,116.214941,0,101,39796.4175578704,2008-12-14,10:01:17
39.901538,116.21497,0,101,39796.4176157407,2008-12-14,10:01:22
39.901116,116.214954,0,102,39796.4176736111,2008-12-14,10:01:27
39.900693,116.214962,0,105,39796.4177314815,2008-12-14,10:01:32
39.900316,116.214947,0,110,39796.4177893519,2008-12-14,10:01:37
39.900037,116.214859,0,113,39796.4178472222,2008-12-14,10:01:42
39.899954,116.214501,0,115,39796.4179050926,2008-12-14,10:01:47
39.899915,116.214051,0,116,39796.417962963,2008-12-14,10:01:52
39.899825,116.213653,0,119,39796.4180208333,2008-12-14,10:01:57
39.899814,116.213559,0,122,39796.4180787037,2008-12-14,10:02:02
39.899814,116.213559,0,122,39796.4181134259,2008-12-14,10:02:05
39.899815,116.213562,0,123,39796.4181365741,2008-12-14,10:02:07
39.899812,116.213527,0,123,39796.4181944444,2008-12-14,10:02:12
39.899693,116.213324,0,124,39796.4182523148,2008-12-14,10:02:17
39.899536,116.213072,0,127,39796.4183101852,2008-12-14,10:02:22
39.899339,116.212786,0,129,39796.4183680556,2008-12-14,10:02:27
39.899134,116.212462,0,132,39796.4184259259,2008-12-14,10:02:32
39.89896,116.212132,0,136,39796.4184837963,2008-12-14,10:02:37
39.898801,116.211896,0,139,39796.4185416667,2008-12-14,10:02:42
39.898625,116.211659,0,142,39796.418599537,2008-12-14,10:02:47
39.898543,116.211297,0,143,39796.4186574074,2008-12-14,10:02:52
39.89852,116.210849,0,143,39796.4187152778,2008-12-14,10:02:57
39.89847,116.210474,0,143,39796.4187731481,2008-12-14,10:03:02
39.898307,116.210288,0,142,39796.4188310185,2008-12-14,10:03:07
39.89809,116.210237,0,140,39796.4188888889,2008-12-14,10:03:12
39.897836,116.210284,0,137,39796.4189467593,2008-12-14,10:03:17
39.897663,116.210267,0,135,39796.4190046296,2008-12-14,10:03:22
39.897607,116.210275,0,133,39796.4190625,2008-12-14,10:03:27
39.897587,116.210236,0,132,39796.4191203704,2008-12-14,10:03:32
39.897517,116.21017,0,138,39796.4191782407,2008-12-14,10:03:37
39.897321,116.210002,0,157,39796.4192361111,2008-12-14,10:03:42
39.897235,116.209964,0,169,39796.4192939815,2008-12-14,10:03:47
39.897223,116.209902,0,169,39796.4193518519,2008-12-14,10:03:52
39.897248,116.209859,0,164,39796.4194097222,2008-12-14,10:03:57
39.897256,116.20979,0,165,39796.4194675926,2008-12-14,10:04:02
39.897217,116.209768,0,167,39796.419525463,2008-12-14,10:04:07
39.89719,116.20975,0,168,39796.4195833333,2008-12-14,10:04:12
39.897183,116.209739,0,169,39796.4196412037,2008-12-14,10:04:17
39.897155,116.20966,0,172,39796.4196990741,2008-12-14,10:04:22
39.89715,116.209589,0,173,39796.4197569444,2008-12-14,10:04:27
39.897148,116.209526,0,176,39796.4198148148,2008-12-14,10:04:32
39.897155,116.209441,0,180,39796.4198726852,2008-12-14,10:04:37
39.897141,116.209352,0,183,39796.4199305556,2008-12-14,10:04:42
39.897138,116.209272,0,188,39796.4199884259,2008-12-14,10:04:47
39.897171,116.209207,0,191,39796.4200462963,2008-12-14,10:04:52
39.897189,116.209127,0,195,39796.4201041667,2008-12-14,10:04:57
39.897211,116.209054,0,202,39796.420162037,2008-12-14,10:05:02
39.897208,116.208984,0,206,39796.4202199074,2008-12-14,10:05:07
39.897158,116.208896,0,207,39796.4202777778,2008-12-14,10:05:12
39.897079,116.208774,0,208,39796.4203356481,2008-12-14,10:05:17
39.897056,116.208679,0,205,39796.4203935185,2008-12-14,10:05:22
39.897031,116.208596,0,197,39796.4204513889,2008-12-14,10:05:27
39.896972,116.208451,0,194,39796.4205092593,2008-12-14,10:05:32
39.896961,116.20838,0,185,39796.4205671296,2008-12-14,10:05:37
39.896983,116.208365,0,174,39796.420625,2008-12-14,10:05:42
39.897015,116.208376,0,170,39796.4206828704,2008-12-14,10:05:47
39.897048,116.20837,0,168,39796.4207407407,2008-12-14,10:05:52
39.897075,116.208314,0,167,39796.4207986111,2008-12-14,10:05:57
39.897092,116.208229,0,166,39796.4208564815,2008-12-14,10:06:02
39.897054,116.208199,0,163,39796.4209143519,2008-12-14,10:06:07
39.897042,116.208182,0,162,39796.4209722222,2008-12-14,10:06:12
39.897042,116.208182,0,162,39796.4210069444,2008-12-14,10:06:15
39.897038,116.208184,0,162,39796.4210300926,2008-12-14,10:06:17
39.897031,116.20821,0,162,39796.421087963,2008-12-14,10:06:22
39.897043,116.208254,0,163,39796.4211458333,2008-12-14,10:06:27
39.89705,116.208261,0,164,39796.4212037037,2008-12-14,10:06:32
39.89705,116.208261,0,164,39796.4212384259,2008-12-14,10:06:35
39.897052,116.208266,0,164,39796.4212615741,2008-12-14,10:06:37
39.897084,116.208301,0,165,39796.4213194444,2008-12-14,10:06:42
39.897183,116.208351,0,166,39796.4214351852,2008-12-14,10:06:52
39.897223,116.208435,0,167,39796.4214930556,2008-12-14,10:06:57
39.897268,116.208457,0,167,39796.4215509259,2008-12-14,10:07:02
39.89727,116.208471,0,167,39796.4216087963,2008-12-14,10:07:07
39.8973,116.208491,0,167,39796.4216666667,2008-12-14,10:07:12
39.897314,116.208504,0,167,39796.421724537,2008-12-14,10:07:17
39.897313,116.208507,0,167,39796.4217824074,2008-12-14,10:07:22
39.897318,116.2085,0,167,39796.4218402778,2008-12-14,10:07:27
39.897318,116.2085,0,167,39796.421875,2008-12-14,10:07:30
39.897319,116.208502,0,167,39796.4218981481,2008-12-14,10:07:32
39.897312,116.208521,0,167,39796.4219560185,2008-12-14,10:07:37
39.897277,116.208535,0,167,39796.4220138889,2008-12-14,10:07:42
39.897258,116.208581,0,167,39796.4220717593,2008-12-14,10:07:47
39.897279,116.208626,0,167,39796.4221296296,2008-12-14,10:07:52
39.897456,116.208609,0,169,39796.4221875,2008-12-14,10:07:57
39.897494,116.208575,0,169,39796.4222453704,2008-12-14,10:08:02
39.897441,116.208559,0,170,39796.4223032407,2008-12-14,10:08:07
39.89735,116.208497,0,171,39796.4223611111,2008-12-14,10:08:12
39.897145,116.208321,0,170,39796.4224189815,2008-12-14,10:08:17
39.89716,116.20831,0,170,39796.4224768518,2008-12-14,10:08:22
39.897058,116.208272,0,169,39796.4225347222,2008-12-14,10:08:27
39.897088,116.208331,0,170,39796.4225925926,2008-12-14,10:08:32
39.897085,116.208344,0,171,39796.422650463,2008-12-14,10:08:37
39.897097,116.208341,0,170,39796.4227083333,2008-12-14,10:08:42
39.897106,116.208338,0,170,39796.4227662037,2008-12-14,10:08:47
39.8971,116.208357,0,168,39796.4228240741,2008-12-14,10:08:52
39.897102,116.208437,0,168,39796.4228819444,2008-12-14,10:08:57
39.897165,116.208638,0,167,39796.4229398148,2008-12-14,10:09:02
39.897126,116.208745,0,167,39796.4229976852,2008-12-14,10:09:07
39.897063,116.208904,0,167,39796.4230555556,2008-12-14,10:09:12
39.896952,116.208937,0,167,39796.4231134259,2008-12-14,10:09:17
39.89674,116.208772,0,167,39796.4231712963,2008-12-14,10:09:22
39.896818,116.207539,0,142,39796.4250231481,2008-12-14,10:12:02
39.896873,116.207857,0,134,39796.4250810185,2008-12-14,10:12:07
39.896982,116.208303,0,191,39796.4251388889,2008-12-14,10:12:12
39.89701,116.208428,0,190,39796.4251967593,2008-12-14,10:12:17
39.896993,116.208411,0,198,39796.4252546296,2008-12-14,10:12:22
39.897006,116.208442,0,200,39796.4253125,2008-12-14,10:12:27
39.897014,116.208445,0,195,39796.4253703704,2008-12-14,10:12:32
39.897014,116.208445,0,195,39796.4254050926,2008-12-14,10:12:35
39.897017,116.208449,0,194,39796.4254282407,2008-12-14,10:12:37
39.89702,116.208472,0,193,39796.4254861111,2008-12-14,10:12:42
39.897046,116.20856,0,193,39796.4255439815,2008-12-14,10:12:47
39.897117,116.208651,0,196,39796.4256018519,2008-12-14,10:12:52
39.897178,116.208716,0,200,39796.4256597222,2008-12-14,10:12:57
39.897227,116.20874,0,206,39796.4257175926,2008-12-14,10:13:02
39.897263,116.20872,0,207,39796.425775463,2008-12-14,10:13:07
39.897293,116.208712,0,208,39796.4258333333,2008-12-14,10:13:12
39.897318,116.20874,0,207,39796.4258912037,2008-12-14,10:13:17
39.897376,116.208799,0,208,39796.4259490741,2008-12-14,10:13:22
39.897391,116.208792,0,212,39796.4260069444,2008-12-14,10:13:27
39.897397,116.208811,0,212,39796.4260648148,2008-12-14,10:13:32
39.897406,116.208832,0,213,39796.4261226852,2008-12-14,10:13:37
39.897406,116.208832,0,213,39796.4261574074,2008-12-14,10:13:40
39.897407,116.208833,0,212,39796.4261805556,2008-12-14,10:13:42
39.89744,116.208848,0,214,39796.4262384259,2008-12-14,10:13:47
39.897465,116.208838,0,215,39796.4262962963,2008-12-14,10:13:52
39.897528,116.208819,0,214,39796.4263541667,2008-12-14,10:13:57
39.897597,116.208827,0,215,39796.426412037,2008-12-14,10:14:02
39.89768,116.208858,0,214,39796.4264699074,2008-12-14,10:14:07
39.897784,116.208917,0,213,39796.4265277778,2008-12-14,10:14:12
39.897848,116.208917,0,215,39796.4265856481,2008-12-14,10:14:17
39.89788,116.208906,0,214,39796.4266435185,2008-12-14,10:14:22
39.898075,116.208737,0,210,39796.4267013889,2008-12-14,10:14:27
39.898151,116.208666,0,209,39796.4267592593,2008-12-14,10:14:32
39.89814,116.208583,0,208,39796.4268171296,2008-12-14,10:14:37
39.898151,116.208503,0,206,39796.426875,2008-12-14,10:14:42
39.898138,116.208437,0,203,39796.4269328704,2008-12-14,10:14:47
39.898133,116.208405,0,206,39796.4269907407,2008-12-14,10:14:52
39.898139,116.208335,0,206,39796.4270486111,2008-12-14,10:14:57
39.898153,116.208266,0,213,39796.4271064815,2008-12-14,10:15:02
39.898173,116.208167,0,222,39796.4271643519,2008-12-14,10:15:07
39.898136,116.208132,0,223,39796.4272222222,2008-12-14,10:15:12
39.898,116.208073,0,225,39796.4272800926,2008-12-14,10:15:17
39.897927,116.20806,0,226,39796.427337963,2008-12-14,10:15:22
39.897912,116.208025,0,225,39796.4273958333,2008-12-14,10:15:27
39.897905,116.208034,0,226,39796.4274537037,2008-12-14,10:15:32
39.897851,116.208027,0,226,39796.4275115741,2008-12-14,10:15:37
39.897845,116.208038,0,222,39796.4275694444,2008-12-14,10:15:42
39.897845,116.208038,0,222,39796.4276041667,2008-12-14,10:15:45
39.897851,116.20804,0,220,39796.4276273148,2008-12-14,10:15:47
39.897801,116.207996,0,222,39796.4276851852,2008-12-14,10:15:52
39.897801,116.207986,0,222,39796.4277430556,2008-12-14,10:15:57
39.897788,116.207998,0,222,39796.4278009259,2008-12-14,10:16:02
39.897785,116.207975,0,228,39796.4278587963,2008-12-14,10:16:07
39.897785,116.207975,0,228,39796.4278935185,2008-12-14,10:16:10
39.897785,116.207972,0,228,39796.4279166667,2008-12-14,10:16:12
39.897782,116.207928,0,228,39796.427974537,2008-12-14,10:16:17
39.897798,116.207903,0,226,39796.4280324074,2008-12-14,10:16:22
39.897795,116.207858,0,218,39796.4280902778,2008-12-14,10:16:27
39.897808,116.207876,0,217,39796.4281481481,2008-12-14,10:16:32
39.897808,116.207876,0,217,39796.4281828704,2008-12-14,10:16:35
39.897807,116.207883,0,217,39796.4282060185,2008-12-14,10:16:37
39.897819,116.207892,0,218,39796.4282638889,2008-12-14,10:16:42
39.897832,116.207891,0,218,39796.4283217593,2008-12-14,10:16:47
39.897842,116.207873,0,219,39796.4283796296,2008-12-14,10:16:52
39.897842,116.207873,0,219,39796.4284143519,2008-12-14,10:16:55
39.897841,116.20787,0,216,39796.4284375,2008-12-14,10:16:57
39.897813,116.207885,0,215,39796.4284953704,2008-12-14,10:17:02
39.897815,116.20782,0,213,39796.4285532407,2008-12-14,10:17:07
39.897798,116.207772,0,210,39796.4286111111,2008-12-14,10:17:12
39.897792,116.207762,0,211,39796.4286689815,2008-12-14,10:17:17
39.897781,116.207763,0,209,39796.4287268519,2008-12-14,10:17:22
39.897781,116.207763,0,209,39796.4287615741,2008-12-14,10:17:25
39.897779,116.207766,0,209,39796.4287847222,2008-12-14,10:17:27
39.897793,116.207707,0,210,39796.4288425926,2008-12-14,10:17:32
39.897846,116.207714,0,210,39796.428900463,2008-12-14,10:17:37
39.897879,116.207718,0,207,39796.4289583333,2008-12-14,10:17:42
39.897935,116.207749,0,205,39796.4290162037,2008-12-14,10:17:47
39.897953,116.207811,0,213,39796.4290740741,2008-12-14,10:17:52
39.897949,116.207868,0,215,39796.4291319444,2008-12-14,10:17:57
39.897948,116.207888,0,218,39796.4291898148,2008-12-14,10:18:02
39.897948,116.207886,0,218,39796.4292476852,2008-12-14,10:18:07
39.897947,116.207884,0,218,39796.4293055556,2008-12-14,10:18:12
39.897948,116.207883,0,218,39796.4293634259,2008-12-14,10:18:17
39.897949,116.207885,0,218,39796.4294212963,2008-12-14,10:18:22
39.897951,116.207891,0,218,39796.4294791667,2008-12-14,10:18:27
39.897951,116.207891,0,218,39796.4295138889,2008-12-14,10:18:30
39.897953,116.207893,0,218,39796.429537037,2008-12-14,10:18:32
39.897955,116.207876,0,217,39796.4295949074,2008-12-14,10:18:37
39.897976,116.20788,0,216,39796.4296527778,2008-12-14,10:18:42
39.897984,116.207867,0,213,39796.4297106481,2008-12-14,10:18:47
39.897973,116.207886,0,214,39796.4297685185,2008-12-14,10:18:52
39.897971,116.207901,0,214,39796.4298263889,2008-12-14,10:18:57
39.897961,116.207926,0,218,39796.4298842593,2008-12-14,10:19:02
39.897967,116.207944,0,222,39796.4299421296,2008-12-14,10:19:07
39.897939,116.207974,0,222,39796.43,2008-12-14,10:19:12
39.897951,116.207938,0,224,39796.4300578704,2008-12-14,10:19:17
39.89793,116.207957,0,228,39796.4301157407,2008-12-14,10:19:22
39.89793,116.207957,0,228,39796.430150463,2008-12-14,10:19:25
39.89793,116.207963,0,228,39796.4301736111,2008-12-14,10:19:27
39.897925,116.207976,0,228,39796.4302314815,2008-12-14,10:19:32
39.89795,116.207999,0,234,39796.4302893518,2008-12-14,10:19:37
39.897955,116.208021,0,238,39796.4303472222,2008-12-14,10:19:42
39.897976,116.208084,0,243,39796.4304050926,2008-12-14,10:19:47
39.897991,116.208105,0,247,39796.430462963,2008-12-14,10:19:52
39.897991,116.208075,0,247,39796.4305208333,2008-12-14,10:19:57
39.898,116.208075,0,245,39796.4305787037,2008-12-14,10:20:02
39.898,116.208075,0,245,39796.4306134259,2008-12-14,10:20:05
39.898,116.208074,0,245,39796.4306365741,2008-12-14,10:20:07
39.89802,116.20798,0,244,39796.4306944444,2008-12-14,10:20:12
39.898041,116.207926,0,239,39796.4307523148,2008-12-14,10:20:17
39.898066,116.20794,0,236,39796.4308101852,2008-12-14,10:20:22
39.898084,116.207886,0,231,39796.4308680556,2008-12-14,10:20:27
39.898076,116.207817,0,228,39796.4309259259,2008-12-14,10:20:32
39.898137,116.207751,0,231,39796.4309837963,2008-12-14,10:20:37
39.898142,116.2077,0,229,39796.4310416667,2008-12-14,10:20:42
39.898179,116.207697,0,227,39796.431099537,2008-12-14,10:20:47
39.898148,116.207718,0,226,39796.4311574074,2008-12-14,10:20:52
39.898148,116.207718,0,226,39796.4311921296,2008-12-14,10:20:55
39.89815,116.207726,0,228,39796.4312152778,2008-12-14,10:20:57
39.898147,116.207749,0,230,39796.4312731481,2008-12-14,10:21:02
39.898141,116.207807,0,232,39796.4313310185,2008-12-14,10:21:07
39.898147,116.207872,0,234,39796.4313888889,2008-12-14,10:21:12
39.898132,116.207947,0,233,39796.4314467593,2008-12-14,10:21:17
39.898111,116.208018,0,235,39796.4315046296,2008-12-14,10:21:22
39.898082,116.208062,0,231,39796.4315625,2008-12-14,10:21:27
39.898092,116.208136,0,230,39796.4316203704,2008-12-14,10:21:32
39.898052,116.2082,0,226,39796.4316782407,2008-12-14,10:21:37
39.89806,116.208228,0,227,39796.4317361111,2008-12-14,10:21:42
39.89807,116.208242,0,219,39796.4317939815,2008-12-14,10:21:47
39.898096,116.208206,0,217,39796.4318518518,2008-12-14,10:21:52
39.898072,116.208225,0,216,39796.4319097222,2008-12-14,10:21:57
39.898058,116.208212,0,214,39796.4319675926,2008-12-14,10:22:02
39.898045,116.208218,0,217,39796.432025463,2008-12-14,10:22:07
39.898082,116.208242,0,214,39796.4320833333,2008-12-14,10:22:12
39.898082,116.208298,0,211,39796.4321412037,2008-12-14,10:22:17
39.898042,116.208363,0,214,39796.4321990741,2008-12-14,10:22:22
39.898021,116.20844,0,216,39796.4322569444,2008-12-14,10:22:27
39.898023,116.20849,0,221,39796.4323148148,2008-12-14,10:22:32
39.898023,116.20849,0,221,39796.432349537,2008-12-14,10:22:35
39.898024,116.208482,0,222,39796.4323726852,2008-12-14,10:22:37
39.898028,116.208493,0,216,39796.4324305556,2008-12-14,10:22:42
39.898029,116.208517,0,214,39796.4324884259,2008-12-14,10:22:47
39.898033,116.208582,0,213,39796.4325462963,2008-12-14,10:22:52
39.898038,116.208652,0,208,39796.4326041667,2008-12-14,10:22:57
39.898032,116.208701,0,206,39796.432662037,2008-12-14,10:23:02
39.898032,116.208701,0,206,39796.4326967593,2008-12-14,10:23:05
39.898028,116.208703,0,200,39796.4327199074,2008-12-14,10:23:07
39.898033,116.208745,0,200,39796.4327777778,2008-12-14,10:23:12
39.898036,116.208816,0,200,39796.4328356481,2008-12-14,10:23:17
39.898031,116.208875,0,199,39796.4328935185,2008-12-14,10:23:22
39.898069,116.208905,0,198,39796.4329513889,2008-12-14,10:23:27
39.898102,116.208905,0,209,39796.4330092593,2008-12-14,10:23:32
39.898102,116.208905,0,209,39796.4330439815,2008-12-14,10:23:35
39.898095,116.208908,0,221,39796.4330671296,2008-12-14,10:23:37
39.898123,116.208839,0,247,39796.433125,2008-12-14,10:23:42
39.898186,116.208897,0,241,39796.4331828704,2008-12-14,10:23:47
39.898262,116.208878,0,232,39796.4332407407,2008-12-14,10:23:52
39.898324,116.208854,0,226,39796.4332986111,2008-12-14,10:23:57
39.898353,116.208811,0,221,39796.4333564815,2008-12-14,10:24:02
39.898367,116.208722,0,210,39796.4334143519,2008-12-14,10:24:07
39.898392,116.208667,0,209,39796.4334722222,2008-12-14,10:24:12
39.89835,116.208568,0,204,39796.4335300926,2008-12-14,10:24:17
39.89835,116.208498,0,198,39796.433587963,2008-12-14,10:24:22
39.898375,116.208427,0,196,39796.4336458333,2008-12-14,10:24:27
39.898376,116.208371,0,195,39796.4337037037,2008-12-14,10:24:32
39.898313,116.208369,0,196,39796.4337615741,2008-12-14,10:24:37
39.898324,116.208333,0,198,39796.4338194444,2008-12-14,10:24:42
39.898346,116.208282,0,200,39796.4338773148,2008-12-14,10:24:47
39.898364,116.208224,0,200,39796.4339351852,2008-12-14,10:24:52
39.898384,116.208172,0,202,39796.4339930556,2008-12-14,10:24:57
39.898405,116.208143,0,203,39796.4340509259,2008-12-14,10:25:02
39.89844,116.208124,0,205,39796.4341087963,2008-12-14,10:25:07
39.898473,116.208197,0,203,39796.4341666667,2008-12-14,10:25:12
39.898438,116.2083,0,202,39796.434224537,2008-12-14,10:25:17
39.898435,116.208376,0,199,39796.4342824074,2008-12-14,10:25:22
39.898438,116.208444,0,195,39796.4343402778,2008-12-14,10:25:27
39.898441,116.208507,0,200,39796.4343981481,2008-12-14,10:25:32
39.898437,116.2086,0,210,39796.4344560185,2008-12-14,10:25:37
39.898423,116.208677,0,227,39796.4345138889,2008-12-14,10:25:42
39.898417,116.208784,0,231,39796.4345717593,2008-12-14,10:25:47
39.898435,116.208881,0,240,39796.4346296296,2008-12-14,10:25:52
39.898453,116.20895,0,238,39796.4346875,2008-12-14,10:25:57
39.898413,116.208993,0,242,39796.4347453704,2008-12-14,10:26:02
39.89839,116.209063,0,238,39796.4348032407,2008-12-14,10:26:07
39.898367,116.209117,0,237,39796.4348611111,2008-12-14,10:26:12
39.898344,116.209143,0,241,39796.4349189815,2008-12-14,10:26:17
39.898333,116.209175,0,246,39796.4349768519,2008-12-14,10:26:22
39.898311,116.209187,0,246,39796.4350347222,2008-12-14,10:26:27
39.898282,116.209185,0,246,39796.4350925926,2008-12-14,10:26:32
39.898283,116.209185,0,248,39796.435150463,2008-12-14,10:26:37
39.898283,116.209185,0,248,39796.4351851852,2008-12-14,10:26:40
39.898281,116.209184,0,249,39796.4352083333,2008-12-14,10:26:42
39.898197,116.209277,0,250,39796.4352662037,2008-12-14,10:26:47
39.898147,116.20933,0,255,39796.4353240741,2008-12-14,10:26:52
39.8981,116.209354,0,263,39796.4353819444,2008-12-14,10:26:57
39.89812,116.209437,0,264,39796.4354398148,2008-12-14,10:27:02
39.898142,116.209541,0,261,39796.4354976852,2008-12-14,10:27:07
39.898132,116.209594,0,265,39796.4355555556,2008-12-14,10:27:12
39.898123,116.209671,0,269,39796.4356134259,2008-12-14,10:27:17
39.898176,116.209706,0,274,39796.4356712963,2008-12-14,10:27:22
39.898183,116.209728,0,277,39796.4357291667,2008-12-14,10:27:27
39.898183,116.209728,0,277,39796.4357638889,2008-12-14,10:27:30
39.898177,116.209723,0,277,39796.435787037,2008-12-14,10:27:32
39.898191,116.209711,0,278,39796.4358449074,2008-12-14,10:27:37
39.898208,116.209697,0,278,39796.4359027778,2008-12-14,10:27:42
39.898208,116.209697,0,278,39796.4359375,2008-12-14,10:27:45
39.89821,116.209691,0,278,39796.4359606481,2008-12-14,10:27:47
39.898261,116.209716,0,279,39796.4360185185,2008-12-14,10:27:52
39.89836,116.209765,0,280,39796.4360763889,2008-12-14,10:27:57
39.898457,116.209765,0,280,39796.4361342593,2008-12-14,10:28:02
39.898617,116.209876,0,280,39796.4361921296,2008-12-14,10:28:07
39.898537,116.209933,0,286,39796.43625,2008-12-14,10:28:12
39.898465,116.209968,0,285,39796.4363078704,2008-12-14,10:28:17
39.898435,116.209974,0,286,39796.4363657407,2008-12-14,10:28:22
39.898449,116.209971,0,286,39796.4364236111,2008-12-14,10:28:27
39.898449,116.209971,0,286,39796.4364583333,2008-12-14,10:28:30
39.898448,116.20997,0,286,39796.4364814815,2008-12-14,10:28:32
39.898401,116.210014,0,288,39796.4365393519,2008-12-14,10:28:37
39.89836,116.210077,0,290,39796.4365972222,2008-12-14,10:28:42
39.898334,116.210134,0,293,39796.4366550926,2008-12-14,10:28:47
39.898278,116.210135,0,291,39796.436712963,2008-12-14,10:28:52
39.898264,116.210147,0,289,39796.4367708333,2008-12-14,10:28:57
39.898206,116.210098,0,289,39796.4368287037,2008-12-14,10:29:02
39.898166,116.210095,0,289,39796.4368865741,2008-12-14,10:29:07
39.898109,116.210094,0,286,39796.4369444444,2008-12-14,10:29:12
39.898018,116.210125,0,281,39796.4370023148,2008-12-14,10:29:17
39.897997,116.210255,0,269,39796.4370601852,2008-12-14,10:29:22
39.897942,116.21027,0,273,39796.4371180556,2008-12-14,10:29:27
39.897878,116.21026,0,276,39796.4371759259,2008-12-14,10:29:32
39.897799,116.210219,0,280,39796.4372337963,2008-12-14,10:29:37
39.897731,116.210183,0,284,39796.4372916667,2008-12-14,10:29:42
39.897676,116.210174,0,288,39796.437349537,2008-12-14,10:29:47
39.897627,116.210137,0,295,39796.4374074074,2008-12-14,10:29:52
39.897588,116.210216,0,296,39796.4374652778,2008-12-14,10:29:57
39.897563,116.21022,0,297,39796.4375231481,2008-12-14,10:30:02
39.897516,116.210204,0,298,39796.4375810185,2008-12-14,10:30:07
39.897456,116.210201,0,300,39796.4376388889,2008-12-14,10:30:12
39.897385,116.21013,0,316,39796.4376967593,2008-12-14,10:30:17
39.897315,116.210122,0,331,39796.4377546296,2008-12-14,10:30:22
39.897266,116.210115,0,338,39796.4378125,2008-12-14,10:30:27
39.897203,116.210115,0,344,39796.4378703704,2008-12-14,10:30:32
39.897146,116.210173,0,359,39796.4379282407,2008-12-14,10:30:37
39.897141,116.210258,0,362,39796.4379861111,2008-12-14,10:30:42
39.897118,116.210359,0,361,39796.4380439815,2008-12-14,10:30:47
39.89712,116.210452,0,360,39796.4381018518,2008-12-14,10:30:52
39.89713,116.210485,0,362,39796.4381597222,2008-12-14,10:30:57
39.897149,116.210575,0,341,39796.4382175926,2008-12-14,10:31:02
39.897166,116.210678,0,321,39796.438275463,2008-12-14,10:31:07
39.897184,116.210777,0,306,39796.4383333333,2008-12-14,10:31:12
39.897186,116.210845,0,296,39796.4383912037,2008-12-14,10:31:17
39.897178,116.210901,0,290,39796.4384490741,2008-12-14,10:31:22
39.89718,116.210963,0,284,39796.4385069444,2008-12-14,10:31:27
39.897184,116.211033,0,280,39796.4385648148,2008-12-14,10:31:32
39.897198,116.211118,0,272,39796.4386226852,2008-12-14,10:31:37
39.897192,116.211177,0,256,39796.4386805556,2008-12-14,10:31:42
39.897206,116.21125,0,254,39796.4387384259,2008-12-14,10:31:47
39.897215,116.211283,0,256,39796.4387962963,2008-12-14,10:31:52
39.897215,116.211283,0,256,39796.4388310185,2008-12-14,10:31:55
39.897218,116.211279,0,255,39796.4388541667,2008-12-14,10:31:57
39.89721,116.2113,0,255,39796.438912037,2008-12-14,10:32:02
39.897206,116.211334,0,254,39796.4389699074,2008-12-14,10:32:07
39.89722,116.211323,0,253,39796.4390277778,2008-12-14,10:32:12
39.897235,116.211261,0,251,39796.4390856481,2008-12-14,10:32:17
39.897275,116.211222,0,252,39796.4391435185,2008-12-14,10:32:22
39.897301,116.211197,0,253,39796.4392013889,2008-12-14,10:32:27
39.897313,116.211183,0,253,39796.4392592593,2008-12-14,10:32:32
39.89734,116.211173,0,253,39796.4393171296,2008-12-14,10:32:37
39.897398,116.211158,0,254,39796.439375,2008-12-14,10:32:42
39.897383,116.211535,0,247,39796.439837963,2008-12-14,10:33:22
39.897174,116.211551,0,237,39796.4398958333,2008-12-14,10:33:27
39.897109,116.211517,0,241,39796.4399537037,2008-12-14,10:33:32
39.897147,116.211566,0,230,39796.4400115741,2008-12-14,10:33:37
39.897096,116.21159,0,221,39796.4400694444,2008-12-14,10:33:42
39.897057,116.211647,0,236,39796.4401273148,2008-12-14,10:33:47
39.897057,116.211647,0,236,39796.440162037,2008-12-14,10:33:50
39.897054,116.21165,0,235,39796.4401851852,2008-12-14,10:33:52
39.896992,116.211644,0,234,39796.4402430556,2008-12-14,10:33:57
39.896938,116.211624,0,233,39796.4403009259,2008-12-14,10:34:02
39.896988,116.211579,0,235,39796.4403587963,2008-12-14,10:34:07
39.896975,116.211555,0,237,39796.4404166667,2008-12-14,10:34:12
39.89697,116.211513,0,230,39796.440474537,2008-12-14,10:34:17
39.896964,116.211448,0,226,39796.4405324074,2008-12-14,10:34:22
39.896943,116.211368,0,215,39796.4405902778,2008-12-14,10:34:27
39.896917,116.211283,0,197,39796.4406481481,2008-12-14,10:34:32
39.896911,116.211194,0,184,39796.4407060185,2008-12-14,10:34:37
39.896925,116.211126,0,172,39796.4407638889,2008-12-14,10:34:42
39.896942,116.211074,0,162,39796.4408217593,2008-12-14,10:34:47
39.896943,116.211019,0,168,39796.4408796296,2008-12-14,10:34:52
39.896964,116.210939,0,164,39796.4409375,2008-12-14,10:34:57
39.897008,116.210883,0,164,39796.4409953704,2008-12-14,10:35:02
39.896962,116.210791,0,159,39796.4410532407,2008-12-14,10:35:07
39.896976,116.210718,0,153,39796.4411111111,2008-12-14,10:35:12
39.896962,116.210675,0,148,39796.4411689815,2008-12-14,10:35:17
39.897025,116.210673,0,147,39796.4412268519,2008-12-14,10:35:22
39.897025,116.210673,0,147,39796.4412615741,2008-12-14,10:35:25
39.897028,116.210674,0,146,39796.4412847222,2008-12-14,10:35:27
39.897073,116.210644,0,147,39796.4413425926,2008-12-14,10:35:32
39.897126,116.210586,0,149,39796.441400463,2008-12-14,10:35:37
39.897186,116.210537,0,160,39796.4414583333,2008-12-14,10:35:42
39.897066,116.210463,0,173,39796.4415162037,2008-12-14,10:35:47
39.896981,116.210419,0,179,39796.4415740741,2008-12-14,10:35:52
39.896954,116.21037,0,181,39796.4416319444,2008-12-14,10:35:57
39.896891,116.210339,0,185,39796.4416898148,2008-12-14,10:36:02
39.896842,116.210318,0,192,39796.4417476852,2008-12-14,10:36:07
39.896792,116.210319,0,198,39796.4418055556,2008-12-14,10:36:12
39.89674,116.210327,0,210,39796.4418634259,2008-12-14,10:36:17
39.896685,116.210324,0,222,39796.4419212963,2008-12-14,10:36:22
39.896677,116.210338,0,227,39796.4419791667,2008-12-14,10:36:27
39.896646,116.210339,0,233,39796.442037037,2008-12-14,10:36:32
39.896593,116.210326,0,239,39796.4420949074,2008-12-14,10:36:37
39.896535,116.210291,0,251,39796.4421527778,2008-12-14,10:36:42
39.896479,116.210282,0,267,39796.4422106481,2008-12-14,10:36:47
39.896432,116.210202,0,285,39796.4422685185,2008-12-14,10:36:52
39.896435,116.210175,0,291,39796.4423263889,2008-12-14,10:36:57
39.896435,116.210175,0,291,39796.4423611111,2008-12-14,10:37:00
39.89643,116.210172,0,292,39796.4423842593,2008-12-14,10:37:02
39.896461,116.210157,0,297,39796.4424421296,2008-12-14,10:37:07
39.896463,116.210095,0,301,39796.4425,2008-12-14,10:37:12
39.89646,116.21005,0,305,39796.4425578704,2008-12-14,10:37:17
39.896476,116.210038,0,304,39796.4426157407,2008-12-14,10:37:22
39.896526,116.210042,0,303,39796.4426736111,2008-12-14,10:37:27
39.89659,116.210083,0,301,39796.4427314815,2008-12-14,10:37:32
39.896639,116.210104,0,303,39796.4427893519,2008-12-14,10:37:37
39.89667,116.210134,0,311,39796.4428472222,2008-12-14,10:37:42
39.8967,116.210123,0,321,39796.4429050926,2008-12-14,10:37:47
39.896719,116.210143,0,326,39796.442962963,2008-12-14,10:37:52
39.896783,116.210131,0,327,39796.4430208333,2008-12-14,10:37:57
39.896852,116.210178,0,317,39796.4430787037,2008-12-14,10:38:02
39.896926,116.210149,0,315,39796.4431365741,2008-12-14,10:38:07
39.896951,116.210102,0,304,39796.4431944444,2008-12-14,10:38:12
39.896941,116.210041,0,295,39796.4432523148,2008-12-14,10:38:17
39.896937,116.209982,0,293,39796.4433101852,2008-12-14,10:38:22
39.896953,116.209913,0,285,39796.4433680556,2008-12-14,10:38:27
39.896965,116.209857,0,283,39796.4434259259,2008-12-14,10:38:32
39.896961,116.20983,0,277,39796.4434837963,2008-12-14,10:38:37
39.896908,116.209749,0,271,39796.4435416667,2008-12-14,10:38:42
39.896929,116.209706,0,262,39796.443599537,2008-12-14,10:38:47
39.896965,116.209698,0,254,39796.4436574074,2008-12-14,10:38:52
39.896963,116.209661,0,247,39796.4437152778,2008-12-14,10:38:57
39.896959,116.209608,0,238,39796.4437731481,2008-12-14,10:39:02
39.896988,116.209551,0,229,39796.4438310185,2008-12-14,10:39:07
39.896973,116.209484,0,225,39796.4438888889,2008-12-14,10:39:12
39.896975,116.209413,0,219,39796.4439467593,2008-12-14,10:39:17
39.896985,116.20934,0,213,39796.4440046296,2008-12-14,10:39:22
39.896983,116.209263,0,209,39796.4440625,2008-12-14,10:39:27
39.896969,116.209184,0,204,39796.4441203704,2008-12-14,10:39:32
39.897,116.209089,0,202,39796.4441782407,2008-12-14,10:39:37
39.896989,116.20901,0,195,39796.4442361111,2008-12-14,10:39:42
39.89697,116.208948,0,187,39796.4442939815,2008-12-14,10:39:47
39.89687,116.208944,0,176,39796.4443518519,2008-12-14,10:39:52
39.89682,116.208915,0,176,39796.4444097222,2008-12-14,10:39:57
39.896785,116.208872,0,167,39796.4444675926,2008-12-14,10:40:02
39.896781,116.208775,0,170,39796.444525463,2008-12-14,10:40:07
39.896818,116.20875,0,174,39796.4445833333,2008-12-14,10:40:12
39.896849,116.20868,0,178,39796.4446412037,2008-12-14,10:40:17
39.896886,116.208616,0,179,39796.4446990741,2008-12-14,10:40:22
39.896901,116.208546,0,172,39796.4447569444,2008-12-14,10:40:27
39.896921,116.208478,0,164,39796.4448148148,2008-12-14,10:40:32
39.896929,116.208399,0,158,39796.4448726852,2008-12-14,10:40:37
39.896931,116.208318,0,152,39796.4449305556,2008-12-14,10:40:42
39.896955,116.208269,0,153,39796.4449884259,2008-12-14,10:40:47
39.896966,116.208203,0,160,39796.4450462963,2008-12-14,10:40:52
39.896978,116.20812,0,169,39796.4451041667,2008-12-14,10:40:57
39.89695,116.208049,0,180,39796.445162037,2008-12-14,10:41:02
39.896977,116.20799,0,190,39796.4452199074,2008-12-14,10:41:07
39.896972,116.207954,0,194,39796.4452777778,2008-12-14,10:41:12
39.897002,116.207868,0,194,39796.4453356481,2008-12-14,10:41:17
39.897024,116.207786,0,193,39796.4453935185,2008-12-14,10:41:22
39.897026,116.20773,0,196,39796.4454513889,2008-12-14,10:41:27
39.897056,116.207662,0,197,39796.4455092593,2008-12-14,10:41:32
39.897085,116.207613,0,204,39796.4455671296,2008-12-14,10:41:37
39.897145,116.207616,0,213,39796.445625,2008-12-14,10:41:42
39.897208,116.207625,0,216,39796.4456828704,2008-12-14,10:41:47
39.897262,116.207639,0,220,39796.4457407407,2008-12-14,10:41:52
39.897279,116.207675,0,218,39796.4457986111,2008-12-14,10:41:57
39.897241,116.207747,0,217,39796.4458564815,2008-12-14,10:42:02
39.8972,116.207783,0,215,39796.4459143518,2008-12-14,10:42:07
39.897191,116.207855,0,214,39796.4459722222,2008-12-14,10:42:12
39.897185,116.207927,0,212,39796.4460300926,2008-12-14,10:42:17
39.897164,116.208012,0,215,39796.446087963,2008-12-14,10:42:22
39.897158,116.208078,0,216,39796.4461458333,2008-12-14,10:42:27
39.897153,116.208145,0,212,39796.4462037037,2008-12-14,10:42:32
39.897189,116.208184,0,211,39796.4462615741,2008-12-14,10:42:37
39.897185,116.208238,0,208,39796.4463194444,2008-12-14,10:42:42
39.897183,116.208307,0,208,39796.4463773148,2008-12-14,10:42:47
39.897147,116.20837,0,207,39796.4464351852,2008-12-14,10:42:52
39.897104,116.208387,0,206,39796.4464930556,2008-12-14,10:42:57
39.897059,116.208371,0,209,39796.4465509259,2008-12-14,10:43:02
39.897017,116.208355,0,215,39796.4466087963,2008-12-14,10:43:07
39.896971,116.208378,0,221,39796.4466666667,2008-12-14,10:43:12
39.896926,116.208354,0,225,39796.446724537,2008-12-14,10:43:17
39.896875,116.208328,0,227,39796.4467824074,2008-12-14,10:43:22
39.896848,116.208342,0,226,39796.4468402778,2008-12-14,10:43:27
39.896845,116.208357,0,225,39796.4468981481,2008-12-14,10:43:32
39.896863,116.208363,0,225,39796.4469560185,2008-12-14,10:43:37
39.896939,116.208368,0,225,39796.4470138889,2008-12-14,10:43:42
39.897005,116.208375,0,225,39796.4470717593,2008-12-14,10:43:47
39.897073,116.2084,0,225,39796.4471296296,2008-12-14,10:43:52
39.897131,116.208454,0,226,39796.4471875,2008-12-14,10:43:57
39.897167,116.208482,0,227,39796.4472453704,2008-12-14,10:44:02
39.897123,116.208465,0,227,39796.4473032407,2008-12-14,10:44:07
39.897118,116.20847,0,226,39796.4473611111,2008-12-14,10:44:12
39.897118,116.20847,0,226,39796.4473958333,2008-12-14,10:44:15
39.897111,116.208476,0,226,39796.4474189815,2008-12-14,10:44:17
39.89712,116.208442,0,225,39796.4474768518,2008-12-14,10:44:22
39.89708,116.208405,0,223,39796.4475347222,2008-12-14,10:44:27
39.897067,116.208399,0,222,39796.4475925926,2008-12-14,10:44:32
39.897105,116.208388,0,221,39796.447650463,2008-12-14,10:44:37
39.897105,116.208388,0,221,39796.4476851852,2008-12-14,10:44:40
39.897109,116.208381,0,221,39796.4477083333,2008-12-14,10:44:42
39.897037,116.208369,0,220,39796.4477662037,2008-12-14,10:44:47
39.896967,116.208356,0,218,39796.4478240741,2008-12-14,10:44:52
39.896911,116.208335,0,214,39796.4478819444,2008-12-14,10:44:57
39.896877,116.208315,0,208,39796.4479398148,2008-12-14,10:45:02
39.896881,116.208282,0,203,39796.4479976852,2008-12-14,10:45:07
39.896875,116.208245,0,197,39796.4480555556,2008-12-14,10:45:12
39.896898,116.208224,0,191,39796.4481134259,2008-12-14,10:45:17
39.896933,116.208221,0,185,39796.4481712963,2008-12-14,10:45:22
39.896975,116.208217,0,179,39796.4482291667,2008-12-14,10:45:27
39.896993,116.208253,0,173,39796.448287037,2008-12-14,10:45:32
39.896986,116.208286,0,168,39796.4483449074,2008-12-14,10:45:37
39.896958,116.208304,0,162,39796.4484027778,2008-12-14,10:45:42
39.896911,116.208273,0,156,39796.4484606481,2008-12-14,10:45:47
39.896796,116.208245,0,150,39796.4485185185,2008-12-14,10:45:52
39.896733,116.208233,0,144,39796.4485763889,2008-12-14,10:45:57
39.896687,116.208239,0,138,39796.4486342593,2008-12-14,10:46:02
39.896635,116.208246,0,133,39796.4486921296,2008-12-14,10:46:07
39.896584,116.208362,0,134,39796.44875,2008-12-14,10:46:12
39.896598,116.208513,0,143,39796.4488078704,2008-12-14,10:46:17
39.896642,116.20866,0,144,39796.4488657407,2008-12-14,10:46:22
39.89675,116.208844,0,149,39796.4489236111,2008-12-14,10:46:27
39.896945,116.209079,0,152,39796.4489814815,2008-12-14,10:46:32
39.896744,116.209186,0,154,39796.4490393519,2008-12-14,10:46:37
39.896597,116.209118,0,157,39796.4490972222,2008-12-14,10:46:42
39.897003,116.208641,0,512,39796.4506134259,2008-12-14,10:48:53
39.896774,116.208514,0,414,39796.4506712963,2008-12-14,10:48:58
39.896813,116.208397,0,263,39796.4507291667,2008-12-14,10:49:03
39.896741,116.208372,0,229,39796.450787037,2008-12-14,10:49:08
39.896729,116.208379,0,218,39796.4508449074,2008-12-14,10:49:13
39.896768,116.208373,0,208,39796.4509027778,2008-12-14,10:49:18
39.896754,116.208383,0,199,39796.4509606481,2008-12-14,10:49:23
39.89669,116.208396,0,194,39796.4510185185,2008-12-14,10:49:28
39.896942,116.208358,0,231,39796.4515393519,2008-12-14,10:50:13
39.896994,116.208356,0,230,39796.4515972222,2008-12-14,10:50:18
39.897001,116.208374,0,229,39796.4516550926,2008-12-14,10:50:23
39.896987,116.208383,0,228,39796.451712963,2008-12-14,10:50:28
39.896987,116.208383,0,228,39796.4517476852,2008-12-14,10:50:31
39.896984,116.20839,0,228,39796.4517708333,2008-12-14,10:50:33
39.896929,116.208375,0,228,39796.4518287037,2008-12-14,10:50:38
39.896822,116.20838,0,228,39796.4518865741,2008-12-14,10:50:43
39.896748,116.208412,0,226,39796.4519444444,2008-12-14,10:50:48
39.896638,116.208422,0,225,39796.4520023148,2008-12-14,10:50:53
39.896519,116.208427,0,224,39796.4520601852,2008-12-14,10:50:58
39.896431,116.208414,0,223,39796.4521180556,2008-12-14,10:51:03
39.896357,116.208402,0,221,39796.4521759259,2008-12-14,10:51:08
