# Supplementary material for: A location privacy protection method based on blockchain and threshold cryptography
Source: PLoS One. 2025 Jun 4;20(6):e0324551. doi: 10.1371/journal.pone.0324551 (PMC12136415; doi:10.1371/journal.pone.0324551)
Supplement: S1 File — (ZIP) [file pone.0324551.s001.zip › Data/002/Trajectory/20081222002058.plt]

Geolife trajectory
WGS 84
Altitude is in Feet
Reserved 3
0,2,255,My Track,0,0,2,8421376
0
39.904999,116.385299,0,492,39804.0145601852,2008-12-22,00:20:58
39.904864,116.385305,0,490,39804.0146296296,2008-12-22,00:21:04
39.904848,116.385311,0,488,39804.0146875,2008-12-22,00:21:09
39.904845,116.385368,0,481,39804.0147453704,2008-12-22,00:21:14
39.904894,116.385327,0,472,39804.0148032407,2008-12-22,00:21:19
39.904905,116.385078,0,458,39804.0148611111,2008-12-22,00:21:24
39.904853,116.385144,0,472,39804.0149189815,2008-12-22,00:21:29
39.90488,116.385061,0,458,39804.0149768519,2008-12-22,00:21:34
39.904856,116.385205,0,440,39804.0150347222,2008-12-22,00:21:39
39.904841,116.384975,0,423,39804.0150925926,2008-12-22,00:21:44
39.904762,116.385064,0,409,39804.015150463,2008-12-22,00:21:49
39.904715,116.384975,0,393,39804.0152083333,2008-12-22,00:21:54
39.904648,116.384975,0,380,39804.0152662037,2008-12-22,00:21:59
39.904583,116.384639,0,364,39804.0153240741,2008-12-22,00:22:04
39.904474,116.384899,0,351,39804.0153819444,2008-12-22,00:22:09
39.904445,116.384757,0,334,39804.0154398148,2008-12-22,00:22:14
39.904404,116.384896,0,319,39804.0154976852,2008-12-22,00:22:19
39.904321,116.384948,0,304,39804.0155555556,2008-12-22,00:22:24
39.904283,116.384815,0,287,39804.0156134259,2008-12-22,00:22:29
39.90424,116.384675,0,273,39804.0156712963,2008-12-22,00:22:34
39.904159,116.384577,0,259,39804.0157291667,2008-12-22,00:22:39
39.904082,116.384665,0,248,39804.015787037,2008-12-22,00:22:44
39.903997,116.385024,0,240,39804.0158449074,2008-12-22,00:22:49
39.903911,116.385152,0,238,39804.0159027778,2008-12-22,00:22:54
39.90381,116.385286,0,235,39804.0159606481,2008-12-22,00:22:59
39.903785,116.385291,0,231,39804.0160185185,2008-12-22,00:23:04
39.903707,116.385291,0,228,39804.0160763889,2008-12-22,00:23:09
39.903597,116.385291,0,223,39804.0161342593,2008-12-22,00:23:14
39.903487,116.385341,0,217,39804.0161921296,2008-12-22,00:23:19
39.903437,116.385372,0,39,39804.01625,2008-12-22,00:23:24
39.903363,116.385367,0,37,39804.0163078704,2008-12-22,00:23:29
39.903286,116.385356,0,33,39804.0163657407,2008-12-22,00:23:34
39.903211,116.38535,0,27,39804.0164236111,2008-12-22,00:23:39
39.903174,116.385332,0,17,39804.0164814815,2008-12-22,00:23:44
39.903112,116.385311,0,8,39804.0165393518,2008-12-22,00:23:49
39.903058,116.38527,0,2,39804.0165972222,2008-12-22,00:23:54
39.903005,116.385242,0,-6,39804.0166550926,2008-12-22,00:23:59
39.902968,116.38522,0,-14,39804.016712963,2008-12-22,00:24:04
39.902905,116.385206,0,-22,39804.0167708333,2008-12-22,00:24:09
39.902811,116.385196,0,-28,39804.0168287037,2008-12-22,00:24:14
39.902733,116.385195,0,-33,39804.0168865741,2008-12-22,00:24:19
39.902681,116.38516,0,-39,39804.0169444444,2008-12-22,00:24:24
39.902623,116.385142,0,-44,39804.0170023148,2008-12-22,00:24:29
39.902563,116.385131,0,-48,39804.0170601852,2008-12-22,00:24:34
39.902489,116.385135,0,-51,39804.0171180556,2008-12-22,00:24:39
39.902435,116.385126,0,-55,39804.0171759259,2008-12-22,00:24:44
39.90235,116.38513,0,-60,39804.0172337963,2008-12-22,00:24:49
39.902286,116.385082,0,-64,39804.0172916667,2008-12-22,00:24:54
39.902244,116.385081,0,-65,39804.017349537,2008-12-22,00:24:59
39.902241,116.385159,0,-59,39804.0174074074,2008-12-22,00:25:04
39.902235,116.385301,0,-54,39804.0174652778,2008-12-22,00:25:09
39.902227,116.385447,0,-49,39804.0175231481,2008-12-22,00:25:14
39.902208,116.385522,0,-41,39804.0175810185,2008-12-22,00:25:19
39.902148,116.385586,0,-32,39804.0176388889,2008-12-22,00:25:24
39.902096,116.385658,0,-28,39804.0176967593,2008-12-22,00:25:29
39.902039,116.38569,0,-25,39804.0177546296,2008-12-22,00:25:34
39.901959,116.385691,0,-21,39804.0178125,2008-12-22,00:25:39
39.901898,116.385681,0,-14,39804.0178703704,2008-12-22,00:25:44
39.901852,116.385741,0,-8,39804.0179282407,2008-12-22,00:25:49
39.901811,116.385846,0,5,39804.0179861111,2008-12-22,00:25:54
39.901774,116.385953,0,19,39804.0180439815,2008-12-22,00:25:59
39.901727,116.386029,0,27,39804.0181018518,2008-12-22,00:26:04
39.901677,116.386112,0,37,39804.0181597222,2008-12-22,00:26:09
39.901619,116.386164,0,48,39804.0182175926,2008-12-22,00:26:14
39.901594,116.38625,0,55,39804.018275463,2008-12-22,00:26:19
39.901568,116.386344,0,59,39804.0183333333,2008-12-22,00:26:24
39.901534,116.38643,0,61,39804.0183912037,2008-12-22,00:26:29
39.901455,116.386473,0,68,39804.0184490741,2008-12-22,00:26:34
39.90136,116.386494,0,77,39804.0185069444,2008-12-22,00:26:39
39.901301,116.386507,0,82,39804.0185648148,2008-12-22,00:26:44
39.901236,116.386507,0,94,39804.0186226852,2008-12-22,00:26:49
39.901144,116.38647,0,109,39804.0186805556,2008-12-22,00:26:54
39.90101,116.386459,0,122,39804.0187384259,2008-12-22,00:26:59
39.900897,116.386494,0,134,39804.0187962963,2008-12-22,00:27:04
