# Supplementary material for: A location privacy protection method based on blockchain and threshold cryptography
Source: PLoS One. 2025 Jun 4;20(6):e0324551. doi: 10.1371/journal.pone.0324551 (PMC12136415; doi:10.1371/journal.pone.0324551)
Supplement: S1 File — (ZIP) [file pone.0324551.s001.zip › Data/002/Trajectory/20081222101439.plt]

Geolife trajectory
WGS 84
Altitude is in Feet
Reserved 3
0,2,255,My Track,0,0,2,8421376
0
39.897013,116.378239,0,-143,39804.4268402778,2008-12-22,10:14:39
39.896991,116.378184,0,-141,39804.4268981481,2008-12-22,10:14:44
39.897226,116.378212,0,-3,39804.432974537,2008-12-22,10:23:29
39.897372,116.37816,0,-5,39804.4330324074,2008-12-22,10:23:34
39.897666,116.378066,0,-5,39804.4330902778,2008-12-22,10:23:39
39.897935,116.378044,0,1,39804.4331481481,2008-12-22,10:23:44
39.89809,116.377995,0,-1,39804.4332060185,2008-12-22,10:23:49
39.898094,116.37797,0,-7,39804.4332638889,2008-12-22,10:23:54
39.898057,116.37795,0,-20,39804.4334375,2008-12-22,10:24:09
39.89809,116.378003,0,-25,39804.4335532407,2008-12-22,10:24:19
39.898112,116.377992,0,-24,39804.4336111111,2008-12-22,10:24:24
39.898136,116.37798,0,-21,39804.4336689815,2008-12-22,10:24:29
39.898149,116.377973,0,-21,39804.4337268519,2008-12-22,10:24:34
39.898119,116.377963,0,-16,39804.4337847222,2008-12-22,10:24:39
39.898119,116.377963,0,-16,39804.4338194444,2008-12-22,10:24:42
39.898113,116.377957,0,-16,39804.4338425926,2008-12-22,10:24:44
39.898078,116.377969,0,-14,39804.433900463,2008-12-22,10:24:49
39.898031,116.377989,0,-13,39804.4339583333,2008-12-22,10:24:54
39.898034,116.378008,0,-14,39804.4340162037,2008-12-22,10:24:59
39.898028,116.378028,0,-10,39804.4340740741,2008-12-22,10:25:04
39.898028,116.378028,0,-10,39804.4341087963,2008-12-22,10:25:07
39.898023,116.378029,0,-7,39804.4341319444,2008-12-22,10:25:09
39.898023,116.378004,0,-4,39804.4341898148,2008-12-22,10:25:14
39.898033,116.37797,0,-1,39804.4342476852,2008-12-22,10:25:19
39.898051,116.377867,0,-1,39804.4343055556,2008-12-22,10:25:24
39.898073,116.377721,0,-7,39804.4343634259,2008-12-22,10:25:29
39.898124,116.377674,0,-7,39804.4344212963,2008-12-22,10:25:34
39.898281,116.377674,0,-2,39804.4344791667,2008-12-22,10:25:39
39.898432,116.377699,0,0,39804.434537037,2008-12-22,10:25:44
39.898497,116.377742,0,0,39804.4345949074,2008-12-22,10:25:49
39.898525,116.377774,0,2,39804.4346527778,2008-12-22,10:25:54
39.898538,116.377825,0,7,39804.4347106481,2008-12-22,10:25:59
39.898548,116.377835,0,9,39804.4347685185,2008-12-22,10:26:04
39.898565,116.377848,0,11,39804.4348263889,2008-12-22,10:26:09
39.898574,116.377848,0,11,39804.4348842593,2008-12-22,10:26:14
39.898654,116.377819,0,15,39804.4349421296,2008-12-22,10:26:19
39.898725,116.377603,0,21,39804.435,2008-12-22,10:26:24
39.89872,116.377234,0,27,39804.4350578704,2008-12-22,10:26:29
39.898711,116.376751,0,35,39804.4351157407,2008-12-22,10:26:34
39.898711,116.376263,0,41,39804.4351736111,2008-12-22,10:26:39
39.898713,116.375718,0,42,39804.4352314815,2008-12-22,10:26:44
39.898689,116.375203,0,35,39804.4352893519,2008-12-22,10:26:49
39.898674,116.37469,0,34,39804.4353472222,2008-12-22,10:26:54
39.898648,116.374142,0,26,39804.4354050926,2008-12-22,10:26:59
39.898643,116.373653,0,16,39804.435462963,2008-12-22,10:27:04
39.898602,116.373389,0,7,39804.4355208333,2008-12-22,10:27:09
39.898562,116.373362,0,-4,39804.4355787037,2008-12-22,10:27:14
39.89855,116.373396,0,-12,39804.4356365741,2008-12-22,10:27:19
39.898564,116.373368,0,-23,39804.4356944444,2008-12-22,10:27:24
39.898583,116.373414,0,-28,39804.4357523148,2008-12-22,10:27:29
39.898569,116.373534,0,-28,39804.4358101852,2008-12-22,10:27:34
39.898555,116.373599,0,-32,39804.4358680556,2008-12-22,10:27:39
39.898572,116.373597,0,-36,39804.4359259259,2008-12-22,10:27:44
39.898593,116.37365,0,-37,39804.4359837963,2008-12-22,10:27:49
39.898613,116.373682,0,-36,39804.4360416667,2008-12-22,10:27:54
39.898613,116.373578,0,-38,39804.436099537,2008-12-22,10:27:59
39.89861,116.373562,0,-41,39804.4361574074,2008-12-22,10:28:04
39.89861,116.373576,0,-44,39804.4362152778,2008-12-22,10:28:09
39.898619,116.373572,0,-45,39804.4362731481,2008-12-22,10:28:14
39.898618,116.373604,0,-45,39804.4363310185,2008-12-22,10:28:19
39.898617,116.373646,0,-45,39804.4363888889,2008-12-22,10:28:24
39.898644,116.37366,0,-41,39804.4364467593,2008-12-22,10:28:29
39.898614,116.373556,0,-22,39804.4365046296,2008-12-22,10:28:34
39.898602,116.373452,0,-7,39804.4365625,2008-12-22,10:28:39
39.898626,116.373403,0,2,39804.4366203704,2008-12-22,10:28:44
39.898665,116.373413,0,12,39804.4366782407,2008-12-22,10:28:49
39.898658,116.373433,0,22,39804.4367361111,2008-12-22,10:28:54
39.89859,116.373452,0,33,39804.4367939815,2008-12-22,10:28:59
39.898592,116.373471,0,40,39804.4368518519,2008-12-22,10:29:04
39.898576,116.373486,0,49,39804.4369097222,2008-12-22,10:29:09
39.8986,116.373468,0,55,39804.4369675926,2008-12-22,10:29:14
39.8986,116.373457,0,60,39804.437025463,2008-12-22,10:29:19
39.898625,116.373445,0,63,39804.4370833333,2008-12-22,10:29:24
39.898643,116.373458,0,66,39804.4371412037,2008-12-22,10:29:29
39.89862,116.373498,0,65,39804.4371990741,2008-12-22,10:29:34
39.898594,116.37354,0,62,39804.4372569444,2008-12-22,10:29:39
39.898596,116.373561,0,60,39804.4373148148,2008-12-22,10:29:44
39.898638,116.373542,0,59,39804.4373726852,2008-12-22,10:29:49
39.898648,116.37355,0,66,39804.4374305556,2008-12-22,10:29:54
39.898629,116.373563,0,68,39804.4374884259,2008-12-22,10:29:59
39.898664,116.373569,0,71,39804.4375462963,2008-12-22,10:30:04
39.8987,116.373598,0,77,39804.4376041667,2008-12-22,10:30:09
39.898703,116.373678,0,79,39804.437662037,2008-12-22,10:30:14
39.898587,116.373817,0,80,39804.4377199074,2008-12-22,10:30:19
39.898507,116.373854,0,83,39804.4377777778,2008-12-22,10:30:24
39.898576,116.373623,0,89,39804.4378356481,2008-12-22,10:30:29
39.898653,116.373442,0,96,39804.4378935185,2008-12-22,10:30:34
39.89868,116.373303,0,101,39804.4379513889,2008-12-22,10:30:39
39.898658,116.373303,0,108,39804.4380092593,2008-12-22,10:30:44
39.898674,116.373369,0,115,39804.4380671296,2008-12-22,10:30:49
39.898643,116.373406,0,119,39804.438125,2008-12-22,10:30:54
39.89859,116.373406,0,121,39804.4381828704,2008-12-22,10:30:59
39.898558,116.373414,0,123,39804.4382407407,2008-12-22,10:31:04
39.898532,116.373388,0,124,39804.4382986111,2008-12-22,10:31:09
39.898529,116.373355,0,127,39804.4383564815,2008-12-22,10:31:14
39.898536,116.373345,0,129,39804.4384143518,2008-12-22,10:31:19
39.898534,116.373373,0,131,39804.4384722222,2008-12-22,10:31:24
39.89855,116.373382,0,130,39804.4385300926,2008-12-22,10:31:29
39.89855,116.373382,0,130,39804.4385648148,2008-12-22,10:31:32
39.898554,116.373378,0,129,39804.438587963,2008-12-22,10:31:34
39.89856,116.373331,0,129,39804.4386458333,2008-12-22,10:31:39
39.898574,116.373284,0,130,39804.4387037037,2008-12-22,10:31:44
39.898558,116.373238,0,130,39804.4387615741,2008-12-22,10:31:49
39.898542,116.373213,0,132,39804.4388194444,2008-12-22,10:31:54
39.898521,116.373175,0,133,39804.4388773148,2008-12-22,10:31:59
39.898537,116.373145,0,134,39804.4389351852,2008-12-22,10:32:04
39.898514,116.373128,0,136,39804.4389930556,2008-12-22,10:32:09
39.898485,116.373172,0,139,39804.4390509259,2008-12-22,10:32:14
39.898443,116.373214,0,141,39804.4391087963,2008-12-22,10:32:19
39.89851,116.37319,0,137,39804.4391666667,2008-12-22,10:32:24
39.898535,116.373167,0,136,39804.439224537,2008-12-22,10:32:29
39.898602,116.373173,0,131,39804.4392824074,2008-12-22,10:32:34
39.898602,116.373173,0,131,39804.4393171296,2008-12-22,10:32:37
39.898601,116.373177,0,127,39804.4393402778,2008-12-22,10:32:39
39.898586,116.373137,0,123,39804.4393981481,2008-12-22,10:32:44
39.898571,116.373151,0,119,39804.4394560185,2008-12-22,10:32:49
39.898557,116.37316,0,112,39804.4395138889,2008-12-22,10:32:54
39.898557,116.37316,0,112,39804.4395486111,2008-12-22,10:32:57
39.898553,116.373165,0,111,39804.4395717593,2008-12-22,10:32:59
39.898542,116.373177,0,108,39804.4396296296,2008-12-22,10:33:04
39.89853,116.373166,0,111,39804.4396875,2008-12-22,10:33:09
39.898512,116.373135,0,111,39804.4397453704,2008-12-22,10:33:14
39.898481,116.373087,0,109,39804.4398032407,2008-12-22,10:33:19
39.89845,116.373021,0,108,39804.4398611111,2008-12-22,10:33:24
39.898509,116.373081,0,107,39804.4399189815,2008-12-22,10:33:29
39.898482,116.3731,0,109,39804.4399768518,2008-12-22,10:33:34
39.898501,116.373109,0,111,39804.4400347222,2008-12-22,10:33:39
39.898537,116.373112,0,110,39804.4400925926,2008-12-22,10:33:44
39.898486,116.373101,0,108,39804.440150463,2008-12-22,10:33:49
39.898482,116.373072,0,111,39804.4402083333,2008-12-22,10:33:54
39.898474,116.373027,0,111,39804.4402662037,2008-12-22,10:33:59
39.898474,116.373027,0,111,39804.4403009259,2008-12-22,10:34:02
39.898469,116.373034,0,113,39804.4403240741,2008-12-22,10:34:04
39.898493,116.373055,0,116,39804.4403819444,2008-12-22,10:34:09
39.898499,116.37305,0,118,39804.4404398148,2008-12-22,10:34:14
39.898499,116.37305,0,118,39804.440474537,2008-12-22,10:34:17
39.898507,116.373056,0,121,39804.4404976852,2008-12-22,10:34:19
39.898536,116.373071,0,122,39804.4405555556,2008-12-22,10:34:24
39.898564,116.373083,0,123,39804.4406134259,2008-12-22,10:34:29
39.898586,116.373059,0,124,39804.4406712963,2008-12-22,10:34:34
39.898596,116.37302,0,124,39804.4407291667,2008-12-22,10:34:39
39.898596,116.372997,0,122,39804.440787037,2008-12-22,10:34:44
39.898615,116.372952,0,122,39804.4408449074,2008-12-22,10:34:49
39.898615,116.372877,0,121,39804.4409027778,2008-12-22,10:34:54
39.898608,116.372771,0,121,39804.4409606481,2008-12-22,10:34:59
39.898605,116.372571,0,119,39804.4410185185,2008-12-22,10:35:04
39.898562,116.372332,0,113,39804.4410763889,2008-12-22,10:35:09
39.898546,116.372226,0,112,39804.4411342593,2008-12-22,10:35:14
39.898584,116.372192,0,108,39804.4411921296,2008-12-22,10:35:19
39.898588,116.372163,0,106,39804.44125,2008-12-22,10:35:24
39.898592,116.372115,0,104,39804.4413078704,2008-12-22,10:35:29
39.898643,116.37201,0,104,39804.4413657407,2008-12-22,10:35:34
39.898619,116.371756,0,102,39804.4414236111,2008-12-22,10:35:39
39.898573,116.371351,0,100,39804.4414814815,2008-12-22,10:35:44
39.898585,116.371199,0,100,39804.4415393519,2008-12-22,10:35:49
39.898588,116.371229,0,100,39804.4415972222,2008-12-22,10:35:54
39.898583,116.371256,0,103,39804.4416550926,2008-12-22,10:35:59
39.898568,116.371269,0,106,39804.441712963,2008-12-22,10:36:04
39.898556,116.371279,0,106,39804.4417708333,2008-12-22,10:36:09
39.898561,116.371273,0,105,39804.4418287037,2008-12-22,10:36:14
39.898561,116.371273,0,105,39804.4418634259,2008-12-22,10:36:17
39.898565,116.37128,0,105,39804.4418865741,2008-12-22,10:36:19
39.898538,116.371179,0,104,39804.4419444444,2008-12-22,10:36:24
39.898497,116.370821,0,106,39804.4420023148,2008-12-22,10:36:29
39.89849,116.370342,0,105,39804.4420601852,2008-12-22,10:36:34
39.898521,116.369738,0,101,39804.4421180556,2008-12-22,10:36:39
39.898535,116.369091,0,98,39804.4421759259,2008-12-22,10:36:44
39.898541,116.368531,0,92,39804.4422337963,2008-12-22,10:36:49
39.898669,116.36816,0,90,39804.4422916667,2008-12-22,10:36:54
39.899043,116.368096,0,85,39804.442349537,2008-12-22,10:36:59
39.899503,116.368137,0,85,39804.4424074074,2008-12-22,10:37:04
39.900018,116.368122,0,82,39804.4424652778,2008-12-22,10:37:09
39.900551,116.368122,0,85,39804.4425231481,2008-12-22,10:37:14
39.901107,116.368111,0,86,39804.4425810185,2008-12-22,10:37:19
39.901638,116.368125,0,97,39804.4426388889,2008-12-22,10:37:24
39.902111,116.368119,0,103,39804.4426967593,2008-12-22,10:37:29
39.902461,116.368118,0,116,39804.4427546296,2008-12-22,10:37:34
39.902606,116.368127,0,126,39804.4428125,2008-12-22,10:37:39
39.902532,116.368095,0,125,39804.4428703704,2008-12-22,10:37:44
39.902361,116.367912,0,114,39804.4429282407,2008-12-22,10:37:49
39.902376,116.367824,0,88,39804.4429861111,2008-12-22,10:37:54
39.902429,116.367792,0,93,39804.4430439815,2008-12-22,10:37:59
39.902498,116.367848,0,110,39804.4431018519,2008-12-22,10:38:04
39.902688,116.367895,0,129,39804.4431597222,2008-12-22,10:38:09
39.903032,116.367928,0,136,39804.4432175926,2008-12-22,10:38:14
39.903396,116.367981,0,144,39804.443275463,2008-12-22,10:38:19
39.903698,116.367981,0,160,39804.4433333333,2008-12-22,10:38:24
39.904009,116.368018,0,174,39804.4433912037,2008-12-22,10:38:29
39.904309,116.368051,0,186,39804.4434490741,2008-12-22,10:38:34
39.904272,116.368047,0,194,39804.4435069444,2008-12-22,10:38:39
39.90426,116.368048,0,202,39804.4435648148,2008-12-22,10:38:44
39.904271,116.368038,0,209,39804.4436226852,2008-12-22,10:38:49
39.90429,116.368041,0,215,39804.4436805556,2008-12-22,10:38:54
39.904409,116.368057,0,210,39804.4437384259,2008-12-22,10:38:59
39.90464,116.368041,0,190,39804.4437962963,2008-12-22,10:39:04
39.905028,116.368042,0,178,39804.4438541667,2008-12-22,10:39:09
39.905415,116.368044,0,153,39804.443912037,2008-12-22,10:39:14
39.905663,116.368071,0,144,39804.4439699074,2008-12-22,10:39:19
39.905738,116.368095,0,151,39804.4440277778,2008-12-22,10:39:24
39.905857,116.368094,0,142,39804.4440856481,2008-12-22,10:39:29
39.906121,116.368068,0,133,39804.4441435185,2008-12-22,10:39:34
39.906454,116.368041,0,143,39804.4442013889,2008-12-22,10:39:39
39.906769,116.368,0,153,39804.4442592593,2008-12-22,10:39:44
39.907144,116.367945,0,143,39804.4443171296,2008-12-22,10:39:49
39.907497,116.367976,0,153,39804.444375,2008-12-22,10:39:54
39.907608,116.368066,0,150,39804.4444328704,2008-12-22,10:39:59
39.90762,116.368219,0,158,39804.4444907407,2008-12-22,10:40:04
39.907534,116.368613,0,160,39804.4445486111,2008-12-22,10:40:09
39.907459,116.369119,0,168,39804.4446064815,2008-12-22,10:40:14
39.907422,116.369568,0,177,39804.4446643519,2008-12-22,10:40:19
39.907437,116.369814,0,180,39804.4447222222,2008-12-22,10:40:24
39.907474,116.369951,0,178,39804.4447800926,2008-12-22,10:40:29
39.907445,116.370074,0,171,39804.444837963,2008-12-22,10:40:34
39.907196,116.370044,0,157,39804.4448958333,2008-12-22,10:40:39
39.906824,116.370039,0,159,39804.4449537037,2008-12-22,10:40:44
39.90651,116.37004,0,158,39804.4450115741,2008-12-22,10:40:49
39.906303,116.370081,0,163,39804.4450694444,2008-12-22,10:40:54
39.90609,116.370095,0,164,39804.4451273148,2008-12-22,10:40:59
39.90603,116.370011,0,166,39804.4451851852,2008-12-22,10:41:04
39.906035,116.36998,0,167,39804.4452430556,2008-12-22,10:41:09
39.906012,116.369995,0,169,39804.4453009259,2008-12-22,10:41:14
39.905967,116.369929,0,172,39804.4453587963,2008-12-22,10:41:19
39.905962,116.369807,0,173,39804.4454166667,2008-12-22,10:41:24
39.905937,116.369513,0,166,39804.445474537,2008-12-22,10:41:29
39.905941,116.36918,0,169,39804.4455324074,2008-12-22,10:41:34
39.905976,116.369069,0,175,39804.4455902778,2008-12-22,10:41:39
39.905992,116.369092,0,179,39804.4456481481,2008-12-22,10:41:44
39.906,116.369108,0,186,39804.4457060185,2008-12-22,10:41:49
39.90601,116.369118,0,190,39804.4457638889,2008-12-22,10:41:54
39.906019,116.369143,0,193,39804.4458217593,2008-12-22,10:41:59
39.90603,116.369182,0,196,39804.4458796296,2008-12-22,10:42:04
39.906033,116.369213,0,199,39804.4459375,2008-12-22,10:42:09
39.906034,116.36923,0,201,39804.4459953704,2008-12-22,10:42:14
39.906033,116.369239,0,202,39804.4460532407,2008-12-22,10:42:19
39.906041,116.36925,0,203,39804.4461111111,2008-12-22,10:42:24
39.906042,116.369263,0,203,39804.4461689815,2008-12-22,10:42:29
39.906031,116.369298,0,203,39804.4462268518,2008-12-22,10:42:34
39.906019,116.369331,0,204,39804.4462847222,2008-12-22,10:42:39
39.906013,116.369338,0,205,39804.4463425926,2008-12-22,10:42:44
39.906013,116.369338,0,205,39804.4463773148,2008-12-22,10:42:47
39.906012,116.36933,0,205,39804.446400463,2008-12-22,10:42:49
39.906026,116.369311,0,205,39804.4464583333,2008-12-22,10:42:54
39.906051,116.369279,0,205,39804.4465162037,2008-12-22,10:42:59
39.906075,116.369246,0,205,39804.4465740741,2008-12-22,10:43:04
39.906102,116.36921,0,206,39804.4466319444,2008-12-22,10:43:09
39.906115,116.369181,0,206,39804.4466898148,2008-12-22,10:43:14
39.906117,116.369172,0,206,39804.4467476852,2008-12-22,10:43:19
39.9061,116.369163,0,205,39804.4468055556,2008-12-22,10:43:24
39.906085,116.369159,0,205,39804.4468634259,2008-12-22,10:43:29
39.906084,116.369168,0,205,39804.4469212963,2008-12-22,10:43:34
39.906102,116.369164,0,205,39804.4469791667,2008-12-22,10:43:39
39.906129,116.369151,0,205,39804.447037037,2008-12-22,10:43:44
39.906139,116.369154,0,205,39804.4470949074,2008-12-22,10:43:49
39.906142,116.369173,0,205,39804.4471527778,2008-12-22,10:43:54
39.906142,116.369173,0,205,39804.4471875,2008-12-22,10:43:57
39.906141,116.369176,0,205,39804.4472106481,2008-12-22,10:43:59
39.90614,116.369155,0,205,39804.4472685185,2008-12-22,10:44:04
39.906095,116.368996,0,202,39804.4473263889,2008-12-22,10:44:09
39.906039,116.368667,0,200,39804.4473842593,2008-12-22,10:44:14
39.906003,116.368237,0,193,39804.4474421296,2008-12-22,10:44:19
39.905961,116.367755,0,189,39804.4475,2008-12-22,10:44:24
39.905985,116.367187,0,182,39804.4475578704,2008-12-22,10:44:29
39.905997,116.366665,0,181,39804.4476157407,2008-12-22,10:44:34
39.905989,116.366258,0,170,39804.4476736111,2008-12-22,10:44:39
39.906035,116.365965,0,171,39804.4477314815,2008-12-22,10:44:44
39.906075,116.365685,0,162,39804.4477893518,2008-12-22,10:44:49
39.906091,116.365347,0,147,39804.4478472222,2008-12-22,10:44:54
39.906059,116.364882,0,139,39804.4479050926,2008-12-22,10:44:59
39.906062,116.364356,0,128,39804.447962963,2008-12-22,10:45:04
39.905994,116.363718,0,126,39804.4480208333,2008-12-22,10:45:09
39.905974,116.363182,0,124,39804.4480787037,2008-12-22,10:45:14
39.905962,116.362775,0,115,39804.4481365741,2008-12-22,10:45:19
39.905944,116.362382,0,105,39804.4481944444,2008-12-22,10:45:24
39.90594,116.361933,0,103,39804.4482523148,2008-12-22,10:45:29
39.90593,116.361478,0,104,39804.4483101852,2008-12-22,10:45:34
39.905957,116.360968,0,105,39804.4483680556,2008-12-22,10:45:39
39.905943,116.360389,0,100,39804.4484259259,2008-12-22,10:45:44
39.905928,116.360044,0,93,39804.4484837963,2008-12-22,10:45:49
39.905939,116.359907,0,93,39804.4485416667,2008-12-22,10:45:54
39.90594,116.35985,0,93,39804.448599537,2008-12-22,10:45:59
39.90597,116.359766,0,91,39804.4486574074,2008-12-22,10:46:04
39.905988,116.359739,0,94,39804.4487152778,2008-12-22,10:46:09
39.905993,116.359775,0,96,39804.4487731481,2008-12-22,10:46:14
39.906058,116.359801,0,103,39804.4488310185,2008-12-22,10:46:19
39.906008,116.359829,0,111,39804.4488888889,2008-12-22,10:46:24
39.905945,116.35984,0,117,39804.4489467593,2008-12-22,10:46:29
39.905981,116.359783,0,124,39804.4490046296,2008-12-22,10:46:34
39.905981,116.359783,0,124,39804.4490393519,2008-12-22,10:46:37
39.905986,116.359775,0,129,39804.4490625,2008-12-22,10:46:39
39.906034,116.359615,0,135,39804.4491203704,2008-12-22,10:46:44
39.90604,116.359261,0,138,39804.4491782407,2008-12-22,10:46:49
39.906069,116.35879,0,143,39804.4492361111,2008-12-22,10:46:54
39.906062,116.358324,0,150,39804.4492939815,2008-12-22,10:46:59
39.905992,116.358108,0,156,39804.4493518519,2008-12-22,10:47:04
39.905924,116.358072,0,158,39804.4494097222,2008-12-22,10:47:09
39.905899,116.357997,0,162,39804.4494675926,2008-12-22,10:47:14
39.905924,116.357973,0,164,39804.449525463,2008-12-22,10:47:19
39.90599,116.357785,0,174,39804.4495833333,2008-12-22,10:47:24
39.906039,116.357405,0,185,39804.4496412037,2008-12-22,10:47:29
39.905993,116.356878,0,196,39804.4496990741,2008-12-22,10:47:34
39.905951,116.356363,0,205,39804.4497569444,2008-12-22,10:47:39
39.90592,116.355787,0,209,39804.4498148148,2008-12-22,10:47:44
39.905872,116.355193,0,212,39804.4498726852,2008-12-22,10:47:49
39.905841,116.354563,0,213,39804.4499305556,2008-12-22,10:47:54
39.905845,116.353922,0,204,39804.4499884259,2008-12-22,10:47:59
39.905882,116.353469,0,197,39804.4500462963,2008-12-22,10:48:04
39.905926,116.353314,0,186,39804.4501041667,2008-12-22,10:48:09
39.905945,116.353166,0,180,39804.450162037,2008-12-22,10:48:14
39.905937,116.352933,0,183,39804.4502199074,2008-12-22,10:48:19
39.905971,116.352789,0,174,39804.4502777778,2008-12-22,10:48:24
39.905933,116.352716,0,165,39804.4503356481,2008-12-22,10:48:29
39.905936,116.352638,0,163,39804.4503935185,2008-12-22,10:48:34
39.905939,116.352439,0,162,39804.4504513889,2008-12-22,10:48:39
39.905943,116.352334,0,164,39804.4505092593,2008-12-22,10:48:44
39.905943,116.352299,0,165,39804.4505671296,2008-12-22,10:48:49
39.905945,116.352238,0,163,39804.450625,2008-12-22,10:48:54
39.905945,116.352238,0,163,39804.4506597222,2008-12-22,10:48:57
39.905937,116.35224,0,169,39804.4506828704,2008-12-22,10:48:59
39.905924,116.352213,0,174,39804.4507407407,2008-12-22,10:49:04
39.905907,116.352179,0,175,39804.4507986111,2008-12-22,10:49:09
39.905901,116.352178,0,173,39804.4508564815,2008-12-22,10:49:14
39.905901,116.352178,0,173,39804.4508912037,2008-12-22,10:49:17
39.905895,116.352184,0,175,39804.4509143519,2008-12-22,10:49:19
39.905896,116.352158,0,174,39804.4509722222,2008-12-22,10:49:24
39.905891,116.352099,0,174,39804.4510300926,2008-12-22,10:49:29
39.905911,116.351877,0,173,39804.451087963,2008-12-22,10:49:34
39.905866,116.351647,0,176,39804.4511458333,2008-12-22,10:49:39
39.905853,116.351492,0,178,39804.4512037037,2008-12-22,10:49:44
39.905848,116.351263,0,182,39804.4512615741,2008-12-22,10:49:49
39.905839,116.350993,0,185,39804.4513194444,2008-12-22,10:49:54
39.905832,116.350847,0,192,39804.4513773148,2008-12-22,10:49:59
39.905853,116.350795,0,197,39804.4514351852,2008-12-22,10:50:04
39.905849,116.350541,0,205,39804.4514930556,2008-12-22,10:50:09
39.905841,116.350167,0,215,39804.4515509259,2008-12-22,10:50:14
39.905864,116.3497,0,220,39804.4516087963,2008-12-22,10:50:19
39.905878,116.349108,0,227,39804.4516666667,2008-12-22,10:50:24
39.905873,116.348496,0,232,39804.451724537,2008-12-22,10:50:29
39.905886,116.347868,0,232,39804.4517824074,2008-12-22,10:50:34
39.90593,116.347301,0,237,39804.4518402778,2008-12-22,10:50:39
39.905931,116.346786,0,247,39804.4518981481,2008-12-22,10:50:44
39.905978,116.346457,0,257,39804.4519560185,2008-12-22,10:50:49
39.906118,116.346383,0,256,39804.4520138889,2008-12-22,10:50:54
39.906315,116.346432,0,259,39804.4520717593,2008-12-22,10:50:59
39.906524,116.34644,0,270,39804.4521296296,2008-12-22,10:51:04
39.906759,116.346437,0,281,39804.4521875,2008-12-22,10:51:09
39.907039,116.346442,0,292,39804.4522453704,2008-12-22,10:51:14
39.907247,116.346486,0,315,39804.4523032407,2008-12-22,10:51:19
39.907272,116.346548,0,337,39804.4523611111,2008-12-22,10:51:24
39.907321,116.34654,0,356,39804.4524189815,2008-12-22,10:51:29
39.907531,116.346445,0,372,39804.4524768519,2008-12-22,10:51:34
39.907637,116.346556,0,374,39804.4525347222,2008-12-22,10:51:39
39.907653,116.346615,0,387,39804.4525925926,2008-12-22,10:51:44
39.907664,116.346619,0,396,39804.452650463,2008-12-22,10:51:49
39.907682,116.346657,0,400,39804.4527083333,2008-12-22,10:51:54
39.907844,116.346622,0,399,39804.4527662037,2008-12-22,10:51:59
39.908064,116.346573,0,393,39804.4528240741,2008-12-22,10:52:04
39.908379,116.346501,0,390,39804.4528819444,2008-12-22,10:52:09
39.908758,116.346462,0,392,39804.4529398148,2008-12-22,10:52:14
39.909158,116.34642,0,402,39804.4529976852,2008-12-22,10:52:19
39.909527,116.346512,0,409,39804.4530555556,2008-12-22,10:52:24
39.909956,116.346575,0,413,39804.4531134259,2008-12-22,10:52:29
39.910448,116.346622,0,396,39804.4531712963,2008-12-22,10:52:34
39.910879,116.3467,0,368,39804.4532291667,2008-12-22,10:52:39
39.911255,116.346787,0,330,39804.453287037,2008-12-22,10:52:44
39.911579,116.346881,0,301,39804.4533449074,2008-12-22,10:52:49
39.911722,116.346961,0,286,39804.4534027778,2008-12-22,10:52:54
39.91172,116.346975,0,278,39804.4534606481,2008-12-22,10:52:59
39.9117,116.346956,0,274,39804.4535185185,2008-12-22,10:53:04
39.911699,116.346946,0,271,39804.4535763889,2008-12-22,10:53:09
39.911712,116.346942,0,270,39804.4536342593,2008-12-22,10:53:14
39.911691,116.346968,0,268,39804.4536921296,2008-12-22,10:53:19
39.911613,116.346976,0,259,39804.45375,2008-12-22,10:53:24
39.911544,116.346986,0,253,39804.4538078704,2008-12-22,10:53:29
39.911565,116.346982,0,250,39804.4538657407,2008-12-22,10:53:34
39.911639,116.346998,0,246,39804.4539236111,2008-12-22,10:53:39
39.911647,116.347045,0,244,39804.4539814815,2008-12-22,10:53:44
39.911695,116.347003,0,240,39804.4540393518,2008-12-22,10:53:49
39.911793,116.346888,0,237,39804.4540972222,2008-12-22,10:53:54
39.911855,116.346803,0,239,39804.4541550926,2008-12-22,10:53:59
39.911848,116.346742,0,244,39804.454212963,2008-12-22,10:54:04
39.911978,116.346838,0,245,39804.4542708333,2008-12-22,10:54:09
39.911995,116.346832,0,252,39804.4543287037,2008-12-22,10:54:14
39.912044,116.346898,0,257,39804.4543865741,2008-12-22,10:54:19
39.912161,116.346984,0,268,39804.4544444444,2008-12-22,10:54:24
39.912433,116.347046,0,271,39804.4545023148,2008-12-22,10:54:29
39.912691,116.347062,0,280,39804.4545601852,2008-12-22,10:54:34
39.912959,116.347094,0,290,39804.4546180556,2008-12-22,10:54:39
39.913288,116.347171,0,302,39804.4546759259,2008-12-22,10:54:44
39.913656,116.347286,0,304,39804.4547337963,2008-12-22,10:54:49
39.914026,116.347354,0,304,39804.4547916667,2008-12-22,10:54:54
39.91441,116.347408,0,304,39804.454849537,2008-12-22,10:54:59
39.914805,116.347472,0,300,39804.4549074074,2008-12-22,10:55:04
39.91521,116.347522,0,271,39804.4549652778,2008-12-22,10:55:09
39.915639,116.347567,0,279,39804.4550231481,2008-12-22,10:55:14
39.915962,116.347585,0,288,39804.4550810185,2008-12-22,10:55:19
39.916172,116.347595,0,287,39804.4551388889,2008-12-22,10:55:24
39.916218,116.347576,0,282,39804.4551967593,2008-12-22,10:55:29
39.916198,116.347551,0,280,39804.4552546296,2008-12-22,10:55:34
39.916229,116.347465,0,280,39804.4553125,2008-12-22,10:55:39
39.916278,116.347432,0,280,39804.4553703704,2008-12-22,10:55:44
39.916329,116.347465,0,283,39804.4554282407,2008-12-22,10:55:49
39.916348,116.347452,0,282,39804.4554861111,2008-12-22,10:55:54
39.916403,116.347394,0,282,39804.4555439815,2008-12-22,10:55:59
39.916431,116.347476,0,282,39804.4556018518,2008-12-22,10:56:04
39.916417,116.347494,0,281,39804.4556597222,2008-12-22,10:56:09
39.91656,116.347587,0,279,39804.4557175926,2008-12-22,10:56:14
39.916635,116.347676,0,279,39804.455775463,2008-12-22,10:56:19
39.916685,116.34751,0,286,39804.4558333333,2008-12-22,10:56:24
39.916679,116.347075,0,292,39804.4558912037,2008-12-22,10:56:29
39.916756,116.346461,0,282,39804.4559490741,2008-12-22,10:56:34
39.916898,116.345715,0,258,39804.4560069444,2008-12-22,10:56:39
39.916958,116.345011,0,236,39804.4560648148,2008-12-22,10:56:44
39.916988,116.344326,0,223,39804.4561226852,2008-12-22,10:56:49
39.916996,116.343639,0,216,39804.4561805556,2008-12-22,10:56:54
39.916964,116.342908,0,213,39804.4562384259,2008-12-22,10:56:59
39.916987,116.342156,0,212,39804.4562962963,2008-12-22,10:57:04
39.91702,116.341416,0,207,39804.4563541667,2008-12-22,10:57:09
39.917058,116.34065,0,199,39804.456412037,2008-12-22,10:57:14
39.917094,116.339911,0,191,39804.4564699074,2008-12-22,10:57:19
39.91709,116.339333,0,170,39804.4565277778,2008-12-22,10:57:24
39.91709,116.339042,0,161,39804.4565856481,2008-12-22,10:57:29
39.916782,116.339058,0,129,39804.4566435185,2008-12-22,10:57:34
39.91679,116.339137,0,116,39804.4567013889,2008-12-22,10:57:39
39.916832,116.339166,0,109,39804.4567592593,2008-12-22,10:57:44
39.916866,116.339101,0,108,39804.4568171296,2008-12-22,10:57:49
39.917016,116.33918,0,109,39804.456875,2008-12-22,10:57:54
39.917067,116.339186,0,109,39804.4569328704,2008-12-22,10:57:59
39.917079,116.339202,0,110,39804.4569907407,2008-12-22,10:58:04
39.917097,116.339185,0,112,39804.4570486111,2008-12-22,10:58:09
39.917079,116.339197,0,112,39804.4571064815,2008-12-22,10:58:14
39.917062,116.339152,0,114,39804.4571643519,2008-12-22,10:58:19
39.917095,116.339084,0,118,39804.4572222222,2008-12-22,10:58:24
39.917221,116.338975,0,124,39804.4572800926,2008-12-22,10:58:29
39.917378,116.338922,0,131,39804.457337963,2008-12-22,10:58:34
39.917407,116.338944,0,137,39804.4573958333,2008-12-22,10:58:39
39.917356,116.338978,0,143,39804.4574537037,2008-12-22,10:58:44
39.917331,116.338948,0,152,39804.4575115741,2008-12-22,10:58:49
39.917243,116.338872,0,162,39804.4575694444,2008-12-22,10:58:54
39.917212,116.338747,0,176,39804.4576273148,2008-12-22,10:58:59
39.917258,116.338693,0,191,39804.4576851852,2008-12-22,10:59:04
39.917356,116.338745,0,214,39804.4577430556,2008-12-22,10:59:09
39.917586,116.33877,0,243,39804.4578009259,2008-12-22,10:59:14
39.917877,116.338807,0,273,39804.4578587963,2008-12-22,10:59:19
39.918329,116.338782,0,295,39804.4579166667,2008-12-22,10:59:24
39.918837,116.338758,0,315,39804.457974537,2008-12-22,10:59:29
39.919365,116.33874,0,332,39804.4580324074,2008-12-22,10:59:34
39.919886,116.338759,0,349,39804.4580902778,2008-12-22,10:59:39
39.920463,116.338679,0,365,39804.4581481481,2008-12-22,10:59:44
39.921002,116.338549,0,368,39804.4582060185,2008-12-22,10:59:49
39.921329,116.338357,0,364,39804.4582638889,2008-12-22,10:59:54
39.921429,116.338226,0,353,39804.4583217593,2008-12-22,10:59:59
39.921486,116.338245,0,340,39804.4583796296,2008-12-22,11:00:04
39.921651,116.338185,0,360,39804.4584375,2008-12-22,11:00:09
39.921766,116.338265,0,350,39804.4584953704,2008-12-22,11:00:14
39.921781,116.338383,0,342,39804.4585532407,2008-12-22,11:00:19
39.92177,116.338374,0,347,39804.4586111111,2008-12-22,11:00:24
39.921775,116.338347,0,356,39804.4586689815,2008-12-22,11:00:29
39.92177,116.338334,0,362,39804.4587268519,2008-12-22,11:00:34
39.921787,116.338316,0,368,39804.4587847222,2008-12-22,11:00:39
39.921739,116.338445,0,341,39804.4588425926,2008-12-22,11:00:44
39.921782,116.338467,0,342,39804.458900463,2008-12-22,11:00:49
39.921782,116.338467,0,342,39804.4589351852,2008-12-22,11:00:52
39.921786,116.338466,0,355,39804.4589583333,2008-12-22,11:00:54
39.921803,116.338427,0,361,39804.4590162037,2008-12-22,11:00:59
39.921824,116.338373,0,373,39804.4590740741,2008-12-22,11:01:04
39.921882,116.338349,0,386,39804.4591319444,2008-12-22,11:01:09
39.921898,116.33839,0,400,39804.4591898148,2008-12-22,11:01:14
39.921812,116.338466,0,414,39804.4592476852,2008-12-22,11:01:19
39.921722,116.338563,0,427,39804.4593055556,2008-12-22,11:01:24
39.921516,116.338859,0,433,39804.4593634259,2008-12-22,11:01:29
39.921719,116.338872,0,431,39804.4594212963,2008-12-22,11:01:34
39.922071,116.338779,0,422,39804.4594791667,2008-12-22,11:01:39
39.922481,116.338675,0,412,39804.459537037,2008-12-22,11:01:44
39.922907,116.33857,0,396,39804.4595949074,2008-12-22,11:01:49
39.923275,116.338407,0,376,39804.4596527778,2008-12-22,11:01:54
39.923512,116.338254,0,357,39804.4597106481,2008-12-22,11:01:59
39.923539,116.338142,0,343,39804.4597685185,2008-12-22,11:02:04
39.923459,116.338074,0,339,39804.4598263889,2008-12-22,11:02:09
39.923396,116.338101,0,336,39804.4598842593,2008-12-22,11:02:14
39.923504,116.338117,0,334,39804.4599421296,2008-12-22,11:02:19
39.923694,116.338216,0,320,39804.46,2008-12-22,11:02:24
39.923955,116.338157,0,315,39804.4600578704,2008-12-22,11:02:29
39.924397,116.338046,0,310,39804.4601157407,2008-12-22,11:02:34
39.92492,116.338057,0,288,39804.4601736111,2008-12-22,11:02:39
39.925249,116.338129,0,264,39804.4602314815,2008-12-22,11:02:44
39.925643,116.338116,0,259,39804.4602893519,2008-12-22,11:02:49
39.925913,116.338078,0,241,39804.4603472222,2008-12-22,11:02:54
39.92611,116.338058,0,196,39804.4604050926,2008-12-22,11:02:59
39.926372,116.338024,0,151,39804.460462963,2008-12-22,11:03:04
39.926776,116.33795,0,130,39804.4605208333,2008-12-22,11:03:09
39.92715,116.337915,0,108,39804.4605787037,2008-12-22,11:03:14
39.927464,116.337897,0,90,39804.4606365741,2008-12-22,11:03:19
39.927756,116.337854,0,87,39804.4606944444,2008-12-22,11:03:24
39.927997,116.337855,0,99,39804.4607523148,2008-12-22,11:03:29
39.928115,116.337845,0,108,39804.4608101852,2008-12-22,11:03:34
39.92816,116.337866,0,111,39804.4608680556,2008-12-22,11:03:39
39.928019,116.337947,0,116,39804.4609259259,2008-12-22,11:03:44
39.927809,116.338074,0,120,39804.4609837963,2008-12-22,11:03:49
39.927738,116.338037,0,127,39804.4610416667,2008-12-22,11:03:54
39.927648,116.338015,0,132,39804.461099537,2008-12-22,11:03:59
39.92755,116.338025,0,134,39804.4611574074,2008-12-22,11:04:04
39.927505,116.338021,0,139,39804.4612152778,2008-12-22,11:04:09
39.927479,116.337952,0,146,39804.4612731481,2008-12-22,11:04:14
39.92751,116.337888,0,154,39804.4613310185,2008-12-22,11:04:19
39.927467,116.337829,0,171,39804.4613888889,2008-12-22,11:04:24
39.927408,116.337835,0,189,39804.4614467593,2008-12-22,11:04:29
39.927145,116.337963,0,193,39804.4615046296,2008-12-22,11:04:34
39.927033,116.337983,0,195,39804.4615625,2008-12-22,11:04:39
39.927,116.337955,0,197,39804.4616203704,2008-12-22,11:04:44
39.926903,116.338007,0,197,39804.4616782407,2008-12-22,11:04:49
39.926833,116.338062,0,197,39804.4617361111,2008-12-22,11:04:54
39.926766,116.338101,0,197,39804.4617939815,2008-12-22,11:04:59
39.926738,116.338111,0,198,39804.4618518518,2008-12-22,11:05:04
39.92672,116.338084,0,199,39804.4619097222,2008-12-22,11:05:09
39.926716,116.33797,0,193,39804.4619675926,2008-12-22,11:05:14
39.926726,116.337888,0,193,39804.462025463,2008-12-22,11:05:19
39.9267,116.337797,0,190,39804.4620833333,2008-12-22,11:05:24
39.926668,116.337754,0,191,39804.4621412037,2008-12-22,11:05:29
39.926664,116.337741,0,192,39804.4621990741,2008-12-22,11:05:34
39.92666,116.337744,0,191,39804.4622569444,2008-12-22,11:05:39
39.926665,116.337747,0,192,39804.4623148148,2008-12-22,11:05:44
39.926672,116.337744,0,193,39804.4623726852,2008-12-22,11:05:49
39.926672,116.337744,0,193,39804.4624074074,2008-12-22,11:05:52
39.92668,116.337737,0,193,39804.4624305556,2008-12-22,11:05:54
39.926651,116.337695,0,194,39804.4624884259,2008-12-22,11:05:59
39.926607,116.337615,0,193,39804.4625462963,2008-12-22,11:06:04
39.926594,116.337542,0,193,39804.4626041667,2008-12-22,11:06:09
39.926612,116.337495,0,193,39804.462662037,2008-12-22,11:06:14
39.926636,116.337443,0,191,39804.4627199074,2008-12-22,11:06:19
39.926678,116.337418,0,189,39804.4627777778,2008-12-22,11:06:24
39.926685,116.337337,0,187,39804.4628356481,2008-12-22,11:06:29
39.92667,116.337244,0,186,39804.4628935185,2008-12-22,11:06:34
39.92664,116.337137,0,183,39804.4629513889,2008-12-22,11:06:39
39.926641,116.337052,0,181,39804.4630092593,2008-12-22,11:06:44
39.926653,116.33697,0,178,39804.4630671296,2008-12-22,11:06:49
39.926646,116.336871,0,176,39804.463125,2008-12-22,11:06:54
39.926669,116.336787,0,173,39804.4631828704,2008-12-22,11:06:59
39.926633,116.336678,0,168,39804.4632407407,2008-12-22,11:07:04
39.92657,116.336556,0,158,39804.4632986111,2008-12-22,11:07:09
39.926562,116.336469,0,155,39804.4633564815,2008-12-22,11:07:14
39.926606,116.336372,0,150,39804.4634143518,2008-12-22,11:07:19
39.926642,116.336261,0,146,39804.4634722222,2008-12-22,11:07:24
39.926668,116.336145,0,142,39804.4635300926,2008-12-22,11:07:29
39.926648,116.336049,0,139,39804.463587963,2008-12-22,11:07:34
39.926651,116.335972,0,138,39804.4636458333,2008-12-22,11:07:39
39.926657,116.335901,0,134,39804.4637037037,2008-12-22,11:07:44
39.926681,116.335849,0,133,39804.4637615741,2008-12-22,11:07:49
39.926688,116.335764,0,131,39804.4638194444,2008-12-22,11:07:54
39.926674,116.335687,0,130,39804.4638773148,2008-12-22,11:07:59
39.926685,116.335575,0,129,39804.4639351852,2008-12-22,11:08:04
39.926652,116.335517,0,127,39804.4639930556,2008-12-22,11:08:09
39.926622,116.335376,0,117,39804.4640509259,2008-12-22,11:08:14
39.92659,116.335248,0,107,39804.4641087963,2008-12-22,11:08:19
39.926564,116.335136,0,103,39804.4641666667,2008-12-22,11:08:24
39.926565,116.335038,0,98,39804.464224537,2008-12-22,11:08:29
39.926547,116.33495,0,95,39804.4642824074,2008-12-22,11:08:34
39.92654,116.334855,0,92,39804.4643402778,2008-12-22,11:08:39
39.926524,116.334763,0,88,39804.4643981481,2008-12-22,11:08:44
39.926534,116.33467,0,85,39804.4644560185,2008-12-22,11:08:49
39.926579,116.334533,0,85,39804.4645138889,2008-12-22,11:08:54
39.926575,116.334419,0,84,39804.4645717593,2008-12-22,11:08:59
39.92656,116.334332,0,82,39804.4646296296,2008-12-22,11:09:04
39.926536,116.334251,0,81,39804.4646875,2008-12-22,11:09:09
39.926488,116.334181,0,81,39804.4647453704,2008-12-22,11:09:14
39.926425,116.334112,0,81,39804.4648032407,2008-12-22,11:09:19
39.926388,116.334068,0,79,39804.4648611111,2008-12-22,11:09:24
39.926373,116.334006,0,76,39804.4649189815,2008-12-22,11:09:29
39.926403,116.333927,0,74,39804.4649768519,2008-12-22,11:09:34
39.926373,116.33389,0,72,39804.4650347222,2008-12-22,11:09:39
39.92635,116.333829,0,69,39804.4650925926,2008-12-22,11:09:44
39.926354,116.333782,0,65,39804.465150463,2008-12-22,11:09:49
39.926372,116.333711,0,62,39804.4652083333,2008-12-22,11:09:54
39.926411,116.333635,0,59,39804.4652662037,2008-12-22,11:09:59
39.926447,116.333511,0,58,39804.4653240741,2008-12-22,11:10:04
39.926456,116.333415,0,56,39804.4653819444,2008-12-22,11:10:09
39.926384,116.333348,0,54,39804.4654398148,2008-12-22,11:10:14
39.926424,116.33326,0,54,39804.4654976852,2008-12-22,11:10:19
39.926474,116.333197,0,56,39804.4655555556,2008-12-22,11:10:24
39.926528,116.333141,0,59,39804.4656134259,2008-12-22,11:10:29
39.926519,116.333103,0,61,39804.4656712963,2008-12-22,11:10:34
39.926519,116.333126,0,60,39804.4657291667,2008-12-22,11:10:39
39.926503,116.333123,0,60,39804.465787037,2008-12-22,11:10:44
39.926487,116.333109,0,59,39804.4658449074,2008-12-22,11:10:49
39.926485,116.333147,0,59,39804.4659027778,2008-12-22,11:10:54
39.926475,116.333154,0,60,39804.4659606481,2008-12-22,11:10:59
39.926475,116.333154,0,60,39804.4659953704,2008-12-22,11:11:02
39.926474,116.33316,0,59,39804.4660185185,2008-12-22,11:11:04
39.926463,116.333149,0,60,39804.4660763889,2008-12-22,11:11:09
39.926432,116.333121,0,63,39804.4661342593,2008-12-22,11:11:14
39.926427,116.33309,0,65,39804.4661921296,2008-12-22,11:11:19
39.926432,116.333059,0,67,39804.46625,2008-12-22,11:11:24
39.926433,116.333034,0,68,39804.4663078704,2008-12-22,11:11:29
39.926481,116.333097,0,71,39804.4663657407,2008-12-22,11:11:34
39.926572,116.333168,0,73,39804.4664236111,2008-12-22,11:11:39
39.926597,116.333191,0,75,39804.4664814815,2008-12-22,11:11:44
39.926487,116.333156,0,81,39804.4665393519,2008-12-22,11:11:49
39.9264,116.333105,0,87,39804.4665972222,2008-12-22,11:11:54
39.926394,116.333114,0,89,39804.4666550926,2008-12-22,11:11:59
39.926342,116.333149,0,91,39804.466712963,2008-12-22,11:12:04
39.926217,116.333077,0,95,39804.4667708333,2008-12-22,11:12:09
39.926156,116.333013,0,98,39804.4668287037,2008-12-22,11:12:14
39.926101,116.33293,0,98,39804.4668865741,2008-12-22,11:12:19
39.92609,116.332929,0,97,39804.4669444444,2008-12-22,11:12:24
39.925935,116.333009,0,99,39804.4670023148,2008-12-22,11:12:29
39.925688,116.333029,0,100,39804.4670601852,2008-12-22,11:12:34
39.925611,116.332997,0,99,39804.4671180556,2008-12-22,11:12:39
39.925553,116.332993,0,99,39804.4671759259,2008-12-22,11:12:44
39.925494,116.332968,0,98,39804.4672337963,2008-12-22,11:12:49
39.925437,116.332905,0,102,39804.4672916667,2008-12-22,11:12:54
39.925408,116.332874,0,100,39804.467349537,2008-12-22,11:12:59
39.925408,116.332874,0,100,39804.4673842593,2008-12-22,11:13:02
39.925411,116.332879,0,98,39804.4674074074,2008-12-22,11:13:04
39.925398,116.332836,0,98,39804.4674652778,2008-12-22,11:13:09
39.925362,116.332787,0,99,39804.4675231481,2008-12-22,11:13:14
39.925394,116.332728,0,98,39804.4675810185,2008-12-22,11:13:19
39.925445,116.33274,0,95,39804.4676388889,2008-12-22,11:13:24
39.925509,116.332834,0,100,39804.4676967593,2008-12-22,11:13:29
39.925543,116.33298,0,108,39804.4677546296,2008-12-22,11:13:34
39.925508,116.333079,0,113,39804.4678125,2008-12-22,11:13:39
39.925523,116.333143,0,116,39804.4678703704,2008-12-22,11:13:44
39.925541,116.333187,0,115,39804.4679282407,2008-12-22,11:13:49
39.925588,116.333287,0,116,39804.4679861111,2008-12-22,11:13:54
39.925614,116.333377,0,117,39804.4680439815,2008-12-22,11:13:59
39.925628,116.333436,0,119,39804.4681018519,2008-12-22,11:14:04
39.925599,116.33351,0,119,39804.4681597222,2008-12-22,11:14:09
39.925585,116.333606,0,118,39804.4682175926,2008-12-22,11:14:14
39.925578,116.333688,0,117,39804.468275463,2008-12-22,11:14:19
39.925558,116.333777,0,117,39804.4683333333,2008-12-22,11:14:24
39.92557,116.333843,0,119,39804.4683912037,2008-12-22,11:14:29
39.925573,116.33393,0,121,39804.4684490741,2008-12-22,11:14:34
39.925602,116.334022,0,122,39804.4685069444,2008-12-22,11:14:39
39.925615,116.334126,0,124,39804.4685648148,2008-12-22,11:14:44
39.925593,116.334236,0,123,39804.4686226852,2008-12-22,11:14:49
39.925576,116.334339,0,125,39804.4686805556,2008-12-22,11:14:54
39.925578,116.33447,0,126,39804.4687384259,2008-12-22,11:14:59
39.925547,116.33458,0,127,39804.4687962963,2008-12-22,11:15:04
39.925533,116.33465,0,124,39804.4688541667,2008-12-22,11:15:09
39.925559,116.334727,0,122,39804.468912037,2008-12-22,11:15:14
39.925613,116.334818,0,120,39804.4689699074,2008-12-22,11:15:19
39.925619,116.334904,0,116,39804.4690277778,2008-12-22,11:15:24
39.925599,116.334984,0,113,39804.4690856481,2008-12-22,11:15:29
39.92556,116.33511,0,110,39804.4691435185,2008-12-22,11:15:34
39.925555,116.335243,0,101,39804.4692013889,2008-12-22,11:15:39
39.925607,116.335279,0,92,39804.4692592593,2008-12-22,11:15:44
39.925727,116.335315,0,88,39804.4693171296,2008-12-22,11:15:49
39.925794,116.335398,0,84,39804.469375,2008-12-22,11:15:54
39.925817,116.335475,0,78,39804.4694328704,2008-12-22,11:15:59
39.925922,116.335531,0,68,39804.4694907407,2008-12-22,11:16:04
39.925969,116.335595,0,62,39804.4695486111,2008-12-22,11:16:09
39.926013,116.335644,0,57,39804.4696064815,2008-12-22,11:16:14
39.926085,116.335693,0,52,39804.4696643518,2008-12-22,11:16:19
39.926135,116.335732,0,49,39804.4697222222,2008-12-22,11:16:24
39.926144,116.33576,0,44,39804.4697800926,2008-12-22,11:16:29
39.926155,116.335748,0,37,39804.469837963,2008-12-22,11:16:34
39.926146,116.33566,0,36,39804.4698958333,2008-12-22,11:16:39
39.926176,116.335563,0,32,39804.4699537037,2008-12-22,11:16:44
39.926237,116.335521,0,27,39804.4700115741,2008-12-22,11:16:49
39.926284,116.335496,0,24,39804.4700694444,2008-12-22,11:16:54
39.926334,116.33559,0,19,39804.4701273148,2008-12-22,11:16:59
39.926424,116.335689,0,17,39804.4701851852,2008-12-22,11:17:04
39.92652,116.335735,0,16,39804.4702430556,2008-12-22,11:17:09
39.926616,116.335781,0,17,39804.4703009259,2008-12-22,11:17:14
39.926677,116.33583,0,17,39804.4703587963,2008-12-22,11:17:19
39.926706,116.335853,0,16,39804.4704166667,2008-12-22,11:17:24
39.926673,116.33576,0,29,39804.470474537,2008-12-22,11:17:29
39.926691,116.335713,0,39,39804.4705324074,2008-12-22,11:17:34
39.92673,116.335728,0,40,39804.4705902778,2008-12-22,11:17:39
39.926685,116.335835,0,43,39804.4706481481,2008-12-22,11:17:44
39.926608,116.335971,0,42,39804.4707060185,2008-12-22,11:17:49
39.926612,116.33607,0,44,39804.4707638889,2008-12-22,11:17:54
39.926656,116.336147,0,47,39804.4708217593,2008-12-22,11:17:59
39.926719,116.336238,0,56,39804.4708796296,2008-12-22,11:18:04
39.926726,116.336327,0,63,39804.4709375,2008-12-22,11:18:09
39.926727,116.336365,0,68,39804.4709953704,2008-12-22,11:18:14
39.926744,116.33638,0,77,39804.4710532407,2008-12-22,11:18:19
39.926744,116.33638,0,77,39804.471087963,2008-12-22,11:18:22
39.926738,116.336377,0,83,39804.4711111111,2008-12-22,11:18:24
39.926698,116.336385,0,86,39804.4711689815,2008-12-22,11:18:29
39.926582,116.336428,0,80,39804.4712268518,2008-12-22,11:18:34
39.926456,116.33649,0,78,39804.4712847222,2008-12-22,11:18:39
39.926403,116.336575,0,79,39804.4713425926,2008-12-22,11:18:44
39.926424,116.336701,0,84,39804.471400463,2008-12-22,11:18:49
39.926453,116.336777,0,87,39804.4714583333,2008-12-22,11:18:54
39.926469,116.33682,0,88,39804.4715162037,2008-12-22,11:18:59
39.926446,116.336839,0,90,39804.4715740741,2008-12-22,11:19:04
39.92644,116.336935,0,91,39804.4716319444,2008-12-22,11:19:09
39.926501,116.336938,0,90,39804.4716898148,2008-12-22,11:19:14
39.926479,116.337013,0,87,39804.4717476852,2008-12-22,11:19:19
39.926557,116.337013,0,84,39804.4718055556,2008-12-22,11:19:24
