# Supplementary material for: A location privacy protection method based on blockchain and threshold cryptography
Source: PLoS One. 2025 Jun 4;20(6):e0324551. doi: 10.1371/journal.pone.0324551 (PMC12136415; doi:10.1371/journal.pone.0324551)
Supplement: S1 File — (ZIP) [file pone.0324551.s001.zip › Data/002/Trajectory/20081223004523.plt]

Geolife trajectory
WGS 84
Altitude is in Feet
Reserved 3
0,2,255,My Track,0,0,2,8421376
0
39.898394,116.38643,0,492,39805.0315162037,2008-12-23,00:45:23
39.898934,116.385613,0,492,39805.0315740741,2008-12-23,00:45:28
39.898788,116.38576,0,492,39805.0316319444,2008-12-23,00:45:33
39.898791,116.385717,0,492,39805.0316898148,2008-12-23,00:45:38
39.898863,116.385583,0,492,39805.0317476852,2008-12-23,00:45:43
39.898915,116.385459,0,492,39805.0318055556,2008-12-23,00:45:48
39.898901,116.385441,0,492,39805.0318634259,2008-12-23,00:45:53
39.898954,116.385343,0,492,39805.0319212963,2008-12-23,00:45:58
39.898941,116.385362,0,492,39805.0319791667,2008-12-23,00:46:03
39.898786,116.385663,0,493,39805.032037037,2008-12-23,00:46:08
39.898697,116.385845,0,493,39805.0320949074,2008-12-23,00:46:13
39.898587,116.386024,0,493,39805.0321527778,2008-12-23,00:46:18
39.898489,116.386203,0,493,39805.0322106481,2008-12-23,00:46:23
39.898403,116.386375,0,493,39805.0322685185,2008-12-23,00:46:28
39.898342,116.386464,0,493,39805.0323263889,2008-12-23,00:46:33
39.89821,116.386592,0,493,39805.0323842593,2008-12-23,00:46:38
39.898245,116.386527,0,493,39805.0324421296,2008-12-23,00:46:43
39.898286,116.386429,0,492,39805.0325,2008-12-23,00:46:48
39.898343,116.38636,0,492,39805.0325578704,2008-12-23,00:46:53
39.898392,116.386281,0,492,39805.0326157407,2008-12-23,00:46:58
39.898555,116.386065,0,492,39805.0326736111,2008-12-23,00:47:03
39.899066,116.38532,0,503,39805.0327314815,2008-12-23,00:47:08
39.898978,116.385465,0,497,39805.0327893518,2008-12-23,00:47:13
39.898858,116.385642,0,496,39805.0328472222,2008-12-23,00:47:18
39.898838,116.385677,0,494,39805.0329050926,2008-12-23,00:47:23
39.898796,116.38574,0,489,39805.032962963,2008-12-23,00:47:28
39.89872,116.385865,0,484,39805.0330208333,2008-12-23,00:47:33
39.898825,116.38575,0,481,39805.0330787037,2008-12-23,00:47:38
39.898957,116.385714,0,480,39805.0331365741,2008-12-23,00:47:43
39.899036,116.385728,0,482,39805.0331944444,2008-12-23,00:47:48
39.899054,116.385755,0,486,39805.0332523148,2008-12-23,00:47:53
39.899029,116.385788,0,489,39805.0333101852,2008-12-23,00:47:58
39.899013,116.385848,0,489,39805.0333680556,2008-12-23,00:48:03
39.899029,116.385891,0,492,39805.0334259259,2008-12-23,00:48:08
39.899024,116.385929,0,495,39805.0334837963,2008-12-23,00:48:13
39.899041,116.385986,0,493,39805.0335416667,2008-12-23,00:48:18
39.899034,116.386023,0,497,39805.033599537,2008-12-23,00:48:23
39.899034,116.386023,0,497,39805.0336342593,2008-12-23,00:48:26
39.899036,116.386024,0,499,39805.0336574074,2008-12-23,00:48:28
39.8991,116.385997,0,500,39805.0337152778,2008-12-23,00:48:33
39.899151,116.385973,0,503,39805.0337731481,2008-12-23,00:48:38
39.899205,116.385936,0,506,39805.0338310185,2008-12-23,00:48:43
39.899248,116.385869,0,510,39805.0338888889,2008-12-23,00:48:48
39.899225,116.385831,0,514,39805.0339467593,2008-12-23,00:48:53
39.899252,116.385798,0,517,39805.0340046296,2008-12-23,00:48:58
39.899255,116.385843,0,519,39805.0340625,2008-12-23,00:49:03
39.899322,116.385784,0,516,39805.0341203704,2008-12-23,00:49:08
39.899365,116.385661,0,515,39805.0341782407,2008-12-23,00:49:13
39.899447,116.385613,0,518,39805.0342361111,2008-12-23,00:49:18
39.899493,116.385587,0,520,39805.0342939815,2008-12-23,00:49:23
39.899553,116.385551,0,522,39805.0343518518,2008-12-23,00:49:28
39.899618,116.385545,0,517,39805.0344097222,2008-12-23,00:49:33
39.899704,116.38557,0,508,39805.0344675926,2008-12-23,00:49:38
39.899784,116.385604,0,506,39805.034525463,2008-12-23,00:49:43
39.899839,116.385612,0,493,39805.0345833333,2008-12-23,00:49:48
39.89989,116.385614,0,478,39805.0346412037,2008-12-23,00:49:53
39.899947,116.385586,0,469,39805.0346990741,2008-12-23,00:49:58
39.900022,116.385548,0,456,39805.0347569444,2008-12-23,00:50:03
39.900077,116.385532,0,445,39805.0348148148,2008-12-23,00:50:08
39.900123,116.385513,0,434,39805.0348726852,2008-12-23,00:50:13
39.900195,116.38546,0,421,39805.0349305556,2008-12-23,00:50:18
39.900262,116.385438,0,418,39805.0349884259,2008-12-23,00:50:23
39.900361,116.385526,0,429,39805.0350462963,2008-12-23,00:50:28
39.900394,116.385654,0,443,39805.0351041667,2008-12-23,00:50:33
39.900365,116.385723,0,453,39805.035162037,2008-12-23,00:50:38
39.900381,116.385769,0,460,39805.0352199074,2008-12-23,00:50:43
39.900408,116.385847,0,458,39805.0352777778,2008-12-23,00:50:48
39.900428,116.385929,0,458,39805.0353356482,2008-12-23,00:50:53
39.900424,116.386057,0,457,39805.0353935185,2008-12-23,00:50:58
39.900435,116.386166,0,457,39805.0354513889,2008-12-23,00:51:03
39.90043,116.386261,0,459,39805.0355092593,2008-12-23,00:51:08
39.900458,116.386372,0,462,39805.0355671296,2008-12-23,00:51:13
39.900459,116.38645,0,466,39805.035625,2008-12-23,00:51:18
39.900505,116.386572,0,470,39805.0356828704,2008-12-23,00:51:23
39.900552,116.386661,0,474,39805.0357407407,2008-12-23,00:51:28
39.900595,116.386812,0,463,39805.0357986111,2008-12-23,00:51:33
39.900581,116.3869,0,456,39805.0358564815,2008-12-23,00:51:38
39.900644,116.386992,0,462,39805.0359143519,2008-12-23,00:51:43
39.900713,116.387063,0,469,39805.0359722222,2008-12-23,00:51:48
