# Supplementary material for: A location privacy protection method based on blockchain and threshold cryptography
Source: PLoS One. 2025 Jun 4;20(6):e0324551. doi: 10.1371/journal.pone.0324551 (PMC12136415; doi:10.1371/journal.pone.0324551)
Supplement: S1 File — (ZIP) [file pone.0324551.s001.zip › Data/002/Trajectory/20081223095334.plt]

Geolife trajectory
WGS 84
Altitude is in Feet
Reserved 3
0,2,255,My Track,0,0,2,8421376
0
39.899563,116.383992,0,492,39805.4121990741,2008-12-23,09:53:34
39.899814,116.384415,0,492,39805.4122685185,2008-12-23,09:53:40
39.8999,116.384685,0,493,39805.4123263889,2008-12-23,09:53:45
39.899977,116.38477,0,493,39805.4123842593,2008-12-23,09:53:50
39.900019,116.384783,0,493,39805.4124421296,2008-12-23,09:53:55
39.900038,116.384799,0,493,39805.4125,2008-12-23,09:54:00
39.900078,116.384824,0,493,39805.4125578704,2008-12-23,09:54:05
39.900102,116.384847,0,493,39805.4126157407,2008-12-23,09:54:10
39.900137,116.384917,0,493,39805.4126736111,2008-12-23,09:54:15
39.900115,116.38479,0,494,39805.4127314815,2008-12-23,09:54:20
39.900091,116.384794,0,494,39805.4127893519,2008-12-23,09:54:25
39.900094,116.384885,0,494,39805.4128472222,2008-12-23,09:54:30
39.900128,116.385089,0,494,39805.4129050926,2008-12-23,09:54:35
39.900157,116.385243,0,495,39805.412962963,2008-12-23,09:54:40
39.900172,116.385411,0,495,39805.4130208333,2008-12-23,09:54:45
39.900195,116.38559,0,495,39805.4130787037,2008-12-23,09:54:50
39.900182,116.385668,0,495,39805.4131365741,2008-12-23,09:54:55
39.900189,116.385764,0,496,39805.4131944444,2008-12-23,09:55:00
39.900203,116.385828,0,496,39805.4132523148,2008-12-23,09:55:05
39.900272,116.385996,0,496,39805.4133101852,2008-12-23,09:55:10
39.900281,116.386028,0,497,39805.4133680556,2008-12-23,09:55:15
39.909575,116.350437,0,493,39805.4747569444,2008-12-23,11:23:39
39.909663,116.350431,0,493,39805.4748148148,2008-12-23,11:23:44
39.909685,116.350394,0,493,39805.4748726852,2008-12-23,11:23:49
39.909674,116.350387,0,491,39805.4749305556,2008-12-23,11:23:54
39.90967,116.350371,0,483,39805.4749884259,2008-12-23,11:23:59
39.909681,116.350382,0,477,39805.4750462963,2008-12-23,11:24:04
39.909699,116.350386,0,215,39805.4751041667,2008-12-23,11:24:09
39.909827,116.350366,0,217,39805.475162037,2008-12-23,11:24:14
39.910109,116.350388,0,220,39805.4752199074,2008-12-23,11:24:19
39.910506,116.35042,0,225,39805.4752777778,2008-12-23,11:24:24
39.91087,116.350464,0,231,39805.4753356481,2008-12-23,11:24:29
39.911223,116.350469,0,234,39805.4753935185,2008-12-23,11:24:34
39.911585,116.350465,0,237,39805.4754513889,2008-12-23,11:24:39
39.912008,116.350478,0,249,39805.4755092593,2008-12-23,11:24:44
39.912498,116.350433,0,257,39805.4755671296,2008-12-23,11:24:49
39.912941,116.350429,0,259,39805.475625,2008-12-23,11:24:54
39.913465,116.350399,0,250,39805.4756828704,2008-12-23,11:24:59
39.91401,116.350416,0,240,39805.4757407407,2008-12-23,11:25:04
39.914597,116.350419,0,230,39805.4757986111,2008-12-23,11:25:09
39.91522,116.350407,0,227,39805.4758564815,2008-12-23,11:25:14
39.91584,116.350382,0,222,39805.4759143519,2008-12-23,11:25:19
39.916451,116.350402,0,217,39805.4759722222,2008-12-23,11:25:24
39.917035,116.35044,0,203,39805.4760300926,2008-12-23,11:25:29
39.917615,116.350502,0,194,39805.476087963,2008-12-23,11:25:34
39.918191,116.35054,0,174,39805.4761458333,2008-12-23,11:25:39
39.918763,116.350423,0,271,39805.4762037037,2008-12-23,11:25:44
39.91933,116.350408,0,344,39805.4762615741,2008-12-23,11:25:49
39.921451,116.349122,0,466,39805.4764930556,2008-12-23,11:26:09
39.921942,116.349202,0,471,39805.4765509259,2008-12-23,11:26:14
39.922435,116.349213,0,477,39805.4766087963,2008-12-23,11:26:19
39.928336,116.350182,0,474,39805.4779976852,2008-12-23,11:28:19
39.928902,116.350086,0,472,39805.4780555556,2008-12-23,11:28:24
39.92938,116.349981,0,475,39805.4781134259,2008-12-23,11:28:29
39.929791,116.349958,0,487,39805.4781712963,2008-12-23,11:28:34
39.930196,116.349994,0,506,39805.4782291667,2008-12-23,11:28:39
39.930599,116.350053,0,529,39805.478287037,2008-12-23,11:28:44
39.930973,116.350076,0,553,39805.4783449074,2008-12-23,11:28:49
39.931352,116.350068,0,582,39805.4784027778,2008-12-23,11:28:54
39.931671,116.349965,0,612,39805.4784606481,2008-12-23,11:28:59
39.931868,116.3498,0,602,39805.4785185185,2008-12-23,11:29:04
39.931933,116.349624,0,600,39805.4785763889,2008-12-23,11:29:09
39.931883,116.349499,0,608,39805.4786342593,2008-12-23,11:29:14
39.931934,116.349338,0,619,39805.4786921296,2008-12-23,11:29:19
39.931957,116.349257,0,634,39805.47875,2008-12-23,11:29:24
