# Supplementary material for: A location privacy protection method based on blockchain and threshold cryptography
Source: PLoS One. 2025 Jun 4;20(6):e0324551. doi: 10.1371/journal.pone.0324551 (PMC12136415; doi:10.1371/journal.pone.0324551)
Supplement: S1 File — (ZIP) [file pone.0324551.s001.zip › Data/002/Trajectory/20081224041907.plt]

Geolife trajectory
WGS 84
Altitude is in Feet
Reserved 3
0,2,255,My Track,0,0,2,8421376
0
39.899653,116.383569,0,492,39806.1799421296,2008-12-24,04:19:07
39.899686,116.383517,0,492,39806.18,2008-12-24,04:19:12
39.899516,116.382054,0,404,39806.1800578704,2008-12-24,04:19:17
39.899301,116.382007,0,384,39806.1801157407,2008-12-24,04:19:22
39.899179,116.382003,0,365,39806.1801736111,2008-12-24,04:19:27
39.899091,116.381989,0,346,39806.1802314815,2008-12-24,04:19:32
39.899164,116.381965,0,338,39806.1802893518,2008-12-24,04:19:37
39.899264,116.38194,0,331,39806.1803472222,2008-12-24,04:19:42
39.899389,116.381924,0,323,39806.1804050926,2008-12-24,04:19:47
39.899505,116.381888,0,314,39806.180462963,2008-12-24,04:19:52
39.899572,116.38187,0,309,39806.1805208333,2008-12-24,04:19:57
39.899704,116.381985,0,291,39806.1805787037,2008-12-24,04:20:02
39.899572,116.381961,0,265,39806.1806365741,2008-12-24,04:20:07
39.899572,116.381961,0,265,39806.1806712963,2008-12-24,04:20:10
39.899569,116.381966,0,251,39806.1806944444,2008-12-24,04:20:12
39.899616,116.381969,0,243,39806.1807523148,2008-12-24,04:20:17
39.899644,116.381976,0,235,39806.1808101852,2008-12-24,04:20:22
39.899645,116.382025,0,228,39806.1808680556,2008-12-24,04:20:27
39.899699,116.382018,0,222,39806.1809259259,2008-12-24,04:20:32
39.899786,116.381979,0,212,39806.1809837963,2008-12-24,04:20:37
39.899824,116.38197,0,206,39806.1810416667,2008-12-24,04:20:42
39.899901,116.381967,0,200,39806.181099537,2008-12-24,04:20:47
39.89996,116.381965,0,195,39806.1811574074,2008-12-24,04:20:52
39.900007,116.38196,0,189,39806.1812152778,2008-12-24,04:20:57
39.900059,116.381954,0,182,39806.1812731481,2008-12-24,04:21:02
39.900116,116.381966,0,179,39806.1813310185,2008-12-24,04:21:07
39.900161,116.381973,0,172,39806.1813888889,2008-12-24,04:21:12
39.900227,116.38195,0,167,39806.1814467593,2008-12-24,04:21:17
39.900278,116.381958,0,162,39806.1815046296,2008-12-24,04:21:22
39.90034,116.381939,0,157,39806.1815625,2008-12-24,04:21:27
39.900415,116.381907,0,150,39806.1816203704,2008-12-24,04:21:32
39.900481,116.381925,0,136,39806.1816782407,2008-12-24,04:21:37
39.900539,116.38196,0,129,39806.1817361111,2008-12-24,04:21:42
39.90059,116.382006,0,119,39806.1817939815,2008-12-24,04:21:47
39.900612,116.382054,0,110,39806.1818518518,2008-12-24,04:21:52
39.900624,116.382113,0,103,39806.1819097222,2008-12-24,04:21:57
39.900602,116.382182,0,98,39806.1819675926,2008-12-24,04:22:02
39.900617,116.382251,0,90,39806.182025463,2008-12-24,04:22:07
39.900639,116.382338,0,91,39806.1820833333,2008-12-24,04:22:12
39.900636,116.382365,0,87,39806.1821412037,2008-12-24,04:22:17
39.900653,116.382404,0,82,39806.1821990741,2008-12-24,04:22:22
39.900688,116.382439,0,77,39806.1822569444,2008-12-24,04:22:27
39.900736,116.382491,0,72,39806.1823148148,2008-12-24,04:22:32
39.90074,116.382533,0,69,39806.1823726852,2008-12-24,04:22:37
39.900726,116.38259,0,64,39806.1824305556,2008-12-24,04:22:42
39.900726,116.38259,0,64,39806.1824652778,2008-12-24,04:22:45
39.900725,116.382597,0,62,39806.1824884259,2008-12-24,04:22:47
39.90076,116.382635,0,60,39806.1825462963,2008-12-24,04:22:52
39.900795,116.382724,0,61,39806.1826041667,2008-12-24,04:22:57
39.900761,116.3828,0,62,39806.182662037,2008-12-24,04:23:02
39.900743,116.382836,0,62,39806.1827199074,2008-12-24,04:23:07
39.900694,116.382919,0,64,39806.1827777778,2008-12-24,04:23:12
39.900707,116.383003,0,64,39806.1828356481,2008-12-24,04:23:17
39.900765,116.383115,0,64,39806.1828935185,2008-12-24,04:23:22
39.900774,116.383139,0,62,39806.1829513889,2008-12-24,04:23:27
39.900749,116.383192,0,60,39806.1830092593,2008-12-24,04:23:32
39.900688,116.383264,0,58,39806.1830671296,2008-12-24,04:23:37
39.900616,116.383353,0,58,39806.183125,2008-12-24,04:23:42
39.900562,116.383437,0,58,39806.1831828704,2008-12-24,04:23:47
39.900634,116.383487,0,57,39806.1832407407,2008-12-24,04:23:52
39.900599,116.383613,0,56,39806.1832986111,2008-12-24,04:23:57
39.900637,116.383677,0,55,39806.1833564815,2008-12-24,04:24:02
39.900636,116.383756,0,53,39806.1834143519,2008-12-24,04:24:07
39.900609,116.383845,0,49,39806.1834722222,2008-12-24,04:24:12
39.900613,116.383931,0,45,39806.1835300926,2008-12-24,04:24:17
39.900601,116.384002,0,39,39806.183587963,2008-12-24,04:24:22
39.900581,116.384062,0,32,39806.1836458333,2008-12-24,04:24:27
39.900605,116.384078,0,27,39806.1837037037,2008-12-24,04:24:32
39.900572,116.384172,0,23,39806.1837615741,2008-12-24,04:24:37
39.900554,116.384247,0,19,39806.1838194444,2008-12-24,04:24:42
39.900544,116.384285,0,14,39806.1838773148,2008-12-24,04:24:47
39.90051,116.384364,0,13,39806.1839351852,2008-12-24,04:24:52
39.90047,116.38447,0,15,39806.1839930556,2008-12-24,04:24:57
39.900407,116.384601,0,12,39806.1840509259,2008-12-24,04:25:02
39.900408,116.384694,0,9,39806.1841087963,2008-12-24,04:25:07
39.900481,116.384733,0,12,39806.1841666667,2008-12-24,04:25:12
39.900472,116.384782,0,11,39806.184224537,2008-12-24,04:25:17
39.900463,116.384856,0,11,39806.1842824074,2008-12-24,04:25:22
39.900393,116.384997,0,7,39806.1843402778,2008-12-24,04:25:27
39.90031,116.385083,0,0,39806.1843981481,2008-12-24,04:25:32
39.900329,116.3851,0,-8,39806.1844560185,2008-12-24,04:25:37
39.900287,116.385177,0,-9,39806.1845138889,2008-12-24,04:25:42
39.900362,116.385206,0,-9,39806.1845717593,2008-12-24,04:25:47
39.900408,116.385302,0,-10,39806.1846296296,2008-12-24,04:25:52
39.900469,116.385372,0,-10,39806.1846875,2008-12-24,04:25:57
39.900436,116.385432,0,-20,39806.1847453704,2008-12-24,04:26:02
39.900427,116.385507,0,-32,39806.1848032407,2008-12-24,04:26:07
39.90044,116.385601,0,-45,39806.1848611111,2008-12-24,04:26:12
39.900487,116.385686,0,-57,39806.1849189815,2008-12-24,04:26:17
39.90052,116.385781,0,-66,39806.1849768519,2008-12-24,04:26:22
39.900582,116.385825,0,-76,39806.1850347222,2008-12-24,04:26:27
39.900661,116.385924,0,-86,39806.1850925926,2008-12-24,04:26:32
39.900702,116.385995,0,-97,39806.185150463,2008-12-24,04:26:37
39.900767,116.386066,0,-110,39806.1852083333,2008-12-24,04:26:42
39.900827,116.386114,0,-122,39806.1852662037,2008-12-24,04:26:47
39.900886,116.386148,0,-133,39806.1853240741,2008-12-24,04:26:52
39.90095,116.386196,0,-136,39806.1853819444,2008-12-24,04:26:57
39.900949,116.386245,0,-136,39806.1854976852,2008-12-24,04:27:07
39.900914,116.386316,0,-135,39806.1855555556,2008-12-24,04:27:12
39.900909,116.38642,0,-135,39806.1856134259,2008-12-24,04:27:17
39.900878,116.38652,0,-135,39806.1856712963,2008-12-24,04:27:22
39.900832,116.386605,0,-137,39806.1857291667,2008-12-24,04:27:27
39.900831,116.386669,0,-139,39806.185787037,2008-12-24,04:27:32
39.900835,116.386681,0,-144,39806.1858449074,2008-12-24,04:27:37
39.902282,116.384183,0,271,39806.404525463,2008-12-24,09:42:31
39.902451,116.384397,0,212,39806.4045833333,2008-12-24,09:42:36
39.902601,116.384598,0,224,39806.4046412037,2008-12-24,09:42:41
39.902706,116.384817,0,179,39806.4046990741,2008-12-24,09:42:46
39.902731,116.384784,0,246,39806.4047569444,2008-12-24,09:42:51
39.902765,116.384783,0,256,39806.4048148148,2008-12-24,09:42:56
39.902832,116.384825,0,226,39806.4048726852,2008-12-24,09:43:01
39.902895,116.384867,0,218,39806.4049305556,2008-12-24,09:43:06
39.902957,116.384915,0,218,39806.4049884259,2008-12-24,09:43:11
39.903021,116.384964,0,213,39806.4050462963,2008-12-24,09:43:16
39.903072,116.384923,0,209,39806.4051041667,2008-12-24,09:43:21
39.903134,116.384962,0,194,39806.405162037,2008-12-24,09:43:26
39.903134,116.384962,0,194,39806.4051967593,2008-12-24,09:43:29
39.903135,116.384959,0,194,39806.4052199074,2008-12-24,09:43:31
39.903182,116.384999,0,194,39806.4052777778,2008-12-24,09:43:36
39.903239,116.385005,0,194,39806.4053356481,2008-12-24,09:43:41
39.903306,116.385012,0,185,39806.4053935185,2008-12-24,09:43:46
39.903389,116.385005,0,186,39806.4054513889,2008-12-24,09:43:51
39.903436,116.384989,0,189,39806.4055092593,2008-12-24,09:43:56
39.903509,116.384987,0,188,39806.4055671296,2008-12-24,09:44:01
39.903548,116.384989,0,178,39806.405625,2008-12-24,09:44:06
39.903588,116.384963,0,162,39806.4056828704,2008-12-24,09:44:11
39.903627,116.384957,0,148,39806.4057407407,2008-12-24,09:44:16
39.903703,116.384959,0,133,39806.4057986111,2008-12-24,09:44:21
39.903784,116.384993,0,123,39806.4058564815,2008-12-24,09:44:26
39.903833,116.384944,0,114,39806.4059143519,2008-12-24,09:44:31
39.903877,116.384904,0,111,39806.4059722222,2008-12-24,09:44:36
39.903912,116.384855,0,93,39806.4060300926,2008-12-24,09:44:41
39.903999,116.384858,0,78,39806.406087963,2008-12-24,09:44:46
39.904049,116.384856,0,69,39806.4061458333,2008-12-24,09:44:51
39.904088,116.384866,0,67,39806.4062037037,2008-12-24,09:44:56
39.904139,116.384887,0,58,39806.4062615741,2008-12-24,09:45:01
39.904191,116.384874,0,65,39806.4063194444,2008-12-24,09:45:06
39.904231,116.384873,0,61,39806.4063773148,2008-12-24,09:45:11
39.904288,116.384874,0,61,39806.4064351852,2008-12-24,09:45:16
39.904325,116.384873,0,63,39806.4064930556,2008-12-24,09:45:21
39.904378,116.384851,0,64,39806.4065509259,2008-12-24,09:45:26
39.90444,116.384861,0,72,39806.4066087963,2008-12-24,09:45:31
39.904483,116.384818,0,65,39806.4066666667,2008-12-24,09:45:36
39.904564,116.384779,0,62,39806.406724537,2008-12-24,09:45:41
39.904644,116.384815,0,61,39806.4067824074,2008-12-24,09:45:46
39.904692,116.384785,0,61,39806.4068402778,2008-12-24,09:45:51
39.904725,116.384725,0,60,39806.4068981481,2008-12-24,09:45:56
39.904739,116.384643,0,62,39806.4069560185,2008-12-24,09:46:01
39.904755,116.384598,0,64,39806.4070138889,2008-12-24,09:46:06
39.904793,116.384555,0,58,39806.4070717593,2008-12-24,09:46:11
39.904788,116.384493,0,63,39806.4071296296,2008-12-24,09:46:16
39.904812,116.384428,0,55,39806.4071875,2008-12-24,09:46:21
39.904824,116.384385,0,49,39806.4072453704,2008-12-24,09:46:26
39.904861,116.384338,0,44,39806.4073032407,2008-12-24,09:46:31
39.904905,116.384271,0,46,39806.4073611111,2008-12-24,09:46:36
39.904952,116.384243,0,35,39806.4074189815,2008-12-24,09:46:41
39.904979,116.384206,0,32,39806.4074768518,2008-12-24,09:46:46
39.904988,116.384199,0,35,39806.4075347222,2008-12-24,09:46:51
39.905014,116.384158,0,34,39806.4075925926,2008-12-24,09:46:56
39.905063,116.384141,0,29,39806.407650463,2008-12-24,09:47:01
39.905118,116.384122,0,29,39806.4077083333,2008-12-24,09:47:06
39.905178,116.384104,0,31,39806.4077662037,2008-12-24,09:47:11
39.905244,116.384086,0,33,39806.4078240741,2008-12-24,09:47:16
39.905276,116.384105,0,31,39806.4078819444,2008-12-24,09:47:21
39.905314,116.384145,0,24,39806.4079398148,2008-12-24,09:47:26
39.905336,116.384178,0,24,39806.4079976852,2008-12-24,09:47:31
39.905366,116.384217,0,22,39806.4080555556,2008-12-24,09:47:36
39.905413,116.384217,0,21,39806.4081134259,2008-12-24,09:47:41
39.905457,116.384245,0,16,39806.4081712963,2008-12-24,09:47:46
39.90556,116.384274,0,16,39806.4082291667,2008-12-24,09:47:51
39.905624,116.384278,0,16,39806.408287037,2008-12-24,09:47:56
39.905665,116.384267,0,15,39806.4083449074,2008-12-24,09:48:01
39.9057,116.384271,0,9,39806.4084027778,2008-12-24,09:48:06
39.905726,116.384331,0,5,39806.4084606481,2008-12-24,09:48:11
39.90574,116.384386,0,0,39806.4085185185,2008-12-24,09:48:16
39.905756,116.384451,0,-4,39806.4085763889,2008-12-24,09:48:21
39.905762,116.384516,0,-9,39806.4086342593,2008-12-24,09:48:26
39.905734,116.38449,0,-15,39806.4086921296,2008-12-24,09:48:31
39.905732,116.38444,0,-20,39806.40875,2008-12-24,09:48:36
39.905731,116.384428,0,-24,39806.4088078704,2008-12-24,09:48:41
39.905744,116.384432,0,-29,39806.4088657407,2008-12-24,09:48:46
39.90577,116.384433,0,-30,39806.4089236111,2008-12-24,09:48:51
39.905797,116.384404,0,-35,39806.4089814815,2008-12-24,09:48:56
39.906073,116.207785,0,193,39806.4350231481,2008-12-24,10:26:26
39.906013,116.207864,0,203,39806.4350810185,2008-12-24,10:26:31
39.906002,116.207815,0,203,39806.4351388889,2008-12-24,10:26:36
39.905995,116.207722,0,219,39806.4351967593,2008-12-24,10:26:41
39.90599,116.207708,0,216,39806.4352546296,2008-12-24,10:26:46
39.90599,116.207708,0,216,39806.4352893519,2008-12-24,10:26:49
39.905989,116.20771,0,217,39806.4353125,2008-12-24,10:26:51
39.905992,116.207732,0,220,39806.4353703704,2008-12-24,10:26:56
39.906002,116.207747,0,224,39806.4354282407,2008-12-24,10:27:01
39.906068,116.207698,0,215,39806.4354861111,2008-12-24,10:27:06
39.90608,116.207662,0,208,39806.4355439815,2008-12-24,10:27:11
39.906069,116.207625,0,196,39806.4356018519,2008-12-24,10:27:16
39.906042,116.207547,0,194,39806.4356597222,2008-12-24,10:27:21
39.906032,116.207483,0,193,39806.4357175926,2008-12-24,10:27:26
39.906096,116.207366,0,197,39806.435775463,2008-12-24,10:27:31
39.906046,116.207296,0,192,39806.4358333333,2008-12-24,10:27:36
39.906015,116.207218,0,182,39806.4358912037,2008-12-24,10:27:41
39.906006,116.207125,0,168,39806.4359490741,2008-12-24,10:27:46
39.905993,116.207076,0,158,39806.4360069444,2008-12-24,10:27:51
39.905982,116.207059,0,156,39806.4360648148,2008-12-24,10:27:56
39.906021,116.207047,0,154,39806.4361226852,2008-12-24,10:28:01
39.906028,116.207006,0,150,39806.4361805556,2008-12-24,10:28:06
39.906078,116.207228,0,185,39806.4407523148,2008-12-24,10:34:41
39.906251,116.207662,0,186,39806.4408101852,2008-12-24,10:34:46
39.906489,116.208232,0,183,39806.4408680556,2008-12-24,10:34:51
39.906665,116.208716,0,181,39806.4409259259,2008-12-24,10:34:56
39.897613,116.20963,0,-126,39806.4461921296,2008-12-24,10:42:31
39.897401,116.209876,0,49,39806.44625,2008-12-24,10:42:36
39.897414,116.209875,0,59,39806.4463078704,2008-12-24,10:42:41
39.897455,116.209866,0,63,39806.4463657407,2008-12-24,10:42:46
39.897376,116.209869,0,106,39806.4464236111,2008-12-24,10:42:51
39.897274,116.209856,0,120,39806.4464814815,2008-12-24,10:42:56
39.897196,116.20988,0,120,39806.4465393518,2008-12-24,10:43:01
39.897081,116.209887,0,135,39806.4465972222,2008-12-24,10:43:06
39.897001,116.20986,0,151,39806.4466550926,2008-12-24,10:43:11
39.896989,116.20976,0,152,39806.446712963,2008-12-24,10:43:16
39.896992,116.209691,0,153,39806.4467708333,2008-12-24,10:43:21
39.897008,116.209667,0,158,39806.4468287037,2008-12-24,10:43:26
39.897001,116.209605,0,160,39806.4468865741,2008-12-24,10:43:31
39.897024,116.209511,0,158,39806.4469444444,2008-12-24,10:43:36
39.897033,116.20943,0,160,39806.4470023148,2008-12-24,10:43:41
39.897054,116.209328,0,159,39806.4470601852,2008-12-24,10:43:46
39.897041,116.209239,0,159,39806.4471180556,2008-12-24,10:43:51
39.897026,116.209152,0,163,39806.4471759259,2008-12-24,10:43:56
39.896991,116.209083,0,163,39806.4472337963,2008-12-24,10:44:01
39.896912,116.209022,0,163,39806.4472916667,2008-12-24,10:44:06
39.896827,116.209,0,164,39806.447349537,2008-12-24,10:44:11
39.89678,116.208989,0,162,39806.4474074074,2008-12-24,10:44:16
39.896723,116.208932,0,160,39806.4474652778,2008-12-24,10:44:21
39.896676,116.208937,0,157,39806.4475231481,2008-12-24,10:44:26
39.896696,116.208964,0,156,39806.4475810185,2008-12-24,10:44:31
39.896694,116.209028,0,153,39806.4476388889,2008-12-24,10:44:36
39.896673,116.209022,0,151,39806.4476967593,2008-12-24,10:44:41
39.896627,116.209003,0,149,39806.4477546296,2008-12-24,10:44:46
39.896558,116.209021,0,146,39806.4478125,2008-12-24,10:44:51
39.896492,116.209087,0,144,39806.4478703704,2008-12-24,10:44:56
39.896428,116.209159,0,141,39806.4479282407,2008-12-24,10:45:01
39.896383,116.209242,0,139,39806.4479861111,2008-12-24,10:45:06
39.896355,116.209293,0,137,39806.4480439815,2008-12-24,10:45:11
39.896347,116.20937,0,135,39806.4481018518,2008-12-24,10:45:16
39.896355,116.209449,0,134,39806.4481597222,2008-12-24,10:45:21
39.896347,116.209472,0,130,39806.4482175926,2008-12-24,10:45:26
