# Supplementary material for: A location privacy protection method based on blockchain and threshold cryptography
Source: PLoS One. 2025 Jun 4;20(6):e0324551. doi: 10.1371/journal.pone.0324551 (PMC12136415; doi:10.1371/journal.pone.0324551)
Supplement: S1 File — (ZIP) [file pone.0324551.s001.zip › Data/002/Trajectory/20081225094956.plt]

Geolife trajectory
WGS 84
Altitude is in Feet
Reserved 3
0,2,255,My Track,0,0,2,8421376
0
39.89921,116.384969,0,492,39807.4096759259,2008-12-25,09:49:56
39.89915,116.384724,0,492,39807.4097337963,2008-12-25,09:50:01
39.899697,116.385557,0,191,39807.4097916667,2008-12-25,09:50:06
39.899692,116.38547,0,192,39807.409849537,2008-12-25,09:50:11
39.899707,116.385439,0,191,39807.4099074074,2008-12-25,09:50:16
39.899753,116.385399,0,188,39807.4099652778,2008-12-25,09:50:21
39.899801,116.385363,0,180,39807.4100231482,2008-12-25,09:50:26
39.899864,116.38537,0,171,39807.4100810185,2008-12-25,09:50:31
39.899929,116.385408,0,169,39807.4101388889,2008-12-25,09:50:36
39.89999,116.385425,0,167,39807.4101967593,2008-12-25,09:50:41
39.900065,116.385403,0,164,39807.4102546296,2008-12-25,09:50:46
39.900104,116.385358,0,158,39807.4103125,2008-12-25,09:50:51
39.900144,116.385341,0,154,39807.4103703704,2008-12-25,09:50:56
39.900211,116.385412,0,148,39807.4104282407,2008-12-25,09:51:01
39.900272,116.385415,0,144,39807.4104861111,2008-12-25,09:51:06
39.900322,116.385523,0,138,39807.4105439815,2008-12-25,09:51:11
39.900307,116.385608,0,132,39807.4106018519,2008-12-25,09:51:16
39.9003,116.385694,0,128,39807.4106597222,2008-12-25,09:51:21
39.900318,116.385727,0,125,39807.4107175926,2008-12-25,09:51:26
39.900296,116.385737,0,122,39807.410775463,2008-12-25,09:51:31
39.900324,116.385824,0,118,39807.4108333333,2008-12-25,09:51:36
39.900363,116.385881,0,114,39807.4108912037,2008-12-25,09:51:41
39.900387,116.385958,0,109,39807.4109490741,2008-12-25,09:51:46
39.900409,116.386034,0,104,39807.4110069444,2008-12-25,09:51:51
39.900433,116.386074,0,102,39807.4110648148,2008-12-25,09:51:56
39.900455,116.386114,0,97,39807.4111226852,2008-12-25,09:52:01
39.900461,116.386192,0,95,39807.4111805556,2008-12-25,09:52:06
39.900471,116.386271,0,92,39807.4112384259,2008-12-25,09:52:11
39.900495,116.386353,0,90,39807.4112962963,2008-12-25,09:52:16
39.900498,116.386424,0,88,39807.4113541667,2008-12-25,09:52:21
39.900483,116.386545,0,79,39807.411412037,2008-12-25,09:52:26
39.900492,116.386641,0,71,39807.4114699074,2008-12-25,09:52:31
39.900522,116.386682,0,67,39807.4115277778,2008-12-25,09:52:36
39.900604,116.386706,0,65,39807.4115856481,2008-12-25,09:52:41
39.900697,116.386678,0,65,39807.4116435185,2008-12-25,09:52:46
