# Supplementary material for: A location privacy protection method based on blockchain and threshold cryptography
Source: PLoS One. 2025 Jun 4;20(6):e0324551. doi: 10.1371/journal.pone.0324551 (PMC12136415; doi:10.1371/journal.pone.0324551)
Supplement: S1 File — (ZIP) [file pone.0324551.s001.zip › Data/002/Trajectory/20081226122814.plt]

Geolife trajectory
WGS 84
Altitude is in Feet
Reserved 3
0,2,255,My Track,0,0,2,8421376
0
39.898264,116.380654,0,512,39808.5196064815,2008-12-26,12:28:14
39.897053,116.37828,0,132,39808.5215740741,2008-12-26,12:31:04
39.897018,116.378156,0,124,39808.5216319444,2008-12-26,12:31:09
39.897062,116.378158,0,111,39808.5216898148,2008-12-26,12:31:14
39.897048,116.37806,0,104,39808.5217476852,2008-12-26,12:31:19
39.897104,116.378052,0,106,39808.5218055556,2008-12-26,12:31:24
39.897239,116.378046,0,99,39808.5218634259,2008-12-26,12:31:29
39.897411,116.378024,0,90,39808.5219212963,2008-12-26,12:31:34
39.897525,116.377943,0,81,39808.5219791667,2008-12-26,12:31:39
39.897571,116.377794,0,76,39808.522037037,2008-12-26,12:31:44
39.897638,116.377794,0,67,39808.5220949074,2008-12-26,12:31:49
39.897671,116.377797,0,61,39808.5221527778,2008-12-26,12:31:54
39.897679,116.377787,0,61,39808.5222106481,2008-12-26,12:31:59
39.897677,116.377768,0,57,39808.5222685185,2008-12-26,12:32:04
39.897682,116.377734,0,51,39808.5223263889,2008-12-26,12:32:09
39.897672,116.377692,0,46,39808.5223842593,2008-12-26,12:32:14
39.897649,116.377652,0,39,39808.5224421296,2008-12-26,12:32:19
39.897651,116.377617,0,36,39808.5225,2008-12-26,12:32:24
39.897769,116.377667,0,52,39808.5225578704,2008-12-26,12:32:29
39.897947,116.377743,0,72,39808.5226157407,2008-12-26,12:32:34
39.898147,116.377754,0,75,39808.5226736111,2008-12-26,12:32:39
39.898293,116.377752,0,74,39808.5227314815,2008-12-26,12:32:44
39.898362,116.377758,0,73,39808.5227893519,2008-12-26,12:32:49
39.898428,116.377754,0,72,39808.5228472222,2008-12-26,12:32:54
39.898509,116.377756,0,71,39808.5229050926,2008-12-26,12:32:59
39.898592,116.377691,0,74,39808.522962963,2008-12-26,12:33:04
39.898591,116.377432,0,75,39808.5230208333,2008-12-26,12:33:09
39.898598,116.377023,0,76,39808.5230787037,2008-12-26,12:33:14
39.898613,116.376544,0,77,39808.5231365741,2008-12-26,12:33:19
39.898607,116.376034,0,76,39808.5231944444,2008-12-26,12:33:24
39.898591,116.375494,0,76,39808.5232523148,2008-12-26,12:33:29
39.898567,116.374927,0,76,39808.5233101852,2008-12-26,12:33:34
39.898528,116.374372,0,76,39808.5233680556,2008-12-26,12:33:39
39.898491,116.373803,0,77,39808.5234259259,2008-12-26,12:33:44
39.898468,116.373205,0,78,39808.5234837963,2008-12-26,12:33:49
39.898436,116.372601,0,80,39808.5235416667,2008-12-26,12:33:54
39.898407,116.372008,0,82,39808.523599537,2008-12-26,12:33:59
39.898414,116.371453,0,86,39808.5236574074,2008-12-26,12:34:04
39.898404,116.370975,0,96,39808.5237152778,2008-12-26,12:34:09
39.898429,116.370765,0,118,39808.5237731481,2008-12-26,12:34:14
39.898513,116.370889,0,138,39808.5238310185,2008-12-26,12:34:19
39.8985,116.37087,0,135,39808.5238888889,2008-12-26,12:34:24
39.898539,116.370871,0,142,39808.5239467593,2008-12-26,12:34:29
39.898553,116.37068,0,144,39808.5240046296,2008-12-26,12:34:34
39.89861,116.370437,0,145,39808.5240625,2008-12-26,12:34:39
39.898609,116.370132,0,147,39808.5241203704,2008-12-26,12:34:44
39.89861,116.369772,0,147,39808.5241782407,2008-12-26,12:34:49
39.898637,116.369365,0,148,39808.5242361111,2008-12-26,12:34:54
39.898656,116.368927,0,151,39808.5242939815,2008-12-26,12:34:59
39.898652,116.368595,0,153,39808.5243518518,2008-12-26,12:35:04
39.89873,116.368362,0,155,39808.5244097222,2008-12-26,12:35:09
39.898935,116.368241,0,152,39808.5244675926,2008-12-26,12:35:14
39.899179,116.368211,0,151,39808.524525463,2008-12-26,12:35:19
39.899466,116.368242,0,146,39808.5245833333,2008-12-26,12:35:24
39.89974,116.36826,0,145,39808.5246412037,2008-12-26,12:35:29
39.90008,116.368278,0,140,39808.5246990741,2008-12-26,12:35:34
39.900481,116.368273,0,133,39808.5247569444,2008-12-26,12:35:39
39.900852,116.368244,0,129,39808.5248148148,2008-12-26,12:35:44
39.901205,116.368222,0,127,39808.5248726852,2008-12-26,12:35:49
39.901577,116.368209,0,133,39808.5249305556,2008-12-26,12:35:54
39.901902,116.368224,0,138,39808.5249884259,2008-12-26,12:35:59
39.902138,116.368208,0,141,39808.5250462963,2008-12-26,12:36:04
39.902323,116.368187,0,138,39808.5251041667,2008-12-26,12:36:09
39.9025,116.368199,0,127,39808.525162037,2008-12-26,12:36:14
39.902646,116.368196,0,120,39808.5252199074,2008-12-26,12:36:19
39.902893,116.368207,0,117,39808.5252777778,2008-12-26,12:36:24
39.903128,116.368185,0,121,39808.5253356481,2008-12-26,12:36:29
39.903304,116.368166,0,126,39808.5253935185,2008-12-26,12:36:34
39.903494,116.36815,0,137,39808.5254513889,2008-12-26,12:36:39
39.903713,116.36814,0,136,39808.5255092593,2008-12-26,12:36:44
39.903937,116.368174,0,129,39808.5255671296,2008-12-26,12:36:49
39.904064,116.368238,0,129,39808.525625,2008-12-26,12:36:54
39.904143,116.368313,0,127,39808.5256828704,2008-12-26,12:36:59
39.904209,116.368438,0,124,39808.5257407407,2008-12-26,12:37:04
39.904275,116.368557,0,119,39808.5257986111,2008-12-26,12:37:09
39.904282,116.368613,0,117,39808.5258564815,2008-12-26,12:37:14
39.904291,116.368631,0,121,39808.5259143518,2008-12-26,12:37:19
39.904379,116.368601,0,124,39808.5259722222,2008-12-26,12:37:24
39.904533,116.368554,0,127,39808.5260300926,2008-12-26,12:37:29
39.904625,116.368537,0,129,39808.526087963,2008-12-26,12:37:34
39.904742,116.368519,0,128,39808.5261458333,2008-12-26,12:37:39
39.904849,116.36852,0,127,39808.5262037037,2008-12-26,12:37:44
39.904929,116.368531,0,124,39808.5262615741,2008-12-26,12:37:49
39.90492,116.368379,0,126,39808.5263194444,2008-12-26,12:37:54
39.904958,116.368209,0,108,39808.5263773148,2008-12-26,12:37:59
39.905136,116.368167,0,99,39808.5264351852,2008-12-26,12:38:04
39.905385,116.368122,0,86,39808.5264930556,2008-12-26,12:38:09
39.905667,116.368134,0,82,39808.5265509259,2008-12-26,12:38:14
39.905909,116.368122,0,81,39808.5266087963,2008-12-26,12:38:19
39.906152,116.368093,0,78,39808.5266666667,2008-12-26,12:38:24
39.906347,116.368061,0,76,39808.526724537,2008-12-26,12:38:29
39.906528,116.368055,0,80,39808.5267824074,2008-12-26,12:38:34
39.90673,116.368041,0,82,39808.5268402778,2008-12-26,12:38:39
39.906896,116.368027,0,82,39808.5268981481,2008-12-26,12:38:44
39.907017,116.367999,0,78,39808.5269560185,2008-12-26,12:38:49
39.907117,116.367979,0,79,39808.5270138889,2008-12-26,12:38:54
39.907177,116.367998,0,86,39808.5270717593,2008-12-26,12:38:59
39.907271,116.367969,0,92,39808.5271296296,2008-12-26,12:39:04
39.907332,116.36796,0,99,39808.5271875,2008-12-26,12:39:09
39.907404,116.367986,0,104,39808.5272453704,2008-12-26,12:39:14
39.907492,116.368012,0,107,39808.5273032407,2008-12-26,12:39:19
39.907541,116.368089,0,111,39808.5273611111,2008-12-26,12:39:24
39.90755,116.368194,0,113,39808.5274189815,2008-12-26,12:39:29
39.907542,116.36847,0,115,39808.5274768519,2008-12-26,12:39:34
39.907566,116.368804,0,117,39808.5275347222,2008-12-26,12:39:39
39.907567,116.369133,0,119,39808.5275925926,2008-12-26,12:39:44
39.90759,116.369499,0,121,39808.527650463,2008-12-26,12:39:49
39.907581,116.36976,0,122,39808.5277083333,2008-12-26,12:39:54
39.907575,116.36994,0,124,39808.5277662037,2008-12-26,12:39:59
39.907517,116.370018,0,125,39808.5278240741,2008-12-26,12:40:04
39.907274,116.370074,0,128,39808.5278819444,2008-12-26,12:40:09
39.906985,116.370063,0,131,39808.5279398148,2008-12-26,12:40:14
39.906652,116.370061,0,136,39808.5279976852,2008-12-26,12:40:19
39.906301,116.370037,0,139,39808.5280555556,2008-12-26,12:40:24
39.906029,116.370015,0,141,39808.5281134259,2008-12-26,12:40:29
39.905951,116.369966,0,143,39808.5281712963,2008-12-26,12:40:34
39.905927,116.369923,0,148,39808.5282291667,2008-12-26,12:40:39
39.905893,116.369754,0,151,39808.528287037,2008-12-26,12:40:44
39.905855,116.369473,0,154,39808.5283449074,2008-12-26,12:40:49
39.905854,116.369271,0,157,39808.5284027778,2008-12-26,12:40:54
39.905836,116.369106,0,158,39808.5284606481,2008-12-26,12:40:59
39.905804,116.369013,0,158,39808.5285185185,2008-12-26,12:41:04
39.905771,116.368959,0,157,39808.5285763889,2008-12-26,12:41:09
39.90576,116.368955,0,156,39808.5286342593,2008-12-26,12:41:14
39.905751,116.368953,0,157,39808.5286921296,2008-12-26,12:41:19
39.905738,116.368991,0,161,39808.52875,2008-12-26,12:41:24
39.905737,116.369029,0,165,39808.5288078704,2008-12-26,12:41:29
39.906204,116.369711,0,185,39808.5288657407,2008-12-26,12:41:34
39.906164,116.369119,0,188,39808.5289236111,2008-12-26,12:41:39
39.906161,116.368627,0,190,39808.5289814815,2008-12-26,12:41:44
39.906165,116.368035,0,191,39808.5290393519,2008-12-26,12:41:49
39.906134,116.367413,0,190,39808.5290972222,2008-12-26,12:41:54
39.906112,116.366865,0,189,39808.5291550926,2008-12-26,12:41:59
39.906097,116.366309,0,189,39808.529212963,2008-12-26,12:42:04
39.906115,116.365725,0,190,39808.5292708333,2008-12-26,12:42:09
39.906096,116.36509,0,192,39808.5293287037,2008-12-26,12:42:14
39.906082,116.364439,0,194,39808.5293865741,2008-12-26,12:42:19
39.90606,116.363762,0,196,39808.5294444444,2008-12-26,12:42:24
39.906057,116.363042,0,199,39808.5295023148,2008-12-26,12:42:29
39.90605,116.36231,0,201,39808.5295601852,2008-12-26,12:42:34
39.906019,116.36159,0,203,39808.5296180556,2008-12-26,12:42:39
39.905999,116.360884,0,207,39808.5296759259,2008-12-26,12:42:44
39.905975,116.360191,0,211,39808.5297337963,2008-12-26,12:42:49
39.905957,116.359564,0,217,39808.5297916667,2008-12-26,12:42:54
39.905939,116.359056,0,224,39808.529849537,2008-12-26,12:42:59
39.905931,116.358593,0,233,39808.5299074074,2008-12-26,12:43:04
39.905939,116.358153,0,244,39808.5299652778,2008-12-26,12:43:09
39.905847,116.357785,0,256,39808.5300231481,2008-12-26,12:43:14
39.90581,116.357557,0,263,39808.5300810185,2008-12-26,12:43:19
39.905772,116.357519,0,270,39808.5301388889,2008-12-26,12:43:24
39.905776,116.357492,0,276,39808.5301967593,2008-12-26,12:43:29
39.905787,116.357358,0,284,39808.5302546296,2008-12-26,12:43:34
39.905793,116.357018,0,294,39808.5303125,2008-12-26,12:43:39
39.90583,116.356539,0,305,39808.5303703704,2008-12-26,12:43:44
39.905862,116.356007,0,314,39808.5304282407,2008-12-26,12:43:49
39.905888,116.355492,0,322,39808.5304861111,2008-12-26,12:43:54
39.905896,116.354939,0,330,39808.5305439815,2008-12-26,12:43:59
39.905894,116.354422,0,340,39808.5306018519,2008-12-26,12:44:04
39.905917,116.353917,0,350,39808.5306597222,2008-12-26,12:44:09
39.905934,116.353432,0,358,39808.5307175926,2008-12-26,12:44:14
39.905936,116.35297,0,354,39808.530775463,2008-12-26,12:44:19
39.905938,116.352562,0,338,39808.5308333333,2008-12-26,12:44:24
39.905942,116.352213,0,327,39808.5308912037,2008-12-26,12:44:29
39.905921,116.351981,0,320,39808.5309490741,2008-12-26,12:44:34
39.905906,116.351985,0,315,39808.5310069444,2008-12-26,12:44:39
39.905885,116.351998,0,323,39808.5310648148,2008-12-26,12:44:44
39.905877,116.351948,0,322,39808.5311226852,2008-12-26,12:44:49
39.905873,116.351857,0,319,39808.5311805556,2008-12-26,12:44:54
39.90587,116.351768,0,318,39808.5312384259,2008-12-26,12:44:59
39.905874,116.351545,0,320,39808.5312962963,2008-12-26,12:45:04
39.905887,116.351226,0,322,39808.5313541667,2008-12-26,12:45:09
39.905917,116.350793,0,325,39808.531412037,2008-12-26,12:45:14
39.905924,116.350306,0,332,39808.5314699074,2008-12-26,12:45:19
39.905942,116.349766,0,343,39808.5315277778,2008-12-26,12:45:24
39.905958,116.34919,0,351,39808.5315856481,2008-12-26,12:45:29
39.905967,116.348584,0,356,39808.5316435185,2008-12-26,12:45:34
39.905988,116.348016,0,360,39808.5317013889,2008-12-26,12:45:39
39.906041,116.347526,0,361,39808.5317592593,2008-12-26,12:45:44
39.906061,116.347068,0,364,39808.5318171296,2008-12-26,12:45:49
39.906058,116.346763,0,367,39808.531875,2008-12-26,12:45:54
39.906086,116.346622,0,364,39808.5319328704,2008-12-26,12:45:59
39.906181,116.346517,0,374,39808.5319907407,2008-12-26,12:46:04
39.906346,116.346529,0,386,39808.5320486111,2008-12-26,12:46:09
39.906527,116.346524,0,392,39808.5321064815,2008-12-26,12:46:14
39.90677,116.346532,0,390,39808.5321643518,2008-12-26,12:46:19
39.906931,116.34649,0,389,39808.5322222222,2008-12-26,12:46:24
39.90706,116.346443,0,386,39808.5322800926,2008-12-26,12:46:29
39.907169,116.3464,0,383,39808.532337963,2008-12-26,12:46:34
39.907327,116.346389,0,382,39808.5323958333,2008-12-26,12:46:39
39.907573,116.346588,0,372,39808.5324537037,2008-12-26,12:46:44
39.907576,116.346569,0,375,39808.5325115741,2008-12-26,12:46:49
39.907575,116.346534,0,383,39808.5325694444,2008-12-26,12:46:54
39.907671,116.346516,0,389,39808.5326273148,2008-12-26,12:46:59
39.90786,116.346612,0,396,39808.5326851852,2008-12-26,12:47:04
39.908094,116.346742,0,406,39808.5327430556,2008-12-26,12:47:09
39.908364,116.346881,0,419,39808.5328009259,2008-12-26,12:47:14
39.908741,116.346972,0,426,39808.5328587963,2008-12-26,12:47:19
39.909155,116.34705,0,422,39808.5329166667,2008-12-26,12:47:24
39.909623,116.347093,0,412,39808.532974537,2008-12-26,12:47:29
39.910216,116.347179,0,380,39808.5330324074,2008-12-26,12:47:34
39.910502,116.346637,0,303,39808.5330902778,2008-12-26,12:47:39
39.910817,116.346606,0,281,39808.5331481481,2008-12-26,12:47:44
39.911097,116.346625,0,273,39808.5332060185,2008-12-26,12:47:49
39.9114,116.346656,0,274,39808.5332638889,2008-12-26,12:47:54
39.911645,116.346699,0,272,39808.5333217593,2008-12-26,12:47:59
39.9118,116.346762,0,264,39808.5333796296,2008-12-26,12:48:04
39.91182,116.346759,0,273,39808.5334375,2008-12-26,12:48:09
39.911835,116.346719,0,272,39808.5334953704,2008-12-26,12:48:14
39.911922,116.346733,0,275,39808.5335532407,2008-12-26,12:48:19
39.911937,116.346759,0,270,39808.5336111111,2008-12-26,12:48:24
39.911947,116.3468,0,269,39808.5336689815,2008-12-26,12:48:29
39.911947,116.3468,0,269,39808.5337037037,2008-12-26,12:48:32
39.911944,116.346801,0,272,39808.5337268518,2008-12-26,12:48:34
39.912006,116.346795,0,273,39808.5337847222,2008-12-26,12:48:39
39.912168,116.346819,0,271,39808.5338425926,2008-12-26,12:48:44
39.912396,116.346891,0,258,39808.533900463,2008-12-26,12:48:49
39.912698,116.346899,0,251,39808.5339583333,2008-12-26,12:48:54
39.913011,116.34694,0,256,39808.5340162037,2008-12-26,12:48:59
39.913336,116.347022,0,256,39808.5340740741,2008-12-26,12:49:04
39.913665,116.347064,0,245,39808.5341319444,2008-12-26,12:49:09
39.914009,116.347109,0,223,39808.5341898148,2008-12-26,12:49:14
39.914279,116.347141,0,179,39808.5342476852,2008-12-26,12:49:19
39.914505,116.347216,0,159,39808.5343055556,2008-12-26,12:49:24
39.914762,116.347245,0,132,39808.5343634259,2008-12-26,12:49:29
39.915121,116.347308,0,134,39808.5344212963,2008-12-26,12:49:34
39.915531,116.3473,0,126,39808.5344791667,2008-12-26,12:49:39
39.915894,116.347312,0,113,39808.534537037,2008-12-26,12:49:44
39.916132,116.347342,0,126,39808.5345949074,2008-12-26,12:49:49
39.916267,116.34733,0,120,39808.5346527778,2008-12-26,12:49:54
39.916409,116.347322,0,133,39808.5347106481,2008-12-26,12:49:59
39.916409,116.347322,0,133,39808.5347453704,2008-12-26,12:50:02
39.916406,116.347316,0,133,39808.5347685185,2008-12-26,12:50:04
39.916408,116.347305,0,135,39808.5348263889,2008-12-26,12:50:09
39.916392,116.347311,0,137,39808.5348842593,2008-12-26,12:50:14
39.916372,116.347307,0,139,39808.5349421296,2008-12-26,12:50:19
39.91638,116.347313,0,141,39808.535,2008-12-26,12:50:24
39.91638,116.347313,0,141,39808.5350347222,2008-12-26,12:50:27
39.916377,116.347305,0,140,39808.5350578704,2008-12-26,12:50:29
39.916527,116.347304,0,143,39808.5351157407,2008-12-26,12:50:34
39.916818,116.347283,0,152,39808.5351736111,2008-12-26,12:50:39
39.917037,116.347214,0,156,39808.5352314815,2008-12-26,12:50:44
39.917137,116.346969,0,165,39808.5352893519,2008-12-26,12:50:49
39.917159,116.346551,0,177,39808.5353472222,2008-12-26,12:50:54
39.917184,116.346076,0,186,39808.5354050926,2008-12-26,12:50:59
39.917196,116.34555,0,192,39808.535462963,2008-12-26,12:51:04
39.917173,116.345023,0,192,39808.5355208333,2008-12-26,12:51:09
39.917187,116.344541,0,193,39808.5355787037,2008-12-26,12:51:14
39.917205,116.344145,0,195,39808.5356365741,2008-12-26,12:51:19
39.917186,116.343877,0,196,39808.5356944444,2008-12-26,12:51:24
39.917168,116.343784,0,196,39808.5357523148,2008-12-26,12:51:29
39.917163,116.34356,0,198,39808.5358101852,2008-12-26,12:51:34
39.91717,116.343168,0,202,39808.5358680556,2008-12-26,12:51:39
39.917179,116.342692,0,208,39808.5359259259,2008-12-26,12:51:44
39.917187,116.342183,0,215,39808.5359837963,2008-12-26,12:51:49
39.917185,116.341586,0,217,39808.5360416667,2008-12-26,12:51:54
39.917202,116.341022,0,219,39808.536099537,2008-12-26,12:51:59
39.917193,116.340623,0,224,39808.5361574074,2008-12-26,12:52:04
39.917176,116.340442,0,230,39808.5362152778,2008-12-26,12:52:09
39.917113,116.340335,0,237,39808.5362731481,2008-12-26,12:52:14
39.917092,116.34011,0,246,39808.5363310185,2008-12-26,12:52:19
39.9171,116.339804,0,253,39808.5363888889,2008-12-26,12:52:24
39.917111,116.339673,0,257,39808.5364467593,2008-12-26,12:52:29
39.917123,116.339571,0,258,39808.5365046296,2008-12-26,12:52:34
39.917175,116.3394,0,263,39808.5365625,2008-12-26,12:52:39
39.917182,116.339265,0,277,39808.5366203704,2008-12-26,12:52:44
39.917346,116.339031,0,289,39808.5366782407,2008-12-26,12:52:49
39.917698,116.338859,0,302,39808.5367361111,2008-12-26,12:52:54
39.918126,116.338699,0,306,39808.5367939815,2008-12-26,12:52:59
39.918563,116.338609,0,315,39808.5368518519,2008-12-26,12:53:04
39.919071,116.338526,0,321,39808.5369097222,2008-12-26,12:53:09
39.91954,116.338458,0,325,39808.5369675926,2008-12-26,12:53:14
39.920022,116.338419,0,326,39808.537025463,2008-12-26,12:53:19
39.920496,116.338342,0,297,39808.5370833333,2008-12-26,12:53:24
39.920851,116.338377,0,285,39808.5371412037,2008-12-26,12:53:29
39.920959,116.338413,0,277,39808.5371990741,2008-12-26,12:53:34
39.921003,116.338457,0,260,39808.5372569444,2008-12-26,12:53:39
39.921137,116.338515,0,250,39808.5373148148,2008-12-26,12:53:44
39.921295,116.338587,0,252,39808.5373726852,2008-12-26,12:53:49
39.921445,116.338616,0,245,39808.5374305556,2008-12-26,12:53:54
39.921526,116.338552,0,217,39808.5374884259,2008-12-26,12:53:59
39.921585,116.338559,0,210,39808.5375462963,2008-12-26,12:54:04
39.921598,116.338559,0,207,39808.5376041667,2008-12-26,12:54:09
39.921569,116.338584,0,201,39808.537662037,2008-12-26,12:54:14
39.921559,116.338591,0,195,39808.5377199074,2008-12-26,12:54:19
39.921559,116.338591,0,195,39808.5377546296,2008-12-26,12:54:22
39.921553,116.338586,0,192,39808.5377777778,2008-12-26,12:54:24
39.921552,116.338576,0,191,39808.5378356481,2008-12-26,12:54:29
39.921552,116.338576,0,191,39808.5378703704,2008-12-26,12:54:32
39.921557,116.338571,0,191,39808.5378935185,2008-12-26,12:54:34
39.921565,116.338559,0,190,39808.5379513889,2008-12-26,12:54:39
39.921566,116.33855,0,190,39808.5380092593,2008-12-26,12:54:44
39.921566,116.33855,0,190,39808.5380439815,2008-12-26,12:54:47
39.92156,116.338542,0,190,39808.5380671296,2008-12-26,12:54:49
39.921625,116.338572,0,186,39808.538125,2008-12-26,12:54:54
39.921808,116.338676,0,196,39808.5381828704,2008-12-26,12:54:59
39.92225,116.33865,0,236,39808.5382407407,2008-12-26,12:55:04
39.922935,116.338469,0,255,39808.5382986111,2008-12-26,12:55:09
39.923574,116.338343,0,263,39808.5383564815,2008-12-26,12:55:14
39.924231,116.338249,0,268,39808.5384143519,2008-12-26,12:55:19
39.924923,116.338138,0,264,39808.5384722222,2008-12-26,12:55:24
39.925591,116.338061,0,230,39808.5385300926,2008-12-26,12:55:29
39.926254,116.338,0,220,39808.538587963,2008-12-26,12:55:34
39.926739,116.337874,0,226,39808.5386458333,2008-12-26,12:55:39
39.926871,116.337779,0,233,39808.5387037037,2008-12-26,12:55:44
39.926835,116.337817,0,241,39808.5387615741,2008-12-26,12:55:49
39.926823,116.337809,0,252,39808.5388194444,2008-12-26,12:55:54
39.926823,116.337809,0,252,39808.5388541667,2008-12-26,12:55:57
39.926817,116.337808,0,256,39808.5388773148,2008-12-26,12:55:59
39.926809,116.337798,0,258,39808.5389351852,2008-12-26,12:56:04
39.926811,116.337777,0,258,39808.5389930556,2008-12-26,12:56:09
39.92681,116.337762,0,259,39808.5390509259,2008-12-26,12:56:14
39.926804,116.337756,0,259,39808.5391087963,2008-12-26,12:56:19
39.926799,116.337751,0,258,39808.5391666667,2008-12-26,12:56:24
39.926799,116.337751,0,258,39808.5392013889,2008-12-26,12:56:27
39.926794,116.337754,0,258,39808.539224537,2008-12-26,12:56:29
39.926867,116.337771,0,253,39808.5392824074,2008-12-26,12:56:34
39.927036,116.337766,0,250,39808.5393402778,2008-12-26,12:56:39
39.927242,116.337762,0,242,39808.5393981481,2008-12-26,12:56:44
39.927555,116.337805,0,233,39808.5394560185,2008-12-26,12:56:49
39.927872,116.337854,0,229,39808.5395138889,2008-12-26,12:56:54
39.928013,116.337901,0,218,39808.5395717593,2008-12-26,12:56:59
39.927878,116.337954,0,209,39808.5396296296,2008-12-26,12:57:04
39.927823,116.337989,0,206,39808.5396875,2008-12-26,12:57:09
39.927776,116.338042,0,190,39808.5397453704,2008-12-26,12:57:14
39.927679,116.338088,0,182,39808.5398032407,2008-12-26,12:57:19
39.927627,116.338024,0,180,39808.5398611111,2008-12-26,12:57:24
39.927556,116.337992,0,174,39808.5399189815,2008-12-26,12:57:29
39.927475,116.338023,0,170,39808.5399768518,2008-12-26,12:57:34
39.927415,116.338076,0,170,39808.5400347222,2008-12-26,12:57:39
39.927324,116.338038,0,176,39808.5400925926,2008-12-26,12:57:44
39.927233,116.338039,0,174,39808.540150463,2008-12-26,12:57:49
39.927162,116.338052,0,179,39808.5402083333,2008-12-26,12:57:54
39.927092,116.338001,0,180,39808.5402662037,2008-12-26,12:57:59
39.92701,116.337974,0,184,39808.5403240741,2008-12-26,12:58:04
39.926948,116.337991,0,189,39808.5403819444,2008-12-26,12:58:09
39.92689,116.338055,0,191,39808.5404398148,2008-12-26,12:58:14
39.926836,116.338095,0,194,39808.5404976852,2008-12-26,12:58:19
39.926795,116.338114,0,196,39808.5405555556,2008-12-26,12:58:24
39.926761,116.338098,0,199,39808.5406134259,2008-12-26,12:58:29
39.926733,116.338073,0,202,39808.5406712963,2008-12-26,12:58:34
39.926729,116.33804,0,205,39808.5407291667,2008-12-26,12:58:39
39.926726,116.338009,0,208,39808.540787037,2008-12-26,12:58:44
39.926716,116.337978,0,210,39808.5408449074,2008-12-26,12:58:49
39.926724,116.337928,0,213,39808.5409027778,2008-12-26,12:58:54
39.926723,116.337823,0,213,39808.5409606481,2008-12-26,12:58:59
39.926733,116.337719,0,209,39808.5410185185,2008-12-26,12:59:04
39.926764,116.337677,0,197,39808.5410763889,2008-12-26,12:59:09
39.926779,116.337578,0,194,39808.5411342593,2008-12-26,12:59:14
39.926764,116.337513,0,188,39808.5411921296,2008-12-26,12:59:19
39.926781,116.337455,0,187,39808.54125,2008-12-26,12:59:24
39.926802,116.337372,0,186,39808.5413078704,2008-12-26,12:59:29
39.926807,116.337282,0,185,39808.5413657407,2008-12-26,12:59:34
39.926818,116.337171,0,185,39808.5414236111,2008-12-26,12:59:39
39.926814,116.337047,0,182,39808.5414814815,2008-12-26,12:59:44
39.926825,116.336955,0,183,39808.5415393518,2008-12-26,12:59:49
39.926813,116.336862,0,182,39808.5415972222,2008-12-26,12:59:54
39.926787,116.33679,0,181,39808.5416550926,2008-12-26,12:59:59
39.926812,116.336713,0,180,39808.541712963,2008-12-26,13:00:04
39.926807,116.336641,0,180,39808.5417708333,2008-12-26,13:00:09
39.926774,116.336545,0,180,39808.5418287037,2008-12-26,13:00:14
39.926687,116.336493,0,181,39808.5418865741,2008-12-26,13:00:19
39.926635,116.336465,0,181,39808.5419444444,2008-12-26,13:00:24
39.926565,116.336442,0,181,39808.5420023148,2008-12-26,13:00:29
39.926491,116.336467,0,180,39808.5420601852,2008-12-26,13:00:34
39.926418,116.33647,0,176,39808.5421180556,2008-12-26,13:00:39
39.926381,116.336497,0,173,39808.5421759259,2008-12-26,13:00:44
39.926368,116.336625,0,170,39808.5422337963,2008-12-26,13:00:49
39.926362,116.336727,0,166,39808.5422916667,2008-12-26,13:00:54
39.926359,116.336775,0,162,39808.542349537,2008-12-26,13:00:59
39.926383,116.336856,0,159,39808.5424074074,2008-12-26,13:01:04
39.926388,116.336937,0,155,39808.5424652778,2008-12-26,13:01:09
39.926371,116.337063,0,152,39808.5425231481,2008-12-26,13:01:14
39.926322,116.337065,0,149,39808.5425810185,2008-12-26,13:01:19
39.926318,116.337135,0,146,39808.5426388889,2008-12-26,13:01:24
