# Supplementary material for: A location privacy protection method based on blockchain and threshold cryptography
Source: PLoS One. 2025 Jun 4;20(6):e0324551. doi: 10.1371/journal.pone.0324551 (PMC12136415; doi:10.1371/journal.pone.0324551)
Supplement: S1 File — (ZIP) [file pone.0324551.s001.zip › Data/002/Trajectory/20081227101903.plt]

Geolife trajectory
WGS 84
Altitude is in Feet
Reserved 3
0,2,255,My Track,0,0,2,8421376
0
39.906527,116.326197,0,188,39809.4298958333,2008-12-27,10:19:03
39.906496,116.326152,0,145,39809.4299537037,2008-12-27,10:19:08
39.906561,116.325861,0,67,39809.4333912037,2008-12-27,10:24:05
39.906565,116.325605,0,67,39809.4334490741,2008-12-27,10:24:10
39.90654,116.325224,0,67,39809.4335069444,2008-12-27,10:24:15
39.906521,116.324737,0,66,39809.4335648148,2008-12-27,10:24:20
39.906483,116.324175,0,66,39809.4336226852,2008-12-27,10:24:25
39.906309,116.323559,0,65,39809.4336805556,2008-12-27,10:24:30
39.906233,116.323057,0,65,39809.4337384259,2008-12-27,10:24:35
39.906198,116.322619,0,63,39809.4337962963,2008-12-27,10:24:40
39.906204,116.322162,0,62,39809.4338541667,2008-12-27,10:24:45
39.906216,116.321666,0,63,39809.433912037,2008-12-27,10:24:50
39.906201,116.321151,0,64,39809.4339699074,2008-12-27,10:24:55
39.906223,116.320644,0,67,39809.4340277778,2008-12-27,10:25:00
39.906224,116.320162,0,76,39809.4340856481,2008-12-27,10:25:05
39.906211,116.319766,0,80,39809.4341435185,2008-12-27,10:25:10
39.906194,116.319391,0,83,39809.4342013889,2008-12-27,10:25:15
39.90618,116.319102,0,87,39809.4342592593,2008-12-27,10:25:20
39.906177,116.319,0,93,39809.4343171296,2008-12-27,10:25:25
39.906177,116.319,0,93,39809.4343518519,2008-12-27,10:25:28
39.906182,116.318996,0,92,39809.434375,2008-12-27,10:25:30
39.906199,116.318846,0,95,39809.4344328704,2008-12-27,10:25:35
39.906196,116.318733,0,92,39809.4344907407,2008-12-27,10:25:40
39.906193,116.318744,0,92,39809.4345486111,2008-12-27,10:25:45
39.906209,116.318747,0,92,39809.4346064815,2008-12-27,10:25:50
39.906218,116.318651,0,92,39809.4346643519,2008-12-27,10:25:55
39.906223,116.318539,0,90,39809.4347222222,2008-12-27,10:26:00
39.90622,116.318475,0,90,39809.4347800926,2008-12-27,10:26:05
39.906226,116.318443,0,90,39809.434837963,2008-12-27,10:26:10
39.906225,116.318447,0,90,39809.4348958333,2008-12-27,10:26:15
39.906225,116.318447,0,90,39809.4349305556,2008-12-27,10:26:18
39.906231,116.318451,0,90,39809.4349537037,2008-12-27,10:26:20
39.906239,116.318421,0,90,39809.4350115741,2008-12-27,10:26:25
39.906238,116.318268,0,88,39809.4350694444,2008-12-27,10:26:30
39.906254,116.31791,0,80,39809.4351273148,2008-12-27,10:26:35
39.906239,116.317418,0,83,39809.4351851852,2008-12-27,10:26:40
39.906242,116.316845,0,88,39809.4352430556,2008-12-27,10:26:45
39.906245,116.316222,0,89,39809.4353009259,2008-12-27,10:26:50
39.906251,116.315577,0,88,39809.4353587963,2008-12-27,10:26:55
39.906225,116.314908,0,90,39809.4354166667,2008-12-27,10:27:00
39.906227,116.314234,0,91,39809.435474537,2008-12-27,10:27:05
39.906233,116.313564,0,88,39809.4355324074,2008-12-27,10:27:10
39.906246,116.312871,0,83,39809.4355902778,2008-12-27,10:27:15
39.906272,116.312181,0,79,39809.4356481481,2008-12-27,10:27:20
39.906292,116.311539,0,79,39809.4357060185,2008-12-27,10:27:25
39.906297,116.31101,0,80,39809.4357638889,2008-12-27,10:27:30
39.906301,116.31052,0,79,39809.4358217593,2008-12-27,10:27:35
39.906322,116.3101,0,76,39809.4358796296,2008-12-27,10:27:40
39.90633,116.309647,0,70,39809.4359375,2008-12-27,10:27:45
39.906341,116.309158,0,72,39809.4359953704,2008-12-27,10:27:50
39.906322,116.308787,0,71,39809.4360532407,2008-12-27,10:27:55
39.906321,116.308407,0,65,39809.4361111111,2008-12-27,10:28:00
39.906308,116.307988,0,70,39809.4361689815,2008-12-27,10:28:05
39.906294,116.307507,0,86,39809.4362268519,2008-12-27,10:28:10
39.906238,116.307013,0,93,39809.4362847222,2008-12-27,10:28:15
39.906242,116.306519,0,103,39809.4363425926,2008-12-27,10:28:20
39.906237,116.306018,0,111,39809.436400463,2008-12-27,10:28:25
39.906241,116.30547,0,117,39809.4364583333,2008-12-27,10:28:30
39.90623,116.304898,0,114,39809.4365162037,2008-12-27,10:28:35
39.906219,116.304253,0,118,39809.4365740741,2008-12-27,10:28:40
39.90623,116.303589,0,117,39809.4366319444,2008-12-27,10:28:45
39.906217,116.302999,0,118,39809.4366898148,2008-12-27,10:28:50
39.906228,116.302373,0,119,39809.4367476852,2008-12-27,10:28:55
39.906244,116.301797,0,112,39809.4368055556,2008-12-27,10:29:00
39.906277,116.301239,0,112,39809.4368634259,2008-12-27,10:29:05
39.906248,116.300637,0,110,39809.4369212963,2008-12-27,10:29:10
39.906237,116.300034,0,109,39809.4369791667,2008-12-27,10:29:15
39.906245,116.299463,0,116,39809.437037037,2008-12-27,10:29:20
39.906227,116.298948,0,117,39809.4370949074,2008-12-27,10:29:25
39.906234,116.29844,0,116,39809.4371527778,2008-12-27,10:29:30
39.906202,116.297919,0,114,39809.4372106481,2008-12-27,10:29:35
39.906216,116.297411,0,111,39809.4372685185,2008-12-27,10:29:40
39.906227,116.296825,0,110,39809.4373263889,2008-12-27,10:29:45
39.906203,116.296399,0,103,39809.4373842593,2008-12-27,10:29:50
39.906203,116.296084,0,97,39809.4374421296,2008-12-27,10:29:55
39.906195,116.295968,0,100,39809.4375,2008-12-27,10:30:00
39.90624,116.295939,0,110,39809.4375578704,2008-12-27,10:30:05
39.906245,116.295857,0,119,39809.4376157407,2008-12-27,10:30:10
39.906273,116.295689,0,123,39809.4376736111,2008-12-27,10:30:15
39.906287,116.295517,0,120,39809.4377314815,2008-12-27,10:30:20
39.906301,116.295436,0,116,39809.4377893518,2008-12-27,10:30:25
39.906315,116.295403,0,115,39809.4378472222,2008-12-27,10:30:30
39.906305,116.295391,0,113,39809.4379050926,2008-12-27,10:30:35
39.906305,116.295391,0,113,39809.4379398148,2008-12-27,10:30:38
39.906306,116.29539,0,112,39809.437962963,2008-12-27,10:30:40
39.906317,116.295374,0,111,39809.4380208333,2008-12-27,10:30:45
39.906343,116.295371,0,110,39809.4380787037,2008-12-27,10:30:50
39.906355,116.295354,0,108,39809.4381365741,2008-12-27,10:30:55
39.906339,116.29534,0,107,39809.4381944444,2008-12-27,10:31:00
39.906334,116.29527,0,108,39809.4382523148,2008-12-27,10:31:05
39.906296,116.295245,0,112,39809.4383101852,2008-12-27,10:31:10
39.906276,116.295165,0,116,39809.4383680556,2008-12-27,10:31:15
39.9063,116.295069,0,115,39809.4384259259,2008-12-27,10:31:20
39.906296,116.295098,0,124,39809.4384837963,2008-12-27,10:31:25
39.906265,116.295125,0,130,39809.4385416667,2008-12-27,10:31:30
39.906269,116.295144,0,130,39809.438599537,2008-12-27,10:31:35
39.906269,116.295144,0,130,39809.4386342593,2008-12-27,10:31:38
39.906267,116.29515,0,134,39809.4386574074,2008-12-27,10:31:40
39.90626,116.295018,0,138,39809.4387152778,2008-12-27,10:31:45
39.90625,116.294736,0,142,39809.4387731481,2008-12-27,10:31:50
39.906222,116.294375,0,147,39809.4388310185,2008-12-27,10:31:55
39.906156,116.293925,0,154,39809.4388888889,2008-12-27,10:32:00
39.906156,116.293386,0,165,39809.4389467593,2008-12-27,10:32:05
39.906206,116.292865,0,177,39809.4390046296,2008-12-27,10:32:10
39.906222,116.29232,0,188,39809.4390625,2008-12-27,10:32:15
39.906222,116.291758,0,197,39809.4391203704,2008-12-27,10:32:20
39.906203,116.291239,0,202,39809.4391782407,2008-12-27,10:32:25
39.906218,116.290787,0,207,39809.4392361111,2008-12-27,10:32:30
39.90622,116.290345,0,209,39809.4392939815,2008-12-27,10:32:35
39.906233,116.289965,0,214,39809.4393518518,2008-12-27,10:32:40
39.906109,116.289495,0,218,39809.4394097222,2008-12-27,10:32:45
39.906223,116.289139,0,212,39809.4394675926,2008-12-27,10:32:50
39.906447,116.288901,0,211,39809.439525463,2008-12-27,10:32:55
39.906577,116.288309,0,234,39809.4396990741,2008-12-27,10:33:10
39.906226,116.287717,0,159,39809.4397569444,2008-12-27,10:33:15
39.906242,116.287668,0,171,39809.4398148148,2008-12-27,10:33:20
39.906242,116.28773,0,210,39809.4398726852,2008-12-27,10:33:25
39.906205,116.287651,0,220,39809.4399305556,2008-12-27,10:33:30
39.906201,116.287545,0,226,39809.4399884259,2008-12-27,10:33:35
39.90617,116.287544,0,222,39809.4400462963,2008-12-27,10:33:40
39.906179,116.287627,0,232,39809.4401041667,2008-12-27,10:33:45
39.906195,116.287568,0,239,39809.440162037,2008-12-27,10:33:50
39.906181,116.287293,0,247,39809.4402199074,2008-12-27,10:33:55
39.90615,116.286811,0,248,39809.4402777778,2008-12-27,10:34:00
39.906188,116.286303,0,249,39809.4403356481,2008-12-27,10:34:05
39.906174,116.285732,0,246,39809.4403935185,2008-12-27,10:34:10
39.906142,116.28512,0,252,39809.4404513889,2008-12-27,10:34:15
39.906089,116.284464,0,260,39809.4405092593,2008-12-27,10:34:20
39.906049,116.283826,0,271,39809.4405671296,2008-12-27,10:34:25
39.906007,116.28319,0,280,39809.440625,2008-12-27,10:34:30
39.905928,116.282551,0,284,39809.4406828704,2008-12-27,10:34:35
39.906253,116.28146,0,297,39809.4407986111,2008-12-27,10:34:45
39.906029,116.281305,0,304,39809.4408564815,2008-12-27,10:34:50
39.906026,116.281093,0,313,39809.4409143519,2008-12-27,10:34:55
39.906092,116.280501,0,233,39809.4409722222,2008-12-27,10:35:00
39.906124,116.280056,0,217,39809.4410300926,2008-12-27,10:35:05
39.906159,116.279511,0,177,39809.441087963,2008-12-27,10:35:10
39.906107,116.279068,0,192,39809.4411458333,2008-12-27,10:35:15
39.90602,116.278648,0,189,39809.4412037037,2008-12-27,10:35:20
39.905969,116.278238,0,195,39809.4412615741,2008-12-27,10:35:25
39.90598,116.277892,0,200,39809.4413194444,2008-12-27,10:35:30
39.906022,116.277663,0,212,39809.4413773148,2008-12-27,10:35:35
39.906099,116.277571,0,220,39809.4414351852,2008-12-27,10:35:40
39.906174,116.27755,0,230,39809.4414930556,2008-12-27,10:35:45
39.906187,116.277562,0,239,39809.4415509259,2008-12-27,10:35:50
39.906174,116.277592,0,248,39809.4416087963,2008-12-27,10:35:55
39.90615,116.277589,0,257,39809.4416666667,2008-12-27,10:36:00
39.906161,116.277714,0,264,39809.441724537,2008-12-27,10:36:05
39.906216,116.277824,0,271,39809.4417824074,2008-12-27,10:36:10
39.90627,116.27784,0,275,39809.4418402778,2008-12-27,10:36:15
39.906286,116.27791,0,283,39809.4418981481,2008-12-27,10:36:20
39.90628,116.278061,0,291,39809.4419560185,2008-12-27,10:36:25
39.906309,116.278186,0,297,39809.4420138889,2008-12-27,10:36:30
39.906224,116.278027,0,301,39809.4420717593,2008-12-27,10:36:35
39.906156,116.27769,0,306,39809.4421296296,2008-12-27,10:36:40
39.906167,116.277205,0,315,39809.4421875,2008-12-27,10:36:45
39.906186,116.27667,0,329,39809.4422453704,2008-12-27,10:36:50
39.906119,116.276037,0,337,39809.4423032407,2008-12-27,10:36:55
39.905948,116.27536,0,346,39809.4423611111,2008-12-27,10:37:00
39.905782,116.274762,0,355,39809.4424189815,2008-12-27,10:37:05
39.905704,116.27426,0,363,39809.4424768519,2008-12-27,10:37:10
39.906247,116.270246,0,145,39809.4432291667,2008-12-27,10:38:15
39.90634,116.269635,0,159,39809.443287037,2008-12-27,10:38:20
39.90637,116.269212,0,176,39809.4433449074,2008-12-27,10:38:25
39.90656,116.26876,0,195,39809.4434027778,2008-12-27,10:38:30
39.906779,116.268332,0,213,39809.4434606481,2008-12-27,10:38:35
39.90713,116.267871,0,222,39809.4435185185,2008-12-27,10:38:40
39.907355,116.267569,0,230,39809.4435763889,2008-12-27,10:38:45
39.90758,116.267333,0,238,39809.4436342593,2008-12-27,10:38:50
39.907757,116.267157,0,245,39809.4436921296,2008-12-27,10:38:55
39.907105,116.267905,0,260,39809.44375,2008-12-27,10:39:00
39.90685,116.26832,0,275,39809.4438078704,2008-12-27,10:39:05
39.906956,116.268283,0,285,39809.4438657407,2008-12-27,10:39:10
39.906987,116.268297,0,297,39809.4439236111,2008-12-27,10:39:15
39.907006,116.26825,0,309,39809.4439814815,2008-12-27,10:39:20
39.907038,116.268189,0,321,39809.4440393519,2008-12-27,10:39:25
39.90703,116.268167,0,327,39809.4440972222,2008-12-27,10:39:30
39.907026,116.268129,0,334,39809.4441550926,2008-12-27,10:39:35
39.907077,116.268064,0,338,39809.444212963,2008-12-27,10:39:40
39.907097,116.26803,0,343,39809.4442708333,2008-12-27,10:39:45
39.90703,116.267903,0,346,39809.4443287037,2008-12-27,10:39:50
39.906934,116.267608,0,348,39809.4443865741,2008-12-27,10:39:55
39.906869,116.267394,0,350,39809.4444444444,2008-12-27,10:40:00
39.906083,116.262958,0,488,39809.4451967593,2008-12-27,10:41:05
39.906128,116.262429,0,321,39809.4452546296,2008-12-27,10:41:10
39.90612,116.261871,0,298,39809.4453125,2008-12-27,10:41:15
39.906042,116.261328,0,302,39809.4453703704,2008-12-27,10:41:20
39.90596,116.260966,0,309,39809.4454282407,2008-12-27,10:41:25
39.90598,116.260707,0,317,39809.4454861111,2008-12-27,10:41:30
39.905966,116.260652,0,331,39809.4455439815,2008-12-27,10:41:35
39.90604,116.260599,0,342,39809.4456018518,2008-12-27,10:41:40
39.906081,116.260697,0,353,39809.4456597222,2008-12-27,10:41:45
39.906082,116.26073,0,365,39809.4457175926,2008-12-27,10:41:50
39.906082,116.260684,0,377,39809.445775463,2008-12-27,10:41:55
39.90608,116.260536,0,386,39809.4458333333,2008-12-27,10:42:00
39.906081,116.260492,0,393,39809.4458912037,2008-12-27,10:42:05
39.906136,116.260438,0,397,39809.4459490741,2008-12-27,10:42:10
39.90621,116.260399,0,398,39809.4460069444,2008-12-27,10:42:15
39.906298,116.260381,0,402,39809.4460648148,2008-12-27,10:42:20
39.906377,116.260311,0,404,39809.4461226852,2008-12-27,10:42:25
39.906403,116.26016,0,404,39809.4461805556,2008-12-27,10:42:30
39.906335,116.260034,0,408,39809.4462384259,2008-12-27,10:42:35
39.906313,116.259821,0,413,39809.4462962963,2008-12-27,10:42:40
39.906313,116.259562,0,417,39809.4463541667,2008-12-27,10:42:45
39.906233,116.259319,0,417,39809.446412037,2008-12-27,10:42:50
39.906247,116.259127,0,415,39809.4464699074,2008-12-27,10:42:55
39.906213,116.259062,0,416,39809.4465277778,2008-12-27,10:43:00
39.9062,116.259021,0,421,39809.4465856481,2008-12-27,10:43:05
39.906138,116.258724,0,420,39809.4466435185,2008-12-27,10:43:10
39.906128,116.258375,0,415,39809.4467013889,2008-12-27,10:43:15
39.906069,116.258036,0,388,39809.4467592593,2008-12-27,10:43:20
39.906028,116.257652,0,349,39809.4468171296,2008-12-27,10:43:25
39.906012,116.257185,0,332,39809.446875,2008-12-27,10:43:30
39.906038,116.256699,0,314,39809.4469328704,2008-12-27,10:43:35
39.906088,116.256135,0,303,39809.4469907407,2008-12-27,10:43:40
39.906137,116.255487,0,284,39809.4470486111,2008-12-27,10:43:45
39.906109,116.254862,0,265,39809.4471064815,2008-12-27,10:43:50
39.906123,116.254198,0,245,39809.4471643518,2008-12-27,10:43:55
39.906166,116.25352,0,228,39809.4472222222,2008-12-27,10:44:00
39.906174,116.252823,0,207,39809.4472800926,2008-12-27,10:44:05
39.906117,116.252216,0,188,39809.447337963,2008-12-27,10:44:10
39.906176,116.251714,0,177,39809.4473958333,2008-12-27,10:44:15
39.906216,116.251242,0,174,39809.4474537037,2008-12-27,10:44:20
39.906237,116.250742,0,168,39809.4475115741,2008-12-27,10:44:25
39.906192,116.250284,0,165,39809.4475694444,2008-12-27,10:44:30
39.906149,116.249845,0,168,39809.4476273148,2008-12-27,10:44:35
39.906181,116.249372,0,179,39809.4476851852,2008-12-27,10:44:40
39.906213,116.24891,0,204,39809.4477430556,2008-12-27,10:44:45
39.906229,116.248388,0,225,39809.4478009259,2008-12-27,10:44:50
39.906217,116.247776,0,248,39809.4478587963,2008-12-27,10:44:55
39.906212,116.247209,0,259,39809.4479166667,2008-12-27,10:45:00
39.906233,116.24671,0,263,39809.447974537,2008-12-27,10:45:05
39.906239,116.24629,0,270,39809.4480324074,2008-12-27,10:45:10
39.90628,116.24586,0,272,39809.4480902778,2008-12-27,10:45:15
39.906313,116.245433,0,267,39809.4481481481,2008-12-27,10:45:20
39.90623,116.245215,0,259,39809.4482060185,2008-12-27,10:45:25
39.906177,116.245202,0,254,39809.4482638889,2008-12-27,10:45:30
39.906137,116.24524,0,248,39809.4483217593,2008-12-27,10:45:35
39.906094,116.245091,0,252,39809.4483796296,2008-12-27,10:45:40
39.906104,116.244942,0,253,39809.4484375,2008-12-27,10:45:45
39.906174,116.244531,0,257,39809.4484953704,2008-12-27,10:45:50
39.906143,116.244094,0,256,39809.4485532407,2008-12-27,10:45:55
39.906154,116.243564,0,260,39809.4486111111,2008-12-27,10:46:00
39.906203,116.243023,0,261,39809.4486689815,2008-12-27,10:46:05
39.906198,116.242423,0,261,39809.4487268519,2008-12-27,10:46:10
39.906117,116.241739,0,266,39809.4487847222,2008-12-27,10:46:15
39.906098,116.24107,0,269,39809.4488425926,2008-12-27,10:46:20
39.906087,116.240401,0,273,39809.448900463,2008-12-27,10:46:25
39.906116,116.23977,0,277,39809.4489583333,2008-12-27,10:46:30
39.906177,116.239182,0,279,39809.4490162037,2008-12-27,10:46:35
39.906205,116.238622,0,281,39809.4490740741,2008-12-27,10:46:40
39.90619,116.23812,0,281,39809.4491319444,2008-12-27,10:46:45
39.906178,116.237682,0,282,39809.4491898148,2008-12-27,10:46:50
39.906111,116.237256,0,281,39809.4492476852,2008-12-27,10:46:55
39.906114,116.236883,0,280,39809.4493055556,2008-12-27,10:47:00
39.906164,116.236511,0,277,39809.4493634259,2008-12-27,10:47:05
39.906136,116.236194,0,276,39809.4494212963,2008-12-27,10:47:10
39.906184,116.236162,0,276,39809.4494791667,2008-12-27,10:47:15
39.906175,116.236213,0,273,39809.449537037,2008-12-27,10:47:20
39.90627,116.236065,0,271,39809.4495949074,2008-12-27,10:47:25
39.90639,116.235858,0,268,39809.4496527778,2008-12-27,10:47:30
39.906529,116.235452,0,264,39809.4497106481,2008-12-27,10:47:35
39.906441,116.234968,0,261,39809.4497685185,2008-12-27,10:47:40
39.906326,116.23452,0,259,39809.4498263889,2008-12-27,10:47:45
39.906261,116.23391,0,257,39809.4498842593,2008-12-27,10:47:50
39.906175,116.233362,0,255,39809.4499421296,2008-12-27,10:47:55
39.906077,116.232843,0,253,39809.45,2008-12-27,10:48:00
39.905919,116.232296,0,252,39809.4500578704,2008-12-27,10:48:05
39.905824,116.231645,0,251,39809.4501157407,2008-12-27,10:48:10
39.905831,116.231226,0,250,39809.4501736111,2008-12-27,10:48:15
39.905827,116.2309,0,248,39809.4502314815,2008-12-27,10:48:20
39.905913,116.230667,0,247,39809.4502893519,2008-12-27,10:48:25
39.905934,116.230348,0,247,39809.4503472222,2008-12-27,10:48:30
39.905943,116.230175,0,245,39809.4504050926,2008-12-27,10:48:35
39.905944,116.230205,0,244,39809.450462963,2008-12-27,10:48:40
39.905963,116.230221,0,242,39809.4505208333,2008-12-27,10:48:45
39.905975,116.230233,0,241,39809.4505787037,2008-12-27,10:48:50
39.905967,116.230217,0,241,39809.4506365741,2008-12-27,10:48:55
39.905849,116.230102,0,244,39809.4506944444,2008-12-27,10:49:00
39.905996,116.230201,0,250,39809.4507523148,2008-12-27,10:49:05
39.906063,116.230051,0,254,39809.4508101852,2008-12-27,10:49:10
39.906085,116.229739,0,256,39809.4508680556,2008-12-27,10:49:15
39.906071,116.229405,0,256,39809.4509259259,2008-12-27,10:49:20
39.90606,116.229032,0,259,39809.4509837963,2008-12-27,10:49:25
39.906154,116.228842,0,264,39809.4510416667,2008-12-27,10:49:30
39.906284,116.228792,0,270,39809.451099537,2008-12-27,10:49:35
39.906328,116.228764,0,274,39809.4511574074,2008-12-27,10:49:40
39.906215,116.228679,0,279,39809.4512152778,2008-12-27,10:49:45
39.905972,116.228429,0,285,39809.4512731481,2008-12-27,10:49:50
39.905856,116.228343,0,289,39809.4513310185,2008-12-27,10:49:55
39.905755,116.228161,0,290,39809.4513888889,2008-12-27,10:50:00
39.90577,116.227946,0,291,39809.4514467593,2008-12-27,10:50:05
39.905692,116.227488,0,289,39809.4515046296,2008-12-27,10:50:10
39.905683,116.227002,0,289,39809.4515625,2008-12-27,10:50:15
39.90564,116.226431,0,285,39809.4516203704,2008-12-27,10:50:20
39.905634,116.22589,0,279,39809.4516782407,2008-12-27,10:50:25
39.905643,116.225385,0,278,39809.4517361111,2008-12-27,10:50:30
39.906506,116.223604,0,97,39809.4520833333,2008-12-27,10:51:00
39.906342,116.22352,0,150,39809.4521412037,2008-12-27,10:51:05
39.906265,116.223488,0,150,39809.4521990741,2008-12-27,10:51:10
39.906277,116.223335,0,144,39809.4522569444,2008-12-27,10:51:15
39.906207,116.223068,0,181,39809.4523148148,2008-12-27,10:51:20
39.90616,116.222684,0,195,39809.4523726852,2008-12-27,10:51:25
39.906159,116.222289,0,203,39809.4524305556,2008-12-27,10:51:30
39.906172,116.221925,0,207,39809.4524884259,2008-12-27,10:51:35
39.906144,116.221723,0,211,39809.4525462963,2008-12-27,10:51:40
39.906086,116.221615,0,209,39809.4526041667,2008-12-27,10:51:45
39.906059,116.221613,0,216,39809.452662037,2008-12-27,10:51:50
39.906092,116.221626,0,223,39809.4527199074,2008-12-27,10:51:55
39.906161,116.22158,0,231,39809.4527777778,2008-12-27,10:52:00
39.906166,116.2214,0,230,39809.4528356481,2008-12-27,10:52:05
39.906138,116.221077,0,231,39809.4528935185,2008-12-27,10:52:10
39.906121,116.220631,0,236,39809.4529513889,2008-12-27,10:52:15
39.906177,116.220157,0,242,39809.4530092593,2008-12-27,10:52:20
39.906209,116.219683,0,250,39809.4530671296,2008-12-27,10:52:25
39.906252,116.219217,0,255,39809.453125,2008-12-27,10:52:30
39.906288,116.21859,0,261,39809.4531828704,2008-12-27,10:52:35
39.9063,116.218199,0,267,39809.4532407407,2008-12-27,10:52:40
39.906333,116.217787,0,272,39809.4532986111,2008-12-27,10:52:45
39.906339,116.217466,0,278,39809.4533564815,2008-12-27,10:52:50
39.906332,116.217284,0,283,39809.4534143518,2008-12-27,10:52:55
39.90629,116.217063,0,291,39809.4534722222,2008-12-27,10:53:00
39.906314,116.216839,0,302,39809.4535300926,2008-12-27,10:53:05
39.906333,116.216573,0,314,39809.453587963,2008-12-27,10:53:10
39.906302,116.21619,0,324,39809.4536458333,2008-12-27,10:53:15
39.906328,116.215761,0,336,39809.4537037037,2008-12-27,10:53:20
39.906148,116.21524,0,342,39809.4537615741,2008-12-27,10:53:25
39.906171,116.214933,0,336,39809.4538194444,2008-12-27,10:53:30
39.906197,116.214609,0,335,39809.4538773148,2008-12-27,10:53:35
39.906188,116.214301,0,339,39809.4539351852,2008-12-27,10:53:40
39.90622,116.214056,0,342,39809.4539930556,2008-12-27,10:53:45
39.906248,116.213922,0,341,39809.4540509259,2008-12-27,10:53:50
39.906248,116.213922,0,341,39809.4540856481,2008-12-27,10:53:53
39.906247,116.213924,0,335,39809.4541087963,2008-12-27,10:53:55
39.906239,116.213973,0,335,39809.4541666667,2008-12-27,10:54:00
39.906218,116.214002,0,341,39809.454224537,2008-12-27,10:54:05
39.906094,116.21395,0,343,39809.4542824074,2008-12-27,10:54:10
39.906085,116.213859,0,341,39809.4543402778,2008-12-27,10:54:15
39.906189,116.213874,0,320,39809.4543981481,2008-12-27,10:54:20
39.906252,116.213856,0,309,39809.4544560185,2008-12-27,10:54:25
39.906281,116.213797,0,306,39809.4545138889,2008-12-27,10:54:30
39.906294,116.213715,0,306,39809.4545717593,2008-12-27,10:54:35
39.906312,116.213595,0,289,39809.4546296296,2008-12-27,10:54:40
39.906299,116.213447,0,280,39809.4546875,2008-12-27,10:54:45
39.906306,116.213356,0,288,39809.4547453704,2008-12-27,10:54:50
39.906322,116.213249,0,287,39809.4548032407,2008-12-27,10:54:55
39.906333,116.213141,0,286,39809.4548611111,2008-12-27,10:55:00
39.906324,116.213044,0,281,39809.4549189815,2008-12-27,10:55:05
39.906324,116.212993,0,271,39809.4549768518,2008-12-27,10:55:10
39.906262,116.212938,0,263,39809.4550347222,2008-12-27,10:55:15
39.906191,116.212946,0,254,39809.4550925926,2008-12-27,10:55:20
39.906138,116.212929,0,245,39809.455150463,2008-12-27,10:55:25
39.906108,116.212876,0,238,39809.4552083333,2008-12-27,10:55:30
39.906033,116.212884,0,233,39809.4552662037,2008-12-27,10:55:35
39.906007,116.212929,0,228,39809.4553240741,2008-12-27,10:55:40
39.905984,116.212997,0,216,39809.4553819444,2008-12-27,10:55:45
39.90598,116.213081,0,205,39809.4554398148,2008-12-27,10:55:50
39.906016,116.213138,0,200,39809.4554976852,2008-12-27,10:55:55
39.906018,116.213126,0,195,39809.4555555556,2008-12-27,10:56:00
39.906025,116.213137,0,193,39809.4556134259,2008-12-27,10:56:05
39.906025,116.213137,0,193,39809.4556481481,2008-12-27,10:56:08
39.906026,116.213144,0,191,39809.4556712963,2008-12-27,10:56:10
39.906023,116.213178,0,192,39809.4557291667,2008-12-27,10:56:15
39.906022,116.213227,0,192,39809.455787037,2008-12-27,10:56:20
39.906057,116.213289,0,190,39809.4558449074,2008-12-27,10:56:25
39.906081,116.213359,0,189,39809.4559027778,2008-12-27,10:56:30
39.906123,116.213424,0,189,39809.4559606481,2008-12-27,10:56:35
39.906166,116.213477,0,188,39809.4560185185,2008-12-27,10:56:40
39.906187,116.213564,0,188,39809.4560763889,2008-12-27,10:56:45
39.906235,116.213658,0,189,39809.4561342593,2008-12-27,10:56:50
39.906089,116.213828,0,182,39809.4561921296,2008-12-27,10:56:55
39.906075,116.213913,0,178,39809.45625,2008-12-27,10:57:00
39.906072,116.214004,0,176,39809.4563078704,2008-12-27,10:57:05
39.906068,116.214088,0,173,39809.4563657407,2008-12-27,10:57:10
39.906036,116.214178,0,168,39809.4564236111,2008-12-27,10:57:15
39.906023,116.214274,0,165,39809.4564814815,2008-12-27,10:57:20
39.906014,116.214374,0,163,39809.4565393519,2008-12-27,10:57:25
39.905993,116.21446,0,159,39809.4565972222,2008-12-27,10:57:30
39.906014,116.214503,0,158,39809.4566550926,2008-12-27,10:57:35
39.906077,116.214564,0,157,39809.456712963,2008-12-27,10:57:40
39.906098,116.214651,0,156,39809.4567708333,2008-12-27,10:57:45
39.906105,116.214748,0,157,39809.4568287037,2008-12-27,10:57:50
39.906088,116.214797,0,156,39809.4568865741,2008-12-27,10:57:55
39.906056,116.214767,0,154,39809.4569444444,2008-12-27,10:58:00
39.906028,116.214735,0,155,39809.4570023148,2008-12-27,10:58:05
39.906021,116.21466,0,158,39809.4570601852,2008-12-27,10:58:10
39.905994,116.214673,0,159,39809.4571180556,2008-12-27,10:58:15
39.905776,116.214791,0,149,39809.4571759259,2008-12-27,10:58:20
39.905633,116.214836,0,142,39809.4572337963,2008-12-27,10:58:25
39.905541,116.21482,0,138,39809.4572916667,2008-12-27,10:58:30
39.905489,116.214776,0,139,39809.457349537,2008-12-27,10:58:35
39.905408,116.214742,0,136,39809.4574074074,2008-12-27,10:58:40
39.905331,116.214714,0,129,39809.4574652778,2008-12-27,10:58:45
39.905266,116.214716,0,119,39809.4575231481,2008-12-27,10:58:50
39.90519,116.214723,0,109,39809.4575810185,2008-12-27,10:58:55
39.905114,116.214812,0,106,39809.4576388889,2008-12-27,10:59:00
39.905052,116.214861,0,106,39809.4576967593,2008-12-27,10:59:05
39.904988,116.214886,0,100,39809.4577546296,2008-12-27,10:59:10
39.904941,116.214892,0,95,39809.4578125,2008-12-27,10:59:15
39.904943,116.214917,0,95,39809.4578703704,2008-12-27,10:59:20
39.90489,116.214947,0,92,39809.4579282407,2008-12-27,10:59:25
39.904815,116.214903,0,90,39809.4579861111,2008-12-27,10:59:30
39.904724,116.214877,0,87,39809.4580439815,2008-12-27,10:59:35
39.904666,116.214863,0,84,39809.4581018519,2008-12-27,10:59:40
39.904598,116.214874,0,83,39809.4581597222,2008-12-27,10:59:45
39.904549,116.214871,0,81,39809.4582175926,2008-12-27,10:59:50
39.904463,116.214864,0,81,39809.458275463,2008-12-27,10:59:55
39.904351,116.214854,0,81,39809.4583333333,2008-12-27,11:00:00
39.904247,116.214855,0,83,39809.4583912037,2008-12-27,11:00:05
39.904161,116.214869,0,81,39809.4584490741,2008-12-27,11:00:10
39.9041,116.214849,0,79,39809.4585069444,2008-12-27,11:00:15
39.904043,116.214842,0,84,39809.4585648148,2008-12-27,11:00:20
39.903942,116.214826,0,90,39809.4586226852,2008-12-27,11:00:25
39.903861,116.214843,0,95,39809.4586805556,2008-12-27,11:00:30
39.903805,116.214856,0,101,39809.4587384259,2008-12-27,11:00:35
39.903737,116.21484,0,103,39809.4587962963,2008-12-27,11:00:40
39.903667,116.214831,0,106,39809.4588541667,2008-12-27,11:00:45
39.903606,116.214813,0,109,39809.458912037,2008-12-27,11:00:50
39.90352,116.214829,0,113,39809.4589699074,2008-12-27,11:00:55
39.90345,116.214872,0,115,39809.4590277778,2008-12-27,11:01:00
39.903393,116.214851,0,117,39809.4590856481,2008-12-27,11:01:05
39.90332,116.214832,0,114,39809.4591435185,2008-12-27,11:01:10
39.903244,116.214835,0,113,39809.4592013889,2008-12-27,11:01:15
39.903156,116.214837,0,117,39809.4592592593,2008-12-27,11:01:20
39.903071,116.214901,0,119,39809.4593171296,2008-12-27,11:01:25
39.903006,116.214891,0,120,39809.459375,2008-12-27,11:01:30
39.902922,116.214885,0,118,39809.4594328704,2008-12-27,11:01:35
39.902849,116.21486,0,120,39809.4594907407,2008-12-27,11:01:40
39.902769,116.214871,0,122,39809.4595486111,2008-12-27,11:01:45
39.902692,116.214858,0,118,39809.4596064815,2008-12-27,11:01:50
39.902618,116.214831,0,114,39809.4596643519,2008-12-27,11:01:55
39.902522,116.214865,0,119,39809.4597222222,2008-12-27,11:02:00
39.902436,116.214885,0,125,39809.4597800926,2008-12-27,11:02:05
39.902352,116.214919,0,127,39809.459837963,2008-12-27,11:02:10
39.902337,116.214884,0,126,39809.4598958333,2008-12-27,11:02:15
39.902327,116.214882,0,127,39809.4599537037,2008-12-27,11:02:20
39.902286,116.21488,0,130,39809.4600115741,2008-12-27,11:02:25
39.902213,116.214902,0,133,39809.4600694444,2008-12-27,11:02:30
39.902143,116.214911,0,134,39809.4601273148,2008-12-27,11:02:35
39.902089,116.214893,0,139,39809.4601851852,2008-12-27,11:02:40
39.902021,116.214909,0,139,39809.4602430556,2008-12-27,11:02:45
39.901963,116.214896,0,134,39809.4603009259,2008-12-27,11:02:50
39.901921,116.214838,0,131,39809.4603587963,2008-12-27,11:02:55
39.901875,116.214823,0,130,39809.4604166667,2008-12-27,11:03:00
39.901815,116.214814,0,134,39809.460474537,2008-12-27,11:03:05
39.901736,116.214834,0,140,39809.4605324074,2008-12-27,11:03:10
39.901646,116.21484,0,142,39809.4605902778,2008-12-27,11:03:15
39.901562,116.214835,0,146,39809.4606481481,2008-12-27,11:03:20
39.901485,116.214846,0,153,39809.4607060185,2008-12-27,11:03:25
39.901402,116.214856,0,153,39809.4607638889,2008-12-27,11:03:30
39.901312,116.214843,0,153,39809.4608217593,2008-12-27,11:03:35
39.901255,116.214825,0,153,39809.4608796296,2008-12-27,11:03:40
39.90122,116.214798,0,155,39809.4609375,2008-12-27,11:03:45
39.901181,116.214765,0,159,39809.4609953704,2008-12-27,11:03:50
39.901127,116.214762,0,164,39809.4610532407,2008-12-27,11:03:55
39.901068,116.214757,0,168,39809.4611111111,2008-12-27,11:04:00
39.900995,116.214734,0,169,39809.4611689815,2008-12-27,11:04:05
39.900775,116.214871,0,165,39809.4612268518,2008-12-27,11:04:10
39.900716,116.214849,0,163,39809.4612847222,2008-12-27,11:04:15
39.900643,116.214849,0,160,39809.4613425926,2008-12-27,11:04:20
39.900591,116.214847,0,156,39809.461400463,2008-12-27,11:04:25
39.900537,116.214825,0,156,39809.4614583333,2008-12-27,11:04:30
39.900448,116.214788,0,156,39809.4615162037,2008-12-27,11:04:35
39.90038,116.214805,0,155,39809.4615740741,2008-12-27,11:04:40
39.900264,116.214788,0,153,39809.4616319444,2008-12-27,11:04:45
39.900177,116.214757,0,155,39809.4616898148,2008-12-27,11:04:50
39.900124,116.214712,0,160,39809.4617476852,2008-12-27,11:04:55
39.900076,116.214689,0,172,39809.4618055556,2008-12-27,11:05:00
39.900057,116.214623,0,181,39809.4618634259,2008-12-27,11:05:05
39.900044,116.214551,0,187,39809.4619212963,2008-12-27,11:05:10
39.900052,116.214432,0,194,39809.4619791667,2008-12-27,11:05:15
39.900063,116.214324,0,200,39809.462037037,2008-12-27,11:05:20
39.900032,116.214236,0,204,39809.4620949074,2008-12-27,11:05:25
39.900007,116.214151,0,207,39809.4621527778,2008-12-27,11:05:30
39.899984,116.214039,0,213,39809.4622106481,2008-12-27,11:05:35
39.899954,116.213941,0,216,39809.4622685185,2008-12-27,11:05:40
39.899937,116.213865,0,222,39809.4623263889,2008-12-27,11:05:45
39.899914,116.213775,0,225,39809.4623842593,2008-12-27,11:05:50
39.899903,116.213742,0,229,39809.4624421296,2008-12-27,11:05:55
39.899884,116.21369,0,232,39809.4625,2008-12-27,11:06:00
39.899851,116.213629,0,234,39809.4625578704,2008-12-27,11:06:05
39.899794,116.213604,0,239,39809.4626157407,2008-12-27,11:06:10
39.899741,116.213528,0,244,39809.4626736111,2008-12-27,11:06:15
39.899708,116.213439,0,249,39809.4627314815,2008-12-27,11:06:20
39.89967,116.213366,0,251,39809.4627893518,2008-12-27,11:06:25
39.899658,116.213325,0,253,39809.4628472222,2008-12-27,11:06:30
39.899631,116.213242,0,256,39809.4629050926,2008-12-27,11:06:35
39.899614,116.213157,0,257,39809.462962963,2008-12-27,11:06:40
39.89952,116.213142,0,253,39809.4630208333,2008-12-27,11:06:45
39.899461,116.213094,0,248,39809.4630787037,2008-12-27,11:06:50
39.899422,116.213014,0,242,39809.4631365741,2008-12-27,11:06:55
39.899397,116.212916,0,235,39809.4631944444,2008-12-27,11:07:00
39.899411,116.212841,0,232,39809.4632523148,2008-12-27,11:07:05
39.899393,116.212776,0,231,39809.4633101852,2008-12-27,11:07:10
39.899353,116.2127,0,232,39809.4633680556,2008-12-27,11:07:15
39.899313,116.212633,0,232,39809.4634259259,2008-12-27,11:07:20
39.899282,116.212539,0,233,39809.4634837963,2008-12-27,11:07:25
39.899201,116.212488,0,233,39809.4635416667,2008-12-27,11:07:30
39.899151,116.212437,0,232,39809.463599537,2008-12-27,11:07:35
39.899098,116.212376,0,232,39809.4636574074,2008-12-27,11:07:40
39.89905,116.212322,0,227,39809.4637152778,2008-12-27,11:07:45
39.899018,116.212246,0,223,39809.4637731481,2008-12-27,11:07:50
39.898984,116.212177,0,220,39809.4638310185,2008-12-27,11:07:55
39.898961,116.212093,0,219,39809.4638888889,2008-12-27,11:08:00
39.898946,116.212007,0,220,39809.4639467593,2008-12-27,11:08:05
39.898918,116.211937,0,220,39809.4640046296,2008-12-27,11:08:10
39.89888,116.211848,0,221,39809.4640625,2008-12-27,11:08:15
39.898832,116.211771,0,215,39809.4641203704,2008-12-27,11:08:20
39.89875,116.211748,0,210,39809.4641782407,2008-12-27,11:08:25
39.898694,116.211688,0,206,39809.4642361111,2008-12-27,11:08:30
39.89864,116.211626,0,205,39809.4642939815,2008-12-27,11:08:35
39.898602,116.211561,0,208,39809.4643518519,2008-12-27,11:08:40
39.898557,116.211485,0,205,39809.4644097222,2008-12-27,11:08:45
39.898512,116.211445,0,208,39809.4644675926,2008-12-27,11:08:50
39.898522,116.21138,0,205,39809.464525463,2008-12-27,11:08:55
39.898515,116.211316,0,203,39809.4645833333,2008-12-27,11:09:00
39.898502,116.21125,0,204,39809.4646412037,2008-12-27,11:09:05
39.898481,116.211191,0,204,39809.4646990741,2008-12-27,11:09:10
39.898492,116.211147,0,206,39809.4647569444,2008-12-27,11:09:15
39.898496,116.211083,0,209,39809.4648148148,2008-12-27,11:09:20
39.898519,116.210989,0,211,39809.4648726852,2008-12-27,11:09:25
39.898528,116.210908,0,213,39809.4649305556,2008-12-27,11:09:30
39.898512,116.210827,0,216,39809.4649884259,2008-12-27,11:09:35
39.898538,116.21074,0,218,39809.4650462963,2008-12-27,11:09:40
39.89855,116.210656,0,220,39809.4651041667,2008-12-27,11:09:45
39.898594,116.210573,0,223,39809.465162037,2008-12-27,11:09:50
39.898641,116.210494,0,225,39809.4652199074,2008-12-27,11:09:55
39.898678,116.210422,0,226,39809.4652777778,2008-12-27,11:10:00
39.898606,116.210364,0,228,39809.4653356481,2008-12-27,11:10:05
39.898556,116.210326,0,229,39809.4653935185,2008-12-27,11:10:10
39.898493,116.210327,0,228,39809.4654513889,2008-12-27,11:10:15
39.898391,116.210371,0,229,39809.4655092593,2008-12-27,11:10:20
39.898262,116.210289,0,222,39809.4655671296,2008-12-27,11:10:25
39.898121,116.210145,0,209,39809.465625,2008-12-27,11:10:30
39.89805,116.210009,0,201,39809.4656828704,2008-12-27,11:10:35
39.897996,116.209931,0,200,39809.4657407407,2008-12-27,11:10:40
39.897916,116.209882,0,202,39809.4657986111,2008-12-27,11:10:45
39.897852,116.209876,0,206,39809.4658564815,2008-12-27,11:10:50
39.897757,116.209965,0,212,39809.4659143519,2008-12-27,11:10:55
39.897688,116.210013,0,216,39809.4659722222,2008-12-27,11:11:00
39.897581,116.210062,0,218,39809.4660300926,2008-12-27,11:11:05
39.897469,116.210039,0,216,39809.466087963,2008-12-27,11:11:10
39.897373,116.210016,0,215,39809.4661458333,2008-12-27,11:11:15
39.89732,116.209978,0,214,39809.4662037037,2008-12-27,11:11:20
39.897274,116.209921,0,215,39809.4662615741,2008-12-27,11:11:25
39.897228,116.209893,0,214,39809.4663194444,2008-12-27,11:11:30
39.897167,116.209857,0,215,39809.4663773148,2008-12-27,11:11:35
39.897106,116.209842,0,219,39809.4664351852,2008-12-27,11:11:40
39.897097,116.209808,0,221,39809.4664930556,2008-12-27,11:11:45
39.897104,116.209749,0,225,39809.4665509259,2008-12-27,11:11:50
39.897131,116.209688,0,229,39809.4666087963,2008-12-27,11:11:55
39.897186,116.209619,0,232,39809.4666666667,2008-12-27,11:12:00
39.897228,116.209518,0,236,39809.466724537,2008-12-27,11:12:05
39.897256,116.209395,0,241,39809.4667824074,2008-12-27,11:12:10
39.897274,116.209282,0,245,39809.4668402778,2008-12-27,11:12:15
39.897277,116.209157,0,249,39809.4668981481,2008-12-27,11:12:20
39.897284,116.209078,0,257,39809.4669560185,2008-12-27,11:12:25
39.897275,116.208988,0,265,39809.4670138889,2008-12-27,11:12:30
39.897262,116.208912,0,275,39809.4670717593,2008-12-27,11:12:35
39.897252,116.208852,0,282,39809.4671296296,2008-12-27,11:12:40
39.897208,116.208841,0,288,39809.4671875,2008-12-27,11:12:45
39.897165,116.208831,0,292,39809.4672453704,2008-12-27,11:12:50
39.897083,116.208772,0,294,39809.4673032407,2008-12-27,11:12:55
39.896959,116.208604,0,289,39809.4673611111,2008-12-27,11:13:00
39.896941,116.20868,0,287,39809.4674189815,2008-12-27,11:13:05
39.896898,116.208863,0,288,39809.4674768519,2008-12-27,11:13:10
39.896863,116.208861,0,296,39809.4675347222,2008-12-27,11:13:15
39.896797,116.208784,0,293,39809.4675925926,2008-12-27,11:13:20
39.896756,116.20875,0,290,39809.467650463,2008-12-27,11:13:25
39.896687,116.208695,0,290,39809.4677083333,2008-12-27,11:13:30
39.896669,116.208716,0,291,39809.4677662037,2008-12-27,11:13:35
39.896611,116.208814,0,291,39809.4678240741,2008-12-27,11:13:40
39.896522,116.208981,0,289,39809.4678819444,2008-12-27,11:13:45
39.89645,116.209121,0,295,39809.4679398148,2008-12-27,11:13:50
39.896421,116.209224,0,302,39809.4679976852,2008-12-27,11:13:55
39.896437,116.209254,0,305,39809.4680555556,2008-12-27,11:14:00
39.896419,116.209238,0,304,39809.4681134259,2008-12-27,11:14:05
