# Supplementary material for: A location privacy protection method based on blockchain and threshold cryptography
Source: PLoS One. 2025 Jun 4;20(6):e0324551. doi: 10.1371/journal.pone.0324551 (PMC12136415; doi:10.1371/journal.pone.0324551)
Supplement: S1 File — (ZIP) [file pone.0324551.s001.zip › Data/002/Trajectory/20081228233936.plt]

Geolife trajectory
WGS 84
Altitude is in Feet
Reserved 3
0,2,255,My Track,0,0,2,8421376
0
39.895697,116.209756,0,395,39810.9858333333,2008-12-28,23:39:36
39.896046,116.210078,0,278,39810.9858912037,2008-12-28,23:39:41
39.895947,116.210146,0,294,39810.9859490741,2008-12-28,23:39:46
39.896025,116.210207,0,258,39810.9860069444,2008-12-28,23:39:51
39.896102,116.210258,0,229,39810.9860648148,2008-12-28,23:39:56
39.896137,116.210241,0,223,39810.9861226852,2008-12-28,23:40:01
39.896194,116.21028,0,201,39810.9861805556,2008-12-28,23:40:06
39.896222,116.210306,0,194,39810.9862384259,2008-12-28,23:40:11
39.896273,116.210324,0,175,39810.9862962963,2008-12-28,23:40:16
39.896519,116.210463,0,169,39810.9901157407,2008-12-28,23:45:46
39.896564,116.210407,0,170,39810.9901736111,2008-12-28,23:45:51
39.905787,116.207807,0,394,39810.9966550926,2008-12-28,23:55:11
39.905822,116.207817,0,365,39810.996712963,2008-12-28,23:55:16
39.905903,116.207875,0,345,39810.9967708333,2008-12-28,23:55:21
39.905996,116.20782,0,333,39810.9968287037,2008-12-28,23:55:26
39.906055,116.207733,0,326,39810.9968865741,2008-12-28,23:55:31
39.906102,116.207768,0,321,39810.9969444444,2008-12-28,23:55:36
39.906146,116.207907,0,319,39810.9970023148,2008-12-28,23:55:41
39.906131,116.208026,0,318,39810.9970601852,2008-12-28,23:55:46
39.906095,116.208066,0,317,39810.9971180556,2008-12-28,23:55:51
39.90603,116.208111,0,316,39810.9971759259,2008-12-28,23:55:56
39.905984,116.208083,0,314,39810.9972337963,2008-12-28,23:56:01
39.90594,116.208069,0,314,39810.9972916667,2008-12-28,23:56:06
39.905919,116.208043,0,313,39810.997349537,2008-12-28,23:56:11
39.905912,116.207989,0,311,39810.9974074074,2008-12-28,23:56:16
39.905891,116.207944,0,310,39810.9974652778,2008-12-28,23:56:21
39.905898,116.207905,0,310,39810.9975231481,2008-12-28,23:56:26
39.905932,116.207784,0,310,39810.9975810185,2008-12-28,23:56:31
39.905918,116.207662,0,311,39810.9976388889,2008-12-28,23:56:36
39.905901,116.207599,0,312,39810.9976967593,2008-12-28,23:56:41
39.905918,116.207519,0,314,39810.9977546296,2008-12-28,23:56:46
39.905915,116.207356,0,317,39810.9978703704,2008-12-28,23:56:56
39.905878,116.207185,0,320,39810.9980439815,2008-12-28,23:57:11
39.905891,116.20712,0,321,39810.9981018519,2008-12-28,23:57:16
39.905855,116.207026,0,321,39810.9981597222,2008-12-28,23:57:21
39.905848,116.206967,0,322,39810.9982175926,2008-12-28,23:57:26
39.905762,116.206883,0,322,39810.9983333333,2008-12-28,23:57:36
39.905789,116.206784,0,323,39810.9985069444,2008-12-28,23:57:51
39.905793,116.206732,0,323,39810.9985648148,2008-12-28,23:57:56
39.905815,116.206642,0,323,39810.9987384259,2008-12-28,23:58:11
39.905765,116.206545,0,322,39810.9987962963,2008-12-28,23:58:16
39.905737,116.206551,0,322,39810.9988541667,2008-12-28,23:58:21
