# Supplementary material for: A location privacy protection method based on blockchain and threshold cryptography
Source: PLoS One. 2025 Jun 4;20(6):e0324551. doi: 10.1371/journal.pone.0324551 (PMC12136415; doi:10.1371/journal.pone.0324551)
Supplement: S1 File — (ZIP) [file pone.0324551.s001.zip › Data/002/Trajectory/20081231081039.plt]

Geolife trajectory
WGS 84
Altitude is in Feet
Reserved 3
0,2,255,My Track,0,0,2,8421376
0
39.902306,116.367091,0,492,39813.3407291667,2008-12-31,08:10:39
39.90227,116.36705,0,492,39813.340787037,2008-12-31,08:10:44
39.902229,116.367071,0,492,39813.3408449074,2008-12-31,08:10:49
39.902206,116.367104,0,492,39813.3409027778,2008-12-31,08:10:54
39.902237,116.367146,0,492,39813.3409606481,2008-12-31,08:10:59
39.902218,116.367205,0,491,39813.3410185185,2008-12-31,08:11:04
39.902195,116.367222,0,492,39813.3410763889,2008-12-31,08:11:09
39.902294,116.367198,0,492,39813.3411342593,2008-12-31,08:11:14
39.902315,116.367193,0,492,39813.3411921296,2008-12-31,08:11:19
39.90278,116.368017,0,127,39813.34125,2008-12-31,08:11:24
39.902739,116.368036,0,135,39813.3413078704,2008-12-31,08:11:29
39.902631,116.368048,0,134,39813.3413657407,2008-12-31,08:11:34
39.902585,116.368059,0,127,39813.3414236111,2008-12-31,08:11:39
39.902566,116.36805,0,124,39813.3414814815,2008-12-31,08:11:44
39.902539,116.368042,0,123,39813.3415393519,2008-12-31,08:11:49
39.902534,116.368068,0,123,39813.3415972222,2008-12-31,08:11:54
39.902545,116.368096,0,119,39813.3416550926,2008-12-31,08:11:59
39.902527,116.368121,0,118,39813.341712963,2008-12-31,08:12:04
39.902536,116.368108,0,119,39813.3417708333,2008-12-31,08:12:09
39.90255,116.368104,0,121,39813.3418287037,2008-12-31,08:12:14
39.902563,116.368125,0,120,39813.3418865741,2008-12-31,08:12:19
39.902619,116.368125,0,119,39813.3419444444,2008-12-31,08:12:24
39.902656,116.368122,0,119,39813.3420023148,2008-12-31,08:12:29
39.902698,116.368108,0,118,39813.3420601852,2008-12-31,08:12:34
39.902677,116.368055,0,118,39813.3421180556,2008-12-31,08:12:39
39.902677,116.368055,0,118,39813.3421527778,2008-12-31,08:12:42
39.902682,116.36806,0,118,39813.3421759259,2008-12-31,08:12:44
39.902707,116.3681,0,117,39813.3422337963,2008-12-31,08:12:49
39.902713,116.368121,0,115,39813.3422916667,2008-12-31,08:12:54
39.902713,116.368121,0,115,39813.3423263889,2008-12-31,08:12:57
39.902713,116.368124,0,114,39813.342349537,2008-12-31,08:12:59
39.90271,116.368158,0,113,39813.3424074074,2008-12-31,08:13:04
39.902715,116.368182,0,111,39813.3424652778,2008-12-31,08:13:09
39.902692,116.368158,0,113,39813.3425231481,2008-12-31,08:13:14
39.902692,116.368158,0,113,39813.3425578704,2008-12-31,08:13:17
39.902692,116.368155,0,113,39813.3425810185,2008-12-31,08:13:19
39.902689,116.368145,0,113,39813.3426388889,2008-12-31,08:13:24
39.902663,116.368116,0,113,39813.3426967593,2008-12-31,08:13:29
39.902675,116.368136,0,112,39813.3427546296,2008-12-31,08:13:34
39.902675,116.368136,0,112,39813.3427893519,2008-12-31,08:13:37
39.902673,116.36813,0,112,39813.3428125,2008-12-31,08:13:39
39.902663,116.368137,0,113,39813.3428703704,2008-12-31,08:13:44
39.902663,116.368137,0,113,39813.3429050926,2008-12-31,08:13:47
39.902662,116.368145,0,113,39813.3429282407,2008-12-31,08:13:49
39.902652,116.368209,0,114,39813.3429861111,2008-12-31,08:13:54
39.902639,116.368304,0,116,39813.3430439815,2008-12-31,08:13:59
39.902605,116.368429,0,118,39813.3431018519,2008-12-31,08:14:04
39.902596,116.368507,0,120,39813.3431597222,2008-12-31,08:14:09
39.902579,116.368468,0,125,39813.3432175926,2008-12-31,08:14:14
39.902592,116.368455,0,128,39813.343275463,2008-12-31,08:14:19
39.902569,116.368472,0,127,39813.3433333333,2008-12-31,08:14:24
39.902599,116.368333,0,127,39813.3433912037,2008-12-31,08:14:29
39.902598,116.368348,0,127,39813.3434490741,2008-12-31,08:14:34
39.902628,116.368347,0,128,39813.3435069444,2008-12-31,08:14:39
39.902654,116.368338,0,126,39813.3435648148,2008-12-31,08:14:44
39.902635,116.36829,0,128,39813.3436226852,2008-12-31,08:14:49
39.902632,116.368218,0,129,39813.3436805556,2008-12-31,08:14:54
39.902631,116.368108,0,128,39813.3437384259,2008-12-31,08:14:59
39.902633,116.368,0,128,39813.3437962963,2008-12-31,08:15:04
39.902644,116.36796,0,128,39813.3438541667,2008-12-31,08:15:09
39.902655,116.367909,0,128,39813.343912037,2008-12-31,08:15:14
39.90265,116.36788,0,129,39813.3439699074,2008-12-31,08:15:19
39.902676,116.367911,0,130,39813.3440277778,2008-12-31,08:15:24
39.902683,116.367927,0,132,39813.3440856481,2008-12-31,08:15:29
39.902684,116.367955,0,130,39813.3441435185,2008-12-31,08:15:34
39.902682,116.367965,0,129,39813.3442013889,2008-12-31,08:15:39
39.902667,116.36803,0,126,39813.3442592593,2008-12-31,08:15:44
39.902651,116.368042,0,125,39813.3443171296,2008-12-31,08:15:49
39.902639,116.368053,0,125,39813.344375,2008-12-31,08:15:54
39.902577,116.368041,0,122,39813.3444328704,2008-12-31,08:15:59
39.902564,116.36801,0,122,39813.3444907407,2008-12-31,08:16:04
39.902561,116.368023,0,121,39813.3445486111,2008-12-31,08:16:09
39.902555,116.368033,0,121,39813.3446064815,2008-12-31,08:16:14
39.902524,116.368034,0,120,39813.3446643518,2008-12-31,08:16:19
39.902478,116.367974,0,120,39813.3447222222,2008-12-31,08:16:24
39.90246,116.367966,0,118,39813.3447800926,2008-12-31,08:16:29
39.902454,116.367948,0,118,39813.344837963,2008-12-31,08:16:34
39.902454,116.367948,0,118,39813.3448726852,2008-12-31,08:16:37
39.902456,116.367948,0,118,39813.3448958333,2008-12-31,08:16:39
39.902474,116.367973,0,117,39813.3449537037,2008-12-31,08:16:44
39.902514,116.368035,0,117,39813.3450115741,2008-12-31,08:16:49
39.902566,116.368115,0,117,39813.3450694444,2008-12-31,08:16:54
39.902578,116.368108,0,117,39813.3451273148,2008-12-31,08:16:59
39.902582,116.368114,0,116,39813.3451851852,2008-12-31,08:17:04
39.902582,116.368114,0,116,39813.3452199074,2008-12-31,08:17:07
39.902576,116.368108,0,116,39813.3452430556,2008-12-31,08:17:09
39.902648,116.3681,0,116,39813.3453009259,2008-12-31,08:17:14
39.90272,116.368084,0,113,39813.3453587963,2008-12-31,08:17:19
39.90271,116.368012,0,113,39813.3454166667,2008-12-31,08:17:24
39.902714,116.367984,0,116,39813.345474537,2008-12-31,08:17:29
39.902702,116.367978,0,119,39813.3455324074,2008-12-31,08:17:34
39.902724,116.367938,0,130,39813.3455902778,2008-12-31,08:17:39
39.902845,116.367803,0,148,39813.3456481481,2008-12-31,08:17:44
39.902969,116.367663,0,172,39813.3457060185,2008-12-31,08:17:49
39.903018,116.367594,0,189,39813.3457638889,2008-12-31,08:17:54
39.903,116.367576,0,199,39813.3458217593,2008-12-31,08:17:59
39.903025,116.367572,0,199,39813.3458796296,2008-12-31,08:18:04
39.903046,116.367565,0,203,39813.3459375,2008-12-31,08:18:09
39.903086,116.367595,0,211,39813.3459953704,2008-12-31,08:18:14
39.903226,116.367601,0,223,39813.3460532407,2008-12-31,08:18:19
39.90336,116.367593,0,238,39813.3461111111,2008-12-31,08:18:24
39.903398,116.367565,0,251,39813.3461689815,2008-12-31,08:18:29
39.90338,116.367602,0,257,39813.3462268518,2008-12-31,08:18:34
39.903429,116.367565,0,259,39813.3462847222,2008-12-31,08:18:39
39.903465,116.367571,0,263,39813.3463425926,2008-12-31,08:18:44
39.903515,116.367547,0,264,39813.346400463,2008-12-31,08:18:49
39.903708,116.367417,0,261,39813.3464583333,2008-12-31,08:18:54
39.903848,116.367433,0,260,39813.3465162037,2008-12-31,08:18:59
39.903973,116.36749,0,255,39813.3465740741,2008-12-31,08:19:04
39.904024,116.36751,0,251,39813.3466319444,2008-12-31,08:19:09
39.904038,116.367512,0,250,39813.3466898148,2008-12-31,08:19:14
39.904051,116.367516,0,250,39813.3467476852,2008-12-31,08:19:19
39.904039,116.367489,0,251,39813.3468055556,2008-12-31,08:19:24
39.904025,116.36747,0,251,39813.3468634259,2008-12-31,08:19:29
39.90402,116.36746,0,252,39813.3469212963,2008-12-31,08:19:34
39.90402,116.367439,0,252,39813.3469791667,2008-12-31,08:19:39
39.904028,116.367423,0,253,39813.347037037,2008-12-31,08:19:44
39.904104,116.367417,0,251,39813.3470949074,2008-12-31,08:19:49
39.904253,116.367425,0,245,39813.3471527778,2008-12-31,08:19:54
39.904353,116.367468,0,242,39813.3472106481,2008-12-31,08:19:59
39.90443,116.367504,0,241,39813.3472685185,2008-12-31,08:20:04
39.904455,116.367552,0,236,39813.3473263889,2008-12-31,08:20:09
39.904485,116.367598,0,233,39813.3473842593,2008-12-31,08:20:14
39.904655,116.367794,0,245,39813.3474421296,2008-12-31,08:20:19
39.904827,116.368141,0,262,39813.3475,2008-12-31,08:20:24
39.905064,116.36872,0,277,39813.3475578704,2008-12-31,08:20:29
39.905177,116.368984,0,270,39813.3476157407,2008-12-31,08:20:34
39.905252,116.369214,0,267,39813.3476736111,2008-12-31,08:20:39
39.905281,116.36932,0,260,39813.3477314815,2008-12-31,08:20:44
39.905283,116.369392,0,253,39813.3477893519,2008-12-31,08:20:49
39.905265,116.369454,0,249,39813.3478472222,2008-12-31,08:20:54
39.905256,116.369442,0,247,39813.3479050926,2008-12-31,08:20:59
39.905259,116.36942,0,243,39813.347962963,2008-12-31,08:21:04
39.905259,116.36942,0,243,39813.3479976852,2008-12-31,08:21:07
39.905258,116.369413,0,243,39813.3480208333,2008-12-31,08:21:09
39.905258,116.369404,0,243,39813.3480787037,2008-12-31,08:21:14
39.905257,116.369401,0,243,39813.3481365741,2008-12-31,08:21:19
39.905259,116.3694,0,243,39813.3481944444,2008-12-31,08:21:24
39.905255,116.369397,0,242,39813.3482523148,2008-12-31,08:21:29
39.905253,116.369401,0,242,39813.3483101852,2008-12-31,08:21:34
39.905253,116.369401,0,242,39813.3483449074,2008-12-31,08:21:37
39.905253,116.369403,0,242,39813.3483680556,2008-12-31,08:21:39
39.905259,116.369384,0,241,39813.3484259259,2008-12-31,08:21:44
39.905321,116.369343,0,240,39813.3484837963,2008-12-31,08:21:49
39.905386,116.369361,0,241,39813.3485416667,2008-12-31,08:21:54
39.905442,116.369337,0,240,39813.348599537,2008-12-31,08:21:59
39.905488,116.369306,0,238,39813.3486574074,2008-12-31,08:22:04
39.905617,116.369278,0,235,39813.3487152778,2008-12-31,08:22:09
39.905787,116.369207,0,235,39813.3487731481,2008-12-31,08:22:14
39.905887,116.369083,0,231,39813.3488310185,2008-12-31,08:22:19
39.905847,116.36883,0,220,39813.3488888889,2008-12-31,08:22:24
39.905743,116.368555,0,213,39813.3489467593,2008-12-31,08:22:29
39.905716,116.368497,0,208,39813.3490046296,2008-12-31,08:22:34
39.905699,116.368472,0,206,39813.3490625,2008-12-31,08:22:39
39.905682,116.368449,0,205,39813.3491203704,2008-12-31,08:22:44
39.905663,116.368436,0,203,39813.3491782407,2008-12-31,08:22:49
39.905639,116.368426,0,201,39813.3492361111,2008-12-31,08:22:54
39.905613,116.368414,0,200,39813.3492939815,2008-12-31,08:22:59
39.905581,116.368383,0,198,39813.3493518519,2008-12-31,08:23:04
39.905574,116.368379,0,197,39813.3494097222,2008-12-31,08:23:09
39.905574,116.368379,0,197,39813.3494444444,2008-12-31,08:23:12
39.905573,116.36838,0,196,39813.3494675926,2008-12-31,08:23:14
39.905567,116.368364,0,196,39813.349525463,2008-12-31,08:23:19
39.90555,116.368312,0,196,39813.3495833333,2008-12-31,08:23:24
39.905528,116.368265,0,196,39813.3496412037,2008-12-31,08:23:29
39.905514,116.368243,0,196,39813.3496990741,2008-12-31,08:23:34
39.905501,116.368214,0,197,39813.3497569444,2008-12-31,08:23:39
39.905492,116.368193,0,197,39813.3498148148,2008-12-31,08:23:44
39.905485,116.368168,0,197,39813.3498726852,2008-12-31,08:23:49
39.905485,116.36815,0,197,39813.3499305556,2008-12-31,08:23:54
39.905491,116.368123,0,198,39813.3499884259,2008-12-31,08:23:59
39.905511,116.36809,0,198,39813.3500462963,2008-12-31,08:24:04
39.905609,116.36798,0,198,39813.3501041667,2008-12-31,08:24:09
39.905757,116.367915,0,198,39813.350162037,2008-12-31,08:24:14
39.90585,116.36786,0,198,39813.3502199074,2008-12-31,08:24:19
39.905894,116.367806,0,207,39813.3502777778,2008-12-31,08:24:24
39.905939,116.367771,0,214,39813.3503356481,2008-12-31,08:24:29
39.905942,116.367735,0,203,39813.3503935185,2008-12-31,08:24:34
39.905955,116.367723,0,195,39813.3504513889,2008-12-31,08:24:39
39.905969,116.367728,0,190,39813.3505092593,2008-12-31,08:24:44
39.90596,116.367732,0,187,39813.3505671296,2008-12-31,08:24:49
39.905945,116.367725,0,184,39813.350625,2008-12-31,08:24:54
39.905936,116.36772,0,183,39813.3506828704,2008-12-31,08:24:59
39.905942,116.367717,0,182,39813.3507407407,2008-12-31,08:25:04
39.905942,116.367717,0,182,39813.350775463,2008-12-31,08:25:07
39.90595,116.36772,0,182,39813.3507986111,2008-12-31,08:25:09
39.905963,116.367717,0,182,39813.3508564815,2008-12-31,08:25:14
39.905963,116.367717,0,182,39813.3508912037,2008-12-31,08:25:17
39.905963,116.367723,0,182,39813.3509143519,2008-12-31,08:25:19
39.905953,116.367714,0,181,39813.3509722222,2008-12-31,08:25:24
39.905953,116.367714,0,181,39813.3510069444,2008-12-31,08:25:27
39.905945,116.367722,0,181,39813.3510300926,2008-12-31,08:25:29
39.90598,116.367703,0,179,39813.351087963,2008-12-31,08:25:34
39.905938,116.367662,0,176,39813.3511458333,2008-12-31,08:25:39
39.905889,116.367483,0,172,39813.3512037037,2008-12-31,08:25:44
39.905933,116.366989,0,168,39813.3512615741,2008-12-31,08:25:49
39.905988,116.366404,0,163,39813.3513194444,2008-12-31,08:25:54
39.905997,116.365807,0,156,39813.3513773148,2008-12-31,08:25:59
39.905996,116.365231,0,147,39813.3514351852,2008-12-31,08:26:04
39.906009,116.364665,0,137,39813.3514930556,2008-12-31,08:26:09
39.905982,116.364097,0,127,39813.3515509259,2008-12-31,08:26:14
39.905983,116.363511,0,118,39813.3516087963,2008-12-31,08:26:19
39.905968,116.362796,0,116,39813.3516666667,2008-12-31,08:26:24
39.905897,116.361975,0,122,39813.351724537,2008-12-31,08:26:29
39.905899,116.361496,0,120,39813.3517824074,2008-12-31,08:26:34
39.905917,116.36099,0,117,39813.3518402778,2008-12-31,08:26:39
39.905916,116.360446,0,115,39813.3518981481,2008-12-31,08:26:44
39.905928,116.359868,0,112,39813.3519560185,2008-12-31,08:26:49
39.905949,116.359281,0,111,39813.3520138889,2008-12-31,08:26:54
39.905986,116.358741,0,110,39813.3520717593,2008-12-31,08:26:59
39.905981,116.358197,0,117,39813.3521296296,2008-12-31,08:27:04
39.906126,116.35775,0,128,39813.3521875,2008-12-31,08:27:09
39.906196,116.357697,0,137,39813.3522453704,2008-12-31,08:27:14
39.906188,116.357711,0,138,39813.3523032407,2008-12-31,08:27:19
39.906174,116.357705,0,140,39813.3523611111,2008-12-31,08:27:24
39.906098,116.357639,0,145,39813.3524189815,2008-12-31,08:27:29
39.905737,116.35716,0,173,39813.3524768518,2008-12-31,08:27:34
39.905713,116.357097,0,182,39813.3525347222,2008-12-31,08:27:39
39.905713,116.357097,0,182,39813.3525694444,2008-12-31,08:27:42
39.905714,116.357089,0,185,39813.3525925926,2008-12-31,08:27:44
39.905684,116.357092,0,186,39813.352650463,2008-12-31,08:27:49
39.90565,116.357115,0,188,39813.3527083333,2008-12-31,08:27:54
39.905627,116.35714,0,191,39813.3527662037,2008-12-31,08:27:59
39.905625,116.357149,0,192,39813.3528240741,2008-12-31,08:28:04
39.905642,116.35714,0,194,39813.3528819444,2008-12-31,08:28:09
39.905666,116.357123,0,195,39813.3529398148,2008-12-31,08:28:14
39.905683,116.357106,0,196,39813.3529976852,2008-12-31,08:28:19
39.905689,116.35701,0,198,39813.3530555556,2008-12-31,08:28:24
39.905694,116.356725,0,202,39813.3531134259,2008-12-31,08:28:29
39.905706,116.356292,0,215,39813.3531712963,2008-12-31,08:28:34
39.905719,116.355782,0,223,39813.3532291667,2008-12-31,08:28:39
39.905727,116.355206,0,226,39813.353287037,2008-12-31,08:28:44
39.905751,116.354631,0,231,39813.3533449074,2008-12-31,08:28:49
39.905777,116.354066,0,232,39813.3534027778,2008-12-31,08:28:54
39.905797,116.35353,0,233,39813.3534606481,2008-12-31,08:28:59
39.905762,116.353041,0,232,39813.3535185185,2008-12-31,08:29:04
39.905759,116.352602,0,234,39813.3535763889,2008-12-31,08:29:09
39.905736,116.352157,0,241,39813.3536342593,2008-12-31,08:29:14
39.905748,116.351901,0,244,39813.3536921296,2008-12-31,08:29:19
39.905783,116.351868,0,247,39813.35375,2008-12-31,08:29:24
39.905781,116.351857,0,252,39813.3538078704,2008-12-31,08:29:29
39.905786,116.351844,0,253,39813.3538657407,2008-12-31,08:29:34
39.905786,116.351831,0,254,39813.3539236111,2008-12-31,08:29:39
39.905771,116.351802,0,255,39813.3539814815,2008-12-31,08:29:44
39.905793,116.351775,0,258,39813.3540393518,2008-12-31,08:29:49
39.905758,116.351639,0,273,39813.3540972222,2008-12-31,08:29:54
39.905694,116.35138,0,275,39813.3541550926,2008-12-31,08:29:59
39.905663,116.35093,0,266,39813.354212963,2008-12-31,08:30:04
39.905664,116.350395,0,259,39813.3542708333,2008-12-31,08:30:09
39.905666,116.349815,0,251,39813.3543287037,2008-12-31,08:30:14
39.905691,116.349246,0,243,39813.3543865741,2008-12-31,08:30:19
39.905716,116.348666,0,238,39813.3544444444,2008-12-31,08:30:24
39.905738,116.348047,0,232,39813.3545023148,2008-12-31,08:30:29
39.905768,116.347556,0,228,39813.3545601852,2008-12-31,08:30:34
39.905817,116.347189,0,223,39813.3546180556,2008-12-31,08:30:39
39.905826,116.346783,0,221,39813.3546759259,2008-12-31,08:30:44
39.905837,116.346394,0,218,39813.3547337963,2008-12-31,08:30:49
39.905872,116.346142,0,215,39813.3547916667,2008-12-31,08:30:54
39.905939,116.346022,0,209,39813.354849537,2008-12-31,08:30:59
39.906109,116.34602,0,208,39813.3549074074,2008-12-31,08:31:04
39.906329,116.346087,0,206,39813.3549652778,2008-12-31,08:31:09
39.906547,116.3461,0,190,39813.3550231481,2008-12-31,08:31:14
39.90664,116.346152,0,184,39813.3550810185,2008-12-31,08:31:19
39.906762,116.346228,0,173,39813.3551388889,2008-12-31,08:31:24
39.906827,116.346355,0,171,39813.3551967593,2008-12-31,08:31:29
39.906875,116.3464,0,164,39813.3552546296,2008-12-31,08:31:34
39.90691,116.346455,0,161,39813.3553125,2008-12-31,08:31:39
39.906934,116.346532,0,163,39813.3553703704,2008-12-31,08:31:44
39.906934,116.346553,0,166,39813.3554282407,2008-12-31,08:31:49
39.906941,116.34653,0,165,39813.3554861111,2008-12-31,08:31:54
39.906948,116.346517,0,164,39813.3555439815,2008-12-31,08:31:59
39.906969,116.346532,0,164,39813.3556018519,2008-12-31,08:32:04
39.906979,116.346556,0,164,39813.3556597222,2008-12-31,08:32:09
39.907016,116.346606,0,164,39813.3557175926,2008-12-31,08:32:14
39.907125,116.346713,0,166,39813.355775463,2008-12-31,08:32:19
39.907255,116.346844,0,166,39813.3558333333,2008-12-31,08:32:24
39.907424,116.346936,0,150,39813.3558912037,2008-12-31,08:32:29
39.907455,116.346999,0,141,39813.3559490741,2008-12-31,08:32:34
39.907476,116.346955,0,122,39813.3560069444,2008-12-31,08:32:39
39.907528,116.346926,0,109,39813.3560648148,2008-12-31,08:32:44
39.907581,116.34694,0,96,39813.3561226852,2008-12-31,08:32:49
39.907631,116.346887,0,88,39813.3561805556,2008-12-31,08:32:54
39.907694,116.346818,0,81,39813.3562384259,2008-12-31,08:32:59
39.907718,116.346805,0,73,39813.3562962963,2008-12-31,08:33:04
39.907712,116.346849,0,69,39813.3563541667,2008-12-31,08:33:09
39.907712,116.346862,0,67,39813.356412037,2008-12-31,08:33:14
39.907735,116.3468,0,66,39813.3564699074,2008-12-31,08:33:19
39.907801,116.346758,0,67,39813.3565277778,2008-12-31,08:33:24
39.907842,116.346705,0,67,39813.3565856481,2008-12-31,08:33:29
39.907823,116.346663,0,71,39813.3566435185,2008-12-31,08:33:34
39.90782,116.346641,0,71,39813.3567013889,2008-12-31,08:33:39
39.907806,116.346584,0,74,39813.3567592593,2008-12-31,08:33:44
39.907831,116.346569,0,77,39813.3568171296,2008-12-31,08:33:49
39.907875,116.346585,0,77,39813.356875,2008-12-31,08:33:54
39.907868,116.346568,0,81,39813.3569328704,2008-12-31,08:33:59
39.907914,116.346558,0,84,39813.3569907407,2008-12-31,08:34:04
39.907933,116.346565,0,79,39813.3570486111,2008-12-31,08:34:09
39.907919,116.346573,0,78,39813.3571064815,2008-12-31,08:34:14
39.907928,116.346624,0,76,39813.3571643519,2008-12-31,08:34:19
39.907921,116.346634,0,78,39813.3572222222,2008-12-31,08:34:24
39.907923,116.34665,0,80,39813.3572800926,2008-12-31,08:34:29
39.907908,116.346659,0,81,39813.357337963,2008-12-31,08:34:34
39.907933,116.346682,0,79,39813.3573958333,2008-12-31,08:34:39
39.907945,116.346739,0,84,39813.3574537037,2008-12-31,08:34:44
39.907954,116.346752,0,86,39813.3575115741,2008-12-31,08:34:49
39.90796,116.346726,0,84,39813.3575694444,2008-12-31,08:34:54
39.907992,116.346697,0,82,39813.3576273148,2008-12-31,08:34:59
39.908024,116.34671,0,81,39813.3576851852,2008-12-31,08:35:04
39.908104,116.346697,0,76,39813.3577430556,2008-12-31,08:35:09
39.908256,116.346648,0,72,39813.3578009259,2008-12-31,08:35:14
39.908462,116.346677,0,71,39813.3578587963,2008-12-31,08:35:19
39.908763,116.346764,0,70,39813.3579166667,2008-12-31,08:35:24
39.909138,116.346823,0,71,39813.357974537,2008-12-31,08:35:29
39.909501,116.346826,0,69,39813.3580324074,2008-12-31,08:35:34
39.909866,116.346758,0,52,39813.3580902778,2008-12-31,08:35:39
39.910221,116.346744,0,57,39813.3581481481,2008-12-31,08:35:44
39.910578,116.34673,0,53,39813.3582060185,2008-12-31,08:35:49
39.91096,116.346743,0,40,39813.3582638889,2008-12-31,08:35:54
39.911274,116.34672,0,33,39813.3583217593,2008-12-31,08:35:59
39.911557,116.346685,0,28,39813.3583796296,2008-12-31,08:36:04
39.911754,116.346783,0,47,39813.3584375,2008-12-31,08:36:09
39.911928,116.346903,0,61,39813.3584953704,2008-12-31,08:36:14
39.91195,116.346887,0,70,39813.3585532407,2008-12-31,08:36:19
39.911936,116.34683,0,68,39813.3586111111,2008-12-31,08:36:24
39.911994,116.346824,0,69,39813.3586689815,2008-12-31,08:36:29
39.912117,116.346847,0,68,39813.3587268519,2008-12-31,08:36:34
39.912166,116.346874,0,73,39813.3587847222,2008-12-31,08:36:39
39.912112,116.34685,0,74,39813.3588425926,2008-12-31,08:36:44
39.912089,116.34684,0,76,39813.358900463,2008-12-31,08:36:49
39.91208,116.346851,0,79,39813.3589583333,2008-12-31,08:36:54
39.912074,116.346861,0,80,39813.3590162037,2008-12-31,08:36:59
39.912053,116.346865,0,81,39813.3590740741,2008-12-31,08:37:04
39.912053,116.346849,0,83,39813.3591319444,2008-12-31,08:37:09
39.912161,116.34684,0,83,39813.3591898148,2008-12-31,08:37:14
39.912333,116.346841,0,81,39813.3592476852,2008-12-31,08:37:19
39.912616,116.34687,0,82,39813.3593055556,2008-12-31,08:37:24
39.912968,116.346974,0,77,39813.3593634259,2008-12-31,08:37:29
39.913329,116.34709,0,69,39813.3594212963,2008-12-31,08:37:34
39.913785,116.347134,0,64,39813.3594791667,2008-12-31,08:37:39
39.914302,116.347288,0,63,39813.359537037,2008-12-31,08:37:44
39.914819,116.347484,0,63,39813.3595949074,2008-12-31,08:37:49
39.915264,116.347588,0,66,39813.3596527778,2008-12-31,08:37:54
39.915723,116.347601,0,66,39813.3597106481,2008-12-31,08:37:59
39.91612,116.347634,0,62,39813.3597685185,2008-12-31,08:38:04
39.916436,116.347727,0,58,39813.3598263889,2008-12-31,08:38:09
39.91663,116.347864,0,54,39813.3598842593,2008-12-31,08:38:14
39.916631,116.347935,0,53,39813.3599421296,2008-12-31,08:38:19
39.916618,116.34796,0,54,39813.36,2008-12-31,08:38:24
39.916619,116.348002,0,56,39813.3600578704,2008-12-31,08:38:29
39.916629,116.348045,0,59,39813.3601157407,2008-12-31,08:38:34
39.916629,116.348067,0,62,39813.3601736111,2008-12-31,08:38:39
39.916715,116.34804,0,62,39813.3602314815,2008-12-31,08:38:44
39.916919,116.347919,0,64,39813.3602893518,2008-12-31,08:38:49
39.917122,116.347755,0,66,39813.3603472222,2008-12-31,08:38:54
39.917239,116.347559,0,62,39813.3604050926,2008-12-31,08:38:59
39.917361,116.347313,0,62,39813.360462963,2008-12-31,08:39:04
39.917403,116.347007,0,62,39813.3605208333,2008-12-31,08:39:09
39.917202,116.346442,0,60,39813.3605787037,2008-12-31,08:39:14
39.917153,116.34578,0,58,39813.3606365741,2008-12-31,08:39:19
39.917154,116.345186,0,65,39813.3606944444,2008-12-31,08:39:24
39.917124,116.344526,0,75,39813.3607523148,2008-12-31,08:39:29
39.917131,116.343944,0,81,39813.3608101852,2008-12-31,08:39:34
39.917106,116.343324,0,92,39813.3608680556,2008-12-31,08:39:39
39.917045,116.3427,0,108,39813.3609259259,2008-12-31,08:39:44
39.916956,116.342056,0,120,39813.3609837963,2008-12-31,08:39:49
39.916957,116.341494,0,131,39813.3610416667,2008-12-31,08:39:54
39.91696,116.340998,0,143,39813.361099537,2008-12-31,08:39:59
39.916998,116.340633,0,151,39813.3611574074,2008-12-31,08:40:04
39.917013,116.340254,0,160,39813.3612152778,2008-12-31,08:40:09
39.917057,116.33989,0,165,39813.3612731481,2008-12-31,08:40:14
39.91713,116.339755,0,171,39813.3613310185,2008-12-31,08:40:19
39.917116,116.339751,0,183,39813.3613888889,2008-12-31,08:40:24
39.917062,116.339754,0,196,39813.3614467593,2008-12-31,08:40:29
39.917063,116.339763,0,202,39813.3615046296,2008-12-31,08:40:34
39.917085,116.33977,0,206,39813.3615625,2008-12-31,08:40:39
39.917103,116.339779,0,209,39813.3616203704,2008-12-31,08:40:44
39.917207,116.339789,0,217,39813.3616782407,2008-12-31,08:40:49
39.917278,116.339751,0,225,39813.3617361111,2008-12-31,08:40:54
39.917365,116.339721,0,230,39813.3617939815,2008-12-31,08:40:59
39.917487,116.339768,0,230,39813.3618518518,2008-12-31,08:41:04
39.917827,116.339968,0,225,39813.3619097222,2008-12-31,08:41:09
39.917078,116.3395,0,206,39813.3619675926,2008-12-31,08:41:14
39.916859,116.339232,0,208,39813.362025463,2008-12-31,08:41:19
39.916867,116.33895,0,204,39813.3620833333,2008-12-31,08:41:24
39.917017,116.338718,0,200,39813.3621412037,2008-12-31,08:41:29
39.917381,116.33856,0,186,39813.3621990741,2008-12-31,08:41:34
39.917783,116.338526,0,179,39813.3622569444,2008-12-31,08:41:39
39.91824,116.338501,0,169,39813.3623148148,2008-12-31,08:41:44
39.918712,116.338518,0,163,39813.3623726852,2008-12-31,08:41:49
39.919175,116.33854,0,154,39813.3624305556,2008-12-31,08:41:54
39.919622,116.338562,0,144,39813.3624884259,2008-12-31,08:41:59
39.920072,116.338576,0,137,39813.3625462963,2008-12-31,08:42:04
39.920519,116.338532,0,120,39813.3626041667,2008-12-31,08:42:09
39.92087,116.338484,0,132,39813.362662037,2008-12-31,08:42:14
39.921032,116.338395,0,123,39813.3627199074,2008-12-31,08:42:19
39.921028,116.338352,0,115,39813.3627777778,2008-12-31,08:42:24
39.921003,116.338287,0,108,39813.3628356481,2008-12-31,08:42:29
39.920951,116.338233,0,100,39813.3628935185,2008-12-31,08:42:34
39.920909,116.338213,0,92,39813.3629513889,2008-12-31,08:42:39
39.920906,116.338315,0,80,39813.3630092593,2008-12-31,08:42:44
39.920959,116.338439,0,72,39813.3630671296,2008-12-31,08:42:49
39.921021,116.338513,0,66,39813.363125,2008-12-31,08:42:54
39.921064,116.338564,0,68,39813.3631828704,2008-12-31,08:42:59
39.921056,116.338622,0,70,39813.3632407407,2008-12-31,08:43:04
39.92108,116.338667,0,70,39813.3632986111,2008-12-31,08:43:09
39.92108,116.338667,0,70,39813.3633333333,2008-12-31,08:43:12
39.921078,116.33866,0,92,39813.3633564815,2008-12-31,08:43:14
39.921085,116.338649,0,97,39813.3634143519,2008-12-31,08:43:19
39.921085,116.338649,0,97,39813.3634490741,2008-12-31,08:43:22
39.921087,116.338642,0,97,39813.3634722222,2008-12-31,08:43:24
39.921092,116.338632,0,94,39813.3635300926,2008-12-31,08:43:29
39.92108,116.338611,0,93,39813.363587963,2008-12-31,08:43:34
39.921108,116.338568,0,95,39813.3636458333,2008-12-31,08:43:39
39.921306,116.338528,0,94,39813.3637037037,2008-12-31,08:43:44
39.921513,116.338521,0,94,39813.3637615741,2008-12-31,08:43:49
39.921721,116.338506,0,99,39813.3638194444,2008-12-31,08:43:54
39.921998,116.338441,0,100,39813.3638773148,2008-12-31,08:43:59
39.922336,116.338415,0,100,39813.3639351852,2008-12-31,08:44:04
39.922743,116.338373,0,102,39813.3639930556,2008-12-31,08:44:09
39.923175,116.338327,0,103,39813.3640509259,2008-12-31,08:44:14
39.923558,116.338286,0,99,39813.3641087963,2008-12-31,08:44:19
39.923901,116.338229,0,100,39813.3641666667,2008-12-31,08:44:24
39.92422,116.338175,0,104,39813.364224537,2008-12-31,08:44:29
39.924586,116.338138,0,102,39813.3642824074,2008-12-31,08:44:34
39.925006,116.338082,0,101,39813.3643402778,2008-12-31,08:44:39
39.925426,116.338038,0,95,39813.3643981481,2008-12-31,08:44:44
39.925815,116.338008,0,97,39813.3644560185,2008-12-31,08:44:49
39.926092,116.337928,0,96,39813.3645138889,2008-12-31,08:44:54
39.926288,116.33791,0,99,39813.3645717593,2008-12-31,08:44:59
39.926287,116.337887,0,100,39813.3646296296,2008-12-31,08:45:04
39.926254,116.337886,0,101,39813.3646875,2008-12-31,08:45:09
39.926254,116.337886,0,101,39813.3647222222,2008-12-31,08:45:12
39.92625,116.337881,0,100,39813.3647453704,2008-12-31,08:45:14
39.926237,116.337853,0,99,39813.3648032407,2008-12-31,08:45:19
39.926226,116.337819,0,99,39813.3648611111,2008-12-31,08:45:24
39.926217,116.337791,0,98,39813.3649189815,2008-12-31,08:45:29
39.926217,116.337769,0,98,39813.3649768519,2008-12-31,08:45:34
39.926217,116.337769,0,98,39813.3650115741,2008-12-31,08:45:37
39.926214,116.337769,0,98,39813.3650347222,2008-12-31,08:45:39
39.926218,116.33779,0,98,39813.3650925926,2008-12-31,08:45:44
39.926222,116.337812,0,98,39813.365150463,2008-12-31,08:45:49
39.926302,116.337863,0,100,39813.3652083333,2008-12-31,08:45:54
39.926502,116.337872,0,102,39813.3652662037,2008-12-31,08:45:59
39.926697,116.33793,0,102,39813.3653240741,2008-12-31,08:46:04
39.926869,116.33794,0,103,39813.3653819444,2008-12-31,08:46:09
39.927098,116.337897,0,103,39813.3654398148,2008-12-31,08:46:14
39.927406,116.337866,0,87,39813.3654976852,2008-12-31,08:46:19
39.927719,116.337875,0,75,39813.3655555556,2008-12-31,08:46:24
39.927918,116.337865,0,82,39813.3656134259,2008-12-31,08:46:29
39.928004,116.337844,0,81,39813.3656712963,2008-12-31,08:46:34
39.927998,116.337773,0,78,39813.3657291667,2008-12-31,08:46:39
39.927937,116.337873,0,57,39813.365787037,2008-12-31,08:46:44
39.927886,116.33789,0,62,39813.3658449074,2008-12-31,08:46:49
39.927844,116.337914,0,64,39813.3659027778,2008-12-31,08:46:54
39.927748,116.337942,0,81,39813.3659606481,2008-12-31,08:46:59
39.927659,116.337974,0,91,39813.3660185185,2008-12-31,08:47:04
39.927613,116.338078,0,89,39813.3660763889,2008-12-31,08:47:09
39.927544,116.338073,0,98,39813.3661342593,2008-12-31,08:47:14
39.92747,116.338088,0,101,39813.3661921296,2008-12-31,08:47:19
39.92741,116.338097,0,106,39813.36625,2008-12-31,08:47:24
39.927334,116.338132,0,111,39813.3663078704,2008-12-31,08:47:29
39.927273,116.338117,0,118,39813.3663657407,2008-12-31,08:47:34
39.927214,116.338085,0,117,39813.3664236111,2008-12-31,08:47:39
39.927138,116.338058,0,118,39813.3664814815,2008-12-31,08:47:44
39.927066,116.338056,0,119,39813.3665393519,2008-12-31,08:47:49
39.927029,116.338052,0,121,39813.3665972222,2008-12-31,08:47:54
39.927004,116.338099,0,127,39813.3666550926,2008-12-31,08:47:59
39.926934,116.338091,0,125,39813.366712963,2008-12-31,08:48:04
39.926853,116.33809,0,129,39813.3667708333,2008-12-31,08:48:09
39.926786,116.338089,0,130,39813.3668287037,2008-12-31,08:48:14
39.926734,116.338092,0,135,39813.3668865741,2008-12-31,08:48:19
39.926714,116.338071,0,130,39813.3669444444,2008-12-31,08:48:24
39.926697,116.338052,0,128,39813.3670023148,2008-12-31,08:48:29
39.926696,116.338039,0,122,39813.3670601852,2008-12-31,08:48:34
39.926679,116.338018,0,125,39813.3671180556,2008-12-31,08:48:39
39.92668,116.338003,0,124,39813.3671759259,2008-12-31,08:48:44
39.926709,116.337996,0,125,39813.3672337963,2008-12-31,08:48:49
39.926711,116.337983,0,123,39813.3672916667,2008-12-31,08:48:54
39.926722,116.337967,0,118,39813.367349537,2008-12-31,08:48:59
39.926722,116.337967,0,118,39813.3673842593,2008-12-31,08:49:02
39.926718,116.337967,0,118,39813.3674074074,2008-12-31,08:49:04
39.926724,116.337942,0,113,39813.3674652778,2008-12-31,08:49:09
39.926725,116.33791,0,111,39813.3675231481,2008-12-31,08:49:14
39.926722,116.33781,0,112,39813.3675810185,2008-12-31,08:49:19
39.926724,116.337739,0,114,39813.3676388889,2008-12-31,08:49:24
39.926746,116.33769,0,115,39813.3676967593,2008-12-31,08:49:29
39.926737,116.337638,0,115,39813.3677546296,2008-12-31,08:49:34
39.926729,116.337553,0,115,39813.3678125,2008-12-31,08:49:39
39.926712,116.337468,0,113,39813.3678703704,2008-12-31,08:49:44
39.926716,116.337375,0,113,39813.3679282407,2008-12-31,08:49:49
39.926742,116.337292,0,112,39813.3679861111,2008-12-31,08:49:54
39.926902,116.337299,0,112,39813.3680439815,2008-12-31,08:49:59
39.927074,116.337339,0,114,39813.3681018518,2008-12-31,08:50:04
39.927118,116.337268,0,110,39813.3681597222,2008-12-31,08:50:09
39.927175,116.337205,0,110,39813.3682175926,2008-12-31,08:50:14
39.927242,116.337167,0,106,39813.368275463,2008-12-31,08:50:19
39.926997,116.336947,0,101,39813.3683333333,2008-12-31,08:50:24
39.92683,116.336783,0,96,39813.3683912037,2008-12-31,08:50:29
39.92674,116.336781,0,93,39813.3684490741,2008-12-31,08:50:34
39.926634,116.336785,0,91,39813.3685069444,2008-12-31,08:50:39
39.926546,116.336771,0,87,39813.3685648148,2008-12-31,08:50:44
39.926474,116.336791,0,85,39813.3686226852,2008-12-31,08:50:49
39.926421,116.336765,0,84,39813.3686805556,2008-12-31,08:50:54
39.926405,116.336814,0,80,39813.3687384259,2008-12-31,08:50:59
39.926423,116.336886,0,78,39813.3687962963,2008-12-31,08:51:04
39.926428,116.336938,0,76,39813.3688541667,2008-12-31,08:51:09
39.926443,116.337041,0,75,39813.368912037,2008-12-31,08:51:14
39.926474,116.337133,0,72,39813.3689699074,2008-12-31,08:51:19
39.926457,116.337301,0,71,39813.3690277778,2008-12-31,08:51:24
39.926447,116.337379,0,69,39813.3690856481,2008-12-31,08:51:29
39.926411,116.337524,0,69,39813.3691435185,2008-12-31,08:51:34
