# Supplementary material for: A location privacy protection method based on blockchain and threshold cryptography
Source: PLoS One. 2025 Jun 4;20(6):e0324551. doi: 10.1371/journal.pone.0324551 (PMC12136415; doi:10.1371/journal.pone.0324551)
Supplement: S1 File — (ZIP) [file pone.0324551.s001.zip › Data/002/Trajectory/20090101064430.plt]

Geolife trajectory
WGS 84
Altitude is in Feet
Reserved 3
0,2,255,My Track,0,0,2,8421376
0
39.940297,116.310689,0,492,39814.2809027778,2009-01-01,06:44:30
39.940357,116.310851,0,492,39814.2809606481,2009-01-01,06:44:35
39.940379,116.31086,0,492,39814.2810185185,2009-01-01,06:44:40
39.940366,116.310864,0,492,39814.2810763889,2009-01-01,06:44:45
39.940377,116.310842,0,492,39814.2811342593,2009-01-01,06:44:50
39.94038,116.31083,0,491,39814.2811921296,2009-01-01,06:44:55
39.940376,116.310813,0,491,39814.28125,2009-01-01,06:45:00
39.940359,116.310838,0,491,39814.2813078704,2009-01-01,06:45:05
39.940359,116.310807,0,491,39814.2813657407,2009-01-01,06:45:10
39.940349,116.310764,0,490,39814.2814236111,2009-01-01,06:45:15
39.940366,116.31078,0,490,39814.2814814815,2009-01-01,06:45:20
39.94038,116.310811,0,489,39814.2815393518,2009-01-01,06:45:25
39.940393,116.31081,0,489,39814.2815972222,2009-01-01,06:45:30
39.940384,116.310825,0,487,39814.2816550926,2009-01-01,06:45:35
39.940368,116.310838,0,486,39814.281712963,2009-01-01,06:45:40
39.940344,116.310889,0,485,39814.2817708333,2009-01-01,06:45:45
39.940354,116.310931,0,484,39814.2818287037,2009-01-01,06:45:50
39.940341,116.310962,0,483,39814.2818865741,2009-01-01,06:45:55
39.94034,116.310915,0,481,39814.2819444444,2009-01-01,06:46:00
39.940382,116.310899,0,479,39814.2820023148,2009-01-01,06:46:05
39.940393,116.310914,0,477,39814.2820601852,2009-01-01,06:46:10
39.940367,116.310873,0,477,39814.2821180556,2009-01-01,06:46:15
39.940382,116.310865,0,477,39814.2821759259,2009-01-01,06:46:20
39.940387,116.310887,0,476,39814.2822337963,2009-01-01,06:46:25
39.940387,116.310887,0,476,39814.2822685185,2009-01-01,06:46:28
39.94038,116.31089,0,476,39814.2822916667,2009-01-01,06:46:30
39.940372,116.310949,0,475,39814.282349537,2009-01-01,06:46:35
39.94033,116.31089,0,475,39814.2824074074,2009-01-01,06:46:40
39.940332,116.310869,0,475,39814.2824652778,2009-01-01,06:46:45
39.940326,116.310837,0,475,39814.2825231481,2009-01-01,06:46:50
39.94038,116.311445,0,298,39814.2825810185,2009-01-01,06:46:55
39.940487,116.311739,0,245,39814.2849537037,2009-01-01,06:50:20
39.940495,116.312076,0,184,39814.2850115741,2009-01-01,06:50:25
39.940532,116.312067,0,171,39814.2850694444,2009-01-01,06:50:30
39.940543,116.312041,0,169,39814.2851273148,2009-01-01,06:50:35
39.940552,116.312032,0,167,39814.2851851852,2009-01-01,06:50:40
39.940527,116.312044,0,164,39814.2852430556,2009-01-01,06:50:45
39.940525,116.312033,0,163,39814.2853009259,2009-01-01,06:50:50
39.940522,116.312023,0,162,39814.2853587963,2009-01-01,06:50:55
39.94052,116.31201,0,162,39814.2854166667,2009-01-01,06:51:00
39.940517,116.311999,0,161,39814.285474537,2009-01-01,06:51:05
39.940517,116.311999,0,161,39814.2855092593,2009-01-01,06:51:08
39.94051,116.311998,0,159,39814.2855324074,2009-01-01,06:51:10
39.940514,116.311977,0,158,39814.2855902778,2009-01-01,06:51:15
39.940524,116.312016,0,157,39814.2856481481,2009-01-01,06:51:20
39.940525,116.312016,0,157,39814.2857060185,2009-01-01,06:51:25
39.940525,116.312016,0,157,39814.2857407407,2009-01-01,06:51:28
39.940526,116.31202,0,157,39814.2857638889,2009-01-01,06:51:30
39.940504,116.312007,0,153,39814.2858217593,2009-01-01,06:51:35
39.940472,116.312008,0,148,39814.2858796296,2009-01-01,06:51:40
39.940476,116.312003,0,148,39814.2859375,2009-01-01,06:51:45
39.940473,116.312,0,147,39814.2859953704,2009-01-01,06:51:50
39.940473,116.312,0,147,39814.2860185185,2009-01-01,06:51:52
39.940467,116.311994,0,146,39814.2860416667,2009-01-01,06:51:54
39.940468,116.312009,0,144,39814.286099537,2009-01-01,06:51:59
39.940468,116.312009,0,144,39814.2861342593,2009-01-01,06:52:02
39.940466,116.312002,0,136,39814.2861574074,2009-01-01,06:52:04
39.94045,116.311993,0,134,39814.2862152778,2009-01-01,06:52:09
39.940447,116.311983,0,133,39814.2862731481,2009-01-01,06:52:14
39.940444,116.311986,0,133,39814.2863310185,2009-01-01,06:52:19
39.940444,116.311986,0,133,39814.2863657407,2009-01-01,06:52:22
39.94044,116.311987,0,133,39814.2863888889,2009-01-01,06:52:24
39.940439,116.311996,0,133,39814.2864467593,2009-01-01,06:52:29
39.940439,116.311996,0,133,39814.2864814815,2009-01-01,06:52:32
39.940441,116.311998,0,133,39814.2865046296,2009-01-01,06:52:34
39.940451,116.312005,0,132,39814.2865625,2009-01-01,06:52:39
39.940461,116.312002,0,131,39814.2866203704,2009-01-01,06:52:44
39.940461,116.312002,0,131,39814.2866550926,2009-01-01,06:52:47
39.940462,116.312001,0,131,39814.2866782407,2009-01-01,06:52:49
39.940472,116.312,0,130,39814.2867361111,2009-01-01,06:52:54
39.940469,116.31201,0,131,39814.2867939815,2009-01-01,06:52:59
39.940461,116.312022,0,131,39814.2868518519,2009-01-01,06:53:04
39.940461,116.312022,0,131,39814.2868865741,2009-01-01,06:53:07
39.940465,116.312027,0,130,39814.2869097222,2009-01-01,06:53:09
39.940474,116.312067,0,130,39814.2869675926,2009-01-01,06:53:14
39.940488,116.312083,0,127,39814.287025463,2009-01-01,06:53:19
39.940476,116.312084,0,127,39814.2870833333,2009-01-01,06:53:24
39.940476,116.312084,0,127,39814.2871180556,2009-01-01,06:53:27
39.940258,116.312232,0,99,39814.317349537,2009-01-01,07:36:59
39.940227,116.312236,0,98,39814.3174074074,2009-01-01,07:37:04
39.940204,116.312225,0,97,39814.3174652778,2009-01-01,07:37:09
39.940152,116.312215,0,98,39814.3175231481,2009-01-01,07:37:14
39.940108,116.312211,0,97,39814.3175810185,2009-01-01,07:37:19
39.940097,116.312217,0,96,39814.3176388889,2009-01-01,07:37:24
39.940097,116.312217,0,96,39814.3176736111,2009-01-01,07:37:27
39.940089,116.312217,0,96,39814.3176967593,2009-01-01,07:37:29
39.940076,116.312211,0,96,39814.3177546296,2009-01-01,07:37:34
39.940076,116.312211,0,96,39814.3177893519,2009-01-01,07:37:37
39.940074,116.312209,0,95,39814.3178125,2009-01-01,07:37:39
39.940047,116.31224,0,96,39814.3178703704,2009-01-01,07:37:44
39.940038,116.312245,0,96,39814.3179282407,2009-01-01,07:37:49
39.940065,116.312258,0,92,39814.3179861111,2009-01-01,07:37:54
39.940043,116.312267,0,91,39814.3180439815,2009-01-01,07:37:59
39.940003,116.312311,0,90,39814.3181018519,2009-01-01,07:38:04
39.939969,116.312344,0,88,39814.3181597222,2009-01-01,07:38:09
39.939942,116.312371,0,87,39814.3182175926,2009-01-01,07:38:14
39.939935,116.312386,0,87,39814.318275463,2009-01-01,07:38:19
39.939911,116.312412,0,88,39814.3183333333,2009-01-01,07:38:24
39.939911,116.312412,0,88,39814.3183680556,2009-01-01,07:38:27
39.939914,116.312413,0,90,39814.3183912037,2009-01-01,07:38:29
39.939896,116.312416,0,91,39814.3184490741,2009-01-01,07:38:34
39.939859,116.312422,0,93,39814.3185069444,2009-01-01,07:38:39
39.939841,116.312443,0,92,39814.3185648148,2009-01-01,07:38:44
39.939812,116.312457,0,91,39814.3186226852,2009-01-01,07:38:49
39.939746,116.312477,0,91,39814.3186805556,2009-01-01,07:38:54
39.93971,116.312452,0,89,39814.3187384259,2009-01-01,07:38:59
39.939642,116.312448,0,89,39814.3187962963,2009-01-01,07:39:04
39.939596,116.312418,0,90,39814.3188541667,2009-01-01,07:39:09
39.939565,116.312387,0,87,39814.318912037,2009-01-01,07:39:14
39.939565,116.312326,0,89,39814.3189699074,2009-01-01,07:39:19
39.939583,116.312287,0,89,39814.3190277778,2009-01-01,07:39:24
39.939581,116.312255,0,89,39814.3190856481,2009-01-01,07:39:29
39.93958,116.3122,0,90,39814.3191435185,2009-01-01,07:39:34
39.939547,116.31216,0,89,39814.3192013889,2009-01-01,07:39:39
39.939518,116.312136,0,89,39814.3192592593,2009-01-01,07:39:44
39.939512,116.312086,0,90,39814.3193171296,2009-01-01,07:39:49
39.939506,116.312014,0,89,39814.319375,2009-01-01,07:39:54
39.939508,116.311971,0,89,39814.3194328704,2009-01-01,07:39:59
39.939511,116.311958,0,90,39814.3194907407,2009-01-01,07:40:04
39.939506,116.311986,0,89,39814.3195486111,2009-01-01,07:40:09
39.939522,116.311976,0,89,39814.3196064815,2009-01-01,07:40:14
39.939509,116.311982,0,89,39814.3196643519,2009-01-01,07:40:19
39.939487,116.311961,0,89,39814.3197222222,2009-01-01,07:40:24
39.939482,116.311917,0,89,39814.3197800926,2009-01-01,07:40:29
39.939452,116.311895,0,88,39814.319837963,2009-01-01,07:40:34
39.939417,116.311891,0,88,39814.3198958333,2009-01-01,07:40:39
39.939381,116.311898,0,87,39814.3199537037,2009-01-01,07:40:44
39.939332,116.311886,0,85,39814.3200115741,2009-01-01,07:40:49
39.939307,116.311897,0,85,39814.3200694444,2009-01-01,07:40:54
39.939275,116.311915,0,85,39814.3201273148,2009-01-01,07:40:59
39.939263,116.311938,0,84,39814.3201851852,2009-01-01,07:41:04
39.939238,116.31197,0,82,39814.3202430556,2009-01-01,07:41:09
39.939203,116.311999,0,82,39814.3203009259,2009-01-01,07:41:14
39.939147,116.312007,0,82,39814.3203587963,2009-01-01,07:41:19
39.939097,116.312,0,82,39814.3204166667,2009-01-01,07:41:24
39.939084,116.311978,0,82,39814.320474537,2009-01-01,07:41:29
39.939105,116.311958,0,81,39814.3205324074,2009-01-01,07:41:34
39.939134,116.311943,0,81,39814.3205902778,2009-01-01,07:41:39
39.939153,116.311977,0,80,39814.3206481481,2009-01-01,07:41:44
39.939123,116.311986,0,80,39814.3207060185,2009-01-01,07:41:49
39.939117,116.31197,0,80,39814.3207638889,2009-01-01,07:41:54
39.939078,116.311939,0,79,39814.3208217593,2009-01-01,07:41:59
39.939043,116.311934,0,79,39814.3208796296,2009-01-01,07:42:04
39.939037,116.311951,0,79,39814.3209375,2009-01-01,07:42:09
39.938791,116.311909,0,45,39814.322037037,2009-01-01,07:43:44
39.938898,116.312069,0,108,39814.3220949074,2009-01-01,07:43:49
39.938889,116.312087,0,123,39814.3221527778,2009-01-01,07:43:54
39.938889,116.312087,0,123,39814.3221875,2009-01-01,07:43:57
39.938885,116.312088,0,123,39814.3222106481,2009-01-01,07:43:59
39.938904,116.312136,0,125,39814.3222685185,2009-01-01,07:44:04
39.938916,116.312158,0,124,39814.3223263889,2009-01-01,07:44:09
39.938907,116.312239,0,117,39814.3223842593,2009-01-01,07:44:14
39.938938,116.312263,0,124,39814.3224421296,2009-01-01,07:44:19
39.938907,116.3123,0,125,39814.3225,2009-01-01,07:44:24
39.938858,116.31234,0,125,39814.3225578704,2009-01-01,07:44:29
39.938852,116.312367,0,128,39814.3226157407,2009-01-01,07:44:34
39.938846,116.312399,0,126,39814.3226736111,2009-01-01,07:44:39
39.938822,116.312432,0,121,39814.3227314815,2009-01-01,07:44:44
39.938822,116.312432,0,121,39814.3227662037,2009-01-01,07:44:47
39.938816,116.312433,0,120,39814.3227893518,2009-01-01,07:44:49
39.938817,116.312468,0,115,39814.3228472222,2009-01-01,07:44:54
39.938817,116.312494,0,114,39814.3229050926,2009-01-01,07:44:59
39.938823,116.312526,0,109,39814.322962963,2009-01-01,07:45:04
39.938801,116.312546,0,113,39814.3230208333,2009-01-01,07:45:09
39.938786,116.312584,0,116,39814.3230787037,2009-01-01,07:45:14
39.938782,116.31264,0,116,39814.3231365741,2009-01-01,07:45:19
39.938766,116.312699,0,117,39814.3231944444,2009-01-01,07:45:24
39.938727,116.312753,0,117,39814.3232523148,2009-01-01,07:45:29
39.938717,116.312806,0,117,39814.3233101852,2009-01-01,07:45:34
39.938738,116.312865,0,115,39814.3233680556,2009-01-01,07:45:39
39.93873,116.31291,0,115,39814.3234259259,2009-01-01,07:45:44
39.938748,116.312957,0,114,39814.3234837963,2009-01-01,07:45:49
39.938759,116.313009,0,111,39814.3235416667,2009-01-01,07:45:54
39.93878,116.313059,0,108,39814.323599537,2009-01-01,07:45:59
39.93876,116.313122,0,109,39814.3236574074,2009-01-01,07:46:04
39.938763,116.313175,0,110,39814.3237152778,2009-01-01,07:46:09
39.938778,116.313202,0,111,39814.3237731481,2009-01-01,07:46:14
39.938794,116.31324,0,112,39814.3238310185,2009-01-01,07:46:19
39.938811,116.3133,0,112,39814.3238888889,2009-01-01,07:46:24
39.938822,116.313348,0,110,39814.3239467593,2009-01-01,07:46:29
39.938851,116.313402,0,109,39814.3240046296,2009-01-01,07:46:34
39.938884,116.313424,0,109,39814.3240625,2009-01-01,07:46:39
39.938918,116.313459,0,109,39814.3241203704,2009-01-01,07:46:44
39.938943,116.313494,0,108,39814.3241782407,2009-01-01,07:46:49
39.938912,116.313533,0,107,39814.3242361111,2009-01-01,07:46:54
39.938881,116.313567,0,106,39814.3242939815,2009-01-01,07:46:59
39.93884,116.313609,0,106,39814.3243518519,2009-01-01,07:47:04
39.938806,116.313643,0,105,39814.3244097222,2009-01-01,07:47:09
39.938792,116.313691,0,105,39814.3244675926,2009-01-01,07:47:14
39.938791,116.313741,0,105,39814.324525463,2009-01-01,07:47:19
39.938806,116.313778,0,104,39814.3245833333,2009-01-01,07:47:24
39.938786,116.313812,0,103,39814.3246412037,2009-01-01,07:47:29
39.938775,116.313861,0,102,39814.3246990741,2009-01-01,07:47:34
39.938764,116.313903,0,102,39814.3247569444,2009-01-01,07:47:39
39.938757,116.313938,0,102,39814.3248148148,2009-01-01,07:47:44
39.93875,116.313993,0,102,39814.3248726852,2009-01-01,07:47:49
39.938737,116.314032,0,100,39814.3249305556,2009-01-01,07:47:54
39.938755,116.314042,0,99,39814.3249884259,2009-01-01,07:47:59
39.938748,116.314068,0,97,39814.3250462963,2009-01-01,07:48:04
39.938758,116.314102,0,95,39814.3251041667,2009-01-01,07:48:09
39.93875,116.314076,0,96,39814.325162037,2009-01-01,07:48:14
39.938748,116.314093,0,95,39814.3252199074,2009-01-01,07:48:19
39.938744,116.314109,0,95,39814.3252777778,2009-01-01,07:48:24
39.93875,116.31413,0,96,39814.3253356481,2009-01-01,07:48:29
39.938795,116.314191,0,96,39814.3253935185,2009-01-01,07:48:34
39.93885,116.31428,0,98,39814.3254513889,2009-01-01,07:48:39
39.93888,116.314323,0,101,39814.3255092593,2009-01-01,07:48:44
39.938864,116.314375,0,103,39814.3255671296,2009-01-01,07:48:49
39.938842,116.314425,0,104,39814.325625,2009-01-01,07:48:54
39.93879,116.314471,0,105,39814.3256828704,2009-01-01,07:48:59
39.938773,116.314515,0,104,39814.3257407407,2009-01-01,07:49:04
39.938752,116.31456,0,104,39814.3257986111,2009-01-01,07:49:09
39.938739,116.314616,0,104,39814.3258564815,2009-01-01,07:49:14
39.938738,116.314665,0,105,39814.3259143519,2009-01-01,07:49:19
39.938738,116.31472,0,104,39814.3259722222,2009-01-01,07:49:24
39.938726,116.31476,0,104,39814.3260300926,2009-01-01,07:49:29
39.938743,116.314775,0,105,39814.326087963,2009-01-01,07:49:34
39.938745,116.314832,0,104,39814.3261458333,2009-01-01,07:49:39
39.938757,116.314883,0,104,39814.3262037037,2009-01-01,07:49:44
39.938759,116.314918,0,104,39814.3262615741,2009-01-01,07:49:49
39.938811,116.314975,0,104,39814.3263194444,2009-01-01,07:49:54
39.938833,116.31502,0,105,39814.3263773148,2009-01-01,07:49:59
39.938842,116.31506,0,107,39814.3264351852,2009-01-01,07:50:04
39.938836,116.315119,0,108,39814.3264930556,2009-01-01,07:50:09
39.938833,116.315184,0,109,39814.3265509259,2009-01-01,07:50:14
39.938838,116.315233,0,111,39814.3266087963,2009-01-01,07:50:19
39.938829,116.315284,0,112,39814.3266666667,2009-01-01,07:50:24
39.938864,116.315329,0,112,39814.326724537,2009-01-01,07:50:29
39.938901,116.315352,0,114,39814.3267824074,2009-01-01,07:50:34
39.938939,116.315365,0,116,39814.3268402778,2009-01-01,07:50:39
39.938954,116.315387,0,116,39814.3268981481,2009-01-01,07:50:44
39.938966,116.315427,0,117,39814.3269560185,2009-01-01,07:50:49
39.938932,116.315478,0,119,39814.3270138889,2009-01-01,07:50:54
39.938932,116.315492,0,119,39814.3270717593,2009-01-01,07:50:59
39.938918,116.315516,0,117,39814.3271296296,2009-01-01,07:51:04
39.938959,116.315494,0,118,39814.3271875,2009-01-01,07:51:09
39.938988,116.315486,0,118,39814.3272453704,2009-01-01,07:51:14
39.939024,116.315479,0,119,39814.3273032407,2009-01-01,07:51:19
39.939077,116.315447,0,121,39814.3273611111,2009-01-01,07:51:24
39.939103,116.315414,0,120,39814.3274189815,2009-01-01,07:51:29
39.939159,116.315353,0,121,39814.3274768519,2009-01-01,07:51:34
39.939169,116.31531,0,120,39814.3275347222,2009-01-01,07:51:39
39.939196,116.315269,0,120,39814.3275925926,2009-01-01,07:51:44
39.939201,116.315248,0,119,39814.327650463,2009-01-01,07:51:49
39.939179,116.31519,0,120,39814.3277083333,2009-01-01,07:51:54
39.939177,116.315156,0,119,39814.3277662037,2009-01-01,07:51:59
39.939207,116.315129,0,117,39814.3278240741,2009-01-01,07:52:04
39.939221,116.315133,0,118,39814.3278819444,2009-01-01,07:52:09
39.939232,116.315114,0,117,39814.3279398148,2009-01-01,07:52:14
39.939254,116.315105,0,116,39814.3279976852,2009-01-01,07:52:19
39.939242,116.315115,0,116,39814.3280555556,2009-01-01,07:52:24
39.939242,116.315115,0,116,39814.3280902778,2009-01-01,07:52:27
39.939239,116.315118,0,116,39814.3281134259,2009-01-01,07:52:29
39.939241,116.315102,0,116,39814.3281712963,2009-01-01,07:52:34
39.939241,116.315102,0,116,39814.3282060185,2009-01-01,07:52:37
39.939243,116.315099,0,115,39814.3282291667,2009-01-01,07:52:39
39.939259,116.315074,0,115,39814.328287037,2009-01-01,07:52:44
39.939272,116.315076,0,115,39814.3283449074,2009-01-01,07:52:49
39.939237,116.315106,0,115,39814.3284027778,2009-01-01,07:52:54
39.939192,116.315123,0,115,39814.3284606481,2009-01-01,07:52:59
39.939188,116.315117,0,115,39814.3285185185,2009-01-01,07:53:04
39.939188,116.315117,0,115,39814.3285532407,2009-01-01,07:53:07
39.939196,116.315115,0,115,39814.3285763889,2009-01-01,07:53:09
39.9392,116.315137,0,114,39814.3286342593,2009-01-01,07:53:14
39.939199,116.315176,0,113,39814.3286921296,2009-01-01,07:53:19
39.939204,116.315193,0,114,39814.32875,2009-01-01,07:53:24
39.9392,116.315202,0,114,39814.3288078704,2009-01-01,07:53:29
39.9392,116.315202,0,114,39814.3288425926,2009-01-01,07:53:32
39.939201,116.3152,0,113,39814.3288657407,2009-01-01,07:53:34
39.939216,116.315183,0,114,39814.3289236111,2009-01-01,07:53:39
39.939216,116.315183,0,114,39814.3289583333,2009-01-01,07:53:42
39.939211,116.315184,0,114,39814.3289814815,2009-01-01,07:53:44
39.939227,116.315185,0,113,39814.3290393518,2009-01-01,07:53:49
39.939249,116.31519,0,112,39814.3290972222,2009-01-01,07:53:54
39.939258,116.315188,0,111,39814.3291550926,2009-01-01,07:53:59
39.939265,116.315154,0,112,39814.329212963,2009-01-01,07:54:04
39.939273,116.315111,0,112,39814.3292708333,2009-01-01,07:54:09
39.939267,116.31507,0,111,39814.3293287037,2009-01-01,07:54:14
39.939257,116.31503,0,109,39814.3293865741,2009-01-01,07:54:19
39.939268,116.315048,0,109,39814.3294444444,2009-01-01,07:54:24
39.939274,116.315072,0,109,39814.3295023148,2009-01-01,07:54:29
39.939275,116.315054,0,109,39814.3295601852,2009-01-01,07:54:34
39.939275,116.315054,0,109,39814.3295949074,2009-01-01,07:54:37
39.939279,116.315061,0,109,39814.3296180556,2009-01-01,07:54:39
39.939288,116.315081,0,111,39814.3296759259,2009-01-01,07:54:44
39.939312,116.315082,0,111,39814.3297337963,2009-01-01,07:54:49
39.939312,116.315082,0,111,39814.3297685185,2009-01-01,07:54:52
39.939308,116.315082,0,111,39814.3297916667,2009-01-01,07:54:54
39.939295,116.31511,0,112,39814.329849537,2009-01-01,07:54:59
39.939294,116.315118,0,110,39814.3299074074,2009-01-01,07:55:04
39.939294,116.315118,0,110,39814.3299421296,2009-01-01,07:55:07
39.939292,116.315113,0,110,39814.3299652778,2009-01-01,07:55:09
39.939286,116.315125,0,111,39814.3300231481,2009-01-01,07:55:14
39.939273,116.315126,0,111,39814.3300810185,2009-01-01,07:55:19
39.939275,116.315117,0,111,39814.3301388889,2009-01-01,07:55:24
39.939276,116.3151,0,112,39814.3301967593,2009-01-01,07:55:29
39.939276,116.3151,0,112,39814.3302314815,2009-01-01,07:55:32
39.939277,116.315094,0,112,39814.3302546296,2009-01-01,07:55:34
39.939268,116.315091,0,112,39814.3303125,2009-01-01,07:55:39
39.93925,116.315085,0,113,39814.3303703704,2009-01-01,07:55:44
39.93925,116.315085,0,113,39814.3304050926,2009-01-01,07:55:47
39.939253,116.315081,0,113,39814.3304282407,2009-01-01,07:55:49
39.939232,116.315101,0,113,39814.3304861111,2009-01-01,07:55:54
39.939202,116.315102,0,113,39814.3305439815,2009-01-01,07:55:59
39.939202,116.315102,0,113,39814.3305787037,2009-01-01,07:56:02
39.9392,116.3151,0,113,39814.3306018518,2009-01-01,07:56:04
39.939275,116.315114,0,113,39814.3306597222,2009-01-01,07:56:09
39.939275,116.315114,0,113,39814.3306944444,2009-01-01,07:56:12
39.939283,116.315115,0,113,39814.3307175926,2009-01-01,07:56:14
39.939264,116.315174,0,114,39814.330775463,2009-01-01,07:56:19
39.93924,116.315205,0,116,39814.3308333333,2009-01-01,07:56:24
39.939233,116.315214,0,118,39814.3308912037,2009-01-01,07:56:29
39.939232,116.315227,0,120,39814.3309490741,2009-01-01,07:56:34
39.939225,116.315216,0,117,39814.3310069444,2009-01-01,07:56:39
39.939204,116.315199,0,116,39814.3310648148,2009-01-01,07:56:44
39.939249,116.315197,0,113,39814.3311226852,2009-01-01,07:56:49
39.939245,116.315197,0,113,39814.3311805556,2009-01-01,07:56:54
39.939245,116.315197,0,113,39814.3312152778,2009-01-01,07:56:57
39.939249,116.315196,0,113,39814.3312384259,2009-01-01,07:56:59
39.939244,116.315172,0,114,39814.3312962963,2009-01-01,07:57:04
39.939246,116.315156,0,114,39814.3313541667,2009-01-01,07:57:09
39.939248,116.315152,0,114,39814.331412037,2009-01-01,07:57:14
39.939248,116.315152,0,114,39814.3314467593,2009-01-01,07:57:17
39.939243,116.315148,0,114,39814.3314699074,2009-01-01,07:57:19
39.939261,116.31516,0,114,39814.3315277778,2009-01-01,07:57:24
39.939271,116.315166,0,114,39814.3315856481,2009-01-01,07:57:29
39.939297,116.315176,0,116,39814.3316435185,2009-01-01,07:57:34
39.939315,116.315164,0,117,39814.3317013889,2009-01-01,07:57:39
39.939302,116.315166,0,117,39814.3317592593,2009-01-01,07:57:44
39.939288,116.315175,0,117,39814.3318171296,2009-01-01,07:57:49
39.939273,116.315174,0,118,39814.331875,2009-01-01,07:57:54
39.939267,116.315189,0,116,39814.3319328704,2009-01-01,07:57:59
39.939259,116.315202,0,116,39814.3319907407,2009-01-01,07:58:04
39.939259,116.315202,0,116,39814.332025463,2009-01-01,07:58:07
39.939258,116.315198,0,115,39814.3320486111,2009-01-01,07:58:09
39.939255,116.31518,0,117,39814.3321064815,2009-01-01,07:58:14
39.939264,116.315164,0,117,39814.3321643519,2009-01-01,07:58:19
39.939268,116.315143,0,114,39814.3322222222,2009-01-01,07:58:24
39.939319,116.315132,0,112,39814.3322800926,2009-01-01,07:58:29
39.939301,116.315127,0,113,39814.332337963,2009-01-01,07:58:34
39.939276,116.315109,0,113,39814.3323958333,2009-01-01,07:58:39
39.939254,116.315105,0,113,39814.3324537037,2009-01-01,07:58:44
39.939238,116.315114,0,112,39814.3325115741,2009-01-01,07:58:49
39.939223,116.31512,0,112,39814.3325694444,2009-01-01,07:58:54
39.939223,116.31512,0,112,39814.3326041667,2009-01-01,07:58:57
39.939218,116.315125,0,112,39814.3326273148,2009-01-01,07:58:59
39.939204,116.31515,0,113,39814.3326851852,2009-01-01,07:59:04
39.939239,116.315157,0,113,39814.3327430556,2009-01-01,07:59:09
39.93923,116.315155,0,113,39814.3328009259,2009-01-01,07:59:14
39.93923,116.315155,0,113,39814.3328356481,2009-01-01,07:59:17
39.939231,116.315151,0,111,39814.3328587963,2009-01-01,07:59:19
39.939212,116.31517,0,111,39814.3329166667,2009-01-01,07:59:24
39.939235,116.31517,0,112,39814.332974537,2009-01-01,07:59:29
39.939235,116.31517,0,112,39814.3330092593,2009-01-01,07:59:32
39.939236,116.315172,0,111,39814.3330324074,2009-01-01,07:59:34
39.939207,116.315173,0,110,39814.3330902778,2009-01-01,07:59:39
39.939215,116.315162,0,109,39814.3331481481,2009-01-01,07:59:44
39.939219,116.31517,0,107,39814.3332060185,2009-01-01,07:59:49
39.939221,116.31517,0,107,39814.3332638889,2009-01-01,07:59:54
39.939222,116.315165,0,106,39814.3333217593,2009-01-01,07:59:59
39.939222,116.315165,0,106,39814.3333564815,2009-01-01,08:00:02
39.939216,116.315157,0,106,39814.3333796296,2009-01-01,08:00:04
39.939181,116.315154,0,106,39814.3334375,2009-01-01,08:00:09
39.939182,116.315144,0,107,39814.3334953704,2009-01-01,08:00:14
39.939209,116.315121,0,105,39814.3335532407,2009-01-01,08:00:19
39.939223,116.315117,0,106,39814.3336111111,2009-01-01,08:00:24
39.93922,116.315131,0,107,39814.3336689815,2009-01-01,08:00:29
39.93922,116.315131,0,107,39814.3337037037,2009-01-01,08:00:32
39.939227,116.315127,0,107,39814.3337268519,2009-01-01,08:00:34
39.939242,116.315136,0,107,39814.3337847222,2009-01-01,08:00:39
39.939254,116.31514,0,107,39814.3338425926,2009-01-01,08:00:44
39.939254,116.31514,0,107,39814.3338773148,2009-01-01,08:00:47
39.939258,116.315143,0,107,39814.333900463,2009-01-01,08:00:49
39.939254,116.315175,0,107,39814.3339583333,2009-01-01,08:00:54
39.939233,116.315179,0,108,39814.3340162037,2009-01-01,08:00:59
39.939219,116.315189,0,108,39814.3340740741,2009-01-01,08:01:04
39.939226,116.315209,0,109,39814.3341319444,2009-01-01,08:01:09
39.939227,116.315226,0,108,39814.3341898148,2009-01-01,08:01:14
39.93923,116.315219,0,107,39814.3342476852,2009-01-01,08:01:19
39.93923,116.315225,0,107,39814.3343055556,2009-01-01,08:01:24
39.93923,116.315225,0,107,39814.3343402778,2009-01-01,08:01:27
39.939232,116.315233,0,107,39814.3343634259,2009-01-01,08:01:29
39.939255,116.315263,0,107,39814.3344212963,2009-01-01,08:01:34
39.939234,116.31529,0,107,39814.3344791667,2009-01-01,08:01:39
39.939216,116.315288,0,108,39814.334537037,2009-01-01,08:01:44
39.939216,116.315288,0,108,39814.3345717593,2009-01-01,08:01:47
39.93922,116.315285,0,109,39814.3345949074,2009-01-01,08:01:49
39.939221,116.315326,0,109,39814.3346527778,2009-01-01,08:01:54
39.939221,116.315374,0,108,39814.3347106481,2009-01-01,08:01:59
39.939211,116.315406,0,109,39814.3347685185,2009-01-01,08:02:04
39.939176,116.31546,0,109,39814.3348263889,2009-01-01,08:02:09
39.93917,116.315479,0,109,39814.3348842593,2009-01-01,08:02:14
39.939187,116.315485,0,109,39814.3349421296,2009-01-01,08:02:19
39.939205,116.315507,0,109,39814.335,2009-01-01,08:02:24
39.939212,116.315564,0,110,39814.3350578704,2009-01-01,08:02:29
39.939203,116.315631,0,109,39814.3351157407,2009-01-01,08:02:34
39.939189,116.315681,0,109,39814.3351736111,2009-01-01,08:02:39
39.939159,116.315714,0,109,39814.3352314815,2009-01-01,08:02:44
39.939106,116.31575,0,109,39814.3352893519,2009-01-01,08:02:49
39.939077,116.31579,0,109,39814.3353472222,2009-01-01,08:02:54
39.939044,116.315824,0,109,39814.3354050926,2009-01-01,08:02:59
39.939013,116.315838,0,109,39814.335462963,2009-01-01,08:03:04
39.93895,116.31586,0,108,39814.3355208333,2009-01-01,08:03:09
39.93889,116.315878,0,107,39814.3355787037,2009-01-01,08:03:14
39.938838,116.3159,0,106,39814.3356365741,2009-01-01,08:03:19
39.938811,116.31594,0,105,39814.3356944444,2009-01-01,08:03:24
39.938823,116.315989,0,104,39814.3357523148,2009-01-01,08:03:29
39.938816,116.316027,0,104,39814.3358101852,2009-01-01,08:03:34
39.938801,116.31605,0,104,39814.3358680556,2009-01-01,08:03:39
39.938794,116.316078,0,104,39814.3359259259,2009-01-01,08:03:44
39.938751,116.316119,0,103,39814.3359837963,2009-01-01,08:03:49
39.93866,116.316157,0,102,39814.3360416667,2009-01-01,08:03:54
39.93861,116.316164,0,101,39814.336099537,2009-01-01,08:03:59
39.938563,116.316173,0,101,39814.3361574074,2009-01-01,08:04:04
39.938514,116.316189,0,100,39814.3362152778,2009-01-01,08:04:09
39.938494,116.31624,0,100,39814.3362731481,2009-01-01,08:04:14
39.938492,116.31636,0,98,39814.3363310185,2009-01-01,08:04:19
39.938478,116.316419,0,98,39814.3363888889,2009-01-01,08:04:24
39.938476,116.316461,0,97,39814.3364467593,2009-01-01,08:04:29
39.938462,116.316515,0,97,39814.3365046296,2009-01-01,08:04:34
39.938448,116.316563,0,97,39814.3365625,2009-01-01,08:04:39
39.93843,116.316593,0,98,39814.3366203704,2009-01-01,08:04:44
39.938421,116.316596,0,98,39814.3366782407,2009-01-01,08:04:49
39.938396,116.316614,0,99,39814.3367361111,2009-01-01,08:04:54
39.938339,116.316636,0,100,39814.3367939815,2009-01-01,08:04:59
39.938294,116.316661,0,100,39814.3368518518,2009-01-01,08:05:04
39.938265,116.316672,0,103,39814.3369097222,2009-01-01,08:05:09
39.938217,116.31671,0,104,39814.3369675926,2009-01-01,08:05:14
39.938169,116.316722,0,107,39814.337025463,2009-01-01,08:05:19
39.938141,116.31675,0,111,39814.3370833333,2009-01-01,08:05:24
39.9381,116.316798,0,113,39814.3371412037,2009-01-01,08:05:29
39.938091,116.316851,0,116,39814.3371990741,2009-01-01,08:05:34
39.938091,116.316921,0,118,39814.3372569444,2009-01-01,08:05:39
39.938096,116.316994,0,120,39814.3373148148,2009-01-01,08:05:44
39.938101,116.317046,0,123,39814.3373726852,2009-01-01,08:05:49
39.93809,116.317116,0,124,39814.3374305556,2009-01-01,08:05:54
39.938076,116.317171,0,126,39814.3374884259,2009-01-01,08:05:59
39.938031,116.317243,0,128,39814.3375462963,2009-01-01,08:06:04
39.938007,116.317303,0,130,39814.3376041667,2009-01-01,08:06:09
39.938025,116.317352,0,130,39814.337662037,2009-01-01,08:06:14
39.93803,116.317397,0,130,39814.3377199074,2009-01-01,08:06:19
39.93802,116.317446,0,131,39814.3377777778,2009-01-01,08:06:24
39.938007,116.317485,0,131,39814.3378356481,2009-01-01,08:06:29
39.937998,116.317542,0,131,39814.3378935185,2009-01-01,08:06:34
39.938012,116.3176,0,130,39814.3379513889,2009-01-01,08:06:39
39.938037,116.317675,0,131,39814.3380092593,2009-01-01,08:06:44
39.938062,116.31771,0,132,39814.3380671296,2009-01-01,08:06:49
39.938073,116.317754,0,133,39814.338125,2009-01-01,08:06:54
39.938057,116.317815,0,134,39814.3381828704,2009-01-01,08:06:59
39.938042,116.317876,0,134,39814.3382407407,2009-01-01,08:07:04
39.938018,116.317919,0,135,39814.3382986111,2009-01-01,08:07:09
39.938016,116.317946,0,136,39814.3383564815,2009-01-01,08:07:14
39.938009,116.318004,0,135,39814.3384143518,2009-01-01,08:07:19
39.938024,116.318052,0,135,39814.3384722222,2009-01-01,08:07:24
39.938039,116.318104,0,134,39814.3385300926,2009-01-01,08:07:29
39.938017,116.318146,0,135,39814.338587963,2009-01-01,08:07:34
39.938014,116.318195,0,135,39814.3386458333,2009-01-01,08:07:39
39.938031,116.318238,0,135,39814.3387037037,2009-01-01,08:07:44
39.938046,116.318266,0,135,39814.3387615741,2009-01-01,08:07:49
39.938044,116.318283,0,135,39814.3388194444,2009-01-01,08:07:54
39.938041,116.318334,0,134,39814.3388773148,2009-01-01,08:07:59
39.938014,116.318402,0,133,39814.3389351852,2009-01-01,08:08:04
39.938004,116.318474,0,133,39814.3389930556,2009-01-01,08:08:09
39.938005,116.318552,0,132,39814.3390509259,2009-01-01,08:08:14
39.937996,116.318612,0,132,39814.3391087963,2009-01-01,08:08:19
39.937997,116.318681,0,131,39814.3391666667,2009-01-01,08:08:24
39.93796,116.318773,0,130,39814.339224537,2009-01-01,08:08:29
39.937945,116.318819,0,129,39814.3392824074,2009-01-01,08:08:34
39.937951,116.318888,0,126,39814.3393402778,2009-01-01,08:08:39
39.937971,116.318938,0,124,39814.3393981481,2009-01-01,08:08:44
39.937962,116.318992,0,122,39814.3394560185,2009-01-01,08:08:49
39.937989,116.319042,0,122,39814.3395138889,2009-01-01,08:08:54
39.937995,116.319071,0,122,39814.3395717593,2009-01-01,08:08:59
39.938013,116.319092,0,122,39814.3396296296,2009-01-01,08:09:04
39.938002,116.319141,0,121,39814.3396875,2009-01-01,08:09:09
39.937997,116.319181,0,120,39814.3397453704,2009-01-01,08:09:14
39.937969,116.319213,0,120,39814.3398032407,2009-01-01,08:09:19
39.937936,116.319263,0,120,39814.3398611111,2009-01-01,08:09:24
39.937926,116.319308,0,120,39814.3399189815,2009-01-01,08:09:29
39.93853,116.320305,0,133,39814.3406134259,2009-01-01,08:10:29
39.938136,116.320055,0,133,39814.3406712963,2009-01-01,08:10:34
39.937892,116.319962,0,133,39814.3407291667,2009-01-01,08:10:39
39.937848,116.320024,0,124,39814.340787037,2009-01-01,08:10:44
39.937834,116.320068,0,130,39814.3408449074,2009-01-01,08:10:49
39.937834,116.320132,0,127,39814.3409027778,2009-01-01,08:10:54
39.937803,116.320167,0,124,39814.3409606481,2009-01-01,08:10:59
39.937798,116.320198,0,128,39814.3410185185,2009-01-01,08:11:04
39.93778,116.320231,0,130,39814.3410763889,2009-01-01,08:11:09
39.937789,116.3203,0,129,39814.3411342593,2009-01-01,08:11:14
39.937823,116.320355,0,130,39814.3411921296,2009-01-01,08:11:19
39.937804,116.320408,0,128,39814.34125,2009-01-01,08:11:24
39.937806,116.320475,0,128,39814.3413078704,2009-01-01,08:11:29
39.937801,116.320531,0,127,39814.3413657407,2009-01-01,08:11:34
39.937793,116.320593,0,126,39814.3414236111,2009-01-01,08:11:39
39.93779,116.320654,0,127,39814.3414814815,2009-01-01,08:11:44
39.937786,116.320706,0,128,39814.3415393519,2009-01-01,08:11:49
39.937784,116.32075,0,130,39814.3415972222,2009-01-01,08:11:54
39.937745,116.320804,0,131,39814.3416550926,2009-01-01,08:11:59
39.937715,116.320853,0,132,39814.341712963,2009-01-01,08:12:04
39.937711,116.320904,0,133,39814.3417708333,2009-01-01,08:12:09
39.93771,116.320946,0,136,39814.3418287037,2009-01-01,08:12:14
39.937679,116.32099,0,139,39814.3418865741,2009-01-01,08:12:19
39.937669,116.321048,0,143,39814.3419444444,2009-01-01,08:12:24
39.937637,116.321116,0,147,39814.3420023148,2009-01-01,08:12:29
39.937632,116.321178,0,143,39814.3420601852,2009-01-01,08:12:34
39.937641,116.321244,0,137,39814.3421180556,2009-01-01,08:12:39
39.937658,116.321303,0,135,39814.3421759259,2009-01-01,08:12:44
39.937679,116.321346,0,136,39814.3422337963,2009-01-01,08:12:49
39.937688,116.321373,0,137,39814.3422916667,2009-01-01,08:12:54
39.937666,116.321411,0,136,39814.342349537,2009-01-01,08:12:59
39.937663,116.321469,0,135,39814.3424074074,2009-01-01,08:13:04
39.937639,116.321527,0,132,39814.3424652778,2009-01-01,08:13:09
39.937662,116.321591,0,129,39814.3425231481,2009-01-01,08:13:14
39.937667,116.321664,0,127,39814.3425810185,2009-01-01,08:13:19
39.937666,116.321702,0,127,39814.3426388889,2009-01-01,08:13:24
39.937649,116.32176,0,124,39814.3426967593,2009-01-01,08:13:29
39.937631,116.321807,0,123,39814.3427546296,2009-01-01,08:13:34
39.937622,116.321867,0,122,39814.3428125,2009-01-01,08:13:39
39.937621,116.321929,0,121,39814.3428703704,2009-01-01,08:13:44
39.937628,116.321994,0,119,39814.3429282407,2009-01-01,08:13:49
39.937647,116.322072,0,118,39814.3429861111,2009-01-01,08:13:54
39.937662,116.322154,0,117,39814.3430439815,2009-01-01,08:13:59
39.937638,116.322223,0,115,39814.3431018519,2009-01-01,08:14:04
39.937641,116.322267,0,114,39814.3431597222,2009-01-01,08:14:09
39.937635,116.32233,0,113,39814.3432175926,2009-01-01,08:14:14
39.937599,116.322377,0,110,39814.343275463,2009-01-01,08:14:19
39.9376,116.322407,0,109,39814.3433333333,2009-01-01,08:14:24
39.937587,116.322445,0,109,39814.3433912037,2009-01-01,08:14:29
39.937543,116.32251,0,108,39814.3434490741,2009-01-01,08:14:34
39.937522,116.322554,0,108,39814.3435069444,2009-01-01,08:14:39
39.937552,116.322615,0,108,39814.3435648148,2009-01-01,08:14:44
39.937546,116.322665,0,109,39814.3436226852,2009-01-01,08:14:49
39.93757,116.322723,0,110,39814.3436805556,2009-01-01,08:14:54
39.937554,116.322764,0,109,39814.3437384259,2009-01-01,08:14:59
39.937566,116.322821,0,108,39814.3437962963,2009-01-01,08:15:04
39.937575,116.322883,0,107,39814.3438541667,2009-01-01,08:15:09
39.937601,116.322952,0,106,39814.343912037,2009-01-01,08:15:14
39.937645,116.322966,0,106,39814.3439699074,2009-01-01,08:15:19
39.937674,116.322984,0,107,39814.3440277778,2009-01-01,08:15:24
39.937696,116.323029,0,107,39814.3440856481,2009-01-01,08:15:29
39.937682,116.32307,0,107,39814.3441435185,2009-01-01,08:15:34
39.937683,116.323103,0,107,39814.3442013889,2009-01-01,08:15:39
39.937649,116.323165,0,107,39814.3442592593,2009-01-01,08:15:44
39.937636,116.323215,0,107,39814.3443171296,2009-01-01,08:15:49
39.93767,116.323322,0,110,39814.344375,2009-01-01,08:15:54
39.937675,116.323387,0,112,39814.3444328704,2009-01-01,08:15:59
39.937668,116.32343,0,113,39814.3444907407,2009-01-01,08:16:04
39.93767,116.323456,0,113,39814.3445486111,2009-01-01,08:16:09
39.937652,116.323505,0,115,39814.3446064815,2009-01-01,08:16:14
39.937652,116.323549,0,117,39814.3446643518,2009-01-01,08:16:19
39.937684,116.323581,0,118,39814.3447222222,2009-01-01,08:16:24
39.937713,116.323629,0,117,39814.3447800926,2009-01-01,08:16:29
39.937728,116.323665,0,117,39814.344837963,2009-01-01,08:16:34
39.93775,116.323687,0,116,39814.3448958333,2009-01-01,08:16:39
39.937757,116.323696,0,116,39814.3449537037,2009-01-01,08:16:44
39.937792,116.323727,0,115,39814.3450115741,2009-01-01,08:16:49
39.937834,116.323773,0,115,39814.3450694444,2009-01-01,08:16:54
