# Supplementary material for: A location privacy protection method based on blockchain and threshold cryptography
Source: PLoS One. 2025 Jun 4;20(6):e0324551. doi: 10.1371/journal.pone.0324551 (PMC12136415; doi:10.1371/journal.pone.0324551)
Supplement: S1 File — (ZIP) [file pone.0324551.s001.zip › Data/002/Trajectory/20090108094524.plt]

Geolife trajectory
WGS 84
Altitude is in Feet
Reserved 3
0,2,255,My Track,0,0,2,8421376
0
39.899378,116.385202,0,492,39821.4065277778,2009-01-08,09:45:24
39.899364,116.385254,0,492,39821.4065856481,2009-01-08,09:45:29
39.899361,116.385317,0,492,39821.4066435185,2009-01-08,09:45:34
39.899372,116.385353,0,493,39821.4067013889,2009-01-08,09:45:39
39.899398,116.385356,0,493,39821.4067592593,2009-01-08,09:45:44
39.899448,116.385332,0,493,39821.4068171296,2009-01-08,09:45:49
39.899521,116.385293,0,493,39821.406875,2009-01-08,09:45:54
39.899654,116.385219,0,493,39821.4069328704,2009-01-08,09:45:59
39.899903,116.385104,0,494,39821.4069907407,2009-01-08,09:46:04
39.900164,116.384968,0,494,39821.4070486111,2009-01-08,09:46:09
39.900441,116.384799,0,495,39821.4071064815,2009-01-08,09:46:14
39.90076,116.384611,0,496,39821.4071643518,2009-01-08,09:46:19
39.900961,116.384414,0,497,39821.4072222222,2009-01-08,09:46:24
39.897137,116.378282,0,90,39821.441400463,2009-01-08,10:35:37
39.897041,116.37825,0,84,39821.4414583333,2009-01-08,10:35:42
39.896988,116.378218,0,108,39821.4415162037,2009-01-08,10:35:47
39.896988,116.378218,0,108,39821.4415509259,2009-01-08,10:35:50
39.896984,116.378215,0,114,39821.4415740741,2009-01-08,10:35:52
39.896942,116.378201,0,128,39821.4416319444,2009-01-08,10:35:57
39.896916,116.378224,0,130,39821.4416898148,2009-01-08,10:36:02
39.896957,116.378168,0,138,39821.4417476852,2009-01-08,10:36:07
39.896978,116.378172,0,141,39821.4418055556,2009-01-08,10:36:12
39.896938,116.378182,0,142,39821.4418634259,2009-01-08,10:36:17
39.896906,116.378222,0,141,39821.4419212963,2009-01-08,10:36:22
39.89692,116.378221,0,142,39821.4419791667,2009-01-08,10:36:27
39.896957,116.378207,0,143,39821.442037037,2009-01-08,10:36:32
39.896982,116.378218,0,142,39821.4420949074,2009-01-08,10:36:37
39.897008,116.378179,0,143,39821.4421527778,2009-01-08,10:36:42
39.897008,116.378205,0,143,39821.4422106481,2009-01-08,10:36:47
39.897032,116.378187,0,139,39821.4422685185,2009-01-08,10:36:52
39.897067,116.378195,0,140,39821.4423263889,2009-01-08,10:36:57
39.89711,116.378224,0,140,39821.4423842593,2009-01-08,10:37:02
39.897142,116.378219,0,139,39821.4424421296,2009-01-08,10:37:07
39.897192,116.378181,0,139,39821.4425,2009-01-08,10:37:12
39.897276,116.378121,0,139,39821.4425578704,2009-01-08,10:37:17
39.897463,116.378039,0,139,39821.4426157407,2009-01-08,10:37:22
39.897745,116.377982,0,140,39821.4426736111,2009-01-08,10:37:27
39.898048,116.377946,0,140,39821.4427314815,2009-01-08,10:37:32
39.898234,116.377956,0,140,39821.4427893519,2009-01-08,10:37:37
39.898274,116.37797,0,140,39821.4428472222,2009-01-08,10:37:42
39.898275,116.377991,0,141,39821.4429050926,2009-01-08,10:37:47
39.898299,116.378003,0,139,39821.442962963,2009-01-08,10:37:52
39.898315,116.378001,0,136,39821.4430208333,2009-01-08,10:37:57
39.898314,116.378003,0,135,39821.4430787037,2009-01-08,10:38:02
39.898314,116.378003,0,135,39821.4431134259,2009-01-08,10:38:05
39.898308,116.378001,0,135,39821.4431365741,2009-01-08,10:38:07
39.898296,116.37802,0,134,39821.4431944444,2009-01-08,10:38:12
39.898283,116.378054,0,132,39821.4432523148,2009-01-08,10:38:17
39.898264,116.378069,0,130,39821.4433101852,2009-01-08,10:38:22
39.898254,116.37806,0,129,39821.4433680556,2009-01-08,10:38:27
39.898265,116.378052,0,128,39821.4434259259,2009-01-08,10:38:32
39.898376,116.378017,0,123,39821.4434837963,2009-01-08,10:38:37
39.898567,116.37795,0,123,39821.4435416667,2009-01-08,10:38:42
39.898713,116.377846,0,123,39821.443599537,2009-01-08,10:38:47
39.898801,116.377687,0,120,39821.4436574074,2009-01-08,10:38:52
39.898762,116.377308,0,102,39821.4437152778,2009-01-08,10:38:57
39.89875,116.376812,0,92,39821.4437731481,2009-01-08,10:39:02
39.89875,116.376375,0,81,39821.4438310185,2009-01-08,10:39:07
39.898796,116.376025,0,71,39821.4438888889,2009-01-08,10:39:12
39.898796,116.375751,0,57,39821.4439467593,2009-01-08,10:39:17
39.898763,116.375632,0,56,39821.4440046296,2009-01-08,10:39:22
39.898731,116.375586,0,50,39821.4440625,2009-01-08,10:39:27
39.898731,116.375446,0,47,39821.4441203704,2009-01-08,10:39:32
39.89876,116.375124,0,40,39821.4441782407,2009-01-08,10:39:37
39.898825,116.374704,0,36,39821.4442361111,2009-01-08,10:39:42
39.898914,116.37421,0,33,39821.4442939815,2009-01-08,10:39:47
39.898995,116.373645,0,30,39821.4443518519,2009-01-08,10:39:52
39.905484,116.367499,0,113,39821.4488078704,2009-01-08,10:46:17
39.9058,116.366918,0,225,39821.4488657407,2009-01-08,10:46:22
39.906268,116.366335,0,345,39821.4489236111,2009-01-08,10:46:27
39.906204,116.36585,0,350,39821.4489814815,2009-01-08,10:46:32
39.90621,116.365401,0,319,39821.4490393519,2009-01-08,10:46:37
39.906137,116.364961,0,311,39821.4490972222,2009-01-08,10:46:42
39.906138,116.364596,0,294,39821.4491550926,2009-01-08,10:46:47
39.906119,116.364222,0,282,39821.449212963,2009-01-08,10:46:52
39.906107,116.363862,0,273,39821.4492708333,2009-01-08,10:46:57
39.906149,116.363514,0,269,39821.4493287037,2009-01-08,10:47:02
39.906164,116.363156,0,275,39821.4493865741,2009-01-08,10:47:07
39.906161,116.362757,0,298,39821.4494444444,2009-01-08,10:47:12
39.906111,116.36229,0,322,39821.4495023148,2009-01-08,10:47:17
39.906084,116.361796,0,343,39821.4495601852,2009-01-08,10:47:22
39.906169,116.361254,0,360,39821.4496180556,2009-01-08,10:47:27
39.906298,116.360689,0,377,39821.4496759259,2009-01-08,10:47:32
39.906439,116.360059,0,394,39821.4497337963,2009-01-08,10:47:37
39.906504,116.359451,0,406,39821.4497916667,2009-01-08,10:47:42
39.906533,116.358861,0,424,39821.449849537,2009-01-08,10:47:47
39.906569,116.358354,0,442,39821.4499074074,2009-01-08,10:47:52
39.906626,116.358038,0,449,39821.4499652778,2009-01-08,10:47:57
39.906588,116.357868,0,432,39821.4500231481,2009-01-08,10:48:02
39.906527,116.357844,0,416,39821.4500810185,2009-01-08,10:48:07
39.906471,116.357907,0,395,39821.4501388889,2009-01-08,10:48:12
39.906433,116.35793,0,395,39821.4501967593,2009-01-08,10:48:17
39.906412,116.357875,0,387,39821.4502546296,2009-01-08,10:48:22
39.906392,116.35774,0,388,39821.4503125,2009-01-08,10:48:27
39.9064,116.357539,0,396,39821.4503703704,2009-01-08,10:48:32
39.906445,116.357369,0,405,39821.4504282407,2009-01-08,10:48:37
39.906507,116.3572,0,418,39821.4504861111,2009-01-08,10:48:42
39.906535,116.357064,0,430,39821.4505439815,2009-01-08,10:48:47
39.906588,116.356885,0,443,39821.4506018519,2009-01-08,10:48:52
39.906695,116.356605,0,457,39821.4506597222,2009-01-08,10:48:57
39.906861,116.356237,0,474,39821.4507175926,2009-01-08,10:49:02
39.907018,116.355843,0,493,39821.450775463,2009-01-08,10:49:07
39.907045,116.355338,0,518,39821.4508333333,2009-01-08,10:49:12
39.907117,116.354821,0,521,39821.4508912037,2009-01-08,10:49:17
39.907119,116.354299,0,538,39821.4509490741,2009-01-08,10:49:22
39.907126,116.353826,0,542,39821.4510069444,2009-01-08,10:49:27
39.907127,116.353364,0,558,39821.4510648148,2009-01-08,10:49:32
39.90716,116.352938,0,579,39821.4511226852,2009-01-08,10:49:37
39.907128,116.352619,0,578,39821.4511805556,2009-01-08,10:49:42
39.907116,116.352296,0,590,39821.4512384259,2009-01-08,10:49:47
39.90716,116.351948,0,601,39821.4512962963,2009-01-08,10:49:52
39.907201,116.351671,0,603,39821.4513541667,2009-01-08,10:49:57
39.907295,116.351551,0,614,39821.451412037,2009-01-08,10:50:02
39.90739,116.351423,0,626,39821.4514699074,2009-01-08,10:50:07
39.907402,116.351388,0,620,39821.4515277778,2009-01-08,10:50:12
39.907373,116.351441,0,625,39821.4515856481,2009-01-08,10:50:17
39.907416,116.351466,0,641,39821.4516435185,2009-01-08,10:50:22
39.907436,116.351497,0,650,39821.4517013889,2009-01-08,10:50:27
39.907384,116.351534,0,644,39821.4517592593,2009-01-08,10:50:32
39.907298,116.351488,0,642,39821.4518171296,2009-01-08,10:50:37
39.906748,116.351342,0,588,39821.451875,2009-01-08,10:50:42
39.906677,116.351055,0,588,39821.4519328704,2009-01-08,10:50:47
39.906684,116.350659,0,602,39821.4519907407,2009-01-08,10:50:52
39.906648,116.350163,0,616,39821.4520486111,2009-01-08,10:50:57
39.906618,116.349628,0,626,39821.4521064815,2009-01-08,10:51:02
39.906632,116.349179,0,630,39821.4521643519,2009-01-08,10:51:07
39.906692,116.348838,0,624,39821.4522222222,2009-01-08,10:51:12
39.906749,116.348581,0,614,39821.4522800926,2009-01-08,10:51:17
39.906783,116.34841,0,602,39821.452337963,2009-01-08,10:51:22
39.906758,116.348313,0,586,39821.4523958333,2009-01-08,10:51:27
39.906752,116.348274,0,577,39821.4524537037,2009-01-08,10:51:32
39.906763,116.348267,0,582,39821.4525115741,2009-01-08,10:51:37
39.906772,116.34826,0,591,39821.4525694444,2009-01-08,10:51:42
39.906767,116.348246,0,595,39821.4526273148,2009-01-08,10:51:47
39.906766,116.348254,0,598,39821.4526851852,2009-01-08,10:51:52
39.906766,116.348254,0,598,39821.4527199074,2009-01-08,10:51:55
39.906761,116.348255,0,600,39821.4527430556,2009-01-08,10:51:57
39.906753,116.348232,0,602,39821.4528009259,2009-01-08,10:52:02
39.906786,116.348252,0,607,39821.4528587963,2009-01-08,10:52:07
39.906788,116.348345,0,621,39821.4529166667,2009-01-08,10:52:12
39.906777,116.348402,0,627,39821.452974537,2009-01-08,10:52:17
39.906768,116.348463,0,643,39821.4530324074,2009-01-08,10:52:22
39.906767,116.348506,0,659,39821.4530902778,2009-01-08,10:52:27
39.906768,116.348569,0,676,39821.4531481481,2009-01-08,10:52:32
39.906753,116.348567,0,690,39821.4532060185,2009-01-08,10:52:37
39.906742,116.348509,0,696,39821.4532638889,2009-01-08,10:52:42
39.906741,116.348405,0,708,39821.4533217593,2009-01-08,10:52:47
39.906719,116.348259,0,706,39821.4533796296,2009-01-08,10:52:52
39.906696,116.347873,0,676,39821.4534375,2009-01-08,10:52:57
39.906637,116.347325,0,653,39821.4534953704,2009-01-08,10:53:02
39.906618,116.346857,0,634,39821.4535532407,2009-01-08,10:53:07
39.906602,116.346535,0,632,39821.4536111111,2009-01-08,10:53:12
39.906653,116.346321,0,615,39821.4536689815,2009-01-08,10:53:17
39.906727,116.346081,0,591,39821.4537268518,2009-01-08,10:53:22
39.906899,116.345879,0,578,39821.4537847222,2009-01-08,10:53:27
39.90706,116.345918,0,567,39821.4538425926,2009-01-08,10:53:32
39.907223,116.346066,0,553,39821.453900463,2009-01-08,10:53:37
39.907377,116.346215,0,531,39821.4539583333,2009-01-08,10:53:42
39.907536,116.346212,0,513,39821.4540740741,2009-01-08,10:53:52
39.907536,116.346212,0,513,39821.4541666667,2009-01-08,10:54:00
39.90754,116.346215,0,512,39821.4541898148,2009-01-08,10:54:02
39.907865,116.346066,0,501,39821.4543055556,2009-01-08,10:54:12
39.90818,116.346071,0,500,39821.4543634259,2009-01-08,10:54:17
39.908478,116.346047,0,508,39821.4544212963,2009-01-08,10:54:22
39.90874,116.346027,0,519,39821.4544791667,2009-01-08,10:54:27
39.909087,116.346027,0,528,39821.454537037,2009-01-08,10:54:32
39.909442,116.34602,0,541,39821.4545949074,2009-01-08,10:54:37
39.909825,116.346015,0,557,39821.4546527778,2009-01-08,10:54:42
39.910262,116.346035,0,561,39821.4547106481,2009-01-08,10:54:47
39.910661,116.346088,0,520,39821.4547685185,2009-01-08,10:54:52
39.911,116.3462,0,457,39821.4548263889,2009-01-08,10:54:57
39.911347,116.346324,0,403,39821.4548842593,2009-01-08,10:55:02
39.911711,116.346488,0,352,39821.4549421296,2009-01-08,10:55:07
39.912088,116.346614,0,308,39821.455,2009-01-08,10:55:12
39.912273,116.346707,0,280,39821.4550578704,2009-01-08,10:55:17
39.912443,116.346839,0,255,39821.4551157407,2009-01-08,10:55:22
39.912605,116.347017,0,235,39821.4551736111,2009-01-08,10:55:27
39.912755,116.347077,0,222,39821.4552314815,2009-01-08,10:55:32
39.912865,116.347045,0,215,39821.4552893518,2009-01-08,10:55:37
39.912981,116.347089,0,210,39821.4553472222,2009-01-08,10:55:42
39.913097,116.347103,0,207,39821.4554050926,2009-01-08,10:55:47
39.913239,116.3471,0,202,39821.455462963,2009-01-08,10:55:52
39.913277,116.347087,0,194,39821.4555208333,2009-01-08,10:55:57
39.913347,116.347081,0,188,39821.4555787037,2009-01-08,10:56:02
39.91337,116.347043,0,185,39821.4556365741,2009-01-08,10:56:07
39.91337,116.347024,0,186,39821.4556944444,2009-01-08,10:56:12
39.913422,116.347036,0,186,39821.4557523148,2009-01-08,10:56:17
39.913572,116.347107,0,182,39821.4558101852,2009-01-08,10:56:22
39.913735,116.347168,0,183,39821.4558680556,2009-01-08,10:56:27
39.917386,116.339357,0,163,39821.4580671296,2009-01-08,10:59:37
39.917297,116.339376,0,172,39821.458125,2009-01-08,10:59:42
39.917294,116.339337,0,181,39821.4581828704,2009-01-08,10:59:47
39.917412,116.339309,0,191,39821.4582407407,2009-01-08,10:59:52
39.917531,116.339308,0,210,39821.4582986111,2009-01-08,10:59:57
39.917592,116.339276,0,228,39821.4583564815,2009-01-08,11:00:02
39.917614,116.339139,0,253,39821.4584143519,2009-01-08,11:00:07
39.917524,116.338876,0,269,39821.4584722222,2009-01-08,11:00:12
39.917374,116.338569,0,278,39821.4585300926,2009-01-08,11:00:17
39.917509,116.338356,0,298,39821.458587963,2009-01-08,11:00:22
39.917714,116.33819,0,299,39821.4586458333,2009-01-08,11:00:27
39.917964,116.338038,0,307,39821.4587037037,2009-01-08,11:00:32
39.918255,116.337885,0,314,39821.4587615741,2009-01-08,11:00:37
39.921105,116.3383,0,392,39821.4598032407,2009-01-08,11:02:07
39.92118,116.338354,0,346,39821.4598611111,2009-01-08,11:02:12
39.92124,116.338391,0,317,39821.4599189815,2009-01-08,11:02:17
39.921203,116.338483,0,303,39821.4599768519,2009-01-08,11:02:22
39.921238,116.338499,0,292,39821.4600347222,2009-01-08,11:02:27
39.921419,116.338381,0,278,39821.4600925926,2009-01-08,11:02:32
39.921649,116.338338,0,275,39821.460150463,2009-01-08,11:02:37
39.921949,116.338343,0,272,39821.4602083333,2009-01-08,11:02:42
39.92224,116.338307,0,271,39821.4602662037,2009-01-08,11:02:47
39.922489,116.33828,0,278,39821.4603240741,2009-01-08,11:02:52
39.922752,116.338229,0,289,39821.4603819444,2009-01-08,11:02:57
39.923038,116.338202,0,301,39821.4604398148,2009-01-08,11:03:02
39.923372,116.338188,0,329,39821.4604976852,2009-01-08,11:03:07
39.923672,116.338087,0,352,39821.4605555556,2009-01-08,11:03:12
39.924169,116.338163,0,385,39821.4606134259,2009-01-08,11:03:17
39.924646,116.338186,0,406,39821.4606712963,2009-01-08,11:03:22
39.925089,116.338162,0,439,39821.4607291667,2009-01-08,11:03:27
39.925543,116.338084,0,459,39821.460787037,2009-01-08,11:03:32
39.926011,116.338074,0,425,39821.4608449074,2009-01-08,11:03:37
39.926435,116.338083,0,401,39821.4609027778,2009-01-08,11:03:42
39.926719,116.338049,0,379,39821.4609606481,2009-01-08,11:03:47
39.926972,116.337929,0,358,39821.4610185185,2009-01-08,11:03:52
39.927144,116.337873,0,346,39821.4610763889,2009-01-08,11:03:57
39.92734,116.337915,0,340,39821.4611342593,2009-01-08,11:04:02
39.92758,116.337968,0,343,39821.4611921296,2009-01-08,11:04:07
39.927897,116.338008,0,347,39821.46125,2009-01-08,11:04:12
39.92817,116.338061,0,351,39821.4613078704,2009-01-08,11:04:17
39.928148,116.338056,0,366,39821.4613657407,2009-01-08,11:04:22
39.927987,116.338109,0,342,39821.4614236111,2009-01-08,11:04:27
39.927931,116.338128,0,349,39821.4614814815,2009-01-08,11:04:32
39.92785,116.338121,0,357,39821.4615393518,2009-01-08,11:04:37
39.927841,116.337936,0,374,39821.4615972222,2009-01-08,11:04:42
39.92776,116.337869,0,398,39821.4616550926,2009-01-08,11:04:47
39.927709,116.337819,0,406,39821.461712963,2009-01-08,11:04:52
39.927675,116.337775,0,404,39821.4617708333,2009-01-08,11:04:57
39.927498,116.337685,0,401,39821.4618287037,2009-01-08,11:05:02
39.927443,116.337617,0,408,39821.4618865741,2009-01-08,11:05:07
39.927406,116.3376,0,419,39821.4619444444,2009-01-08,11:05:12
39.927329,116.337641,0,433,39821.4620023148,2009-01-08,11:05:17
39.927236,116.337669,0,450,39821.4620601852,2009-01-08,11:05:22
39.927167,116.337639,0,460,39821.4621180556,2009-01-08,11:05:27
39.927088,116.337688,0,474,39821.4621759259,2009-01-08,11:05:32
39.927025,116.337718,0,485,39821.4622337963,2009-01-08,11:05:37
39.926968,116.337732,0,494,39821.4622916667,2009-01-08,11:05:42
39.926898,116.337732,0,491,39821.462349537,2009-01-08,11:05:47
39.926871,116.337759,0,492,39821.4624074074,2009-01-08,11:05:52
39.926856,116.337729,0,493,39821.4624652778,2009-01-08,11:05:57
39.926832,116.337639,0,487,39821.4625231481,2009-01-08,11:06:02
39.92687,116.337422,0,441,39821.4625810185,2009-01-08,11:06:07
39.926887,116.337305,0,384,39821.4626388889,2009-01-08,11:06:12
39.926906,116.337158,0,349,39821.4626967593,2009-01-08,11:06:17
39.926914,116.337054,0,328,39821.4627546296,2009-01-08,11:06:22
39.926933,116.336944,0,295,39821.4628125,2009-01-08,11:06:27
39.926948,116.336839,0,267,39821.4628703704,2009-01-08,11:06:32
39.926979,116.336719,0,247,39821.4629282407,2009-01-08,11:06:37
39.92702,116.336651,0,226,39821.4629861111,2009-01-08,11:06:42
39.927049,116.33655,0,212,39821.4630439815,2009-01-08,11:06:47
39.926991,116.33648,0,196,39821.4631018518,2009-01-08,11:06:52
39.926946,116.336439,0,188,39821.4631597222,2009-01-08,11:06:57
39.926938,116.336417,0,181,39821.4632175926,2009-01-08,11:07:02
39.926944,116.336377,0,167,39821.463275463,2009-01-08,11:07:07
39.926963,116.336299,0,154,39821.4633333333,2009-01-08,11:07:12
39.926977,116.336219,0,148,39821.4633912037,2009-01-08,11:07:17
39.927001,116.336121,0,143,39821.4634490741,2009-01-08,11:07:22
39.92703,116.33604,0,139,39821.4635069444,2009-01-08,11:07:27
39.926999,116.335969,0,136,39821.4635648148,2009-01-08,11:07:32
39.926959,116.335897,0,134,39821.4636226852,2009-01-08,11:07:37
39.926949,116.335907,0,136,39821.4636805556,2009-01-08,11:07:42
39.926963,116.335835,0,140,39821.4637384259,2009-01-08,11:07:47
39.926965,116.335765,0,140,39821.4637962963,2009-01-08,11:07:52
39.926961,116.335697,0,138,39821.4638541667,2009-01-08,11:07:57
39.926885,116.335635,0,137,39821.463912037,2009-01-08,11:08:02
39.926794,116.335609,0,134,39821.4639699074,2009-01-08,11:08:07
39.92674,116.33556,0,130,39821.4640277778,2009-01-08,11:08:12
39.926694,116.335492,0,122,39821.4640856481,2009-01-08,11:08:17
39.926693,116.335421,0,114,39821.4641435185,2009-01-08,11:08:22
39.926706,116.335316,0,108,39821.4642013889,2009-01-08,11:08:27
39.926684,116.335249,0,103,39821.4642592593,2009-01-08,11:08:32
39.92664,116.335154,0,98,39821.4643171296,2009-01-08,11:08:37
39.926596,116.335056,0,93,39821.464375,2009-01-08,11:08:42
39.926468,116.334977,0,89,39821.4644328704,2009-01-08,11:08:47
39.92645,116.334898,0,81,39821.4644907407,2009-01-08,11:08:52
39.926482,116.334843,0,75,39821.4645486111,2009-01-08,11:08:57
39.926477,116.334798,0,69,39821.4646064815,2009-01-08,11:09:02
39.926506,116.33473,0,64,39821.4646643519,2009-01-08,11:09:07
39.926506,116.33473,0,64,39821.4646990741,2009-01-08,11:09:10
39.926503,116.334723,0,63,39821.4647222222,2009-01-08,11:09:12
39.926537,116.334622,0,65,39821.4647800926,2009-01-08,11:09:17
39.926549,116.334528,0,65,39821.464837963,2009-01-08,11:09:22
39.926609,116.334473,0,71,39821.4648958333,2009-01-08,11:09:27
39.926737,116.334411,0,76,39821.4649537037,2009-01-08,11:09:32
39.926755,116.33433,0,74,39821.4650115741,2009-01-08,11:09:37
39.926733,116.334259,0,73,39821.4650694444,2009-01-08,11:09:42
39.926772,116.334164,0,73,39821.4651273148,2009-01-08,11:09:47
39.926785,116.334061,0,72,39821.4651851852,2009-01-08,11:09:52
39.926771,116.333964,0,71,39821.4652430556,2009-01-08,11:09:57
39.926793,116.333884,0,69,39821.4653009259,2009-01-08,11:10:02
39.926694,116.333727,0,72,39821.4653587963,2009-01-08,11:10:07
39.926686,116.333704,0,66,39821.4654166667,2009-01-08,11:10:12
39.926661,116.333655,0,62,39821.465474537,2009-01-08,11:10:17
39.926643,116.333617,0,59,39821.4655324074,2009-01-08,11:10:22
39.92664,116.333602,0,55,39821.4655902778,2009-01-08,11:10:27
39.92661,116.333608,0,50,39821.4656481481,2009-01-08,11:10:32
39.926565,116.333632,0,45,39821.4657060185,2009-01-08,11:10:37
39.926497,116.333668,0,41,39821.4657638889,2009-01-08,11:10:42
39.927264,116.333357,0,60,39821.4690625,2009-01-08,11:15:27
39.927042,116.333306,0,61,39821.4691203704,2009-01-08,11:15:32
39.92666,116.333246,0,62,39821.4691782407,2009-01-08,11:15:37
39.926553,116.333188,0,63,39821.4692361111,2009-01-08,11:15:42
39.926622,116.333127,0,75,39821.4692939815,2009-01-08,11:15:47
39.926616,116.333138,0,83,39821.4693518518,2009-01-08,11:15:52
39.926597,116.333192,0,92,39821.4694097222,2009-01-08,11:15:57
39.926555,116.333234,0,90,39821.4694675926,2009-01-08,11:16:02
39.92651,116.333229,0,96,39821.469525463,2009-01-08,11:16:07
39.926481,116.333204,0,100,39821.4695833333,2009-01-08,11:16:12
39.926469,116.333194,0,101,39821.4696412037,2009-01-08,11:16:17
39.926456,116.333213,0,102,39821.4696990741,2009-01-08,11:16:22
39.92641,116.333236,0,105,39821.4697569444,2009-01-08,11:16:27
39.926385,116.333241,0,107,39821.4698148148,2009-01-08,11:16:32
39.926374,116.333247,0,108,39821.4698726852,2009-01-08,11:16:37
39.926373,116.333238,0,108,39821.4699305556,2009-01-08,11:16:42
39.926373,116.333238,0,108,39821.4699652778,2009-01-08,11:16:45
39.926375,116.333243,0,108,39821.4699884259,2009-01-08,11:16:47
39.926362,116.333285,0,109,39821.4700462963,2009-01-08,11:16:52
39.926336,116.33328,0,107,39821.4701041667,2009-01-08,11:16:57
39.926327,116.333273,0,107,39821.470162037,2009-01-08,11:17:02
39.926316,116.333261,0,106,39821.4702199074,2009-01-08,11:17:07
39.926312,116.333261,0,106,39821.4702777778,2009-01-08,11:17:12
39.926312,116.333261,0,106,39821.4703125,2009-01-08,11:17:15
39.92631,116.333268,0,106,39821.4703356481,2009-01-08,11:17:17
39.926295,116.333257,0,107,39821.4703935185,2009-01-08,11:17:22
39.926288,116.333226,0,109,39821.4704513889,2009-01-08,11:17:27
39.926291,116.333224,0,109,39821.4705092593,2009-01-08,11:17:32
39.926291,116.333224,0,109,39821.4705439815,2009-01-08,11:17:35
39.926294,116.333232,0,109,39821.4705671296,2009-01-08,11:17:37
39.926289,116.333242,0,108,39821.470625,2009-01-08,11:17:42
39.926246,116.333241,0,110,39821.4706828704,2009-01-08,11:17:47
39.926199,116.333251,0,114,39821.4707407407,2009-01-08,11:17:52
39.926166,116.333243,0,118,39821.4707986111,2009-01-08,11:17:57
39.92612,116.333227,0,123,39821.4708564815,2009-01-08,11:18:02
39.926074,116.333191,0,127,39821.4709143518,2009-01-08,11:18:07
39.926006,116.333133,0,128,39821.4709722222,2009-01-08,11:18:12
39.925927,116.333044,0,130,39821.4710300926,2009-01-08,11:18:17
39.92584,116.332992,0,131,39821.471087963,2009-01-08,11:18:22
39.925776,116.333014,0,129,39821.4711458333,2009-01-08,11:18:27
39.925713,116.333003,0,131,39821.4712037037,2009-01-08,11:18:32
39.925639,116.333017,0,132,39821.4712615741,2009-01-08,11:18:37
39.925571,116.333029,0,126,39821.4713194444,2009-01-08,11:18:42
39.92549,116.333013,0,130,39821.4713773148,2009-01-08,11:18:47
39.925405,116.332968,0,133,39821.4714351852,2009-01-08,11:18:52
39.925347,116.332951,0,133,39821.4714930556,2009-01-08,11:18:57
39.925311,116.332941,0,133,39821.4715509259,2009-01-08,11:19:02
39.925313,116.332969,0,133,39821.4716087963,2009-01-08,11:19:07
39.925303,116.33297,0,132,39821.4716666667,2009-01-08,11:19:12
39.925342,116.333,0,132,39821.471724537,2009-01-08,11:19:17
39.925406,116.333009,0,132,39821.4717824074,2009-01-08,11:19:22
39.92543,116.333033,0,135,39821.4718402778,2009-01-08,11:19:27
39.925504,116.333072,0,135,39821.4718981481,2009-01-08,11:19:32
39.925544,116.333155,0,135,39821.4719560185,2009-01-08,11:19:37
39.925594,116.333226,0,135,39821.4720138889,2009-01-08,11:19:42
39.925609,116.333298,0,134,39821.4720717593,2009-01-08,11:19:47
39.925635,116.333366,0,132,39821.4721296296,2009-01-08,11:19:52
39.925665,116.333439,0,130,39821.4721875,2009-01-08,11:19:57
39.925682,116.333489,0,129,39821.4722453704,2009-01-08,11:20:02
39.925677,116.333532,0,127,39821.4723032407,2009-01-08,11:20:07
39.925691,116.333587,0,125,39821.4723611111,2009-01-08,11:20:12
39.925689,116.333661,0,123,39821.4724189815,2009-01-08,11:20:17
39.925642,116.333725,0,121,39821.4724768519,2009-01-08,11:20:22
39.925645,116.333772,0,119,39821.4725347222,2009-01-08,11:20:27
39.925599,116.333844,0,117,39821.4725925926,2009-01-08,11:20:32
39.925614,116.333924,0,116,39821.472650463,2009-01-08,11:20:37
39.9256,116.334006,0,116,39821.4727083333,2009-01-08,11:20:42
39.925601,116.334105,0,114,39821.4727662037,2009-01-08,11:20:47
39.925617,116.334152,0,112,39821.4728240741,2009-01-08,11:20:52
39.925617,116.334152,0,112,39821.4728587963,2009-01-08,11:20:55
39.925622,116.334147,0,111,39821.4728819444,2009-01-08,11:20:57
39.925635,116.334176,0,109,39821.4729398148,2009-01-08,11:21:02
39.925633,116.334221,0,108,39821.4729976852,2009-01-08,11:21:07
39.925635,116.33429,0,107,39821.4730555556,2009-01-08,11:21:12
39.925649,116.334368,0,106,39821.4731134259,2009-01-08,11:21:17
39.92565,116.334472,0,105,39821.4731712963,2009-01-08,11:21:22
39.925645,116.334575,0,104,39821.4732291667,2009-01-08,11:21:27
39.925662,116.334687,0,103,39821.473287037,2009-01-08,11:21:32
39.925678,116.334774,0,101,39821.4733449074,2009-01-08,11:21:37
39.925703,116.334839,0,100,39821.4734027778,2009-01-08,11:21:42
39.925733,116.334904,0,99,39821.4734606481,2009-01-08,11:21:47
39.92571,116.334988,0,98,39821.4735185185,2009-01-08,11:21:52
39.925704,116.335321,0,101,39821.4735763889,2009-01-08,11:21:57
39.92576,116.335393,0,100,39821.4736342593,2009-01-08,11:22:02
39.925764,116.335499,0,100,39821.4736921296,2009-01-08,11:22:07
39.925779,116.335546,0,99,39821.47375,2009-01-08,11:22:12
39.925771,116.335621,0,97,39821.4738078704,2009-01-08,11:22:17
39.925742,116.335671,0,95,39821.4738657407,2009-01-08,11:22:22
39.925762,116.335734,0,92,39821.4739236111,2009-01-08,11:22:27
39.925794,116.335821,0,86,39821.4739814815,2009-01-08,11:22:32
39.925845,116.335877,0,83,39821.4740393519,2009-01-08,11:22:37
39.925908,116.335919,0,82,39821.4740972222,2009-01-08,11:22:42
39.925978,116.335965,0,82,39821.4741550926,2009-01-08,11:22:47
39.926069,116.335965,0,82,39821.474212963,2009-01-08,11:22:52
39.926137,116.335985,0,81,39821.4742708333,2009-01-08,11:22:57
39.926173,116.33604,0,79,39821.4743287037,2009-01-08,11:23:02
39.926267,116.335937,0,78,39821.4743865741,2009-01-08,11:23:07
39.926363,116.335905,0,76,39821.4744444444,2009-01-08,11:23:12
39.926441,116.335908,0,75,39821.4745023148,2009-01-08,11:23:17
39.926512,116.335923,0,74,39821.4745601852,2009-01-08,11:23:22
39.926538,116.336037,0,75,39821.4746180556,2009-01-08,11:23:27
39.926572,116.336016,0,77,39821.4746759259,2009-01-08,11:23:32
39.926633,116.336076,0,78,39821.4747337963,2009-01-08,11:23:37
39.926674,116.336035,0,83,39821.4747916667,2009-01-08,11:23:42
39.926689,116.336119,0,86,39821.474849537,2009-01-08,11:23:47
39.926686,116.336203,0,84,39821.4749074074,2009-01-08,11:23:52
39.9267,116.336282,0,82,39821.4749652778,2009-01-08,11:23:57
39.926674,116.33635,0,81,39821.4750231481,2009-01-08,11:24:02
39.926662,116.336425,0,80,39821.4750810185,2009-01-08,11:24:07
39.926676,116.336511,0,83,39821.4751388889,2009-01-08,11:24:12
39.92673,116.336548,0,88,39821.4751967593,2009-01-08,11:24:17
39.926678,116.336594,0,84,39821.4752546296,2009-01-08,11:24:22
39.926608,116.336626,0,82,39821.4753125,2009-01-08,11:24:27
39.926535,116.336635,0,79,39821.4753703704,2009-01-08,11:24:32
39.926463,116.336611,0,76,39821.4754282407,2009-01-08,11:24:37
39.926416,116.336583,0,74,39821.4754861111,2009-01-08,11:24:42
39.92641,116.33668,0,72,39821.4755439815,2009-01-08,11:24:47
39.926383,116.336729,0,69,39821.4756018519,2009-01-08,11:24:52
39.926339,116.336755,0,65,39821.4756597222,2009-01-08,11:24:57
39.926382,116.336886,0,62,39821.4757175926,2009-01-08,11:25:02
39.926348,116.336964,0,62,39821.475775463,2009-01-08,11:25:07
39.926317,116.337046,0,62,39821.4758333333,2009-01-08,11:25:12
39.926294,116.337118,0,62,39821.4758912037,2009-01-08,11:25:17
39.926324,116.337128,0,59,39821.4759490741,2009-01-08,11:25:22
