# Supplementary material for: A location privacy protection method based on blockchain and threshold cryptography
Source: PLoS One. 2025 Jun 4;20(6):e0324551. doi: 10.1371/journal.pone.0324551 (PMC12136415; doi:10.1371/journal.pone.0324551)
Supplement: S1 File — (ZIP) [file pone.0324551.s001.zip › Data/002/Trajectory/20090109001408.plt]

Geolife trajectory
WGS 84
Altitude is in Feet
Reserved 3
0,2,255,My Track,0,0,2,8421376
0
39.927745,116.334398,0,492,39822.0098148148,2009-01-09,00:14:08
39.927845,116.334444,0,492,39822.0098726852,2009-01-09,00:14:13
39.927906,116.334515,0,493,39822.0099305556,2009-01-09,00:14:18
39.927876,116.334612,0,493,39822.0099884259,2009-01-09,00:14:23
39.927814,116.33468,0,494,39822.0100462963,2009-01-09,00:14:28
39.927722,116.334731,0,495,39822.0101041667,2009-01-09,00:14:33
39.927121,116.335055,0,173,39822.010162037,2009-01-09,00:14:38
39.927017,116.335112,0,153,39822.0102199074,2009-01-09,00:14:43
39.926978,116.335218,0,139,39822.0102777778,2009-01-09,00:14:48
39.926982,116.335284,0,137,39822.0103356481,2009-01-09,00:14:53
39.926945,116.335351,0,134,39822.0103935185,2009-01-09,00:14:58
39.926887,116.335427,0,125,39822.0104513889,2009-01-09,00:15:03
39.92684,116.3355,0,120,39822.0105092593,2009-01-09,00:15:08
39.926802,116.335596,0,118,39822.0105671296,2009-01-09,00:15:13
39.926758,116.335703,0,119,39822.010625,2009-01-09,00:15:18
39.926766,116.335763,0,117,39822.0106828704,2009-01-09,00:15:23
39.926756,116.335803,0,117,39822.0107407407,2009-01-09,00:15:28
39.926794,116.335798,0,116,39822.0107986111,2009-01-09,00:15:33
39.926867,116.335832,0,118,39822.0108564815,2009-01-09,00:15:38
39.926937,116.335939,0,125,39822.0109143518,2009-01-09,00:15:43
39.926986,116.336036,0,128,39822.0109722222,2009-01-09,00:15:48
39.927016,116.336122,0,128,39822.0110300926,2009-01-09,00:15:53
39.926992,116.336214,0,128,39822.011087963,2009-01-09,00:15:58
39.926989,116.336311,0,125,39822.0111458333,2009-01-09,00:16:03
39.92698,116.336393,0,124,39822.0112037037,2009-01-09,00:16:08
39.92696,116.336487,0,124,39822.0112615741,2009-01-09,00:16:13
39.926945,116.336571,0,122,39822.0113194444,2009-01-09,00:16:18
39.926976,116.336636,0,117,39822.0113773148,2009-01-09,00:16:23
39.926959,116.336733,0,117,39822.0114351852,2009-01-09,00:16:28
39.926917,116.336854,0,115,39822.0114930556,2009-01-09,00:16:33
39.926923,116.336931,0,111,39822.0115509259,2009-01-09,00:16:38
39.926923,116.337005,0,108,39822.0116087963,2009-01-09,00:16:43
39.926916,116.33709,0,104,39822.0116666667,2009-01-09,00:16:48
39.926892,116.337154,0,102,39822.011724537,2009-01-09,00:16:53
39.926863,116.337188,0,100,39822.0117824074,2009-01-09,00:16:58
39.926837,116.337244,0,100,39822.0118402778,2009-01-09,00:17:03
39.926859,116.337378,0,100,39822.0118981482,2009-01-09,00:17:08
39.926864,116.33741,0,100,39822.0119560185,2009-01-09,00:17:13
39.926891,116.337483,0,104,39822.0120138889,2009-01-09,00:17:18
39.926917,116.337533,0,103,39822.0120717593,2009-01-09,00:17:23
39.926941,116.337578,0,107,39822.0121296296,2009-01-09,00:17:28
39.92697,116.337592,0,112,39822.0121875,2009-01-09,00:17:33
39.92715,116.337594,0,125,39822.0122453704,2009-01-09,00:17:38
39.927312,116.337555,0,134,39822.0123032407,2009-01-09,00:17:43
39.927371,116.337655,0,143,39822.0123611111,2009-01-09,00:17:48
39.927422,116.337716,0,147,39822.0124189815,2009-01-09,00:17:53
39.927519,116.337694,0,149,39822.0124768519,2009-01-09,00:17:58
39.927593,116.337689,0,152,39822.0125347222,2009-01-09,00:18:03
39.927424,116.337957,0,196,39822.0149652778,2009-01-09,00:21:33
39.927297,116.338012,0,202,39822.0150231481,2009-01-09,00:21:38
39.927138,116.338027,0,209,39822.0150810185,2009-01-09,00:21:43
39.926936,116.338024,0,218,39822.0151388889,2009-01-09,00:21:48
39.926642,116.337991,0,225,39822.0151967593,2009-01-09,00:21:53
39.926275,116.337982,0,231,39822.0152546296,2009-01-09,00:21:58
39.925825,116.337976,0,238,39822.0153125,2009-01-09,00:22:03
39.925346,116.337955,0,245,39822.0153703704,2009-01-09,00:22:08
39.92492,116.337985,0,252,39822.0154282407,2009-01-09,00:22:13
39.924557,116.338003,0,262,39822.0154861111,2009-01-09,00:22:18
39.924335,116.337991,0,273,39822.0155439815,2009-01-09,00:22:23
39.92424,116.337966,0,285,39822.0156018519,2009-01-09,00:22:28
39.924231,116.337945,0,295,39822.0156597222,2009-01-09,00:22:33
39.924206,116.33795,0,305,39822.0157175926,2009-01-09,00:22:38
39.92412,116.338018,0,315,39822.015775463,2009-01-09,00:22:43
39.923964,116.338089,0,324,39822.0158333333,2009-01-09,00:22:48
39.923776,116.338138,0,333,39822.0158912037,2009-01-09,00:22:53
39.923529,116.338126,0,342,39822.0159490741,2009-01-09,00:22:58
39.923209,116.338129,0,350,39822.0160069444,2009-01-09,00:23:03
39.922953,116.338216,0,360,39822.0160648148,2009-01-09,00:23:08
39.922752,116.338336,0,374,39822.0161226852,2009-01-09,00:23:13
39.92252,116.338458,0,391,39822.0161805556,2009-01-09,00:23:18
39.922251,116.33847,0,407,39822.0162384259,2009-01-09,00:23:23
39.921971,116.338508,0,422,39822.0162962963,2009-01-09,00:23:28
39.921679,116.338578,0,437,39822.0163541667,2009-01-09,00:23:33
39.921443,116.338647,0,451,39822.016412037,2009-01-09,00:23:38
39.921313,116.338634,0,465,39822.0164699074,2009-01-09,00:23:43
39.921142,116.338702,0,472,39822.0165856481,2009-01-09,00:23:53
39.92121,116.338701,0,471,39822.0166435185,2009-01-09,00:23:58
39.921111,116.338668,0,466,39822.0167013889,2009-01-09,00:24:03
39.921106,116.338698,0,467,39822.0167592593,2009-01-09,00:24:08
39.921106,116.338698,0,467,39822.0167939815,2009-01-09,00:24:11
39.921106,116.338695,0,469,39822.0168171296,2009-01-09,00:24:13
39.921126,116.338648,0,471,39822.016875,2009-01-09,00:24:18
39.921126,116.338604,0,473,39822.0169328704,2009-01-09,00:24:23
39.921143,116.338603,0,476,39822.0169907407,2009-01-09,00:24:28
39.921268,116.338544,0,477,39822.0170486111,2009-01-09,00:24:33
39.921475,116.338547,0,475,39822.0171064815,2009-01-09,00:24:38
39.921667,116.338449,0,470,39822.0171643518,2009-01-09,00:24:43
39.921787,116.338348,0,463,39822.0172222222,2009-01-09,00:24:48
39.921886,116.338265,0,454,39822.0172800926,2009-01-09,00:24:53
39.922006,116.338196,0,449,39822.017337963,2009-01-09,00:24:58
39.922034,116.338184,0,440,39822.0173958333,2009-01-09,00:25:03
39.922025,116.338188,0,434,39822.0174537037,2009-01-09,00:25:08
39.921926,116.338316,0,420,39822.0175115741,2009-01-09,00:25:13
39.921831,116.338561,0,409,39822.0175694444,2009-01-09,00:25:18
39.921834,116.338981,0,399,39822.0176273148,2009-01-09,00:25:23
39.921902,116.339512,0,396,39822.0176851852,2009-01-09,00:25:28
39.921925,116.340221,0,394,39822.0177430556,2009-01-09,00:25:33
39.921946,116.341052,0,394,39822.0178009259,2009-01-09,00:25:38
39.921921,116.341941,0,397,39822.0178587963,2009-01-09,00:25:43
39.921869,116.342782,0,405,39822.0179166667,2009-01-09,00:25:48
39.921828,116.343599,0,411,39822.017974537,2009-01-09,00:25:53
39.921809,116.344371,0,417,39822.0180324074,2009-01-09,00:25:58
39.921775,116.345104,0,424,39822.0180902778,2009-01-09,00:26:03
39.921779,116.345747,0,435,39822.0181481481,2009-01-09,00:26:08
39.921799,116.346219,0,444,39822.0182060185,2009-01-09,00:26:13
39.921832,116.346684,0,455,39822.0182638889,2009-01-09,00:26:18
39.921846,116.347165,0,467,39822.0183217593,2009-01-09,00:26:23
39.921841,116.347606,0,478,39822.0183796296,2009-01-09,00:26:28
39.92183,116.347949,0,489,39822.0184375,2009-01-09,00:26:33
39.921791,116.348198,0,498,39822.0184953704,2009-01-09,00:26:38
39.921226,116.347007,0,430,39822.0190162037,2009-01-09,00:27:23
39.921304,116.347052,0,377,39822.0190740741,2009-01-09,00:27:28
39.921332,116.347148,0,298,39822.0191319444,2009-01-09,00:27:33
39.921309,116.347252,0,162,39822.0191898148,2009-01-09,00:27:38
39.92127,116.347377,0,124,39822.0192476852,2009-01-09,00:27:43
39.921243,116.347432,0,117,39822.0193055556,2009-01-09,00:27:48
39.921219,116.347501,0,113,39822.0193634259,2009-01-09,00:27:53
39.92119,116.347565,0,118,39822.0194212963,2009-01-09,00:27:58
39.921137,116.347615,0,132,39822.0194791667,2009-01-09,00:28:03
39.921155,116.34763,0,165,39822.019537037,2009-01-09,00:28:08
39.921189,116.347587,0,206,39822.0195949074,2009-01-09,00:28:13
39.923128,116.347911,0,244,39822.02,2009-01-09,00:28:48
39.921684,116.347925,0,228,39822.0200578704,2009-01-09,00:28:53
39.921265,116.347966,0,296,39822.0201157407,2009-01-09,00:28:58
39.921723,116.348114,0,224,39822.0201736111,2009-01-09,00:29:03
39.92176,116.348212,0,209,39822.0202314815,2009-01-09,00:29:08
39.921791,116.348294,0,195,39822.0202893519,2009-01-09,00:29:13
39.921757,116.348364,0,182,39822.0203472222,2009-01-09,00:29:18
39.921704,116.34845,0,165,39822.0204050926,2009-01-09,00:29:23
39.921774,116.34854,0,171,39822.020462963,2009-01-09,00:29:28
39.921686,116.3486,0,162,39822.0205208333,2009-01-09,00:29:33
39.921588,116.348657,0,166,39822.0205787037,2009-01-09,00:29:38
39.921588,116.348657,0,166,39822.0206134259,2009-01-09,00:29:41
39.921588,116.348653,0,169,39822.0206365741,2009-01-09,00:29:43
39.898912,116.379075,0,109,39822.0298958333,2009-01-09,00:43:03
39.899024,116.379051,0,136,39822.0299537037,2009-01-09,00:43:08
39.899078,116.379169,0,116,39822.0300115741,2009-01-09,00:43:13
39.899113,116.379295,0,99,39822.0300694444,2009-01-09,00:43:18
39.8991,116.379417,0,94,39822.0301273148,2009-01-09,00:43:23
39.89911,116.379473,0,91,39822.0301851852,2009-01-09,00:43:28
39.899075,116.379588,0,88,39822.0302430556,2009-01-09,00:43:33
39.899055,116.379651,0,91,39822.0303009259,2009-01-09,00:43:38
39.899067,116.379705,0,104,39822.0303587963,2009-01-09,00:43:43
39.899054,116.379748,0,112,39822.0304166667,2009-01-09,00:43:48
39.899053,116.379834,0,121,39822.030474537,2009-01-09,00:43:53
39.89906,116.379947,0,129,39822.0305324074,2009-01-09,00:43:58
39.899077,116.380049,0,129,39822.0305902778,2009-01-09,00:44:03
39.899079,116.380147,0,132,39822.0306481481,2009-01-09,00:44:08
39.89905,116.380203,0,133,39822.0307060185,2009-01-09,00:44:13
39.899025,116.380299,0,131,39822.0307638889,2009-01-09,00:44:18
39.899035,116.380378,0,128,39822.0308217593,2009-01-09,00:44:23
39.898999,116.380459,0,125,39822.0308796296,2009-01-09,00:44:28
39.89899,116.380545,0,122,39822.0309375,2009-01-09,00:44:33
39.89901,116.380634,0,120,39822.0309953704,2009-01-09,00:44:38
39.899021,116.38073,0,118,39822.0310532407,2009-01-09,00:44:43
39.89903,116.380813,0,116,39822.0311111111,2009-01-09,00:44:48
39.899072,116.380888,0,112,39822.0311689815,2009-01-09,00:44:53
39.899096,116.381016,0,105,39822.0312268519,2009-01-09,00:44:58
39.899085,116.381087,0,98,39822.0312847222,2009-01-09,00:45:03
39.899071,116.381171,0,91,39822.0313425926,2009-01-09,00:45:08
39.899072,116.381235,0,84,39822.031400463,2009-01-09,00:45:13
39.899103,116.381324,0,78,39822.0314583333,2009-01-09,00:45:18
39.899125,116.381411,0,75,39822.0315162037,2009-01-09,00:45:23
39.899128,116.381518,0,69,39822.0315740741,2009-01-09,00:45:28
39.899123,116.381615,0,63,39822.0316319444,2009-01-09,00:45:33
39.899123,116.381683,0,57,39822.0316898148,2009-01-09,00:45:38
39.899109,116.381754,0,49,39822.0317476852,2009-01-09,00:45:43
39.899125,116.381829,0,40,39822.0318055556,2009-01-09,00:45:48
39.899141,116.381909,0,31,39822.0318634259,2009-01-09,00:45:53
39.899146,116.381984,0,26,39822.0319212963,2009-01-09,00:45:58
39.899138,116.382116,0,21,39822.0319791667,2009-01-09,00:46:03
39.899122,116.382222,0,13,39822.032037037,2009-01-09,00:46:08
39.899117,116.382307,0,2,39822.0320949074,2009-01-09,00:46:13
39.89914,116.382381,0,-1,39822.0321527778,2009-01-09,00:46:18
39.899155,116.382464,0,-6,39822.0322106481,2009-01-09,00:46:23
39.899134,116.382568,0,-15,39822.0322685185,2009-01-09,00:46:28
39.899162,116.382661,0,-25,39822.0323263889,2009-01-09,00:46:33
39.899192,116.382736,0,-34,39822.0323842593,2009-01-09,00:46:38
39.899195,116.382836,0,-37,39822.0324421296,2009-01-09,00:46:43
39.899194,116.382965,0,-42,39822.0325,2009-01-09,00:46:48
39.899206,116.383043,0,-51,39822.0325578704,2009-01-09,00:46:53
39.89921,116.383098,0,-57,39822.0326157407,2009-01-09,00:46:58
39.89922,116.383137,0,-65,39822.0326736111,2009-01-09,00:47:03
39.899226,116.383193,0,-75,39822.0327314815,2009-01-09,00:47:08
39.899289,116.383278,0,-81,39822.0327893518,2009-01-09,00:47:13
39.899321,116.383366,0,-83,39822.0328472222,2009-01-09,00:47:18
39.899357,116.383423,0,-93,39822.0329050926,2009-01-09,00:47:23
39.89936,116.383485,0,-99,39822.032962963,2009-01-09,00:47:28
39.899351,116.383577,0,-104,39822.0330208333,2009-01-09,00:47:33
39.89936,116.38364,0,-113,39822.0330787037,2009-01-09,00:47:38
39.899367,116.383717,0,-123,39822.0331365741,2009-01-09,00:47:43
39.899385,116.383799,0,-131,39822.0331944444,2009-01-09,00:47:48
39.899385,116.383887,0,-137,39822.0332523148,2009-01-09,00:47:53
39.899387,116.384001,0,-141,39822.0333101852,2009-01-09,00:47:58
39.899389,116.384095,0,-149,39822.0333680556,2009-01-09,00:48:03
39.899364,116.384202,0,-153,39822.0334259259,2009-01-09,00:48:08
39.89939,116.384295,0,-160,39822.0334837963,2009-01-09,00:48:13
39.899416,116.384366,0,-157,39822.0335416667,2009-01-09,00:48:18
39.899405,116.384378,0,-154,39822.033599537,2009-01-09,00:48:23
39.899426,116.384429,0,-148,39822.0336574074,2009-01-09,00:48:28
39.899453,116.384524,0,-140,39822.0337152778,2009-01-09,00:48:33
39.899456,116.384634,0,-129,39822.0337731481,2009-01-09,00:48:38
39.899462,116.384757,0,-121,39822.0338310185,2009-01-09,00:48:43
39.899465,116.38484,0,-117,39822.0338888889,2009-01-09,00:48:48
39.899467,116.384916,0,-112,39822.0339467593,2009-01-09,00:48:53
39.899469,116.385014,0,-109,39822.0340046296,2009-01-09,00:48:58
39.899461,116.38508,0,-110,39822.0340625,2009-01-09,00:49:03
39.899449,116.385163,0,-115,39822.0341203704,2009-01-09,00:49:08
39.89939,116.385287,0,-112,39822.0341782407,2009-01-09,00:49:13
39.899338,116.385327,0,-91,39822.0342361111,2009-01-09,00:49:18
39.899409,116.385341,0,-92,39822.0342939815,2009-01-09,00:49:23
39.899453,116.385341,0,-101,39822.0343518518,2009-01-09,00:49:28
39.899498,116.385302,0,-109,39822.0344097222,2009-01-09,00:49:33
39.899556,116.385293,0,-118,39822.0344675926,2009-01-09,00:49:38
39.899621,116.385271,0,-125,39822.034525463,2009-01-09,00:49:43
39.899693,116.385279,0,-134,39822.0345833333,2009-01-09,00:49:48
39.899773,116.385262,0,-140,39822.0346412037,2009-01-09,00:49:53
39.90004,116.385334,0,-128,39822.0352199074,2009-01-09,00:50:43
39.900251,116.38545,0,-127,39822.0352777778,2009-01-09,00:50:48
39.900377,116.385533,0,-113,39822.0353356482,2009-01-09,00:50:53
39.900438,116.3856,0,-110,39822.0353935185,2009-01-09,00:50:58
39.900461,116.385659,0,-108,39822.0354513889,2009-01-09,00:51:03
39.900465,116.385745,0,-92,39822.0355092593,2009-01-09,00:51:08
39.900486,116.385845,0,-72,39822.0355671296,2009-01-09,00:51:13
39.900499,116.385978,0,-40,39822.035625,2009-01-09,00:51:18
39.900463,116.386065,0,-32,39822.0356828704,2009-01-09,00:51:23
39.900481,116.386146,0,-25,39822.0357407407,2009-01-09,00:51:28
39.900509,116.386234,0,-18,39822.0357986111,2009-01-09,00:51:33
39.900513,116.386336,0,-12,39822.0358564815,2009-01-09,00:51:38
39.90049,116.386421,0,-4,39822.0359143519,2009-01-09,00:51:43
39.900448,116.386501,0,5,39822.0359722222,2009-01-09,00:51:48
39.900421,116.386596,0,12,39822.0360300926,2009-01-09,00:51:53
39.900402,116.386657,0,16,39822.036087963,2009-01-09,00:51:58
39.900395,116.386733,0,24,39822.0361458333,2009-01-09,00:52:03
39.900461,116.386754,0,32,39822.0362037037,2009-01-09,00:52:08
39.900512,116.386768,0,32,39822.0362615741,2009-01-09,00:52:13
39.900569,116.386789,0,31,39822.0363194444,2009-01-09,00:52:18
39.900634,116.386806,0,31,39822.0363773148,2009-01-09,00:52:23
39.8979,116.374254,0,492,39822.1722685185,2009-01-09,04:08:04
39.897965,116.374152,0,492,39822.1723263889,2009-01-09,04:08:09
39.897975,116.374152,0,492,39822.1723842593,2009-01-09,04:08:14
39.897979,116.37412,0,492,39822.1724421296,2009-01-09,04:08:19
39.897941,116.374205,0,492,39822.1725,2009-01-09,04:08:24
39.897902,116.374258,0,492,39822.1725578704,2009-01-09,04:08:29
39.89786,116.374322,0,491,39822.1726157407,2009-01-09,04:08:34
39.897841,116.374231,0,491,39822.1726736111,2009-01-09,04:08:39
39.897857,116.374094,0,491,39822.1727314815,2009-01-09,04:08:44
39.897842,116.373883,0,491,39822.1727893518,2009-01-09,04:08:49
39.897802,116.37359,0,491,39822.1728472222,2009-01-09,04:08:54
39.897765,116.373216,0,490,39822.1729050926,2009-01-09,04:08:59
39.897756,116.372681,0,490,39822.172962963,2009-01-09,04:09:04
39.89776,116.372178,0,490,39822.1730208333,2009-01-09,04:09:09
39.897734,116.3718,0,492,39822.1730787037,2009-01-09,04:09:14
39.897758,116.371489,0,496,39822.1731365741,2009-01-09,04:09:19
39.897797,116.371233,0,500,39822.1731944444,2009-01-09,04:09:24
39.897789,116.371008,0,504,39822.1732523148,2009-01-09,04:09:29
39.897776,116.37068,0,509,39822.1733101852,2009-01-09,04:09:34
39.897766,116.370507,0,515,39822.1733680556,2009-01-09,04:09:39
39.897876,116.370254,0,522,39822.1734259259,2009-01-09,04:09:44
39.898051,116.370253,0,530,39822.1734837963,2009-01-09,04:09:49
39.898319,116.370521,0,537,39822.1735416667,2009-01-09,04:09:54
39.898669,116.370702,0,546,39822.173599537,2009-01-09,04:09:59
39.899067,116.370857,0,555,39822.1736574074,2009-01-09,04:10:04
39.899537,116.370937,0,564,39822.1737152778,2009-01-09,04:10:09
39.900461,116.371438,0,582,39822.1738310185,2009-01-09,04:10:19
39.900898,116.371496,0,587,39822.1738888889,2009-01-09,04:10:24
39.901301,116.37154,0,593,39822.1739467593,2009-01-09,04:10:29
39.901683,116.371187,0,601,39822.1740046296,2009-01-09,04:10:34
39.901957,116.370911,0,610,39822.1740625,2009-01-09,04:10:39
39.902957,116.371381,0,621,39822.1748148148,2009-01-09,04:11:44
39.903218,116.371448,0,622,39822.1748726852,2009-01-09,04:11:49
39.984833,116.320504,0,169,39822.2344212963,2009-01-09,05:37:34
39.98489,116.320506,0,152,39822.2344791667,2009-01-09,05:37:39
39.984833,116.320536,0,144,39822.234537037,2009-01-09,05:37:44
39.984849,116.320589,0,140,39822.2345949074,2009-01-09,05:37:49
39.984837,116.320667,0,136,39822.2346527778,2009-01-09,05:37:54
39.984813,116.320739,0,140,39822.2347106481,2009-01-09,05:37:59
39.984779,116.320822,0,134,39822.2347685185,2009-01-09,05:38:04
39.984732,116.320887,0,130,39822.2348263889,2009-01-09,05:38:09
39.984678,116.320887,0,127,39822.2348842593,2009-01-09,05:38:14
39.984614,116.320894,0,128,39822.2349421296,2009-01-09,05:38:19
39.984545,116.320891,0,127,39822.235,2009-01-09,05:38:24
39.984459,116.320922,0,126,39822.2350578704,2009-01-09,05:38:29
39.984398,116.320914,0,124,39822.2351157407,2009-01-09,05:38:34
39.984383,116.320916,0,123,39822.2351736111,2009-01-09,05:38:39
39.984402,116.320893,0,125,39822.2352314815,2009-01-09,05:38:44
39.984403,116.320895,0,122,39822.2352893518,2009-01-09,05:38:49
39.984411,116.320887,0,121,39822.2353472222,2009-01-09,05:38:54
39.984411,116.320887,0,121,39822.2353819444,2009-01-09,05:38:57
39.984415,116.32089,0,120,39822.2354050926,2009-01-09,05:38:59
39.984427,116.320895,0,119,39822.235462963,2009-01-09,05:39:04
39.984375,116.320898,0,121,39822.2355208333,2009-01-09,05:39:09
39.98431,116.320879,0,119,39822.2355787037,2009-01-09,05:39:14
39.98426,116.320845,0,116,39822.2356365741,2009-01-09,05:39:19
39.984224,116.32076,0,113,39822.2356944444,2009-01-09,05:39:24
39.984212,116.32068,0,111,39822.2357523148,2009-01-09,05:39:29
39.984195,116.320594,0,106,39822.2358101852,2009-01-09,05:39:34
39.984199,116.320522,0,100,39822.2358680556,2009-01-09,05:39:39
39.984245,116.320449,0,95,39822.2359259259,2009-01-09,05:39:44
39.984276,116.320391,0,90,39822.2359837963,2009-01-09,05:39:49
39.984287,116.320321,0,83,39822.2360416667,2009-01-09,05:39:54
39.984275,116.320241,0,75,39822.236099537,2009-01-09,05:39:59
39.984307,116.320178,0,69,39822.2361574074,2009-01-09,05:40:04
39.984347,116.320105,0,64,39822.2362152778,2009-01-09,05:40:09
39.984306,116.319999,0,56,39822.2362731481,2009-01-09,05:40:14
39.984226,116.319883,0,52,39822.2363310185,2009-01-09,05:40:19
39.984207,116.319779,0,48,39822.2363888889,2009-01-09,05:40:24
39.984214,116.31969,0,46,39822.2364467593,2009-01-09,05:40:29
39.984185,116.319571,0,47,39822.2365046296,2009-01-09,05:40:34
39.984165,116.319471,0,45,39822.2365625,2009-01-09,05:40:39
39.984144,116.319374,0,46,39822.2366203704,2009-01-09,05:40:44
39.984139,116.319301,0,48,39822.2366782407,2009-01-09,05:40:49
39.984178,116.319217,0,49,39822.2367361111,2009-01-09,05:40:54
39.984194,116.319122,0,47,39822.2367939815,2009-01-09,05:40:59
39.984192,116.319026,0,48,39822.2368518518,2009-01-09,05:41:04
39.984174,116.318972,0,48,39822.2369097222,2009-01-09,05:41:09
39.984171,116.318886,0,51,39822.2369675926,2009-01-09,05:41:14
39.984095,116.318772,0,56,39822.237025463,2009-01-09,05:41:19
39.98401,116.318736,0,53,39822.2370833333,2009-01-09,05:41:24
39.983974,116.318687,0,44,39822.2371412037,2009-01-09,05:41:29
39.983948,116.318608,0,39,39822.2371990741,2009-01-09,05:41:34
39.983866,116.318524,0,35,39822.2372569444,2009-01-09,05:41:39
39.983806,116.318529,0,25,39822.2373148148,2009-01-09,05:41:44
39.98376,116.318515,0,18,39822.2373726852,2009-01-09,05:41:49
39.983693,116.318503,0,11,39822.2374305556,2009-01-09,05:41:54
39.983638,116.318519,0,5,39822.2374884259,2009-01-09,05:41:59
39.983551,116.318525,0,11,39822.2375462963,2009-01-09,05:42:04
39.983438,116.318514,0,18,39822.2376041667,2009-01-09,05:42:09
39.983365,116.31854,0,15,39822.237662037,2009-01-09,05:42:14
39.983276,116.31854,0,10,39822.2377199074,2009-01-09,05:42:19
39.983162,116.318551,0,2,39822.2377777778,2009-01-09,05:42:24
39.98308,116.318571,0,-10,39822.2378356481,2009-01-09,05:42:29
39.983028,116.318648,0,-14,39822.2378935185,2009-01-09,05:42:34
39.982992,116.31869,0,-15,39822.2379513889,2009-01-09,05:42:39
39.982933,116.318701,0,-14,39822.2380092593,2009-01-09,05:42:44
39.982909,116.318693,0,-11,39822.2380671296,2009-01-09,05:42:49
39.982884,116.318729,0,-6,39822.238125,2009-01-09,05:42:54
39.982829,116.318929,0,-3,39822.2381828704,2009-01-09,05:42:59
39.982888,116.319027,0,4,39822.2382407407,2009-01-09,05:43:04
39.982906,116.319059,0,2,39822.2382986111,2009-01-09,05:43:09
39.982942,116.319141,0,7,39822.2383564815,2009-01-09,05:43:14
39.982978,116.319211,0,12,39822.2384143519,2009-01-09,05:43:19
39.982904,116.319253,0,19,39822.2384722222,2009-01-09,05:43:24
39.982669,116.319163,0,36,39822.2385300926,2009-01-09,05:43:29
39.982278,116.319186,0,39,39822.238587963,2009-01-09,05:43:34
39.981804,116.319202,0,39,39822.2386458333,2009-01-09,05:43:39
39.981361,116.319231,0,38,39822.2387037037,2009-01-09,05:43:44
39.980919,116.319223,0,37,39822.2387615741,2009-01-09,05:43:49
39.980384,116.319022,0,41,39822.2388194444,2009-01-09,05:43:54
39.980152,116.318973,0,40,39822.2388773148,2009-01-09,05:43:59
39.980038,116.318851,0,41,39822.2389351852,2009-01-09,05:44:04
39.98001,116.318824,0,39,39822.2389930556,2009-01-09,05:44:09
39.97979,116.318729,0,37,39822.2390509259,2009-01-09,05:44:14
39.979488,116.318677,0,34,39822.2391087963,2009-01-09,05:44:19
39.979048,116.318633,0,32,39822.2391666667,2009-01-09,05:44:24
39.978617,116.318601,0,30,39822.239224537,2009-01-09,05:44:29
39.978302,116.318614,0,27,39822.2392824074,2009-01-09,05:44:34
39.978326,116.318709,0,24,39822.2393402778,2009-01-09,05:44:39
39.978138,116.318694,0,21,39822.2393981481,2009-01-09,05:44:44
39.977804,116.318695,0,17,39822.2394560185,2009-01-09,05:44:49
39.977387,116.318715,0,8,39822.2395138889,2009-01-09,05:44:54
39.976901,116.318738,0,-1,39822.2395717593,2009-01-09,05:44:59
39.976478,116.31878,0,-8,39822.2396296296,2009-01-09,05:45:04
39.976059,116.318824,0,-15,39822.2396875,2009-01-09,05:45:09
39.975775,116.318891,0,-19,39822.2397453704,2009-01-09,05:45:14
39.975521,116.318884,0,-22,39822.2398032407,2009-01-09,05:45:19
39.975267,116.318916,0,-24,39822.2398611111,2009-01-09,05:45:24
39.975225,116.31893,0,-27,39822.2399189815,2009-01-09,05:45:29
39.975235,116.318902,0,-34,39822.2399768519,2009-01-09,05:45:34
39.975235,116.318902,0,-34,39822.2400115741,2009-01-09,05:45:37
39.975242,116.318898,0,-42,39822.2400347222,2009-01-09,05:45:39
39.975041,116.318953,0,-39,39822.2400925926,2009-01-09,05:45:44
39.97488,116.319161,0,-40,39822.240150463,2009-01-09,05:45:49
39.97485,116.319594,0,-45,39822.2402083333,2009-01-09,05:45:54
39.974817,116.320166,0,-53,39822.2402662037,2009-01-09,05:45:59
39.974726,116.32058,0,-42,39822.2403240741,2009-01-09,05:46:04
39.974765,116.320695,0,-40,39822.2403819444,2009-01-09,05:46:09
39.974808,116.320692,0,-47,39822.2404398148,2009-01-09,05:46:14
39.974882,116.320851,0,-51,39822.2404976852,2009-01-09,05:46:19
39.974922,116.321293,0,-43,39822.2405555556,2009-01-09,05:46:24
39.974952,116.321826,0,-42,39822.2406134259,2009-01-09,05:46:29
39.974968,116.322436,0,-41,39822.2406712963,2009-01-09,05:46:34
39.974984,116.323091,0,-42,39822.2407291667,2009-01-09,05:46:39
39.974982,116.323801,0,-41,39822.240787037,2009-01-09,05:46:44
39.974955,116.324498,0,-40,39822.2408449074,2009-01-09,05:46:49
39.974933,116.325129,0,-37,39822.2409027778,2009-01-09,05:46:54
39.975001,116.325672,0,-20,39822.2409606481,2009-01-09,05:46:59
39.975015,116.326143,0,-2,39822.2410185185,2009-01-09,05:47:04
39.974982,116.326542,0,14,39822.2410763889,2009-01-09,05:47:09
39.975051,116.326838,0,20,39822.2411342593,2009-01-09,05:47:14
39.975099,116.326962,0,28,39822.2411921296,2009-01-09,05:47:19
39.975111,116.326948,0,33,39822.24125,2009-01-09,05:47:24
39.975111,116.326948,0,33,39822.2412847222,2009-01-09,05:47:27
39.975118,116.32694,0,32,39822.2413078704,2009-01-09,05:47:29
39.975135,116.326944,0,32,39822.2413657407,2009-01-09,05:47:34
39.975135,116.326944,0,32,39822.241400463,2009-01-09,05:47:37
39.975143,116.326948,0,33,39822.2414236111,2009-01-09,05:47:39
39.975132,116.326954,0,33,39822.2414814815,2009-01-09,05:47:44
39.975115,116.326938,0,34,39822.2415393519,2009-01-09,05:47:49
39.975106,116.326927,0,34,39822.2415972222,2009-01-09,05:47:54
39.975094,116.326916,0,35,39822.2416550926,2009-01-09,05:47:59
39.975075,116.326901,0,35,39822.241712963,2009-01-09,05:48:04
39.975051,116.326875,0,35,39822.2417708333,2009-01-09,05:48:09
39.975029,116.326858,0,34,39822.2418287037,2009-01-09,05:48:14
39.975018,116.326845,0,33,39822.2418865741,2009-01-09,05:48:19
39.975018,116.326845,0,33,39822.2419212963,2009-01-09,05:48:22
39.975022,116.326847,0,33,39822.2419444444,2009-01-09,05:48:24
39.975034,116.326867,0,33,39822.2420023148,2009-01-09,05:48:29
39.975066,116.32688,0,32,39822.2420601852,2009-01-09,05:48:34
39.975088,116.32689,0,31,39822.2421180556,2009-01-09,05:48:39
39.975095,116.326874,0,30,39822.2421759259,2009-01-09,05:48:44
39.975087,116.326834,0,29,39822.2422337963,2009-01-09,05:48:49
39.975075,116.3268,0,28,39822.2422916667,2009-01-09,05:48:54
39.975068,116.326775,0,26,39822.242349537,2009-01-09,05:48:59
39.975064,116.326758,0,25,39822.2424074074,2009-01-09,05:49:04
39.975064,116.326758,0,25,39822.2424421296,2009-01-09,05:49:07
39.975069,116.326753,0,24,39822.2424652778,2009-01-09,05:49:09
39.975087,116.326772,0,24,39822.2425231481,2009-01-09,05:49:14
39.975102,116.326786,0,24,39822.2425810185,2009-01-09,05:49:19
39.975102,116.326786,0,24,39822.2426157407,2009-01-09,05:49:22
39.9751,116.326784,0,23,39822.2426388889,2009-01-09,05:49:24
39.975088,116.326771,0,23,39822.2426967593,2009-01-09,05:49:29
39.975074,116.326747,0,23,39822.2427546296,2009-01-09,05:49:34
39.975074,116.326747,0,23,39822.2427893518,2009-01-09,05:49:37
39.975067,116.326744,0,23,39822.2428125,2009-01-09,05:49:39
39.975072,116.326734,0,23,39822.2428703704,2009-01-09,05:49:44
39.975077,116.326725,0,23,39822.2429282407,2009-01-09,05:49:49
39.975032,116.326862,0,28,39822.2429861111,2009-01-09,05:49:54
39.974893,116.32729,0,30,39822.2430439815,2009-01-09,05:49:59
39.975006,116.328028,0,25,39822.2431018518,2009-01-09,05:50:04
39.975062,116.328729,0,26,39822.2431597222,2009-01-09,05:50:09
39.975063,116.329315,0,32,39822.2432175926,2009-01-09,05:50:14
39.975019,116.329783,0,50,39822.243275463,2009-01-09,05:50:19
39.974957,116.329863,0,81,39822.2433333333,2009-01-09,05:50:24
39.974952,116.32985,0,96,39822.2433912037,2009-01-09,05:50:29
39.97491,116.329947,0,112,39822.2434490741,2009-01-09,05:50:34
39.974929,116.330302,0,117,39822.2435069444,2009-01-09,05:50:39
39.974983,116.330814,0,114,39822.2435648148,2009-01-09,05:50:44
39.975033,116.33138,0,104,39822.2436226852,2009-01-09,05:50:49
39.975071,116.331916,0,95,39822.2436805556,2009-01-09,05:50:54
39.975052,116.332542,0,110,39822.2437384259,2009-01-09,05:50:59
39.97506,116.333201,0,103,39822.2437962963,2009-01-09,05:51:04
39.975026,116.333905,0,101,39822.2438541667,2009-01-09,05:51:09
39.974998,116.334631,0,96,39822.243912037,2009-01-09,05:51:14
39.975016,116.335378,0,104,39822.2439699074,2009-01-09,05:51:19
39.975049,116.336066,0,112,39822.2440277778,2009-01-09,05:51:24
39.975057,116.336724,0,113,39822.2440856481,2009-01-09,05:51:29
39.97509,116.337391,0,111,39822.2441435185,2009-01-09,05:51:34
39.9751,116.338021,0,110,39822.2442013889,2009-01-09,05:51:39
39.975131,116.338497,0,112,39822.2442592593,2009-01-09,05:51:44
39.975087,116.338539,0,153,39822.2443171296,2009-01-09,05:51:49
39.975107,116.338558,0,160,39822.244375,2009-01-09,05:51:54
39.975119,116.338569,0,164,39822.2444328704,2009-01-09,05:51:59
39.975117,116.338604,0,168,39822.2444907407,2009-01-09,05:52:04
39.975114,116.338644,0,172,39822.2445486111,2009-01-09,05:52:09
39.975107,116.338664,0,176,39822.2446064815,2009-01-09,05:52:14
39.975119,116.338678,0,179,39822.2446643518,2009-01-09,05:52:19
39.975133,116.338686,0,181,39822.2447222222,2009-01-09,05:52:24
39.975156,116.338691,0,183,39822.2447800926,2009-01-09,05:52:29
39.975168,116.338695,0,185,39822.244837963,2009-01-09,05:52:34
39.975179,116.338694,0,185,39822.2448958333,2009-01-09,05:52:39
39.975188,116.338695,0,186,39822.2449537037,2009-01-09,05:52:44
39.975198,116.338696,0,186,39822.2450115741,2009-01-09,05:52:49
39.975213,116.338693,0,187,39822.2450694444,2009-01-09,05:52:54
39.975232,116.338693,0,187,39822.2451273148,2009-01-09,05:52:59
39.975232,116.338693,0,187,39822.245162037,2009-01-09,05:53:02
39.975232,116.338687,0,188,39822.2451851852,2009-01-09,05:53:04
39.975201,116.338725,0,188,39822.2452430556,2009-01-09,05:53:09
39.975122,116.338811,0,188,39822.2453009259,2009-01-09,05:53:14
39.975188,116.338948,0,191,39822.2453587963,2009-01-09,05:53:19
39.975216,116.339356,0,197,39822.2454166667,2009-01-09,05:53:24
39.9752,116.339806,0,198,39822.245474537,2009-01-09,05:53:29
39.975183,116.340246,0,197,39822.2455324074,2009-01-09,05:53:34
39.975192,116.340462,0,195,39822.2455902778,2009-01-09,05:53:39
39.975199,116.340547,0,191,39822.2456481481,2009-01-09,05:53:44
39.975281,116.341152,0,188,39822.2457060185,2009-01-09,05:53:49
39.9753,116.3413,0,183,39822.2457638889,2009-01-09,05:53:54
39.975319,116.341428,0,180,39822.2458217593,2009-01-09,05:53:59
39.975401,116.34167,0,171,39822.2458796296,2009-01-09,05:54:04
39.975538,116.342075,0,156,39822.2459375,2009-01-09,05:54:09
39.975579,116.342859,0,137,39822.2459953704,2009-01-09,05:54:14
39.975596,116.343815,0,99,39822.2460532407,2009-01-09,05:54:19
39.975557,116.344613,0,93,39822.2461111111,2009-01-09,05:54:24
39.97555,116.345336,0,90,39822.2461689815,2009-01-09,05:54:29
39.975433,116.346094,0,81,39822.2462268519,2009-01-09,05:54:34
39.975349,116.346504,0,79,39822.2462847222,2009-01-09,05:54:39
39.975288,116.346626,0,85,39822.2463425926,2009-01-09,05:54:44
39.975303,116.346654,0,85,39822.246400463,2009-01-09,05:54:49
39.975303,116.346654,0,85,39822.2464351852,2009-01-09,05:54:52
39.975296,116.346653,0,84,39822.2464583333,2009-01-09,05:54:54
39.975286,116.346655,0,84,39822.2465162037,2009-01-09,05:54:59
39.975281,116.346664,0,84,39822.2465740741,2009-01-09,05:55:04
39.975276,116.346684,0,84,39822.2466319444,2009-01-09,05:55:09
39.975247,116.34672,0,84,39822.2466898148,2009-01-09,05:55:14
39.975191,116.346745,0,82,39822.2467476852,2009-01-09,05:55:19
39.975166,116.346734,0,82,39822.2468055556,2009-01-09,05:55:24
39.975186,116.346805,0,84,39822.2468634259,2009-01-09,05:55:29
39.975244,116.347131,0,79,39822.2469212963,2009-01-09,05:55:34
39.975272,116.34757,0,65,39822.2469791667,2009-01-09,05:55:39
39.975267,116.348148,0,50,39822.247037037,2009-01-09,05:55:44
39.975305,116.348719,0,37,39822.2470949074,2009-01-09,05:55:49
39.97531,116.349403,0,25,39822.2471527778,2009-01-09,05:55:54
39.975279,116.350222,0,21,39822.2472106481,2009-01-09,05:55:59
39.975265,116.351038,0,21,39822.2472685185,2009-01-09,05:56:04
39.975302,116.351881,0,24,39822.2473263889,2009-01-09,05:56:09
39.975329,116.352664,0,17,39822.2473842593,2009-01-09,05:56:14
39.97534,116.353354,0,7,39822.2474421296,2009-01-09,05:56:19
39.975365,116.353692,0,-10,39822.2475,2009-01-09,05:56:24
39.975418,116.353693,0,-22,39822.2475578704,2009-01-09,05:56:29
39.975447,116.353689,0,-35,39822.2476157407,2009-01-09,05:56:34
39.975423,116.353852,0,-33,39822.2476736111,2009-01-09,05:56:39
39.97543,116.354234,0,-21,39822.2477314815,2009-01-09,05:56:44
39.975446,116.354794,0,-6,39822.2477893519,2009-01-09,05:56:49
39.975447,116.35554,0,6,39822.2478472222,2009-01-09,05:56:54
39.975441,116.356309,0,10,39822.2479050926,2009-01-09,05:56:59
39.975418,116.357086,0,17,39822.247962963,2009-01-09,05:57:04
39.975393,116.357887,0,29,39822.2480208333,2009-01-09,05:57:09
39.975381,116.358622,0,37,39822.2480787037,2009-01-09,05:57:14
39.975361,116.359111,0,36,39822.2481365741,2009-01-09,05:57:19
39.975326,116.359159,0,41,39822.2481944444,2009-01-09,05:57:24
39.975321,116.359143,0,37,39822.2482523148,2009-01-09,05:57:29
39.975317,116.359129,0,35,39822.2483101852,2009-01-09,05:57:34
39.975319,116.359118,0,33,39822.2483680556,2009-01-09,05:57:39
39.975319,116.359118,0,33,39822.2484027778,2009-01-09,05:57:42
39.975319,116.359116,0,33,39822.2484259259,2009-01-09,05:57:44
39.975316,116.359127,0,33,39822.2484837963,2009-01-09,05:57:49
39.975309,116.359145,0,34,39822.2485416667,2009-01-09,05:57:54
39.975314,116.359156,0,34,39822.248599537,2009-01-09,05:57:59
39.975327,116.359154,0,34,39822.2486574074,2009-01-09,05:58:04
39.975338,116.359154,0,35,39822.2487152778,2009-01-09,05:58:09
39.97534,116.359151,0,35,39822.2487731481,2009-01-09,05:58:14
39.975346,116.359144,0,36,39822.2488310185,2009-01-09,05:58:19
39.975346,116.359144,0,36,39822.2488657407,2009-01-09,05:58:22
39.975352,116.359145,0,36,39822.2488888889,2009-01-09,05:58:24
39.97538,116.359305,0,36,39822.2489467593,2009-01-09,05:58:29
39.975371,116.359555,0,38,39822.2490046296,2009-01-09,05:58:34
39.975394,116.359993,0,39,39822.2490625,2009-01-09,05:58:39
39.975404,116.360592,0,38,39822.2491203704,2009-01-09,05:58:44
39.975397,116.36123,0,38,39822.2491782407,2009-01-09,05:58:49
39.975367,116.361824,0,52,39822.2492361111,2009-01-09,05:58:54
39.975328,116.362095,0,71,39822.2492939815,2009-01-09,05:58:59
39.975319,116.36212,0,76,39822.2493518519,2009-01-09,05:59:04
39.975319,116.36212,0,76,39822.2493865741,2009-01-09,05:59:07
39.975318,116.362124,0,76,39822.2494097222,2009-01-09,05:59:09
39.975329,116.362216,0,78,39822.2494675926,2009-01-09,05:59:14
39.975304,116.362573,0,82,39822.249525463,2009-01-09,05:59:19
39.975285,116.363008,0,78,39822.2495833333,2009-01-09,05:59:24
39.975156,116.363342,0,72,39822.2496412037,2009-01-09,05:59:29
39.974955,116.363497,0,80,39822.2496990741,2009-01-09,05:59:34
39.974779,116.363612,0,82,39822.2497569444,2009-01-09,05:59:39
39.974457,116.363669,0,85,39822.2498148148,2009-01-09,05:59:44
39.974104,116.363691,0,88,39822.2498726852,2009-01-09,05:59:49
39.973944,116.36371,0,88,39822.2499305556,2009-01-09,05:59:54
39.973944,116.36371,0,88,39822.2499652778,2009-01-09,05:59:57
39.973938,116.363706,0,93,39822.2499884259,2009-01-09,05:59:59
39.973948,116.3637,0,93,39822.2500462963,2009-01-09,06:00:04
39.973963,116.36369,0,93,39822.2501041667,2009-01-09,06:00:09
39.973972,116.363691,0,93,39822.250162037,2009-01-09,06:00:14
39.973795,116.363701,0,92,39822.2502199074,2009-01-09,06:00:19
39.973751,116.363684,0,93,39822.2502777778,2009-01-09,06:00:24
39.97372,116.36367,0,91,39822.2503356481,2009-01-09,06:00:29
39.973538,116.363697,0,93,39822.2503935185,2009-01-09,06:00:34
39.973177,116.36373,0,87,39822.2504513889,2009-01-09,06:00:39
39.972711,116.363748,0,86,39822.2505092593,2009-01-09,06:00:44
39.972163,116.363751,0,79,39822.2505671296,2009-01-09,06:00:49
39.971644,116.36376,0,56,39822.250625,2009-01-09,06:00:54
39.971082,116.363767,0,23,39822.2506828704,2009-01-09,06:00:59
39.97044,116.363814,0,14,39822.2507407407,2009-01-09,06:01:04
39.969831,116.363827,0,3,39822.2507986111,2009-01-09,06:01:09
39.969232,116.363816,0,9,39822.2508564815,2009-01-09,06:01:14
39.968648,116.363793,0,24,39822.2509143518,2009-01-09,06:01:19
39.968167,116.363784,0,58,39822.2509722222,2009-01-09,06:01:24
39.967965,116.363782,0,82,39822.2510300926,2009-01-09,06:01:29
39.967759,116.363792,0,87,39822.251087963,2009-01-09,06:01:34
39.96738,116.363818,0,88,39822.2511458333,2009-01-09,06:01:39
39.966951,116.363828,0,104,39822.2512037037,2009-01-09,06:01:44
39.966533,116.36385,0,119,39822.2512615741,2009-01-09,06:01:49
39.966168,116.363891,0,126,39822.2513194444,2009-01-09,06:01:54
39.965734,116.363947,0,133,39822.2513773148,2009-01-09,06:01:59
39.965236,116.363944,0,130,39822.2514351852,2009-01-09,06:02:04
39.964841,116.363976,0,136,39822.2514930556,2009-01-09,06:02:09
39.964607,116.363987,0,136,39822.2515509259,2009-01-09,06:02:14
39.964511,116.364009,0,132,39822.2516087963,2009-01-09,06:02:19
39.964417,116.364021,0,128,39822.2516666667,2009-01-09,06:02:24
39.964399,116.364046,0,126,39822.251724537,2009-01-09,06:02:29
39.964317,116.364064,0,124,39822.2517824074,2009-01-09,06:02:34
39.963987,116.364106,0,124,39822.2518402778,2009-01-09,06:02:39
39.963596,116.364158,0,118,39822.2518981481,2009-01-09,06:02:44
39.963183,116.364213,0,114,39822.2519560185,2009-01-09,06:02:49
39.96272,116.364265,0,107,39822.2520138889,2009-01-09,06:02:54
39.962261,116.364271,0,109,39822.2520717593,2009-01-09,06:02:59
39.961826,116.364273,0,112,39822.2521296296,2009-01-09,06:03:04
39.961506,116.364274,0,111,39822.2521875,2009-01-09,06:03:09
39.961399,116.36426,0,126,39822.2522453704,2009-01-09,06:03:14
39.961409,116.364263,0,129,39822.2523032407,2009-01-09,06:03:19
39.961413,116.364276,0,129,39822.2523611111,2009-01-09,06:03:24
39.961413,116.364276,0,129,39822.2523958333,2009-01-09,06:03:27
39.96142,116.364275,0,130,39822.2524189815,2009-01-09,06:03:29
39.96143,116.364277,0,130,39822.2524768518,2009-01-09,06:03:34
39.961419,116.364286,0,130,39822.2525347222,2009-01-09,06:03:39
39.961399,116.364289,0,130,39822.2525925926,2009-01-09,06:03:44
39.961399,116.364289,0,130,39822.2526273148,2009-01-09,06:03:47
39.961398,116.364292,0,129,39822.252650463,2009-01-09,06:03:49
39.961342,116.364318,0,132,39822.2527083333,2009-01-09,06:03:54
39.961127,116.364358,0,133,39822.2527662037,2009-01-09,06:03:59
39.961007,116.364381,0,135,39822.2528240741,2009-01-09,06:04:04
39.961004,116.364398,0,135,39822.2528819444,2009-01-09,06:04:09
39.960736,116.364445,0,141,39822.2529398148,2009-01-09,06:04:14
39.960247,116.364573,0,151,39822.2529976852,2009-01-09,06:04:19
39.959703,116.36462,0,150,39822.2530555556,2009-01-09,06:04:24
39.959078,116.364627,0,157,39822.2531134259,2009-01-09,06:04:29
39.958498,116.364669,0,156,39822.2531712963,2009-01-09,06:04:34
39.958075,116.364679,0,159,39822.2532291667,2009-01-09,06:04:39
39.95802,116.364637,0,168,39822.253287037,2009-01-09,06:04:44
39.958034,116.364633,0,167,39822.2533449074,2009-01-09,06:04:49
39.958031,116.364636,0,167,39822.2534027778,2009-01-09,06:04:54
39.958031,116.364636,0,167,39822.2534375,2009-01-09,06:04:57
39.958031,116.364639,0,167,39822.2534606481,2009-01-09,06:04:59
39.957951,116.364647,0,167,39822.2535185185,2009-01-09,06:05:04
39.957691,116.364649,0,168,39822.2535763889,2009-01-09,06:05:09
39.957323,116.364657,0,165,39822.2536342593,2009-01-09,06:05:14
39.957114,116.364717,0,155,39822.2536921296,2009-01-09,06:05:19
39.957043,116.364707,0,156,39822.25375,2009-01-09,06:05:24
39.957059,116.364729,0,158,39822.2538078704,2009-01-09,06:05:29
39.957067,116.364735,0,157,39822.2538657407,2009-01-09,06:05:34
39.957067,116.364735,0,157,39822.253900463,2009-01-09,06:05:37
39.957066,116.364737,0,157,39822.2539236111,2009-01-09,06:05:39
39.957054,116.364735,0,157,39822.2539814815,2009-01-09,06:05:44
39.957055,116.364714,0,157,39822.2540393519,2009-01-09,06:05:49
39.957068,116.364701,0,157,39822.2540972222,2009-01-09,06:05:54
39.956907,116.364709,0,155,39822.2541550926,2009-01-09,06:05:59
39.956582,116.364749,0,152,39822.254212963,2009-01-09,06:06:04
39.956283,116.364823,0,151,39822.2542708333,2009-01-09,06:06:09
39.956068,116.364828,0,153,39822.2543287037,2009-01-09,06:06:14
39.955976,116.364854,0,141,39822.2543865741,2009-01-09,06:06:19
39.955775,116.364837,0,128,39822.2544444444,2009-01-09,06:06:24
39.955478,116.364861,0,119,39822.2545023148,2009-01-09,06:06:29
39.95525,116.364909,0,120,39822.2545601852,2009-01-09,06:06:34
39.955093,116.364941,0,133,39822.2546180556,2009-01-09,06:06:39
39.95502,116.364959,0,152,39822.2546759259,2009-01-09,06:06:44
39.955011,116.364937,0,162,39822.2547337963,2009-01-09,06:06:49
39.95506,116.364918,0,169,39822.2547916667,2009-01-09,06:06:54
39.955076,116.364897,0,172,39822.254849537,2009-01-09,06:06:59
39.954969,116.364928,0,172,39822.2549074074,2009-01-09,06:07:04
39.954671,116.36507,0,173,39822.2549652778,2009-01-09,06:07:09
39.954352,116.365145,0,177,39822.2550231481,2009-01-09,06:07:14
39.953832,116.365222,0,177,39822.2550810185,2009-01-09,06:07:19
39.953297,116.365282,0,179,39822.2551388889,2009-01-09,06:07:24
39.952869,116.365273,0,180,39822.2551967593,2009-01-09,06:07:29
39.952517,116.365268,0,182,39822.2552546296,2009-01-09,06:07:34
39.952397,116.365263,0,184,39822.2553125,2009-01-09,06:07:39
39.952244,116.365249,0,184,39822.2553703704,2009-01-09,06:07:44
39.952148,116.36525,0,176,39822.2554282407,2009-01-09,06:07:49
39.952125,116.365246,0,179,39822.2554861111,2009-01-09,06:07:54
39.952097,116.36526,0,177,39822.2555439815,2009-01-09,06:07:59
39.952082,116.365266,0,176,39822.2556018519,2009-01-09,06:08:04
39.952052,116.365273,0,175,39822.2556597222,2009-01-09,06:08:09
39.951984,116.365281,0,173,39822.2557175926,2009-01-09,06:08:14
39.951908,116.365274,0,172,39822.255775463,2009-01-09,06:08:19
39.951861,116.365269,0,171,39822.2558333333,2009-01-09,06:08:24
39.951861,116.365269,0,171,39822.2558680556,2009-01-09,06:08:27
39.951853,116.365265,0,172,39822.2558912037,2009-01-09,06:08:29
39.951833,116.36523,0,169,39822.2559490741,2009-01-09,06:08:34
39.951833,116.36523,0,169,39822.2559837963,2009-01-09,06:08:37
39.951831,116.365232,0,161,39822.2560069444,2009-01-09,06:08:39
39.951822,116.365232,0,161,39822.2560648148,2009-01-09,06:08:44
39.951822,116.365232,0,161,39822.256099537,2009-01-09,06:08:47
39.95182,116.36523,0,161,39822.2561226852,2009-01-09,06:08:49
39.951792,116.365234,0,160,39822.2561805556,2009-01-09,06:08:54
39.951715,116.36525,0,161,39822.2562384259,2009-01-09,06:08:59
39.95165,116.365246,0,165,39822.2562962963,2009-01-09,06:09:04
39.951639,116.365247,0,167,39822.2563541667,2009-01-09,06:09:09
39.951593,116.36526,0,166,39822.256412037,2009-01-09,06:09:14
39.951521,116.365276,0,159,39822.2564699074,2009-01-09,06:09:19
39.951402,116.365286,0,160,39822.2565277778,2009-01-09,06:09:24
39.951291,116.365305,0,163,39822.2565856481,2009-01-09,06:09:29
39.951203,116.365334,0,163,39822.2566435185,2009-01-09,06:09:34
39.95111,116.36536,0,163,39822.2567013889,2009-01-09,06:09:39
39.951016,116.365344,0,166,39822.2567592593,2009-01-09,06:09:44
39.950996,116.365341,0,168,39822.2568171296,2009-01-09,06:09:49
39.951005,116.365337,0,169,39822.256875,2009-01-09,06:09:54
39.951014,116.365324,0,171,39822.2569328704,2009-01-09,06:09:59
39.951018,116.365321,0,171,39822.2569907407,2009-01-09,06:10:04
39.95102,116.365318,0,171,39822.2570486111,2009-01-09,06:10:09
39.95102,116.365318,0,171,39822.2570833333,2009-01-09,06:10:12
39.951018,116.36531,0,171,39822.2571064815,2009-01-09,06:10:14
39.951022,116.365301,0,171,39822.2571643519,2009-01-09,06:10:19
39.951023,116.365297,0,170,39822.2572222222,2009-01-09,06:10:24
39.951028,116.365297,0,170,39822.2572800926,2009-01-09,06:10:29
39.951028,116.365297,0,170,39822.2573148148,2009-01-09,06:10:32
39.951032,116.365303,0,170,39822.257337963,2009-01-09,06:10:34
39.95103,116.365316,0,170,39822.2573958333,2009-01-09,06:10:39
39.950999,116.365353,0,169,39822.2574537037,2009-01-09,06:10:44
39.950901,116.365355,0,169,39822.2575115741,2009-01-09,06:10:49
39.950858,116.365343,0,171,39822.2575694444,2009-01-09,06:10:54
39.950824,116.365332,0,172,39822.2576273148,2009-01-09,06:10:59
39.950749,116.365312,0,174,39822.2576851852,2009-01-09,06:11:04
39.950687,116.365281,0,177,39822.2577430556,2009-01-09,06:11:09
39.950639,116.365289,0,179,39822.2578009259,2009-01-09,06:11:14
39.950587,116.365275,0,183,39822.2578587963,2009-01-09,06:11:19
39.950491,116.365308,0,182,39822.2579166667,2009-01-09,06:11:24
39.950322,116.365358,0,184,39822.257974537,2009-01-09,06:11:29
39.950218,116.365372,0,183,39822.2580324074,2009-01-09,06:11:34
39.950205,116.365346,0,183,39822.2580902778,2009-01-09,06:11:39
39.950192,116.365304,0,182,39822.2581481481,2009-01-09,06:11:44
39.950173,116.365263,0,179,39822.2582060185,2009-01-09,06:11:49
39.950173,116.365263,0,179,39822.2582407407,2009-01-09,06:11:52
39.950172,116.365258,0,178,39822.2582638889,2009-01-09,06:11:54
39.950151,116.365267,0,179,39822.2583217593,2009-01-09,06:11:59
39.950101,116.365259,0,180,39822.2583796296,2009-01-09,06:12:04
39.949907,116.365315,0,177,39822.2584375,2009-01-09,06:12:09
39.949599,116.365335,0,173,39822.2584953704,2009-01-09,06:12:14
39.949351,116.365372,0,176,39822.2585532407,2009-01-09,06:12:19
39.94924,116.365403,0,169,39822.2586111111,2009-01-09,06:12:24
39.949183,116.365408,0,155,39822.2586689815,2009-01-09,06:12:29
39.949076,116.365415,0,141,39822.2587268518,2009-01-09,06:12:34
39.948983,116.365435,0,132,39822.2587847222,2009-01-09,06:12:39
39.948942,116.365449,0,129,39822.2588425926,2009-01-09,06:12:44
39.948913,116.365449,0,127,39822.258900463,2009-01-09,06:12:49
39.948896,116.365448,0,121,39822.2589583333,2009-01-09,06:12:54
39.948896,116.365448,0,121,39822.2589930556,2009-01-09,06:12:57
39.948894,116.36544,0,119,39822.2590162037,2009-01-09,06:12:59
39.94888,116.365432,0,118,39822.2590740741,2009-01-09,06:13:04
39.948857,116.365431,0,116,39822.2591319444,2009-01-09,06:13:09
39.94884,116.365429,0,114,39822.2591898148,2009-01-09,06:13:14
39.948825,116.365426,0,112,39822.2592476852,2009-01-09,06:13:19
39.948712,116.365473,0,114,39822.2593055556,2009-01-09,06:13:24
39.948469,116.365548,0,125,39822.2593634259,2009-01-09,06:13:29
39.948194,116.36564,0,134,39822.2594212963,2009-01-09,06:13:34
39.94794,116.365673,0,143,39822.2594791667,2009-01-09,06:13:39
39.94763,116.365707,0,142,39822.259537037,2009-01-09,06:13:44
39.947335,116.365735,0,145,39822.2595949074,2009-01-09,06:13:49
39.947188,116.365757,0,144,39822.2596527778,2009-01-09,06:13:54
39.947105,116.365786,0,146,39822.2597106481,2009-01-09,06:13:59
39.947053,116.365769,0,150,39822.2597685185,2009-01-09,06:14:04
39.947029,116.365768,0,155,39822.2598263889,2009-01-09,06:14:09
39.946917,116.365802,0,154,39822.2598842593,2009-01-09,06:14:14
39.946791,116.365831,0,147,39822.2599421296,2009-01-09,06:14:19
39.946629,116.365882,0,127,39822.26,2009-01-09,06:14:24
39.946525,116.365903,0,112,39822.2600578704,2009-01-09,06:14:29
39.946453,116.365926,0,103,39822.2601157407,2009-01-09,06:14:34
39.946378,116.365948,0,89,39822.2601736111,2009-01-09,06:14:39
39.946234,116.365941,0,76,39822.2602314815,2009-01-09,06:14:44
39.946088,116.365948,0,59,39822.2602893518,2009-01-09,06:14:49
39.945935,116.365951,0,30,39822.2603472222,2009-01-09,06:14:54
39.945806,116.365973,0,23,39822.2604050926,2009-01-09,06:14:59
39.945754,116.365993,0,23,39822.260462963,2009-01-09,06:15:04
39.945731,116.365985,0,16,39822.2605208333,2009-01-09,06:15:09
39.945652,116.36596,0,18,39822.2605787037,2009-01-09,06:15:14
39.945466,116.365977,0,21,39822.2606365741,2009-01-09,06:15:19
39.945276,116.365996,0,22,39822.2606944444,2009-01-09,06:15:24
39.945164,116.366013,0,25,39822.2607523148,2009-01-09,06:15:29
39.945076,116.366015,0,26,39822.2608101852,2009-01-09,06:15:34
39.945039,116.366035,0,30,39822.2608680556,2009-01-09,06:15:39
39.945009,116.366035,0,35,39822.2609259259,2009-01-09,06:15:44
39.944882,116.366036,0,44,39822.2609837963,2009-01-09,06:15:49
39.944712,116.366016,0,45,39822.2610416667,2009-01-09,06:15:54
39.944509,116.366017,0,48,39822.261099537,2009-01-09,06:15:59
39.944309,116.366001,0,50,39822.2611574074,2009-01-09,06:16:04
39.944055,116.365997,0,45,39822.2612152778,2009-01-09,06:16:09
39.943738,116.366007,0,44,39822.2612731481,2009-01-09,06:16:14
39.943468,116.366012,0,54,39822.2613310185,2009-01-09,06:16:19
39.94338,116.366026,0,71,39822.2613888889,2009-01-09,06:16:24
39.943367,116.366033,0,74,39822.2614467593,2009-01-09,06:16:29
39.943292,116.366033,0,77,39822.2615046296,2009-01-09,06:16:34
39.943059,116.366072,0,83,39822.2615625,2009-01-09,06:16:39
39.942747,116.366101,0,89,39822.2616203704,2009-01-09,06:16:44
39.942532,116.366115,0,95,39822.2616782407,2009-01-09,06:16:49
39.942257,116.366125,0,108,39822.2617361111,2009-01-09,06:16:54
39.94209,116.36613,0,126,39822.2617939815,2009-01-09,06:16:59
39.941951,116.366169,0,135,39822.2618518519,2009-01-09,06:17:04
39.941771,116.366199,0,148,39822.2619097222,2009-01-09,06:17:09
39.941539,116.366237,0,153,39822.2619675926,2009-01-09,06:17:14
39.941276,116.366241,0,157,39822.262025463,2009-01-09,06:17:19
39.941012,116.366252,0,156,39822.2620833333,2009-01-09,06:17:24
39.940889,116.36622,0,154,39822.2621412037,2009-01-09,06:17:29
39.940881,116.366219,0,156,39822.2621990741,2009-01-09,06:17:34
39.940883,116.366222,0,155,39822.2622569444,2009-01-09,06:17:39
39.940883,116.366222,0,155,39822.2622916667,2009-01-09,06:17:42
39.940882,116.366225,0,155,39822.2623148148,2009-01-09,06:17:44
39.940828,116.366246,0,158,39822.2623726852,2009-01-09,06:17:49
39.940652,116.366311,0,166,39822.2624305556,2009-01-09,06:17:54
39.940525,116.366332,0,169,39822.2624884259,2009-01-09,06:17:59
39.940395,116.36638,0,172,39822.2625462963,2009-01-09,06:18:04
39.940275,116.366393,0,170,39822.2626041667,2009-01-09,06:18:09
39.940046,116.36642,0,163,39822.262662037,2009-01-09,06:18:14
39.939855,116.366429,0,158,39822.2627199074,2009-01-09,06:18:19
39.939789,116.366454,0,152,39822.2627777778,2009-01-09,06:18:24
39.939729,116.36647,0,152,39822.2628356481,2009-01-09,06:18:29
39.939626,116.366518,0,152,39822.2628935185,2009-01-09,06:18:34
39.939538,116.366545,0,154,39822.2629513889,2009-01-09,06:18:39
39.939489,116.366534,0,150,39822.2630092593,2009-01-09,06:18:44
39.939442,116.36655,0,148,39822.2630671296,2009-01-09,06:18:49
39.939305,116.366523,0,150,39822.263125,2009-01-09,06:18:54
39.939189,116.36655,0,148,39822.2631828704,2009-01-09,06:18:59
39.939054,116.366573,0,143,39822.2632407407,2009-01-09,06:19:04
39.938879,116.366563,0,132,39822.2632986111,2009-01-09,06:19:09
39.938751,116.366556,0,122,39822.2633564815,2009-01-09,06:19:14
39.938638,116.366551,0,115,39822.2634143519,2009-01-09,06:19:19
39.938495,116.366566,0,106,39822.2634722222,2009-01-09,06:19:24
39.938387,116.366592,0,104,39822.2635300926,2009-01-09,06:19:29
39.938343,116.36658,0,103,39822.263587963,2009-01-09,06:19:34
39.938318,116.366603,0,107,39822.2636458333,2009-01-09,06:19:39
39.938269,116.366603,0,112,39822.2637037037,2009-01-09,06:19:44
39.938165,116.366609,0,112,39822.2637615741,2009-01-09,06:19:49
39.938086,116.366579,0,116,39822.2638194444,2009-01-09,06:19:54
39.938025,116.366565,0,121,39822.2638773148,2009-01-09,06:19:59
39.937886,116.366559,0,119,39822.2639351852,2009-01-09,06:20:04
39.937641,116.366573,0,101,39822.2639930556,2009-01-09,06:20:09
39.937209,116.366598,0,92,39822.2640509259,2009-01-09,06:20:14
39.936671,116.366587,0,81,39822.2641087963,2009-01-09,06:20:19
39.93607,116.366587,0,77,39822.2641666667,2009-01-09,06:20:24
39.935483,116.36661,0,69,39822.264224537,2009-01-09,06:20:29
39.934948,116.366619,0,69,39822.2642824074,2009-01-09,06:20:34
39.934462,116.366636,0,73,39822.2643402778,2009-01-09,06:20:39
39.934119,116.366634,0,86,39822.2643981481,2009-01-09,06:20:44
39.934058,116.3666,0,95,39822.2644560185,2009-01-09,06:20:49
39.934057,116.366571,0,106,39822.2645138889,2009-01-09,06:20:54
39.934013,116.366564,0,109,39822.2645717593,2009-01-09,06:20:59
39.933888,116.366615,0,108,39822.2646296296,2009-01-09,06:21:04
39.93378,116.366688,0,125,39822.2646875,2009-01-09,06:21:09
39.933749,116.366727,0,142,39822.2647453704,2009-01-09,06:21:14
39.933668,116.366727,0,152,39822.2648032407,2009-01-09,06:21:19
39.933513,116.366739,0,156,39822.2648611111,2009-01-09,06:21:24
39.933201,116.366749,0,158,39822.2649189815,2009-01-09,06:21:29
39.932802,116.366757,0,155,39822.2649768519,2009-01-09,06:21:34
39.932469,116.366748,0,156,39822.2650347222,2009-01-09,06:21:39
39.932266,116.366715,0,160,39822.2650925926,2009-01-09,06:21:44
39.932156,116.366704,0,162,39822.265150463,2009-01-09,06:21:49
39.932156,116.366686,0,155,39822.2652083333,2009-01-09,06:21:54
39.932174,116.366673,0,156,39822.2652662037,2009-01-09,06:21:59
39.932189,116.366666,0,157,39822.2653240741,2009-01-09,06:22:04
39.932084,116.366679,0,156,39822.2653819444,2009-01-09,06:22:09
39.931838,116.366731,0,150,39822.2654398148,2009-01-09,06:22:14
39.931677,116.366735,0,147,39822.2654976852,2009-01-09,06:22:19
39.931482,116.366746,0,140,39822.2655555556,2009-01-09,06:22:24
39.931278,116.366776,0,125,39822.2656134259,2009-01-09,06:22:29
39.93093,116.366757,0,105,39822.2656712963,2009-01-09,06:22:34
39.930628,116.366753,0,101,39822.2657291667,2009-01-09,06:22:39
39.930366,116.366749,0,94,39822.265787037,2009-01-09,06:22:44
39.930143,116.366781,0,94,39822.2658449074,2009-01-09,06:22:49
39.929948,116.366823,0,85,39822.2659027778,2009-01-09,06:22:54
39.929811,116.36683,0,73,39822.2659606481,2009-01-09,06:22:59
39.929701,116.366834,0,67,39822.2660185185,2009-01-09,06:23:04
39.929676,116.366827,0,67,39822.2660763889,2009-01-09,06:23:09
39.929668,116.366804,0,60,39822.2661342593,2009-01-09,06:23:14
39.929661,116.366787,0,55,39822.2661921296,2009-01-09,06:23:19
39.929471,116.366833,0,54,39822.26625,2009-01-09,06:23:24
39.929301,116.366854,0,58,39822.2663078704,2009-01-09,06:23:29
39.929231,116.366848,0,58,39822.2663657407,2009-01-09,06:23:34
39.929114,116.36684,0,53,39822.2664236111,2009-01-09,06:23:39
39.928966,116.366839,0,44,39822.2664814815,2009-01-09,06:23:44
39.928714,116.366839,0,32,39822.2665393518,2009-01-09,06:23:49
39.928271,116.366876,0,26,39822.2665972222,2009-01-09,06:23:54
39.927791,116.36685,0,24,39822.2666550926,2009-01-09,06:23:59
39.927341,116.366861,0,17,39822.266712963,2009-01-09,06:24:04
39.926894,116.366889,0,7,39822.2667708333,2009-01-09,06:24:09
39.926485,116.36692,0,4,39822.2668287037,2009-01-09,06:24:14
39.926122,116.366928,0,4,39822.2668865741,2009-01-09,06:24:19
39.925834,116.366954,0,3,39822.2669444444,2009-01-09,06:24:24
39.925615,116.367005,0,0,39822.2670023148,2009-01-09,06:24:29
39.92551,116.367039,0,-3,39822.2670601852,2009-01-09,06:24:34
39.92551,116.367039,0,-3,39822.2670949074,2009-01-09,06:24:37
39.925505,116.367039,0,-12,39822.2671180556,2009-01-09,06:24:39
39.925495,116.367007,0,-18,39822.2671759259,2009-01-09,06:24:44
39.925491,116.367027,0,-17,39822.2672337963,2009-01-09,06:24:49
39.925423,116.367015,0,-4,39822.2672916667,2009-01-09,06:24:54
39.925385,116.367052,0,14,39822.267349537,2009-01-09,06:24:59
39.925313,116.367087,0,41,39822.2674074074,2009-01-09,06:25:04
39.92527,116.367097,0,68,39822.2674652778,2009-01-09,06:25:09
39.925231,116.367067,0,75,39822.2675231481,2009-01-09,06:25:14
39.925223,116.367078,0,80,39822.2675810185,2009-01-09,06:25:19
39.925219,116.367062,0,81,39822.2676388889,2009-01-09,06:25:24
39.925219,116.367062,0,81,39822.2676736111,2009-01-09,06:25:27
39.925221,116.367061,0,86,39822.2676967593,2009-01-09,06:25:29
39.925207,116.367063,0,93,39822.2677546296,2009-01-09,06:25:34
39.925144,116.367115,0,97,39822.2678125,2009-01-09,06:25:39
39.925,116.367087,0,105,39822.2678703704,2009-01-09,06:25:44
39.924827,116.367099,0,112,39822.2679282407,2009-01-09,06:25:49
39.924714,116.367129,0,119,39822.2679861111,2009-01-09,06:25:54
39.924693,116.36715,0,122,39822.2680439815,2009-01-09,06:25:59
39.924709,116.36714,0,122,39822.2681018518,2009-01-09,06:26:04
39.92472,116.36715,0,120,39822.2681597222,2009-01-09,06:26:09
39.924726,116.367152,0,118,39822.2682175926,2009-01-09,06:26:14
39.924726,116.367152,0,118,39822.2682523148,2009-01-09,06:26:17
39.924724,116.367152,0,117,39822.268275463,2009-01-09,06:26:19
39.924685,116.367138,0,116,39822.2683333333,2009-01-09,06:26:24
39.924612,116.367143,0,114,39822.2683912037,2009-01-09,06:26:29
39.924549,116.367127,0,112,39822.2684490741,2009-01-09,06:26:34
39.924488,116.367107,0,111,39822.2685069444,2009-01-09,06:26:39
39.924359,116.367124,0,109,39822.2685648148,2009-01-09,06:26:44
39.924164,116.367128,0,100,39822.2686226852,2009-01-09,06:26:49
39.923923,116.367103,0,87,39822.2686805556,2009-01-09,06:26:54
39.923746,116.367098,0,82,39822.2687384259,2009-01-09,06:26:59
39.92362,116.367137,0,79,39822.2687962963,2009-01-09,06:27:04
39.923574,116.367156,0,77,39822.2688541667,2009-01-09,06:27:09
39.923574,116.367156,0,77,39822.2688888889,2009-01-09,06:27:12
39.92358,116.367156,0,75,39822.268912037,2009-01-09,06:27:14
39.923594,116.367127,0,76,39822.2689699074,2009-01-09,06:27:19
39.923566,116.367114,0,86,39822.2690277778,2009-01-09,06:27:24
39.923547,116.367116,0,94,39822.2690856481,2009-01-09,06:27:29
39.923542,116.367131,0,101,39822.2691435185,2009-01-09,06:27:34
39.923542,116.367131,0,101,39822.2691782407,2009-01-09,06:27:37
39.923537,116.367127,0,104,39822.2692013889,2009-01-09,06:27:39
39.923525,116.367135,0,110,39822.2692592593,2009-01-09,06:27:44
39.923513,116.367145,0,113,39822.2693171296,2009-01-09,06:27:49
39.923505,116.367143,0,115,39822.269375,2009-01-09,06:27:54
39.923504,116.367142,0,115,39822.2694328704,2009-01-09,06:27:59
39.923504,116.367142,0,115,39822.2694675926,2009-01-09,06:28:02
39.92351,116.367142,0,115,39822.2694907407,2009-01-09,06:28:04
39.923523,116.367144,0,114,39822.2695486111,2009-01-09,06:28:09
39.923519,116.367132,0,115,39822.2696064815,2009-01-09,06:28:14
39.923499,116.367121,0,112,39822.2696643519,2009-01-09,06:28:19
39.923419,116.367101,0,112,39822.2697222222,2009-01-09,06:28:24
39.923292,116.367061,0,106,39822.2697800926,2009-01-09,06:28:29
39.923136,116.367042,0,93,39822.269837963,2009-01-09,06:28:34
39.923009,116.367087,0,90,39822.2698958333,2009-01-09,06:28:39
39.922884,116.367102,0,92,39822.2699537037,2009-01-09,06:28:44
39.922764,116.367096,0,93,39822.2700115741,2009-01-09,06:28:49
39.922699,116.367147,0,91,39822.2700694444,2009-01-09,06:28:54
39.922588,116.367143,0,88,39822.2701273148,2009-01-09,06:28:59
39.922436,116.367167,0,83,39822.2701851852,2009-01-09,06:29:04
39.922354,116.367183,0,80,39822.2702430556,2009-01-09,06:29:09
39.922348,116.367165,0,78,39822.2703009259,2009-01-09,06:29:14
39.922352,116.367148,0,77,39822.2703587963,2009-01-09,06:29:19
39.922326,116.367152,0,75,39822.2704166667,2009-01-09,06:29:24
39.922224,116.367184,0,72,39822.270474537,2009-01-09,06:29:29
39.922136,116.367198,0,72,39822.2705324074,2009-01-09,06:29:34
39.922108,116.367206,0,71,39822.2705902778,2009-01-09,06:29:39
39.922113,116.367196,0,70,39822.2706481481,2009-01-09,06:29:44
39.922113,116.367196,0,70,39822.2706828704,2009-01-09,06:29:47
39.922107,116.367188,0,72,39822.2707060185,2009-01-09,06:29:49
39.922109,116.367216,0,71,39822.2707638889,2009-01-09,06:29:54
39.922113,116.367244,0,71,39822.2708217593,2009-01-09,06:29:59
39.922131,116.367253,0,67,39822.2708796296,2009-01-09,06:30:04
39.922133,116.367235,0,68,39822.2709375,2009-01-09,06:30:09
39.92211,116.36724,0,69,39822.2709953704,2009-01-09,06:30:14
39.922083,116.367221,0,72,39822.2710532407,2009-01-09,06:30:19
39.922083,116.367221,0,72,39822.271087963,2009-01-09,06:30:22
39.922082,116.367217,0,71,39822.2711111111,2009-01-09,06:30:24
39.921986,116.367228,0,71,39822.2711689815,2009-01-09,06:30:29
39.921824,116.367224,0,71,39822.2712268519,2009-01-09,06:30:34
39.921715,116.367194,0,70,39822.2712847222,2009-01-09,06:30:39
39.921626,116.367208,0,71,39822.2713425926,2009-01-09,06:30:44
39.921545,116.367235,0,79,39822.271400463,2009-01-09,06:30:49
39.921511,116.367228,0,80,39822.2714583333,2009-01-09,06:30:54
39.921448,116.367217,0,84,39822.2715162037,2009-01-09,06:30:59
39.921432,116.367225,0,86,39822.2715740741,2009-01-09,06:31:04
39.921397,116.367249,0,85,39822.2716319444,2009-01-09,06:31:09
39.921368,116.36726,0,86,39822.2716898148,2009-01-09,06:31:14
39.92131,116.367303,0,87,39822.2717476852,2009-01-09,06:31:19
39.921298,116.367341,0,89,39822.2718055556,2009-01-09,06:31:24
39.921333,116.36733,0,90,39822.2718634259,2009-01-09,06:31:29
39.92123,116.367337,0,88,39822.2719212963,2009-01-09,06:31:34
39.920967,116.367376,0,83,39822.2719791667,2009-01-09,06:31:39
39.920687,116.367361,0,84,39822.272037037,2009-01-09,06:31:44
39.920416,116.367346,0,85,39822.2720949074,2009-01-09,06:31:49
39.920103,116.367355,0,89,39822.2721527778,2009-01-09,06:31:54
39.919902,116.367395,0,94,39822.2722106481,2009-01-09,06:31:59
39.919869,116.367405,0,103,39822.2722685185,2009-01-09,06:32:04
39.919869,116.367405,0,103,39822.2723032407,2009-01-09,06:32:07
39.919869,116.367406,0,104,39822.2723263889,2009-01-09,06:32:09
39.919833,116.367384,0,102,39822.2723842593,2009-01-09,06:32:14
39.919655,116.367337,0,103,39822.2724421296,2009-01-09,06:32:19
39.919482,116.367365,0,105,39822.2725,2009-01-09,06:32:24
39.919341,116.367378,0,106,39822.2725578704,2009-01-09,06:32:29
39.919297,116.367385,0,108,39822.2726157407,2009-01-09,06:32:34
39.919273,116.367368,0,108,39822.2726736111,2009-01-09,06:32:39
39.919252,116.367329,0,113,39822.2727314815,2009-01-09,06:32:44
39.919263,116.367305,0,116,39822.2727893519,2009-01-09,06:32:49
39.919241,116.367278,0,121,39822.2728472222,2009-01-09,06:32:54
39.919218,116.367259,0,125,39822.2729050926,2009-01-09,06:32:59
39.919218,116.367259,0,125,39822.2729398148,2009-01-09,06:33:02
39.919212,116.367257,0,127,39822.272962963,2009-01-09,06:33:04
39.919131,116.367282,0,122,39822.2730208333,2009-01-09,06:33:09
39.918876,116.367351,0,116,39822.2730787037,2009-01-09,06:33:14
39.918581,116.367385,0,114,39822.2731365741,2009-01-09,06:33:19
39.918377,116.367408,0,113,39822.2731944444,2009-01-09,06:33:24
39.918219,116.367408,0,116,39822.2732523148,2009-01-09,06:33:29
39.918119,116.36741,0,114,39822.2733101852,2009-01-09,06:33:34
39.918114,116.367386,0,111,39822.2733680556,2009-01-09,06:33:39
39.918141,116.367364,0,111,39822.2734259259,2009-01-09,06:33:44
39.91817,116.367355,0,110,39822.2734837963,2009-01-09,06:33:49
39.918187,116.367343,0,109,39822.2735416667,2009-01-09,06:33:54
39.918184,116.36733,0,109,39822.273599537,2009-01-09,06:33:59
39.918171,116.367328,0,109,39822.2736574074,2009-01-09,06:34:04
39.918171,116.367328,0,109,39822.2736921296,2009-01-09,06:34:07
39.918168,116.367328,0,110,39822.2737152778,2009-01-09,06:34:09
39.918176,116.367312,0,110,39822.2737731481,2009-01-09,06:34:14
39.918193,116.367292,0,110,39822.2738310185,2009-01-09,06:34:19
39.918126,116.367261,0,111,39822.2738888889,2009-01-09,06:34:24
39.918059,116.367244,0,113,39822.2739467593,2009-01-09,06:34:29
39.917986,116.36725,0,115,39822.2740046296,2009-01-09,06:34:34
39.917962,116.367259,0,115,39822.2740625,2009-01-09,06:34:39
39.917938,116.367264,0,115,39822.2741203704,2009-01-09,06:34:44
39.917916,116.367285,0,114,39822.2741782407,2009-01-09,06:34:49
39.917872,116.367326,0,113,39822.2742361111,2009-01-09,06:34:54
39.917872,116.367326,0,113,39822.2742708333,2009-01-09,06:34:57
39.917877,116.367326,0,112,39822.2742939815,2009-01-09,06:34:59
39.917899,116.367324,0,112,39822.2743518518,2009-01-09,06:35:04
39.917899,116.367324,0,112,39822.2743865741,2009-01-09,06:35:07
39.917901,116.367318,0,112,39822.2744097222,2009-01-09,06:35:09
39.917631,116.367371,0,114,39822.2744675926,2009-01-09,06:35:14
39.917339,116.367428,0,119,39822.274525463,2009-01-09,06:35:19
39.917178,116.367477,0,127,39822.2745833333,2009-01-09,06:35:24
39.917142,116.367482,0,133,39822.2746412037,2009-01-09,06:35:29
39.917116,116.367476,0,134,39822.2746990741,2009-01-09,06:35:34
39.916939,116.367525,0,135,39822.2747569444,2009-01-09,06:35:39
39.916823,116.367588,0,135,39822.2748148148,2009-01-09,06:35:44
39.916752,116.367619,0,138,39822.2748726852,2009-01-09,06:35:49
39.916642,116.36761,0,140,39822.2749305556,2009-01-09,06:35:54
39.91651,116.367579,0,140,39822.2749884259,2009-01-09,06:35:59
39.916331,116.367553,0,142,39822.2750462963,2009-01-09,06:36:04
39.916122,116.367528,0,150,39822.2751041667,2009-01-09,06:36:09
39.915898,116.367512,0,152,39822.275162037,2009-01-09,06:36:14
39.915651,116.36749,0,153,39822.2752199074,2009-01-09,06:36:19
39.915407,116.367524,0,151,39822.2752777778,2009-01-09,06:36:24
39.915254,116.367564,0,146,39822.2753356481,2009-01-09,06:36:29
39.915217,116.36756,0,144,39822.2753935185,2009-01-09,06:36:34
39.915161,116.367559,0,141,39822.2754513889,2009-01-09,06:36:39
39.915148,116.367573,0,139,39822.2755092593,2009-01-09,06:36:44
39.915225,116.367563,0,135,39822.2755671296,2009-01-09,06:36:49
39.915303,116.367563,0,132,39822.275625,2009-01-09,06:36:54
39.915192,116.367491,0,132,39822.2756828704,2009-01-09,06:36:59
39.91506,116.367465,0,129,39822.2757407407,2009-01-09,06:37:04
39.914949,116.367415,0,129,39822.2757986111,2009-01-09,06:37:09
39.914752,116.3674,0,130,39822.2758564815,2009-01-09,06:37:14
39.914503,116.367424,0,130,39822.2759143518,2009-01-09,06:37:19
39.914312,116.367483,0,130,39822.2759722222,2009-01-09,06:37:24
39.914196,116.36751,0,127,39822.2760300926,2009-01-09,06:37:29
39.914064,116.367559,0,121,39822.276087963,2009-01-09,06:37:34
39.913939,116.367574,0,115,39822.2761458333,2009-01-09,06:37:39
39.913837,116.367595,0,105,39822.2762037037,2009-01-09,06:37:44
39.913809,116.367623,0,100,39822.2762615741,2009-01-09,06:37:49
39.913791,116.367635,0,103,39822.2763194444,2009-01-09,06:37:54
39.91382,116.367584,0,108,39822.2763773148,2009-01-09,06:37:59
39.913765,116.367578,0,105,39822.2764351852,2009-01-09,06:38:04
39.913826,116.367538,0,111,39822.2764930556,2009-01-09,06:38:09
39.913863,116.367538,0,109,39822.2765509259,2009-01-09,06:38:14
39.913901,116.367498,0,109,39822.2766087963,2009-01-09,06:38:19
39.91393,116.367451,0,109,39822.2766666667,2009-01-09,06:38:24
39.913943,116.367443,0,115,39822.276724537,2009-01-09,06:38:29
39.913915,116.367453,0,122,39822.2767824074,2009-01-09,06:38:34
39.913911,116.367464,0,125,39822.2768402778,2009-01-09,06:38:39
39.913901,116.367464,0,129,39822.2768981481,2009-01-09,06:38:44
39.913885,116.367458,0,132,39822.2769560185,2009-01-09,06:38:49
39.913805,116.367409,0,132,39822.2770138889,2009-01-09,06:38:54
39.913751,116.367349,0,136,39822.2770717593,2009-01-09,06:38:59
39.913611,116.367217,0,146,39822.2771296296,2009-01-09,06:39:04
39.913311,116.367199,0,167,39822.2771875,2009-01-09,06:39:09
39.912944,116.367181,0,175,39822.2772453704,2009-01-09,06:39:14
39.912586,116.367185,0,181,39822.2773032407,2009-01-09,06:39:19
39.912211,116.367175,0,184,39822.2773611111,2009-01-09,06:39:24
39.911735,116.367154,0,187,39822.2774189815,2009-01-09,06:39:29
39.911051,116.367285,0,189,39822.2774768519,2009-01-09,06:39:34
39.909999,116.367767,0,188,39822.2775347222,2009-01-09,06:39:39
39.909388,116.367779,0,191,39822.2775925926,2009-01-09,06:39:44
39.908823,116.367741,0,193,39822.277650463,2009-01-09,06:39:49
39.908222,116.367726,0,185,39822.2777083333,2009-01-09,06:39:54
39.907913,116.367693,0,185,39822.2777662037,2009-01-09,06:39:59
39.907902,116.367657,0,182,39822.2778240741,2009-01-09,06:40:04
39.907902,116.367657,0,182,39822.2778587963,2009-01-09,06:40:07
39.907909,116.367656,0,180,39822.2778819444,2009-01-09,06:40:09
39.907908,116.367638,0,180,39822.2779398148,2009-01-09,06:40:14
39.907899,116.367635,0,179,39822.2779976852,2009-01-09,06:40:19
39.907813,116.367735,0,191,39822.2780555556,2009-01-09,06:40:24
39.907577,116.367891,0,203,39822.2781134259,2009-01-09,06:40:29
39.907187,116.367947,0,199,39822.2781712963,2009-01-09,06:40:34
39.906753,116.367938,0,202,39822.2782291667,2009-01-09,06:40:39
39.906418,116.367873,0,200,39822.278287037,2009-01-09,06:40:44
39.906198,116.367816,0,194,39822.2783449074,2009-01-09,06:40:49
39.906114,116.367782,0,189,39822.2784027778,2009-01-09,06:40:54
39.906066,116.367761,0,192,39822.2784606481,2009-01-09,06:40:59
39.906036,116.367714,0,198,39822.2785185185,2009-01-09,06:41:04
39.906045,116.367681,0,196,39822.2785763889,2009-01-09,06:41:09
39.906029,116.367668,0,192,39822.2786342593,2009-01-09,06:41:14
39.906029,116.367668,0,192,39822.2786689815,2009-01-09,06:41:17
39.906029,116.367667,0,189,39822.2786921296,2009-01-09,06:41:19
39.906041,116.367678,0,186,39822.27875,2009-01-09,06:41:24
39.906061,116.367675,0,183,39822.2788078704,2009-01-09,06:41:29
39.906061,116.367675,0,183,39822.2788425926,2009-01-09,06:41:32
39.906058,116.367675,0,181,39822.2788657407,2009-01-09,06:41:34
39.906102,116.367646,0,180,39822.2789236111,2009-01-09,06:41:39
39.90612,116.367589,0,179,39822.2789814815,2009-01-09,06:41:44
39.906063,116.36759,0,185,39822.2790393519,2009-01-09,06:41:49
39.906063,116.36759,0,185,39822.2790740741,2009-01-09,06:41:52
39.906068,116.36759,0,190,39822.2790972222,2009-01-09,06:41:54
39.90609,116.367586,0,191,39822.2791550926,2009-01-09,06:41:59
39.906105,116.367625,0,196,39822.279212963,2009-01-09,06:42:04
39.906166,116.367604,0,192,39822.2792708333,2009-01-09,06:42:09
39.906152,116.367618,0,191,39822.2793287037,2009-01-09,06:42:14
39.906174,116.367593,0,186,39822.2793865741,2009-01-09,06:42:19
39.90599,116.367638,0,182,39822.2794444444,2009-01-09,06:42:24
39.905646,116.367691,0,169,39822.2795023148,2009-01-09,06:42:29
39.905134,116.367747,0,159,39822.2795601852,2009-01-09,06:42:34
39.90458,116.367768,0,151,39822.2796180556,2009-01-09,06:42:39
39.90407,116.367802,0,147,39822.2796759259,2009-01-09,06:42:44
39.903606,116.367801,0,140,39822.2797337963,2009-01-09,06:42:49
39.903175,116.367769,0,133,39822.2797916667,2009-01-09,06:42:54
39.902846,116.367772,0,155,39822.279849537,2009-01-09,06:42:59
39.902744,116.367789,0,159,39822.2799074074,2009-01-09,06:43:04
39.902744,116.367789,0,159,39822.2799421296,2009-01-09,06:43:07
39.902743,116.367793,0,160,39822.2799652778,2009-01-09,06:43:09
39.902743,116.36778,0,158,39822.2800231481,2009-01-09,06:43:14
39.902729,116.367764,0,155,39822.2800810185,2009-01-09,06:43:19
39.90252,116.36778,0,144,39822.2801388889,2009-01-09,06:43:24
39.9022,116.3678,0,143,39822.2801967593,2009-01-09,06:43:29
39.902091,116.367825,0,145,39822.2802546296,2009-01-09,06:43:34
39.902142,116.367811,0,137,39822.2803125,2009-01-09,06:43:39
39.902057,116.367798,0,136,39822.2803703704,2009-01-09,06:43:44
39.901828,116.367811,0,135,39822.2804282407,2009-01-09,06:43:49
39.90148,116.367864,0,131,39822.2804861111,2009-01-09,06:43:54
39.901051,116.367952,0,133,39822.2805439815,2009-01-09,06:43:59
39.90054,116.368015,0,134,39822.2806018519,2009-01-09,06:44:04
39.900064,116.368063,0,142,39822.2806597222,2009-01-09,06:44:09
39.899642,116.368082,0,153,39822.2807175926,2009-01-09,06:44:14
39.899309,116.368088,0,157,39822.280775463,2009-01-09,06:44:19
39.899123,116.368078,0,158,39822.2808333333,2009-01-09,06:44:24
39.899036,116.368078,0,151,39822.2808912037,2009-01-09,06:44:29
39.89907,116.368092,0,143,39822.2809490741,2009-01-09,06:44:34
39.899115,116.36809,0,136,39822.2810069444,2009-01-09,06:44:39
39.899115,116.36809,0,136,39822.2810416667,2009-01-09,06:44:42
39.899123,116.368085,0,134,39822.2810648148,2009-01-09,06:44:44
39.899152,116.368079,0,133,39822.2811226852,2009-01-09,06:44:49
39.899168,116.368067,0,132,39822.2811805556,2009-01-09,06:44:54
39.899168,116.368067,0,132,39822.2812152778,2009-01-09,06:44:57
39.899172,116.368064,0,132,39822.2812384259,2009-01-09,06:44:59
39.899183,116.368059,0,131,39822.2812962963,2009-01-09,06:45:04
39.899183,116.368059,0,131,39822.2813310185,2009-01-09,06:45:07
39.89919,116.368058,0,130,39822.2813541667,2009-01-09,06:45:09
39.899204,116.368049,0,130,39822.281412037,2009-01-09,06:45:14
39.899238,116.368032,0,129,39822.2814699074,2009-01-09,06:45:19
39.899363,116.368001,0,127,39822.2815277778,2009-01-09,06:45:24
39.899424,116.367996,0,125,39822.2815856481,2009-01-09,06:45:29
39.899421,116.368022,0,124,39822.2816435185,2009-01-09,06:45:34
39.899449,116.368018,0,126,39822.2817013889,2009-01-09,06:45:39
39.899481,116.368005,0,126,39822.2817592593,2009-01-09,06:45:44
39.899497,116.368012,0,124,39822.2818171296,2009-01-09,06:45:49
39.899497,116.368012,0,124,39822.2818518518,2009-01-09,06:45:52
39.899505,116.368017,0,116,39822.281875,2009-01-09,06:45:54
39.899564,116.368032,0,109,39822.2819328704,2009-01-09,06:45:59
39.899659,116.368022,0,104,39822.2819907407,2009-01-09,06:46:04
39.899631,116.36802,0,103,39822.2820486111,2009-01-09,06:46:09
39.899506,116.368063,0,109,39822.2821064815,2009-01-09,06:46:14
39.89941,116.368079,0,112,39822.2821643518,2009-01-09,06:46:19
39.899132,116.368107,0,97,39822.2822222222,2009-01-09,06:46:24
39.898915,116.368083,0,94,39822.2822800926,2009-01-09,06:46:29
39.898827,116.368079,0,92,39822.282337963,2009-01-09,06:46:34
39.898842,116.368081,0,91,39822.2823958333,2009-01-09,06:46:39
39.898842,116.368081,0,91,39822.2824305556,2009-01-09,06:46:42
39.898837,116.36808,0,90,39822.2824537037,2009-01-09,06:46:44
39.898833,116.368106,0,88,39822.2825115741,2009-01-09,06:46:49
39.898847,116.368095,0,87,39822.2825694444,2009-01-09,06:46:54
39.898847,116.368095,0,87,39822.2826041667,2009-01-09,06:46:57
39.898853,116.368102,0,86,39822.2826273148,2009-01-09,06:46:59
39.898885,116.368101,0,84,39822.2826851852,2009-01-09,06:47:04
39.898885,116.368101,0,84,39822.2827199074,2009-01-09,06:47:07
39.898886,116.368093,0,84,39822.2827430556,2009-01-09,06:47:09
39.898857,116.368085,0,84,39822.2828009259,2009-01-09,06:47:14
39.898658,116.36808,0,88,39822.2828587963,2009-01-09,06:47:19
39.89842,116.368288,0,96,39822.2829166667,2009-01-09,06:47:24
39.898358,116.36875,0,104,39822.282974537,2009-01-09,06:47:29
39.898346,116.369173,0,106,39822.2830324074,2009-01-09,06:47:34
39.898363,116.369308,0,119,39822.2830902778,2009-01-09,06:47:39
39.898346,116.369295,0,123,39822.2831481481,2009-01-09,06:47:44
39.898374,116.36935,0,123,39822.2832060185,2009-01-09,06:47:49
39.898408,116.369474,0,121,39822.2832638889,2009-01-09,06:47:54
39.898416,116.369516,0,120,39822.2833217593,2009-01-09,06:47:59
39.898427,116.369616,0,118,39822.2833796296,2009-01-09,06:48:04
39.898479,116.369808,0,116,39822.2834375,2009-01-09,06:48:09
39.898411,116.370399,0,107,39822.2834953704,2009-01-09,06:48:14
39.898446,116.371033,0,103,39822.2835532407,2009-01-09,06:48:19
39.898488,116.371756,0,97,39822.2836111111,2009-01-09,06:48:24
39.898554,116.372481,0,88,39822.2836689815,2009-01-09,06:48:29
39.898573,116.37321,0,78,39822.2837268518,2009-01-09,06:48:34
39.89863,116.373929,0,73,39822.2837847222,2009-01-09,06:48:39
39.898645,116.374547,0,72,39822.2838425926,2009-01-09,06:48:44
39.898613,116.374931,0,78,39822.283900463,2009-01-09,06:48:49
39.898585,116.374996,0,86,39822.2839583333,2009-01-09,06:48:54
39.898585,116.374996,0,86,39822.2839930556,2009-01-09,06:48:57
39.898587,116.374991,0,89,39822.2840162037,2009-01-09,06:48:59
39.898596,116.374999,0,88,39822.2840740741,2009-01-09,06:49:04
39.898596,116.374999,0,88,39822.2841087963,2009-01-09,06:49:07
39.89859,116.374998,0,87,39822.2841319444,2009-01-09,06:49:09
39.898652,116.375034,0,87,39822.2841898148,2009-01-09,06:49:14
39.898799,116.375201,0,87,39822.2842476852,2009-01-09,06:49:19
39.898816,116.375701,0,89,39822.2843055556,2009-01-09,06:49:24
39.898861,116.376339,0,92,39822.2843634259,2009-01-09,06:49:29
39.898924,116.377004,0,95,39822.2844212963,2009-01-09,06:49:34
39.898981,116.379235,0,96,39822.2845949074,2009-01-09,06:49:49
39.898536,116.379462,0,138,39822.2846527778,2009-01-09,06:49:54
39.898464,116.379322,0,138,39822.2847106481,2009-01-09,06:49:59
39.898535,116.37915,0,139,39822.2847685185,2009-01-09,06:50:04
39.898534,116.379179,0,141,39822.2848263889,2009-01-09,06:50:09
39.898554,116.379206,0,141,39822.2848842593,2009-01-09,06:50:14
39.89859,116.37929,0,141,39822.2849421296,2009-01-09,06:50:19
39.898583,116.379423,0,142,39822.285,2009-01-09,06:50:24
39.89858,116.379673,0,143,39822.2850578704,2009-01-09,06:50:29
39.898593,116.379897,0,144,39822.2851157407,2009-01-09,06:50:34
39.898611,116.380123,0,145,39822.2851736111,2009-01-09,06:50:39
39.898703,116.380265,0,148,39822.2852314815,2009-01-09,06:50:44
39.898678,116.380375,0,159,39822.2852893519,2009-01-09,06:50:49
39.898685,116.380439,0,165,39822.2853472222,2009-01-09,06:50:54
39.89872,116.380499,0,168,39822.2854050926,2009-01-09,06:50:59
39.89875,116.380551,0,167,39822.285462963,2009-01-09,06:51:04
39.898722,116.380629,0,168,39822.2855208333,2009-01-09,06:51:09
39.898752,116.380624,0,169,39822.2855787037,2009-01-09,06:51:14
39.898741,116.380676,0,163,39822.2856365741,2009-01-09,06:51:19
39.898711,116.380774,0,157,39822.2856944444,2009-01-09,06:51:24
39.898689,116.380854,0,151,39822.2857523148,2009-01-09,06:51:29
39.898672,116.380968,0,148,39822.2858101852,2009-01-09,06:51:34
39.898646,116.381083,0,147,39822.2858680556,2009-01-09,06:51:39
39.89863,116.381159,0,147,39822.2859259259,2009-01-09,06:51:44
39.898674,116.38123,0,158,39822.2859837963,2009-01-09,06:51:49
39.898716,116.381319,0,162,39822.2860416667,2009-01-09,06:51:54
39.898696,116.381428,0,168,39822.286099537,2009-01-09,06:51:59
39.898705,116.381559,0,180,39822.2861574074,2009-01-09,06:52:04
39.898711,116.38164,0,190,39822.2862152778,2009-01-09,06:52:09
39.898726,116.381695,0,193,39822.2862731481,2009-01-09,06:52:14
39.898786,116.381733,0,197,39822.2863310185,2009-01-09,06:52:19
39.898806,116.38173,0,189,39822.2863888889,2009-01-09,06:52:24
39.898851,116.381734,0,182,39822.2864467593,2009-01-09,06:52:29
39.898869,116.381703,0,165,39822.2865046296,2009-01-09,06:52:34
39.898938,116.38171,0,152,39822.2865625,2009-01-09,06:52:39
39.898987,116.381776,0,145,39822.2866203704,2009-01-09,06:52:44
39.899012,116.381796,0,141,39822.2866782407,2009-01-09,06:52:49
39.899035,116.381801,0,141,39822.2867361111,2009-01-09,06:52:54
39.89904,116.381816,0,141,39822.2867939815,2009-01-09,06:52:59
39.899029,116.38181,0,141,39822.2868518519,2009-01-09,06:53:04
39.899026,116.381822,0,142,39822.2869097222,2009-01-09,06:53:09
39.899026,116.381822,0,142,39822.2869444444,2009-01-09,06:53:12
39.899022,116.381821,0,142,39822.2869675926,2009-01-09,06:53:14
39.899026,116.381801,0,142,39822.287025463,2009-01-09,06:53:19
39.899046,116.381821,0,142,39822.2870833333,2009-01-09,06:53:24
39.899047,116.381822,0,142,39822.2871412037,2009-01-09,06:53:29
39.899047,116.381822,0,142,39822.2871759259,2009-01-09,06:53:32
39.899054,116.381822,0,143,39822.2871990741,2009-01-09,06:53:34
39.899067,116.381834,0,143,39822.2872569444,2009-01-09,06:53:39
39.899106,116.381855,0,140,39822.2873148148,2009-01-09,06:53:44
39.899143,116.381875,0,139,39822.2873726852,2009-01-09,06:53:49
39.899169,116.381901,0,138,39822.2874305556,2009-01-09,06:53:54
39.899188,116.381963,0,136,39822.2874884259,2009-01-09,06:53:59
39.899158,116.38205,0,134,39822.2875462963,2009-01-09,06:54:04
39.899131,116.382141,0,132,39822.2876041667,2009-01-09,06:54:09
39.899099,116.38222,0,131,39822.287662037,2009-01-09,06:54:14
39.89909,116.382306,0,130,39822.2877199074,2009-01-09,06:54:19
39.899141,116.382409,0,128,39822.2877777778,2009-01-09,06:54:24
39.899196,116.382498,0,126,39822.2878356481,2009-01-09,06:54:29
39.899215,116.382597,0,124,39822.2878935185,2009-01-09,06:54:34
39.899246,116.382648,0,123,39822.2879513889,2009-01-09,06:54:39
39.899241,116.382697,0,127,39822.2880092593,2009-01-09,06:54:44
39.899202,116.382734,0,122,39822.2880671296,2009-01-09,06:54:49
39.899166,116.38279,0,121,39822.288125,2009-01-09,06:54:54
39.89915,116.382897,0,116,39822.2881828704,2009-01-09,06:54:59
39.899146,116.383024,0,112,39822.2882407407,2009-01-09,06:55:04
39.899124,116.383141,0,110,39822.2882986111,2009-01-09,06:55:09
39.899163,116.383288,0,105,39822.2883564815,2009-01-09,06:55:14
39.899141,116.383402,0,105,39822.2884143519,2009-01-09,06:55:19
39.899108,116.383488,0,107,39822.2884722222,2009-01-09,06:55:24
39.899108,116.383573,0,111,39822.2885300926,2009-01-09,06:55:29
39.899092,116.383662,0,112,39822.288587963,2009-01-09,06:55:34
39.899059,116.383767,0,116,39822.2886458333,2009-01-09,06:55:39
39.89901,116.383852,0,122,39822.2887037037,2009-01-09,06:55:44
39.898992,116.383936,0,131,39822.2887615741,2009-01-09,06:55:49
39.89898,116.384037,0,140,39822.2888194444,2009-01-09,06:55:54
39.899015,116.384118,0,146,39822.2888773148,2009-01-09,06:55:59
39.899054,116.38425,0,146,39822.2889351852,2009-01-09,06:56:04
39.899059,116.384358,0,150,39822.2889930556,2009-01-09,06:56:09
39.899076,116.384466,0,154,39822.2890509259,2009-01-09,06:56:14
39.899132,116.384582,0,153,39822.2891087963,2009-01-09,06:56:19
39.899219,116.384684,0,145,39822.2891666667,2009-01-09,06:56:24
39.899219,116.384813,0,149,39822.289224537,2009-01-09,06:56:29
39.899202,116.384929,0,151,39822.2892824074,2009-01-09,06:56:34
39.899215,116.385034,0,142,39822.2893402778,2009-01-09,06:56:39
39.899244,116.385119,0,131,39822.2893981481,2009-01-09,06:56:44
39.899226,116.385204,0,127,39822.2894560185,2009-01-09,06:56:49
39.899259,116.385263,0,123,39822.2895138889,2009-01-09,06:56:54
39.89933,116.38533,0,119,39822.2895717593,2009-01-09,06:56:59
39.899434,116.385366,0,123,39822.2896296296,2009-01-09,06:57:04
39.899493,116.38537,0,126,39822.2896875,2009-01-09,06:57:09
39.899529,116.385373,0,132,39822.2897453704,2009-01-09,06:57:14
39.899603,116.385376,0,130,39822.2898032407,2009-01-09,06:57:19
39.899644,116.385388,0,130,39822.2898611111,2009-01-09,06:57:24
39.899705,116.385403,0,130,39822.2899189815,2009-01-09,06:57:29
39.899789,116.385411,0,127,39822.2899768518,2009-01-09,06:57:34
39.899846,116.385395,0,127,39822.2900347222,2009-01-09,06:57:39
39.899919,116.385381,0,126,39822.2900925926,2009-01-09,06:57:44
39.899993,116.385407,0,128,39822.290150463,2009-01-09,06:57:49
39.900046,116.385389,0,127,39822.2902083333,2009-01-09,06:57:54
39.900127,116.385411,0,127,39822.2902662037,2009-01-09,06:57:59
39.900219,116.385427,0,129,39822.2903240741,2009-01-09,06:58:04
39.900294,116.385507,0,130,39822.2903819444,2009-01-09,06:58:09
39.900359,116.385571,0,136,39822.2904398148,2009-01-09,06:58:14
39.900424,116.385593,0,138,39822.2904976852,2009-01-09,06:58:19
39.900491,116.385661,0,140,39822.2905555556,2009-01-09,06:58:24
39.900576,116.385733,0,143,39822.2906134259,2009-01-09,06:58:29
39.900645,116.385799,0,155,39822.2906712963,2009-01-09,06:58:34
39.900659,116.385813,0,170,39822.2907291667,2009-01-09,06:58:39
39.900709,116.385855,0,185,39822.290787037,2009-01-09,06:58:44
39.900732,116.385976,0,194,39822.2908449074,2009-01-09,06:58:49
39.900626,116.386096,0,198,39822.2909027778,2009-01-09,06:58:54
39.900553,116.386195,0,205,39822.2909606481,2009-01-09,06:58:59
39.900488,116.386306,0,214,39822.2910185185,2009-01-09,06:59:04
39.900407,116.386404,0,217,39822.2910763889,2009-01-09,06:59:09
39.90041,116.386478,0,225,39822.2911342593,2009-01-09,06:59:14
39.900416,116.386586,0,231,39822.2911921296,2009-01-09,06:59:19
39.900471,116.386707,0,209,39822.29125,2009-01-09,06:59:24
39.900462,116.386733,0,203,39822.2913078704,2009-01-09,06:59:29
39.900445,116.386768,0,207,39822.2913657407,2009-01-09,06:59:34
39.899698,116.386233,0,492,39822.4633564815,2009-01-09,11:07:14
39.899717,116.386059,0,492,39822.4634143518,2009-01-09,11:07:19
39.899656,116.386484,0,492,39822.4634722222,2009-01-09,11:07:24
39.899606,116.386644,0,492,39822.4635300926,2009-01-09,11:07:29
39.899556,116.386671,0,492,39822.463587963,2009-01-09,11:07:34
39.899546,116.386448,0,492,39822.4636458333,2009-01-09,11:07:39
39.899446,116.386564,0,492,39822.4637037037,2009-01-09,11:07:44
39.899381,116.386565,0,493,39822.4637615741,2009-01-09,11:07:49
39.899317,116.386572,0,493,39822.4638194444,2009-01-09,11:07:54
39.899268,116.386533,0,494,39822.4638773148,2009-01-09,11:07:59
39.899097,116.386258,0,368,39822.4639351852,2009-01-09,11:08:04
39.899115,116.386097,0,368,39822.4639930556,2009-01-09,11:08:09
39.899097,116.386057,0,366,39822.4640509259,2009-01-09,11:08:14
39.899064,116.386094,0,364,39822.4641087963,2009-01-09,11:08:19
39.899142,116.385985,0,361,39822.4641666667,2009-01-09,11:08:24
39.899083,116.385999,0,361,39822.464224537,2009-01-09,11:08:29
39.899077,116.38594,0,360,39822.4642824074,2009-01-09,11:08:34
39.899055,116.385921,0,361,39822.4643402778,2009-01-09,11:08:39
39.89906,116.385796,0,359,39822.4643981481,2009-01-09,11:08:44
39.899051,116.385689,0,363,39822.4644560185,2009-01-09,11:08:49
39.899148,116.385287,0,334,39822.4645138889,2009-01-09,11:08:54
39.89919,116.385085,0,326,39822.4645717593,2009-01-09,11:08:59
39.89922,116.384931,0,318,39822.4646296296,2009-01-09,11:09:04
39.899236,116.384809,0,319,39822.4646875,2009-01-09,11:09:09
39.899251,116.384679,0,318,39822.4647453704,2009-01-09,11:09:14
39.899276,116.384596,0,315,39822.4648032407,2009-01-09,11:09:19
39.899307,116.3845,0,317,39822.4648611111,2009-01-09,11:09:24
39.899297,116.384432,0,311,39822.4649189815,2009-01-09,11:09:29
39.899277,116.384342,0,310,39822.4649768519,2009-01-09,11:09:34
39.899291,116.384259,0,309,39822.4650347222,2009-01-09,11:09:39
39.899276,116.384173,0,310,39822.4650925926,2009-01-09,11:09:44
39.899284,116.384091,0,316,39822.465150463,2009-01-09,11:09:49
39.899306,116.384012,0,315,39822.4652083333,2009-01-09,11:09:54
39.899324,116.383918,0,315,39822.4652662037,2009-01-09,11:09:59
39.89934,116.383836,0,318,39822.4653240741,2009-01-09,11:10:04
39.899335,116.383749,0,325,39822.4653819444,2009-01-09,11:10:09
39.899346,116.383678,0,332,39822.4654398148,2009-01-09,11:10:14
39.899362,116.383607,0,334,39822.4654976852,2009-01-09,11:10:19
39.899385,116.383513,0,338,39822.4655555556,2009-01-09,11:10:24
39.899375,116.383416,0,342,39822.4656134259,2009-01-09,11:10:29
39.899407,116.383301,0,334,39822.4656712963,2009-01-09,11:10:34
39.89947,116.383199,0,320,39822.4657291667,2009-01-09,11:10:39
39.899492,116.383098,0,318,39822.465787037,2009-01-09,11:10:44
39.899512,116.382985,0,315,39822.4658449074,2009-01-09,11:10:49
39.899518,116.382908,0,315,39822.4659027778,2009-01-09,11:10:54
39.8994,116.38287,0,315,39822.4659606481,2009-01-09,11:10:59
39.89942,116.382791,0,317,39822.4660185185,2009-01-09,11:11:04
39.899419,116.382686,0,321,39822.4660763889,2009-01-09,11:11:09
39.899441,116.382593,0,325,39822.4661342593,2009-01-09,11:11:14
39.899444,116.382514,0,324,39822.4661921296,2009-01-09,11:11:19
39.899448,116.382421,0,328,39822.46625,2009-01-09,11:11:24
39.899438,116.382337,0,335,39822.4663078704,2009-01-09,11:11:29
39.899471,116.382263,0,338,39822.4663657407,2009-01-09,11:11:34
39.899467,116.382189,0,339,39822.4664236111,2009-01-09,11:11:39
39.899496,116.382104,0,332,39822.4664814815,2009-01-09,11:11:44
39.899511,116.38201,0,331,39822.4665393519,2009-01-09,11:11:49
39.899525,116.381936,0,334,39822.4665972222,2009-01-09,11:11:54
39.899546,116.381847,0,334,39822.4666550926,2009-01-09,11:11:59
39.899533,116.381763,0,333,39822.466712963,2009-01-09,11:12:04
39.899507,116.381683,0,337,39822.4667708333,2009-01-09,11:12:09
39.899486,116.381605,0,341,39822.4668287037,2009-01-09,11:12:14
39.899514,116.381495,0,340,39822.4668865741,2009-01-09,11:12:19
39.89955,116.381404,0,340,39822.4669444444,2009-01-09,11:12:24
39.899559,116.381317,0,347,39822.4670023148,2009-01-09,11:12:29
39.899585,116.381254,0,343,39822.4670601852,2009-01-09,11:12:34
39.899637,116.381179,0,342,39822.4671180556,2009-01-09,11:12:39
39.899657,116.381097,0,344,39822.4671759259,2009-01-09,11:12:44
39.899709,116.381031,0,349,39822.4672337963,2009-01-09,11:12:49
39.899704,116.380945,0,360,39822.4672916667,2009-01-09,11:12:54
39.899725,116.38088,0,368,39822.467349537,2009-01-09,11:12:59
39.899727,116.380818,0,377,39822.4674074074,2009-01-09,11:13:04
39.899707,116.38079,0,378,39822.4674652778,2009-01-09,11:13:09
39.8997,116.380732,0,375,39822.4675231481,2009-01-09,11:13:14
39.899705,116.380646,0,376,39822.4675810185,2009-01-09,11:13:19
39.899674,116.38054,0,370,39822.4676388889,2009-01-09,11:13:24
39.899666,116.38046,0,370,39822.4676967593,2009-01-09,11:13:29
39.899664,116.380379,0,379,39822.4677546296,2009-01-09,11:13:34
39.899687,116.380308,0,384,39822.4678125,2009-01-09,11:13:39
39.899726,116.380201,0,383,39822.4678703704,2009-01-09,11:13:44
39.899757,116.380103,0,387,39822.4679282407,2009-01-09,11:13:49
39.89979,116.380021,0,390,39822.4679861111,2009-01-09,11:13:54
39.899497,116.380084,0,367,39822.4680439815,2009-01-09,11:13:59
39.899473,116.3801,0,370,39822.4681018519,2009-01-09,11:14:04
39.899448,116.38013,0,372,39822.4681597222,2009-01-09,11:14:09
39.899428,116.38016,0,374,39822.4682175926,2009-01-09,11:14:14
39.899392,116.380177,0,376,39822.468275463,2009-01-09,11:14:19
39.899365,116.380168,0,377,39822.4683333333,2009-01-09,11:14:24
39.899334,116.380185,0,379,39822.4683912037,2009-01-09,11:14:29
39.899298,116.38023,0,380,39822.4684490741,2009-01-09,11:14:34
39.899285,116.380261,0,381,39822.4685069444,2009-01-09,11:14:39
39.899309,116.380277,0,381,39822.4685648148,2009-01-09,11:14:44
39.899309,116.380277,0,381,39822.468599537,2009-01-09,11:14:47
39.899312,116.380276,0,382,39822.4686226852,2009-01-09,11:14:49
39.899134,116.380284,0,381,39822.4686805556,2009-01-09,11:14:54
39.899021,116.380308,0,381,39822.4687384259,2009-01-09,11:14:59
39.898983,116.380359,0,380,39822.4687962963,2009-01-09,11:15:04
39.898979,116.380398,0,379,39822.4688541667,2009-01-09,11:15:09
39.899017,116.380414,0,379,39822.468912037,2009-01-09,11:15:14
39.899017,116.380414,0,379,39822.4689467593,2009-01-09,11:15:17
39.899023,116.380412,0,377,39822.4689699074,2009-01-09,11:15:19
39.899055,116.380308,0,375,39822.4690277778,2009-01-09,11:15:24
39.899097,116.380166,0,373,39822.4690856481,2009-01-09,11:15:29
39.899099,116.380044,0,371,39822.4691435185,2009-01-09,11:15:34
39.899127,116.379898,0,368,39822.4692013889,2009-01-09,11:15:39
39.899161,116.379698,0,366,39822.4692592593,2009-01-09,11:15:44
39.899216,116.379474,0,363,39822.4693171296,2009-01-09,11:15:49
39.899277,116.379247,0,360,39822.469375,2009-01-09,11:15:54
39.899302,116.379048,0,356,39822.4694328704,2009-01-09,11:15:59
39.899313,116.378887,0,353,39822.4694907407,2009-01-09,11:16:04
39.899285,116.37888,0,349,39822.4695486111,2009-01-09,11:16:09
39.89917,116.379244,0,346,39822.4696064815,2009-01-09,11:16:14
39.899008,116.379767,0,343,39822.4696643518,2009-01-09,11:16:19
39.898875,116.380064,0,340,39822.4697222222,2009-01-09,11:16:24
39.898773,116.380115,0,335,39822.4697800926,2009-01-09,11:16:29
39.898663,116.380123,0,330,39822.469837963,2009-01-09,11:16:34
39.898554,116.380136,0,324,39822.4698958333,2009-01-09,11:16:39
39.898465,116.380166,0,317,39822.4699537037,2009-01-09,11:16:44
39.89836,116.380159,0,307,39822.4700115741,2009-01-09,11:16:49
39.898294,116.380139,0,296,39822.4700694444,2009-01-09,11:16:54
39.898295,116.380174,0,283,39822.4701273148,2009-01-09,11:16:59
39.898336,116.380172,0,269,39822.4701851852,2009-01-09,11:17:04
39.898379,116.380175,0,253,39822.4702430556,2009-01-09,11:17:09
39.898445,116.380183,0,233,39822.4703009259,2009-01-09,11:17:14
39.898444,116.380192,0,219,39822.4703587963,2009-01-09,11:17:19
39.898453,116.380198,0,211,39822.4704166667,2009-01-09,11:17:24
39.898512,116.380189,0,200,39822.470474537,2009-01-09,11:17:29
39.898572,116.380175,0,189,39822.4705324074,2009-01-09,11:17:34
39.898614,116.380209,0,178,39822.4705902778,2009-01-09,11:17:39
39.898823,116.38028,0,167,39822.4706481481,2009-01-09,11:17:44
39.898945,116.380345,0,153,39822.4707060185,2009-01-09,11:17:49
39.899,116.380384,0,138,39822.4707638889,2009-01-09,11:17:54
39.899018,116.380375,0,131,39822.4708217593,2009-01-09,11:17:59
39.899006,116.380336,0,122,39822.4708796296,2009-01-09,11:18:04
39.899014,116.380309,0,112,39822.4709375,2009-01-09,11:18:09
39.899027,116.380293,0,105,39822.4709953704,2009-01-09,11:18:14
39.899037,116.380297,0,101,39822.4710532407,2009-01-09,11:18:19
39.899075,116.380359,0,97,39822.4711111111,2009-01-09,11:18:24
39.899093,116.380459,0,92,39822.4711689815,2009-01-09,11:18:29
39.899103,116.380541,0,84,39822.4712268518,2009-01-09,11:18:34
39.899131,116.380582,0,79,39822.4712847222,2009-01-09,11:18:39
39.89912,116.380586,0,75,39822.4713425926,2009-01-09,11:18:44
39.89911,116.380549,0,68,39822.471400463,2009-01-09,11:18:49
39.899125,116.380528,0,62,39822.4714583333,2009-01-09,11:18:54
39.899169,116.380484,0,55,39822.4715162037,2009-01-09,11:18:59
39.899239,116.380441,0,47,39822.4715740741,2009-01-09,11:19:04
39.899287,116.38039,0,40,39822.4716319444,2009-01-09,11:19:09
39.899307,116.380332,0,32,39822.4716898148,2009-01-09,11:19:14
39.899317,116.380249,0,22,39822.4717476852,2009-01-09,11:19:19
39.899309,116.380164,0,12,39822.4718055556,2009-01-09,11:19:24
39.899301,116.380133,0,2,39822.4718634259,2009-01-09,11:19:29
39.899289,116.380133,0,-2,39822.4719212963,2009-01-09,11:19:34
39.899291,116.380123,0,-5,39822.4719791667,2009-01-09,11:19:39
39.89933,116.380108,0,-13,39822.472037037,2009-01-09,11:19:44
39.899341,116.380165,0,-21,39822.4720949074,2009-01-09,11:19:49
39.8993,116.380215,0,-27,39822.4721527778,2009-01-09,11:19:54
39.899264,116.380254,0,-31,39822.4722106481,2009-01-09,11:19:59
39.899257,116.380282,0,-34,39822.4722685185,2009-01-09,11:20:04
39.899262,116.380316,0,-35,39822.4723263889,2009-01-09,11:20:09
39.899253,116.380365,0,-37,39822.4723842593,2009-01-09,11:20:14
39.899256,116.380386,0,-40,39822.4724421296,2009-01-09,11:20:19
39.899297,116.380413,0,-42,39822.4725,2009-01-09,11:20:24
39.899327,116.380366,0,-42,39822.4725578704,2009-01-09,11:20:29
39.899352,116.380293,0,-41,39822.4726157407,2009-01-09,11:20:34
39.899376,116.380264,0,-37,39822.4726736111,2009-01-09,11:20:39
39.899414,116.380284,0,-33,39822.4727314815,2009-01-09,11:20:44
39.899451,116.380335,0,-30,39822.4727893519,2009-01-09,11:20:49
39.899466,116.380371,0,-32,39822.4728472222,2009-01-09,11:20:54
39.899468,116.3804,0,-35,39822.4729050926,2009-01-09,11:20:59
39.899491,116.380456,0,-32,39822.472962963,2009-01-09,11:21:04
39.899537,116.380522,0,-27,39822.4730208333,2009-01-09,11:21:09
39.899554,116.38056,0,-23,39822.4730787037,2009-01-09,11:21:14
39.899544,116.380548,0,-20,39822.4731365741,2009-01-09,11:21:19
39.899453,116.380393,0,-19,39822.4731944444,2009-01-09,11:21:24
39.899393,116.380316,0,-15,39822.4732523148,2009-01-09,11:21:29
39.89934,116.380254,0,-10,39822.4733101852,2009-01-09,11:21:34
39.899318,116.380249,0,-6,39822.4733680556,2009-01-09,11:21:39
39.899275,116.380236,0,0,39822.4734259259,2009-01-09,11:21:44
39.899222,116.380176,0,8,39822.4734837963,2009-01-09,11:21:49
39.899165,116.380108,0,18,39822.4735416667,2009-01-09,11:21:54
39.899123,116.379987,0,26,39822.473599537,2009-01-09,11:21:59
39.899108,116.379908,0,30,39822.4736574074,2009-01-09,11:22:04
39.899085,116.379826,0,34,39822.4737152778,2009-01-09,11:22:09
39.899103,116.379831,0,38,39822.4737731481,2009-01-09,11:22:14
39.899152,116.379847,0,45,39822.4738310185,2009-01-09,11:22:19
39.899207,116.379854,0,59,39822.4738888889,2009-01-09,11:22:24
39.899285,116.379829,0,67,39822.4739467593,2009-01-09,11:22:29
39.899367,116.379852,0,76,39822.4740046296,2009-01-09,11:22:34
39.899455,116.379884,0,101,39822.4740625,2009-01-09,11:22:39
39.899498,116.379903,0,125,39822.4741203704,2009-01-09,11:22:44
39.899449,116.380068,0,161,39822.4741782407,2009-01-09,11:22:49
39.899455,116.380014,0,186,39822.4742361111,2009-01-09,11:22:54
39.899429,116.380009,0,208,39822.4742939815,2009-01-09,11:22:59
39.899359,116.379878,0,228,39822.4743518519,2009-01-09,11:23:04
39.899315,116.379776,0,241,39822.4744097222,2009-01-09,11:23:09
39.899336,116.379803,0,248,39822.4744675926,2009-01-09,11:23:14
39.899337,116.379839,0,257,39822.474525463,2009-01-09,11:23:19
39.89932,116.379942,0,268,39822.4745833333,2009-01-09,11:23:24
39.899298,116.380026,0,269,39822.4746412037,2009-01-09,11:23:29
39.899249,116.380077,0,266,39822.4746990741,2009-01-09,11:23:34
39.8992,116.380099,0,262,39822.4747569444,2009-01-09,11:23:39
39.899158,116.380119,0,257,39822.4748148148,2009-01-09,11:23:44
39.899132,116.380157,0,251,39822.4748726852,2009-01-09,11:23:49
39.899118,116.380203,0,244,39822.4749305556,2009-01-09,11:23:54
39.899128,116.380207,0,243,39822.4749884259,2009-01-09,11:23:59
39.89913,116.380231,0,238,39822.4750462963,2009-01-09,11:24:04
39.899126,116.380289,0,229,39822.4751041667,2009-01-09,11:24:09
39.89912,116.380346,0,225,39822.475162037,2009-01-09,11:24:14
39.89912,116.380346,0,225,39822.4751967593,2009-01-09,11:24:17
39.899128,116.38035,0,225,39822.4752199074,2009-01-09,11:24:19
39.899155,116.380361,0,231,39822.4752777778,2009-01-09,11:24:24
39.899154,116.380308,0,234,39822.4753356481,2009-01-09,11:24:29
39.899116,116.38029,0,241,39822.4753935185,2009-01-09,11:24:34
39.899107,116.380206,0,248,39822.4754513889,2009-01-09,11:24:39
39.899079,116.380202,0,248,39822.4755092593,2009-01-09,11:24:44
39.89907,116.380213,0,248,39822.4755671296,2009-01-09,11:24:49
39.899064,116.380258,0,222,39822.475625,2009-01-09,11:24:54
39.899041,116.380187,0,192,39822.4756828704,2009-01-09,11:24:59
39.899045,116.380094,0,183,39822.4757407407,2009-01-09,11:25:04
39.899031,116.380021,0,177,39822.4757986111,2009-01-09,11:25:09
39.899027,116.37992,0,176,39822.4758564815,2009-01-09,11:25:14
39.899019,116.379844,0,167,39822.4759143519,2009-01-09,11:25:19
39.899039,116.379748,0,167,39822.4759722222,2009-01-09,11:25:24
39.899044,116.379673,0,160,39822.4760300926,2009-01-09,11:25:29
39.899037,116.37962,0,157,39822.476087963,2009-01-09,11:25:34
39.899018,116.379528,0,150,39822.4761458333,2009-01-09,11:25:39
39.89902,116.379454,0,150,39822.4762037037,2009-01-09,11:25:44
39.899032,116.379355,0,146,39822.4762615741,2009-01-09,11:25:49
39.899027,116.379273,0,152,39822.4763194444,2009-01-09,11:25:54
39.899056,116.379198,0,158,39822.4763773148,2009-01-09,11:25:59
39.899069,116.379136,0,154,39822.4764351852,2009-01-09,11:26:04
39.899038,116.379078,0,155,39822.4764930556,2009-01-09,11:26:09
39.898992,116.379064,0,156,39822.4765509259,2009-01-09,11:26:14
39.898941,116.379045,0,156,39822.4766087963,2009-01-09,11:26:19
39.898929,116.378962,0,157,39822.4766666667,2009-01-09,11:26:24
39.898932,116.378859,0,159,39822.476724537,2009-01-09,11:26:29
39.898926,116.378766,0,162,39822.4767824074,2009-01-09,11:26:34
39.89892,116.378682,0,169,39822.4768402778,2009-01-09,11:26:39
39.898916,116.378601,0,179,39822.4768981481,2009-01-09,11:26:44
39.898922,116.378525,0,192,39822.4769560185,2009-01-09,11:26:49
39.898947,116.378424,0,202,39822.4770138889,2009-01-09,11:26:54
39.898907,116.378353,0,202,39822.4770717593,2009-01-09,11:26:59
39.898875,116.378258,0,202,39822.4771296296,2009-01-09,11:27:04
39.898874,116.378197,0,204,39822.4771875,2009-01-09,11:27:09
39.898874,116.378197,0,204,39822.4772222222,2009-01-09,11:27:12
39.898875,116.378193,0,195,39822.4772453704,2009-01-09,11:27:14
39.898862,116.378179,0,190,39822.4773032407,2009-01-09,11:27:19
39.898852,116.378179,0,189,39822.4773611111,2009-01-09,11:27:24
39.898852,116.378179,0,189,39822.4773958333,2009-01-09,11:27:27
39.898846,116.378179,0,184,39822.4774189815,2009-01-09,11:27:29
39.898848,116.378192,0,182,39822.4774768518,2009-01-09,11:27:34
39.898845,116.378198,0,180,39822.4775347222,2009-01-09,11:27:39
39.898841,116.378191,0,180,39822.4775925926,2009-01-09,11:27:44
39.898841,116.378191,0,180,39822.4776273148,2009-01-09,11:27:47
39.898837,116.378199,0,177,39822.477650463,2009-01-09,11:27:49
39.898851,116.378164,0,171,39822.4777083333,2009-01-09,11:27:54
39.898851,116.378172,0,170,39822.4777662037,2009-01-09,11:27:59
39.898851,116.378172,0,170,39822.4778009259,2009-01-09,11:28:02
39.898849,116.378175,0,171,39822.4778240741,2009-01-09,11:28:04
39.898812,116.378196,0,166,39822.4778819444,2009-01-09,11:28:09
39.89876,116.378216,0,163,39822.4779398148,2009-01-09,11:28:14
39.898688,116.378225,0,164,39822.4779976852,2009-01-09,11:28:19
39.898616,116.378233,0,165,39822.4780555556,2009-01-09,11:28:24
39.898534,116.378232,0,163,39822.4781134259,2009-01-09,11:28:29
39.898458,116.378239,0,163,39822.4781712963,2009-01-09,11:28:34
39.898394,116.37824,0,167,39822.4782291667,2009-01-09,11:28:39
39.898333,116.378251,0,165,39822.478287037,2009-01-09,11:28:44
39.898282,116.378253,0,173,39822.4783449074,2009-01-09,11:28:49
39.898225,116.378261,0,178,39822.4784027778,2009-01-09,11:28:54
39.898167,116.378266,0,182,39822.4784606481,2009-01-09,11:28:59
39.898099,116.378271,0,183,39822.4785185185,2009-01-09,11:29:04
39.898036,116.378292,0,192,39822.4785763889,2009-01-09,11:29:09
39.897947,116.378286,0,198,39822.4786342593,2009-01-09,11:29:14
39.897869,116.378304,0,208,39822.4786921296,2009-01-09,11:29:19
39.897813,116.378324,0,213,39822.47875,2009-01-09,11:29:24
39.897749,116.378316,0,220,39822.4788078704,2009-01-09,11:29:29
39.897694,116.378321,0,227,39822.4788657407,2009-01-09,11:29:34
39.897628,116.378346,0,236,39822.4789236111,2009-01-09,11:29:39
39.897546,116.378357,0,244,39822.4789814815,2009-01-09,11:29:44
39.897477,116.378331,0,254,39822.4790393518,2009-01-09,11:29:49
39.897476,116.378192,0,249,39822.4790972222,2009-01-09,11:29:54
39.897414,116.378214,0,248,39822.4791550926,2009-01-09,11:29:59
39.897354,116.378241,0,253,39822.479212963,2009-01-09,11:30:04
39.897285,116.378231,0,257,39822.4792708333,2009-01-09,11:30:09
39.897242,116.378275,0,253,39822.4793287037,2009-01-09,11:30:14
39.89721,116.378263,0,260,39822.4793865741,2009-01-09,11:30:19
39.897144,116.378259,0,269,39822.4794444444,2009-01-09,11:30:24
39.897084,116.378297,0,278,39822.4795023148,2009-01-09,11:30:29
39.897054,116.378292,0,283,39822.4795601852,2009-01-09,11:30:34
39.897001,116.378302,0,278,39822.4796180556,2009-01-09,11:30:39
39.896942,116.378321,0,263,39822.4796759259,2009-01-09,11:30:44
39.896896,116.378368,0,259,39822.4797337963,2009-01-09,11:30:49
39.896843,116.378369,0,261,39822.4797916667,2009-01-09,11:30:54
39.896777,116.378376,0,265,39822.479849537,2009-01-09,11:30:59
39.896757,116.378314,0,254,39822.4799074074,2009-01-09,11:31:04
39.896706,116.378333,0,253,39822.4799652778,2009-01-09,11:31:09
39.896661,116.3783,0,257,39822.4800231481,2009-01-09,11:31:14
39.896637,116.37832,0,252,39822.4800810185,2009-01-09,11:31:19
39.896579,116.378324,0,248,39822.4801388889,2009-01-09,11:31:24
39.896562,116.37824,0,243,39822.4801967593,2009-01-09,11:31:29
39.896623,116.378226,0,242,39822.4802546296,2009-01-09,11:31:34
39.896686,116.378242,0,239,39822.4803125,2009-01-09,11:31:39
39.89675,116.378227,0,239,39822.4803703704,2009-01-09,11:31:44
39.896812,116.378249,0,225,39822.4804282407,2009-01-09,11:31:49
39.896882,116.378269,0,206,39822.4804861111,2009-01-09,11:31:54
39.896933,116.378237,0,195,39822.4805439815,2009-01-09,11:31:59
39.89703,116.378223,0,183,39822.4806018519,2009-01-09,11:32:04
39.897128,116.378192,0,184,39822.4806597222,2009-01-09,11:32:09
39.897149,116.378167,0,187,39822.4807175926,2009-01-09,11:32:14
39.897236,116.37818,0,191,39822.480775463,2009-01-09,11:32:19
39.897428,116.378144,0,197,39822.4808333333,2009-01-09,11:32:24
39.897718,116.378102,0,210,39822.4808912037,2009-01-09,11:32:29
39.89795,116.378089,0,222,39822.4809490741,2009-01-09,11:32:34
39.898055,116.378069,0,240,39822.4810069444,2009-01-09,11:32:39
39.898074,116.378069,0,241,39822.4810648148,2009-01-09,11:32:44
39.898086,116.378077,0,248,39822.4811226852,2009-01-09,11:32:49
39.898086,116.378077,0,248,39822.4811574074,2009-01-09,11:32:52
39.89809,116.378084,0,251,39822.4811805556,2009-01-09,11:32:54
39.898076,116.378094,0,254,39822.4812384259,2009-01-09,11:32:59
39.898076,116.378094,0,254,39822.4812731481,2009-01-09,11:33:02
39.898083,116.378095,0,256,39822.4812962963,2009-01-09,11:33:04
39.898084,116.378104,0,258,39822.4813541667,2009-01-09,11:33:09
39.898141,116.378112,0,258,39822.481412037,2009-01-09,11:33:14
39.898308,116.378089,0,255,39822.4814699074,2009-01-09,11:33:19
39.898466,116.378077,0,257,39822.4815277778,2009-01-09,11:33:24
39.898561,116.378051,0,257,39822.4815856481,2009-01-09,11:33:29
39.898602,116.378049,0,261,39822.4816435185,2009-01-09,11:33:34
39.898704,116.377914,0,275,39822.4817013889,2009-01-09,11:33:39
39.898748,116.377449,0,262,39822.4817592593,2009-01-09,11:33:44
39.89875,116.376897,0,261,39822.4818171296,2009-01-09,11:33:49
39.898743,116.376287,0,267,39822.481875,2009-01-09,11:33:54
39.898706,116.375559,0,261,39822.4819328704,2009-01-09,11:33:59
39.89868,116.374857,0,253,39822.4819907407,2009-01-09,11:34:04
39.898667,116.374142,0,238,39822.4820486111,2009-01-09,11:34:09
39.898672,116.373485,0,218,39822.4821064815,2009-01-09,11:34:14
39.898682,116.372879,0,206,39822.4821643519,2009-01-09,11:34:19
39.898662,116.372282,0,192,39822.4822222222,2009-01-09,11:34:24
39.898616,116.371755,0,179,39822.4822800926,2009-01-09,11:34:29
39.898609,116.371326,0,171,39822.482337963,2009-01-09,11:34:34
39.898598,116.37102,0,168,39822.4823958333,2009-01-09,11:34:39
39.898571,116.370986,0,155,39822.4824537037,2009-01-09,11:34:44
39.898569,116.371007,0,151,39822.4825115741,2009-01-09,11:34:49
39.898566,116.371023,0,150,39822.4825694444,2009-01-09,11:34:54
39.898564,116.370938,0,150,39822.4826273148,2009-01-09,11:34:59
39.898581,116.37072,0,149,39822.4826851852,2009-01-09,11:35:04
39.898644,116.370498,0,154,39822.4827430556,2009-01-09,11:35:09
39.898658,116.370132,0,157,39822.4828009259,2009-01-09,11:35:14
39.898679,116.369632,0,150,39822.4828587963,2009-01-09,11:35:19
39.898695,116.369211,0,137,39822.4829166667,2009-01-09,11:35:24
39.898676,116.368872,0,122,39822.482974537,2009-01-09,11:35:29
39.898656,116.368555,0,102,39822.4830324074,2009-01-09,11:35:34
39.898705,116.368298,0,80,39822.4830902778,2009-01-09,11:35:39
39.898958,116.368177,0,64,39822.4831481481,2009-01-09,11:35:44
39.899337,116.36816,0,55,39822.4832060185,2009-01-09,11:35:49
39.899744,116.368139,0,50,39822.4832638889,2009-01-09,11:35:54
39.900219,116.368125,0,53,39822.4833217593,2009-01-09,11:35:59
39.900718,116.368109,0,60,39822.4833796296,2009-01-09,11:36:04
39.901224,116.368082,0,66,39822.4834375,2009-01-09,11:36:09
39.901712,116.368051,0,81,39822.4834953704,2009-01-09,11:36:14
39.902118,116.368056,0,83,39822.4835532407,2009-01-09,11:36:19
39.902481,116.368055,0,83,39822.4836111111,2009-01-09,11:36:24
39.902792,116.368042,0,85,39822.4836689815,2009-01-09,11:36:29
39.90313,116.368072,0,92,39822.4837268519,2009-01-09,11:36:34
39.903417,116.368095,0,111,39822.4837847222,2009-01-09,11:36:39
39.903721,116.368094,0,116,39822.4838425926,2009-01-09,11:36:44
39.903916,116.36804,0,120,39822.483900463,2009-01-09,11:36:49
39.904032,116.368042,0,123,39822.4839583333,2009-01-09,11:36:54
39.904089,116.368063,0,133,39822.4840162037,2009-01-09,11:36:59
39.904164,116.368076,0,143,39822.4840740741,2009-01-09,11:37:04
39.904189,116.368081,0,161,39822.4841319444,2009-01-09,11:37:09
39.904239,116.368111,0,169,39822.4841898148,2009-01-09,11:37:14
39.904364,116.368146,0,186,39822.4842476852,2009-01-09,11:37:19
39.904427,116.368159,0,195,39822.4843055556,2009-01-09,11:37:24
39.904404,116.36816,0,197,39822.4843634259,2009-01-09,11:37:29
39.904404,116.36816,0,197,39822.4843981481,2009-01-09,11:37:32
39.904405,116.368158,0,199,39822.4844212963,2009-01-09,11:37:34
39.904478,116.368175,0,209,39822.4844791667,2009-01-09,11:37:39
39.904607,116.368191,0,228,39822.484537037,2009-01-09,11:37:44
39.904775,116.368149,0,228,39822.4845949074,2009-01-09,11:37:49
39.904988,116.36816,0,221,39822.4846527778,2009-01-09,11:37:54
39.905117,116.36813,0,219,39822.4847106481,2009-01-09,11:37:59
39.90519,116.368124,0,219,39822.4847685185,2009-01-09,11:38:04
39.905209,116.368109,0,223,39822.4848263889,2009-01-09,11:38:09
39.905209,116.368109,0,223,39822.4848611111,2009-01-09,11:38:12
39.905208,116.368106,0,230,39822.4848842593,2009-01-09,11:38:14
39.905188,116.368141,0,232,39822.4849421296,2009-01-09,11:38:19
39.905163,116.368159,0,228,39822.485,2009-01-09,11:38:24
39.905123,116.368182,0,217,39822.4850578704,2009-01-09,11:38:29
39.905102,116.368217,0,198,39822.4851157407,2009-01-09,11:38:34
39.905156,116.368219,0,189,39822.4851736111,2009-01-09,11:38:39
39.905385,116.368199,0,182,39822.4852314815,2009-01-09,11:38:44
39.905682,116.368143,0,180,39822.4852893518,2009-01-09,11:38:49
39.906003,116.368078,0,173,39822.4853472222,2009-01-09,11:38:54
39.90627,116.368043,0,176,39822.4854050926,2009-01-09,11:38:59
39.906544,116.368008,0,181,39822.485462963,2009-01-09,11:39:04
39.906764,116.367982,0,162,39822.4855208333,2009-01-09,11:39:09
39.907,116.367982,0,158,39822.4855787037,2009-01-09,11:39:14
39.907289,116.367981,0,159,39822.4856365741,2009-01-09,11:39:19
39.907484,116.367985,0,153,39822.4856944444,2009-01-09,11:39:24
39.907541,116.368014,0,163,39822.4857523148,2009-01-09,11:39:29
39.907564,116.368014,0,161,39822.4858101852,2009-01-09,11:39:34
39.907572,116.368154,0,164,39822.4858680556,2009-01-09,11:39:39
39.90756,116.368517,0,174,39822.4859259259,2009-01-09,11:39:44
39.90759,116.368986,0,188,39822.4859837963,2009-01-09,11:39:49
39.907624,116.369348,0,196,39822.4860416667,2009-01-09,11:39:54
39.907632,116.369598,0,198,39822.486099537,2009-01-09,11:39:59
39.907585,116.36961,0,200,39822.4861574074,2009-01-09,11:40:04
39.907582,116.369592,0,200,39822.4862152778,2009-01-09,11:40:09
39.907578,116.369634,0,200,39822.4862731481,2009-01-09,11:40:14
39.907599,116.369726,0,203,39822.4863310185,2009-01-09,11:40:19
39.90761,116.369884,0,206,39822.4863888889,2009-01-09,11:40:24
39.907491,116.370027,0,190,39822.4864467593,2009-01-09,11:40:29
39.907256,116.370046,0,193,39822.4865046296,2009-01-09,11:40:34
39.90707,116.370069,0,197,39822.4865625,2009-01-09,11:40:39
39.906904,116.370052,0,195,39822.4866203704,2009-01-09,11:40:44
39.906652,116.370057,0,196,39822.4866782407,2009-01-09,11:40:49
39.906399,116.370059,0,200,39822.4867361111,2009-01-09,11:40:54
39.906183,116.370044,0,203,39822.4867939815,2009-01-09,11:40:59
39.906083,116.370031,0,203,39822.4868518518,2009-01-09,11:41:04
39.905996,116.369887,0,201,39822.4869097222,2009-01-09,11:41:09
39.905945,116.369545,0,205,39822.4869675926,2009-01-09,11:41:14
39.905931,116.369119,0,211,39822.487025463,2009-01-09,11:41:19
39.905924,116.368748,0,219,39822.4870833333,2009-01-09,11:41:24
39.905902,116.36847,0,231,39822.4871412037,2009-01-09,11:41:29
39.905874,116.368275,0,247,39822.4871990741,2009-01-09,11:41:34
39.905872,116.368218,0,260,39822.4872569444,2009-01-09,11:41:39
39.905851,116.368193,0,266,39822.4873148148,2009-01-09,11:41:44
39.905832,116.368167,0,273,39822.4873726852,2009-01-09,11:41:49
39.905803,116.368157,0,279,39822.4874305556,2009-01-09,11:41:54
39.905805,116.368175,0,286,39822.4874884259,2009-01-09,11:41:59
39.905853,116.368133,0,297,39822.4875462963,2009-01-09,11:42:04
39.905885,116.368017,0,304,39822.4876041667,2009-01-09,11:42:09
39.905923,116.36777,0,303,39822.487662037,2009-01-09,11:42:14
39.905929,116.36741,0,297,39822.4877199074,2009-01-09,11:42:19
39.905943,116.366942,0,284,39822.4877777778,2009-01-09,11:42:24
39.905946,116.366429,0,274,39822.4878356481,2009-01-09,11:42:29
39.905939,116.365884,0,260,39822.4878935185,2009-01-09,11:42:34
39.905923,116.365434,0,253,39822.4879513889,2009-01-09,11:42:39
39.905902,116.364976,0,243,39822.4880092593,2009-01-09,11:42:44
39.905909,116.364436,0,237,39822.4880671296,2009-01-09,11:42:49
39.905909,116.363889,0,234,39822.488125,2009-01-09,11:42:54
39.905909,116.36342,0,226,39822.4881828704,2009-01-09,11:42:59
39.905918,116.363035,0,223,39822.4882407407,2009-01-09,11:43:04
39.905925,116.362571,0,221,39822.4882986111,2009-01-09,11:43:09
39.90593,116.362032,0,219,39822.4883564815,2009-01-09,11:43:14
39.905924,116.361564,0,225,39822.4884143519,2009-01-09,11:43:19
39.905925,116.361182,0,226,39822.4884722222,2009-01-09,11:43:24
39.905931,116.360782,0,215,39822.4885300926,2009-01-09,11:43:29
39.905942,116.360253,0,197,39822.488587963,2009-01-09,11:43:34
39.905943,116.359751,0,185,39822.4886458333,2009-01-09,11:43:39
39.905968,116.35934,0,166,39822.4887037037,2009-01-09,11:43:44
39.905989,116.358932,0,154,39822.4887615741,2009-01-09,11:43:49
39.906004,116.358516,0,138,39822.4888194444,2009-01-09,11:43:54
39.906026,116.35822,0,133,39822.4888773148,2009-01-09,11:43:59
39.906027,116.357999,0,129,39822.4889351852,2009-01-09,11:44:04
39.905999,116.357911,0,113,39822.4889930556,2009-01-09,11:44:09
39.905974,116.357918,0,99,39822.4890509259,2009-01-09,11:44:14
39.905943,116.357966,0,95,39822.4891087963,2009-01-09,11:44:19
39.905953,116.357887,0,93,39822.4891666667,2009-01-09,11:44:24
39.905963,116.357632,0,89,39822.489224537,2009-01-09,11:44:29
39.905971,116.357292,0,79,39822.4892824074,2009-01-09,11:44:34
39.905987,116.356874,0,68,39822.4893402778,2009-01-09,11:44:39
39.906009,116.356374,0,61,39822.4893981481,2009-01-09,11:44:44
39.906033,116.355813,0,55,39822.4894560185,2009-01-09,11:44:49
39.906038,116.355271,0,45,39822.4895138889,2009-01-09,11:44:54
39.906051,116.354838,0,37,39822.4895717593,2009-01-09,11:44:59
39.906054,116.354404,0,27,39822.4896296296,2009-01-09,11:45:04
39.906046,116.354036,0,15,39822.4896875,2009-01-09,11:45:09
39.906037,116.353722,0,10,39822.4897453704,2009-01-09,11:45:14
39.906004,116.353305,0,34,39822.4898032407,2009-01-09,11:45:19
39.905986,116.352975,0,53,39822.4898611111,2009-01-09,11:45:24
39.906001,116.352623,0,67,39822.4899189815,2009-01-09,11:45:29
39.906009,116.352352,0,70,39822.4899768519,2009-01-09,11:45:34
39.906017,116.352131,0,76,39822.4900347222,2009-01-09,11:45:39
39.90602,116.352058,0,80,39822.4900925926,2009-01-09,11:45:44
39.906015,116.352029,0,81,39822.490150463,2009-01-09,11:45:49
39.906001,116.352022,0,84,39822.4902083333,2009-01-09,11:45:54
39.906002,116.352033,0,85,39822.4902662037,2009-01-09,11:45:59
39.906003,116.352059,0,85,39822.4903240741,2009-01-09,11:46:04
39.905997,116.351999,0,88,39822.4903819444,2009-01-09,11:46:09
39.905942,116.351702,0,94,39822.4904398148,2009-01-09,11:46:14
39.905927,116.351274,0,89,39822.4904976852,2009-01-09,11:46:19
39.905912,116.350774,0,81,39822.4905555556,2009-01-09,11:46:24
39.905907,116.35022,0,76,39822.4906134259,2009-01-09,11:46:29
39.905935,116.349658,0,78,39822.4906712963,2009-01-09,11:46:34
39.905941,116.349162,0,85,39822.4907291667,2009-01-09,11:46:39
39.905943,116.348744,0,91,39822.490787037,2009-01-09,11:46:44
39.905977,116.348305,0,92,39822.4908449074,2009-01-09,11:46:49
39.905999,116.347849,0,86,39822.4909027778,2009-01-09,11:46:54
39.906011,116.34743,0,79,39822.4909606481,2009-01-09,11:46:59
39.906006,116.347026,0,70,39822.4910185185,2009-01-09,11:47:04
39.906018,116.346621,0,61,39822.4910763889,2009-01-09,11:47:09
39.906117,116.346408,0,52,39822.4911342593,2009-01-09,11:47:14
39.906374,116.346338,0,51,39822.4911921296,2009-01-09,11:47:19
39.906715,116.346379,0,60,39822.49125,2009-01-09,11:47:24
39.907004,116.346419,0,59,39822.4913078704,2009-01-09,11:47:29
39.90721,116.346472,0,53,39822.4913657407,2009-01-09,11:47:34
39.907391,116.346507,0,44,39822.4914236111,2009-01-09,11:47:39
39.907527,116.346531,0,54,39822.4914814815,2009-01-09,11:47:44
39.907554,116.346514,0,64,39822.4915393519,2009-01-09,11:47:49
39.907556,116.346485,0,57,39822.4915972222,2009-01-09,11:47:54
39.90755,116.346474,0,55,39822.4916550926,2009-01-09,11:47:59
39.907549,116.346491,0,62,39822.491712963,2009-01-09,11:48:04
39.907623,116.346512,0,67,39822.4917708333,2009-01-09,11:48:09
39.907751,116.346521,0,60,39822.4918287037,2009-01-09,11:48:14
39.908067,116.346554,0,64,39822.4918865741,2009-01-09,11:48:19
39.908434,116.346559,0,61,39822.4919444444,2009-01-09,11:48:24
39.908711,116.346537,0,61,39822.4920023148,2009-01-09,11:48:29
39.908956,116.346535,0,59,39822.4920601852,2009-01-09,11:48:34
39.909092,116.346518,0,56,39822.4921180556,2009-01-09,11:48:39
39.909095,116.34652,0,54,39822.4921759259,2009-01-09,11:48:44
39.909095,116.34652,0,54,39822.4922106481,2009-01-09,11:48:47
39.909099,116.346519,0,47,39822.4922337963,2009-01-09,11:48:49
39.909176,116.346484,0,49,39822.4922916667,2009-01-09,11:48:54
39.909348,116.346401,0,45,39822.492349537,2009-01-09,11:48:59
39.909564,116.346329,0,40,39822.4924074074,2009-01-09,11:49:04
39.909804,116.346295,0,36,39822.4924652778,2009-01-09,11:49:09
39.910117,116.346303,0,22,39822.4925231481,2009-01-09,11:49:14
39.910533,116.346336,0,4,39822.4925810185,2009-01-09,11:49:19
39.910909,116.346364,0,-8,39822.4926388889,2009-01-09,11:49:24
39.911211,116.346418,0,6,39822.4926967593,2009-01-09,11:49:29
39.911419,116.346476,0,16,39822.4927546296,2009-01-09,11:49:34
39.911591,116.346573,0,27,39822.4928125,2009-01-09,11:49:39
39.911706,116.346669,0,39,39822.4928703704,2009-01-09,11:49:44
39.911722,116.346725,0,41,39822.4929282407,2009-01-09,11:49:49
39.911723,116.346688,0,42,39822.4929861111,2009-01-09,11:49:54
39.911704,116.346641,0,45,39822.4930439815,2009-01-09,11:49:59
39.911696,116.346604,0,52,39822.4931018518,2009-01-09,11:50:04
39.911729,116.34654,0,61,39822.4931597222,2009-01-09,11:50:09
39.911809,116.34652,0,62,39822.4932175926,2009-01-09,11:50:14
39.912027,116.346582,0,66,39822.493275463,2009-01-09,11:50:19
39.912323,116.34671,0,65,39822.4933333333,2009-01-09,11:50:24
39.912653,116.346763,0,61,39822.4933912037,2009-01-09,11:50:29
39.913008,116.34679,0,66,39822.4934490741,2009-01-09,11:50:34
39.913328,116.346862,0,78,39822.4935069444,2009-01-09,11:50:39
39.913657,116.346968,0,87,39822.4935648148,2009-01-09,11:50:44
39.914055,116.347113,0,96,39822.4936226852,2009-01-09,11:50:49
39.914515,116.34727,0,99,39822.4936805556,2009-01-09,11:50:54
39.914942,116.34734,0,102,39822.4937384259,2009-01-09,11:50:59
39.915305,116.347362,0,102,39822.4937962963,2009-01-09,11:51:04
39.915621,116.347401,0,122,39822.4938541667,2009-01-09,11:51:09
39.915886,116.347449,0,152,39822.493912037,2009-01-09,11:51:14
39.916079,116.347449,0,181,39822.4939699074,2009-01-09,11:51:19
39.916187,116.347386,0,207,39822.4940277778,2009-01-09,11:51:24
39.916222,116.347347,0,205,39822.4940856481,2009-01-09,11:51:29
39.916248,116.347361,0,204,39822.4941435185,2009-01-09,11:51:34
39.916355,116.347399,0,205,39822.4942013889,2009-01-09,11:51:39
39.916414,116.347385,0,209,39822.4942592593,2009-01-09,11:51:44
39.916409,116.347345,0,208,39822.4943171296,2009-01-09,11:51:49
39.916399,116.347297,0,208,39822.494375,2009-01-09,11:51:54
39.916375,116.347278,0,215,39822.4944328704,2009-01-09,11:51:59
39.916361,116.347291,0,224,39822.4944907407,2009-01-09,11:52:04
39.916426,116.34727,0,228,39822.4945486111,2009-01-09,11:52:09
39.916612,116.347266,0,231,39822.4946064815,2009-01-09,11:52:14
39.916751,116.347297,0,239,39822.4946643518,2009-01-09,11:52:19
39.916746,116.347322,0,243,39822.4947222222,2009-01-09,11:52:24
39.916741,116.347359,0,245,39822.4947800926,2009-01-09,11:52:29
39.916741,116.347359,0,245,39822.4948148148,2009-01-09,11:52:32
39.916744,116.34736,0,248,39822.494837963,2009-01-09,11:52:34
39.916734,116.347355,0,249,39822.4948958333,2009-01-09,11:52:39
39.916737,116.347372,0,249,39822.4949537037,2009-01-09,11:52:44
39.916724,116.347335,0,252,39822.4950115741,2009-01-09,11:52:49
39.916728,116.347276,0,253,39822.4950694444,2009-01-09,11:52:54
39.916748,116.347245,0,251,39822.4951273148,2009-01-09,11:52:59
39.916767,116.347266,0,252,39822.4951851852,2009-01-09,11:53:04
39.916787,116.347291,0,246,39822.4952430556,2009-01-09,11:53:09
39.916783,116.347311,0,242,39822.4953009259,2009-01-09,11:53:14
39.916778,116.347328,0,248,39822.4953587963,2009-01-09,11:53:19
39.916763,116.34735,0,244,39822.4954166667,2009-01-09,11:53:24
39.916746,116.347324,0,243,39822.495474537,2009-01-09,11:53:29
39.916763,116.347302,0,239,39822.4955324074,2009-01-09,11:53:34
39.916832,116.347336,0,238,39822.4955902778,2009-01-09,11:53:39
39.916877,116.347364,0,239,39822.4956481481,2009-01-09,11:53:44
39.916886,116.347388,0,241,39822.4957060185,2009-01-09,11:53:49
39.916869,116.347398,0,250,39822.4957638889,2009-01-09,11:53:54
39.916864,116.347408,0,252,39822.4958217593,2009-01-09,11:53:59
39.916869,116.347417,0,252,39822.4958796296,2009-01-09,11:54:04
39.916908,116.347463,0,251,39822.4959375,2009-01-09,11:54:09
39.916936,116.347418,0,252,39822.4959953704,2009-01-09,11:54:14
39.916997,116.347141,0,249,39822.4960532407,2009-01-09,11:54:19
39.917057,116.346694,0,251,39822.4961111111,2009-01-09,11:54:24
39.917085,116.346105,0,258,39822.4961689815,2009-01-09,11:54:29
39.917116,116.345543,0,261,39822.4962268519,2009-01-09,11:54:34
39.917129,116.345095,0,267,39822.4962847222,2009-01-09,11:54:39
39.917143,116.344763,0,272,39822.4963425926,2009-01-09,11:54:44
39.917137,116.344322,0,274,39822.496400463,2009-01-09,11:54:49
39.91715,116.34389,0,271,39822.4964583333,2009-01-09,11:54:54
39.917161,116.343495,0,271,39822.4965162037,2009-01-09,11:54:59
39.917178,116.343066,0,281,39822.4965740741,2009-01-09,11:55:04
39.917196,116.342664,0,289,39822.4966319444,2009-01-09,11:55:09
39.917207,116.342259,0,298,39822.4966898148,2009-01-09,11:55:14
39.917218,116.341777,0,305,39822.4967476852,2009-01-09,11:55:19
39.917188,116.34136,0,294,39822.4968055556,2009-01-09,11:55:24
39.917163,116.341007,0,289,39822.4968634259,2009-01-09,11:55:29
39.917149,116.340539,0,281,39822.4969212963,2009-01-09,11:55:34
39.917146,116.340176,0,291,39822.4969791667,2009-01-09,11:55:39
39.917144,116.339847,0,282,39822.497037037,2009-01-09,11:55:44
39.917155,116.339702,0,269,39822.4970949074,2009-01-09,11:55:49
39.917176,116.339682,0,265,39822.4971527778,2009-01-09,11:55:54
39.917192,116.339685,0,263,39822.4972106481,2009-01-09,11:55:59
39.917217,116.33955,0,264,39822.4972685185,2009-01-09,11:56:04
39.917202,116.339344,0,263,39822.4973263889,2009-01-09,11:56:09
39.917167,116.339279,0,268,39822.4973842593,2009-01-09,11:56:14
39.917138,116.339216,0,264,39822.4974421296,2009-01-09,11:56:19
39.917113,116.339201,0,257,39822.4975,2009-01-09,11:56:24
39.917129,116.339226,0,250,39822.4975578704,2009-01-09,11:56:29
39.917126,116.339227,0,250,39822.4976157407,2009-01-09,11:56:34
39.917126,116.339227,0,250,39822.497650463,2009-01-09,11:56:37
39.917118,116.339228,0,249,39822.4976736111,2009-01-09,11:56:39
39.917108,116.339232,0,249,39822.4977314815,2009-01-09,11:56:44
39.917109,116.339182,0,249,39822.4977893519,2009-01-09,11:56:49
39.917127,116.339038,0,248,39822.4978472222,2009-01-09,11:56:54
39.917143,116.338875,0,246,39822.4979050926,2009-01-09,11:56:59
39.917321,116.338768,0,237,39822.497962963,2009-01-09,11:57:04
39.917623,116.338743,0,238,39822.4980208333,2009-01-09,11:57:09
39.917974,116.338711,0,240,39822.4980787037,2009-01-09,11:57:14
39.918438,116.338674,0,241,39822.4981365741,2009-01-09,11:57:19
39.918905,116.338641,0,250,39822.4981944444,2009-01-09,11:57:24
39.919333,116.338643,0,263,39822.4982523148,2009-01-09,11:57:29
39.91966,116.338647,0,269,39822.4983101852,2009-01-09,11:57:34
39.919935,116.338607,0,259,39822.4983680556,2009-01-09,11:57:39
39.920176,116.338596,0,247,39822.4984259259,2009-01-09,11:57:44
39.920489,116.338551,0,224,39822.4984837963,2009-01-09,11:57:49
39.92074,116.338545,0,215,39822.4985416667,2009-01-09,11:57:54
39.920861,116.338546,0,213,39822.498599537,2009-01-09,11:57:59
39.92087,116.33852,0,212,39822.4986574074,2009-01-09,11:58:04
39.920876,116.338508,0,213,39822.4987152778,2009-01-09,11:58:09
39.920995,116.338515,0,214,39822.4987731481,2009-01-09,11:58:14
39.921219,116.33852,0,228,39822.4988310185,2009-01-09,11:58:19
39.92137,116.3385,0,239,39822.4988888889,2009-01-09,11:58:24
39.921468,116.338455,0,250,39822.4989467593,2009-01-09,11:58:29
39.921462,116.338478,0,254,39822.4990046296,2009-01-09,11:58:34
39.921462,116.338478,0,254,39822.4990393519,2009-01-09,11:58:37
39.921465,116.338476,0,256,39822.4990625,2009-01-09,11:58:39
39.921478,116.338472,0,256,39822.4991203704,2009-01-09,11:58:44
39.921499,116.338478,0,256,39822.4991782407,2009-01-09,11:58:49
39.921524,116.338473,0,257,39822.4992361111,2009-01-09,11:58:54
39.921546,116.338456,0,259,39822.4992939815,2009-01-09,11:58:59
39.921563,116.338452,0,263,39822.4993518519,2009-01-09,11:59:04
39.921546,116.338441,0,265,39822.4994097222,2009-01-09,11:59:09
39.921531,116.338437,0,267,39822.4994675926,2009-01-09,11:59:14
39.921552,116.338433,0,273,39822.499525463,2009-01-09,11:59:19
39.921768,116.338455,0,261,39822.4995833333,2009-01-09,11:59:24
39.921952,116.338482,0,268,39822.4996412037,2009-01-09,11:59:29
39.922144,116.338501,0,289,39822.4996990741,2009-01-09,11:59:34
39.922456,116.338471,0,313,39822.4997569444,2009-01-09,11:59:39
39.922838,116.338397,0,324,39822.4998148148,2009-01-09,11:59:44
39.923231,116.33834,0,320,39822.4998726852,2009-01-09,11:59:49
39.923568,116.338339,0,316,39822.4999305556,2009-01-09,11:59:54
39.923884,116.338287,0,312,39822.4999884259,2009-01-09,11:59:59
39.924217,116.338249,0,303,39822.5000462963,2009-01-09,12:00:04
39.924429,116.338168,0,291,39822.5001041667,2009-01-09,12:00:09
39.924583,116.338174,0,271,39822.500162037,2009-01-09,12:00:14
39.924667,116.338142,0,250,39822.5002199074,2009-01-09,12:00:19
39.92481,116.338113,0,231,39822.5002777778,2009-01-09,12:00:24
39.925031,116.338049,0,220,39822.5003356481,2009-01-09,12:00:29
39.92532,116.338011,0,209,39822.5003935185,2009-01-09,12:00:34
39.92562,116.338006,0,210,39822.5004513889,2009-01-09,12:00:39
39.925927,116.337979,0,219,39822.5005092593,2009-01-09,12:00:44
39.926144,116.337958,0,216,39822.5005671296,2009-01-09,12:00:49
39.926202,116.337919,0,206,39822.500625,2009-01-09,12:00:54
39.926186,116.337898,0,207,39822.5006828704,2009-01-09,12:00:59
39.926163,116.337891,0,206,39822.5007407407,2009-01-09,12:01:04
39.926153,116.337889,0,205,39822.5007986111,2009-01-09,12:01:09
39.926314,116.337891,0,215,39822.5008564815,2009-01-09,12:01:14
39.92664,116.337838,0,224,39822.5009143518,2009-01-09,12:01:19
39.926985,116.337794,0,223,39822.5009722222,2009-01-09,12:01:24
39.927261,116.33779,0,219,39822.5010300926,2009-01-09,12:01:29
39.927514,116.337822,0,213,39822.501087963,2009-01-09,12:01:34
39.92774,116.337848,0,223,39822.5011458333,2009-01-09,12:01:39
39.927905,116.337839,0,243,39822.5012037037,2009-01-09,12:01:44
39.927905,116.337839,0,243,39822.5012384259,2009-01-09,12:01:47
39.927905,116.337842,0,245,39822.5012615741,2009-01-09,12:01:49
39.927843,116.33785,0,239,39822.5013194444,2009-01-09,12:01:54
39.927804,116.33777,0,226,39822.5013773148,2009-01-09,12:01:59
39.927823,116.337757,0,207,39822.5014351852,2009-01-09,12:02:04
39.927786,116.337715,0,201,39822.5014930556,2009-01-09,12:02:09
39.927742,116.337694,0,198,39822.5015509259,2009-01-09,12:02:14
39.927702,116.337682,0,198,39822.5016087963,2009-01-09,12:02:19
39.927652,116.337598,0,201,39822.5016666667,2009-01-09,12:02:24
39.927583,116.33758,0,197,39822.501724537,2009-01-09,12:02:29
39.927529,116.337607,0,197,39822.5017824074,2009-01-09,12:02:34
39.927485,116.337546,0,201,39822.5018402778,2009-01-09,12:02:39
39.927424,116.337531,0,207,39822.5018981481,2009-01-09,12:02:44
39.927358,116.337549,0,209,39822.5019560185,2009-01-09,12:02:49
39.927302,116.337574,0,223,39822.5020138889,2009-01-09,12:02:54
39.927217,116.337598,0,231,39822.5020717593,2009-01-09,12:02:59
39.927142,116.337606,0,237,39822.5021296296,2009-01-09,12:03:04
39.927081,116.33758,0,239,39822.5021875,2009-01-09,12:03:09
39.927028,116.337593,0,236,39822.5022453704,2009-01-09,12:03:14
39.926976,116.337577,0,234,39822.5023032407,2009-01-09,12:03:19
39.926901,116.337615,0,232,39822.5023611111,2009-01-09,12:03:24
39.926822,116.3376,0,226,39822.5024189815,2009-01-09,12:03:29
39.926756,116.337562,0,229,39822.5024768518,2009-01-09,12:03:34
39.926755,116.337466,0,226,39822.5025347222,2009-01-09,12:03:39
39.926752,116.337383,0,229,39822.5025925926,2009-01-09,12:03:44
39.926744,116.337319,0,231,39822.502650463,2009-01-09,12:03:49
39.926732,116.337232,0,235,39822.5027083333,2009-01-09,12:03:54
39.926761,116.337145,0,243,39822.5027662037,2009-01-09,12:03:59
39.926765,116.337099,0,252,39822.5028240741,2009-01-09,12:04:04
39.926776,116.337009,0,263,39822.5028819444,2009-01-09,12:04:09
39.926768,116.336894,0,273,39822.5029398148,2009-01-09,12:04:14
39.926788,116.336823,0,282,39822.5029976852,2009-01-09,12:04:19
39.926793,116.336748,0,289,39822.5030555556,2009-01-09,12:04:24
39.926811,116.336664,0,292,39822.5031134259,2009-01-09,12:04:29
39.926808,116.336559,0,295,39822.5031712963,2009-01-09,12:04:34
39.926783,116.336504,0,280,39822.5032291667,2009-01-09,12:04:39
39.92677,116.33645,0,278,39822.503287037,2009-01-09,12:04:44
39.926779,116.336348,0,288,39822.5033449074,2009-01-09,12:04:49
39.926796,116.336258,0,292,39822.5034027778,2009-01-09,12:04:54
39.926817,116.336184,0,296,39822.5034606481,2009-01-09,12:04:59
39.926774,116.336139,0,301,39822.5035185185,2009-01-09,12:05:04
39.926768,116.336082,0,296,39822.5035763889,2009-01-09,12:05:09
39.926796,116.336012,0,308,39822.5036342593,2009-01-09,12:05:14
39.926826,116.335914,0,322,39822.5036921296,2009-01-09,12:05:19
39.926872,116.335811,0,336,39822.50375,2009-01-09,12:05:24
39.926938,116.335756,0,345,39822.5038078704,2009-01-09,12:05:29
39.926918,116.335695,0,355,39822.5038657407,2009-01-09,12:05:34
39.926817,116.335633,0,362,39822.5039236111,2009-01-09,12:05:39
39.926802,116.335546,0,369,39822.5039814815,2009-01-09,12:05:44
39.926845,116.335406,0,369,39822.5040393519,2009-01-09,12:05:49
39.926866,116.335302,0,373,39822.5040972222,2009-01-09,12:05:54
39.92686,116.335202,0,376,39822.5041550926,2009-01-09,12:05:59
39.92687,116.335136,0,382,39822.504212963,2009-01-09,12:06:04
39.92684,116.335084,0,390,39822.5042708333,2009-01-09,12:06:09
39.926805,116.334944,0,369,39822.5043287037,2009-01-09,12:06:14
39.926826,116.334827,0,358,39822.5043865741,2009-01-09,12:06:19
39.92683,116.334708,0,350,39822.5044444444,2009-01-09,12:06:24
39.926834,116.334623,0,357,39822.5045023148,2009-01-09,12:06:29
39.92684,116.334538,0,359,39822.5045601852,2009-01-09,12:06:34
39.926842,116.334444,0,365,39822.5046180556,2009-01-09,12:06:39
39.926848,116.334339,0,358,39822.5046759259,2009-01-09,12:06:44
39.926851,116.334257,0,367,39822.5047337963,2009-01-09,12:06:49
39.92687,116.334144,0,376,39822.5047916667,2009-01-09,12:06:54
39.926847,116.334006,0,394,39822.504849537,2009-01-09,12:06:59
39.926869,116.333982,0,397,39822.5049074074,2009-01-09,12:07:04
39.926873,116.333938,0,398,39822.5049652778,2009-01-09,12:07:09
39.926887,116.333872,0,400,39822.5050231481,2009-01-09,12:07:14
39.926849,116.333803,0,375,39822.5050810185,2009-01-09,12:07:19
39.926801,116.333749,0,353,39822.5051388889,2009-01-09,12:07:24
39.926768,116.333693,0,345,39822.5051967593,2009-01-09,12:07:29
39.926756,116.33368,0,346,39822.5052546296,2009-01-09,12:07:34
39.926788,116.333588,0,338,39822.5053125,2009-01-09,12:07:39
39.926834,116.333484,0,341,39822.5053703704,2009-01-09,12:07:44
39.926862,116.333381,0,341,39822.5054282407,2009-01-09,12:07:49
39.926733,116.333311,0,345,39822.5054861111,2009-01-09,12:07:54
39.926644,116.333261,0,342,39822.5055439815,2009-01-09,12:07:59
39.926553,116.333244,0,336,39822.5056018519,2009-01-09,12:08:04
39.92645,116.33328,0,337,39822.5056597222,2009-01-09,12:08:09
39.926383,116.333219,0,328,39822.5057175926,2009-01-09,12:08:14
39.926301,116.33315,0,304,39822.505775463,2009-01-09,12:08:19
39.926238,116.333053,0,300,39822.5058333333,2009-01-09,12:08:24
39.926128,116.333023,0,301,39822.5058912037,2009-01-09,12:08:29
39.926009,116.332996,0,301,39822.5059490741,2009-01-09,12:08:34
39.925909,116.332927,0,300,39822.5060069444,2009-01-09,12:08:39
39.925845,116.332933,0,303,39822.5060648148,2009-01-09,12:08:44
39.925791,116.33294,0,299,39822.5061226852,2009-01-09,12:08:49
39.925855,116.333079,0,280,39822.5061805556,2009-01-09,12:08:54
39.925797,116.333114,0,275,39822.5062384259,2009-01-09,12:08:59
39.92573,116.333103,0,266,39822.5062962963,2009-01-09,12:09:04
39.925665,116.333072,0,256,39822.5063541667,2009-01-09,12:09:09
39.925621,116.333094,0,249,39822.506412037,2009-01-09,12:09:14
39.925555,116.333075,0,247,39822.5064699074,2009-01-09,12:09:19
39.925514,116.33303,0,247,39822.5065277778,2009-01-09,12:09:24
39.925487,116.333058,0,238,39822.5065856481,2009-01-09,12:09:29
39.92544,116.333058,0,227,39822.5066435185,2009-01-09,12:09:34
39.925399,116.333051,0,221,39822.5067013889,2009-01-09,12:09:39
39.925361,116.333056,0,222,39822.5067592593,2009-01-09,12:09:44
39.925347,116.333061,0,225,39822.5068171296,2009-01-09,12:09:49
39.925339,116.333047,0,226,39822.506875,2009-01-09,12:09:54
39.925307,116.333023,0,227,39822.5069328704,2009-01-09,12:09:59
39.925278,116.333013,0,228,39822.5069907407,2009-01-09,12:10:04
39.925255,116.333039,0,229,39822.5070486111,2009-01-09,12:10:09
39.925253,116.333103,0,230,39822.5071064815,2009-01-09,12:10:14
39.925239,116.333086,0,232,39822.5071643519,2009-01-09,12:10:19
39.92523,116.333072,0,232,39822.5072222222,2009-01-09,12:10:24
39.925197,116.333059,0,232,39822.5072800926,2009-01-09,12:10:29
39.925273,116.333047,0,231,39822.507337963,2009-01-09,12:10:34
39.925334,116.333031,0,229,39822.5073958333,2009-01-09,12:10:39
39.925352,116.333021,0,228,39822.5074537037,2009-01-09,12:10:44
39.925352,116.333021,0,228,39822.5074884259,2009-01-09,12:10:47
39.925346,116.333023,0,228,39822.5075115741,2009-01-09,12:10:49
39.925381,116.333044,0,228,39822.5075694444,2009-01-09,12:10:54
39.925381,116.333044,0,228,39822.5076041667,2009-01-09,12:10:57
39.925389,116.333044,0,227,39822.5076273148,2009-01-09,12:10:59
39.925404,116.333063,0,224,39822.5076851852,2009-01-09,12:11:04
39.925343,116.333069,0,220,39822.5077430556,2009-01-09,12:11:09
39.925308,116.333056,0,214,39822.5078009259,2009-01-09,12:11:14
39.925269,116.333046,0,207,39822.5078587963,2009-01-09,12:11:19
39.925231,116.333062,0,199,39822.5079166667,2009-01-09,12:11:24
39.925246,116.333079,0,189,39822.507974537,2009-01-09,12:11:29
39.925285,116.333125,0,179,39822.5080324074,2009-01-09,12:11:34
39.92531,116.333215,0,168,39822.5080902778,2009-01-09,12:11:39
39.925421,116.33341,0,157,39822.5081481481,2009-01-09,12:11:44
39.925518,116.333608,0,151,39822.5082060185,2009-01-09,12:11:49
39.922954,116.332767,0,-113,39822.5102893518,2009-01-09,12:14:49
39.923203,116.332772,0,22,39822.5103472222,2009-01-09,12:14:54
39.923645,116.332891,0,159,39822.5104050926,2009-01-09,12:14:59
39.923907,116.333032,0,186,39822.510462963,2009-01-09,12:15:04
39.925428,116.333034,0,172,39822.5106944444,2009-01-09,12:15:24
39.925449,116.33299,0,191,39822.5107523148,2009-01-09,12:15:29
39.925499,116.333063,0,199,39822.5108101852,2009-01-09,12:15:34
39.925527,116.333136,0,226,39822.5108680556,2009-01-09,12:15:39
39.925541,116.3332,0,217,39822.5109259259,2009-01-09,12:15:44
39.925566,116.333243,0,183,39822.5109837963,2009-01-09,12:15:49
39.925582,116.333289,0,165,39822.5110416667,2009-01-09,12:15:54
39.925579,116.333367,0,144,39822.511099537,2009-01-09,12:15:59
39.925591,116.333431,0,131,39822.5111574074,2009-01-09,12:16:04
39.925596,116.333483,0,114,39822.5112152778,2009-01-09,12:16:09
39.925627,116.333534,0,100,39822.5112731481,2009-01-09,12:16:14
39.925668,116.333612,0,91,39822.5113310185,2009-01-09,12:16:19
39.925712,116.333712,0,80,39822.5113888889,2009-01-09,12:16:24
39.925766,116.33373,0,71,39822.5114467593,2009-01-09,12:16:29
39.925846,116.333721,0,66,39822.5115046296,2009-01-09,12:16:34
39.925915,116.333762,0,62,39822.5115625,2009-01-09,12:16:39
39.92591,116.333939,0,56,39822.5116203704,2009-01-09,12:16:44
39.925902,116.334045,0,51,39822.5116782407,2009-01-09,12:16:49
39.925837,116.334148,0,49,39822.5117361111,2009-01-09,12:16:54
39.925801,116.33422,0,45,39822.5117939815,2009-01-09,12:16:59
39.925838,116.334266,0,37,39822.5118518519,2009-01-09,12:17:04
39.925873,116.334371,0,29,39822.5119097222,2009-01-09,12:17:09
39.925922,116.334463,0,19,39822.5119675926,2009-01-09,12:17:14
39.925955,116.334559,0,7,39822.512025463,2009-01-09,12:17:19
39.925954,116.33467,0,-5,39822.5120833333,2009-01-09,12:17:24
39.925965,116.33482,0,-20,39822.5121412037,2009-01-09,12:17:29
39.926006,116.334859,0,-35,39822.5121990741,2009-01-09,12:17:34
39.926042,116.334988,0,-49,39822.5122569444,2009-01-09,12:17:39
39.926119,116.3351,0,-64,39822.5123148148,2009-01-09,12:17:44
39.926152,116.335088,0,-68,39822.5123726852,2009-01-09,12:17:49
39.926228,116.335109,0,-77,39822.5124305556,2009-01-09,12:17:54
39.926194,116.33524,0,-89,39822.5124884259,2009-01-09,12:17:59
39.926206,116.335317,0,-101,39822.5125462963,2009-01-09,12:18:04
39.926214,116.335347,0,-113,39822.5126041667,2009-01-09,12:18:09
39.926238,116.335336,0,-124,39822.512662037,2009-01-09,12:18:14
39.926156,116.335316,0,-124,39822.5127199074,2009-01-09,12:18:19
39.92615,116.335329,0,-134,39822.5127777778,2009-01-09,12:18:24
39.926235,116.33541,0,-142,39822.5128356481,2009-01-09,12:18:29
39.926267,116.33546,0,-155,39822.5128935185,2009-01-09,12:18:34
39.926298,116.33552,0,-169,39822.5129513889,2009-01-09,12:18:39
39.926335,116.335604,0,-181,39822.5130092593,2009-01-09,12:18:44
39.92632,116.335646,0,-183,39822.5130671296,2009-01-09,12:18:49
39.926349,116.335695,0,-187,39822.513125,2009-01-09,12:18:54
39.926352,116.335737,0,-180,39822.5131828704,2009-01-09,12:18:59
39.926403,116.335805,0,-186,39822.5132407407,2009-01-09,12:19:04
39.926379,116.335849,0,-179,39822.5132986111,2009-01-09,12:19:09
39.926437,116.335944,0,-179,39822.5133564815,2009-01-09,12:19:14
39.92649,116.335994,0,-180,39822.5134143519,2009-01-09,12:19:19
39.926543,116.336015,0,-179,39822.5134722222,2009-01-09,12:19:24
39.926612,116.336003,0,-176,39822.5135300926,2009-01-09,12:19:29
39.926698,116.336041,0,-170,39822.513587963,2009-01-09,12:19:34
39.926739,116.336122,0,-166,39822.5136458333,2009-01-09,12:19:39
39.926374,116.335963,0,-32,39822.5137037037,2009-01-09,12:19:44
39.926353,116.335834,0,2,39822.5137615741,2009-01-09,12:19:49
39.92639,116.335841,0,14,39822.5138194444,2009-01-09,12:19:54
39.926414,116.335846,0,29,39822.5138773148,2009-01-09,12:19:59
39.926446,116.33588,0,47,39822.5139351852,2009-01-09,12:20:04
39.926475,116.335937,0,59,39822.5139930556,2009-01-09,12:20:09
39.926524,116.33607,0,66,39822.5140509259,2009-01-09,12:20:14
39.926593,116.336296,0,74,39822.5141087963,2009-01-09,12:20:19
39.926591,116.336153,0,91,39822.5141666667,2009-01-09,12:20:24
39.9266,116.336141,0,106,39822.514224537,2009-01-09,12:20:29
39.926638,116.336136,0,120,39822.5142824074,2009-01-09,12:20:34
39.926663,116.336114,0,126,39822.5143402778,2009-01-09,12:20:39
39.926682,116.336143,0,133,39822.5143981481,2009-01-09,12:20:44
39.926682,116.336187,0,144,39822.5144560185,2009-01-09,12:20:49
39.926669,116.336178,0,152,39822.5145138889,2009-01-09,12:20:54
39.926697,116.336275,0,159,39822.5145717593,2009-01-09,12:20:59
39.926738,116.336378,0,172,39822.5146296296,2009-01-09,12:21:04
39.926771,116.336414,0,177,39822.5146875,2009-01-09,12:21:09
39.926767,116.336472,0,191,39822.5147453704,2009-01-09,12:21:14
39.926787,116.336552,0,207,39822.5148032407,2009-01-09,12:21:19
39.926717,116.33663,0,205,39822.5148611111,2009-01-09,12:21:24
39.926659,116.336667,0,215,39822.5149189815,2009-01-09,12:21:29
39.92659,116.33673,0,228,39822.5149768519,2009-01-09,12:21:34
39.926513,116.336737,0,238,39822.5150347222,2009-01-09,12:21:39
39.926457,116.336712,0,226,39822.5150925926,2009-01-09,12:21:44
39.926417,116.336679,0,211,39822.515150463,2009-01-09,12:21:49
39.926376,116.336724,0,201,39822.5152083333,2009-01-09,12:21:54
39.926345,116.336722,0,194,39822.5152662037,2009-01-09,12:21:59
39.926336,116.336761,0,192,39822.5153240741,2009-01-09,12:22:04
39.926319,116.336847,0,189,39822.5153819444,2009-01-09,12:22:09
39.926344,116.336933,0,182,39822.5154398148,2009-01-09,12:22:14
39.92633,116.337049,0,180,39822.5154976852,2009-01-09,12:22:19
39.926306,116.337113,0,177,39822.5155555556,2009-01-09,12:22:24
39.926288,116.337154,0,174,39822.5156134259,2009-01-09,12:22:29
39.926243,116.337223,0,173,39822.5156712963,2009-01-09,12:22:34
39.926219,116.337279,0,171,39822.5157291667,2009-01-09,12:22:39
39.926025,116.337764,0,182,39822.534537037,2009-01-09,12:49:44
39.925798,116.337905,0,182,39822.5345949074,2009-01-09,12:49:49
39.925773,116.337875,0,183,39822.5346527778,2009-01-09,12:49:54
39.925744,116.337813,0,183,39822.5347106481,2009-01-09,12:49:59
39.925746,116.33775,0,183,39822.5347685185,2009-01-09,12:50:04
39.925686,116.337746,0,184,39822.5348263889,2009-01-09,12:50:09
39.925494,116.337837,0,184,39822.5348842593,2009-01-09,12:50:14
39.925517,116.337745,0,185,39822.5349421296,2009-01-09,12:50:19
39.925471,116.337692,0,186,39822.535,2009-01-09,12:50:24
39.92544,116.337645,0,186,39822.5350578704,2009-01-09,12:50:29
39.92545,116.337595,0,187,39822.5351157407,2009-01-09,12:50:34
39.925454,116.337565,0,188,39822.5351736111,2009-01-09,12:50:39
39.925658,116.337372,0,189,39822.5352314815,2009-01-09,12:50:44
39.925801,116.337204,0,190,39822.5352893519,2009-01-09,12:50:49
39.925859,116.337042,0,191,39822.5353472222,2009-01-09,12:50:54
39.92581,116.337036,0,193,39822.5354050926,2009-01-09,12:50:59
39.925715,116.337092,0,194,39822.535462963,2009-01-09,12:51:04
39.925634,116.33708,0,195,39822.5355208333,2009-01-09,12:51:09
39.925461,116.337158,0,196,39822.5355787037,2009-01-09,12:51:14
39.925323,116.337126,0,198,39822.5356365741,2009-01-09,12:51:19
39.925159,116.337053,0,199,39822.5356944444,2009-01-09,12:51:24
39.924988,116.336947,0,201,39822.5357523148,2009-01-09,12:51:29
39.924678,116.336919,0,202,39822.5358101852,2009-01-09,12:51:34
39.924329,116.336988,0,204,39822.5358680556,2009-01-09,12:51:39
39.924021,116.336996,0,206,39822.5359259259,2009-01-09,12:51:44
39.923722,116.337013,0,208,39822.5359837963,2009-01-09,12:51:49
39.923406,116.337083,0,210,39822.5360416667,2009-01-09,12:51:54
39.92319,116.337066,0,211,39822.536099537,2009-01-09,12:51:59
39.923098,116.3371,0,213,39822.5361574074,2009-01-09,12:52:04
39.922993,116.337278,0,214,39822.5362152778,2009-01-09,12:52:09
39.922928,116.337465,0,215,39822.5362731481,2009-01-09,12:52:14
39.922946,116.337575,0,216,39822.5363310185,2009-01-09,12:52:19
39.923279,116.337469,0,217,39822.5363888889,2009-01-09,12:52:24
39.92344,116.337482,0,219,39822.5364467593,2009-01-09,12:52:29
39.923434,116.337493,0,221,39822.5365046296,2009-01-09,12:52:34
39.923434,116.337516,0,224,39822.5365625,2009-01-09,12:52:39
39.92345,116.337545,0,227,39822.5366203704,2009-01-09,12:52:44
39.923594,116.337532,0,230,39822.5366782407,2009-01-09,12:52:49
39.92406,116.337484,0,232,39822.5367361111,2009-01-09,12:52:54
39.924278,116.337499,0,235,39822.5367939815,2009-01-09,12:52:59
39.924414,116.337552,0,239,39822.5368518519,2009-01-09,12:53:04
39.92451,116.337565,0,242,39822.5369097222,2009-01-09,12:53:09
39.924687,116.337571,0,245,39822.5369675926,2009-01-09,12:53:14
39.925091,116.337477,0,245,39822.537025463,2009-01-09,12:53:19
39.92545,116.337411,0,244,39822.5370833333,2009-01-09,12:53:24
39.925633,116.337415,0,244,39822.5371412037,2009-01-09,12:53:29
39.925711,116.337432,0,242,39822.5371990741,2009-01-09,12:53:34
39.92574,116.337515,0,236,39822.5372569444,2009-01-09,12:53:39
39.9259,116.337463,0,230,39822.5373148148,2009-01-09,12:53:44
39.926083,116.337342,0,228,39822.5373726852,2009-01-09,12:53:49
39.926266,116.337242,0,224,39822.5374305556,2009-01-09,12:53:54
39.926528,116.337101,0,218,39822.5374884259,2009-01-09,12:53:59
39.926807,116.336922,0,213,39822.5375462963,2009-01-09,12:54:04
39.926972,116.336853,0,209,39822.5376041667,2009-01-09,12:54:09
39.927063,116.336759,0,205,39822.537662037,2009-01-09,12:54:14
39.927032,116.336682,0,201,39822.5377199074,2009-01-09,12:54:19
39.927152,116.336534,0,200,39822.5377777778,2009-01-09,12:54:24
39.927286,116.336396,0,199,39822.5378356481,2009-01-09,12:54:29
39.927275,116.336412,0,200,39822.5378935185,2009-01-09,12:54:34
39.927165,116.336458,0,200,39822.5379513889,2009-01-09,12:54:39
39.92705,116.336469,0,200,39822.5380092593,2009-01-09,12:54:44
39.926963,116.336491,0,200,39822.5380671296,2009-01-09,12:54:49
39.926949,116.336546,0,200,39822.538125,2009-01-09,12:54:54
39.926805,116.336648,0,200,39822.5381828704,2009-01-09,12:54:59
39.926668,116.336695,0,201,39822.5382407407,2009-01-09,12:55:04
39.926478,116.336844,0,201,39822.5382986111,2009-01-09,12:55:09
39.926391,116.336882,0,201,39822.5383564815,2009-01-09,12:55:14
39.926266,116.337017,0,202,39822.5384143519,2009-01-09,12:55:19
39.926154,116.337145,0,202,39822.5384722222,2009-01-09,12:55:24
39.926053,116.337291,0,202,39822.5385300926,2009-01-09,12:55:29
39.926046,116.337328,0,203,39822.538587963,2009-01-09,12:55:34
39.926065,116.337287,0,203,39822.5386458333,2009-01-09,12:55:39
39.92604,116.33728,0,203,39822.5387037037,2009-01-09,12:55:44
39.925957,116.337282,0,204,39822.5387615741,2009-01-09,12:55:49
39.925737,116.337431,0,204,39822.5388194444,2009-01-09,12:55:54
39.925595,116.337499,0,205,39822.5388773148,2009-01-09,12:55:59
39.925379,116.337669,0,206,39822.5389351852,2009-01-09,12:56:04
39.925228,116.337744,0,206,39822.5389930556,2009-01-09,12:56:09
39.925102,116.337812,0,207,39822.5390509259,2009-01-09,12:56:14
39.924866,116.337966,0,208,39822.5391087963,2009-01-09,12:56:19
39.924729,116.338001,0,209,39822.5391666667,2009-01-09,12:56:24
39.924673,116.337968,0,210,39822.539224537,2009-01-09,12:56:29
39.924658,116.33795,0,211,39822.5392824074,2009-01-09,12:56:34
39.924809,116.33779,0,213,39822.5393402778,2009-01-09,12:56:39
39.92491,116.337698,0,214,39822.5393981481,2009-01-09,12:56:44
39.924971,116.337642,0,216,39822.5394560185,2009-01-09,12:56:49
39.925195,116.337419,0,218,39822.5395138889,2009-01-09,12:56:54
39.925237,116.337349,0,219,39822.5395717593,2009-01-09,12:56:59
39.925306,116.337338,0,221,39822.5396296296,2009-01-09,12:57:04
39.925466,116.337259,0,221,39822.5396875,2009-01-09,12:57:09
39.925466,116.337259,0,221,39822.5397222222,2009-01-09,12:57:12
39.925464,116.337254,0,223,39822.5397453704,2009-01-09,12:57:14
39.925457,116.33727,0,226,39822.5398032407,2009-01-09,12:57:19
39.925459,116.337294,0,229,39822.5398611111,2009-01-09,12:57:24
39.925468,116.337304,0,231,39822.5399189815,2009-01-09,12:57:29
39.925489,116.337289,0,232,39822.5399768518,2009-01-09,12:57:34
39.925516,116.337267,0,233,39822.5400347222,2009-01-09,12:57:39
39.92555,116.337229,0,235,39822.5400925926,2009-01-09,12:57:44
39.925716,116.337167,0,235,39822.540150463,2009-01-09,12:57:49
39.92598,116.337092,0,235,39822.5402083333,2009-01-09,12:57:54
39.926142,116.337027,0,235,39822.5402662037,2009-01-09,12:57:59
39.926201,116.337024,0,235,39822.5403240741,2009-01-09,12:58:04
39.926224,116.337003,0,236,39822.5403819444,2009-01-09,12:58:09
39.926309,116.336922,0,236,39822.5404398148,2009-01-09,12:58:14
39.926231,116.336922,0,237,39822.5404976852,2009-01-09,12:58:19
39.926278,116.336847,0,238,39822.5405555556,2009-01-09,12:58:24
39.926132,116.336928,0,238,39822.5406134259,2009-01-09,12:58:29
39.925925,116.336993,0,239,39822.5406712963,2009-01-09,12:58:34
39.925823,116.337011,0,240,39822.5407291667,2009-01-09,12:58:39
39.925612,116.337095,0,241,39822.540787037,2009-01-09,12:58:44
39.925507,116.337102,0,241,39822.5408449074,2009-01-09,12:58:49
39.925459,116.337116,0,242,39822.5409027778,2009-01-09,12:58:54
39.925366,116.337154,0,243,39822.5409606481,2009-01-09,12:58:59
39.925068,116.337297,0,243,39822.5410185185,2009-01-09,12:59:04
39.924877,116.337378,0,244,39822.5410763889,2009-01-09,12:59:09
39.924851,116.337286,0,244,39822.5411342593,2009-01-09,12:59:14
39.924792,116.337231,0,245,39822.5411921296,2009-01-09,12:59:19
39.924661,116.337201,0,246,39822.54125,2009-01-09,12:59:24
39.924447,116.337237,0,247,39822.5413078704,2009-01-09,12:59:29
39.924076,116.337306,0,249,39822.5413657407,2009-01-09,12:59:34
39.923804,116.337295,0,250,39822.5414236111,2009-01-09,12:59:39
39.923631,116.338787,0,180,39822.5447800926,2009-01-09,13:04:29
39.924269,116.338326,0,183,39822.544837963,2009-01-09,13:04:34
39.924662,116.337942,0,184,39822.5448958333,2009-01-09,13:04:39
39.924991,116.337583,0,185,39822.5449537037,2009-01-09,13:04:44
39.925132,116.337429,0,187,39822.5450115741,2009-01-09,13:04:49
39.925351,116.337306,0,188,39822.5450694444,2009-01-09,13:04:54
39.925651,116.337114,0,189,39822.5451273148,2009-01-09,13:04:59
39.925828,116.336913,0,190,39822.5451851852,2009-01-09,13:05:04
39.926191,116.336683,0,191,39822.5452430556,2009-01-09,13:05:09
39.926524,116.336483,0,192,39822.5453009259,2009-01-09,13:05:14
39.92685,116.33626,0,193,39822.5453587963,2009-01-09,13:05:19
39.927084,116.336027,0,195,39822.5454166667,2009-01-09,13:05:24
39.92616,116.336865,0,185,39822.5466319444,2009-01-09,13:07:09
39.926247,116.336741,0,185,39822.5466898148,2009-01-09,13:07:14
39.926287,116.336706,0,185,39822.5467476852,2009-01-09,13:07:19
39.926382,116.336686,0,184,39822.5468055556,2009-01-09,13:07:24
39.926596,116.33658,0,185,39822.5468634259,2009-01-09,13:07:29
39.926614,116.336618,0,185,39822.5469212963,2009-01-09,13:07:34
39.926467,116.336695,0,185,39822.5469791667,2009-01-09,13:07:39
39.926406,116.336989,0,182,39822.5493518518,2009-01-09,13:11:04
39.926238,116.336999,0,182,39822.5494097222,2009-01-09,13:11:09
39.925677,116.337161,0,182,39822.5494675926,2009-01-09,13:11:14
39.925343,116.337185,0,182,39822.549525463,2009-01-09,13:11:19
39.925436,116.336984,0,182,39822.5495833333,2009-01-09,13:11:24
39.925258,116.33688,0,182,39822.5496412037,2009-01-09,13:11:29
39.925102,116.336765,0,183,39822.5496990741,2009-01-09,13:11:34
39.925353,116.336559,0,183,39822.5497569444,2009-01-09,13:11:39
39.925595,116.336411,0,184,39822.5498148148,2009-01-09,13:11:44
39.925939,116.336235,0,185,39822.5498726852,2009-01-09,13:11:49
39.925801,116.336335,0,185,39822.5499305556,2009-01-09,13:11:54
39.925789,116.336418,0,185,39822.5499884259,2009-01-09,13:11:59
39.925777,116.336448,0,185,39822.5500462963,2009-01-09,13:12:04
39.92571,116.336528,0,186,39822.5501041667,2009-01-09,13:12:09
39.925676,116.336613,0,185,39822.550162037,2009-01-09,13:12:14
39.925454,116.336753,0,188,39822.5502199074,2009-01-09,13:12:19
39.925167,116.336923,0,188,39822.5502777778,2009-01-09,13:12:24
39.924858,116.337138,0,188,39822.5503356481,2009-01-09,13:12:29
39.924645,116.337296,0,189,39822.5503935185,2009-01-09,13:12:34
39.924661,116.337351,0,189,39822.5504513889,2009-01-09,13:12:39
39.92463,116.337372,0,190,39822.5505092593,2009-01-09,13:12:44
39.924693,116.337285,0,190,39822.5505671296,2009-01-09,13:12:49
39.924557,116.337282,0,191,39822.550625,2009-01-09,13:12:54
39.924276,116.33733,0,192,39822.5506828704,2009-01-09,13:12:59
39.924093,116.337318,0,194,39822.5507407407,2009-01-09,13:13:04
39.923903,116.33728,0,195,39822.5507986111,2009-01-09,13:13:09
39.926544,116.336872,0,178,39822.5531134259,2009-01-09,13:16:29
39.926604,116.336685,0,178,39822.5531712963,2009-01-09,13:16:34
39.926812,116.337307,0,183,39822.5551967593,2009-01-09,13:19:29
39.927155,116.337141,0,182,39822.5552546296,2009-01-09,13:19:34
39.926843,116.337111,0,182,39822.5553125,2009-01-09,13:19:39
39.926096,116.33717,0,181,39822.5553703704,2009-01-09,13:19:44
39.925585,116.337173,0,181,39822.5554282407,2009-01-09,13:19:49
39.925193,116.337178,0,181,39822.5554861111,2009-01-09,13:19:54
39.925104,116.337189,0,181,39822.5555439815,2009-01-09,13:19:59
39.925255,116.3372,0,181,39822.5556018518,2009-01-09,13:20:04
39.9256,116.337221,0,182,39822.5556597222,2009-01-09,13:20:09
39.925768,116.337202,0,182,39822.5557175926,2009-01-09,13:20:14
39.925835,116.33717,0,182,39822.555775463,2009-01-09,13:20:19
39.926154,116.337092,0,182,39822.5558333333,2009-01-09,13:20:24
39.926456,116.336983,0,183,39822.5558912037,2009-01-09,13:20:29
39.926396,116.337,0,183,39822.5559490741,2009-01-09,13:20:34
39.926227,116.337065,0,183,39822.5560069444,2009-01-09,13:20:39
39.925991,116.337133,0,184,39822.5560648148,2009-01-09,13:20:44
39.925898,116.337186,0,184,39822.5561226852,2009-01-09,13:20:49
39.925654,116.337268,0,185,39822.5561805556,2009-01-09,13:20:54
39.925504,116.337351,0,185,39822.5562384259,2009-01-09,13:20:59
39.925382,116.337374,0,185,39822.5562962963,2009-01-09,13:21:04
39.925203,116.337406,0,186,39822.5563541667,2009-01-09,13:21:09
39.925059,116.337393,0,186,39822.556412037,2009-01-09,13:21:14
39.925001,116.337368,0,187,39822.5564699074,2009-01-09,13:21:19
39.924687,116.337356,0,187,39822.5565277778,2009-01-09,13:21:24
39.924434,116.337316,0,188,39822.5565856481,2009-01-09,13:21:29
39.924306,116.337209,0,189,39822.5566435185,2009-01-09,13:21:34
39.924187,116.33708,0,190,39822.5567013889,2009-01-09,13:21:39
39.924067,116.33694,0,191,39822.5567592593,2009-01-09,13:21:44
39.924254,116.336733,0,192,39822.5568171296,2009-01-09,13:21:49
39.924663,116.336548,0,193,39822.556875,2009-01-09,13:21:54
39.925199,116.336406,0,194,39822.5569328704,2009-01-09,13:21:59
39.925761,116.336261,0,196,39822.5569907407,2009-01-09,13:22:04
