# Supplementary material for: A location privacy protection method based on blockchain and threshold cryptography
Source: PLoS One. 2025 Jun 4;20(6):e0324551. doi: 10.1371/journal.pone.0324551 (PMC12136415; doi:10.1371/journal.pone.0324551)
Supplement: S1 File — (ZIP) [file pone.0324551.s001.zip › Data/002/Trajectory/20090109235408.plt]

Geolife trajectory
WGS 84
Altitude is in Feet
Reserved 3
0,2,255,My Track,0,0,2,8421376
0
39.926266,116.337198,0,284,39822.9959259259,2009-01-09,23:54:08
39.926196,116.33716,0,147,39822.9959837963,2009-01-09,23:54:13
39.926181,116.337165,0,168,39822.9960416667,2009-01-09,23:54:18
39.926171,116.337187,0,169,39822.996099537,2009-01-09,23:54:23
39.926171,116.337187,0,169,39822.9961342593,2009-01-09,23:54:26
39.926179,116.337195,0,169,39822.9961574074,2009-01-09,23:54:28
39.926205,116.337153,0,178,39822.9962152778,2009-01-09,23:54:33
39.926221,116.337159,0,181,39822.9962731482,2009-01-09,23:54:38
39.926221,116.337159,0,181,39822.9963078704,2009-01-09,23:54:41
39.92622,116.337167,0,177,39822.9963310185,2009-01-09,23:54:43
39.926254,116.337108,0,183,39822.9963888889,2009-01-09,23:54:48
39.926282,116.33701,0,176,39822.9964467593,2009-01-09,23:54:53
39.926296,116.336974,0,176,39822.9965046296,2009-01-09,23:54:58
39.926328,116.336909,0,181,39822.9965625,2009-01-09,23:55:03
39.926376,116.336775,0,191,39822.9966203704,2009-01-09,23:55:08
39.926424,116.336709,0,197,39822.9966782407,2009-01-09,23:55:13
39.926539,116.336606,0,199,39822.9967361111,2009-01-09,23:55:18
39.926642,116.336541,0,196,39822.9967939815,2009-01-09,23:55:23
39.92669,116.336538,0,198,39822.9968518519,2009-01-09,23:55:28
39.926765,116.336569,0,193,39822.9969097222,2009-01-09,23:55:33
39.926836,116.336644,0,185,39822.9969675926,2009-01-09,23:55:38
39.926878,116.336683,0,186,39822.997025463,2009-01-09,23:55:43
39.926928,116.336765,0,192,39822.9970833333,2009-01-09,23:55:48
39.926975,116.336862,0,198,39822.9971412037,2009-01-09,23:55:53
39.927014,116.336864,0,202,39822.9971990741,2009-01-09,23:55:58
39.927015,116.336913,0,204,39822.9972569444,2009-01-09,23:56:03
39.927029,116.336974,0,209,39822.9973148148,2009-01-09,23:56:08
39.927043,116.337046,0,216,39822.9973726852,2009-01-09,23:56:13
39.927003,116.337118,0,224,39822.9974305556,2009-01-09,23:56:18
39.927002,116.33718,0,216,39822.9974884259,2009-01-09,23:56:23
39.927013,116.337263,0,221,39822.9975462963,2009-01-09,23:56:28
39.927053,116.337354,0,223,39822.9976041667,2009-01-09,23:56:33
39.927053,116.337453,0,223,39822.997662037,2009-01-09,23:56:38
39.927049,116.337576,0,224,39822.9977199074,2009-01-09,23:56:43
39.927037,116.337691,0,232,39822.9977777778,2009-01-09,23:56:48
39.927067,116.337767,0,240,39822.9978356481,2009-01-09,23:56:53
39.927128,116.337793,0,250,39822.9978935185,2009-01-09,23:56:58
39.927191,116.337817,0,261,39822.9979513889,2009-01-09,23:57:03
39.927282,116.337836,0,267,39822.9980092593,2009-01-09,23:57:08
39.92736,116.337859,0,275,39822.9980671296,2009-01-09,23:57:13
39.92741,116.337873,0,279,39822.998125,2009-01-09,23:57:18
39.927448,116.337882,0,265,39822.9981828704,2009-01-09,23:57:23
39.927531,116.337884,0,272,39822.9982407407,2009-01-09,23:57:28
39.927595,116.337879,0,278,39822.9982986111,2009-01-09,23:57:33
39.927657,116.337891,0,278,39822.9983564815,2009-01-09,23:57:38
39.927749,116.337914,0,281,39822.9984143519,2009-01-09,23:57:43
39.927826,116.337907,0,279,39822.9984722222,2009-01-09,23:57:48
39.927903,116.337919,0,289,39822.9985300926,2009-01-09,23:57:53
39.927914,116.337908,0,274,39822.998587963,2009-01-09,23:57:58
39.927904,116.337904,0,269,39822.9986458333,2009-01-09,23:58:03
39.92792,116.337905,0,269,39822.9987037037,2009-01-09,23:58:08
39.927943,116.337919,0,270,39822.9987615741,2009-01-09,23:58:13
39.927927,116.337938,0,271,39822.9988194444,2009-01-09,23:58:18
39.927917,116.337923,0,271,39822.9988773148,2009-01-09,23:58:23
39.927898,116.3379,0,270,39822.9989351852,2009-01-09,23:58:28
39.927898,116.3379,0,270,39822.9989699074,2009-01-09,23:58:31
39.927892,116.337895,0,272,39822.9989930556,2009-01-09,23:58:33
39.927878,116.337907,0,264,39822.9990509259,2009-01-09,23:58:38
39.927917,116.337848,0,262,39822.9991087963,2009-01-09,23:58:43
39.927919,116.337839,0,262,39822.9991666667,2009-01-09,23:58:48
39.927907,116.337827,0,261,39822.999224537,2009-01-09,23:58:53
39.927858,116.337852,0,253,39822.9992824074,2009-01-09,23:58:58
39.927858,116.337852,0,253,39822.9993171296,2009-01-09,23:59:01
39.927857,116.337857,0,253,39822.9993402778,2009-01-09,23:59:03
39.927848,116.337849,0,253,39822.9993981481,2009-01-09,23:59:08
39.927844,116.33786,0,254,39822.9994560185,2009-01-09,23:59:13
39.927833,116.33786,0,254,39822.9995138889,2009-01-09,23:59:18
39.92783,116.337869,0,254,39822.9995717593,2009-01-09,23:59:23
39.927886,116.337888,0,249,39822.9996296296,2009-01-09,23:59:28
39.927913,116.337886,0,247,39822.9996875,2009-01-09,23:59:33
39.927902,116.337904,0,248,39822.9997453704,2009-01-09,23:59:38
39.927902,116.337904,0,248,39822.9997800926,2009-01-09,23:59:41
39.927905,116.33791,0,248,39822.9998032407,2009-01-09,23:59:43
39.928039,116.337833,0,247,39822.9998611111,2009-01-09,23:59:48
39.928219,116.337645,0,247,39822.9999189815,2009-01-09,23:59:53
39.928499,116.337447,0,247,39822.9999768519,2009-01-09,23:59:58
39.929024,116.337471,0,245,39823.0000347222,2009-01-10,00:00:03
39.92955,116.337609,0,248,39823.0000925926,2009-01-10,00:00:08
39.930065,116.337825,0,257,39823.000150463,2009-01-10,00:00:13
39.930328,116.337893,0,258,39823.0002083333,2009-01-10,00:00:18
39.930598,116.338001,0,259,39823.0002662037,2009-01-10,00:00:23
39.930722,116.338045,0,261,39823.0003240741,2009-01-10,00:00:28
39.93072,116.338083,0,262,39823.0003819444,2009-01-10,00:00:33
39.930686,116.338097,0,260,39823.0004398148,2009-01-10,00:00:38
39.930689,116.338073,0,259,39823.0004976852,2009-01-10,00:00:43
39.930706,116.338031,0,258,39823.0005555556,2009-01-10,00:00:48
39.930702,116.337955,0,255,39823.0006134259,2009-01-10,00:00:53
39.930695,116.337899,0,249,39823.0006712963,2009-01-10,00:00:58
39.930646,116.337887,0,243,39823.0007291667,2009-01-10,00:01:03
39.930619,116.337884,0,234,39823.000787037,2009-01-10,00:01:08
39.930612,116.337847,0,225,39823.0008449074,2009-01-10,00:01:13
39.930644,116.337833,0,217,39823.0009027778,2009-01-10,00:01:18
39.930773,116.337817,0,208,39823.0009606481,2009-01-10,00:01:23
39.931026,116.337811,0,200,39823.0010185185,2009-01-10,00:01:28
39.931439,116.337828,0,189,39823.0010763889,2009-01-10,00:01:33
39.931649,116.337841,0,173,39823.0011342593,2009-01-10,00:01:38
39.931679,116.337845,0,163,39823.0011921296,2009-01-10,00:01:43
39.931804,116.33785,0,163,39823.00125,2009-01-10,00:01:48
39.93206,116.33787,0,161,39823.0013078704,2009-01-10,00:01:53
39.932431,116.337871,0,150,39823.0013657407,2009-01-10,00:01:58
39.93294,116.337885,0,139,39823.0014236111,2009-01-10,00:02:03
39.93346,116.337978,0,125,39823.0014814815,2009-01-10,00:02:08
39.934008,116.338079,0,118,39823.0015393518,2009-01-10,00:02:13
39.934557,116.338141,0,116,39823.0015972222,2009-01-10,00:02:18
39.935059,116.338102,0,89,39823.0016550926,2009-01-10,00:02:23
39.935512,116.338121,0,73,39823.001712963,2009-01-10,00:02:28
39.93569,116.338158,0,59,39823.0017708333,2009-01-10,00:02:33
39.935682,116.338142,0,74,39823.0018287037,2009-01-10,00:02:38
39.93569,116.338124,0,61,39823.0018865741,2009-01-10,00:02:43
39.935782,116.338059,0,59,39823.0019444444,2009-01-10,00:02:48
39.935918,116.338018,0,49,39823.0020023148,2009-01-10,00:02:53
39.935972,116.338214,0,28,39823.0020601852,2009-01-10,00:02:58
39.936016,116.338653,0,14,39823.0021180556,2009-01-10,00:03:03
39.935975,116.339037,0,2,39823.0021759259,2009-01-10,00:03:08
39.93595,116.339197,0,-15,39823.0022337963,2009-01-10,00:03:13
39.935924,116.339221,0,-20,39823.0022916667,2009-01-10,00:03:18
39.935911,116.339222,0,-35,39823.002349537,2009-01-10,00:03:23
39.935892,116.339235,0,-45,39823.0024074074,2009-01-10,00:03:28
39.93588,116.33923,0,-52,39823.0024652778,2009-01-10,00:03:33
39.935901,116.339236,0,-58,39823.0025231481,2009-01-10,00:03:38
39.935909,116.339218,0,-61,39823.0025810185,2009-01-10,00:03:43
39.935909,116.339218,0,-61,39823.0026157407,2009-01-10,00:03:46
39.935915,116.33922,0,-60,39823.0026388889,2009-01-10,00:03:48
39.935912,116.339209,0,-65,39823.0026967593,2009-01-10,00:03:53
39.935894,116.339206,0,-67,39823.0027546296,2009-01-10,00:03:58
39.935882,116.339246,0,-67,39823.0028125,2009-01-10,00:04:03
39.935947,116.339441,0,-62,39823.0028703704,2009-01-10,00:04:08
39.93604,116.339582,0,-70,39823.0029282407,2009-01-10,00:04:13
39.93637,116.339606,0,-66,39823.0029861111,2009-01-10,00:04:18
39.936811,116.339731,0,-60,39823.0030439815,2009-01-10,00:04:23
39.9372,116.34003,0,-57,39823.0031018518,2009-01-10,00:04:28
39.937467,116.340485,0,-65,39823.0031597222,2009-01-10,00:04:33
39.937566,116.340835,0,-73,39823.0032175926,2009-01-10,00:04:38
39.937703,116.341307,0,-83,39823.003275463,2009-01-10,00:04:43
39.937819,116.34184,0,-95,39823.0033333333,2009-01-10,00:04:48
39.937851,116.34232,0,-109,39823.0033912037,2009-01-10,00:04:53
39.937934,116.342756,0,-114,39823.0034490741,2009-01-10,00:04:58
39.938032,116.343185,0,-122,39823.0035069444,2009-01-10,00:05:03
39.938112,116.343559,0,-130,39823.0035648148,2009-01-10,00:05:08
39.938236,116.343803,0,-128,39823.0036226852,2009-01-10,00:05:13
39.938269,116.343791,0,-128,39823.0036805556,2009-01-10,00:05:18
39.938269,116.343791,0,-128,39823.0037152778,2009-01-10,00:05:21
39.938268,116.343796,0,-131,39823.0037384259,2009-01-10,00:05:23
39.93832,116.343902,0,-121,39823.0037962963,2009-01-10,00:05:28
39.938381,116.344138,0,-110,39823.0038541667,2009-01-10,00:05:33
39.938453,116.344525,0,-102,39823.003912037,2009-01-10,00:05:38
39.938583,116.344925,0,-89,39823.0039699074,2009-01-10,00:05:43
39.938647,116.345177,0,-87,39823.0040277778,2009-01-10,00:05:48
39.938673,116.345278,0,-84,39823.0040856482,2009-01-10,00:05:53
39.938679,116.345291,0,-86,39823.0041435185,2009-01-10,00:05:58
39.938659,116.345309,0,-90,39823.0042013889,2009-01-10,00:06:03
39.938632,116.345323,0,-95,39823.0042592593,2009-01-10,00:06:08
39.938657,116.345493,0,-96,39823.0043171296,2009-01-10,00:06:13
39.938661,116.345716,0,-98,39823.004375,2009-01-10,00:06:18
39.93869,116.345915,0,-101,39823.0044328704,2009-01-10,00:06:23
39.93873,116.346148,0,-107,39823.0044907407,2009-01-10,00:06:28
39.938736,116.346459,0,-117,39823.0045486111,2009-01-10,00:06:33
39.93956,116.347143,0,-4,39823.0047800926,2009-01-10,00:06:53
39.940749,116.349735,0,-344,39823.004837963,2009-01-10,00:06:58
39.942059,116.352411,0,-469,39823.0048958333,2009-01-10,00:07:03
39.942417,116.352748,0,-506,39823.0049537037,2009-01-10,00:07:08
39.940916,116.347619,0,-121,39823.0050115741,2009-01-10,00:07:13
39.940925,116.347609,0,-117,39823.0050694444,2009-01-10,00:07:18
39.940904,116.347572,0,-117,39823.0051273148,2009-01-10,00:07:23
39.94088,116.347468,0,-120,39823.0051851852,2009-01-10,00:07:28
39.940858,116.347378,0,-122,39823.0052430556,2009-01-10,00:07:33
39.940827,116.346414,0,-113,39823.0053009259,2009-01-10,00:07:38
39.940697,116.346004,0,-105,39823.0053587963,2009-01-10,00:07:43
39.940883,116.34597,0,-85,39823.0054166667,2009-01-10,00:07:48
39.941018,116.345978,0,-74,39823.005474537,2009-01-10,00:07:53
39.941052,116.346003,0,-60,39823.0055324074,2009-01-10,00:07:58
39.941052,116.346003,0,-60,39823.0055671296,2009-01-10,00:08:01
39.941058,116.346011,0,-58,39823.0055902778,2009-01-10,00:08:03
39.941064,116.345995,0,-59,39823.0056481481,2009-01-10,00:08:08
39.941127,116.345967,0,-35,39823.0057060185,2009-01-10,00:08:13
39.941267,116.34595,0,-30,39823.0057638889,2009-01-10,00:08:18
39.941509,116.345919,0,-28,39823.0058217593,2009-01-10,00:08:23
39.941806,116.345806,0,-25,39823.0058796296,2009-01-10,00:08:28
39.942132,116.345697,0,-17,39823.0059375,2009-01-10,00:08:33
39.942442,116.345515,0,-5,39823.0059953704,2009-01-10,00:08:38
39.942742,116.345304,0,8,39823.0060532407,2009-01-10,00:08:43
39.942894,116.344933,0,17,39823.0061111111,2009-01-10,00:08:48
39.942858,116.34405,0,34,39823.0061689815,2009-01-10,00:08:53
39.942914,116.343397,0,51,39823.0062268519,2009-01-10,00:08:58
39.94312,116.342883,0,69,39823.0062847222,2009-01-10,00:09:03
39.943326,116.342527,0,78,39823.0063425926,2009-01-10,00:09:08
39.943498,116.342164,0,87,39823.006400463,2009-01-10,00:09:13
39.94365,116.341868,0,95,39823.0064583333,2009-01-10,00:09:18
39.943717,116.341784,0,130,39823.0065162037,2009-01-10,00:09:23
39.943743,116.341827,0,141,39823.0065740741,2009-01-10,00:09:28
39.943743,116.341827,0,141,39823.0066087963,2009-01-10,00:09:31
39.94375,116.341833,0,148,39823.0066319444,2009-01-10,00:09:33
39.943785,116.341753,0,153,39823.0066898148,2009-01-10,00:09:38
39.943864,116.341562,0,169,39823.0067476852,2009-01-10,00:09:43
39.943969,116.341282,0,185,39823.0068055556,2009-01-10,00:09:48
39.944107,116.340932,0,186,39823.0068634259,2009-01-10,00:09:53
39.944233,116.340582,0,192,39823.0069212963,2009-01-10,00:09:58
39.944379,116.340141,0,201,39823.0069791667,2009-01-10,00:10:03
39.944538,116.339679,0,215,39823.007037037,2009-01-10,00:10:08
39.944694,116.339137,0,229,39823.0070949074,2009-01-10,00:10:13
39.944842,116.338543,0,239,39823.0071527778,2009-01-10,00:10:18
39.945011,116.338013,0,253,39823.0072106481,2009-01-10,00:10:23
39.945105,116.33758,0,255,39823.0072685185,2009-01-10,00:10:28
39.945184,116.337218,0,260,39823.0073263889,2009-01-10,00:10:33
39.945217,116.336903,0,269,39823.0073842593,2009-01-10,00:10:38
39.945279,116.336709,0,275,39823.0074421296,2009-01-10,00:10:43
39.945326,116.336679,0,281,39823.0075,2009-01-10,00:10:48
39.94533,116.336703,0,290,39823.0075578704,2009-01-10,00:10:53
39.945357,116.336735,0,280,39823.0076157407,2009-01-10,00:10:58
39.945402,116.336722,0,269,39823.0076736111,2009-01-10,00:11:03
39.945473,116.336756,0,264,39823.0077314815,2009-01-10,00:11:08
39.945529,116.336751,0,259,39823.0077893519,2009-01-10,00:11:13
39.945598,116.336722,0,256,39823.0078472222,2009-01-10,00:11:18
39.945612,116.336632,0,256,39823.0079050926,2009-01-10,00:11:23
39.94565,116.336564,0,257,39823.007962963,2009-01-10,00:11:28
39.945691,116.336506,0,265,39823.0080208333,2009-01-10,00:11:33
39.945711,116.336432,0,275,39823.0080787037,2009-01-10,00:11:38
39.945765,116.336362,0,285,39823.0081365741,2009-01-10,00:11:43
39.945814,116.336239,0,294,39823.0081944444,2009-01-10,00:11:48
39.945857,116.336174,0,298,39823.0082523148,2009-01-10,00:11:53
39.945882,116.336131,0,300,39823.0083101852,2009-01-10,00:11:58
39.945921,116.336074,0,301,39823.0083680556,2009-01-10,00:12:03
39.945963,116.336021,0,300,39823.0084259259,2009-01-10,00:12:08
39.946006,116.335988,0,307,39823.0084837963,2009-01-10,00:12:13
39.946034,116.335959,0,310,39823.0085416667,2009-01-10,00:12:18
39.946068,116.335915,0,313,39823.008599537,2009-01-10,00:12:23
39.946122,116.335843,0,313,39823.0086574074,2009-01-10,00:12:28
39.94617,116.335748,0,310,39823.0087152778,2009-01-10,00:12:33
39.94623,116.335648,0,307,39823.0087731481,2009-01-10,00:12:38
39.946272,116.335561,0,306,39823.0088310185,2009-01-10,00:12:43
39.946296,116.335442,0,306,39823.0088888889,2009-01-10,00:12:48
39.946352,116.335356,0,307,39823.0089467593,2009-01-10,00:12:53
39.946393,116.33533,0,309,39823.0090046296,2009-01-10,00:12:58
39.946534,116.335474,0,305,39823.0090625,2009-01-10,00:13:03
39.946646,116.335533,0,301,39823.0091203704,2009-01-10,00:13:08
39.946761,116.335526,0,297,39823.0091782407,2009-01-10,00:13:13
39.946844,116.335509,0,300,39823.0092361111,2009-01-10,00:13:18
39.946912,116.335489,0,307,39823.0092939815,2009-01-10,00:13:23
39.946987,116.335453,0,309,39823.0093518518,2009-01-10,00:13:28
39.947035,116.335404,0,315,39823.0094097222,2009-01-10,00:13:33
39.947103,116.335375,0,316,39823.0094675926,2009-01-10,00:13:38
39.947146,116.335377,0,322,39823.009525463,2009-01-10,00:13:43
39.94722,116.33536,0,324,39823.0095833333,2009-01-10,00:13:48
39.947303,116.335316,0,328,39823.0096412037,2009-01-10,00:13:53
39.94737,116.335296,0,332,39823.0096990741,2009-01-10,00:13:58
39.947465,116.335337,0,326,39823.0097569444,2009-01-10,00:14:03
39.947591,116.335437,0,319,39823.0098148148,2009-01-10,00:14:08
39.947649,116.335411,0,317,39823.0098726852,2009-01-10,00:14:13
39.947709,116.33538,0,317,39823.0099305556,2009-01-10,00:14:18
39.947782,116.335342,0,313,39823.0099884259,2009-01-10,00:14:23
39.947854,116.33531,0,312,39823.0100462963,2009-01-10,00:14:28
39.947886,116.335267,0,310,39823.0101041667,2009-01-10,00:14:33
39.947896,116.335244,0,312,39823.010162037,2009-01-10,00:14:38
39.94791,116.335228,0,311,39823.0102199074,2009-01-10,00:14:43
39.947933,116.335219,0,309,39823.0102777778,2009-01-10,00:14:48
39.947934,116.335235,0,307,39823.0103356481,2009-01-10,00:14:53
39.947934,116.335235,0,307,39823.0103703704,2009-01-10,00:14:56
39.947934,116.335233,0,309,39823.0103935185,2009-01-10,00:14:58
39.947919,116.335266,0,309,39823.0104513889,2009-01-10,00:15:03
39.947881,116.3353,0,309,39823.0105092593,2009-01-10,00:15:08
39.947901,116.335297,0,307,39823.0105671296,2009-01-10,00:15:13
39.947918,116.335278,0,305,39823.010625,2009-01-10,00:15:18
39.947927,116.33527,0,305,39823.0106828704,2009-01-10,00:15:23
39.947962,116.335275,0,306,39823.0107407407,2009-01-10,00:15:28
39.947976,116.335253,0,307,39823.0107986111,2009-01-10,00:15:33
39.947961,116.33526,0,306,39823.0108564815,2009-01-10,00:15:38
39.947957,116.335279,0,305,39823.0109143518,2009-01-10,00:15:43
39.947977,116.33527,0,307,39823.0109722222,2009-01-10,00:15:48
39.94799,116.335236,0,308,39823.0110300926,2009-01-10,00:15:53
39.947975,116.335224,0,311,39823.011087963,2009-01-10,00:15:58
39.94795,116.335229,0,311,39823.0111458333,2009-01-10,00:16:03
39.947982,116.335285,0,310,39823.0112037037,2009-01-10,00:16:08
39.948052,116.335277,0,305,39823.0112615741,2009-01-10,00:16:13
39.948104,116.335247,0,300,39823.0113194444,2009-01-10,00:16:18
39.948166,116.335243,0,296,39823.0113773148,2009-01-10,00:16:23
39.948232,116.33522,0,284,39823.0114351852,2009-01-10,00:16:28
39.948303,116.335177,0,272,39823.0114930556,2009-01-10,00:16:33
39.948375,116.335138,0,265,39823.0115509259,2009-01-10,00:16:38
39.948421,116.335104,0,257,39823.0116087963,2009-01-10,00:16:43
39.9485,116.335085,0,245,39823.0116666667,2009-01-10,00:16:48
39.948555,116.335043,0,234,39823.011724537,2009-01-10,00:16:53
39.948604,116.335028,0,233,39823.0117824074,2009-01-10,00:16:58
39.948674,116.335005,0,228,39823.0118402778,2009-01-10,00:17:03
39.94874,116.334975,0,227,39823.0118981482,2009-01-10,00:17:08
39.948794,116.334905,0,219,39823.0119560185,2009-01-10,00:17:13
39.948833,116.334859,0,205,39823.0120138889,2009-01-10,00:17:18
39.948871,116.334773,0,198,39823.0120717593,2009-01-10,00:17:23
39.948885,116.334707,0,194,39823.0121296296,2009-01-10,00:17:28
39.948962,116.334659,0,191,39823.0121875,2009-01-10,00:17:33
39.94901,116.334617,0,193,39823.0122453704,2009-01-10,00:17:38
39.949057,116.334547,0,191,39823.0123032407,2009-01-10,00:17:43
39.949125,116.334509,0,186,39823.0123611111,2009-01-10,00:17:48
39.949167,116.334479,0,180,39823.0124189815,2009-01-10,00:17:53
39.949227,116.334456,0,178,39823.0124768519,2009-01-10,00:17:58
39.949304,116.334363,0,175,39823.0125347222,2009-01-10,00:18:03
39.949364,116.334318,0,172,39823.0125925926,2009-01-10,00:18:08
39.949461,116.334287,0,171,39823.012650463,2009-01-10,00:18:13
39.949511,116.334282,0,171,39823.0127083333,2009-01-10,00:18:18
39.949525,116.334293,0,173,39823.0127662037,2009-01-10,00:18:23
39.94962,116.334267,0,179,39823.0128240741,2009-01-10,00:18:28
39.949714,116.334234,0,180,39823.0128819444,2009-01-10,00:18:33
39.949757,116.334163,0,178,39823.0129398148,2009-01-10,00:18:38
39.949782,116.334079,0,179,39823.0129976852,2009-01-10,00:18:43
39.9498,116.334014,0,184,39823.0130555556,2009-01-10,00:18:48
39.949836,116.333951,0,186,39823.0131134259,2009-01-10,00:18:53
39.949893,116.333903,0,189,39823.0131712963,2009-01-10,00:18:58
39.949954,116.333837,0,191,39823.0132291667,2009-01-10,00:19:03
39.949756,116.33425,0,175,39823.1448842593,2009-01-10,03:28:38
39.949745,116.334193,0,159,39823.1449421296,2009-01-10,03:28:43
39.949731,116.334159,0,155,39823.145,2009-01-10,03:28:48
39.949712,116.334133,0,152,39823.1450578704,2009-01-10,03:28:53
39.948909,116.33252,0,1474,39823.1455208333,2009-01-10,03:29:33
39.948788,116.332418,0,1690,39823.1455787037,2009-01-10,03:29:38
39.949536,116.33359,0,253,39823.1456365741,2009-01-10,03:29:43
39.949627,116.333518,0,195,39823.1456944444,2009-01-10,03:29:48
39.949648,116.333491,0,177,39823.1457523148,2009-01-10,03:29:53
39.949632,116.333452,0,171,39823.1458101852,2009-01-10,03:29:58
39.949598,116.333273,0,168,39823.1458680556,2009-01-10,03:30:03
39.949599,116.333225,0,166,39823.1459259259,2009-01-10,03:30:08
39.949603,116.333117,0,167,39823.1459837963,2009-01-10,03:30:13
39.949562,116.332978,0,167,39823.1460416667,2009-01-10,03:30:18
39.949518,116.332857,0,167,39823.146099537,2009-01-10,03:30:23
39.949516,116.332769,0,168,39823.1461574074,2009-01-10,03:30:28
39.949458,116.332685,0,168,39823.1462152778,2009-01-10,03:30:33
39.949417,116.332584,0,168,39823.1462731481,2009-01-10,03:30:38
39.949447,116.332477,0,170,39823.1463310185,2009-01-10,03:30:43
39.949498,116.332434,0,173,39823.1463888889,2009-01-10,03:30:48
39.949562,116.332422,0,176,39823.1464467593,2009-01-10,03:30:53
39.949615,116.3324,0,181,39823.1465046296,2009-01-10,03:30:58
39.949642,116.332411,0,185,39823.1465625,2009-01-10,03:31:03
39.949677,116.332426,0,191,39823.1466203704,2009-01-10,03:31:08
39.949725,116.332411,0,194,39823.1466782407,2009-01-10,03:31:13
39.949839,116.332363,0,193,39823.1467361111,2009-01-10,03:31:18
39.949826,116.332378,0,193,39823.1467939815,2009-01-10,03:31:23
39.949812,116.332369,0,194,39823.1468518519,2009-01-10,03:31:28
39.949764,116.332328,0,196,39823.1469097222,2009-01-10,03:31:33
