# Supplementary material for: A location privacy protection method based on blockchain and threshold cryptography
Source: PLoS One. 2025 Jun 4;20(6):e0324551. doi: 10.1371/journal.pone.0324551 (PMC12136415; doi:10.1371/journal.pone.0324551)
Supplement: S1 File — (ZIP) [file pone.0324551.s001.zip › Data/002/Trajectory/20090119002851.plt]

Geolife trajectory
WGS 84
Altitude is in Feet
Reserved 3
0,2,255,My Track,0,0,2,8421376
0
39.902993,116.386834,0,492,39832.0200347222,2009-01-19,00:28:51
39.903464,116.386052,0,492,39832.0200578704,2009-01-19,00:28:53
39.903335,116.386271,0,491,39832.0200694444,2009-01-19,00:28:54
39.903173,116.386498,0,491,39832.0200810185,2009-01-19,00:28:55
39.903118,116.38654,0,491,39832.0201041667,2009-01-19,00:28:57
39.903079,116.386493,0,490,39832.0201388889,2009-01-19,00:29:00
39.903003,116.386579,0,489,39832.020162037,2009-01-19,00:29:02
39.902956,116.386662,0,489,39832.0201851852,2009-01-19,00:29:04
39.902911,116.386709,0,488,39832.0202083333,2009-01-19,00:29:06
39.902871,116.386696,0,487,39832.0202662037,2009-01-19,00:29:11
39.902827,116.386734,0,486,39832.0203009259,2009-01-19,00:29:14
39.902773,116.386772,0,485,39832.0203356481,2009-01-19,00:29:17
39.902781,116.386682,0,484,39832.0203587963,2009-01-19,00:29:19
39.902752,116.386638,0,487,39832.0203935185,2009-01-19,00:29:22
39.902752,116.386561,0,486,39832.0204282407,2009-01-19,00:29:25
39.902697,116.386614,0,485,39832.0204513889,2009-01-19,00:29:27
39.90271,116.386549,0,484,39832.0204861111,2009-01-19,00:29:30
39.902674,116.386596,0,484,39832.0204976852,2009-01-19,00:29:31
39.90269,116.386529,0,483,39832.0205208333,2009-01-19,00:29:33
39.902631,116.38654,0,482,39832.0205671296,2009-01-19,00:29:37
39.902582,116.386566,0,481,39832.0205902778,2009-01-19,00:29:39
39.902545,116.386535,0,478,39832.0206481481,2009-01-19,00:29:44
39.90252,116.386502,0,476,39832.0207060185,2009-01-19,00:29:49
39.902463,116.386532,0,475,39832.0207523148,2009-01-19,00:29:53
39.902422,116.386572,0,474,39832.020775463,2009-01-19,00:29:55
39.902393,116.386517,0,471,39832.0208333333,2009-01-19,00:30:00
39.902341,116.38652,0,469,39832.0208912037,2009-01-19,00:30:05
39.902292,116.386526,0,467,39832.0209375,2009-01-19,00:30:09
39.902241,116.386553,0,465,39832.0209837963,2009-01-19,00:30:13
39.902193,116.386575,0,462,39832.0210300926,2009-01-19,00:30:17
39.902123,116.386601,0,460,39832.0210763889,2009-01-19,00:30:21
39.902072,116.386603,0,457,39832.0211342593,2009-01-19,00:30:26
39.902046,116.386548,0,455,39832.0211805556,2009-01-19,00:30:30
39.901999,116.386572,0,453,39832.0212037037,2009-01-19,00:30:32
39.901959,116.38661,0,453,39832.0212152778,2009-01-19,00:30:33
39.901927,116.38656,0,450,39832.0212615741,2009-01-19,00:30:37
39.901926,116.386501,0,448,39832.0212962963,2009-01-19,00:30:40
39.90189,116.386453,0,445,39832.0213541667,2009-01-19,00:30:45
39.901868,116.386399,0,443,39832.0213888889,2009-01-19,00:30:48
39.901823,116.386432,0,441,39832.0214236111,2009-01-19,00:30:51
39.90256,116.385528,0,32,39832.0214467593,2009-01-19,00:30:53
39.902519,116.385499,0,31,39832.0214583333,2009-01-19,00:30:54
39.902466,116.385477,0,32,39832.0214930556,2009-01-19,00:30:57
39.902451,116.385419,0,43,39832.0215277778,2009-01-19,00:31:00
39.902408,116.385377,0,44,39832.0215740741,2009-01-19,00:31:04
39.902361,116.385356,0,50,39832.0216319444,2009-01-19,00:31:09
39.902314,116.385344,0,48,39832.0216898148,2009-01-19,00:31:14
39.902268,116.385333,0,51,39832.0217361111,2009-01-19,00:31:18
39.902214,116.385328,0,50,39832.0217824074,2009-01-19,00:31:22
39.902161,116.38531,0,51,39832.0218287037,2009-01-19,00:31:26
39.90212,116.385277,0,50,39832.0218634259,2009-01-19,00:31:29
39.902085,116.385235,0,46,39832.0219212963,2009-01-19,00:31:34
39.902034,116.385217,0,44,39832.0219791667,2009-01-19,00:31:39
39.901986,116.3852,0,40,39832.022025463,2009-01-19,00:31:43
39.901927,116.385202,0,37,39832.0220717593,2009-01-19,00:31:47
39.901875,116.385188,0,35,39832.0221064815,2009-01-19,00:31:50
39.901827,116.385176,0,32,39832.0221412037,2009-01-19,00:31:53
39.901778,116.385179,0,26,39832.0221990741,2009-01-19,00:31:58
39.901729,116.385184,0,21,39832.0222337963,2009-01-19,00:32:01
39.901685,116.385163,0,17,39832.0222685185,2009-01-19,00:32:04
39.901639,116.385166,0,12,39832.0223032407,2009-01-19,00:32:07
39.901582,116.385182,0,9,39832.022349537,2009-01-19,00:32:11
39.901537,116.385166,0,3,39832.0223958333,2009-01-19,00:32:15
39.901493,116.385157,0,0,39832.0224305556,2009-01-19,00:32:18
39.901436,116.38517,0,-4,39832.0224884259,2009-01-19,00:32:23
39.901393,116.385172,0,-12,39832.0225462963,2009-01-19,00:32:28
39.901345,116.385176,0,-15,39832.0225925926,2009-01-19,00:32:32
39.901314,116.385186,0,-19,39832.022650463,2009-01-19,00:32:37
39.901267,116.385169,0,-22,39832.0227083333,2009-01-19,00:32:42
39.901218,116.385168,0,-25,39832.0227546296,2009-01-19,00:32:46
39.901177,116.385179,0,-30,39832.0228125,2009-01-19,00:32:51
39.901143,116.385201,0,-35,39832.0228703704,2009-01-19,00:32:56
39.901078,116.385217,0,-38,39832.0229282407,2009-01-19,00:33:01
39.90104,116.385242,0,-42,39832.0229861111,2009-01-19,00:33:06
39.901034,116.385288,0,-43,39832.0230439815,2009-01-19,00:33:11
39.901019,116.385332,0,-44,39832.0231018519,2009-01-19,00:33:16
39.900984,116.385342,0,-39,39832.0231597222,2009-01-19,00:33:21
39.900959,116.385354,0,-41,39832.0232175926,2009-01-19,00:33:26
39.900932,116.385373,0,-43,39832.023275463,2009-01-19,00:33:31
39.900905,116.385367,0,-47,39832.0233333333,2009-01-19,00:33:36
39.900869,116.385301,0,-51,39832.0233680556,2009-01-19,00:33:39
39.900829,116.385267,0,-55,39832.0234143519,2009-01-19,00:33:43
39.900784,116.38522,0,-56,39832.0234722222,2009-01-19,00:33:48
39.90075,116.385171,0,-61,39832.0235185185,2009-01-19,00:33:52
39.900698,116.385141,0,-62,39832.0235532407,2009-01-19,00:33:55
39.900664,116.385158,0,-66,39832.0236111111,2009-01-19,00:34:00
39.900685,116.385241,0,-67,39832.0236458333,2009-01-19,00:34:03
39.900709,116.385308,0,-69,39832.0236921296,2009-01-19,00:34:07
39.900719,116.385329,0,-73,39832.02375,2009-01-19,00:34:12
39.900764,116.385372,0,-78,39832.0238078704,2009-01-19,00:34:17
39.900794,116.385417,0,-81,39832.0238425926,2009-01-19,00:34:20
39.900795,116.385485,0,-81,39832.0238541667,2009-01-19,00:34:21
39.900791,116.385557,0,-80,39832.0238657407,2009-01-19,00:34:22
39.900783,116.385652,0,-80,39832.0238888889,2009-01-19,00:34:24
39.900768,116.385711,0,-81,39832.023912037,2009-01-19,00:34:26
39.900762,116.385782,0,-83,39832.0239583333,2009-01-19,00:34:30
39.900787,116.385854,0,-86,39832.0239930556,2009-01-19,00:34:33
39.900801,116.385922,0,-90,39832.0240509259,2009-01-19,00:34:38
39.900803,116.385988,0,-93,39832.0240972222,2009-01-19,00:34:42
39.900785,116.386046,0,-98,39832.0241550926,2009-01-19,00:34:47
39.90078,116.386117,0,-102,39832.024212963,2009-01-19,00:34:52
39.900789,116.386187,0,-105,39832.0242592593,2009-01-19,00:34:56
39.900799,116.386256,0,-108,39832.0243171296,2009-01-19,00:35:01
39.900794,116.386315,0,-109,39832.0243634259,2009-01-19,00:35:05
39.900775,116.386372,0,-110,39832.0243981481,2009-01-19,00:35:08
39.900776,116.386453,0,-110,39832.0244328704,2009-01-19,00:35:11
39.900786,116.386513,0,-111,39832.0244560185,2009-01-19,00:35:13
39.900807,116.386576,0,-112,39832.0244907407,2009-01-19,00:35:16
39.900834,116.386625,0,-113,39832.0245486111,2009-01-19,00:35:21
39.900887,116.386611,0,-114,39832.0246064815,2009-01-19,00:35:26
39.900934,116.386617,0,-115,39832.0246412037,2009-01-19,00:35:29
39.900973,116.386645,0,-118,39832.0246875,2009-01-19,00:35:33
39.901023,116.386663,0,-122,39832.0247453704,2009-01-19,00:35:38
39.901067,116.386686,0,-127,39832.0248032407,2009-01-19,00:35:43
