# Supplementary material for: A location privacy protection method based on blockchain and threshold cryptography
Source: PLoS One. 2025 Jun 4;20(6):e0324551. doi: 10.1371/journal.pone.0324551 (PMC12136415; doi:10.1371/journal.pone.0324551)
Supplement: S1 File — (ZIP) [file pone.0324551.s001.zip › Data/002/Trajectory/20090119103005.plt]

Geolife trajectory
WGS 84
Altitude is in Feet
Reserved 3
0,2,255,My Track,0,0,2,8421376
0
39.9003,116.382233,0,103,39832.4375578704,2009-01-19,10:30:05
39.899061,116.380626,0,136,39832.4394907407,2009-01-19,10:32:52
39.898999,116.380488,0,167,39832.4395138889,2009-01-19,10:32:54
39.899019,116.380523,0,165,39832.4395717593,2009-01-19,10:32:59
39.899045,116.380525,0,148,39832.4396180556,2009-01-19,10:33:03
39.899032,116.38046,0,139,39832.4396759259,2009-01-19,10:33:08
39.899013,116.380396,0,138,39832.4397337963,2009-01-19,10:33:13
39.89903,116.380357,0,140,39832.4397916667,2009-01-19,10:33:18
39.89906,116.380347,0,126,39832.4398263889,2009-01-19,10:33:21
39.899079,116.380322,0,130,39832.4398842593,2009-01-19,10:33:26
39.8991,116.380283,0,134,39832.4399421296,2009-01-19,10:33:31
39.899121,116.380248,0,138,39832.44,2009-01-19,10:33:36
39.89914,116.380205,0,142,39832.4400578704,2009-01-19,10:33:41
39.899151,116.38016,0,145,39832.4401157407,2009-01-19,10:33:46
39.899162,116.380128,0,149,39832.4401736111,2009-01-19,10:33:51
39.899165,116.380098,0,153,39832.4402314815,2009-01-19,10:33:56
39.899175,116.380054,0,157,39832.4402893518,2009-01-19,10:34:01
39.899187,116.379992,0,158,39832.4403240741,2009-01-19,10:34:04
39.899198,116.379921,0,160,39832.4403587963,2009-01-19,10:34:07
39.899199,116.379855,0,163,39832.4404050926,2009-01-19,10:34:11
39.899201,116.379786,0,170,39832.440462963,2009-01-19,10:34:16
39.899165,116.379737,0,169,39832.4404976852,2009-01-19,10:34:19
39.899162,116.379669,0,172,39832.4405555556,2009-01-19,10:34:24
39.899182,116.379612,0,171,39832.4406018518,2009-01-19,10:34:28
39.899179,116.379569,0,168,39832.4406597222,2009-01-19,10:34:33
39.899178,116.379504,0,167,39832.4407060185,2009-01-19,10:34:37
39.899153,116.379441,0,170,39832.4407638889,2009-01-19,10:34:42
39.899134,116.379383,0,173,39832.4408101852,2009-01-19,10:34:46
39.899143,116.379318,0,171,39832.4408564815,2009-01-19,10:34:50
39.89914,116.379258,0,173,39832.4409143519,2009-01-19,10:34:55
39.899141,116.379186,0,174,39832.4409722222,2009-01-19,10:35:00
39.89914,116.379118,0,176,39832.4410185185,2009-01-19,10:35:04
39.899167,116.379078,0,180,39832.4410763889,2009-01-19,10:35:09
39.899165,116.379043,0,183,39832.4411342593,2009-01-19,10:35:14
39.899128,116.378998,0,184,39832.4411805556,2009-01-19,10:35:18
39.899121,116.378938,0,187,39832.4412268519,2009-01-19,10:35:22
39.899122,116.378881,0,191,39832.4412847222,2009-01-19,10:35:27
39.89912,116.378807,0,193,39832.4413310185,2009-01-19,10:35:31
39.899115,116.378729,0,196,39832.4413888889,2009-01-19,10:35:36
39.89912,116.378663,0,196,39832.4414351852,2009-01-19,10:35:40
39.899124,116.378602,0,196,39832.4414930556,2009-01-19,10:35:45
39.89911,116.378546,0,196,39832.4415393519,2009-01-19,10:35:49
39.899118,116.378475,0,198,39832.4415856482,2009-01-19,10:35:53
39.899129,116.378408,0,196,39832.4416319444,2009-01-19,10:35:57
39.899123,116.37837,0,191,39832.4416898148,2009-01-19,10:36:02
39.899116,116.378318,0,189,39832.4417476852,2009-01-19,10:36:07
39.899092,116.378259,0,189,39832.4417824074,2009-01-19,10:36:10
39.899066,116.378221,0,186,39832.4418402778,2009-01-19,10:36:15
39.899001,116.378222,0,182,39832.4418981481,2009-01-19,10:36:20
39.89895,116.378227,0,180,39832.4419444444,2009-01-19,10:36:24
39.898899,116.378223,0,179,39832.4420023148,2009-01-19,10:36:29
39.898888,116.378234,0,178,39832.4420601852,2009-01-19,10:36:34
39.898876,116.37821,0,178,39832.4421180556,2009-01-19,10:36:39
39.898882,116.378174,0,177,39832.4421759259,2009-01-19,10:36:44
39.898852,116.378153,0,177,39832.4422337963,2009-01-19,10:36:49
39.898806,116.378148,0,175,39832.4422800926,2009-01-19,10:36:53
39.89876,116.378144,0,174,39832.442337963,2009-01-19,10:36:58
39.898748,116.378161,0,174,39832.4423958333,2009-01-19,10:37:03
39.898734,116.37816,0,173,39832.4424537037,2009-01-19,10:37:08
39.898697,116.378175,0,170,39832.4425115741,2009-01-19,10:37:13
39.898656,116.378196,0,169,39832.4425694444,2009-01-19,10:37:18
39.898608,116.378191,0,170,39832.4426157407,2009-01-19,10:37:22
39.898563,116.378188,0,170,39832.442662037,2009-01-19,10:37:26
39.898515,116.378191,0,170,39832.4427199074,2009-01-19,10:37:31
39.898461,116.378205,0,170,39832.4427777778,2009-01-19,10:37:36
39.898417,116.37821,0,169,39832.4428356481,2009-01-19,10:37:41
39.89837,116.378222,0,167,39832.4428703704,2009-01-19,10:37:44
39.898325,116.378223,0,165,39832.4429282407,2009-01-19,10:37:49
39.898281,116.378238,0,162,39832.442974537,2009-01-19,10:37:53
39.898228,116.378265,0,161,39832.4430208333,2009-01-19,10:37:57
39.898187,116.378285,0,159,39832.4430787037,2009-01-19,10:38:02
39.898153,116.378281,0,158,39832.4431365741,2009-01-19,10:38:07
39.898135,116.378259,0,157,39832.4431944444,2009-01-19,10:38:12
39.8981,116.378265,0,155,39832.4432523148,2009-01-19,10:38:17
39.898056,116.37828,0,154,39832.4433101852,2009-01-19,10:38:22
39.898009,116.378291,0,152,39832.4433680556,2009-01-19,10:38:27
39.897958,116.378309,0,151,39832.4434259259,2009-01-19,10:38:32
39.897911,116.378335,0,150,39832.4434837963,2009-01-19,10:38:37
39.897864,116.378364,0,149,39832.4435300926,2009-01-19,10:38:41
39.897821,116.378389,0,149,39832.4435763889,2009-01-19,10:38:45
39.897771,116.378416,0,146,39832.4436342593,2009-01-19,10:38:50
39.897721,116.378415,0,145,39832.4436921296,2009-01-19,10:38:55
39.897673,116.378438,0,144,39832.44375,2009-01-19,10:39:00
39.897632,116.378451,0,144,39832.4438078704,2009-01-19,10:39:05
39.89759,116.378449,0,143,39832.4438657407,2009-01-19,10:39:10
39.897553,116.37848,0,142,39832.4439236111,2009-01-19,10:39:15
39.897519,116.378464,0,144,39832.4439814815,2009-01-19,10:39:20
39.897485,116.378447,0,141,39832.4440393519,2009-01-19,10:39:25
39.897438,116.378424,0,140,39832.4440972222,2009-01-19,10:39:30
39.89739,116.378394,0,139,39832.4441550926,2009-01-19,10:39:35
39.897346,116.378378,0,138,39832.444212963,2009-01-19,10:39:40
39.897291,116.378376,0,139,39832.4442708333,2009-01-19,10:39:45
39.897259,116.37837,0,139,39832.4443287037,2009-01-19,10:39:50
39.897232,116.378351,0,138,39832.4443865741,2009-01-19,10:39:55
39.897231,116.378329,0,137,39832.4444444444,2009-01-19,10:40:00
39.897209,116.378308,0,136,39832.4445023148,2009-01-19,10:40:05
39.897188,116.378298,0,136,39832.4445601852,2009-01-19,10:40:10
39.897254,116.37824,0,136,39832.4446180556,2009-01-19,10:40:15
39.897319,116.378207,0,137,39832.4446412037,2009-01-19,10:40:17
39.897395,116.378189,0,138,39832.4446643519,2009-01-19,10:40:19
39.897462,116.378181,0,139,39832.4446875,2009-01-19,10:40:21
39.897543,116.378165,0,140,39832.4447106481,2009-01-19,10:40:23
39.89763,116.378156,0,142,39832.4447337963,2009-01-19,10:40:25
39.897675,116.378158,0,143,39832.4447453704,2009-01-19,10:40:26
39.897723,116.378163,0,143,39832.4447569444,2009-01-19,10:40:27
39.897773,116.378162,0,145,39832.4447685185,2009-01-19,10:40:28
39.897828,116.378172,0,145,39832.4447800926,2009-01-19,10:40:29
39.897883,116.378183,0,145,39832.4447916667,2009-01-19,10:40:30
39.897936,116.378194,0,145,39832.4448032407,2009-01-19,10:40:31
39.897993,116.378206,0,145,39832.4448148148,2009-01-19,10:40:32
39.89805,116.378218,0,146,39832.4448263889,2009-01-19,10:40:33
39.898106,116.378228,0,146,39832.444837963,2009-01-19,10:40:34
39.898158,116.378241,0,147,39832.444849537,2009-01-19,10:40:35
39.898208,116.37826,0,148,39832.4448611111,2009-01-19,10:40:36
39.898254,116.378284,0,148,39832.4448726852,2009-01-19,10:40:37
39.898329,116.378322,0,149,39832.4448958333,2009-01-19,10:40:39
39.898377,116.378312,0,151,39832.4449421296,2009-01-19,10:40:43
39.898412,116.378268,0,154,39832.4449884259,2009-01-19,10:40:47
39.898467,116.37824,0,154,39832.4450462963,2009-01-19,10:40:52
39.898484,116.378224,0,153,39832.445162037,2009-01-19,10:41:02
39.898461,116.378233,0,152,39832.4452199074,2009-01-19,10:41:07
39.898466,116.378254,0,150,39832.4452777778,2009-01-19,10:41:12
39.898475,116.378257,0,147,39832.4453356481,2009-01-19,10:41:17
39.898486,116.378259,0,143,39832.4453935185,2009-01-19,10:41:22
39.898486,116.378259,0,143,39832.4454282407,2009-01-19,10:41:25
39.898488,116.378267,0,142,39832.4454513889,2009-01-19,10:41:27
39.898498,116.378288,0,138,39832.4455092593,2009-01-19,10:41:32
39.898502,116.378282,0,137,39832.4455671296,2009-01-19,10:41:37
39.898497,116.378275,0,136,39832.445625,2009-01-19,10:41:42
39.898497,116.378275,0,136,39832.4456597222,2009-01-19,10:41:45
39.898498,116.378275,0,136,39832.4456828704,2009-01-19,10:41:47
39.898508,116.378269,0,135,39832.4457407407,2009-01-19,10:41:52
39.898566,116.378238,0,135,39832.445775463,2009-01-19,10:41:55
39.898625,116.378194,0,130,39832.4457986111,2009-01-19,10:41:57
39.898709,116.378128,0,126,39832.4458217593,2009-01-19,10:41:59
39.89876,116.378081,0,126,39832.4458333333,2009-01-19,10:42:00
39.89881,116.378024,0,126,39832.4458449074,2009-01-19,10:42:01
39.898852,116.377963,0,125,39832.4458564815,2009-01-19,10:42:02
39.898891,116.377899,0,124,39832.4458680556,2009-01-19,10:42:03
39.898918,116.377826,0,123,39832.4458796296,2009-01-19,10:42:04
39.898939,116.377733,0,122,39832.4458912037,2009-01-19,10:42:05
39.898957,116.377618,0,122,39832.4459027778,2009-01-19,10:42:06
39.898964,116.377514,0,121,39832.4459143518,2009-01-19,10:42:07
39.898965,116.37741,0,122,39832.4459259259,2009-01-19,10:42:08
39.898966,116.377309,0,122,39832.4459375,2009-01-19,10:42:09
39.898968,116.37721,0,121,39832.4459490741,2009-01-19,10:42:10
39.898967,116.377094,0,122,39832.4459606481,2009-01-19,10:42:11
39.898956,116.376989,0,120,39832.4459722222,2009-01-19,10:42:12
39.898952,116.37687,0,120,39832.4459837963,2009-01-19,10:42:13
39.898952,116.376743,0,119,39832.4459953704,2009-01-19,10:42:14
39.898954,116.376607,0,119,39832.4460069444,2009-01-19,10:42:15
39.898945,116.376483,0,119,39832.4460185185,2009-01-19,10:42:16
39.898943,116.376353,0,119,39832.4460300926,2009-01-19,10:42:17
39.898937,116.376228,0,116,39832.4460416667,2009-01-19,10:42:18
39.898937,116.376087,0,114,39832.4460532407,2009-01-19,10:42:19
39.898932,116.375957,0,113,39832.4460648148,2009-01-19,10:42:20
39.898927,116.37582,0,111,39832.4460763889,2009-01-19,10:42:21
39.898921,116.375684,0,111,39832.446087963,2009-01-19,10:42:22
39.898916,116.375536,0,110,39832.446099537,2009-01-19,10:42:23
39.898911,116.375382,0,108,39832.4461111111,2009-01-19,10:42:24
39.898906,116.375223,0,107,39832.4461226852,2009-01-19,10:42:25
39.898903,116.37506,0,107,39832.4461342593,2009-01-19,10:42:26
39.898897,116.374905,0,110,39832.4461458333,2009-01-19,10:42:27
39.898892,116.374767,0,111,39832.4461574074,2009-01-19,10:42:28
39.898891,116.374626,0,112,39832.4461689815,2009-01-19,10:42:29
39.898893,116.374479,0,113,39832.4461805556,2009-01-19,10:42:30
39.898889,116.374342,0,114,39832.4461921296,2009-01-19,10:42:31
39.898885,116.374195,0,115,39832.4462037037,2009-01-19,10:42:32
39.898878,116.374043,0,116,39832.4462152778,2009-01-19,10:42:33
39.89887,116.373894,0,117,39832.4462268518,2009-01-19,10:42:34
39.898862,116.373743,0,117,39832.4462384259,2009-01-19,10:42:35
39.898848,116.373588,0,117,39832.44625,2009-01-19,10:42:36
39.898838,116.373443,0,118,39832.4462615741,2009-01-19,10:42:37
39.898836,116.373287,0,119,39832.4462731481,2009-01-19,10:42:38
39.898831,116.373132,0,119,39832.4462847222,2009-01-19,10:42:39
39.898821,116.372988,0,118,39832.4462962963,2009-01-19,10:42:40
39.898813,116.372843,0,118,39832.4463078704,2009-01-19,10:42:41
39.898811,116.372694,0,117,39832.4463194444,2009-01-19,10:42:42
39.898802,116.372559,0,118,39832.4463310185,2009-01-19,10:42:43
39.898793,116.372432,0,118,39832.4463425926,2009-01-19,10:42:44
39.898787,116.372297,0,119,39832.4463541667,2009-01-19,10:42:45
39.898783,116.372171,0,119,39832.4463657407,2009-01-19,10:42:46
39.898778,116.372027,0,121,39832.4463773148,2009-01-19,10:42:47
39.898768,116.371899,0,121,39832.4463888889,2009-01-19,10:42:48
39.898759,116.371778,0,124,39832.446400463,2009-01-19,10:42:49
39.898754,116.371654,0,124,39832.446412037,2009-01-19,10:42:50
39.898748,116.371546,0,125,39832.4464236111,2009-01-19,10:42:51
39.89874,116.371459,0,125,39832.4464351852,2009-01-19,10:42:52
39.898735,116.371383,0,126,39832.4464467593,2009-01-19,10:42:53
39.898733,116.37131,0,126,39832.4464583333,2009-01-19,10:42:54
39.898726,116.37125,0,127,39832.4464699074,2009-01-19,10:42:55
39.898718,116.371185,0,129,39832.4464930556,2009-01-19,10:42:57
39.898728,116.371121,0,130,39832.4465509259,2009-01-19,10:43:02
39.898735,116.371188,0,132,39832.4466087963,2009-01-19,10:43:07
39.898724,116.371271,0,133,39832.4466435185,2009-01-19,10:43:10
39.899829,116.36822,0,292,39832.4475115741,2009-01-19,10:44:25
39.901061,116.381467,0,147,39832.4478125,2009-01-19,10:44:51
39.902363,116.380339,0,133,39832.4485763889,2009-01-19,10:45:57
39.905141,116.368217,0,260,39832.448599537,2009-01-19,10:45:59
39.905187,116.368216,0,204,39832.4486111111,2009-01-19,10:46:00
39.905204,116.368161,0,173,39832.4486226852,2009-01-19,10:46:01
39.905239,116.368132,0,155,39832.4486342593,2009-01-19,10:46:02
39.905268,116.36811,0,143,39832.4486458333,2009-01-19,10:46:03
39.905293,116.368092,0,129,39832.4486574074,2009-01-19,10:46:04
39.905322,116.36814,0,130,39832.4486689815,2009-01-19,10:46:05
39.90536,116.368153,0,150,39832.4487037037,2009-01-19,10:46:08
39.905387,116.368123,0,163,39832.4487384259,2009-01-19,10:46:11
39.905404,116.368109,0,160,39832.4487962963,2009-01-19,10:46:16
39.905431,116.368099,0,159,39832.4488541667,2009-01-19,10:46:21
39.905483,116.36812,0,162,39832.448912037,2009-01-19,10:46:26
39.905443,116.368084,0,162,39832.4489699074,2009-01-19,10:46:31
39.90539,116.368041,0,161,39832.4489930556,2009-01-19,10:46:33
39.905327,116.367959,0,162,39832.4490162037,2009-01-19,10:46:35
39.905331,116.368018,0,168,39832.4490509259,2009-01-19,10:46:38
39.905356,116.368041,0,165,39832.4491087963,2009-01-19,10:46:43
39.905371,116.368064,0,154,39832.4491666667,2009-01-19,10:46:48
39.905362,116.368047,0,159,39832.449224537,2009-01-19,10:46:53
39.905398,116.368079,0,153,39832.4492824074,2009-01-19,10:46:58
39.905446,116.368083,0,159,39832.4493171296,2009-01-19,10:47:01
39.905498,116.368112,0,164,39832.4493402778,2009-01-19,10:47:03
39.905564,116.368112,0,168,39832.449375,2009-01-19,10:47:06
39.905604,116.368098,0,159,39832.4493981482,2009-01-19,10:47:08
39.905675,116.368099,0,153,39832.4494212963,2009-01-19,10:47:10
39.905762,116.36808,0,153,39832.4494444444,2009-01-19,10:47:12
39.90581,116.368078,0,157,39832.4494560185,2009-01-19,10:47:13
39.905863,116.368073,0,159,39832.4494675926,2009-01-19,10:47:14
39.905919,116.368068,0,161,39832.4494791667,2009-01-19,10:47:15
39.905975,116.368067,0,162,39832.4494907407,2009-01-19,10:47:16
39.906032,116.368062,0,162,39832.4495023148,2009-01-19,10:47:17
39.906095,116.368052,0,162,39832.4495138889,2009-01-19,10:47:18
39.906152,116.368034,0,166,39832.449525463,2009-01-19,10:47:19
39.906209,116.368033,0,164,39832.449537037,2009-01-19,10:47:20
39.906255,116.368033,0,165,39832.4495486111,2009-01-19,10:47:21
39.906299,116.368025,0,162,39832.4495601852,2009-01-19,10:47:22
39.906355,116.368035,0,160,39832.4495833333,2009-01-19,10:47:24
39.906409,116.368051,0,162,39832.4496296296,2009-01-19,10:47:28
39.906472,116.368062,0,159,39832.4496643519,2009-01-19,10:47:31
39.906542,116.368068,0,161,39832.4496875,2009-01-19,10:47:33
39.9066,116.36804,0,156,39832.4497106481,2009-01-19,10:47:35
39.906644,116.368025,0,155,39832.4497337963,2009-01-19,10:47:37
39.906699,116.367987,0,156,39832.4497685185,2009-01-19,10:47:40
39.906749,116.368001,0,158,39832.4498032407,2009-01-19,10:47:43
39.906809,116.367998,0,164,39832.4498263889,2009-01-19,10:47:45
39.906878,116.368009,0,164,39832.449849537,2009-01-19,10:47:47
39.906925,116.368011,0,164,39832.4498611111,2009-01-19,10:47:48
39.906972,116.368007,0,164,39832.4498726852,2009-01-19,10:47:49
39.907026,116.368012,0,163,39832.4498842593,2009-01-19,10:47:50
39.907084,116.368011,0,164,39832.4498958333,2009-01-19,10:47:51
39.907143,116.368013,0,164,39832.4499074074,2009-01-19,10:47:52
39.907197,116.36801,0,162,39832.4499189815,2009-01-19,10:47:53
39.907248,116.368006,0,160,39832.4499305556,2009-01-19,10:47:54
39.907301,116.367993,0,155,39832.4499421296,2009-01-19,10:47:55
39.907356,116.367989,0,151,39832.4499537037,2009-01-19,10:47:56
39.907409,116.367989,0,151,39832.4499652778,2009-01-19,10:47:57
39.907497,116.36798,0,147,39832.4499884259,2009-01-19,10:47:59
39.907558,116.367999,0,152,39832.4500115741,2009-01-19,10:48:01
39.907602,116.368042,0,158,39832.4500462963,2009-01-19,10:48:04
39.907619,116.368101,0,160,39832.4500810185,2009-01-19,10:48:07
39.907623,116.368171,0,161,39832.4501041667,2009-01-19,10:48:09
39.907603,116.368276,0,163,39832.4501273148,2009-01-19,10:48:11
39.907592,116.368333,0,166,39832.4501388889,2009-01-19,10:48:12
39.907592,116.368408,0,167,39832.450150463,2009-01-19,10:48:13
39.907589,116.36849,0,170,39832.450162037,2009-01-19,10:48:14
39.907579,116.368567,0,173,39832.4501736111,2009-01-19,10:48:15
39.907573,116.368644,0,174,39832.4501851852,2009-01-19,10:48:16
39.907563,116.368721,0,176,39832.4501967593,2009-01-19,10:48:17
39.907554,116.368807,0,178,39832.4502083333,2009-01-19,10:48:18
39.907552,116.368892,0,178,39832.4502199074,2009-01-19,10:48:19
39.907569,116.369013,0,180,39832.4502314815,2009-01-19,10:48:20
39.907581,116.3691,0,181,39832.4502430556,2009-01-19,10:48:21
39.907581,116.369172,0,182,39832.4502546296,2009-01-19,10:48:22
39.907586,116.369243,0,183,39832.4502662037,2009-01-19,10:48:23
39.907589,116.36935,0,185,39832.4502893519,2009-01-19,10:48:25
39.907595,116.369435,0,189,39832.4503125,2009-01-19,10:48:27
39.907594,116.369486,0,198,39832.4503587963,2009-01-19,10:48:31
39.907586,116.369473,0,202,39832.4504166667,2009-01-19,10:48:36
39.907555,116.369487,0,209,39832.450474537,2009-01-19,10:48:41
39.907545,116.369522,0,216,39832.4505324074,2009-01-19,10:48:46
39.907605,116.369611,0,221,39832.4506365741,2009-01-19,10:48:55
39.907648,116.369636,0,218,39832.4506828704,2009-01-19,10:48:59
39.907648,116.369636,0,218,39832.4507175926,2009-01-19,10:49:02
39.907653,116.369639,0,216,39832.4507407407,2009-01-19,10:49:04
39.90761,116.369615,0,216,39832.4507523148,2009-01-19,10:49:05
39.907559,116.369586,0,217,39832.4507638889,2009-01-19,10:49:06
39.907522,116.36954,0,219,39832.450787037,2009-01-19,10:49:08
39.907504,116.3696,0,217,39832.4508333333,2009-01-19,10:49:12
39.907489,116.369678,0,216,39832.4508564815,2009-01-19,10:49:14
39.907504,116.369752,0,218,39832.4508796296,2009-01-19,10:49:16
39.907515,116.369833,0,219,39832.4508912037,2009-01-19,10:49:17
39.907462,116.369891,0,218,39832.4509490741,2009-01-19,10:49:22
39.907418,116.369943,0,220,39832.4509722222,2009-01-19,10:49:24
39.907349,116.369963,0,219,39832.4509953704,2009-01-19,10:49:26
39.90729,116.369939,0,218,39832.4510069444,2009-01-19,10:49:27
39.907242,116.369948,0,220,39832.4510185185,2009-01-19,10:49:28
39.907197,116.369946,0,223,39832.4510300926,2009-01-19,10:49:29
39.907121,116.369942,0,224,39832.4510532407,2009-01-19,10:49:31
39.90708,116.369974,0,225,39832.4510763889,2009-01-19,10:49:33
39.907018,116.369976,0,224,39832.451099537,2009-01-19,10:49:35
39.906982,116.369968,0,220,39832.4511574074,2009-01-19,10:49:40
39.906956,116.369966,0,220,39832.4512152778,2009-01-19,10:49:45
39.90689,116.36997,0,223,39832.4512615741,2009-01-19,10:49:49
39.90683,116.369948,0,225,39832.4512847222,2009-01-19,10:49:51
39.906762,116.36996,0,227,39832.4513078704,2009-01-19,10:49:53
39.906695,116.369982,0,230,39832.4513310185,2009-01-19,10:49:55
39.906635,116.369967,0,232,39832.4513541667,2009-01-19,10:49:57
39.906582,116.369952,0,235,39832.4513773148,2009-01-19,10:49:59
39.90653,116.369958,0,237,39832.451400463,2009-01-19,10:50:01
39.906489,116.369979,0,240,39832.4514236111,2009-01-19,10:50:03
39.906442,116.370006,0,241,39832.4514467593,2009-01-19,10:50:05
39.906401,116.370041,0,243,39832.4514814815,2009-01-19,10:50:08
39.90634,116.370032,0,246,39832.4515162037,2009-01-19,10:50:11
39.905864,116.369304,0,246,39832.4516203704,2009-01-19,10:50:20
39.905907,116.369291,0,250,39832.4516666667,2009-01-19,10:50:24
39.905937,116.369233,0,253,39832.4516898148,2009-01-19,10:50:26
39.905926,116.36914,0,255,39832.451712963,2009-01-19,10:50:28
39.90589,116.369056,0,257,39832.4517361111,2009-01-19,10:50:30
39.906344,116.369599,0,285,39832.4521296296,2009-01-19,10:51:04
39.905858,116.369539,0,307,39832.4521412037,2009-01-19,10:51:05
39.905978,116.367134,0,-8,39832.4525115741,2009-01-19,10:51:37
39.90597,116.367012,0,-2,39832.4525231481,2009-01-19,10:51:38
39.905948,116.36682,0,72,39832.4525347222,2009-01-19,10:51:39
39.905942,116.366674,0,94,39832.4525462963,2009-01-19,10:51:40
39.905958,116.366567,0,101,39832.4525578704,2009-01-19,10:51:41
39.905963,116.366462,0,96,39832.4525694444,2009-01-19,10:51:42
39.905948,116.366311,0,122,39832.4525810185,2009-01-19,10:51:43
39.90597,116.36621,0,107,39832.4525925926,2009-01-19,10:51:44
39.905975,116.366112,0,89,39832.4526041667,2009-01-19,10:51:45
39.905969,116.365983,0,97,39832.4526157407,2009-01-19,10:51:46
39.90596,116.365847,0,105,39832.4526273148,2009-01-19,10:51:47
39.90598,116.365755,0,121,39832.4526388889,2009-01-19,10:51:48
39.905986,116.365672,0,107,39832.452650463,2009-01-19,10:51:49
39.905997,116.365595,0,101,39832.452662037,2009-01-19,10:51:50
39.906002,116.365516,0,106,39832.4526736111,2009-01-19,10:51:51
39.90601,116.365451,0,99,39832.4526851852,2009-01-19,10:51:52
39.906011,116.365373,0,100,39832.4526967593,2009-01-19,10:51:53
39.90601,116.365299,0,103,39832.4527083333,2009-01-19,10:51:54
39.906009,116.365213,0,106,39832.4527199074,2009-01-19,10:51:55
39.906009,116.365122,0,122,39832.4527314815,2009-01-19,10:51:56
39.906011,116.365037,0,127,39832.4527430556,2009-01-19,10:51:57
39.906009,116.364948,0,136,39832.4527546296,2009-01-19,10:51:58
39.90601,116.364856,0,138,39832.4527662037,2009-01-19,10:51:59
39.906013,116.364761,0,142,39832.4527777778,2009-01-19,10:52:00
39.906015,116.364662,0,140,39832.4527893519,2009-01-19,10:52:01
39.906017,116.364549,0,145,39832.4528009259,2009-01-19,10:52:02
39.906021,116.364429,0,157,39832.4528125,2009-01-19,10:52:03
39.906019,116.364318,0,159,39832.4528240741,2009-01-19,10:52:04
39.906019,116.364202,0,161,39832.4528356481,2009-01-19,10:52:05
39.906024,116.364069,0,165,39832.4528472222,2009-01-19,10:52:06
39.906023,116.363937,0,166,39832.4528587963,2009-01-19,10:52:07
39.906025,116.363804,0,167,39832.4528703704,2009-01-19,10:52:08
39.906028,116.363668,0,168,39832.4528819444,2009-01-19,10:52:09
39.906031,116.363531,0,170,39832.4528935185,2009-01-19,10:52:10
39.906034,116.363394,0,172,39832.4529050926,2009-01-19,10:52:11
39.906037,116.363255,0,174,39832.4529166667,2009-01-19,10:52:12
39.90604,116.363116,0,176,39832.4529282407,2009-01-19,10:52:13
39.906042,116.362977,0,178,39832.4529398148,2009-01-19,10:52:14
39.906043,116.362838,0,181,39832.4529513889,2009-01-19,10:52:15
39.906049,116.362698,0,180,39832.452962963,2009-01-19,10:52:16
39.906048,116.362559,0,179,39832.452974537,2009-01-19,10:52:17
39.906046,116.362424,0,177,39832.4529861111,2009-01-19,10:52:18
39.906045,116.36228,0,177,39832.4529976852,2009-01-19,10:52:19
39.906048,116.362138,0,177,39832.4530092593,2009-01-19,10:52:20
39.90605,116.362,0,176,39832.4530208333,2009-01-19,10:52:21
39.906051,116.361863,0,176,39832.4530324074,2009-01-19,10:52:22
39.906052,116.361728,0,176,39832.4530439815,2009-01-19,10:52:23
39.906051,116.361597,0,175,39832.4530555556,2009-01-19,10:52:24
39.906045,116.361467,0,175,39832.4530671296,2009-01-19,10:52:25
39.906035,116.361343,0,175,39832.4530787037,2009-01-19,10:52:26
39.906017,116.361219,0,175,39832.4530902778,2009-01-19,10:52:27
39.906004,116.361099,0,175,39832.4531018519,2009-01-19,10:52:28
39.905992,116.360989,0,175,39832.4531134259,2009-01-19,10:52:29
39.905977,116.360872,0,175,39832.453125,2009-01-19,10:52:30
39.905969,116.360751,0,176,39832.4531365741,2009-01-19,10:52:31
39.905958,116.360631,0,177,39832.4531481481,2009-01-19,10:52:32
39.905941,116.360514,0,179,39832.4531597222,2009-01-19,10:52:33
39.905925,116.360418,0,182,39832.4531712963,2009-01-19,10:52:34
39.905915,116.360331,0,184,39832.4531828704,2009-01-19,10:52:35
39.905906,116.36025,0,187,39832.4531944444,2009-01-19,10:52:36
39.905906,116.360178,0,190,39832.4532060185,2009-01-19,10:52:37
39.905905,116.360115,0,193,39832.4532175926,2009-01-19,10:52:38
39.905905,116.360054,0,195,39832.4532291667,2009-01-19,10:52:39
39.905905,116.359947,0,200,39832.4532523148,2009-01-19,10:52:41
39.905908,116.359856,0,205,39832.453275463,2009-01-19,10:52:43
39.90592,116.3598,0,207,39832.4532986111,2009-01-19,10:52:45
39.905949,116.359809,0,220,39832.4533449074,2009-01-19,10:52:49
39.905957,116.359751,0,230,39832.4533912037,2009-01-19,10:52:53
39.905975,116.359744,0,245,39832.4534375,2009-01-19,10:52:57
39.906002,116.359764,0,259,39832.4534837963,2009-01-19,10:53:01
39.90604,116.359708,0,263,39832.4535300926,2009-01-19,10:53:05
39.906051,116.359587,0,263,39832.4535532407,2009-01-19,10:53:07
39.906055,116.359517,0,264,39832.4535648148,2009-01-19,10:53:08
39.906056,116.359454,0,264,39832.4535763889,2009-01-19,10:53:09
39.906055,116.359388,0,265,39832.453587963,2009-01-19,10:53:10
39.906054,116.359326,0,265,39832.453599537,2009-01-19,10:53:11
39.906055,116.359259,0,266,39832.4536111111,2009-01-19,10:53:12
39.906053,116.359184,0,266,39832.4536226852,2009-01-19,10:53:13
39.906056,116.359119,0,267,39832.4536342593,2009-01-19,10:53:14
39.906061,116.359041,0,268,39832.4536458333,2009-01-19,10:53:15
39.906067,116.358969,0,271,39832.4536574074,2009-01-19,10:53:16
39.906074,116.358903,0,271,39832.4536689815,2009-01-19,10:53:17
39.906081,116.358829,0,272,39832.4536805556,2009-01-19,10:53:18
39.906082,116.358738,0,273,39832.4536921296,2009-01-19,10:53:19
39.906082,116.358641,0,273,39832.4537037037,2009-01-19,10:53:20
39.906083,116.358541,0,274,39832.4537152778,2009-01-19,10:53:21
39.906075,116.358442,0,275,39832.4537268518,2009-01-19,10:53:22
39.90607,116.358336,0,276,39832.4537384259,2009-01-19,10:53:23
39.906065,116.358242,0,277,39832.45375,2009-01-19,10:53:24
39.90606,116.358152,0,278,39832.4537615741,2009-01-19,10:53:25
39.906057,116.358065,0,279,39832.4537731481,2009-01-19,10:53:26
39.906051,116.357985,0,280,39832.4537847222,2009-01-19,10:53:27
39.906045,116.357916,0,281,39832.4537962963,2009-01-19,10:53:28
39.906041,116.357821,0,284,39832.4538194444,2009-01-19,10:53:30
39.906042,116.35775,0,290,39832.4538541667,2009-01-19,10:53:33
39.905996,116.357792,0,296,39832.4538888889,2009-01-19,10:53:36
39.906015,116.357842,0,307,39832.4539351852,2009-01-19,10:53:40
39.906017,116.357879,0,318,39832.4539930556,2009-01-19,10:53:45
39.906052,116.357837,0,320,39832.4540277778,2009-01-19,10:53:48
39.906089,116.357781,0,320,39832.4540509259,2009-01-19,10:53:50
39.90612,116.357723,0,320,39832.4540625,2009-01-19,10:53:51
39.90616,116.357656,0,321,39832.4540740741,2009-01-19,10:53:52
39.906211,116.357587,0,321,39832.4540856481,2009-01-19,10:53:53
39.906266,116.357518,0,321,39832.4540972222,2009-01-19,10:53:54
39.906351,116.357407,0,322,39832.4541087963,2009-01-19,10:53:55
39.906361,116.357316,0,322,39832.4541203704,2009-01-19,10:53:56
39.90634,116.357242,0,323,39832.4541319444,2009-01-19,10:53:57
39.906333,116.357146,0,323,39832.4541435185,2009-01-19,10:53:58
39.906334,116.357019,0,325,39832.4541550926,2009-01-19,10:53:59
39.906351,116.356899,0,326,39832.4541666667,2009-01-19,10:54:00
39.906323,116.356807,0,329,39832.4541782407,2009-01-19,10:54:01
39.906333,116.356659,0,332,39832.4541898148,2009-01-19,10:54:02
39.906332,116.35652,0,335,39832.4542013889,2009-01-19,10:54:03
39.906326,116.356368,0,338,39832.454212963,2009-01-19,10:54:04
39.906317,116.356215,0,341,39832.454224537,2009-01-19,10:54:05
39.906313,116.356069,0,343,39832.4542361111,2009-01-19,10:54:06
39.906252,116.355855,0,345,39832.4542476852,2009-01-19,10:54:07
39.906232,116.355685,0,347,39832.4542592593,2009-01-19,10:54:08
39.906209,116.355494,0,349,39832.4542708333,2009-01-19,10:54:09
39.906165,116.355246,0,347,39832.4542824074,2009-01-19,10:54:10
39.906125,116.355027,0,348,39832.4542939815,2009-01-19,10:54:11
39.906102,116.35484,0,349,39832.4543055556,2009-01-19,10:54:12
39.906094,116.354696,0,352,39832.4543171296,2009-01-19,10:54:13
39.906083,116.354552,0,355,39832.4543287037,2009-01-19,10:54:14
39.906073,116.354413,0,358,39832.4543402778,2009-01-19,10:54:15
39.906065,116.354274,0,360,39832.4543518518,2009-01-19,10:54:16
39.906059,116.354139,0,363,39832.4543634259,2009-01-19,10:54:17
39.90605,116.354002,0,365,39832.454375,2009-01-19,10:54:18
39.906046,116.353864,0,368,39832.4543865741,2009-01-19,10:54:19
39.906044,116.353717,0,370,39832.4543981481,2009-01-19,10:54:20
39.906037,116.353571,0,369,39832.4544097222,2009-01-19,10:54:21
39.906033,116.353433,0,369,39832.4544212963,2009-01-19,10:54:22
39.906027,116.3533,0,369,39832.4544328704,2009-01-19,10:54:23
39.90602,116.353171,0,369,39832.4544444444,2009-01-19,10:54:24
39.906016,116.353051,0,370,39832.4544560185,2009-01-19,10:54:25
39.905997,116.352936,0,370,39832.4544675926,2009-01-19,10:54:26
39.905986,116.352835,0,374,39832.4544791667,2009-01-19,10:54:27
39.905961,116.352739,0,377,39832.4544907407,2009-01-19,10:54:28
39.905945,116.352646,0,380,39832.4545023148,2009-01-19,10:54:29
39.905934,116.352563,0,383,39832.4545138889,2009-01-19,10:54:30
39.905924,116.352485,0,386,39832.454525463,2009-01-19,10:54:31
39.905914,116.35241,0,389,39832.454537037,2009-01-19,10:54:32
39.905909,116.352326,0,392,39832.4545486111,2009-01-19,10:54:33
39.905902,116.352236,0,394,39832.4545601852,2009-01-19,10:54:34
39.905898,116.352141,0,394,39832.4545717593,2009-01-19,10:54:35
39.9059,116.352042,0,394,39832.4545833333,2009-01-19,10:54:36
39.905963,116.352003,0,391,39832.4546064815,2009-01-19,10:54:38
39.905997,116.35193,0,385,39832.4546412037,2009-01-19,10:54:41
39.906025,116.351969,0,386,39832.4546990741,2009-01-19,10:54:46
39.906045,116.351966,0,395,39832.4547569444,2009-01-19,10:54:51
39.906055,116.35196,0,400,39832.4548148148,2009-01-19,10:54:56
39.90605,116.351927,0,383,39832.4548726852,2009-01-19,10:55:01
39.90601,116.351862,0,379,39832.4549074074,2009-01-19,10:55:04
39.905983,116.351785,0,379,39832.4549305556,2009-01-19,10:55:06
39.905967,116.351673,0,382,39832.4549537037,2009-01-19,10:55:08
39.905973,116.35158,0,381,39832.4549652778,2009-01-19,10:55:09
39.905973,116.351477,0,381,39832.4549768518,2009-01-19,10:55:10
39.90597,116.351379,0,381,39832.4549884259,2009-01-19,10:55:11
39.905963,116.351269,0,381,39832.455,2009-01-19,10:55:12
39.90596,116.351142,0,381,39832.4550115741,2009-01-19,10:55:13
39.90596,116.351026,0,381,39832.4550231481,2009-01-19,10:55:14
39.905957,116.350914,0,381,39832.4550347222,2009-01-19,10:55:15
39.905957,116.350781,0,381,39832.4550462963,2009-01-19,10:55:16
39.905949,116.350664,0,382,39832.4550578704,2009-01-19,10:55:17
39.905934,116.350522,0,382,39832.4550694444,2009-01-19,10:55:18
39.90593,116.350377,0,382,39832.4550810185,2009-01-19,10:55:19
39.90593,116.350253,0,383,39832.4550925926,2009-01-19,10:55:20
39.905926,116.350135,0,383,39832.4551041667,2009-01-19,10:55:21
39.905924,116.350013,0,384,39832.4551157407,2009-01-19,10:55:22
39.905924,116.349898,0,385,39832.4551273148,2009-01-19,10:55:23
39.905926,116.349775,0,386,39832.4551388889,2009-01-19,10:55:24
39.905924,116.349637,0,387,39832.455150463,2009-01-19,10:55:25
39.905933,116.349522,0,388,39832.455162037,2009-01-19,10:55:26
39.905945,116.349418,0,389,39832.4551736111,2009-01-19,10:55:27
39.905955,116.349322,0,391,39832.4551851852,2009-01-19,10:55:28
39.905962,116.349227,0,392,39832.4551967593,2009-01-19,10:55:29
39.905969,116.349137,0,392,39832.4552083333,2009-01-19,10:55:30
39.905972,116.34905,0,391,39832.4552199074,2009-01-19,10:55:31
39.905973,116.348963,0,393,39832.4552314815,2009-01-19,10:55:32
39.905971,116.348874,0,394,39832.4552430556,2009-01-19,10:55:33
39.905959,116.348785,0,393,39832.4552546296,2009-01-19,10:55:34
39.905953,116.348693,0,393,39832.4552662037,2009-01-19,10:55:35
39.905944,116.348596,0,393,39832.4552777778,2009-01-19,10:55:36
39.905938,116.348494,0,392,39832.4552893518,2009-01-19,10:55:37
39.90593,116.348388,0,391,39832.4553009259,2009-01-19,10:55:38
39.905927,116.348274,0,391,39832.4553125,2009-01-19,10:55:39
39.905923,116.348163,0,391,39832.4553240741,2009-01-19,10:55:40
39.905921,116.348044,0,390,39832.4553356481,2009-01-19,10:55:41
39.905922,116.347927,0,390,39832.4553472222,2009-01-19,10:55:42
39.905918,116.347827,0,389,39832.4553587963,2009-01-19,10:55:43
39.905908,116.347734,0,389,39832.4553703704,2009-01-19,10:55:44
39.905905,116.347618,0,388,39832.4553819444,2009-01-19,10:55:45
39.905896,116.347505,0,387,39832.4553935185,2009-01-19,10:55:46
39.905889,116.34739,0,387,39832.4554050926,2009-01-19,10:55:47
39.90588,116.347278,0,386,39832.4554166667,2009-01-19,10:55:48
39.905877,116.347159,0,385,39832.4554282407,2009-01-19,10:55:49
39.905877,116.34705,0,385,39832.4554398148,2009-01-19,10:55:50
39.905928,116.346852,0,385,39832.4554513889,2009-01-19,10:55:51
39.905959,116.346668,0,386,39832.455462963,2009-01-19,10:55:52
39.905972,116.346602,0,386,39832.455474537,2009-01-19,10:55:53
39.905981,116.346503,0,388,39832.4554976852,2009-01-19,10:55:55
39.906023,116.346459,0,387,39832.4555208333,2009-01-19,10:55:57
39.906087,116.346413,0,388,39832.4555439815,2009-01-19,10:55:59
39.906136,116.346425,0,379,39832.4555555556,2009-01-19,10:56:00
39.906189,116.346457,0,371,39832.4555671296,2009-01-19,10:56:01
39.90624,116.346466,0,372,39832.4555787037,2009-01-19,10:56:02
39.906294,116.346455,0,370,39832.4556018518,2009-01-19,10:56:04
39.906313,116.346505,0,365,39832.4556481481,2009-01-19,10:56:08
39.906329,116.346502,0,364,39832.4557060185,2009-01-19,10:56:13
39.90636,116.346509,0,367,39832.4557638889,2009-01-19,10:56:18
39.906381,116.34651,0,369,39832.4558217593,2009-01-19,10:56:23
39.906381,116.34651,0,369,39832.4558564815,2009-01-19,10:56:26
39.906386,116.346511,0,369,39832.4558796296,2009-01-19,10:56:28
39.906449,116.346488,0,363,39832.4559259259,2009-01-19,10:56:32
39.906512,116.346494,0,361,39832.4559490741,2009-01-19,10:56:34
39.906586,116.346498,0,356,39832.4559722222,2009-01-19,10:56:36
39.906631,116.346509,0,354,39832.4559837963,2009-01-19,10:56:37
39.906679,116.346496,0,352,39832.4559953704,2009-01-19,10:56:38
39.90675,116.346489,0,346,39832.4560185185,2009-01-19,10:56:40
39.906798,116.346493,0,342,39832.4560416667,2009-01-19,10:56:42
39.906855,116.346505,0,342,39832.4560648148,2009-01-19,10:56:44
39.906923,116.346534,0,346,39832.456087963,2009-01-19,10:56:46
39.906981,116.346542,0,344,39832.4561111111,2009-01-19,10:56:48
39.907044,116.346534,0,342,39832.4561342593,2009-01-19,10:56:50
39.907093,116.346532,0,341,39832.4561574074,2009-01-19,10:56:52
39.90713,116.346528,0,340,39832.4562152778,2009-01-19,10:56:57
39.907132,116.346513,0,341,39832.4562731481,2009-01-19,10:57:02
39.907093,116.346466,0,339,39832.4563310185,2009-01-19,10:57:07
39.907051,116.346423,0,340,39832.4563657407,2009-01-19,10:57:10
39.907062,116.346429,0,343,39832.4564236111,2009-01-19,10:57:15
39.907077,116.346446,0,346,39832.4564814815,2009-01-19,10:57:20
39.907113,116.346412,0,351,39832.4565393519,2009-01-19,10:57:25
39.907164,116.346424,0,352,39832.4565740741,2009-01-19,10:57:28
39.907207,116.346448,0,350,39832.4565856481,2009-01-19,10:57:29
39.907267,116.346483,0,352,39832.4565972222,2009-01-19,10:57:30
39.90732,116.346508,0,352,39832.4566087963,2009-01-19,10:57:31
39.90737,116.346518,0,350,39832.4566203704,2009-01-19,10:57:32
39.907442,116.346527,0,351,39832.4566435185,2009-01-19,10:57:34
39.907493,116.346507,0,354,39832.4566782407,2009-01-19,10:57:37
39.907502,116.346463,0,360,39832.4567361111,2009-01-19,10:57:42
39.907514,116.346464,0,356,39832.4567939815,2009-01-19,10:57:47
39.907584,116.346482,0,354,39832.4568518519,2009-01-19,10:57:52
39.907658,116.346458,0,353,39832.4568865741,2009-01-19,10:57:55
39.907738,116.346436,0,354,39832.4569097222,2009-01-19,10:57:57
39.907785,116.346428,0,354,39832.4569212963,2009-01-19,10:57:58
39.907846,116.346411,0,351,39832.4569328704,2009-01-19,10:57:59
39.907895,116.346395,0,351,39832.4569444444,2009-01-19,10:58:00
39.907943,116.346372,0,351,39832.4569560185,2009-01-19,10:58:01
39.907994,116.346346,0,348,39832.4569675926,2009-01-19,10:58:02
39.908055,116.346332,0,342,39832.4569791667,2009-01-19,10:58:03
39.908109,116.346313,0,341,39832.4569907407,2009-01-19,10:58:04
39.90817,116.346306,0,339,39832.4570023148,2009-01-19,10:58:05
39.908229,116.346305,0,342,39832.4570138889,2009-01-19,10:58:06
39.908292,116.346296,0,344,39832.457025463,2009-01-19,10:58:07
39.908361,116.346285,0,346,39832.457037037,2009-01-19,10:58:08
39.908417,116.346276,0,347,39832.4570486111,2009-01-19,10:58:09
39.908489,116.346257,0,341,39832.4570601852,2009-01-19,10:58:10
39.908538,116.346262,0,340,39832.4570717593,2009-01-19,10:58:11
39.908639,116.346259,0,339,39832.4570949074,2009-01-19,10:58:13
39.908689,116.346256,0,340,39832.4571064815,2009-01-19,10:58:14
39.908736,116.34624,0,343,39832.4571180556,2009-01-19,10:58:15
39.908781,116.34623,0,347,39832.4571296296,2009-01-19,10:58:16
39.908834,116.346242,0,346,39832.4571412037,2009-01-19,10:58:17
39.908885,116.346251,0,344,39832.4571527778,2009-01-19,10:58:18
39.908937,116.346259,0,341,39832.4571643519,2009-01-19,10:58:19
39.908996,116.346272,0,340,39832.4571759259,2009-01-19,10:58:20
39.909054,116.346278,0,342,39832.4571875,2009-01-19,10:58:21
39.909115,116.346292,0,343,39832.4571990741,2009-01-19,10:58:22
39.909173,116.346292,0,346,39832.4572106482,2009-01-19,10:58:23
39.909226,116.346294,0,348,39832.4572222222,2009-01-19,10:58:24
39.909288,116.346294,0,349,39832.4572337963,2009-01-19,10:58:25
39.909345,116.346296,0,351,39832.4572453704,2009-01-19,10:58:26
39.909393,116.346306,0,353,39832.4572569444,2009-01-19,10:58:27
39.909483,116.346299,0,358,39832.4572800926,2009-01-19,10:58:29
39.909566,116.346295,0,365,39832.4573032407,2009-01-19,10:58:31
39.909651,116.346313,0,369,39832.4573263889,2009-01-19,10:58:33
39.909698,116.346324,0,372,39832.457337963,2009-01-19,10:58:34
39.90975,116.346334,0,375,39832.457349537,2009-01-19,10:58:35
39.909802,116.346338,0,379,39832.4573611111,2009-01-19,10:58:36
39.90986,116.346347,0,381,39832.4573726852,2009-01-19,10:58:37
39.909919,116.34636,0,381,39832.4573842593,2009-01-19,10:58:38
39.90998,116.346378,0,380,39832.4573958333,2009-01-19,10:58:39
39.910046,116.346388,0,385,39832.4574074074,2009-01-19,10:58:40
39.910116,116.346399,0,384,39832.4574189815,2009-01-19,10:58:41
39.910195,116.346407,0,382,39832.4574305556,2009-01-19,10:58:42
39.91028,116.3464,0,384,39832.4574421296,2009-01-19,10:58:43
39.91036,116.346404,0,382,39832.4574537037,2009-01-19,10:58:44
39.910438,116.346402,0,379,39832.4574652778,2009-01-19,10:58:45
39.910512,116.346395,0,376,39832.4574768519,2009-01-19,10:58:46
39.91059,116.346388,0,372,39832.4574884259,2009-01-19,10:58:47
39.910669,116.346384,0,364,39832.4575,2009-01-19,10:58:48
39.91079,116.346396,0,365,39832.4575115741,2009-01-19,10:58:49
39.91087,116.346419,0,367,39832.4575231481,2009-01-19,10:58:50
39.91094,116.346432,0,370,39832.4575347222,2009-01-19,10:58:51
39.911024,116.346436,0,362,39832.4575462963,2009-01-19,10:58:52
39.911102,116.34642,0,337,39832.4575578704,2009-01-19,10:58:53
39.911185,116.346391,0,287,39832.4575694444,2009-01-19,10:58:54
39.911229,116.346413,0,290,39832.4575810185,2009-01-19,10:58:55
39.911279,116.346425,0,282,39832.4575925926,2009-01-19,10:58:56
39.911327,116.346437,0,270,39832.4576041667,2009-01-19,10:58:57
39.91138,116.346449,0,260,39832.4576157407,2009-01-19,10:58:58
39.911433,116.346463,0,252,39832.4576273148,2009-01-19,10:58:59
39.91148,116.346474,0,244,39832.4576388889,2009-01-19,10:59:00
39.911544,116.346497,0,234,39832.457662037,2009-01-19,10:59:02
39.911581,116.346514,0,220,39832.4576967593,2009-01-19,10:59:05
39.911619,116.34651,0,204,39832.4577314815,2009-01-19,10:59:08
39.911662,116.346503,0,195,39832.4577662037,2009-01-19,10:59:11
39.911687,116.346536,0,183,39832.4578240741,2009-01-19,10:59:16
39.911685,116.346536,0,175,39832.4578819444,2009-01-19,10:59:21
39.911685,116.346536,0,175,39832.4579166667,2009-01-19,10:59:24
39.911677,116.346534,0,170,39832.4579398148,2009-01-19,10:59:26
39.911701,116.346542,0,163,39832.4579976852,2009-01-19,10:59:31
39.911735,116.346538,0,155,39832.4580555556,2009-01-19,10:59:36
39.91179,116.346555,0,150,39832.4581134259,2009-01-19,10:59:41
39.911861,116.346609,0,158,39832.4581481481,2009-01-19,10:59:44
39.911901,116.346662,0,166,39832.4581712963,2009-01-19,10:59:46
39.91192,116.346714,0,169,39832.4582175926,2009-01-19,10:59:50
39.911935,116.346739,0,177,39832.458275463,2009-01-19,10:59:55
39.911935,116.346739,0,177,39832.4583101852,2009-01-19,10:59:58
39.91194,116.346736,0,175,39832.4583333333,2009-01-19,11:00:00
39.911945,116.346724,0,174,39832.4583912037,2009-01-19,11:00:05
39.911991,116.346697,0,183,39832.4584375,2009-01-19,11:00:09
39.912046,116.3467,0,182,39832.4584606481,2009-01-19,11:00:11
39.912101,116.346701,0,182,39832.4584837963,2009-01-19,11:00:13
39.91216,116.346703,0,179,39832.4585069444,2009-01-19,11:00:15
39.912232,116.346725,0,181,39832.4585300926,2009-01-19,11:00:17
39.912316,116.346744,0,178,39832.4585532407,2009-01-19,11:00:19
39.912361,116.346754,0,177,39832.4585648148,2009-01-19,11:00:20
39.912413,116.34676,0,176,39832.4585763889,2009-01-19,11:00:21
39.91247,116.34677,0,173,39832.458587963,2009-01-19,11:00:22
39.912529,116.346775,0,176,39832.458599537,2009-01-19,11:00:23
39.912596,116.346777,0,174,39832.4586111111,2009-01-19,11:00:24
39.912659,116.346778,0,173,39832.4586226852,2009-01-19,11:00:25
39.912718,116.346785,0,173,39832.4586342593,2009-01-19,11:00:26
39.912782,116.346793,0,173,39832.4586458333,2009-01-19,11:00:27
39.912846,116.346811,0,173,39832.4586574074,2009-01-19,11:00:28
39.912913,116.346823,0,173,39832.4586689815,2009-01-19,11:00:29
39.912976,116.346838,0,174,39832.4586805556,2009-01-19,11:00:30
39.913046,116.346851,0,174,39832.4586921296,2009-01-19,11:00:31
39.913118,116.346867,0,180,39832.4587037037,2009-01-19,11:00:32
39.913198,116.346886,0,178,39832.4587152778,2009-01-19,11:00:33
39.913277,116.3469,0,179,39832.4587268519,2009-01-19,11:00:34
39.913351,116.346907,0,175,39832.4587384259,2009-01-19,11:00:35
39.91342,116.346919,0,176,39832.45875,2009-01-19,11:00:36
39.913488,116.34694,0,173,39832.4587615741,2009-01-19,11:00:37
39.913554,116.346956,0,175,39832.4587731481,2009-01-19,11:00:38
39.913617,116.346959,0,173,39832.4587847222,2009-01-19,11:00:39
39.91371,116.346992,0,182,39832.4587962963,2009-01-19,11:00:40
39.913789,116.347025,0,178,39832.4588078704,2009-01-19,11:00:41
39.913869,116.347053,0,178,39832.4588194444,2009-01-19,11:00:42
39.913952,116.34708,0,177,39832.4588310185,2009-01-19,11:00:43
39.914032,116.347101,0,181,39832.4588425926,2009-01-19,11:00:44
39.914102,116.347097,0,187,39832.4588541667,2009-01-19,11:00:45
39.914185,116.347121,0,188,39832.4588657407,2009-01-19,11:00:46
39.914265,116.347145,0,191,39832.4588773148,2009-01-19,11:00:47
39.914336,116.347168,0,188,39832.4588888889,2009-01-19,11:00:48
39.914429,116.347205,0,196,39832.458900463,2009-01-19,11:00:49
39.914506,116.347234,0,198,39832.458912037,2009-01-19,11:00:50
39.914574,116.347236,0,195,39832.4589236111,2009-01-19,11:00:51
39.914649,116.347244,0,193,39832.4589351852,2009-01-19,11:00:52
39.914733,116.347254,0,194,39832.4589467593,2009-01-19,11:00:53
39.914824,116.347261,0,195,39832.4589583333,2009-01-19,11:00:54
39.914912,116.347266,0,193,39832.4589699074,2009-01-19,11:00:55
39.915003,116.347283,0,197,39832.4589814815,2009-01-19,11:00:56
39.915083,116.347281,0,210,39832.4589930556,2009-01-19,11:00:57
39.915179,116.347307,0,221,39832.4590046296,2009-01-19,11:00:58
39.915274,116.347333,0,229,39832.4590162037,2009-01-19,11:00:59
39.915361,116.347335,0,224,39832.4590277778,2009-01-19,11:01:00
39.915462,116.347363,0,221,39832.4590393519,2009-01-19,11:01:01
39.915543,116.347346,0,220,39832.4590509259,2009-01-19,11:01:02
39.915643,116.347367,0,223,39832.4590625,2009-01-19,11:01:03
39.915725,116.347363,0,220,39832.4590740741,2009-01-19,11:01:04
39.915797,116.347351,0,228,39832.4590856481,2009-01-19,11:01:05
39.915882,116.347353,0,232,39832.4590972222,2009-01-19,11:01:06
39.915957,116.347348,0,239,39832.4591087963,2009-01-19,11:01:07
39.916034,116.347351,0,242,39832.4591203704,2009-01-19,11:01:08
39.916102,116.34736,0,236,39832.4591319444,2009-01-19,11:01:09
39.916158,116.347352,0,246,39832.4591435185,2009-01-19,11:01:10
39.916218,116.347348,0,249,39832.4591550926,2009-01-19,11:01:11
39.916274,116.347345,0,249,39832.4591666667,2009-01-19,11:01:12
39.916319,116.347351,0,257,39832.4591782407,2009-01-19,11:01:13
39.916365,116.347355,0,264,39832.4591898148,2009-01-19,11:01:14
39.916417,116.347378,0,284,39832.459212963,2009-01-19,11:01:16
39.916466,116.347374,0,282,39832.4592476852,2009-01-19,11:01:19
39.916478,116.347357,0,285,39832.4593055556,2009-01-19,11:01:24
39.916482,116.34734,0,286,39832.4593634259,2009-01-19,11:01:29
39.916504,116.347329,0,287,39832.4594212963,2009-01-19,11:01:34
39.916544,116.347368,0,277,39832.4594444444,2009-01-19,11:01:36
39.916569,116.34744,0,261,39832.4594560185,2009-01-19,11:01:37
39.916633,116.347412,0,258,39832.4594791667,2009-01-19,11:01:39
39.916697,116.347367,0,256,39832.4595023148,2009-01-19,11:01:41
39.91677,116.347344,0,254,39832.459525463,2009-01-19,11:01:43
39.916836,116.34731,0,256,39832.4595486111,2009-01-19,11:01:45
39.916906,116.347335,0,262,39832.4595717593,2009-01-19,11:01:47
39.916966,116.347383,0,264,39832.4595949074,2009-01-19,11:01:49
39.91701,116.347412,0,265,39832.4596180556,2009-01-19,11:01:51
39.917084,116.347308,0,256,39832.4596527778,2009-01-19,11:01:54
39.91711,116.347131,0,247,39832.4596759259,2009-01-19,11:01:56
39.917116,116.347034,0,241,39832.4596875,2009-01-19,11:01:57
39.917126,116.346938,0,237,39832.4596990741,2009-01-19,11:01:58
39.91713,116.346828,0,234,39832.4597106481,2009-01-19,11:01:59
39.917127,116.346746,0,234,39832.4597222222,2009-01-19,11:02:00
39.91713,116.346637,0,232,39832.4597337963,2009-01-19,11:02:01
39.91713,116.346534,0,231,39832.4597453704,2009-01-19,11:02:02
39.917129,116.346434,0,231,39832.4597569444,2009-01-19,11:02:03
39.917132,116.346314,0,230,39832.4597685185,2009-01-19,11:02:04
39.917139,116.346194,0,229,39832.4597800926,2009-01-19,11:02:05
39.917134,116.346075,0,228,39832.4597916667,2009-01-19,11:02:06
39.91714,116.345946,0,228,39832.4598032407,2009-01-19,11:02:07
39.917147,116.345813,0,228,39832.4598148148,2009-01-19,11:02:08
39.917152,116.345692,0,229,39832.4598263889,2009-01-19,11:02:09
39.917149,116.345562,0,229,39832.459837963,2009-01-19,11:02:10
39.917142,116.345451,0,230,39832.459849537,2009-01-19,11:02:11
39.917142,116.345335,0,231,39832.4598611111,2009-01-19,11:02:12
39.917139,116.345218,0,231,39832.4598726852,2009-01-19,11:02:13
39.917136,116.34511,0,231,39832.4598842593,2009-01-19,11:02:14
39.917131,116.345016,0,231,39832.4598958333,2009-01-19,11:02:15
39.917125,116.344932,0,231,39832.4599074074,2009-01-19,11:02:16
39.917132,116.344848,0,231,39832.4599189815,2009-01-19,11:02:17
39.917129,116.344777,0,230,39832.4599305556,2009-01-19,11:02:18
39.917118,116.344696,0,229,39832.4599421296,2009-01-19,11:02:19
39.917116,116.344623,0,228,39832.4599537037,2009-01-19,11:02:20
39.917125,116.344546,0,227,39832.4599652778,2009-01-19,11:02:21
39.917125,116.34448,0,226,39832.4599768519,2009-01-19,11:02:22
39.917135,116.344412,0,226,39832.4599884259,2009-01-19,11:02:23
39.917147,116.344342,0,225,39832.46,2009-01-19,11:02:24
39.917157,116.344272,0,224,39832.4600115741,2009-01-19,11:02:25
39.917165,116.344202,0,222,39832.4600231481,2009-01-19,11:02:26
39.917166,116.344115,0,221,39832.4600347222,2009-01-19,11:02:27
39.917177,116.344055,0,219,39832.4600462963,2009-01-19,11:02:28
39.917185,116.343985,0,219,39832.4600578704,2009-01-19,11:02:29
39.917192,116.343911,0,218,39832.4600694444,2009-01-19,11:02:30
39.917204,116.34383,0,217,39832.4600810185,2009-01-19,11:02:31
39.917218,116.343762,0,217,39832.4600925926,2009-01-19,11:02:32
39.917221,116.343683,0,216,39832.4601041667,2009-01-19,11:02:33
39.917234,116.343582,0,216,39832.4601157407,2009-01-19,11:02:34
39.917237,116.343478,0,215,39832.4601273148,2009-01-19,11:02:35
39.917236,116.343379,0,215,39832.4601388889,2009-01-19,11:02:36
39.917242,116.343298,0,216,39832.460150463,2009-01-19,11:02:37
39.917245,116.343203,0,216,39832.460162037,2009-01-19,11:02:38
39.917229,116.343115,0,216,39832.4601736111,2009-01-19,11:02:39
39.917219,116.343023,0,216,39832.4601851852,2009-01-19,11:02:40
39.917215,116.342925,0,216,39832.4601967593,2009-01-19,11:02:41
39.917208,116.342835,0,216,39832.4602083333,2009-01-19,11:02:42
39.917188,116.342726,0,216,39832.4602199074,2009-01-19,11:02:43
39.917191,116.342625,0,216,39832.4602314815,2009-01-19,11:02:44
39.917181,116.342522,0,216,39832.4602430556,2009-01-19,11:02:45
39.917177,116.342408,0,216,39832.4602546296,2009-01-19,11:02:46
39.917175,116.3423,0,217,39832.4602662037,2009-01-19,11:02:47
39.917177,116.342191,0,217,39832.4602777778,2009-01-19,11:02:48
39.917177,116.342079,0,216,39832.4602893519,2009-01-19,11:02:49
39.917175,116.34197,0,216,39832.4603009259,2009-01-19,11:02:50
39.917181,116.341848,0,216,39832.4603125,2009-01-19,11:02:51
39.917188,116.34173,0,216,39832.4603240741,2009-01-19,11:02:52
39.917187,116.341615,0,216,39832.4603356481,2009-01-19,11:02:53
39.917185,116.341497,0,216,39832.4603472222,2009-01-19,11:02:54
39.91718,116.341377,0,217,39832.4603587963,2009-01-19,11:02:55
39.91717,116.341255,0,218,39832.4603703704,2009-01-19,11:02:56
39.917167,116.34113,0,218,39832.4603819444,2009-01-19,11:02:57
39.917166,116.341017,0,218,39832.4603935185,2009-01-19,11:02:58
39.917154,116.340899,0,218,39832.4604050926,2009-01-19,11:02:59
39.917143,116.340789,0,218,39832.4604166667,2009-01-19,11:03:00
39.91714,116.34068,0,217,39832.4604282407,2009-01-19,11:03:01
39.91714,116.340572,0,217,39832.4604398148,2009-01-19,11:03:02
39.917153,116.340482,0,217,39832.4604513889,2009-01-19,11:03:03
39.917159,116.340401,0,217,39832.460462963,2009-01-19,11:03:04
39.917169,116.340304,0,218,39832.4604861111,2009-01-19,11:03:06
39.917166,116.340212,0,218,39832.4605092593,2009-01-19,11:03:08
39.917159,116.340141,0,218,39832.4605324074,2009-01-19,11:03:10
39.917181,116.340076,0,218,39832.4605555556,2009-01-19,11:03:12
39.917151,116.34001,0,217,39832.4605787037,2009-01-19,11:03:14
39.917162,116.339946,0,218,39832.4606018519,2009-01-19,11:03:16
39.91718,116.339892,0,218,39832.4606365741,2009-01-19,11:03:19
39.917177,116.339887,0,217,39832.4606944444,2009-01-19,11:03:24
39.917177,116.339887,0,217,39832.4607291667,2009-01-19,11:03:27
39.917176,116.33988,0,217,39832.4607523148,2009-01-19,11:03:29
39.917162,116.339796,0,215,39832.4608101852,2009-01-19,11:03:34
39.917157,116.339702,0,214,39832.4608333333,2009-01-19,11:03:36
39.917154,116.339614,0,213,39832.4608564815,2009-01-19,11:03:38
39.917159,116.339595,0,212,39832.4609143519,2009-01-19,11:03:43
39.917162,116.339621,0,210,39832.4609722222,2009-01-19,11:03:48
39.917163,116.339556,0,208,39832.4610069444,2009-01-19,11:03:51
39.917161,116.339466,0,208,39832.4610300926,2009-01-19,11:03:53
39.917154,116.339335,0,207,39832.4610532407,2009-01-19,11:03:55
39.917155,116.339271,0,207,39832.4610648148,2009-01-19,11:03:56
39.917156,116.339212,0,208,39832.4610763889,2009-01-19,11:03:57
39.917163,116.339152,0,207,39832.461087963,2009-01-19,11:03:58
39.917168,116.339094,0,207,39832.461099537,2009-01-19,11:03:59
39.917169,116.339032,0,205,39832.4611111111,2009-01-19,11:04:00
39.917166,116.338939,0,203,39832.4611342593,2009-01-19,11:04:02
39.917195,116.338873,0,201,39832.4611574074,2009-01-19,11:04:04
39.917257,116.338829,0,199,39832.4611805556,2009-01-19,11:04:06
39.917304,116.338813,0,198,39832.4611921296,2009-01-19,11:04:07
39.91736,116.338796,0,199,39832.4612037037,2009-01-19,11:04:08
39.917423,116.338784,0,199,39832.4612152778,2009-01-19,11:04:09
39.917485,116.338772,0,201,39832.4612268518,2009-01-19,11:04:10
39.917552,116.338765,0,202,39832.4612384259,2009-01-19,11:04:11
39.917625,116.338764,0,202,39832.46125,2009-01-19,11:04:12
39.917699,116.338764,0,203,39832.4612615741,2009-01-19,11:04:13
39.917777,116.338766,0,204,39832.4612731481,2009-01-19,11:04:14
39.917852,116.338763,0,207,39832.4612847222,2009-01-19,11:04:15
39.917925,116.338767,0,210,39832.4612962963,2009-01-19,11:04:16
39.918007,116.338766,0,212,39832.4613078704,2009-01-19,11:04:17
39.918095,116.338755,0,218,39832.4613194444,2009-01-19,11:04:18
39.918191,116.338752,0,225,39832.4613310185,2009-01-19,11:04:19
39.918284,116.338742,0,233,39832.4613425926,2009-01-19,11:04:20
39.918378,116.338747,0,232,39832.4613541667,2009-01-19,11:04:21
39.918478,116.338747,0,237,39832.4613657407,2009-01-19,11:04:22
39.91857,116.338747,0,238,39832.4613773148,2009-01-19,11:04:23
39.918666,116.338748,0,241,39832.4613888889,2009-01-19,11:04:24
39.918763,116.338751,0,243,39832.461400463,2009-01-19,11:04:25
39.918864,116.338754,0,246,39832.461412037,2009-01-19,11:04:26
39.918963,116.338757,0,249,39832.4614236111,2009-01-19,11:04:27
39.91906,116.338759,0,251,39832.4614351852,2009-01-19,11:04:28
39.919157,116.338758,0,254,39832.4614467593,2009-01-19,11:04:29
39.919248,116.33876,0,258,39832.4614583333,2009-01-19,11:04:30
39.919338,116.338762,0,262,39832.4614699074,2009-01-19,11:04:31
39.919427,116.33876,0,265,39832.4614814815,2009-01-19,11:04:32
39.919514,116.338751,0,268,39832.4614930556,2009-01-19,11:04:33
39.919594,116.33875,0,274,39832.4615046296,2009-01-19,11:04:34
39.919671,116.338748,0,278,39832.4615162037,2009-01-19,11:04:35
39.919742,116.338742,0,281,39832.4615277778,2009-01-19,11:04:36
39.919807,116.338733,0,289,39832.4615393518,2009-01-19,11:04:37
39.919857,116.338726,0,292,39832.4615509259,2009-01-19,11:04:38
39.919945,116.338717,0,296,39832.4615740741,2009-01-19,11:04:40
39.919995,116.33871,0,297,39832.4615972222,2009-01-19,11:04:42
39.920034,116.338684,0,293,39832.4616435185,2009-01-19,11:04:46
39.920049,116.338649,0,303,39832.4617013889,2009-01-19,11:04:51
39.920055,116.338646,0,308,39832.4617592593,2009-01-19,11:04:56
39.920055,116.338646,0,308,39832.4617939815,2009-01-19,11:04:59
39.920055,116.338645,0,309,39832.4618171296,2009-01-19,11:05:01
39.920063,116.33863,0,310,39832.461875,2009-01-19,11:05:06
39.920073,116.338616,0,310,39832.4619328704,2009-01-19,11:05:11
39.920077,116.338605,0,311,39832.4619907407,2009-01-19,11:05:16
39.920077,116.338605,0,311,39832.462025463,2009-01-19,11:05:19
39.920078,116.338613,0,311,39832.4620486111,2009-01-19,11:05:21
39.920076,116.33864,0,310,39832.4621064815,2009-01-19,11:05:26
39.920063,116.338659,0,309,39832.4621643518,2009-01-19,11:05:31
39.920119,116.338707,0,305,39832.4622222222,2009-01-19,11:05:36
39.920173,116.338728,0,303,39832.4622337963,2009-01-19,11:05:37
39.920238,116.338745,0,302,39832.4622453704,2009-01-19,11:05:38
39.920295,116.33873,0,305,39832.4622569444,2009-01-19,11:05:39
39.920344,116.338734,0,305,39832.4622685185,2009-01-19,11:05:40
39.920395,116.338739,0,302,39832.4622800926,2009-01-19,11:05:41
39.920449,116.338725,0,303,39832.4622916667,2009-01-19,11:05:42
39.920496,116.338718,0,303,39832.4623032407,2009-01-19,11:05:43
39.920546,116.3387,0,301,39832.4623148148,2009-01-19,11:05:44
39.920594,116.338704,0,299,39832.4623263889,2009-01-19,11:05:45
39.920645,116.338699,0,299,39832.462337963,2009-01-19,11:05:46
39.920723,116.338698,0,297,39832.4623611111,2009-01-19,11:05:48
39.920781,116.338704,0,293,39832.4623842593,2009-01-19,11:05:50
39.920832,116.338691,0,293,39832.4624074074,2009-01-19,11:05:52
39.920858,116.338674,0,292,39832.4624652778,2009-01-19,11:05:57
39.920854,116.338651,0,290,39832.4625231481,2009-01-19,11:06:02
39.920874,116.338638,0,292,39832.4625810185,2009-01-19,11:06:07
39.920909,116.338598,0,294,39832.4626273148,2009-01-19,11:06:11
39.920882,116.338559,0,287,39832.462662037,2009-01-19,11:06:14
39.920898,116.338568,0,290,39832.4627199074,2009-01-19,11:06:19
39.920898,116.338568,0,290,39832.4627546296,2009-01-19,11:06:22
39.9209,116.338565,0,291,39832.4627777778,2009-01-19,11:06:24
39.9209,116.338532,0,286,39832.4628356481,2009-01-19,11:06:29
39.920882,116.338459,0,278,39832.4628935185,2009-01-19,11:06:34
39.920859,116.338408,0,280,39832.4629513889,2009-01-19,11:06:39
39.920839,116.33834,0,283,39832.4629976852,2009-01-19,11:06:43
39.920837,116.3383,0,284,39832.4630555556,2009-01-19,11:06:48
39.920821,116.338277,0,283,39832.4631134259,2009-01-19,11:06:53
39.920812,116.338264,0,282,39832.4631712963,2009-01-19,11:06:58
39.920812,116.338264,0,282,39832.4632060185,2009-01-19,11:07:01
39.920819,116.338259,0,283,39832.4632291667,2009-01-19,11:07:03
39.920829,116.338253,0,278,39832.463287037,2009-01-19,11:07:08
39.920829,116.338253,0,278,39832.4633217593,2009-01-19,11:07:11
39.920833,116.338252,0,278,39832.4633449074,2009-01-19,11:07:13
39.920843,116.338341,0,279,39832.4634027778,2009-01-19,11:07:18
39.920865,116.33841,0,278,39832.4634490741,2009-01-19,11:07:22
39.920871,116.338474,0,278,39832.4634837963,2009-01-19,11:07:25
39.920889,116.338542,0,275,39832.4635185185,2009-01-19,11:07:28
39.920933,116.338504,0,268,39832.4635532407,2009-01-19,11:07:31
39.920987,116.338465,0,268,39832.463587963,2009-01-19,11:07:34
39.921042,116.338447,0,265,39832.4636226852,2009-01-19,11:07:37
39.921112,116.3384,0,261,39832.4636458333,2009-01-19,11:07:39
39.921168,116.338385,0,258,39832.4636689815,2009-01-19,11:07:41
39.921223,116.338371,0,260,39832.4636921296,2009-01-19,11:07:43
39.92126,116.338337,0,266,39832.46375,2009-01-19,11:07:48
39.921255,116.338272,0,269,39832.4637962963,2009-01-19,11:07:52
39.921245,116.338314,0,273,39832.4638541667,2009-01-19,11:07:57
39.921287,116.338358,0,274,39832.463912037,2009-01-19,11:08:02
39.921337,116.338398,0,275,39832.4639467593,2009-01-19,11:08:05
39.921393,116.338418,0,281,39832.4639930556,2009-01-19,11:08:09
39.921446,116.338475,0,283,39832.4640277778,2009-01-19,11:08:12
39.921473,116.338521,0,281,39832.4640625,2009-01-19,11:08:15
39.921465,116.338566,0,275,39832.4641203704,2009-01-19,11:08:20
39.921467,116.338581,0,275,39832.4641782407,2009-01-19,11:08:25
39.921469,116.338593,0,275,39832.4642361111,2009-01-19,11:08:30
39.921469,116.338593,0,275,39832.4642708333,2009-01-19,11:08:33
39.92147,116.338587,0,275,39832.4642939815,2009-01-19,11:08:35
39.921471,116.338576,0,275,39832.4643518519,2009-01-19,11:08:40
39.92147,116.338569,0,275,39832.4644097222,2009-01-19,11:08:45
39.92147,116.338569,0,275,39832.4644444444,2009-01-19,11:08:48
39.921471,116.338562,0,275,39832.4644675926,2009-01-19,11:08:50
39.921464,116.338584,0,274,39832.464525463,2009-01-19,11:08:55
39.921478,116.33863,0,272,39832.4645833333,2009-01-19,11:09:00
39.921478,116.338618,0,268,39832.4646412037,2009-01-19,11:09:05
39.921478,116.338618,0,268,39832.4646759259,2009-01-19,11:09:08
39.921479,116.33861,0,268,39832.4646990741,2009-01-19,11:09:10
39.921456,116.338591,0,267,39832.4647569444,2009-01-19,11:09:15
39.921465,116.338576,0,262,39832.4648148148,2009-01-19,11:09:20
39.921515,116.338605,0,253,39832.4648726852,2009-01-19,11:09:25
39.921581,116.338633,0,249,39832.4648958333,2009-01-19,11:09:27
39.921668,116.338647,0,245,39832.4649189815,2009-01-19,11:09:29
39.921722,116.338646,0,246,39832.4649305556,2009-01-19,11:09:30
39.921783,116.338617,0,246,39832.4649421296,2009-01-19,11:09:31
39.921848,116.338588,0,248,39832.4649537037,2009-01-19,11:09:32
39.921911,116.338574,0,247,39832.4649652778,2009-01-19,11:09:33
39.921977,116.338558,0,251,39832.4649768519,2009-01-19,11:09:34
39.922046,116.33853,0,253,39832.4649884259,2009-01-19,11:09:35
39.922103,116.338514,0,254,39832.465,2009-01-19,11:09:36
39.922149,116.338501,0,250,39832.4650115741,2009-01-19,11:09:37
39.922191,116.338477,0,251,39832.4650231482,2009-01-19,11:09:38
39.922281,116.338461,0,253,39832.4650462963,2009-01-19,11:09:40
39.922335,116.338466,0,251,39832.4650578704,2009-01-19,11:09:41
39.922396,116.338447,0,251,39832.4650694444,2009-01-19,11:09:42
39.922459,116.338439,0,250,39832.4650810185,2009-01-19,11:09:43
39.92253,116.338424,0,250,39832.4650925926,2009-01-19,11:09:44
39.922608,116.338403,0,249,39832.4651041667,2009-01-19,11:09:45
39.922694,116.338379,0,247,39832.4651157407,2009-01-19,11:09:46
39.922768,116.338364,0,244,39832.4651273148,2009-01-19,11:09:47
39.922857,116.338341,0,242,39832.4651388889,2009-01-19,11:09:48
39.922952,116.338319,0,241,39832.465150463,2009-01-19,11:09:49
39.923047,116.33829,0,239,39832.465162037,2009-01-19,11:09:50
39.923157,116.338259,0,242,39832.4651736111,2009-01-19,11:09:51
39.923263,116.338226,0,242,39832.4651851852,2009-01-19,11:09:52
39.923372,116.338193,0,240,39832.4651967593,2009-01-19,11:09:53
39.923483,116.338173,0,239,39832.4652083333,2009-01-19,11:09:54
39.923593,116.338157,0,240,39832.4652199074,2009-01-19,11:09:55
39.923707,116.338137,0,242,39832.4652314815,2009-01-19,11:09:56
39.92382,116.338142,0,232,39832.4652430556,2009-01-19,11:09:57
39.923935,116.338119,0,230,39832.4652546296,2009-01-19,11:09:58
39.924054,116.338094,0,228,39832.4652662037,2009-01-19,11:09:59
39.924174,116.338069,0,224,39832.4652777778,2009-01-19,11:10:00
39.924298,116.338046,0,219,39832.4652893519,2009-01-19,11:10:01
39.92443,116.338047,0,218,39832.4653009259,2009-01-19,11:10:02
39.92456,116.33805,0,219,39832.4653125,2009-01-19,11:10:03
39.9247,116.338042,0,217,39832.4653240741,2009-01-19,11:10:04
39.924838,116.338048,0,216,39832.4653356481,2009-01-19,11:10:05
39.924978,116.338043,0,216,39832.4653472222,2009-01-19,11:10:06
39.925134,116.33805,0,221,39832.4653587963,2009-01-19,11:10:07
39.925285,116.338035,0,220,39832.4653703704,2009-01-19,11:10:08
39.925432,116.338014,0,219,39832.4653819444,2009-01-19,11:10:09
39.925581,116.338,0,218,39832.4653935185,2009-01-19,11:10:10
39.925729,116.337986,0,218,39832.4654050926,2009-01-19,11:10:11
39.925873,116.337977,0,217,39832.4654166667,2009-01-19,11:10:12
39.926019,116.337957,0,218,39832.4654282407,2009-01-19,11:10:13
39.926171,116.33793,0,215,39832.4654398148,2009-01-19,11:10:14
39.926302,116.337918,0,214,39832.4654513889,2009-01-19,11:10:15
39.926422,116.337903,0,212,39832.465462963,2009-01-19,11:10:16
39.926532,116.33789,0,211,39832.465474537,2009-01-19,11:10:17
39.926621,116.337887,0,206,39832.4654861111,2009-01-19,11:10:18
39.926703,116.337885,0,204,39832.4654976852,2009-01-19,11:10:19
39.926768,116.337889,0,203,39832.4655092593,2009-01-19,11:10:20
39.926838,116.337887,0,203,39832.4655208333,2009-01-19,11:10:21
39.926904,116.337885,0,204,39832.4655324074,2009-01-19,11:10:22
39.926968,116.33788,0,204,39832.4655439815,2009-01-19,11:10:23
39.927032,116.337875,0,205,39832.4655555556,2009-01-19,11:10:24
39.927088,116.337864,0,203,39832.4655671296,2009-01-19,11:10:25
39.927155,116.33787,0,203,39832.4655787037,2009-01-19,11:10:26
39.927222,116.337873,0,203,39832.4655902778,2009-01-19,11:10:27
39.927289,116.337878,0,203,39832.4656018519,2009-01-19,11:10:28
39.927357,116.337871,0,203,39832.4656134259,2009-01-19,11:10:29
39.927417,116.337868,0,204,39832.465625,2009-01-19,11:10:30
39.92747,116.337868,0,205,39832.4656365741,2009-01-19,11:10:31
39.927526,116.337865,0,205,39832.4656481481,2009-01-19,11:10:32
39.927578,116.337863,0,205,39832.4656597222,2009-01-19,11:10:33
39.927635,116.33786,0,205,39832.4656712963,2009-01-19,11:10:34
39.927684,116.337865,0,207,39832.4656828704,2009-01-19,11:10:35
39.92774,116.337865,0,208,39832.4656944444,2009-01-19,11:10:36
39.927798,116.337862,0,209,39832.4657060185,2009-01-19,11:10:37
39.927857,116.337859,0,208,39832.4657175926,2009-01-19,11:10:38
39.92791,116.337852,0,209,39832.4657291667,2009-01-19,11:10:39
39.92796,116.337845,0,208,39832.4657407407,2009-01-19,11:10:40
39.928006,116.33784,0,208,39832.4657523148,2009-01-19,11:10:41
39.92807,116.33784,0,212,39832.465775463,2009-01-19,11:10:43
39.928074,116.337852,0,215,39832.4658333333,2009-01-19,11:10:48
39.928049,116.337836,0,214,39832.4658912037,2009-01-19,11:10:53
39.928,116.337835,0,203,39832.4659259259,2009-01-19,11:10:56
39.927958,116.337841,0,196,39832.4659490741,2009-01-19,11:10:58
39.927898,116.33785,0,192,39832.4659837963,2009-01-19,11:11:01
39.927846,116.337866,0,191,39832.4660185185,2009-01-19,11:11:04
39.9278,116.337861,0,189,39832.4660532407,2009-01-19,11:11:07
39.927764,116.337932,0,189,39832.466099537,2009-01-19,11:11:11
39.927744,116.337994,0,186,39832.4661342593,2009-01-19,11:11:14
39.9277,116.338044,0,191,39832.4661805556,2009-01-19,11:11:18
39.927656,116.338022,0,197,39832.4662152778,2009-01-19,11:11:21
39.927608,116.33803,0,201,39832.46625,2009-01-19,11:11:24
39.927559,116.338029,0,204,39832.4663078704,2009-01-19,11:11:29
39.927499,116.337986,0,201,39832.4663541667,2009-01-19,11:11:33
39.927455,116.337989,0,206,39832.4663888889,2009-01-19,11:11:36
39.927411,116.338025,0,214,39832.4664467593,2009-01-19,11:11:41
39.927373,116.338004,0,224,39832.4664814815,2009-01-19,11:11:44
39.927359,116.337944,0,228,39832.4665046296,2009-01-19,11:11:46
39.927352,116.337958,0,214,39832.4665625,2009-01-19,11:11:51
39.92737,116.33801,0,210,39832.4665740741,2009-01-19,11:11:52
39.927316,116.338026,0,209,39832.4666203704,2009-01-19,11:11:56
39.92726,116.338022,0,209,39832.4666666667,2009-01-19,11:12:00
39.927202,116.338025,0,209,39832.4667013889,2009-01-19,11:12:03
39.92716,116.338009,0,201,39832.4667361111,2009-01-19,11:12:06
39.927121,116.338045,0,206,39832.4667708333,2009-01-19,11:12:09
39.927076,116.338052,0,202,39832.4668055556,2009-01-19,11:12:12
39.927024,116.33802,0,197,39832.4668518519,2009-01-19,11:12:16
39.926999,116.337942,0,197,39832.4668981481,2009-01-19,11:12:20
39.927032,116.337889,0,198,39832.4669444444,2009-01-19,11:12:24
39.927023,116.337806,0,199,39832.4669907407,2009-01-19,11:12:28
39.927023,116.337748,0,197,39832.467025463,2009-01-19,11:12:31
39.927009,116.337679,0,197,39832.4670601852,2009-01-19,11:12:34
39.926987,116.337614,0,195,39832.4670949074,2009-01-19,11:12:37
39.926951,116.337539,0,193,39832.4671296296,2009-01-19,11:12:40
39.926933,116.33747,0,193,39832.4671527778,2009-01-19,11:12:42
39.926916,116.33748,0,186,39832.4672106481,2009-01-19,11:12:47
39.926871,116.337481,0,182,39832.4672569444,2009-01-19,11:12:51
39.926824,116.337452,0,178,39832.4673148148,2009-01-19,11:12:56
39.92678,116.337449,0,174,39832.4673611111,2009-01-19,11:13:00
39.926735,116.337431,0,174,39832.4673958333,2009-01-19,11:13:03
39.926705,116.33737,0,174,39832.4674537037,2009-01-19,11:13:08
39.926702,116.337294,0,174,39832.4675,2009-01-19,11:13:12
39.92671,116.337233,0,173,39832.4675231481,2009-01-19,11:13:14
39.926733,116.33717,0,173,39832.4675694444,2009-01-19,11:13:18
39.926732,116.337105,0,173,39832.4676041667,2009-01-19,11:13:21
39.926728,116.337038,0,173,39832.467650463,2009-01-19,11:13:25
39.926714,116.33698,0,173,39832.4677083333,2009-01-19,11:13:30
39.926713,116.33692,0,173,39832.4677662037,2009-01-19,11:13:35
39.926683,116.336864,0,174,39832.4678125,2009-01-19,11:13:39
39.926692,116.336793,0,173,39832.4678703704,2009-01-19,11:13:44
39.926703,116.336747,0,174,39832.4679282407,2009-01-19,11:13:49
39.926722,116.336668,0,175,39832.4679861111,2009-01-19,11:13:54
39.926728,116.336609,0,175,39832.4680092593,2009-01-19,11:13:56
39.926733,116.336546,0,175,39832.4680439815,2009-01-19,11:13:59
39.926695,116.336509,0,174,39832.4681018519,2009-01-19,11:14:04
39.926653,116.336495,0,169,39832.4681597222,2009-01-19,11:14:09
39.926593,116.336482,0,167,39832.4682060185,2009-01-19,11:14:13
39.926544,116.336501,0,167,39832.4682407407,2009-01-19,11:14:16
39.926483,116.336486,0,163,39832.4682986111,2009-01-19,11:14:21
39.926442,116.336462,0,159,39832.4683564815,2009-01-19,11:14:26
39.926442,116.336462,0,159,39832.4683912037,2009-01-19,11:14:29
39.926441,116.336465,0,161,39832.4684143519,2009-01-19,11:14:31
39.926438,116.336529,0,161,39832.4684722222,2009-01-19,11:14:36
39.926463,116.33659,0,161,39832.4685069444,2009-01-19,11:14:39
39.926449,116.336676,0,163,39832.4685416667,2009-01-19,11:14:42
39.926451,116.336729,0,163,39832.468599537,2009-01-19,11:14:47
39.92643,116.336783,0,163,39832.4686342593,2009-01-19,11:14:50
39.926404,116.336839,0,162,39832.4686689815,2009-01-19,11:14:53
39.92639,116.336896,0,162,39832.4687152778,2009-01-19,11:14:57
39.926387,116.336966,0,162,39832.46875,2009-01-19,11:15:00
39.926361,116.337022,0,162,39832.4688078704,2009-01-19,11:15:05
