# Supplementary material for: A location privacy protection method based on blockchain and threshold cryptography
Source: PLoS One. 2025 Jun 4;20(6):e0324551. doi: 10.1371/journal.pone.0324551 (PMC12136415; doi:10.1371/journal.pone.0324551)
Supplement: S1 File — (ZIP) [file pone.0324551.s001.zip › Data/002/Trajectory/20090120100033.plt]

Geolife trajectory
WGS 84
Altitude is in Feet
Reserved 3
0,2,255,My Track,0,0,2,8421376
0
39.900302,116.385598,0,72,39833.4170486111,2009-01-20,10:00:33
39.900332,116.385503,0,45,39833.4170717593,2009-01-20,10:00:35
39.900248,116.385508,0,73,39833.4170833333,2009-01-20,10:00:36
39.900264,116.385576,0,73,39833.4170949074,2009-01-20,10:00:37
39.900265,116.385638,0,68,39833.4171064815,2009-01-20,10:00:38
39.900281,116.385657,0,76,39833.4171643518,2009-01-20,10:00:43
39.900265,116.385685,0,76,39833.4172222222,2009-01-20,10:00:48
39.90025,116.385706,0,74,39833.4172800926,2009-01-20,10:00:53
39.900195,116.385701,0,75,39833.417337963,2009-01-20,10:00:58
39.900165,116.385755,0,75,39833.4173611111,2009-01-20,10:01:00
39.900109,116.385788,0,72,39833.4174074074,2009-01-20,10:01:04
39.900059,116.385779,0,68,39833.4174421296,2009-01-20,10:01:07
39.900037,116.385834,0,65,39833.4174768519,2009-01-20,10:01:10
39.899987,116.385854,0,67,39833.4175347222,2009-01-20,10:01:15
39.899934,116.385836,0,70,39833.4175810185,2009-01-20,10:01:19
39.899881,116.385802,0,71,39833.4176273148,2009-01-20,10:01:23
39.899838,116.385781,0,70,39833.4176851852,2009-01-20,10:01:28
39.899805,116.385829,0,69,39833.4177199074,2009-01-20,10:01:31
39.899762,116.385858,0,65,39833.4177662037,2009-01-20,10:01:35
39.89974,116.385874,0,61,39833.4178240741,2009-01-20,10:01:40
39.899706,116.385878,0,60,39833.4178819444,2009-01-20,10:01:45
39.89966,116.385851,0,63,39833.4179398148,2009-01-20,10:01:50
39.899646,116.385842,0,64,39833.4179976852,2009-01-20,10:01:55
39.899599,116.385873,0,65,39833.4180439815,2009-01-20,10:01:59
39.899557,116.385897,0,65,39833.4180787037,2009-01-20,10:02:02
39.899518,116.38594,0,65,39833.4181134259,2009-01-20,10:02:05
39.899483,116.386005,0,64,39833.4181481482,2009-01-20,10:02:08
39.899446,116.386053,0,62,39833.4182060185,2009-01-20,10:02:13
39.899403,116.38604,0,60,39833.4182638889,2009-01-20,10:02:18
39.899403,116.38609,0,61,39833.4183217593,2009-01-20,10:02:23
39.899407,116.386124,0,61,39833.4183796296,2009-01-20,10:02:28
39.899418,116.386183,0,58,39833.4184375,2009-01-20,10:02:33
39.899412,116.386228,0,55,39833.4184953704,2009-01-20,10:02:38
39.899385,116.386301,0,52,39833.4185416667,2009-01-20,10:02:42
39.899368,116.38637,0,50,39833.418587963,2009-01-20,10:02:46
39.899364,116.386437,0,47,39833.4186342593,2009-01-20,10:02:50
39.899377,116.386498,0,44,39833.4186805556,2009-01-20,10:02:54
39.899374,116.38658,0,41,39833.4187268519,2009-01-20,10:02:58
39.899376,116.386648,0,39,39833.4187615741,2009-01-20,10:03:01
39.899396,116.386707,0,35,39833.4188078704,2009-01-20,10:03:05
39.899436,116.386745,0,30,39833.4188657407,2009-01-20,10:03:10
39.899452,116.3868,0,26,39833.4189236111,2009-01-20,10:03:15
39.899458,116.386868,0,20,39833.4189814815,2009-01-20,10:03:20
39.899429,116.386927,0,18,39833.4190046296,2009-01-20,10:03:22
39.899413,116.386996,0,14,39833.4190393519,2009-01-20,10:03:25
39.899401,116.387055,0,10,39833.4190625,2009-01-20,10:03:27
39.899385,116.387113,0,8,39833.4190856481,2009-01-20,10:03:29
39.899368,116.387174,0,4,39833.4191203704,2009-01-20,10:03:32
39.899344,116.387213,0,-1,39833.4191782407,2009-01-20,10:03:37
39.899334,116.387252,0,-9,39833.4192361111,2009-01-20,10:03:42
39.899347,116.387303,0,-13,39833.4192939815,2009-01-20,10:03:47
39.89934,116.387363,0,-13,39833.4193287037,2009-01-20,10:03:50
39.899352,116.387422,0,-18,39833.4193865741,2009-01-20,10:03:55
39.899338,116.387485,0,-21,39833.4194444444,2009-01-20,10:04:00
39.899314,116.387541,0,-22,39833.4194791667,2009-01-20,10:04:03
39.899315,116.387612,0,-25,39833.419537037,2009-01-20,10:04:08
39.899346,116.387669,0,-30,39833.4195949074,2009-01-20,10:04:13
39.899354,116.387725,0,-35,39833.4196412037,2009-01-20,10:04:17
39.899361,116.387786,0,-39,39833.4196990741,2009-01-20,10:04:22
39.899364,116.387855,0,-43,39833.4197569444,2009-01-20,10:04:27
39.899392,116.387924,0,-46,39833.4198148148,2009-01-20,10:04:32
39.899398,116.387961,0,-51,39833.4198726852,2009-01-20,10:04:37
39.899422,116.387961,0,-54,39833.4199305556,2009-01-20,10:04:42
39.899427,116.387966,0,-55,39833.4199884259,2009-01-20,10:04:47
39.899435,116.387965,0,-56,39833.4200462963,2009-01-20,10:04:52
39.89944,116.387969,0,-57,39833.4201041667,2009-01-20,10:04:57
39.89944,116.387969,0,-57,39833.4201388889,2009-01-20,10:05:00
39.899448,116.387977,0,-57,39833.420162037,2009-01-20,10:05:02
39.899474,116.387964,0,-54,39833.4202199074,2009-01-20,10:05:07
39.899486,116.387947,0,-50,39833.4202777778,2009-01-20,10:05:12
39.899482,116.387917,0,-47,39833.4203356481,2009-01-20,10:05:17
39.899448,116.387882,0,-43,39833.4203935185,2009-01-20,10:05:22
39.899426,116.387874,0,-41,39833.4204513889,2009-01-20,10:05:27
39.899429,116.387839,0,-37,39833.4205092593,2009-01-20,10:05:32
39.89944,116.387854,0,-35,39833.4205671296,2009-01-20,10:05:37
39.899427,116.387834,0,-32,39833.420625,2009-01-20,10:05:42
39.899432,116.38787,0,-28,39833.4206828704,2009-01-20,10:05:47
39.899432,116.38787,0,-28,39833.4207175926,2009-01-20,10:05:50
39.899439,116.387873,0,-27,39833.4207407407,2009-01-20,10:05:52
39.899449,116.387874,0,-26,39833.4207986111,2009-01-20,10:05:57
39.899449,116.387874,0,-26,39833.4208333333,2009-01-20,10:06:00
39.899453,116.387877,0,-26,39833.4208564815,2009-01-20,10:06:02
39.901495,116.376099,0,65,39833.4220138889,2009-01-20,10:07:42
39.901443,116.376298,0,65,39833.422025463,2009-01-20,10:07:43
39.901393,116.376506,0,65,39833.422037037,2009-01-20,10:07:44
39.901343,116.376697,0,65,39833.4220486111,2009-01-20,10:07:45
39.901295,116.376875,0,65,39833.4220601852,2009-01-20,10:07:46
39.901295,116.376875,0,65,39833.4220949074,2009-01-20,10:07:49
39.901303,116.376871,0,68,39833.4221180556,2009-01-20,10:07:51
39.901283,116.376827,0,81,39833.4221412037,2009-01-20,10:07:53
39.901236,116.376757,0,100,39833.4221643518,2009-01-20,10:07:55
39.901185,116.37698,0,113,39833.4221759259,2009-01-20,10:07:56
39.901145,116.377235,0,103,39833.4222222222,2009-01-20,10:08:00
39.901088,116.377225,0,106,39833.4222685185,2009-01-20,10:08:04
39.901005,116.377466,0,107,39833.4222916667,2009-01-20,10:08:06
