# Supplementary material for: A location privacy protection method based on blockchain and threshold cryptography
Source: PLoS One. 2025 Jun 4;20(6):e0324551. doi: 10.1371/journal.pone.0324551 (PMC12136415; doi:10.1371/journal.pone.0324551)
Supplement: S1 File — (ZIP) [file pone.0324551.s001.zip › Data/002/Trajectory/20090120100814.plt]

Geolife trajectory
WGS 84
Altitude is in Feet
Reserved 3
0,2,255,My Track,0,0,2,8421376
0
39.899367,116.38787,0,78,39833.4223842593,2009-01-20,10:08:14
39.89934,116.387982,0,78,39833.4223958333,2009-01-20,10:08:15
39.899319,116.388107,0,77,39833.4224074074,2009-01-20,10:08:16
39.899276,116.388131,0,78,39833.4224421296,2009-01-20,10:08:19
39.899212,116.388056,0,78,39833.4224768518,2009-01-20,10:08:22
39.899173,116.388045,0,78,39833.4225347222,2009-01-20,10:08:27
39.899172,116.388066,0,77,39833.4225925926,2009-01-20,10:08:32
39.899161,116.388039,0,77,39833.422650463,2009-01-20,10:08:37
39.899124,116.388037,0,78,39833.4227083333,2009-01-20,10:08:42
39.899089,116.388053,0,79,39833.4227662037,2009-01-20,10:08:47
39.899097,116.388021,0,81,39833.4228240741,2009-01-20,10:08:52
39.899097,116.388021,0,81,39833.4228587963,2009-01-20,10:08:55
39.899099,116.388028,0,86,39833.4228819444,2009-01-20,10:08:57
39.899062,116.38802,0,78,39833.4229398148,2009-01-20,10:09:02
39.899062,116.38802,0,78,39833.422974537,2009-01-20,10:09:05
39.899063,116.388014,0,78,39833.4229976852,2009-01-20,10:09:07
39.899059,116.388002,0,76,39833.4230555556,2009-01-20,10:09:12
39.899068,116.387998,0,77,39833.4231134259,2009-01-20,10:09:17
39.899069,116.388012,0,76,39833.4231712963,2009-01-20,10:09:22
39.899069,116.388012,0,76,39833.4232060185,2009-01-20,10:09:25
39.899062,116.388008,0,76,39833.4232291667,2009-01-20,10:09:27
39.89905,116.388,0,77,39833.423287037,2009-01-20,10:09:32
39.899037,116.387941,0,78,39833.4233449074,2009-01-20,10:09:37
39.899045,116.387866,0,77,39833.4233912037,2009-01-20,10:09:41
39.899065,116.387803,0,77,39833.4234375,2009-01-20,10:09:45
39.899068,116.387776,0,76,39833.4234953704,2009-01-20,10:09:50
39.899066,116.387727,0,77,39833.4235532407,2009-01-20,10:09:55
39.899086,116.387637,0,77,39833.423587963,2009-01-20,10:09:58
39.899098,116.38754,0,77,39833.4236111111,2009-01-20,10:10:00
39.899107,116.387423,0,76,39833.4236342593,2009-01-20,10:10:02
39.899112,116.387356,0,76,39833.4236458333,2009-01-20,10:10:03
39.899117,116.387279,0,76,39833.4236574074,2009-01-20,10:10:04
39.899119,116.387198,0,75,39833.4236689815,2009-01-20,10:10:05
39.899121,116.387105,0,75,39833.4236805556,2009-01-20,10:10:06
39.899123,116.387017,0,74,39833.4236921296,2009-01-20,10:10:07
39.899121,116.38692,0,73,39833.4237037037,2009-01-20,10:10:08
39.899121,116.386829,0,73,39833.4237152778,2009-01-20,10:10:09
39.899121,116.386738,0,72,39833.4237268518,2009-01-20,10:10:10
39.89912,116.386657,0,71,39833.4237384259,2009-01-20,10:10:11
39.899118,116.38658,0,70,39833.42375,2009-01-20,10:10:12
39.899117,116.386508,0,70,39833.4237615741,2009-01-20,10:10:13
39.899116,116.386443,0,70,39833.4237731481,2009-01-20,10:10:14
39.899117,116.386343,0,69,39833.4237962963,2009-01-20,10:10:16
39.89912,116.386274,0,68,39833.4238194444,2009-01-20,10:10:18
39.899135,116.386206,0,68,39833.4238541667,2009-01-20,10:10:21
39.899153,116.386179,0,66,39833.423912037,2009-01-20,10:10:26
39.899153,116.386179,0,66,39833.4239467593,2009-01-20,10:10:29
39.899159,116.38618,0,66,39833.4239699074,2009-01-20,10:10:31
39.899142,116.386197,0,66,39833.4240277778,2009-01-20,10:10:36
39.899133,116.386218,0,66,39833.4240856481,2009-01-20,10:10:41
39.89914,116.386234,0,66,39833.4241435185,2009-01-20,10:10:46
39.899125,116.386207,0,67,39833.4242013889,2009-01-20,10:10:51
39.899136,116.386218,0,66,39833.4242592593,2009-01-20,10:10:56
39.899158,116.386254,0,66,39833.4243171296,2009-01-20,10:11:01
39.899186,116.386288,0,66,39833.424375,2009-01-20,10:11:06
39.899209,116.386311,0,66,39833.4244328704,2009-01-20,10:11:11
39.899228,116.38633,0,65,39833.4244907407,2009-01-20,10:11:16
39.899235,116.386344,0,66,39833.4245486111,2009-01-20,10:11:21
39.899229,116.38636,0,66,39833.4246064815,2009-01-20,10:11:26
39.899237,116.386387,0,66,39833.4246643518,2009-01-20,10:11:31
39.899246,116.386418,0,66,39833.4247222222,2009-01-20,10:11:36
39.899235,116.386405,0,68,39833.4247800926,2009-01-20,10:11:41
39.899256,116.386384,0,71,39833.424837963,2009-01-20,10:11:46
39.899263,116.386329,0,74,39833.4248958333,2009-01-20,10:11:51
39.899236,116.38627,0,74,39833.4249305556,2009-01-20,10:11:54
39.899209,116.386222,0,75,39833.4249537037,2009-01-20,10:11:56
39.899176,116.386173,0,75,39833.4249768518,2009-01-20,10:11:58
39.899137,116.386122,0,75,39833.425,2009-01-20,10:12:00
39.899101,116.386075,0,75,39833.4250231481,2009-01-20,10:12:02
39.899069,116.386016,0,76,39833.4250462963,2009-01-20,10:12:04
39.899037,116.385927,0,76,39833.4250694444,2009-01-20,10:12:06
39.899003,116.385798,0,76,39833.4250925926,2009-01-20,10:12:08
39.898986,116.385722,0,76,39833.4251041667,2009-01-20,10:12:09
39.898971,116.385658,0,76,39833.4251157407,2009-01-20,10:12:10
39.898958,116.38559,0,76,39833.4251273148,2009-01-20,10:12:11
39.898946,116.385523,0,77,39833.4251388889,2009-01-20,10:12:12
39.898938,116.385448,0,77,39833.425150463,2009-01-20,10:12:13
39.898931,116.385368,0,77,39833.425162037,2009-01-20,10:12:14
39.898924,116.385265,0,78,39833.4251736111,2009-01-20,10:12:15
39.898926,116.385155,0,78,39833.4251851852,2009-01-20,10:12:16
39.898939,116.385035,0,78,39833.4251967593,2009-01-20,10:12:17
39.898947,116.384926,0,79,39833.4252083333,2009-01-20,10:12:18
39.898949,116.384826,0,79,39833.4252199074,2009-01-20,10:12:19
39.89895,116.384703,0,80,39833.4252314815,2009-01-20,10:12:20
39.898958,116.384556,0,80,39833.4252430556,2009-01-20,10:12:21
39.898965,116.384414,0,81,39833.4252546296,2009-01-20,10:12:22
39.898965,116.384287,0,81,39833.4252662037,2009-01-20,10:12:23
39.898978,116.384071,0,82,39833.4252777778,2009-01-20,10:12:24
39.898989,116.383891,0,82,39833.4252893519,2009-01-20,10:12:25
39.899,116.383742,0,83,39833.4253009259,2009-01-20,10:12:26
39.89901,116.383592,0,84,39833.4253125,2009-01-20,10:12:27
39.899011,116.383463,0,85,39833.4253240741,2009-01-20,10:12:28
39.89901,116.383333,0,85,39833.4253356481,2009-01-20,10:12:29
39.899007,116.38321,0,86,39833.4253472222,2009-01-20,10:12:30
39.899002,116.383084,0,87,39833.4253587963,2009-01-20,10:12:31
39.898999,116.38296,0,88,39833.4253703704,2009-01-20,10:12:32
39.898998,116.382841,0,88,39833.4253819444,2009-01-20,10:12:33
39.899002,116.382741,0,89,39833.4253935185,2009-01-20,10:12:34
39.899002,116.382641,0,89,39833.4254050926,2009-01-20,10:12:35
39.898997,116.382543,0,90,39833.4254166667,2009-01-20,10:12:36
39.899001,116.382456,0,90,39833.4254282407,2009-01-20,10:12:37
39.899003,116.382374,0,90,39833.4254398148,2009-01-20,10:12:38
39.899014,116.382298,0,90,39833.4254513889,2009-01-20,10:12:39
39.899024,116.382231,0,90,39833.425462963,2009-01-20,10:12:40
39.899036,116.382169,0,90,39833.425474537,2009-01-20,10:12:41
39.899046,116.382042,0,91,39833.4254976852,2009-01-20,10:12:43
39.899055,116.381976,0,91,39833.4255092593,2009-01-20,10:12:44
39.899064,116.381907,0,91,39833.4255208333,2009-01-20,10:12:45
39.899074,116.381846,0,91,39833.4255324074,2009-01-20,10:12:46
39.899059,116.381784,0,91,39833.4255671296,2009-01-20,10:12:49
39.899633,116.380451,0,89,39833.4259953704,2009-01-20,10:13:26
39.899715,116.380131,0,90,39833.4260069444,2009-01-20,10:13:27
39.899778,116.379817,0,93,39833.4260185185,2009-01-20,10:13:28
39.899848,116.379687,0,92,39833.4260300926,2009-01-20,10:13:29
39.899874,116.379603,0,91,39833.4260416667,2009-01-20,10:13:30
39.899794,116.379511,0,94,39833.4260532407,2009-01-20,10:13:31
39.899798,116.379425,0,93,39833.4260648148,2009-01-20,10:13:32
39.89929,116.37949,0,99,39833.426087963,2009-01-20,10:13:34
39.899117,116.379494,0,100,39833.426099537,2009-01-20,10:13:35
39.899047,116.379381,0,103,39833.4261111111,2009-01-20,10:13:36
39.898965,116.379304,0,104,39833.4261226852,2009-01-20,10:13:37
39.898945,116.37922,0,106,39833.4261342593,2009-01-20,10:13:38
39.898914,116.379159,0,104,39833.4261805556,2009-01-20,10:13:42
39.898913,116.379152,0,105,39833.4262384259,2009-01-20,10:13:47
39.898913,116.379152,0,105,39833.4262731481,2009-01-20,10:13:50
39.898907,116.379155,0,106,39833.4262962963,2009-01-20,10:13:52
39.898892,116.379162,0,108,39833.4263541667,2009-01-20,10:13:57
39.898892,116.379162,0,108,39833.4263888889,2009-01-20,10:14:00
39.898897,116.379166,0,109,39833.426412037,2009-01-20,10:14:02
39.89891,116.379185,0,113,39833.4264699074,2009-01-20,10:14:07
39.898935,116.379146,0,117,39833.4265277778,2009-01-20,10:14:12
39.898939,116.379056,0,120,39833.4265509259,2009-01-20,10:14:14
39.898945,116.378988,0,122,39833.4265856481,2009-01-20,10:14:17
39.898957,116.37891,0,123,39833.4266435185,2009-01-20,10:14:22
39.898972,116.37885,0,124,39833.4266666667,2009-01-20,10:14:24
39.898983,116.378768,0,125,39833.4266898148,2009-01-20,10:14:26
39.899008,116.378664,0,124,39833.426712963,2009-01-20,10:14:28
39.899025,116.378604,0,123,39833.426724537,2009-01-20,10:14:29
39.899045,116.378547,0,122,39833.4267361111,2009-01-20,10:14:30
39.899065,116.378481,0,122,39833.4267476852,2009-01-20,10:14:31
39.899086,116.378413,0,121,39833.4267592593,2009-01-20,10:14:32
39.899106,116.378348,0,121,39833.4267708333,2009-01-20,10:14:33
39.899117,116.378285,0,121,39833.4267824074,2009-01-20,10:14:34
39.899132,116.37822,0,121,39833.4267939815,2009-01-20,10:14:35
39.899131,116.378155,0,121,39833.4268055556,2009-01-20,10:14:36
39.899124,116.378088,0,122,39833.4268171296,2009-01-20,10:14:37
39.899121,116.378028,0,122,39833.4268287037,2009-01-20,10:14:38
39.899119,116.377915,0,124,39833.4268518519,2009-01-20,10:14:40
39.899107,116.377857,0,125,39833.4268634259,2009-01-20,10:14:41
39.8991,116.377797,0,126,39833.426875,2009-01-20,10:14:42
39.899078,116.377736,0,126,39833.4268865741,2009-01-20,10:14:43
39.899057,116.37767,0,128,39833.4268981481,2009-01-20,10:14:44
39.899041,116.377595,0,129,39833.4269097222,2009-01-20,10:14:45
39.899032,116.377517,0,130,39833.4269212963,2009-01-20,10:14:46
39.899028,116.377437,0,131,39833.4269328704,2009-01-20,10:14:47
39.899021,116.377354,0,132,39833.4269444444,2009-01-20,10:14:48
39.899008,116.377258,0,134,39833.4269560185,2009-01-20,10:14:49
39.898998,116.377164,0,135,39833.4269675926,2009-01-20,10:14:50
39.898979,116.377052,0,136,39833.4269791667,2009-01-20,10:14:51
39.898971,116.376935,0,137,39833.4269907407,2009-01-20,10:14:52
39.898967,116.376821,0,139,39833.4270023148,2009-01-20,10:14:53
39.898965,116.376708,0,140,39833.4270138889,2009-01-20,10:14:54
39.898965,116.37659,0,141,39833.427025463,2009-01-20,10:14:55
39.898958,116.376475,0,143,39833.427037037,2009-01-20,10:14:56
39.898953,116.376349,0,144,39833.4270486111,2009-01-20,10:14:57
39.898949,116.376224,0,146,39833.4270601852,2009-01-20,10:14:58
39.898944,116.3761,0,148,39833.4270717593,2009-01-20,10:14:59
39.898942,116.375974,0,150,39833.4270833333,2009-01-20,10:15:00
39.898943,116.37585,0,152,39833.4270949074,2009-01-20,10:15:01
39.898943,116.375727,0,153,39833.4271064815,2009-01-20,10:15:02
39.898943,116.375603,0,155,39833.4271180556,2009-01-20,10:15:03
39.898948,116.375474,0,156,39833.4271296296,2009-01-20,10:15:04
39.898945,116.375345,0,158,39833.4271412037,2009-01-20,10:15:05
39.898929,116.375212,0,158,39833.4271527778,2009-01-20,10:15:06
39.898914,116.37508,0,160,39833.4271643519,2009-01-20,10:15:07
39.898884,116.374948,0,161,39833.4271759259,2009-01-20,10:15:08
39.898862,116.374808,0,163,39833.4271875,2009-01-20,10:15:09
39.898839,116.374662,0,164,39833.4271990741,2009-01-20,10:15:10
39.89882,116.37452,0,167,39833.4272106481,2009-01-20,10:15:11
39.898801,116.374381,0,169,39833.4272222222,2009-01-20,10:15:12
39.898787,116.374244,0,172,39833.4272337963,2009-01-20,10:15:13
39.898775,116.374104,0,174,39833.4272453704,2009-01-20,10:15:14
39.898769,116.373961,0,177,39833.4272569444,2009-01-20,10:15:15
39.89876,116.373813,0,179,39833.4272685185,2009-01-20,10:15:16
39.89875,116.373672,0,182,39833.4272800926,2009-01-20,10:15:17
39.898743,116.373535,0,184,39833.4272916667,2009-01-20,10:15:18
39.898739,116.373404,0,187,39833.4273032407,2009-01-20,10:15:19
39.898716,116.373284,0,186,39833.4273148148,2009-01-20,10:15:20
39.898698,116.373167,0,185,39833.4273263889,2009-01-20,10:15:21
39.898692,116.373044,0,188,39833.427337963,2009-01-20,10:15:22
39.898668,116.372933,0,185,39833.427349537,2009-01-20,10:15:23
39.898652,116.372827,0,184,39833.4273611111,2009-01-20,10:15:24
39.898639,116.372722,0,184,39833.4273726852,2009-01-20,10:15:25
39.898627,116.372625,0,185,39833.4273842593,2009-01-20,10:15:26
39.898619,116.372536,0,185,39833.4273958333,2009-01-20,10:15:27
39.898612,116.372458,0,185,39833.4274074074,2009-01-20,10:15:28
39.898602,116.372384,0,185,39833.4274189815,2009-01-20,10:15:29
39.898593,116.372315,0,185,39833.4274305556,2009-01-20,10:15:30
39.898588,116.372254,0,184,39833.4274421296,2009-01-20,10:15:31
39.898586,116.37217,0,184,39833.4274652778,2009-01-20,10:15:33
39.898596,116.372103,0,191,39833.4275,2009-01-20,10:15:36
39.898602,116.37209,0,203,39833.4275578704,2009-01-20,10:15:41
39.898603,116.372042,0,215,39833.4276157407,2009-01-20,10:15:46
39.898587,116.372011,0,230,39833.4276736111,2009-01-20,10:15:51
39.898578,116.37199,0,237,39833.4277314815,2009-01-20,10:15:56
39.898584,116.371911,0,241,39833.4277777778,2009-01-20,10:16:00
39.8986,116.371842,0,246,39833.4278125,2009-01-20,10:16:03
39.898611,116.371777,0,249,39833.4278472222,2009-01-20,10:16:06
39.898638,116.371728,0,250,39833.4279050926,2009-01-20,10:16:11
39.898646,116.371709,0,249,39833.427962963,2009-01-20,10:16:16
39.898641,116.371623,0,246,39833.4280092593,2009-01-20,10:16:20
39.898638,116.371562,0,245,39833.4280324074,2009-01-20,10:16:22
39.898639,116.371494,0,243,39833.4280555556,2009-01-20,10:16:24
39.898639,116.371415,0,241,39833.4280787037,2009-01-20,10:16:26
39.898636,116.371325,0,238,39833.4281018519,2009-01-20,10:16:28
39.898626,116.371245,0,234,39833.428125,2009-01-20,10:16:30
39.898615,116.371158,0,230,39833.4281597222,2009-01-20,10:16:33
39.898618,116.371065,0,227,39833.4281828704,2009-01-20,10:16:35
39.898619,116.370961,0,226,39833.4282060185,2009-01-20,10:16:37
39.898624,116.370864,0,227,39833.4282291667,2009-01-20,10:16:39
39.898626,116.370805,0,227,39833.4282407407,2009-01-20,10:16:40
39.898627,116.370688,0,227,39833.4282638889,2009-01-20,10:16:42
39.898624,116.370628,0,227,39833.428275463,2009-01-20,10:16:43
39.89862,116.370526,0,226,39833.4282986111,2009-01-20,10:16:45
39.898617,116.370445,0,225,39833.4283217593,2009-01-20,10:16:47
39.898621,116.370384,0,224,39833.4283564815,2009-01-20,10:16:50
39.898623,116.370317,0,223,39833.4284027778,2009-01-20,10:16:54
39.898622,116.370257,0,227,39833.4284606481,2009-01-20,10:16:59
39.898638,116.3702,0,233,39833.4284953704,2009-01-20,10:17:02
39.898659,116.370127,0,238,39833.4285300926,2009-01-20,10:17:05
39.898692,116.370073,0,242,39833.4285648148,2009-01-20,10:17:08
39.898723,116.370023,0,248,39833.4286111111,2009-01-20,10:17:12
39.898737,116.369981,0,256,39833.4286689815,2009-01-20,10:17:17
39.898743,116.369912,0,262,39833.4287152778,2009-01-20,10:17:21
39.898765,116.369869,0,271,39833.4287615741,2009-01-20,10:17:25
39.898789,116.369857,0,285,39833.4288194444,2009-01-20,10:17:30
39.898819,116.369838,0,301,39833.4288773148,2009-01-20,10:17:35
39.898806,116.369818,0,315,39833.4289351852,2009-01-20,10:17:40
39.898797,116.369863,0,323,39833.4289930556,2009-01-20,10:17:45
39.898779,116.369928,0,325,39833.4290277778,2009-01-20,10:17:48
39.89874,116.369969,0,328,39833.4290509259,2009-01-20,10:17:50
39.898682,116.369989,0,331,39833.4290740741,2009-01-20,10:17:52
39.898631,116.370011,0,335,39833.4290972222,2009-01-20,10:17:54
39.898581,116.370039,0,338,39833.4291203704,2009-01-20,10:17:56
39.898529,116.370068,0,342,39833.4291435185,2009-01-20,10:17:58
39.898514,116.370115,0,326,39833.4291782407,2009-01-20,10:18:01
39.898495,116.370155,0,332,39833.4292361111,2009-01-20,10:18:06
39.898469,116.37019,0,339,39833.4292939815,2009-01-20,10:18:11
39.898455,116.370151,0,346,39833.4293518519,2009-01-20,10:18:16
39.89845,116.370123,0,353,39833.4294097222,2009-01-20,10:18:21
39.898441,116.370115,0,354,39833.4294675926,2009-01-20,10:18:26
39.898434,116.370093,0,354,39833.429525463,2009-01-20,10:18:31
39.898418,116.370067,0,354,39833.4295833333,2009-01-20,10:18:36
39.898406,116.370012,0,343,39833.4296412037,2009-01-20,10:18:41
39.898395,116.369996,0,324,39833.4296875,2009-01-20,10:18:45
39.898394,116.37002,0,308,39833.4297337963,2009-01-20,10:18:49
39.898495,116.368692,0,91,39833.4307060185,2009-01-20,10:20:13
39.898535,116.368571,0,93,39833.4307175926,2009-01-20,10:20:14
39.89855,116.368504,0,90,39833.4307291667,2009-01-20,10:20:15
39.898566,116.368439,0,85,39833.4307523148,2009-01-20,10:20:17
39.89855,116.368401,0,88,39833.4308101852,2009-01-20,10:20:22
39.89856,116.368427,0,89,39833.4308680556,2009-01-20,10:20:27
39.898579,116.368474,0,90,39833.4309259259,2009-01-20,10:20:32
39.898572,116.368518,0,92,39833.4309837963,2009-01-20,10:20:37
39.898545,116.368543,0,94,39833.4310416667,2009-01-20,10:20:42
39.898529,116.368491,0,98,39833.431099537,2009-01-20,10:20:47
39.898511,116.368429,0,100,39833.4311458333,2009-01-20,10:20:51
39.898483,116.368415,0,101,39833.4312037037,2009-01-20,10:20:56
39.898499,116.368403,0,104,39833.4312615741,2009-01-20,10:21:01
39.898512,116.368386,0,106,39833.4313194444,2009-01-20,10:21:06
39.898516,116.368327,0,108,39833.4313541667,2009-01-20,10:21:09
39.89853,116.368282,0,108,39833.431412037,2009-01-20,10:21:14
39.898526,116.36834,0,109,39833.4314467593,2009-01-20,10:21:17
39.898532,116.368274,0,109,39833.4314814815,2009-01-20,10:21:20
39.898558,116.368234,0,111,39833.4315393518,2009-01-20,10:21:25
39.898547,116.368231,0,112,39833.4315972222,2009-01-20,10:21:30
39.898543,116.368194,0,111,39833.4316550926,2009-01-20,10:21:35
39.898546,116.368203,0,109,39833.431712963,2009-01-20,10:21:40
39.898551,116.368237,0,108,39833.4317708333,2009-01-20,10:21:45
39.898566,116.368292,0,107,39833.4318287037,2009-01-20,10:21:50
39.898566,116.368292,0,107,39833.4318634259,2009-01-20,10:21:53
39.898569,116.368296,0,108,39833.4318865741,2009-01-20,10:21:55
39.898593,116.368355,0,107,39833.4319212963,2009-01-20,10:21:58
39.898616,116.368416,0,107,39833.4319791667,2009-01-20,10:22:03
39.898613,116.368407,0,108,39833.432037037,2009-01-20,10:22:08
39.898598,116.368379,0,111,39833.4320949074,2009-01-20,10:22:13
39.898553,116.368396,0,112,39833.4321412037,2009-01-20,10:22:17
39.898532,116.368417,0,113,39833.4321990741,2009-01-20,10:22:22
39.89851,116.368418,0,112,39833.4322569444,2009-01-20,10:22:27
39.898505,116.368352,0,112,39833.4322800926,2009-01-20,10:22:29
39.898513,116.368252,0,112,39833.4323032407,2009-01-20,10:22:31
39.89851,116.368146,0,112,39833.4323263889,2009-01-20,10:22:33
39.898511,116.368081,0,112,39833.432337963,2009-01-20,10:22:34
39.898505,116.368016,0,113,39833.432349537,2009-01-20,10:22:35
39.8985,116.367946,0,113,39833.4323611111,2009-01-20,10:22:36
39.898496,116.367879,0,113,39833.4323726852,2009-01-20,10:22:37
39.898494,116.36781,0,113,39833.4323842593,2009-01-20,10:22:38
39.898494,116.367741,0,113,39833.4323958333,2009-01-20,10:22:39
39.898496,116.367671,0,113,39833.4324074074,2009-01-20,10:22:40
39.898493,116.367599,0,113,39833.4324189815,2009-01-20,10:22:41
39.89849,116.367533,0,113,39833.4324305556,2009-01-20,10:22:42
39.898485,116.367463,0,113,39833.4324421296,2009-01-20,10:22:43
39.898481,116.367394,0,112,39833.4324537037,2009-01-20,10:22:44
39.898482,116.367326,0,112,39833.4324652778,2009-01-20,10:22:45
39.898476,116.367265,0,112,39833.4324768518,2009-01-20,10:22:46
39.898475,116.367204,0,111,39833.4324884259,2009-01-20,10:22:47
39.898461,116.367091,0,110,39833.4325115741,2009-01-20,10:22:49
39.898451,116.367028,0,110,39833.4325231481,2009-01-20,10:22:50
39.898446,116.366964,0,110,39833.4325347222,2009-01-20,10:22:51
39.898443,116.366892,0,110,39833.4325462963,2009-01-20,10:22:52
39.898439,116.366818,0,110,39833.4325578704,2009-01-20,10:22:53
39.898434,116.366741,0,110,39833.4325694444,2009-01-20,10:22:54
39.898429,116.36666,0,110,39833.4325810185,2009-01-20,10:22:55
39.898428,116.366569,0,110,39833.4325925926,2009-01-20,10:22:56
39.898428,116.366473,0,110,39833.4326041667,2009-01-20,10:22:57
39.898429,116.366374,0,110,39833.4326157407,2009-01-20,10:22:58
39.898426,116.36627,0,110,39833.4326273148,2009-01-20,10:22:59
39.898424,116.366156,0,110,39833.4326388889,2009-01-20,10:23:00
39.89842,116.366043,0,109,39833.432650463,2009-01-20,10:23:01
39.898418,116.365929,0,109,39833.432662037,2009-01-20,10:23:02
39.898416,116.365818,0,109,39833.4326736111,2009-01-20,10:23:03
39.898411,116.365704,0,109,39833.4326851852,2009-01-20,10:23:04
39.898406,116.365592,0,109,39833.4326967593,2009-01-20,10:23:05
39.898407,116.365473,0,109,39833.4327083333,2009-01-20,10:23:06
39.898418,116.365355,0,110,39833.4327199074,2009-01-20,10:23:07
39.898421,116.365243,0,110,39833.4327314815,2009-01-20,10:23:08
39.898419,116.365131,0,110,39833.4327430556,2009-01-20,10:23:09
39.898419,116.365024,0,110,39833.4327546296,2009-01-20,10:23:10
39.898417,116.364918,0,110,39833.4327662037,2009-01-20,10:23:11
39.898416,116.364816,0,111,39833.4327777778,2009-01-20,10:23:12
39.898415,116.364716,0,111,39833.4327893518,2009-01-20,10:23:13
39.898415,116.364616,0,112,39833.4328009259,2009-01-20,10:23:14
39.898414,116.36451,0,112,39833.4328125,2009-01-20,10:23:15
39.898412,116.364404,0,112,39833.4328240741,2009-01-20,10:23:16
39.898414,116.364297,0,112,39833.4328356481,2009-01-20,10:23:17
39.898417,116.364193,0,113,39833.4328472222,2009-01-20,10:23:18
39.898423,116.364087,0,112,39833.4328587963,2009-01-20,10:23:19
39.898428,116.363983,0,111,39833.4328703704,2009-01-20,10:23:20
39.898433,116.363884,0,111,39833.4328819444,2009-01-20,10:23:21
39.898439,116.363788,0,110,39833.4328935185,2009-01-20,10:23:22
39.898448,116.363689,0,109,39833.4329050926,2009-01-20,10:23:23
39.898449,116.363593,0,108,39833.4329166667,2009-01-20,10:23:24
39.898451,116.363492,0,107,39833.4329282407,2009-01-20,10:23:25
39.898443,116.363387,0,106,39833.4329398148,2009-01-20,10:23:26
39.898438,116.36328,0,105,39833.4329513889,2009-01-20,10:23:27
39.898437,116.36317,0,105,39833.432962963,2009-01-20,10:23:28
39.898428,116.363057,0,104,39833.432974537,2009-01-20,10:23:29
39.898418,116.362945,0,103,39833.4329861111,2009-01-20,10:23:30
39.898409,116.362832,0,103,39833.4329976852,2009-01-20,10:23:31
39.898403,116.362726,0,102,39833.4330092593,2009-01-20,10:23:32
39.898393,116.362622,0,101,39833.4330208333,2009-01-20,10:23:33
39.898387,116.362522,0,101,39833.4330324074,2009-01-20,10:23:34
39.898379,116.362428,0,100,39833.4330439815,2009-01-20,10:23:35
39.898375,116.362338,0,100,39833.4330555556,2009-01-20,10:23:36
39.898371,116.362245,0,100,39833.4330671296,2009-01-20,10:23:37
39.898366,116.362154,0,99,39833.4330787037,2009-01-20,10:23:38
39.898366,116.362065,0,99,39833.4330902778,2009-01-20,10:23:39
39.898358,116.361976,0,99,39833.4331018519,2009-01-20,10:23:40
39.898352,116.361886,0,99,39833.4331134259,2009-01-20,10:23:41
39.898352,116.361794,0,99,39833.433125,2009-01-20,10:23:42
39.89835,116.361695,0,99,39833.4331365741,2009-01-20,10:23:43
39.898357,116.361595,0,99,39833.4331481481,2009-01-20,10:23:44
39.898359,116.361493,0,99,39833.4331597222,2009-01-20,10:23:45
39.89836,116.361388,0,100,39833.4331712963,2009-01-20,10:23:46
39.89836,116.361279,0,100,39833.4331828704,2009-01-20,10:23:47
39.898358,116.361167,0,100,39833.4331944444,2009-01-20,10:23:48
39.898358,116.361056,0,100,39833.4332060185,2009-01-20,10:23:49
39.898362,116.360945,0,100,39833.4332175926,2009-01-20,10:23:50
39.898364,116.360837,0,101,39833.4332291667,2009-01-20,10:23:51
39.898365,116.360733,0,101,39833.4332407407,2009-01-20,10:23:52
39.898365,116.360632,0,101,39833.4332523148,2009-01-20,10:23:53
39.898363,116.360532,0,101,39833.4332638889,2009-01-20,10:23:54
39.898355,116.360431,0,102,39833.433275463,2009-01-20,10:23:55
39.898348,116.360333,0,102,39833.433287037,2009-01-20,10:23:56
39.898339,116.360235,0,103,39833.4332986111,2009-01-20,10:23:57
39.89832,116.360136,0,103,39833.4333101852,2009-01-20,10:23:58
39.898321,116.360038,0,104,39833.4333217593,2009-01-20,10:23:59
39.898295,116.359929,0,104,39833.4333333333,2009-01-20,10:24:00
39.898271,116.359823,0,104,39833.4333449074,2009-01-20,10:24:01
39.898244,116.359716,0,104,39833.4333564815,2009-01-20,10:24:02
39.898244,116.35961,0,105,39833.4333680556,2009-01-20,10:24:03
39.898234,116.3595,0,106,39833.4333796296,2009-01-20,10:24:04
39.898217,116.359379,0,106,39833.4333912037,2009-01-20,10:24:05
39.898208,116.359266,0,106,39833.4334027778,2009-01-20,10:24:06
39.898213,116.359159,0,107,39833.4334143519,2009-01-20,10:24:07
39.89821,116.359055,0,107,39833.4334259259,2009-01-20,10:24:08
39.898219,116.358956,0,108,39833.4334375,2009-01-20,10:24:09
39.898217,116.358868,0,109,39833.4334490741,2009-01-20,10:24:10
39.898215,116.358784,0,109,39833.4334606482,2009-01-20,10:24:11
39.898215,116.358701,0,110,39833.4334722222,2009-01-20,10:24:12
39.898216,116.35862,0,111,39833.4334837963,2009-01-20,10:24:13
39.89822,116.358538,0,112,39833.4334953704,2009-01-20,10:24:14
39.898222,116.358461,0,113,39833.4335069444,2009-01-20,10:24:15
39.898218,116.358382,0,114,39833.4335185185,2009-01-20,10:24:16
39.898218,116.358303,0,115,39833.4335300926,2009-01-20,10:24:17
39.898218,116.358228,0,116,39833.4335416667,2009-01-20,10:24:18
39.898218,116.358155,0,117,39833.4335532407,2009-01-20,10:24:19
39.898216,116.358082,0,118,39833.4335648148,2009-01-20,10:24:20
39.898213,116.358011,0,119,39833.4335763889,2009-01-20,10:24:21
39.898205,116.357938,0,121,39833.433587963,2009-01-20,10:24:22
39.898197,116.357869,0,122,39833.433599537,2009-01-20,10:24:23
39.89819,116.357803,0,124,39833.4336111111,2009-01-20,10:24:24
39.898174,116.35774,0,125,39833.4336226852,2009-01-20,10:24:25
39.898155,116.357676,0,126,39833.4336342593,2009-01-20,10:24:26
39.89814,116.357621,0,128,39833.4336458333,2009-01-20,10:24:27
39.898127,116.357549,0,131,39833.4336689815,2009-01-20,10:24:29
39.898107,116.357497,0,137,39833.4337152778,2009-01-20,10:24:33
39.898116,116.357473,0,144,39833.4337731482,2009-01-20,10:24:38
39.898126,116.357489,0,148,39833.4338310185,2009-01-20,10:24:43
39.898133,116.357533,0,153,39833.4338888889,2009-01-20,10:24:48
39.898094,116.357571,0,155,39833.4339351852,2009-01-20,10:24:52
39.898066,116.357586,0,159,39833.4339930556,2009-01-20,10:24:57
39.898066,116.357586,0,159,39833.4340277778,2009-01-20,10:25:00
39.898064,116.357591,0,160,39833.4340509259,2009-01-20,10:25:02
39.898078,116.357591,0,161,39833.4341087963,2009-01-20,10:25:07
39.898113,116.357596,0,162,39833.4341666667,2009-01-20,10:25:12
39.898135,116.357586,0,163,39833.434224537,2009-01-20,10:25:17
39.898136,116.35754,0,157,39833.4343981481,2009-01-20,10:25:32
39.898158,116.357534,0,154,39833.4345717593,2009-01-20,10:25:47
39.898167,116.357536,0,154,39833.4346875,2009-01-20,10:25:57
39.898167,116.357536,0,154,39833.4347222222,2009-01-20,10:26:00
39.898171,116.357538,0,154,39833.4347453704,2009-01-20,10:26:02
39.898171,116.357553,0,154,39833.4352083333,2009-01-20,10:26:42
39.898175,116.357553,0,154,39833.4354976852,2009-01-20,10:27:07
39.898178,116.357553,0,154,39833.4356712963,2009-01-20,10:27:22
39.898178,116.357553,0,154,39833.4357060185,2009-01-20,10:27:25
39.898178,116.357553,0,154,39833.4357291667,2009-01-20,10:27:27
39.898096,116.357555,0,157,39833.4357523148,2009-01-20,10:27:29
39.898053,116.357539,0,161,39833.435775463,2009-01-20,10:27:31
39.898089,116.357483,0,166,39833.4358101852,2009-01-20,10:27:34
39.898072,116.357415,0,171,39833.4358449074,2009-01-20,10:27:37
39.898077,116.35734,0,174,39833.4358680556,2009-01-20,10:27:39
39.898062,116.357233,0,176,39833.4358912037,2009-01-20,10:27:41
39.898057,116.357171,0,177,39833.4359027778,2009-01-20,10:27:42
39.898054,116.357101,0,177,39833.4359143519,2009-01-20,10:27:43
39.89805,116.357017,0,178,39833.4359259259,2009-01-20,10:27:44
39.898047,116.356925,0,178,39833.4359375,2009-01-20,10:27:45
39.898042,116.356836,0,177,39833.4359490741,2009-01-20,10:27:46
39.898031,116.356745,0,176,39833.4359606481,2009-01-20,10:27:47
39.898022,116.356647,0,176,39833.4359722222,2009-01-20,10:27:48
39.898022,116.356547,0,176,39833.4359837963,2009-01-20,10:27:49
39.898023,116.356447,0,176,39833.4359953704,2009-01-20,10:27:50
39.898025,116.356347,0,176,39833.4360069444,2009-01-20,10:27:51
39.898023,116.356246,0,175,39833.4360185185,2009-01-20,10:27:52
39.898024,116.356139,0,176,39833.4360300926,2009-01-20,10:27:53
39.89802,116.356032,0,176,39833.4360416667,2009-01-20,10:27:54
39.898022,116.355924,0,177,39833.4360532407,2009-01-20,10:27:55
39.898021,116.355819,0,178,39833.4360648148,2009-01-20,10:27:56
39.898025,116.355712,0,179,39833.4360763889,2009-01-20,10:27:57
39.898024,116.355617,0,182,39833.436087963,2009-01-20,10:27:58
39.898028,116.355525,0,184,39833.436099537,2009-01-20,10:27:59
39.898035,116.355438,0,186,39833.4361111111,2009-01-20,10:28:00
39.898045,116.355352,0,187,39833.4361226852,2009-01-20,10:28:01
39.898051,116.355286,0,188,39833.4361342593,2009-01-20,10:28:02
39.898052,116.355227,0,188,39833.4361458333,2009-01-20,10:28:03
39.898037,116.355152,0,193,39833.4361689815,2009-01-20,10:28:05
39.898013,116.355111,0,199,39833.4362268519,2009-01-20,10:28:10
39.898031,116.355066,0,205,39833.4362847222,2009-01-20,10:28:15
39.898047,116.355051,0,209,39833.4363425926,2009-01-20,10:28:20
39.898051,116.354985,0,213,39833.4363888889,2009-01-20,10:28:24
39.89805,116.354923,0,217,39833.4364236111,2009-01-20,10:28:27
39.898047,116.354829,0,221,39833.4364583333,2009-01-20,10:28:30
39.898054,116.354734,0,223,39833.4364814815,2009-01-20,10:28:32
39.89806,116.354674,0,223,39833.4364930556,2009-01-20,10:28:33
39.898065,116.354614,0,224,39833.4365046296,2009-01-20,10:28:34
39.898073,116.354544,0,225,39833.4365162037,2009-01-20,10:28:35
39.898081,116.354476,0,225,39833.4365277778,2009-01-20,10:28:36
39.898087,116.354406,0,225,39833.4365393519,2009-01-20,10:28:37
39.898096,116.354335,0,225,39833.4365509259,2009-01-20,10:28:38
39.898108,116.35426,0,226,39833.4365625,2009-01-20,10:28:39
39.898119,116.354182,0,226,39833.4365740741,2009-01-20,10:28:40
39.898138,116.354102,0,227,39833.4365856481,2009-01-20,10:28:41
39.898149,116.354021,0,227,39833.4365972222,2009-01-20,10:28:42
39.898159,116.353941,0,227,39833.4366087963,2009-01-20,10:28:43
39.898185,116.353856,0,227,39833.4366203704,2009-01-20,10:28:44
39.898198,116.353771,0,227,39833.4366319444,2009-01-20,10:28:45
39.898224,116.353681,0,227,39833.4366435185,2009-01-20,10:28:46
39.898254,116.353594,0,227,39833.4366550926,2009-01-20,10:28:47
39.898291,116.353502,0,227,39833.4366666667,2009-01-20,10:28:48
39.89834,116.353412,0,227,39833.4366782407,2009-01-20,10:28:49
39.898392,116.353322,0,226,39833.4366898148,2009-01-20,10:28:50
39.898448,116.353235,0,226,39833.4367013889,2009-01-20,10:28:51
39.898502,116.353148,0,226,39833.436712963,2009-01-20,10:28:52
39.898557,116.35305,0,227,39833.436724537,2009-01-20,10:28:53
39.898608,116.352952,0,227,39833.4367361111,2009-01-20,10:28:54
39.898655,116.352852,0,228,39833.4367476852,2009-01-20,10:28:55
39.898707,116.352751,0,228,39833.4367592593,2009-01-20,10:28:56
39.898757,116.352641,0,228,39833.4367708333,2009-01-20,10:28:57
39.89881,116.352536,0,228,39833.4367824074,2009-01-20,10:28:58
39.898868,116.352428,0,225,39833.4367939815,2009-01-20,10:28:59
39.898935,116.352319,0,225,39833.4368055556,2009-01-20,10:29:00
39.899001,116.352207,0,224,39833.4368171296,2009-01-20,10:29:01
39.899078,116.352111,0,224,39833.4368287037,2009-01-20,10:29:02
39.899154,116.352016,0,225,39833.4368402778,2009-01-20,10:29:03
39.899229,116.351921,0,224,39833.4368518519,2009-01-20,10:29:04
39.899304,116.351836,0,225,39833.4368634259,2009-01-20,10:29:05
39.899375,116.35175,0,226,39833.436875,2009-01-20,10:29:06
39.899449,116.351669,0,227,39833.4368865741,2009-01-20,10:29:07
39.899523,116.351593,0,227,39833.4368981481,2009-01-20,10:29:08
39.899598,116.351521,0,228,39833.4369097222,2009-01-20,10:29:09
39.899668,116.35145,0,229,39833.4369212963,2009-01-20,10:29:10
39.899733,116.351385,0,229,39833.4369328704,2009-01-20,10:29:11
39.899797,116.35132,0,229,39833.4369444444,2009-01-20,10:29:12
39.899865,116.351257,0,230,39833.4369560185,2009-01-20,10:29:13
39.899933,116.35119,0,230,39833.4369675926,2009-01-20,10:29:14
39.900004,116.351128,0,229,39833.4369791667,2009-01-20,10:29:15
39.900079,116.351073,0,228,39833.4369907407,2009-01-20,10:29:16
39.900153,116.35102,0,229,39833.4370023148,2009-01-20,10:29:17
39.900228,116.350967,0,230,39833.4370138889,2009-01-20,10:29:18
39.900301,116.350909,0,232,39833.437025463,2009-01-20,10:29:19
39.900379,116.350834,0,232,39833.437037037,2009-01-20,10:29:20
39.900456,116.350771,0,234,39833.4370486111,2009-01-20,10:29:21
39.900532,116.350717,0,235,39833.4370601852,2009-01-20,10:29:22
39.900606,116.350667,0,237,39833.4370717593,2009-01-20,10:29:23
39.90068,116.350625,0,238,39833.4370833333,2009-01-20,10:29:24
39.900753,116.350589,0,239,39833.4370949074,2009-01-20,10:29:25
39.900828,116.350557,0,239,39833.4371064815,2009-01-20,10:29:26
39.900905,116.350529,0,240,39833.4371180556,2009-01-20,10:29:27
39.900982,116.350502,0,241,39833.4371296296,2009-01-20,10:29:28
39.901059,116.350482,0,243,39833.4371412037,2009-01-20,10:29:29
39.901141,116.350458,0,243,39833.4371527778,2009-01-20,10:29:30
39.901224,116.350431,0,244,39833.4371643519,2009-01-20,10:29:31
39.901308,116.350411,0,245,39833.4371759259,2009-01-20,10:29:32
39.901392,116.350389,0,247,39833.4371875,2009-01-20,10:29:33
39.901475,116.350372,0,248,39833.4371990741,2009-01-20,10:29:34
39.901572,116.350379,0,249,39833.4372106481,2009-01-20,10:29:35
39.90168,116.350413,0,249,39833.4372222222,2009-01-20,10:29:36
39.901788,116.350455,0,248,39833.4372337963,2009-01-20,10:29:37
39.901878,116.350464,0,249,39833.4372453704,2009-01-20,10:29:38
39.901965,116.350481,0,249,39833.4372569444,2009-01-20,10:29:39
39.902048,116.350495,0,250,39833.4372685185,2009-01-20,10:29:40
39.902121,116.350501,0,252,39833.4372800926,2009-01-20,10:29:41
39.902196,116.350506,0,255,39833.4372916667,2009-01-20,10:29:42
39.90227,116.350504,0,258,39833.4373032407,2009-01-20,10:29:43
39.902336,116.3505,0,261,39833.4373148148,2009-01-20,10:29:44
39.902401,116.350497,0,264,39833.4373263889,2009-01-20,10:29:45
39.902456,116.350489,0,267,39833.437337963,2009-01-20,10:29:46
39.902508,116.350479,0,270,39833.437349537,2009-01-20,10:29:47
39.902559,116.350465,0,273,39833.4373611111,2009-01-20,10:29:48
39.902606,116.350451,0,276,39833.4373726852,2009-01-20,10:29:49
39.902654,116.350444,0,279,39833.4373842593,2009-01-20,10:29:50
39.90273,116.350437,0,286,39833.4374074074,2009-01-20,10:29:52
39.902801,116.350442,0,292,39833.4374305556,2009-01-20,10:29:54
39.902861,116.350457,0,298,39833.4374537037,2009-01-20,10:29:56
39.902909,116.350482,0,304,39833.4374768519,2009-01-20,10:29:58
39.902956,116.350499,0,312,39833.4375115741,2009-01-20,10:30:01
39.903012,116.350499,0,323,39833.4375578704,2009-01-20,10:30:05
39.903067,116.350502,0,332,39833.4375925926,2009-01-20,10:30:08
39.903117,116.350509,0,338,39833.4376157407,2009-01-20,10:30:10
39.903175,116.350519,0,342,39833.4376388889,2009-01-20,10:30:12
39.903236,116.350517,0,346,39833.437662037,2009-01-20,10:30:14
39.9033,116.350533,0,350,39833.4376851852,2009-01-20,10:30:16
39.903338,116.350569,0,350,39833.4376967593,2009-01-20,10:30:17
39.90338,116.350613,0,349,39833.4377083333,2009-01-20,10:30:18
39.90344,116.350641,0,347,39833.4377314815,2009-01-20,10:30:20
39.903477,116.350669,0,324,39833.4377430556,2009-01-20,10:30:21
39.903549,116.350701,0,316,39833.4377662037,2009-01-20,10:30:23
39.903589,116.350724,0,312,39833.4377777778,2009-01-20,10:30:24
39.903663,116.350778,0,307,39833.4378009259,2009-01-20,10:30:26
39.90372,116.350821,0,305,39833.4378240741,2009-01-20,10:30:28
39.903763,116.350869,0,302,39833.4378472222,2009-01-20,10:30:30
39.903807,116.350919,0,301,39833.4378703704,2009-01-20,10:30:32
39.903855,116.350965,0,300,39833.4378935185,2009-01-20,10:30:34
39.903911,116.351007,0,299,39833.4379166667,2009-01-20,10:30:36
39.903987,116.350979,0,292,39833.4379398148,2009-01-20,10:30:38
39.904031,116.350959,0,286,39833.4379513889,2009-01-20,10:30:39
39.904111,116.350945,0,271,39833.437962963,2009-01-20,10:30:40
39.904187,116.350925,0,258,39833.437974537,2009-01-20,10:30:41
39.904262,116.350893,0,249,39833.4379861111,2009-01-20,10:30:42
39.904331,116.350856,0,242,39833.4379976852,2009-01-20,10:30:43
39.904394,116.350815,0,237,39833.4380092593,2009-01-20,10:30:44
39.904444,116.350765,0,239,39833.4380208333,2009-01-20,10:30:45
39.904488,116.350723,0,237,39833.4380324074,2009-01-20,10:30:46
39.904529,116.350687,0,235,39833.4380439815,2009-01-20,10:30:47
39.904565,116.35064,0,233,39833.4380555556,2009-01-20,10:30:48
39.904603,116.350592,0,231,39833.4380671296,2009-01-20,10:30:49
39.904642,116.35055,0,229,39833.4380787037,2009-01-20,10:30:50
39.904684,116.35052,0,229,39833.4380902778,2009-01-20,10:30:51
39.904725,116.350493,0,229,39833.4381018518,2009-01-20,10:30:52
39.904767,116.35047,0,229,39833.4381134259,2009-01-20,10:30:53
39.904811,116.35045,0,229,39833.438125,2009-01-20,10:30:54
39.904857,116.35044,0,229,39833.4381365741,2009-01-20,10:30:55
39.904909,116.350449,0,227,39833.4381481481,2009-01-20,10:30:56
39.904967,116.350461,0,225,39833.4381597222,2009-01-20,10:30:57
39.905027,116.350464,0,225,39833.4381712963,2009-01-20,10:30:58
39.905091,116.350467,0,225,39833.4381828704,2009-01-20,10:30:59
39.905158,116.35046,0,226,39833.4381944444,2009-01-20,10:31:00
39.905225,116.350459,0,226,39833.4382060185,2009-01-20,10:31:01
39.905294,116.350458,0,226,39833.4382175926,2009-01-20,10:31:02
39.905363,116.350456,0,228,39833.4382291667,2009-01-20,10:31:03
39.905431,116.350459,0,228,39833.4382407407,2009-01-20,10:31:04
39.905499,116.350462,0,229,39833.4382523148,2009-01-20,10:31:05
39.905568,116.350464,0,230,39833.4382638889,2009-01-20,10:31:06
39.905634,116.350464,0,232,39833.438275463,2009-01-20,10:31:07
39.905699,116.350467,0,235,39833.438287037,2009-01-20,10:31:08
39.905762,116.350474,0,237,39833.4382986111,2009-01-20,10:31:09
39.905824,116.350482,0,239,39833.4383101852,2009-01-20,10:31:10
39.905887,116.350489,0,241,39833.4383217593,2009-01-20,10:31:11
39.905949,116.350496,0,243,39833.4383333333,2009-01-20,10:31:12
39.906011,116.350504,0,244,39833.4383449074,2009-01-20,10:31:13
39.910865,116.34989,0,559,39833.4387847222,2009-01-20,10:31:51
39.910566,116.349978,0,487,39833.4387962963,2009-01-20,10:31:52
39.910343,116.350041,0,442,39833.4388078704,2009-01-20,10:31:53
39.910192,116.350147,0,411,39833.4388194444,2009-01-20,10:31:54
39.910115,116.350208,0,389,39833.4388310185,2009-01-20,10:31:55
39.910033,116.350278,0,372,39833.4388425926,2009-01-20,10:31:56
39.909972,116.350354,0,360,39833.4388541667,2009-01-20,10:31:57
39.909912,116.350422,0,350,39833.4388657407,2009-01-20,10:31:58
39.909865,116.350483,0,342,39833.4388773148,2009-01-20,10:31:59
39.909812,116.35054,0,336,39833.4388888889,2009-01-20,10:32:00
39.909763,116.350592,0,331,39833.438900463,2009-01-20,10:32:01
39.909755,116.350639,0,317,39833.4389467593,2009-01-20,10:32:05
39.909825,116.350669,0,312,39833.4389814815,2009-01-20,10:32:08
39.909872,116.350669,0,311,39833.4389930556,2009-01-20,10:32:09
39.910809,116.350505,0,291,39833.4393634259,2009-01-20,10:32:41
39.910791,116.350509,0,291,39833.4394212963,2009-01-20,10:32:46
39.910637,116.350551,0,283,39833.4394444444,2009-01-20,10:32:48
39.910525,116.35057,0,278,39833.4394560185,2009-01-20,10:32:49
39.910421,116.350576,0,273,39833.4394675926,2009-01-20,10:32:50
39.910331,116.350586,0,271,39833.4394791667,2009-01-20,10:32:51
39.910252,116.350585,0,269,39833.4394907407,2009-01-20,10:32:52
39.910152,116.350575,0,264,39833.4395023148,2009-01-20,10:32:53
39.9101,116.350555,0,261,39833.4395138889,2009-01-20,10:32:54
39.910051,116.350551,0,256,39833.439525463,2009-01-20,10:32:55
39.909979,116.35053,0,251,39833.4395486111,2009-01-20,10:32:57
39.909931,116.350523,0,243,39833.4395717593,2009-01-20,10:32:59
39.909878,116.350531,0,237,39833.4396064815,2009-01-20,10:33:02
39.909819,116.350531,0,231,39833.4396412037,2009-01-20,10:33:05
39.909763,116.350541,0,225,39833.4396643518,2009-01-20,10:33:07
39.909715,116.350541,0,223,39833.4396990741,2009-01-20,10:33:10
39.90973,116.35049,0,220,39833.4397569444,2009-01-20,10:33:15
39.909794,116.350477,0,221,39833.4397916667,2009-01-20,10:33:18
39.909844,116.350477,0,222,39833.4398148148,2009-01-20,10:33:20
39.909903,116.350494,0,227,39833.439849537,2009-01-20,10:33:23
39.909948,116.350526,0,234,39833.4398842593,2009-01-20,10:33:26
39.90999,116.350554,0,239,39833.4399189815,2009-01-20,10:33:29
39.91005,116.350595,0,245,39833.4399537037,2009-01-20,10:33:32
39.9101,116.35061,0,249,39833.4399768518,2009-01-20,10:33:34
39.91015,116.350605,0,251,39833.44,2009-01-20,10:33:36
39.910206,116.350617,0,258,39833.4400462963,2009-01-20,10:33:40
39.910251,116.350618,0,264,39833.4400810185,2009-01-20,10:33:43
39.910301,116.35061,0,276,39833.4401273148,2009-01-20,10:33:47
39.910348,116.350617,0,288,39833.440162037,2009-01-20,10:33:50
39.910392,116.350621,0,295,39833.4401851852,2009-01-20,10:33:52
39.910456,116.350623,0,302,39833.4402083333,2009-01-20,10:33:54
39.910534,116.350619,0,309,39833.4402314815,2009-01-20,10:33:56
39.910611,116.350615,0,316,39833.4402546296,2009-01-20,10:33:58
39.910692,116.350609,0,324,39833.4402777778,2009-01-20,10:34:00
39.910778,116.350601,0,332,39833.4403009259,2009-01-20,10:34:02
39.910825,116.350595,0,338,39833.4403125,2009-01-20,10:34:03
39.910904,116.350589,0,349,39833.4403356481,2009-01-20,10:34:05
39.910975,116.350588,0,364,39833.4403587963,2009-01-20,10:34:07
39.91104,116.35059,0,379,39833.4403819444,2009-01-20,10:34:09
39.911087,116.350598,0,385,39833.4404050926,2009-01-20,10:34:11
39.911129,116.350621,0,376,39833.4404398148,2009-01-20,10:34:14
39.911183,116.35065,0,368,39833.440474537,2009-01-20,10:34:17
39.911237,116.350638,0,359,39833.4405092593,2009-01-20,10:34:20
39.911271,116.350629,0,348,39833.4405439815,2009-01-20,10:34:23
39.911254,116.350624,0,335,39833.4406018518,2009-01-20,10:34:28
39.911278,116.350607,0,333,39833.440775463,2009-01-20,10:34:43
39.911369,116.350642,0,333,39833.4407986111,2009-01-20,10:34:45
39.911441,116.350671,0,333,39833.4408101852,2009-01-20,10:34:46
39.911503,116.350697,0,335,39833.4408217593,2009-01-20,10:34:47
39.911562,116.350725,0,336,39833.4408333333,2009-01-20,10:34:48
39.911608,116.350753,0,335,39833.4408449074,2009-01-20,10:34:49
39.911655,116.350781,0,334,39833.4408564815,2009-01-20,10:34:50
39.911703,116.350812,0,333,39833.4408680556,2009-01-20,10:34:51
39.911756,116.35084,0,333,39833.4408796296,2009-01-20,10:34:52
39.911807,116.350865,0,334,39833.4408912037,2009-01-20,10:34:53
39.911892,116.350895,0,333,39833.4409143519,2009-01-20,10:34:55
39.91198,116.350914,0,331,39833.4409375,2009-01-20,10:34:57
39.912029,116.350916,0,329,39833.4409490741,2009-01-20,10:34:58
39.912121,116.350919,0,328,39833.4409722222,2009-01-20,10:35:00
39.912169,116.350922,0,328,39833.4409837963,2009-01-20,10:35:01
39.912255,116.350921,0,328,39833.4410069444,2009-01-20,10:35:03
39.91234,116.350919,0,328,39833.4410300926,2009-01-20,10:35:05
39.912427,116.350921,0,328,39833.4410532407,2009-01-20,10:35:07
39.912511,116.350921,0,330,39833.4410763889,2009-01-20,10:35:09
39.912603,116.350912,0,334,39833.441099537,2009-01-20,10:35:11
39.912654,116.350899,0,333,39833.4411111111,2009-01-20,10:35:12
39.91271,116.350885,0,329,39833.4411226852,2009-01-20,10:35:13
39.912772,116.350862,0,322,39833.4411342593,2009-01-20,10:35:14
39.912829,116.350846,0,318,39833.4411458333,2009-01-20,10:35:15
39.912883,116.350832,0,315,39833.4411574074,2009-01-20,10:35:16
39.912942,116.350821,0,314,39833.4411689815,2009-01-20,10:35:17
39.913002,116.350815,0,312,39833.4411805556,2009-01-20,10:35:18
39.913062,116.350811,0,311,39833.4411921296,2009-01-20,10:35:19
39.913126,116.35081,0,305,39833.4412037037,2009-01-20,10:35:20
39.91319,116.350811,0,301,39833.4412152778,2009-01-20,10:35:21
39.913252,116.35081,0,297,39833.4412268519,2009-01-20,10:35:22
39.913315,116.350813,0,293,39833.4412384259,2009-01-20,10:35:23
39.913379,116.350818,0,289,39833.44125,2009-01-20,10:35:24
39.91344,116.350822,0,287,39833.4412615741,2009-01-20,10:35:25
39.913505,116.350825,0,284,39833.4412731482,2009-01-20,10:35:26
39.913569,116.350823,0,281,39833.4412847222,2009-01-20,10:35:27
39.913638,116.350818,0,277,39833.4412962963,2009-01-20,10:35:28
39.913708,116.350814,0,274,39833.4413078704,2009-01-20,10:35:29
39.913779,116.350804,0,270,39833.4413194444,2009-01-20,10:35:30
39.913847,116.350793,0,265,39833.4413310185,2009-01-20,10:35:31
39.913921,116.350784,0,260,39833.4413425926,2009-01-20,10:35:32
39.913993,116.350779,0,254,39833.4413541667,2009-01-20,10:35:33
39.914054,116.350776,0,252,39833.4413657407,2009-01-20,10:35:34
39.91411,116.350769,0,249,39833.4413773148,2009-01-20,10:35:35
39.914162,116.350768,0,248,39833.4413888889,2009-01-20,10:35:36
39.914216,116.350775,0,245,39833.441400463,2009-01-20,10:35:37
39.914305,116.350779,0,240,39833.4414236111,2009-01-20,10:35:39
39.91435,116.350781,0,236,39833.4414351852,2009-01-20,10:35:40
39.914396,116.350784,0,232,39833.4414467593,2009-01-20,10:35:41
39.914444,116.350787,0,229,39833.4414583333,2009-01-20,10:35:42
39.914541,116.350787,0,223,39833.4414814815,2009-01-20,10:35:44
39.914591,116.350782,0,220,39833.4414930556,2009-01-20,10:35:45
39.914645,116.350774,0,217,39833.4415046296,2009-01-20,10:35:46
39.9147,116.350766,0,215,39833.4415162037,2009-01-20,10:35:47
39.914779,116.350764,0,212,39833.4415393519,2009-01-20,10:35:49
39.914835,116.350759,0,211,39833.4415625,2009-01-20,10:35:51
39.914927,116.350727,0,214,39833.4416087963,2009-01-20,10:35:55
39.915037,116.350681,0,219,39833.4416319444,2009-01-20,10:35:57
39.915075,116.350627,0,218,39833.4416666667,2009-01-20,10:36:00
39.91511,116.350584,0,217,39833.4417013889,2009-01-20,10:36:03
39.915157,116.350555,0,217,39833.4417361111,2009-01-20,10:36:06
39.91521,116.350549,0,221,39833.4417708333,2009-01-20,10:36:09
39.915269,116.350531,0,230,39833.4418055556,2009-01-20,10:36:12
39.915312,116.350517,0,236,39833.4418287037,2009-01-20,10:36:14
39.915312,116.350517,0,236,39833.4418634259,2009-01-20,10:36:17
39.91532,116.350522,0,246,39833.4418865741,2009-01-20,10:36:19
39.915255,116.350535,0,251,39833.4419212963,2009-01-20,10:36:22
39.915191,116.350555,0,253,39833.4419444444,2009-01-20,10:36:24
39.915117,116.350573,0,252,39833.4419560185,2009-01-20,10:36:25
39.915053,116.350591,0,256,39833.4419791667,2009-01-20,10:36:27
39.915001,116.350604,0,260,39833.4420023148,2009-01-20,10:36:29
39.914948,116.350614,0,264,39833.442025463,2009-01-20,10:36:31
39.914899,116.350621,0,269,39833.4420486111,2009-01-20,10:36:33
39.914834,116.350638,0,276,39833.4420833333,2009-01-20,10:36:36
39.914791,116.350657,0,279,39833.4421064815,2009-01-20,10:36:38
39.914783,116.350692,0,282,39833.4421643519,2009-01-20,10:36:43
39.914802,116.350737,0,285,39833.4422222222,2009-01-20,10:36:48
39.930967,116.34961,0,264,39833.4446875,2009-01-20,10:40:21
39.925909,116.350487,0,472,39833.4448148148,2009-01-20,10:40:32
39.925722,116.350539,0,383,39833.4448263889,2009-01-20,10:40:33
39.925625,116.350584,0,336,39833.444837963,2009-01-20,10:40:34
39.925568,116.350617,0,311,39833.444849537,2009-01-20,10:40:35
39.925536,116.350647,0,298,39833.4448611111,2009-01-20,10:40:36
39.925502,116.350703,0,285,39833.4448842593,2009-01-20,10:40:38
39.92549,116.350776,0,282,39833.4449189815,2009-01-20,10:40:41
39.925544,116.350794,0,273,39833.4449652778,2009-01-20,10:40:45
39.925578,116.350809,0,262,39833.445,2009-01-20,10:40:48
39.925595,116.350804,0,247,39833.4450347222,2009-01-20,10:40:51
39.925624,116.350778,0,236,39833.4450694444,2009-01-20,10:40:54
39.925664,116.350783,0,250,39833.4451273148,2009-01-20,10:40:59
39.925707,116.350795,0,264,39833.445162037,2009-01-20,10:41:02
39.925765,116.350787,0,263,39833.4451851852,2009-01-20,10:41:04
39.925813,116.350781,0,270,39833.4451967593,2009-01-20,10:41:05
39.925859,116.350776,0,278,39833.4452083333,2009-01-20,10:41:06
39.925909,116.350772,0,286,39833.4452199074,2009-01-20,10:41:07
39.925972,116.350762,0,293,39833.4452314815,2009-01-20,10:41:08
39.926038,116.350753,0,301,39833.4452430556,2009-01-20,10:41:09
39.926115,116.350739,0,308,39833.4452546296,2009-01-20,10:41:10
39.926198,116.350725,0,316,39833.4452662037,2009-01-20,10:41:11
39.926277,116.350715,0,323,39833.4452777778,2009-01-20,10:41:12
39.926359,116.3507,0,329,39833.4452893519,2009-01-20,10:41:13
39.926432,116.350691,0,335,39833.4453009259,2009-01-20,10:41:14
39.926508,116.350683,0,342,39833.4453125,2009-01-20,10:41:15
39.926589,116.350666,0,347,39833.4453240741,2009-01-20,10:41:16
39.926674,116.350647,0,353,39833.4453356481,2009-01-20,10:41:17
39.926742,116.35062,0,343,39833.4453472222,2009-01-20,10:41:18
39.926809,116.350597,0,332,39833.4453587963,2009-01-20,10:41:19
39.926888,116.350581,0,335,39833.4453703704,2009-01-20,10:41:20
39.926973,116.350567,0,337,39833.4453819444,2009-01-20,10:41:21
39.927057,116.350555,0,339,39833.4453935185,2009-01-20,10:41:22
39.927143,116.350544,0,342,39833.4454050926,2009-01-20,10:41:23
39.927233,116.350538,0,343,39833.4454166667,2009-01-20,10:41:24
39.927321,116.350534,0,344,39833.4454282407,2009-01-20,10:41:25
39.927417,116.350531,0,344,39833.4454398148,2009-01-20,10:41:26
39.927513,116.35053,0,345,39833.4454513889,2009-01-20,10:41:27
39.927612,116.350527,0,345,39833.445462963,2009-01-20,10:41:28
39.927709,116.350526,0,346,39833.445474537,2009-01-20,10:41:29
39.927886,116.35051,0,371,39833.4454861111,2009-01-20,10:41:30
39.928014,116.350488,0,368,39833.4454976852,2009-01-20,10:41:31
39.92814,116.350465,0,370,39833.4455092593,2009-01-20,10:41:32
39.928249,116.350444,0,366,39833.4455208333,2009-01-20,10:41:33
39.928347,116.350431,0,366,39833.4455324074,2009-01-20,10:41:34
39.928434,116.350421,0,364,39833.4455439815,2009-01-20,10:41:35
39.928517,116.350412,0,361,39833.4455555556,2009-01-20,10:41:36
39.928597,116.350408,0,356,39833.4455671296,2009-01-20,10:41:37
39.928678,116.350412,0,363,39833.4455787037,2009-01-20,10:41:38
39.92876,116.350409,0,366,39833.4455902778,2009-01-20,10:41:39
39.928839,116.350407,0,368,39833.4456018518,2009-01-20,10:41:40
39.928916,116.350408,0,370,39833.4456134259,2009-01-20,10:41:41
39.928991,116.350408,0,374,39833.445625,2009-01-20,10:41:42
39.929071,116.350407,0,379,39833.4456365741,2009-01-20,10:41:43
39.92915,116.350407,0,383,39833.4456481481,2009-01-20,10:41:44
39.929229,116.350407,0,387,39833.4456597222,2009-01-20,10:41:45
39.929306,116.350405,0,390,39833.4456712963,2009-01-20,10:41:46
39.929383,116.350406,0,392,39833.4456828704,2009-01-20,10:41:47
39.929465,116.350406,0,395,39833.4456944444,2009-01-20,10:41:48
39.929548,116.350402,0,396,39833.4457060185,2009-01-20,10:41:49
39.929621,116.350385,0,382,39833.4457175926,2009-01-20,10:41:50
39.929699,116.35038,0,382,39833.4457291667,2009-01-20,10:41:51
39.929773,116.350367,0,387,39833.4457407407,2009-01-20,10:41:52
39.929841,116.350355,0,390,39833.4457523148,2009-01-20,10:41:53
39.929903,116.35033,0,373,39833.4457638889,2009-01-20,10:41:54
39.929971,116.350325,0,373,39833.445775463,2009-01-20,10:41:55
39.93004,116.350321,0,373,39833.445787037,2009-01-20,10:41:56
39.930099,116.350307,0,358,39833.4457986111,2009-01-20,10:41:57
39.930166,116.350312,0,359,39833.4458101852,2009-01-20,10:41:58
39.930233,116.350324,0,363,39833.4458217593,2009-01-20,10:41:59
39.9303,116.35034,0,366,39833.4458333333,2009-01-20,10:42:00
39.930361,116.350349,0,369,39833.4458449074,2009-01-20,10:42:01
39.930419,116.350355,0,373,39833.4458564815,2009-01-20,10:42:02
39.930471,116.350354,0,377,39833.4458680556,2009-01-20,10:42:03
39.930521,116.350355,0,381,39833.4458796296,2009-01-20,10:42:04
39.930562,116.350338,0,365,39833.4458912037,2009-01-20,10:42:05
39.930608,116.350336,0,369,39833.4459027778,2009-01-20,10:42:06
39.930653,116.350329,0,373,39833.4459143518,2009-01-20,10:42:07
39.930684,116.350293,0,361,39833.4459259259,2009-01-20,10:42:08
39.930758,116.350265,0,374,39833.4459490741,2009-01-20,10:42:10
39.930822,116.350226,0,375,39833.4459722222,2009-01-20,10:42:12
39.93088,116.350178,0,364,39833.4459953704,2009-01-20,10:42:14
39.930947,116.350137,0,364,39833.4460185185,2009-01-20,10:42:16
39.931023,116.350097,0,370,39833.4460416667,2009-01-20,10:42:18
39.931107,116.350066,0,374,39833.4460648148,2009-01-20,10:42:20
39.931189,116.350048,0,376,39833.446087963,2009-01-20,10:42:22
39.931273,116.35004,0,380,39833.4461111111,2009-01-20,10:42:24
39.931318,116.350029,0,378,39833.4461226852,2009-01-20,10:42:25
39.931367,116.350006,0,360,39833.4461458333,2009-01-20,10:42:27
39.931338,116.349956,0,317,39833.4461689815,2009-01-20,10:42:29
39.931312,116.349944,0,302,39833.4461805556,2009-01-20,10:42:30
39.931289,116.349917,0,287,39833.4462037037,2009-01-20,10:42:32
39.931271,116.349851,0,277,39833.4462268518,2009-01-20,10:42:34
39.931251,116.34977,0,270,39833.44625,2009-01-20,10:42:36
39.931254,116.349705,0,270,39833.4462615741,2009-01-20,10:42:37
39.931259,116.349637,0,271,39833.4462731481,2009-01-20,10:42:38
39.931256,116.349556,0,274,39833.4462847222,2009-01-20,10:42:39
39.931247,116.34946,0,279,39833.4462962963,2009-01-20,10:42:40
39.931237,116.349357,0,281,39833.4463078704,2009-01-20,10:42:41
39.931222,116.349254,0,282,39833.4463194444,2009-01-20,10:42:42
39.931211,116.349152,0,282,39833.4463310185,2009-01-20,10:42:43
39.931202,116.349043,0,283,39833.4463425926,2009-01-20,10:42:44
39.931193,116.348924,0,284,39833.4463541667,2009-01-20,10:42:45
39.931186,116.348797,0,284,39833.4463657407,2009-01-20,10:42:46
39.931194,116.348626,0,277,39833.4463773148,2009-01-20,10:42:47
39.931191,116.348496,0,278,39833.4463888889,2009-01-20,10:42:48
39.931185,116.348364,0,280,39833.446400463,2009-01-20,10:42:49
39.931185,116.348217,0,276,39833.446412037,2009-01-20,10:42:50
39.931178,116.348093,0,277,39833.4464236111,2009-01-20,10:42:51
39.931171,116.347987,0,279,39833.4464351852,2009-01-20,10:42:52
39.931185,116.347853,0,268,39833.4464467593,2009-01-20,10:42:53
39.931192,116.347746,0,259,39833.4464583333,2009-01-20,10:42:54
39.931193,116.347647,0,256,39833.4464699074,2009-01-20,10:42:55
39.93119,116.34755,0,254,39833.4464814815,2009-01-20,10:42:56
39.931178,116.347439,0,252,39833.4464930556,2009-01-20,10:42:57
39.93117,116.347329,0,250,39833.4465046296,2009-01-20,10:42:58
39.931159,116.347217,0,249,39833.4465162037,2009-01-20,10:42:59
39.93115,116.347101,0,248,39833.4465277778,2009-01-20,10:43:00
39.93114,116.346994,0,247,39833.4465393518,2009-01-20,10:43:01
39.931129,116.346894,0,247,39833.4465509259,2009-01-20,10:43:02
39.931119,116.346793,0,249,39833.4465625,2009-01-20,10:43:03
39.931117,116.346704,0,251,39833.4465740741,2009-01-20,10:43:04
39.931126,116.346628,0,251,39833.4465856481,2009-01-20,10:43:05
39.93114,116.346557,0,252,39833.4465972222,2009-01-20,10:43:06
39.931161,116.3465,0,251,39833.4466087963,2009-01-20,10:43:07
39.931181,116.346449,0,247,39833.4466203704,2009-01-20,10:43:08
39.931166,116.346377,0,243,39833.4466435185,2009-01-20,10:43:10
39.931112,116.346365,0,234,39833.4466666667,2009-01-20,10:43:12
39.931073,116.346359,0,216,39833.4466898148,2009-01-20,10:43:14
39.931104,116.346346,0,211,39833.4467476852,2009-01-20,10:43:19
39.931168,116.346354,0,209,39833.4467939815,2009-01-20,10:43:23
39.931227,116.346348,0,206,39833.4468402778,2009-01-20,10:43:27
39.931272,116.346383,0,209,39833.446875,2009-01-20,10:43:30
39.931319,116.346383,0,204,39833.4469328704,2009-01-20,10:43:35
39.931326,116.346436,0,216,39833.4469791667,2009-01-20,10:43:39
39.931327,116.346466,0,217,39833.447037037,2009-01-20,10:43:44
39.931337,116.346521,0,217,39833.4470949074,2009-01-20,10:43:49
39.931328,116.346555,0,219,39833.4471527778,2009-01-20,10:43:54
39.931284,116.346575,0,214,39833.4471990741,2009-01-20,10:43:58
39.931238,116.346557,0,220,39833.4472337963,2009-01-20,10:44:01
39.93119,116.346563,0,217,39833.4472800926,2009-01-20,10:44:05
39.93115,116.346574,0,217,39833.447337963,2009-01-20,10:44:10
39.931115,116.346603,0,223,39833.4473958333,2009-01-20,10:44:15
39.931075,116.346598,0,227,39833.4474537037,2009-01-20,10:44:20
39.931056,116.346632,0,229,39833.4475115741,2009-01-20,10:44:25
39.931005,116.346611,0,233,39833.4475694444,2009-01-20,10:44:30
39.93098,116.346585,0,235,39833.4476273148,2009-01-20,10:44:35
39.931006,116.346609,0,236,39833.4476851852,2009-01-20,10:44:40
39.931007,116.346552,0,237,39833.4477430556,2009-01-20,10:44:45
39.930995,116.346511,0,237,39833.4478009259,2009-01-20,10:44:50
39.930989,116.346454,0,236,39833.4478587963,2009-01-20,10:44:55
39.931004,116.346414,0,236,39833.4479166667,2009-01-20,10:45:00
39.931012,116.346381,0,233,39833.447974537,2009-01-20,10:45:05
39.930966,116.346349,0,235,39833.4480208333,2009-01-20,10:45:09
39.930957,116.346318,0,234,39833.4480787037,2009-01-20,10:45:14
39.930948,116.346267,0,234,39833.4481365741,2009-01-20,10:45:19
39.930972,116.34621,0,228,39833.4481828704,2009-01-20,10:45:23
39.930965,116.346144,0,225,39833.4482407407,2009-01-20,10:45:28
39.930953,116.346086,0,225,39833.448287037,2009-01-20,10:45:32
39.930945,116.34605,0,223,39833.4483449074,2009-01-20,10:45:37
39.930966,116.346024,0,220,39833.4484027778,2009-01-20,10:45:42
39.930984,116.345992,0,217,39833.4484606481,2009-01-20,10:45:47
39.930979,116.345959,0,214,39833.4485185185,2009-01-20,10:45:52
39.930874,116.345952,0,213,39833.4485416667,2009-01-20,10:45:54
39.930815,116.345938,0,213,39833.4485532407,2009-01-20,10:45:55
39.93076,116.345943,0,212,39833.448587963,2009-01-20,10:45:58
39.930709,116.345929,0,210,39833.4486458333,2009-01-20,10:46:03
39.930651,116.345932,0,207,39833.4486921296,2009-01-20,10:46:07
39.9306,116.345946,0,206,39833.4487152778,2009-01-20,10:46:09
39.930553,116.345965,0,206,39833.4487384259,2009-01-20,10:46:11
39.930493,116.346005,0,204,39833.4487731481,2009-01-20,10:46:14
39.930435,116.346027,0,203,39833.4487962963,2009-01-20,10:46:16
39.930382,116.34604,0,202,39833.4488194444,2009-01-20,10:46:18
39.930322,116.346047,0,200,39833.4488425926,2009-01-20,10:46:20
39.930259,116.346051,0,199,39833.4488657407,2009-01-20,10:46:22
39.930197,116.346051,0,197,39833.4488888889,2009-01-20,10:46:24
39.930141,116.346046,0,195,39833.448912037,2009-01-20,10:46:26
39.930083,116.346052,0,193,39833.4489351852,2009-01-20,10:46:28
39.930027,116.346063,0,191,39833.4489583333,2009-01-20,10:46:30
39.929978,116.346063,0,189,39833.4489814815,2009-01-20,10:46:32
39.929913,116.346055,0,186,39833.4490162037,2009-01-20,10:46:35
39.930548,116.345461,0,199,39833.461412037,2009-01-20,11:04:26
39.930691,116.345505,0,199,39833.4614236111,2009-01-20,11:04:27
39.930698,116.345454,0,175,39833.4614351852,2009-01-20,11:04:28
39.93071,116.34544,0,142,39833.4614467593,2009-01-20,11:04:29
39.930536,116.345513,0,-143,39833.4614583333,2009-01-20,11:04:30
39.930594,116.345459,0,-27,39833.4614699074,2009-01-20,11:04:31
39.930641,116.345459,0,94,39833.4614814815,2009-01-20,11:04:32
39.930649,116.345453,0,116,39833.4614930556,2009-01-20,11:04:33
39.93065,116.345446,0,132,39833.4615046296,2009-01-20,11:04:34
39.93066,116.345444,0,160,39833.4615162037,2009-01-20,11:04:35
39.930679,116.345416,0,187,39833.4615277778,2009-01-20,11:04:36
39.930637,116.345373,0,188,39833.4615625,2009-01-20,11:04:39
39.930667,116.345345,0,194,39833.4616203704,2009-01-20,11:04:44
39.93066,116.345309,0,177,39833.4616550926,2009-01-20,11:04:47
39.930653,116.345265,0,165,39833.4616898148,2009-01-20,11:04:50
39.93067,116.345219,0,186,39833.461724537,2009-01-20,11:04:53
39.930644,116.345163,0,164,39833.4617824074,2009-01-20,11:04:58
39.930659,116.345131,0,179,39833.4618287037,2009-01-20,11:05:02
39.930655,116.345082,0,195,39833.4618865741,2009-01-20,11:05:07
39.930614,116.345043,0,197,39833.4619328704,2009-01-20,11:05:11
39.930595,116.344981,0,202,39833.4619791667,2009-01-20,11:05:15
39.930623,116.344923,0,202,39833.462025463,2009-01-20,11:05:19
39.930704,116.344869,0,202,39833.4620486111,2009-01-20,11:05:21
39.930743,116.344825,0,198,39833.4620833333,2009-01-20,11:05:24
39.93075,116.34475,0,193,39833.4621180556,2009-01-20,11:05:27
39.930708,116.344688,0,195,39833.4621527778,2009-01-20,11:05:30
39.93068,116.34464,0,194,39833.4621990741,2009-01-20,11:05:34
39.930639,116.34461,0,195,39833.4622453704,2009-01-20,11:05:38
39.930661,116.344546,0,200,39833.4622685185,2009-01-20,11:05:40
39.930721,116.344499,0,193,39833.4623032407,2009-01-20,11:05:43
39.930762,116.344473,0,195,39833.4623263889,2009-01-20,11:05:45
39.930795,116.344437,0,187,39833.4623611111,2009-01-20,11:05:48
39.930829,116.344402,0,179,39833.4623842593,2009-01-20,11:05:50
39.930847,116.344357,0,168,39833.4624421296,2009-01-20,11:05:55
39.930818,116.344311,0,164,39833.4624768518,2009-01-20,11:05:58
39.930834,116.344265,0,166,39833.4625347222,2009-01-20,11:06:03
39.930847,116.344214,0,172,39833.4625578704,2009-01-20,11:06:05
39.930858,116.344154,0,173,39833.4625925926,2009-01-20,11:06:08
39.930847,116.344081,0,171,39833.462650463,2009-01-20,11:06:13
39.930851,116.344014,0,162,39833.4626967593,2009-01-20,11:06:17
39.930858,116.343947,0,157,39833.4627430556,2009-01-20,11:06:21
39.930852,116.343916,0,151,39833.4628009259,2009-01-20,11:06:26
39.930871,116.343868,0,150,39833.4628587963,2009-01-20,11:06:31
39.930873,116.343834,0,148,39833.4629166667,2009-01-20,11:06:36
39.930883,116.343766,0,149,39833.462974537,2009-01-20,11:06:41
39.930862,116.343689,0,148,39833.4630208333,2009-01-20,11:06:45
39.930838,116.343623,0,143,39833.4630555556,2009-01-20,11:06:48
39.930814,116.343558,0,138,39833.4630902778,2009-01-20,11:06:51
39.930795,116.343527,0,130,39833.4631481481,2009-01-20,11:06:56
39.930748,116.343498,0,124,39833.4631828704,2009-01-20,11:06:59
39.930719,116.343496,0,119,39833.4632407407,2009-01-20,11:07:04
39.930677,116.343493,0,114,39833.4632986111,2009-01-20,11:07:09
39.930619,116.343426,0,108,39833.4633333333,2009-01-20,11:07:12
39.93058,116.343399,0,104,39833.4633564815,2009-01-20,11:07:14
39.930535,116.34336,0,103,39833.4634143518,2009-01-20,11:07:19
39.930489,116.343374,0,99,39833.4634606481,2009-01-20,11:07:23
39.930445,116.343394,0,99,39833.4635185185,2009-01-20,11:07:28
39.930388,116.343424,0,96,39833.4635648148,2009-01-20,11:07:32
39.930339,116.343438,0,90,39833.4636226852,2009-01-20,11:07:37
39.930299,116.343458,0,86,39833.4636805556,2009-01-20,11:07:42
39.930257,116.343485,0,83,39833.4637268518,2009-01-20,11:07:46
39.930222,116.343494,0,80,39833.4637847222,2009-01-20,11:07:51
39.930238,116.343494,0,78,39833.4638425926,2009-01-20,11:07:56
39.930182,116.343432,0,78,39833.463900463,2009-01-20,11:08:01
39.930137,116.343406,0,78,39833.4639351852,2009-01-20,11:08:04
39.930093,116.343397,0,81,39833.4639699074,2009-01-20,11:08:07
39.930031,116.343365,0,79,39833.4639930556,2009-01-20,11:08:09
39.929982,116.343361,0,83,39833.4640393518,2009-01-20,11:08:13
39.929933,116.343342,0,88,39833.4640972222,2009-01-20,11:08:18
39.929884,116.343322,0,83,39833.4641435185,2009-01-20,11:08:22
39.929825,116.343342,0,84,39833.4641898148,2009-01-20,11:08:26
39.929783,116.343388,0,84,39833.464224537,2009-01-20,11:08:29
39.92972,116.343412,0,79,39833.4642592593,2009-01-20,11:08:32
39.929675,116.343428,0,73,39833.4643055556,2009-01-20,11:08:36
39.92962,116.343393,0,68,39833.4643518519,2009-01-20,11:08:40
39.92959,116.343355,0,60,39833.4644097222,2009-01-20,11:08:45
39.92955,116.343348,0,52,39833.4644560185,2009-01-20,11:08:49
39.929511,116.34336,0,42,39833.4645023148,2009-01-20,11:08:53
39.92948,116.343352,0,27,39833.4645601852,2009-01-20,11:08:58
39.929442,116.343368,0,25,39833.4646180556,2009-01-20,11:09:03
39.929388,116.343321,0,25,39833.4646527778,2009-01-20,11:09:06
39.929363,116.343275,0,25,39833.4647106482,2009-01-20,11:09:11
39.92935,116.343287,0,18,39833.4647685185,2009-01-20,11:09:16
39.929321,116.343275,0,13,39833.4648263889,2009-01-20,11:09:21
39.929283,116.343333,0,11,39833.4648726852,2009-01-20,11:09:25
39.92927,116.343397,0,11,39833.4649074074,2009-01-20,11:09:28
39.929241,116.343456,0,6,39833.4649421296,2009-01-20,11:09:31
39.929192,116.343479,0,-1,39833.4649884259,2009-01-20,11:09:35
39.92915,116.343481,0,-8,39833.4650231482,2009-01-20,11:09:38
39.929085,116.343456,0,-16,39833.4650578704,2009-01-20,11:09:41
39.929045,116.343455,0,-24,39833.4650925926,2009-01-20,11:09:44
39.929003,116.34344,0,-32,39833.4651273148,2009-01-20,11:09:47
39.928958,116.343453,0,-40,39833.465162037,2009-01-20,11:09:50
39.928975,116.343478,0,-51,39833.4652199074,2009-01-20,11:09:55
39.928934,116.343493,0,-59,39833.4652546296,2009-01-20,11:09:58
39.928918,116.343554,0,-67,39833.4652893519,2009-01-20,11:10:01
39.928923,116.343635,0,-71,39833.4653125,2009-01-20,11:10:03
39.928876,116.343613,0,-78,39833.4653472222,2009-01-20,11:10:06
39.928838,116.343554,0,-81,39833.4653587963,2009-01-20,11:10:07
39.928805,116.343503,0,-87,39833.4653819444,2009-01-20,11:10:09
39.928752,116.343391,0,-88,39833.4654050926,2009-01-20,11:10:11
39.928721,116.343306,0,-88,39833.4654282407,2009-01-20,11:10:13
39.92868,116.343329,0,-98,39833.4654861111,2009-01-20,11:10:18
39.928642,116.343312,0,-109,39833.4655439815,2009-01-20,11:10:23
39.928583,116.343307,0,-115,39833.4655902778,2009-01-20,11:10:27
39.928551,116.343362,0,-119,39833.465625,2009-01-20,11:10:30
39.92852,116.343416,0,-124,39833.4656597222,2009-01-20,11:10:33
39.928484,116.343453,0,-131,39833.4657060185,2009-01-20,11:10:37
39.928441,116.34345,0,-140,39833.4657638889,2009-01-20,11:10:42
39.928394,116.343382,0,-144,39833.4657986111,2009-01-20,11:10:45
39.928358,116.343347,0,-149,39833.4658333333,2009-01-20,11:10:48
39.928296,116.343314,0,-153,39833.4658564815,2009-01-20,11:10:50
39.928264,116.343256,0,-155,39833.4658680556,2009-01-20,11:10:51
39.928212,116.34324,0,-162,39833.4659143519,2009-01-20,11:10:55
39.92817,116.343206,0,-169,39833.4659606481,2009-01-20,11:10:59
39.928121,116.343195,0,-175,39833.4659837963,2009-01-20,11:11:01
39.92815,116.343324,0,-179,39833.4660185185,2009-01-20,11:11:04
39.928213,116.34348,0,-181,39833.4660416667,2009-01-20,11:11:06
39.92825,116.343563,0,-185,39833.4660648148,2009-01-20,11:11:08
39.928248,116.343646,0,-183,39833.466099537,2009-01-20,11:11:11
39.928252,116.343614,0,-182,39833.4661574074,2009-01-20,11:11:16
39.928227,116.343554,0,-181,39833.4661805556,2009-01-20,11:11:18
39.928244,116.343551,0,-185,39833.4662384259,2009-01-20,11:11:23
39.928198,116.343492,0,-190,39833.4662731481,2009-01-20,11:11:26
39.928163,116.343455,0,-196,39833.4663194444,2009-01-20,11:11:30
39.928091,116.3434,0,-198,39833.4663541667,2009-01-20,11:11:33
39.928061,116.343336,0,-203,39833.466400463,2009-01-20,11:11:37
39.927913,116.34313,0,-192,39833.466412037,2009-01-20,11:11:38
39.927849,116.343104,0,-192,39833.4664467593,2009-01-20,11:11:41
39.9278,116.343087,0,-194,39833.4664814815,2009-01-20,11:11:44
39.92775,116.343104,0,-184,39833.4665046296,2009-01-20,11:11:46
39.927685,116.343083,0,-188,39833.4665393519,2009-01-20,11:11:49
39.927646,116.343049,0,-182,39833.4665625,2009-01-20,11:11:51
39.927586,116.343004,0,-176,39833.4665972222,2009-01-20,11:11:54
39.927568,116.342963,0,-163,39833.4666087963,2009-01-20,11:11:55
39.927518,116.34295,0,-152,39833.4666319444,2009-01-20,11:11:57
39.927475,116.342932,0,-145,39833.4666550926,2009-01-20,11:11:59
39.927434,116.342911,0,-139,39833.4666898148,2009-01-20,11:12:02
39.927397,116.342896,0,-126,39833.466724537,2009-01-20,11:12:05
39.927358,116.342873,0,-116,39833.4667708333,2009-01-20,11:12:09
39.927311,116.342901,0,-111,39833.4668055556,2009-01-20,11:12:12
39.927273,116.342903,0,-97,39833.4668518519,2009-01-20,11:12:16
39.927226,116.342916,0,-95,39833.4668865741,2009-01-20,11:12:19
39.927171,116.342939,0,-91,39833.4669328704,2009-01-20,11:12:23
39.927126,116.342994,0,-91,39833.4669675926,2009-01-20,11:12:26
39.927106,116.34306,0,-92,39833.4670138889,2009-01-20,11:12:30
39.927073,116.343105,0,-96,39833.4670486111,2009-01-20,11:12:33
39.927033,116.343142,0,-97,39833.4670717593,2009-01-20,11:12:35
39.927001,116.343193,0,-91,39833.4671064815,2009-01-20,11:12:38
39.926963,116.343219,0,-82,39833.4671527778,2009-01-20,11:12:42
39.927007,116.343181,0,-75,39833.4672106481,2009-01-20,11:12:47
39.927037,116.343114,0,-74,39833.4672337963,2009-01-20,11:12:49
39.927043,116.343049,0,-74,39833.4672800926,2009-01-20,11:12:53
39.927043,116.342966,0,-70,39833.4673263889,2009-01-20,11:12:57
39.927036,116.342895,0,-70,39833.467349537,2009-01-20,11:12:59
39.926987,116.342848,0,-62,39833.4673958333,2009-01-20,11:13:03
39.926961,116.342785,0,-57,39833.4674421296,2009-01-20,11:13:07
39.926954,116.342725,0,-56,39833.4674652778,2009-01-20,11:13:09
39.926957,116.342665,0,-55,39833.4675231481,2009-01-20,11:13:14
39.92695,116.342597,0,-53,39833.4675578704,2009-01-20,11:13:17
39.926964,116.342535,0,-50,39833.4675925926,2009-01-20,11:13:20
39.92694,116.34248,0,-48,39833.4676157407,2009-01-20,11:13:22
39.92696,116.342404,0,-43,39833.467662037,2009-01-20,11:13:26
39.927008,116.342384,0,-39,39833.4677083333,2009-01-20,11:13:30
39.927007,116.342337,0,-34,39833.4677662037,2009-01-20,11:13:35
39.92705,116.342315,0,-29,39833.4678240741,2009-01-20,11:13:40
39.92703,116.34226,0,-28,39833.4678472222,2009-01-20,11:13:42
39.927005,116.342196,0,-28,39833.4678935185,2009-01-20,11:13:46
39.926983,116.342137,0,-27,39833.4679166667,2009-01-20,11:13:48
39.926997,116.342058,0,-28,39833.467974537,2009-01-20,11:13:53
39.926988,116.341973,0,-27,39833.4680324074,2009-01-20,11:13:58
39.926986,116.341913,0,-28,39833.4680671296,2009-01-20,11:14:01
39.926972,116.341839,0,-26,39833.4681018519,2009-01-20,11:14:04
39.926964,116.341797,0,-25,39833.4681597222,2009-01-20,11:14:09
39.926993,116.341781,0,-25,39833.4682175926,2009-01-20,11:14:14
39.927001,116.341715,0,-27,39833.468275463,2009-01-20,11:14:19
39.927015,116.341631,0,-25,39833.4683217593,2009-01-20,11:14:23
39.92701,116.341592,0,-22,39833.4683796296,2009-01-20,11:14:28
39.926998,116.341544,0,-18,39833.4684375,2009-01-20,11:14:33
39.926993,116.341446,0,-18,39833.4684953704,2009-01-20,11:14:38
39.927018,116.341382,0,-19,39833.4685300926,2009-01-20,11:14:41
39.927018,116.341322,0,-20,39833.4685763889,2009-01-20,11:14:45
39.927028,116.341263,0,-19,39833.4686111111,2009-01-20,11:14:48
39.927015,116.341194,0,-20,39833.4686458333,2009-01-20,11:14:51
39.927024,116.341127,0,-18,39833.4687037037,2009-01-20,11:14:56
39.927023,116.341062,0,-19,39833.46875,2009-01-20,11:15:00
39.927027,116.340989,0,-19,39833.4687962963,2009-01-20,11:15:04
39.927028,116.340914,0,-19,39833.4688541667,2009-01-20,11:15:09
39.927011,116.340863,0,-19,39833.468912037,2009-01-20,11:15:14
39.926988,116.340801,0,-20,39833.4689583333,2009-01-20,11:15:18
39.927008,116.340727,0,-21,39833.4690162037,2009-01-20,11:15:23
39.927011,116.340653,0,-18,39833.4690509259,2009-01-20,11:15:26
39.926982,116.340601,0,-18,39833.4690972222,2009-01-20,11:15:30
39.926989,116.340527,0,-17,39833.4691435185,2009-01-20,11:15:34
39.927014,116.340477,0,-18,39833.4692013889,2009-01-20,11:15:39
39.927031,116.340471,0,-22,39833.4692592593,2009-01-20,11:15:44
39.92705,116.340497,0,-27,39833.4693171296,2009-01-20,11:15:49
39.927052,116.340485,0,-30,39833.469375,2009-01-20,11:15:54
39.927025,116.340395,0,-9,39833.4705787037,2009-01-20,11:17:38
39.926892,116.340322,0,149,39833.4705902778,2009-01-20,11:17:39
39.926842,116.340273,0,193,39833.4706018518,2009-01-20,11:17:40
39.926878,116.340323,0,196,39833.4706134259,2009-01-20,11:17:41
39.926913,116.340291,0,113,39833.470625,2009-01-20,11:17:42
39.926942,116.340283,0,67,39833.4706365741,2009-01-20,11:17:43
39.926925,116.34029,0,94,39833.4706828704,2009-01-20,11:17:47
39.926908,116.340265,0,107,39833.4707060185,2009-01-20,11:17:49
39.926891,116.340227,0,118,39833.4707407407,2009-01-20,11:17:52
39.926902,116.340166,0,118,39833.4707986111,2009-01-20,11:17:57
39.926916,116.340079,0,123,39833.4708564815,2009-01-20,11:18:02
39.9269,116.340033,0,113,39833.4709143518,2009-01-20,11:18:07
39.926901,116.339962,0,119,39833.4709606481,2009-01-20,11:18:11
39.926905,116.339904,0,118,39833.4710185185,2009-01-20,11:18:16
39.926896,116.339887,0,122,39833.4710763889,2009-01-20,11:18:21
39.926903,116.339848,0,126,39833.4711342593,2009-01-20,11:18:26
39.926915,116.339789,0,124,39833.4711921296,2009-01-20,11:18:31
39.926937,116.339728,0,128,39833.4712384259,2009-01-20,11:18:35
39.926948,116.339662,0,124,39833.4712962963,2009-01-20,11:18:40
39.926966,116.339604,0,120,39833.4713425926,2009-01-20,11:18:44
39.92697,116.339553,0,120,39833.471400463,2009-01-20,11:18:49
39.926989,116.339496,0,120,39833.4714467593,2009-01-20,11:18:53
39.926993,116.33941,0,120,39833.4714814815,2009-01-20,11:18:56
39.926998,116.339347,0,123,39833.4715277778,2009-01-20,11:19:00
39.927001,116.339266,0,123,39833.4715740741,2009-01-20,11:19:04
39.927008,116.339205,0,123,39833.4716087963,2009-01-20,11:19:07
39.927012,116.339141,0,126,39833.4716319444,2009-01-20,11:19:09
39.927005,116.339132,0,124,39833.4716898148,2009-01-20,11:19:14
39.92699,116.339062,0,118,39833.471712963,2009-01-20,11:19:16
39.927011,116.339023,0,121,39833.4717708333,2009-01-20,11:19:21
39.926974,116.338993,0,120,39833.4718287037,2009-01-20,11:19:26
39.926964,116.338927,0,120,39833.4718634259,2009-01-20,11:19:29
39.926984,116.33887,0,122,39833.4718981481,2009-01-20,11:19:32
39.926981,116.338808,0,132,39833.4719560185,2009-01-20,11:19:37
39.92699,116.338743,0,136,39833.4720138889,2009-01-20,11:19:42
39.926984,116.338671,0,138,39833.4720486111,2009-01-20,11:19:45
39.926988,116.33861,0,139,39833.4720833333,2009-01-20,11:19:48
39.926974,116.338539,0,138,39833.4721180556,2009-01-20,11:19:51
39.926948,116.338475,0,138,39833.4721643519,2009-01-20,11:19:55
39.926927,116.338413,0,138,39833.4722106481,2009-01-20,11:19:59
39.926914,116.338367,0,138,39833.4722685185,2009-01-20,11:20:04
39.926932,116.338317,0,136,39833.4723263889,2009-01-20,11:20:09
39.926926,116.338282,0,134,39833.4723842593,2009-01-20,11:20:14
39.926944,116.338223,0,136,39833.4724189815,2009-01-20,11:20:17
39.926932,116.338156,0,135,39833.4724537037,2009-01-20,11:20:20
39.926908,116.338094,0,133,39833.4724884259,2009-01-20,11:20:23
39.926864,116.338046,0,135,39833.4725347222,2009-01-20,11:20:27
39.926851,116.337988,0,133,39833.4725694444,2009-01-20,11:20:30
39.926814,116.337979,0,136,39833.4726273148,2009-01-20,11:20:35
39.926762,116.337953,0,137,39833.472662037,2009-01-20,11:20:38
39.926708,116.337963,0,130,39833.4727199074,2009-01-20,11:20:43
39.926707,116.337954,0,129,39833.4727777778,2009-01-20,11:20:48
39.926723,116.337932,0,130,39833.4728356482,2009-01-20,11:20:53
39.926717,116.337929,0,129,39833.4728935185,2009-01-20,11:20:58
39.926717,116.337929,0,129,39833.4729282407,2009-01-20,11:21:01
39.926721,116.337923,0,129,39833.4729513889,2009-01-20,11:21:03
39.926719,116.337863,0,130,39833.4730092593,2009-01-20,11:21:08
39.926712,116.337802,0,132,39833.4730671296,2009-01-20,11:21:13
39.926699,116.33774,0,131,39833.4731134259,2009-01-20,11:21:17
39.926678,116.337678,0,132,39833.4731481481,2009-01-20,11:21:20
39.926683,116.337614,0,131,39833.4732060185,2009-01-20,11:21:25
39.926687,116.337548,0,127,39833.4732523148,2009-01-20,11:21:29
39.926684,116.337477,0,125,39833.4732986111,2009-01-20,11:21:33
39.926699,116.337406,0,124,39833.4733564815,2009-01-20,11:21:38
39.926722,116.337343,0,124,39833.4734027778,2009-01-20,11:21:42
39.926734,116.337291,0,123,39833.4734606481,2009-01-20,11:21:47
39.926738,116.337226,0,121,39833.4735069444,2009-01-20,11:21:51
39.926726,116.337175,0,120,39833.4735648148,2009-01-20,11:21:56
39.926698,116.337129,0,120,39833.4736226852,2009-01-20,11:22:01
39.92673,116.337072,0,117,39833.4736689815,2009-01-20,11:22:05
39.926712,116.337033,0,116,39833.4737268519,2009-01-20,11:22:10
39.92671,116.33697,0,115,39833.4737847222,2009-01-20,11:22:15
39.926689,116.336894,0,114,39833.4738310185,2009-01-20,11:22:19
39.926664,116.33683,0,113,39833.4738657407,2009-01-20,11:22:22
39.926702,116.336796,0,112,39833.4739236111,2009-01-20,11:22:27
39.926702,116.336715,0,111,39833.4739699074,2009-01-20,11:22:31
39.92668,116.336661,0,110,39833.4740277778,2009-01-20,11:22:36
39.926734,116.336611,0,109,39833.4740625,2009-01-20,11:22:39
39.926765,116.336567,0,108,39833.4740856481,2009-01-20,11:22:41
39.926767,116.336477,0,107,39833.4741203704,2009-01-20,11:22:44
39.926759,116.336405,0,106,39833.4741782407,2009-01-20,11:22:49
39.926773,116.336339,0,104,39833.474224537,2009-01-20,11:22:53
39.926743,116.33627,0,103,39833.4742824074,2009-01-20,11:22:58
39.926716,116.33622,0,102,39833.4743171296,2009-01-20,11:23:01
39.926699,116.336203,0,100,39833.474375,2009-01-20,11:23:06
39.926688,116.336208,0,98,39833.4744328704,2009-01-20,11:23:11
39.926668,116.336153,0,96,39833.4744907407,2009-01-20,11:23:16
39.926674,116.336094,0,94,39833.4745486111,2009-01-20,11:23:21
39.926686,116.336024,0,94,39833.4745717593,2009-01-20,11:23:23
39.926708,116.335972,0,95,39833.4745949074,2009-01-20,11:23:25
39.926686,116.335932,0,93,39833.4746527778,2009-01-20,11:23:30
39.926687,116.335893,0,92,39833.4747106481,2009-01-20,11:23:35
39.926695,116.335832,0,91,39833.4747569444,2009-01-20,11:23:39
39.926698,116.335781,0,88,39833.4748148148,2009-01-20,11:23:44
39.92672,116.335741,0,85,39833.4748726852,2009-01-20,11:23:49
39.926718,116.335671,0,83,39833.4749305556,2009-01-20,11:23:54
39.926728,116.335604,0,80,39833.4749768519,2009-01-20,11:23:58
39.926726,116.335523,0,79,39833.4750231481,2009-01-20,11:24:02
39.926715,116.335445,0,77,39833.4750694444,2009-01-20,11:24:06
39.926708,116.335368,0,76,39833.4751041667,2009-01-20,11:24:09
39.926714,116.335303,0,76,39833.4751388889,2009-01-20,11:24:12
39.926721,116.335224,0,74,39833.4751736111,2009-01-20,11:24:15
39.926723,116.335155,0,72,39833.4752199074,2009-01-20,11:24:19
39.926737,116.335096,0,70,39833.4752662037,2009-01-20,11:24:23
39.926738,116.33502,0,68,39833.4753125,2009-01-20,11:24:27
39.92673,116.334959,0,66,39833.4753587963,2009-01-20,11:24:31
39.926705,116.3349,0,63,39833.4754166667,2009-01-20,11:24:36
39.926696,116.334835,0,62,39833.4754398148,2009-01-20,11:24:38
39.926708,116.33477,0,61,39833.475474537,2009-01-20,11:24:41
39.9267,116.334714,0,58,39833.4755324074,2009-01-20,11:24:46
39.926721,116.334662,0,58,39833.4755902778,2009-01-20,11:24:51
39.926726,116.334599,0,57,39833.4756481481,2009-01-20,11:24:56
39.926721,116.334532,0,56,39833.4756944444,2009-01-20,11:25:00
39.926721,116.334464,0,55,39833.4757291667,2009-01-20,11:25:03
39.926727,116.334402,0,55,39833.4757638889,2009-01-20,11:25:06
39.926716,116.334328,0,54,39833.4758101852,2009-01-20,11:25:10
39.926728,116.334262,0,51,39833.4758564815,2009-01-20,11:25:14
39.926718,116.334211,0,49,39833.4759143519,2009-01-20,11:25:19
39.926691,116.334143,0,47,39833.4759722222,2009-01-20,11:25:24
39.926684,116.334082,0,47,39833.4760185185,2009-01-20,11:25:28
39.926718,116.334036,0,46,39833.4760648148,2009-01-20,11:25:32
39.926743,116.33398,0,44,39833.4761226852,2009-01-20,11:25:37
39.926728,116.333905,0,43,39833.4761689815,2009-01-20,11:25:41
39.926726,116.333842,0,40,39833.4762037037,2009-01-20,11:25:44
39.926724,116.333756,0,37,39833.4762384259,2009-01-20,11:25:47
39.926714,116.333697,0,35,39833.4762731481,2009-01-20,11:25:50
39.926693,116.33365,0,32,39833.4763310185,2009-01-20,11:25:55
39.926688,116.333641,0,28,39833.4763888889,2009-01-20,11:26:00
39.926657,116.333603,0,25,39833.4764467593,2009-01-20,11:26:05
39.92663,116.333553,0,23,39833.4764814815,2009-01-20,11:26:08
39.926611,116.333505,0,20,39833.4765393519,2009-01-20,11:26:13
39.926608,116.333447,0,17,39833.4765972222,2009-01-20,11:26:18
39.926618,116.333391,0,14,39833.4766550926,2009-01-20,11:26:23
39.926618,116.333344,0,12,39833.476712963,2009-01-20,11:26:28
39.926596,116.333307,0,9,39833.4767708333,2009-01-20,11:26:33
39.926502,116.333239,0,8,39833.4767939815,2009-01-20,11:26:35
39.926482,116.333184,0,6,39833.4768402778,2009-01-20,11:26:39
39.926545,116.333088,0,7,39833.476875,2009-01-20,11:26:42
39.926603,116.333034,0,12,39833.4768865741,2009-01-20,11:26:43
39.926649,116.333002,0,14,39833.4769097222,2009-01-20,11:26:45
39.926654,116.332986,0,19,39833.4769675926,2009-01-20,11:26:50
39.9266,116.333009,0,24,39833.477025463,2009-01-20,11:26:55
39.926568,116.332979,0,28,39833.4770833333,2009-01-20,11:27:00
39.926522,116.332981,0,28,39833.4771296296,2009-01-20,11:27:04
39.926481,116.332987,0,29,39833.4771875,2009-01-20,11:27:09
39.926445,116.332946,0,28,39833.4772453704,2009-01-20,11:27:14
39.926424,116.332936,0,26,39833.4773032407,2009-01-20,11:27:19
39.926408,116.332914,0,24,39833.4773611111,2009-01-20,11:27:24
39.926402,116.332938,0,24,39833.4774189815,2009-01-20,11:27:29
39.926393,116.332959,0,24,39833.4774768518,2009-01-20,11:27:34
39.926384,116.332962,0,24,39833.4775347222,2009-01-20,11:27:39
39.926395,116.333018,0,27,39833.4775925926,2009-01-20,11:27:44
39.926418,116.33307,0,28,39833.477650463,2009-01-20,11:27:49
39.926443,116.333125,0,28,39833.4776967593,2009-01-20,11:27:53
39.92645,116.33315,0,28,39833.4777546296,2009-01-20,11:27:58
39.926439,116.333151,0,28,39833.4778125,2009-01-20,11:28:03
39.926441,116.333191,0,30,39833.4778703704,2009-01-20,11:28:08
39.926454,116.33326,0,31,39833.4779282407,2009-01-20,11:28:13
39.926468,116.333321,0,33,39833.477974537,2009-01-20,11:28:17
39.926494,116.333314,0,33,39833.4780324074,2009-01-20,11:28:22
39.926476,116.333286,0,33,39833.4780902778,2009-01-20,11:28:27
39.926455,116.333275,0,34,39833.4781481481,2009-01-20,11:28:32
39.926411,116.333262,0,37,39833.4782060185,2009-01-20,11:28:37
39.926365,116.333267,0,40,39833.4782638889,2009-01-20,11:28:42
39.926331,116.333209,0,44,39833.4783101852,2009-01-20,11:28:46
39.926288,116.333155,0,45,39833.4783449074,2009-01-20,11:28:49
39.926249,116.333124,0,47,39833.4783680556,2009-01-20,11:28:51
39.926218,116.333064,0,48,39833.4783912037,2009-01-20,11:28:53
39.926171,116.333041,0,51,39833.4784375,2009-01-20,11:28:57
39.926135,116.332991,0,52,39833.4784837963,2009-01-20,11:29:01
39.926092,116.332947,0,54,39833.4785185185,2009-01-20,11:29:04
39.926049,116.332901,0,58,39833.4785532407,2009-01-20,11:29:07
39.926017,116.33286,0,60,39833.4785763889,2009-01-20,11:29:09
39.925968,116.33283,0,60,39833.4786226852,2009-01-20,11:29:13
39.925924,116.332801,0,61,39833.4786689815,2009-01-20,11:29:17
39.92588,116.332838,0,63,39833.4787152778,2009-01-20,11:29:21
39.925832,116.332847,0,64,39833.47875,2009-01-20,11:29:24
39.925797,116.332891,0,63,39833.4787731481,2009-01-20,11:29:26
39.925749,116.332907,0,60,39833.4788078704,2009-01-20,11:29:29
39.92569,116.332894,0,60,39833.4788425926,2009-01-20,11:29:32
39.925646,116.332885,0,63,39833.4788773148,2009-01-20,11:29:35
39.925604,116.33285,0,64,39833.478912037,2009-01-20,11:29:38
39.925562,116.332813,0,68,39833.4789583333,2009-01-20,11:29:42
39.925514,116.332809,0,72,39833.4790046296,2009-01-20,11:29:46
39.925513,116.332834,0,69,39833.4790625,2009-01-20,11:29:51
39.925478,116.332836,0,72,39833.4791203704,2009-01-20,11:29:56
39.925447,116.332863,0,73,39833.4791782407,2009-01-20,11:30:01
39.925429,116.332875,0,73,39833.4792361111,2009-01-20,11:30:06
39.925463,116.332839,0,71,39833.4792939815,2009-01-20,11:30:11
39.925468,116.332801,0,71,39833.4793518518,2009-01-20,11:30:16
39.925485,116.332864,0,72,39833.4794097222,2009-01-20,11:30:21
39.925515,116.332911,0,73,39833.4794328704,2009-01-20,11:30:23
39.925558,116.332956,0,75,39833.4794791667,2009-01-20,11:30:27
39.925618,116.332981,0,77,39833.479525463,2009-01-20,11:30:31
39.925642,116.332986,0,79,39833.4795833333,2009-01-20,11:30:36
39.925644,116.333048,0,80,39833.4796412037,2009-01-20,11:30:41
39.925632,116.333115,0,80,39833.4796759259,2009-01-20,11:30:44
39.925627,116.333174,0,81,39833.4797222222,2009-01-20,11:30:48
39.925651,116.333285,0,82,39833.4797685185,2009-01-20,11:30:52
39.925609,116.333324,0,81,39833.4797916667,2009-01-20,11:30:54
39.925601,116.333382,0,82,39833.479837963,2009-01-20,11:30:58
39.925579,116.333426,0,84,39833.4798958333,2009-01-20,11:31:03
39.925569,116.333479,0,86,39833.4799537037,2009-01-20,11:31:08
39.925584,116.33352,0,88,39833.4800115741,2009-01-20,11:31:13
39.925609,116.333592,0,90,39833.4800578704,2009-01-20,11:31:17
39.925617,116.333662,0,92,39833.4801041667,2009-01-20,11:31:21
39.925612,116.33371,0,94,39833.480162037,2009-01-20,11:31:26
39.925599,116.333771,0,95,39833.4801967593,2009-01-20,11:31:29
39.925585,116.333789,0,97,39833.4802546296,2009-01-20,11:31:34
39.925601,116.333844,0,97,39833.4803009259,2009-01-20,11:31:38
39.925649,116.333881,0,99,39833.4803472222,2009-01-20,11:31:42
39.925612,116.333918,0,103,39833.4804050926,2009-01-20,11:31:47
39.925615,116.334001,0,104,39833.4804398148,2009-01-20,11:31:50
39.925618,116.334076,0,104,39833.480462963,2009-01-20,11:31:52
39.925605,116.334155,0,104,39833.4804976852,2009-01-20,11:31:55
39.925589,116.334205,0,104,39833.4805555556,2009-01-20,11:32:00
39.925597,116.334273,0,106,39833.4806018519,2009-01-20,11:32:04
39.925608,116.334341,0,108,39833.4806597222,2009-01-20,11:32:09
39.925606,116.334421,0,111,39833.4807175926,2009-01-20,11:32:14
39.925617,116.334478,0,113,39833.4807638889,2009-01-20,11:32:18
39.925589,116.334523,0,116,39833.4808101852,2009-01-20,11:32:22
39.925573,116.334586,0,118,39833.4808680556,2009-01-20,11:32:27
39.925582,116.334645,0,119,39833.4809027778,2009-01-20,11:32:30
39.925609,116.334693,0,121,39833.4809375,2009-01-20,11:32:33
39.925649,116.334731,0,122,39833.4809606481,2009-01-20,11:32:35
39.925705,116.334744,0,124,39833.4809837963,2009-01-20,11:32:37
39.925751,116.334751,0,125,39833.4810069444,2009-01-20,11:32:39
39.925795,116.334781,0,126,39833.4810300926,2009-01-20,11:32:41
39.925827,116.334825,0,127,39833.4810532407,2009-01-20,11:32:43
39.925822,116.33489,0,127,39833.4811111111,2009-01-20,11:32:48
39.925803,116.334875,0,125,39833.4811689815,2009-01-20,11:32:53
39.925779,116.334942,0,123,39833.4812268519,2009-01-20,11:32:58
39.925774,116.334998,0,122,39833.4812847222,2009-01-20,11:33:03
39.925778,116.335075,0,121,39833.4813078704,2009-01-20,11:33:05
39.925768,116.335158,0,121,39833.4813425926,2009-01-20,11:33:08
39.925751,116.335256,0,123,39833.4813773148,2009-01-20,11:33:11
39.925715,116.335293,0,125,39833.481400463,2009-01-20,11:33:13
39.925691,116.335345,0,126,39833.4814236111,2009-01-20,11:33:15
39.925719,116.335411,0,127,39833.4814699074,2009-01-20,11:33:19
39.925716,116.335433,0,130,39833.4815277778,2009-01-20,11:33:24
39.925755,116.335475,0,132,39833.4815740741,2009-01-20,11:33:28
39.925787,116.335539,0,133,39833.4816087963,2009-01-20,11:33:31
39.92581,116.335591,0,135,39833.4816666667,2009-01-20,11:33:36
39.92583,116.335641,0,138,39833.481724537,2009-01-20,11:33:41
39.925857,116.335695,0,138,39833.4817708333,2009-01-20,11:33:45
39.925893,116.335738,0,136,39833.4817824074,2009-01-20,11:33:46
39.925942,116.335807,0,133,39833.4818055556,2009-01-20,11:33:48
39.925951,116.335858,0,134,39833.4818634259,2009-01-20,11:33:53
39.925983,116.335809,0,136,39833.4819212963,2009-01-20,11:33:58
39.926036,116.335786,0,137,39833.4819791667,2009-01-20,11:34:03
39.926068,116.335731,0,136,39833.4820023148,2009-01-20,11:34:05
39.926115,116.335709,0,135,39833.482025463,2009-01-20,11:34:07
39.926168,116.335675,0,136,39833.4820601852,2009-01-20,11:34:10
39.926208,116.335629,0,137,39833.4820949074,2009-01-20,11:34:13
39.926248,116.335604,0,136,39833.4821527778,2009-01-20,11:34:18
39.92628,116.335643,0,137,39833.4822106481,2009-01-20,11:34:23
39.926277,116.335755,0,137,39833.4822337963,2009-01-20,11:34:25
39.926291,116.335813,0,137,39833.4822685185,2009-01-20,11:34:28
39.926278,116.335874,0,137,39833.4823032407,2009-01-20,11:34:31
39.926297,116.335857,0,136,39833.4823611111,2009-01-20,11:34:36
39.926337,116.335816,0,137,39833.4824189815,2009-01-20,11:34:41
39.926368,116.335762,0,136,39833.4824537037,2009-01-20,11:34:44
39.926402,116.335715,0,135,39833.4824884259,2009-01-20,11:34:47
39.926446,116.335702,0,136,39833.4825231481,2009-01-20,11:34:50
39.92649,116.335751,0,135,39833.4825462963,2009-01-20,11:34:52
39.92656,116.335867,0,134,39833.4825694444,2009-01-20,11:34:54
39.926598,116.335928,0,132,39833.4825810185,2009-01-20,11:34:55
39.926655,116.335988,0,131,39833.4826041667,2009-01-20,11:34:57
39.926706,116.336001,0,132,39833.482650463,2009-01-20,11:35:01
39.926735,116.335948,0,132,39833.4827083333,2009-01-20,11:35:06
39.926774,116.336009,0,130,39833.4827546296,2009-01-20,11:35:10
39.926802,116.336066,0,128,39833.4827777778,2009-01-20,11:35:12
39.926829,116.336135,0,126,39833.4828240741,2009-01-20,11:35:16
39.92685,116.336196,0,123,39833.4828587963,2009-01-20,11:35:19
39.926862,116.336259,0,119,39833.4829166667,2009-01-20,11:35:24
39.926874,116.336298,0,115,39833.482974537,2009-01-20,11:35:29
39.926842,116.33635,0,116,39833.4830092593,2009-01-20,11:35:32
39.926834,116.336413,0,116,39833.4830555556,2009-01-20,11:35:36
39.926829,116.336495,0,116,39833.4831018519,2009-01-20,11:35:40
39.926789,116.336528,0,116,39833.4831365741,2009-01-20,11:35:43
39.926728,116.336558,0,112,39833.4831712963,2009-01-20,11:35:46
39.926675,116.336544,0,110,39833.4832291667,2009-01-20,11:35:51
39.92663,116.336541,0,101,39833.483275463,2009-01-20,11:35:55
39.926584,116.336561,0,104,39833.4833101852,2009-01-20,11:35:58
39.926533,116.336593,0,107,39833.4833449074,2009-01-20,11:36:01
39.926479,116.336599,0,107,39833.4833796296,2009-01-20,11:36:04
39.926433,116.336587,0,107,39833.4834259259,2009-01-20,11:36:08
39.926383,116.336558,0,107,39833.4834722222,2009-01-20,11:36:12
39.926333,116.336541,0,110,39833.4835300926,2009-01-20,11:36:17
39.926308,116.336602,0,111,39833.483587963,2009-01-20,11:36:22
39.926328,116.336698,0,109,39833.4836111111,2009-01-20,11:36:24
39.926332,116.336768,0,110,39833.4836458333,2009-01-20,11:36:27
39.926354,116.336827,0,110,39833.4836805556,2009-01-20,11:36:30
39.926363,116.336894,0,110,39833.4837152778,2009-01-20,11:36:33
39.926359,116.336953,0,111,39833.4837731481,2009-01-20,11:36:38
39.926365,116.337023,0,113,39833.4838310185,2009-01-20,11:36:43
39.926327,116.337098,0,114,39833.4838657407,2009-01-20,11:36:46
39.926298,116.337154,0,115,39833.4838773148,2009-01-20,11:36:47
39.926277,116.337216,0,116,39833.4839351852,2009-01-20,11:36:52
39.926262,116.337257,0,117,39833.4839930556,2009-01-20,11:36:57
