# Supplementary material for: A location privacy protection method based on blockchain and threshold cryptography
Source: PLoS One. 2025 Jun 4;20(6):e0324551. doi: 10.1371/journal.pone.0324551 (PMC12136415; doi:10.1371/journal.pone.0324551)
Supplement: S1 File — (ZIP) [file pone.0324551.s001.zip › Data/002/Trajectory/20090121052427.plt]

Geolife trajectory
WGS 84
Altitude is in Feet
Reserved 3
0,2,255,My Track,0,0,2,8421376
0
39.898693,116.379391,0,492,39834.2253125,2009-01-21,05:24:27
39.898774,116.379383,0,492,39834.2253587963,2009-01-21,05:24:31
39.898785,116.37935,0,492,39834.2254166667,2009-01-21,05:24:36
39.898785,116.37935,0,492,39834.2254513889,2009-01-21,05:24:39
39.89878,116.379354,0,492,39834.225474537,2009-01-21,05:24:41
39.898775,116.379325,0,492,39834.2255324074,2009-01-21,05:24:46
39.898773,116.379311,0,492,39834.2255902778,2009-01-21,05:24:51
39.898799,116.379311,0,492,39834.2256481481,2009-01-21,05:24:56
39.898785,116.379312,0,492,39834.2257060185,2009-01-21,05:25:01
39.898785,116.379312,0,492,39834.2257407407,2009-01-21,05:25:04
39.898777,116.379319,0,492,39834.2257638889,2009-01-21,05:25:06
39.898752,116.379324,0,492,39834.2258217593,2009-01-21,05:25:11
39.898789,116.379323,0,492,39834.2258796296,2009-01-21,05:25:16
39.898787,116.379329,0,492,39834.2259375,2009-01-21,05:25:21
39.898787,116.379329,0,492,39834.2259722222,2009-01-21,05:25:24
39.89878,116.379322,0,492,39834.2259953704,2009-01-21,05:25:26
39.898789,116.379318,0,492,39834.2260532407,2009-01-21,05:25:31
39.898813,116.379309,0,492,39834.2261111111,2009-01-21,05:25:36
39.898826,116.379309,0,491,39834.2261689815,2009-01-21,05:25:41
39.898816,116.379301,0,491,39834.2262268519,2009-01-21,05:25:46
39.89878,116.379285,0,491,39834.2262847222,2009-01-21,05:25:51
39.898752,116.379246,0,491,39834.2263425926,2009-01-21,05:25:56
39.898765,116.379223,0,491,39834.226400463,2009-01-21,05:26:01
39.898844,116.379233,0,153,39834.2264467593,2009-01-21,05:26:05
39.89889,116.379251,0,153,39834.2264814815,2009-01-21,05:26:08
39.898891,116.379235,0,152,39834.2265393519,2009-01-21,05:26:13
39.898841,116.379241,0,148,39834.2265972222,2009-01-21,05:26:18
39.898853,116.379228,0,145,39834.2266550926,2009-01-21,05:26:23
39.898851,116.379167,0,144,39834.226712963,2009-01-21,05:26:28
39.898871,116.379115,0,142,39834.2267476852,2009-01-21,05:26:31
39.89888,116.379077,0,139,39834.2268055556,2009-01-21,05:26:36
39.898893,116.379046,0,137,39834.2268634259,2009-01-21,05:26:41
39.898903,116.378982,0,135,39834.2269212963,2009-01-21,05:26:46
39.898922,116.378928,0,133,39834.2269675926,2009-01-21,05:26:50
39.898939,116.37889,0,131,39834.227025463,2009-01-21,05:26:55
39.910111,116.350707,0,862,39834.2379282407,2009-01-21,05:42:37
39.910142,116.350664,0,896,39834.2379398148,2009-01-21,05:42:38
39.910204,116.35061,0,962,39834.2379513889,2009-01-21,05:42:39
39.910284,116.350561,0,1031,39834.2379976852,2009-01-21,05:42:43
39.910454,116.350465,0,1079,39834.2380092593,2009-01-21,05:42:44
39.910517,116.350614,0,1225,39834.2380208333,2009-01-21,05:42:45
39.910545,116.350626,0,1175,39834.2380324074,2009-01-21,05:42:46
39.91048,116.350631,0,1081,39834.2380555556,2009-01-21,05:42:48
39.91052,116.350662,0,1104,39834.2381018519,2009-01-21,05:42:52
39.910538,116.35075,0,1111,39834.238125,2009-01-21,05:42:54
39.910573,116.35079,0,1137,39834.2381365741,2009-01-21,05:42:55
39.910493,116.350914,0,1015,39834.2381597222,2009-01-21,05:42:57
39.910427,116.350958,0,920,39834.2381712963,2009-01-21,05:42:58
39.910397,116.350984,0,868,39834.2381828704,2009-01-21,05:42:59
39.910378,116.350983,0,823,39834.2381944444,2009-01-21,05:43:00
39.910364,116.351007,0,802,39834.2382175926,2009-01-21,05:43:02
39.910342,116.351064,0,802,39834.2382523148,2009-01-21,05:43:05
39.910306,116.351058,0,782,39834.2382638889,2009-01-21,05:43:06
39.910276,116.35107,0,755,39834.238287037,2009-01-21,05:43:08
39.910259,116.351097,0,737,39834.2383217593,2009-01-21,05:43:11
39.910222,116.351097,0,720,39834.2383449074,2009-01-21,05:43:13
39.910208,116.351091,0,694,39834.2383680556,2009-01-21,05:43:15
39.9102,116.351079,0,663,39834.2383912037,2009-01-21,05:43:17
39.910209,116.351097,0,646,39834.2384259259,2009-01-21,05:43:20
39.910182,116.351072,0,617,39834.2384375,2009-01-21,05:43:21
39.910187,116.351115,0,597,39834.2384837963,2009-01-21,05:43:25
39.910201,116.351166,0,594,39834.2385416667,2009-01-21,05:43:30
39.910203,116.351222,0,591,39834.238599537,2009-01-21,05:43:35
39.910211,116.351271,0,579,39834.2386342593,2009-01-21,05:43:38
39.910211,116.351319,0,564,39834.2386921296,2009-01-21,05:43:43
39.910209,116.351338,0,562,39834.23875,2009-01-21,05:43:48
39.910218,116.35137,0,548,39834.2387962963,2009-01-21,05:43:52
39.910197,116.351397,0,534,39834.2388425926,2009-01-21,05:43:56
39.910233,116.351432,0,524,39834.2388888889,2009-01-21,05:44:00
39.910251,116.351501,0,519,39834.2389467593,2009-01-21,05:44:05
39.910238,116.351524,0,499,39834.2389814815,2009-01-21,05:44:08
39.91026,116.351586,0,497,39834.2390277778,2009-01-21,05:44:12
39.910264,116.351645,0,485,39834.2390740741,2009-01-21,05:44:16
39.910266,116.351656,0,471,39834.2391319444,2009-01-21,05:44:21
39.910284,116.35165,0,460,39834.2391898148,2009-01-21,05:44:26
39.910339,116.351644,0,454,39834.2392361111,2009-01-21,05:44:30
39.910383,116.351636,0,449,39834.2392708333,2009-01-21,05:44:33
39.910425,116.351614,0,447,39834.2393287037,2009-01-21,05:44:38
39.910471,116.351602,0,444,39834.239375,2009-01-21,05:44:42
39.91051,116.351641,0,440,39834.2394328704,2009-01-21,05:44:47
39.910526,116.351675,0,434,39834.2394907407,2009-01-21,05:44:52
39.91052,116.35169,0,428,39834.2395486111,2009-01-21,05:44:57
39.910545,116.351704,0,423,39834.2396064815,2009-01-21,05:45:02
39.910561,116.351708,0,417,39834.2396643519,2009-01-21,05:45:07
39.910586,116.35172,0,413,39834.2397222222,2009-01-21,05:45:12
39.910616,116.351756,0,409,39834.2397800926,2009-01-21,05:45:17
39.910645,116.351809,0,407,39834.2398263889,2009-01-21,05:45:21
39.910671,116.351865,0,404,39834.2398726852,2009-01-21,05:45:25
39.910913,116.351294,0,452,39834.2402083333,2009-01-21,05:45:54
39.910971,116.351274,0,444,39834.2402314815,2009-01-21,05:45:56
39.911049,116.351282,0,442,39834.2402546296,2009-01-21,05:45:58
39.911129,116.351299,0,440,39834.2402777778,2009-01-21,05:46:00
39.911211,116.351329,0,441,39834.2403009259,2009-01-21,05:46:02
39.911254,116.351347,0,440,39834.2403125,2009-01-21,05:46:03
39.911329,116.351372,0,441,39834.2403356481,2009-01-21,05:46:05
39.911406,116.351403,0,441,39834.2403587963,2009-01-21,05:46:07
39.911479,116.351429,0,442,39834.2403819444,2009-01-21,05:46:09
39.911544,116.351444,0,442,39834.2404050926,2009-01-21,05:46:11
39.91161,116.35146,0,442,39834.2404282407,2009-01-21,05:46:13
39.91178,116.352391,0,435,39834.2451157407,2009-01-21,05:52:58
39.911683,116.352288,0,432,39834.2451736111,2009-01-21,05:53:03
39.911616,116.352219,0,432,39834.2451851852,2009-01-21,05:53:04
39.911545,116.352175,0,433,39834.2451967593,2009-01-21,05:53:05
39.911495,116.352139,0,428,39834.2452083333,2009-01-21,05:53:06
39.911421,116.352156,0,425,39834.2452314815,2009-01-21,05:53:08
39.911391,116.352163,0,426,39834.2452893518,2009-01-21,05:53:13
39.909421,116.350603,0,696,39834.2474305556,2009-01-21,05:56:18
39.909102,116.350363,0,668,39834.2474421296,2009-01-21,05:56:19
39.908755,116.350147,0,626,39834.2474537037,2009-01-21,05:56:20
39.908425,116.349913,0,582,39834.2474652778,2009-01-21,05:56:21
39.908117,116.34969,0,529,39834.2474768519,2009-01-21,05:56:22
39.90784,116.349505,0,479,39834.2474884259,2009-01-21,05:56:23
39.907576,116.349328,0,440,39834.2475,2009-01-21,05:56:24
39.907271,116.349156,0,404,39834.2475115741,2009-01-21,05:56:25
39.907016,116.349005,0,371,39834.2475231481,2009-01-21,05:56:26
39.906817,116.348883,0,345,39834.2475347222,2009-01-21,05:56:27
39.906629,116.348763,0,316,39834.2475462963,2009-01-21,05:56:28
39.906473,116.348666,0,296,39834.2475578704,2009-01-21,05:56:29
39.906348,116.348583,0,273,39834.2475694444,2009-01-21,05:56:30
39.90622,116.3485,0,252,39834.2475810185,2009-01-21,05:56:31
39.906098,116.34842,0,234,39834.2475925926,2009-01-21,05:56:32
39.905992,116.348349,0,214,39834.2476041667,2009-01-21,05:56:33
39.905894,116.348281,0,197,39834.2476157407,2009-01-21,05:56:34
39.905832,116.348234,0,185,39834.2476273148,2009-01-21,05:56:35
39.905781,116.348198,0,174,39834.2476388889,2009-01-21,05:56:36
39.905736,116.348164,0,162,39834.247650463,2009-01-21,05:56:37
39.905676,116.348125,0,141,39834.2476736111,2009-01-21,05:56:39
39.905661,116.348111,0,125,39834.2476967593,2009-01-21,05:56:41
39.905696,116.348123,0,110,39834.2477314815,2009-01-21,05:56:44
39.905766,116.348163,0,107,39834.2477546296,2009-01-21,05:56:46
39.905849,116.348219,0,104,39834.2477777778,2009-01-21,05:56:48
39.905899,116.348255,0,105,39834.2477893519,2009-01-21,05:56:49
39.905943,116.34829,0,107,39834.2478009259,2009-01-21,05:56:50
39.905983,116.348347,0,109,39834.2478356481,2009-01-21,05:56:53
39.906051,116.348403,0,109,39834.2478703704,2009-01-21,05:56:56
39.906105,116.348442,0,109,39834.2478935185,2009-01-21,05:56:58
39.906151,116.348479,0,109,39834.2479166667,2009-01-21,05:57:00
39.906211,116.348523,0,104,39834.2479513889,2009-01-21,05:57:03
39.906272,116.348567,0,98,39834.247974537,2009-01-21,05:57:05
39.906341,116.34862,0,93,39834.2479976852,2009-01-21,05:57:07
39.907013,116.349122,0,182,39834.2480208333,2009-01-21,05:57:09
39.907443,116.349438,0,238,39834.2480324074,2009-01-21,05:57:10
39.907744,116.34966,0,274,39834.2480439815,2009-01-21,05:57:11
39.907964,116.349821,0,299,39834.2480555556,2009-01-21,05:57:12
39.90812,116.349936,0,317,39834.2480671296,2009-01-21,05:57:13
39.908254,116.350029,0,330,39834.2480787037,2009-01-21,05:57:14
39.908366,116.350098,0,341,39834.2480902778,2009-01-21,05:57:15
39.90846,116.350154,0,350,39834.2481018519,2009-01-21,05:57:16
39.908536,116.350195,0,357,39834.2481134259,2009-01-21,05:57:17
39.908608,116.350228,0,363,39834.248125,2009-01-21,05:57:18
39.908678,116.350262,0,369,39834.2481365741,2009-01-21,05:57:19
39.908738,116.350294,0,374,39834.2481481481,2009-01-21,05:57:20
39.908801,116.350333,0,379,39834.2481597222,2009-01-21,05:57:21
39.908853,116.350368,0,384,39834.2481712963,2009-01-21,05:57:22
39.908905,116.350401,0,388,39834.2481828704,2009-01-21,05:57:23
39.909047,116.350502,0,399,39834.2482175926,2009-01-21,05:57:26
39.909089,116.350532,0,402,39834.2482291667,2009-01-21,05:57:27
39.909128,116.350559,0,404,39834.2482407407,2009-01-21,05:57:28
39.909171,116.350625,0,408,39834.2482638889,2009-01-21,05:57:30
39.909227,116.350687,0,412,39834.248287037,2009-01-21,05:57:32
39.900193,116.385548,0,-23,39834.4687268519,2009-01-21,11:14:58
39.900349,116.3855,0,82,39834.4687384259,2009-01-21,11:14:59
39.900334,116.385511,0,111,39834.46875,2009-01-21,11:15:00
39.900315,116.385534,0,132,39834.4687615741,2009-01-21,11:15:01
39.90031,116.385516,0,104,39834.4687731481,2009-01-21,11:15:02
39.900308,116.385493,0,74,39834.4687847222,2009-01-21,11:15:03
39.900307,116.385513,0,90,39834.4688078704,2009-01-21,11:15:05
39.9003,116.385482,0,92,39834.4688657407,2009-01-21,11:15:10
39.90027,116.385492,0,107,39834.4689236111,2009-01-21,11:15:15
39.900236,116.385533,0,106,39834.4689699074,2009-01-21,11:15:19
39.900193,116.385536,0,93,39834.4689930556,2009-01-21,11:15:21
39.900148,116.385521,0,89,39834.4690277778,2009-01-21,11:15:24
39.900101,116.385518,0,91,39834.4690625,2009-01-21,11:15:27
39.900048,116.385508,0,90,39834.4690972222,2009-01-21,11:15:30
39.900006,116.385476,0,92,39834.4691319444,2009-01-21,11:15:33
39.899962,116.385437,0,93,39834.4691666667,2009-01-21,11:15:36
39.899906,116.385439,0,96,39834.4692013889,2009-01-21,11:15:39
39.899848,116.385442,0,97,39834.4692361111,2009-01-21,11:15:42
39.89978,116.385405,0,103,39834.4692708333,2009-01-21,11:15:45
39.899735,116.385397,0,105,39834.4693171296,2009-01-21,11:15:49
39.899693,116.385452,0,105,39834.469375,2009-01-21,11:15:54
39.899641,116.385477,0,107,39834.4694097222,2009-01-21,11:15:57
39.899587,116.385491,0,106,39834.4694444444,2009-01-21,11:16:00
39.899541,116.385482,0,104,39834.4694675926,2009-01-21,11:16:02
39.899498,116.385464,0,101,39834.4695138889,2009-01-21,11:16:06
39.899453,116.385451,0,99,39834.4695486111,2009-01-21,11:16:09
39.899405,116.385444,0,97,39834.4695833333,2009-01-21,11:16:12
39.899358,116.385429,0,93,39834.4696296296,2009-01-21,11:16:16
39.899298,116.385417,0,88,39834.4696759259,2009-01-21,11:16:20
39.89925,116.385398,0,82,39834.4697222222,2009-01-21,11:16:24
39.899192,116.385424,0,81,39834.4697569444,2009-01-21,11:16:27
39.899173,116.385493,0,81,39834.4698032407,2009-01-21,11:16:31
39.899159,116.385565,0,79,39834.4698263889,2009-01-21,11:16:33
39.899151,116.385637,0,75,39834.4698726852,2009-01-21,11:16:37
39.89914,116.38566,0,75,39834.4699305556,2009-01-21,11:16:42
39.899126,116.385646,0,74,39834.4699884259,2009-01-21,11:16:47
39.899106,116.385707,0,78,39834.4700115741,2009-01-21,11:16:49
39.899082,116.385722,0,76,39834.4700694444,2009-01-21,11:16:54
39.899082,116.385722,0,76,39834.4701041667,2009-01-21,11:16:57
39.899078,116.385721,0,75,39834.4701273148,2009-01-21,11:16:59
39.899076,116.385698,0,79,39834.4701851852,2009-01-21,11:17:04
39.89907,116.385674,0,80,39834.4702430556,2009-01-21,11:17:09
39.899084,116.38568,0,81,39834.4703009259,2009-01-21,11:17:14
39.899095,116.38574,0,79,39834.4703356481,2009-01-21,11:17:17
39.899124,116.385752,0,81,39834.4703935185,2009-01-21,11:17:22
39.899124,116.385752,0,81,39834.4704282407,2009-01-21,11:17:25
39.89912,116.385746,0,80,39834.4704513889,2009-01-21,11:17:27
39.89912,116.385732,0,81,39834.4705092593,2009-01-21,11:17:32
39.89912,116.385762,0,81,39834.4705671296,2009-01-21,11:17:37
39.899074,116.385757,0,82,39834.4706134259,2009-01-21,11:17:41
39.899027,116.385743,0,83,39834.4706481481,2009-01-21,11:17:44
39.898981,116.385752,0,81,39834.4706944444,2009-01-21,11:17:48
39.898938,116.385782,0,83,39834.4707523148,2009-01-21,11:17:53
39.898899,116.385798,0,86,39834.4708101852,2009-01-21,11:17:58
39.898839,116.385806,0,85,39834.4708564815,2009-01-21,11:18:02
39.898787,116.385817,0,85,39834.4709027778,2009-01-21,11:18:06
39.898729,116.385799,0,86,39834.4709490741,2009-01-21,11:18:10
39.898682,116.385767,0,87,39834.4709953704,2009-01-21,11:18:14
39.898639,116.385739,0,87,39834.4710300926,2009-01-21,11:18:17
39.898592,116.385736,0,84,39834.4710648148,2009-01-21,11:18:20
39.898541,116.385727,0,84,39834.4711111111,2009-01-21,11:18:24
39.898516,116.385662,0,85,39834.4711574074,2009-01-21,11:18:28
39.898504,116.385603,0,84,39834.4711921296,2009-01-21,11:18:31
39.898507,116.385524,0,82,39834.4712268518,2009-01-21,11:18:34
39.898515,116.385456,0,82,39834.4712731481,2009-01-21,11:18:38
39.898533,116.3854,0,81,39834.4713078704,2009-01-21,11:18:41
39.89853,116.385347,0,81,39834.4713657407,2009-01-21,11:18:46
39.898521,116.385312,0,82,39834.4714236111,2009-01-21,11:18:51
39.898504,116.385238,0,84,39834.4714699074,2009-01-21,11:18:55
39.898473,116.385195,0,83,39834.4714930556,2009-01-21,11:18:57
39.898424,116.385147,0,84,39834.4715162037,2009-01-21,11:18:59
39.898387,116.385093,0,83,39834.4715393518,2009-01-21,11:19:01
39.898341,116.385049,0,84,39834.4715625,2009-01-21,11:19:03
39.898282,116.385011,0,85,39834.4715972222,2009-01-21,11:19:06
39.898231,116.38498,0,86,39834.4716203704,2009-01-21,11:19:08
39.898205,116.384914,0,87,39834.4716550926,2009-01-21,11:19:11
39.898163,116.384873,0,88,39834.4716898148,2009-01-21,11:19:14
39.898124,116.384836,0,88,39834.471712963,2009-01-21,11:19:16
39.898074,116.38478,0,87,39834.4717476852,2009-01-21,11:19:19
39.898043,116.384726,0,87,39834.4718055556,2009-01-21,11:19:24
39.898009,116.384667,0,83,39834.4718518518,2009-01-21,11:19:28
39.897962,116.384616,0,82,39834.4718865741,2009-01-21,11:19:31
39.897937,116.38456,0,81,39834.4719328704,2009-01-21,11:19:35
39.897911,116.384513,0,75,39834.4719907407,2009-01-21,11:19:40
39.897867,116.384461,0,71,39834.472037037,2009-01-21,11:19:44
39.897852,116.384407,0,66,39834.4720717593,2009-01-21,11:19:47
39.897907,116.384392,0,66,39834.4720949074,2009-01-21,11:19:49
39.897964,116.384374,0,68,39834.4721180556,2009-01-21,11:19:51
39.897995,116.384323,0,67,39834.4721527778,2009-01-21,11:19:54
39.898047,116.384297,0,67,39834.4721759259,2009-01-21,11:19:56
39.898027,116.384236,0,64,39834.4722337963,2009-01-21,11:20:01
39.898034,116.384163,0,60,39834.4722800926,2009-01-21,11:20:05
39.898041,116.384096,0,57,39834.4723263889,2009-01-21,11:20:09
39.898002,116.384056,0,54,39834.4723611111,2009-01-21,11:20:12
39.897964,116.384009,0,52,39834.4723958333,2009-01-21,11:20:15
39.897928,116.383954,0,50,39834.4724305556,2009-01-21,11:20:18
39.897886,116.383911,0,46,39834.4724768519,2009-01-21,11:20:22
39.897875,116.383875,0,40,39834.4725347222,2009-01-21,11:20:27
39.897828,116.383833,0,36,39834.4725694444,2009-01-21,11:20:30
39.897788,116.3838,0,33,39834.4726041667,2009-01-21,11:20:33
39.897713,116.383775,0,30,39834.4726388889,2009-01-21,11:20:36
39.89764,116.383753,0,28,39834.472662037,2009-01-21,11:20:38
39.897569,116.383718,0,26,39834.4726851852,2009-01-21,11:20:40
39.897517,116.383685,0,23,39834.4727199074,2009-01-21,11:20:43
39.897515,116.383616,0,18,39834.4727546296,2009-01-21,11:20:46
39.897696,116.383559,0,18,39834.4728009259,2009-01-21,11:20:50
39.897901,116.383523,0,20,39834.4728240741,2009-01-21,11:20:52
39.897969,116.383531,0,20,39834.4728356482,2009-01-21,11:20:53
39.898034,116.383503,0,18,39834.4728472222,2009-01-21,11:20:54
39.898088,116.383473,0,16,39834.4728587963,2009-01-21,11:20:55
39.898181,116.383452,0,17,39834.4728935185,2009-01-21,11:20:58
39.898274,116.383441,0,21,39834.4729166667,2009-01-21,11:21:00
39.898328,116.383422,0,27,39834.4729398148,2009-01-21,11:21:02
39.89838,116.3834,0,28,39834.472974537,2009-01-21,11:21:05
39.898416,116.383366,0,27,39834.4730324074,2009-01-21,11:21:10
39.898417,116.383311,0,25,39834.4730902778,2009-01-21,11:21:15
39.898407,116.383248,0,22,39834.4731481481,2009-01-21,11:21:20
39.898401,116.383188,0,18,39834.4732060185,2009-01-21,11:21:25
39.89841,116.383116,0,15,39834.4732523148,2009-01-21,11:21:29
39.898414,116.383054,0,16,39834.4732986111,2009-01-21,11:21:33
39.89841,116.382981,0,13,39834.4733449074,2009-01-21,11:21:37
39.898379,116.382926,0,11,39834.4733796296,2009-01-21,11:21:40
39.898346,116.382862,0,11,39834.4734143519,2009-01-21,11:21:43
39.898306,116.382796,0,9,39834.4734490741,2009-01-21,11:21:46
39.89827,116.382756,0,7,39834.4734837963,2009-01-21,11:21:49
39.89823,116.382726,0,5,39834.4735185185,2009-01-21,11:21:52
39.898194,116.382672,0,1,39834.4735763889,2009-01-21,11:21:57
39.898155,116.38262,0,0,39834.4736111111,2009-01-21,11:22:00
39.898125,116.382575,0,-1,39834.4736458333,2009-01-21,11:22:03
39.89807,116.382528,0,-2,39834.4736805556,2009-01-21,11:22:06
39.898033,116.382448,0,-2,39834.4737152778,2009-01-21,11:22:09
39.89799,116.38242,0,-2,39834.4737384259,2009-01-21,11:22:11
39.897927,116.38239,0,-3,39834.4737731481,2009-01-21,11:22:14
39.897852,116.382382,0,-2,39834.4737962963,2009-01-21,11:22:16
39.897798,116.382327,0,-2,39834.4738310185,2009-01-21,11:22:19
39.897797,116.382239,0,-2,39834.4738657407,2009-01-21,11:22:22
39.897792,116.382171,0,-1,39834.4739236111,2009-01-21,11:22:27
39.89786,116.382126,0,-1,39834.4739583333,2009-01-21,11:22:30
39.897922,116.382094,0,-1,39834.4739814815,2009-01-21,11:22:32
39.897966,116.38208,0,-1,39834.4739930556,2009-01-21,11:22:33
39.898005,116.382039,0,-2,39834.4740277778,2009-01-21,11:22:36
39.898068,116.381998,0,0,39834.4740509259,2009-01-21,11:22:38
39.898129,116.381954,0,0,39834.4740740741,2009-01-21,11:22:40
39.898238,116.381899,0,10,39834.4740972222,2009-01-21,11:22:42
39.898306,116.381856,0,20,39834.4741319444,2009-01-21,11:22:45
39.898337,116.381803,0,24,39834.4741782407,2009-01-21,11:22:49
39.898346,116.381739,0,25,39834.474224537,2009-01-21,11:22:53
39.898335,116.381674,0,24,39834.4742708333,2009-01-21,11:22:57
39.898322,116.381601,0,24,39834.4743287037,2009-01-21,11:23:02
39.898306,116.381546,0,23,39834.4743634259,2009-01-21,11:23:05
39.898323,116.381476,0,23,39834.4743981481,2009-01-21,11:23:08
39.898359,116.381422,0,25,39834.4744328704,2009-01-21,11:23:11
39.898407,116.381402,0,26,39834.4744444444,2009-01-21,11:23:12
39.898415,116.381344,0,25,39834.4745023148,2009-01-21,11:23:17
39.89839,116.381277,0,23,39834.4745486111,2009-01-21,11:23:21
39.898385,116.381209,0,22,39834.4745833333,2009-01-21,11:23:24
39.898399,116.381145,0,22,39834.4746296296,2009-01-21,11:23:28
39.898411,116.381078,0,21,39834.4746759259,2009-01-21,11:23:32
39.898389,116.381013,0,19,39834.4747222222,2009-01-21,11:23:36
39.898363,116.380939,0,18,39834.4747685185,2009-01-21,11:23:40
39.898336,116.380889,0,16,39834.4748148148,2009-01-21,11:23:44
39.89833,116.380818,0,15,39834.4748726852,2009-01-21,11:23:49
39.898348,116.380762,0,14,39834.4749074074,2009-01-21,11:23:52
39.898338,116.3807,0,13,39834.4749537037,2009-01-21,11:23:56
39.898307,116.380646,0,12,39834.475,2009-01-21,11:24:00
39.898311,116.380579,0,11,39834.4750578704,2009-01-21,11:24:05
39.898344,116.38053,0,12,39834.4750925926,2009-01-21,11:24:08
39.898367,116.380477,0,18,39834.4751388889,2009-01-21,11:24:12
39.898404,116.380442,0,21,39834.475162037,2009-01-21,11:24:14
39.89841,116.380368,0,20,39834.4752199074,2009-01-21,11:24:19
39.8984,116.380306,0,20,39834.4752546296,2009-01-21,11:24:22
39.898367,116.380239,0,19,39834.4753009259,2009-01-21,11:24:26
39.89833,116.380199,0,18,39834.4753472222,2009-01-21,11:24:30
39.898298,116.380139,0,16,39834.4753935185,2009-01-21,11:24:34
39.898281,116.380079,0,16,39834.4754513889,2009-01-21,11:24:39
39.898278,116.380021,0,14,39834.4755092593,2009-01-21,11:24:44
39.898273,116.379956,0,11,39834.4755671296,2009-01-21,11:24:49
39.898276,116.37989,0,10,39834.4756018519,2009-01-21,11:24:52
39.898276,116.379851,0,9,39834.4756597222,2009-01-21,11:24:57
39.898299,116.379785,0,11,39834.4757060185,2009-01-21,11:25:01
39.898281,116.379746,0,9,39834.4757638889,2009-01-21,11:25:06
39.898273,116.379685,0,7,39834.4757986111,2009-01-21,11:25:09
39.898241,116.37963,0,6,39834.4758333333,2009-01-21,11:25:12
39.898208,116.379572,0,5,39834.4758796296,2009-01-21,11:25:16
39.898245,116.379513,0,6,39834.4759143519,2009-01-21,11:25:19
39.898254,116.379438,0,8,39834.4759490741,2009-01-21,11:25:22
39.898271,116.379372,0,12,39834.4759837963,2009-01-21,11:25:25
39.898314,116.379309,0,18,39834.4760185185,2009-01-21,11:25:28
39.898351,116.379287,0,27,39834.4760532407,2009-01-21,11:25:31
39.898326,116.379223,0,32,39834.476099537,2009-01-21,11:25:35
39.898331,116.379163,0,33,39834.4761458333,2009-01-21,11:25:39
39.898323,116.379109,0,34,39834.4762037037,2009-01-21,11:25:44
39.898311,116.37905,0,35,39834.47625,2009-01-21,11:25:48
39.898295,116.378991,0,36,39834.4762962963,2009-01-21,11:25:52
39.898287,116.37893,0,37,39834.4763425926,2009-01-21,11:25:56
39.898267,116.378855,0,38,39834.4763773148,2009-01-21,11:25:59
39.898269,116.37879,0,38,39834.4764236111,2009-01-21,11:26:03
39.898273,116.378726,0,41,39834.4764699074,2009-01-21,11:26:07
39.898262,116.378665,0,42,39834.4765162037,2009-01-21,11:26:11
39.898269,116.378602,0,43,39834.4765625,2009-01-21,11:26:15
39.898289,116.378543,0,44,39834.4766203704,2009-01-21,11:26:20
39.898296,116.378482,0,45,39834.4766666667,2009-01-21,11:26:24
39.898308,116.378432,0,45,39834.476724537,2009-01-21,11:26:29
39.898291,116.378375,0,48,39834.4767824074,2009-01-21,11:26:34
39.89831,116.378313,0,52,39834.4768287037,2009-01-21,11:26:38
39.898296,116.378252,0,64,39834.4768865741,2009-01-21,11:26:43
39.898252,116.378238,0,65,39834.4769212963,2009-01-21,11:26:46
39.898208,116.378231,0,70,39834.4769791667,2009-01-21,11:26:51
39.898155,116.37823,0,75,39834.477025463,2009-01-21,11:26:55
39.898105,116.378242,0,79,39834.4770717593,2009-01-21,11:26:59
39.898051,116.37824,0,83,39834.4771064815,2009-01-21,11:27:02
39.898,116.378241,0,87,39834.4771527778,2009-01-21,11:27:06
39.897954,116.378235,0,90,39834.4771990741,2009-01-21,11:27:10
39.897897,116.37821,0,94,39834.4772337963,2009-01-21,11:27:13
39.897842,116.378207,0,99,39834.4772685185,2009-01-21,11:27:16
39.897783,116.37822,0,103,39834.4773148148,2009-01-21,11:27:20
39.897739,116.378237,0,106,39834.4773611111,2009-01-21,11:27:24
39.897698,116.378281,0,109,39834.4774074074,2009-01-21,11:27:28
39.897655,116.378303,0,114,39834.4774537037,2009-01-21,11:27:32
39.897611,116.378299,0,120,39834.4775,2009-01-21,11:27:36
39.897564,116.37832,0,130,39834.4775578704,2009-01-21,11:27:41
39.897516,116.378337,0,133,39834.4776041667,2009-01-21,11:27:45
39.897465,116.378336,0,133,39834.477650463,2009-01-21,11:27:49
39.897416,116.378335,0,133,39834.4777083333,2009-01-21,11:27:54
39.897349,116.378272,0,137,39834.4777546296,2009-01-21,11:27:58
39.897297,116.37824,0,140,39834.4777893518,2009-01-21,11:28:01
39.897257,116.378249,0,139,39834.4778472222,2009-01-21,11:28:06
39.897248,116.378226,0,145,39834.4779050926,2009-01-21,11:28:11
39.897201,116.378225,0,142,39834.477962963,2009-01-21,11:28:16
39.896968,116.378061,0,128,39834.4808912037,2009-01-21,11:32:29
39.896973,116.378033,0,127,39834.4809490741,2009-01-21,11:32:34
39.896993,116.378041,0,126,39834.4810069444,2009-01-21,11:32:39
39.897001,116.3781,0,125,39834.4810648148,2009-01-21,11:32:44
39.897017,116.378084,0,125,39834.4811226852,2009-01-21,11:32:49
39.897041,116.378082,0,125,39834.4811805556,2009-01-21,11:32:54
39.897041,116.378082,0,125,39834.4812152778,2009-01-21,11:32:57
39.897042,116.378084,0,125,39834.4812384259,2009-01-21,11:32:59
39.897099,116.378056,0,125,39834.4812847222,2009-01-21,11:33:03
39.897155,116.378019,0,127,39834.4813078704,2009-01-21,11:33:05
39.89724,116.377984,0,127,39834.4813310185,2009-01-21,11:33:07
39.897288,116.377971,0,126,39834.4813425926,2009-01-21,11:33:08
39.897342,116.377955,0,127,39834.4813541667,2009-01-21,11:33:09
39.897406,116.377948,0,128,39834.4813657407,2009-01-21,11:33:10
39.897475,116.377945,0,127,39834.4813773148,2009-01-21,11:33:11
39.897546,116.377937,0,126,39834.4813888889,2009-01-21,11:33:12
39.897608,116.377933,0,125,39834.481400463,2009-01-21,11:33:13
39.897664,116.377925,0,125,39834.481412037,2009-01-21,11:33:14
39.897715,116.377916,0,126,39834.4814236111,2009-01-21,11:33:15
39.897768,116.377913,0,125,39834.4814351852,2009-01-21,11:33:16
39.897823,116.377898,0,126,39834.4814467593,2009-01-21,11:33:17
39.897918,116.377881,0,125,39834.4814699074,2009-01-21,11:33:19
39.898004,116.377854,0,126,39834.4814930556,2009-01-21,11:33:21
39.898056,116.377839,0,126,39834.4815162037,2009-01-21,11:33:23
39.89808,116.377799,0,131,39834.4815740741,2009-01-21,11:33:28
39.89808,116.377799,0,131,39834.4816087963,2009-01-21,11:33:31
39.898078,116.377798,0,131,39834.4816319444,2009-01-21,11:33:33
39.898067,116.377826,0,130,39834.4816898148,2009-01-21,11:33:38
39.898061,116.377849,0,130,39834.4817476852,2009-01-21,11:33:43
39.898052,116.377872,0,129,39834.4818055556,2009-01-21,11:33:48
39.898052,116.377872,0,129,39834.4818402778,2009-01-21,11:33:51
39.898058,116.377866,0,129,39834.4818634259,2009-01-21,11:33:53
39.898114,116.377823,0,129,39834.4819212963,2009-01-21,11:33:58
39.89817,116.377798,0,129,39834.4819444444,2009-01-21,11:34:00
39.898242,116.377784,0,130,39834.4819675926,2009-01-21,11:34:02
39.898295,116.37777,0,129,39834.4819791667,2009-01-21,11:34:03
39.898341,116.377769,0,128,39834.4819907407,2009-01-21,11:34:04
39.898385,116.377777,0,128,39834.4820023148,2009-01-21,11:34:05
39.898469,116.37779,0,126,39834.482025463,2009-01-21,11:34:07
39.898513,116.377788,0,123,39834.482037037,2009-01-21,11:34:08
39.898563,116.377796,0,121,39834.4820486111,2009-01-21,11:34:09
39.898617,116.377814,0,118,39834.4820717593,2009-01-21,11:34:11
39.898665,116.377842,0,114,39834.4821180556,2009-01-21,11:34:15
39.898721,116.377789,0,107,39834.4821759259,2009-01-21,11:34:20
39.898749,116.377708,0,108,39834.4821990741,2009-01-21,11:34:22
39.898763,116.377599,0,111,39834.4822222222,2009-01-21,11:34:24
39.898756,116.377534,0,113,39834.4822337963,2009-01-21,11:34:25
39.898744,116.377465,0,114,39834.4822453704,2009-01-21,11:34:26
39.898732,116.377403,0,114,39834.4822569444,2009-01-21,11:34:27
39.898718,116.377331,0,114,39834.4822685185,2009-01-21,11:34:28
39.898703,116.377248,0,115,39834.4822800926,2009-01-21,11:34:29
39.898686,116.377165,0,115,39834.4822916667,2009-01-21,11:34:30
39.898669,116.377081,0,116,39834.4823032407,2009-01-21,11:34:31
39.898654,116.376996,0,116,39834.4823148148,2009-01-21,11:34:32
39.898641,116.3769,0,115,39834.4823263889,2009-01-21,11:34:33
39.898623,116.376808,0,115,39834.482337963,2009-01-21,11:34:34
39.898606,116.376711,0,115,39834.482349537,2009-01-21,11:34:35
39.898585,116.37661,0,117,39834.4823611111,2009-01-21,11:34:36
39.89857,116.376505,0,117,39834.4823726852,2009-01-21,11:34:37
39.898557,116.376399,0,118,39834.4823842593,2009-01-21,11:34:38
39.898529,116.376298,0,115,39834.4823958333,2009-01-21,11:34:39
39.898511,116.376177,0,117,39834.4824074074,2009-01-21,11:34:40
39.898495,116.376068,0,119,39834.4824189815,2009-01-21,11:34:41
39.898476,116.37596,0,120,39834.4824305556,2009-01-21,11:34:42
39.898456,116.375848,0,120,39834.4824421296,2009-01-21,11:34:43
39.898437,116.375731,0,120,39834.4824537037,2009-01-21,11:34:44
39.898422,116.375617,0,121,39834.4824652778,2009-01-21,11:34:45
39.898414,116.375495,0,120,39834.4824768519,2009-01-21,11:34:46
39.898397,116.375378,0,121,39834.4824884259,2009-01-21,11:34:47
39.898393,116.37526,0,120,39834.4825,2009-01-21,11:34:48
39.89837,116.375141,0,121,39834.4825115741,2009-01-21,11:34:49
39.898359,116.375037,0,121,39834.4825231481,2009-01-21,11:34:50
39.898356,116.374926,0,122,39834.4825347222,2009-01-21,11:34:51
39.898364,116.374801,0,126,39834.4825462963,2009-01-21,11:34:52
39.898375,116.37466,0,132,39834.4825578704,2009-01-21,11:34:53
39.89839,116.374514,0,139,39834.4825694444,2009-01-21,11:34:54
39.898409,116.374359,0,147,39834.4825810185,2009-01-21,11:34:55
39.898416,116.374209,0,152,39834.4825925926,2009-01-21,11:34:56
39.898423,116.374064,0,154,39834.4826041667,2009-01-21,11:34:57
39.89843,116.373943,0,152,39834.4826157407,2009-01-21,11:34:58
39.89843,116.373813,0,152,39834.4826273148,2009-01-21,11:34:59
39.898433,116.373685,0,152,39834.4826388889,2009-01-21,11:35:00
39.898435,116.373554,0,152,39834.482650463,2009-01-21,11:35:01
39.89845,116.373407,0,159,39834.482662037,2009-01-21,11:35:02
39.898458,116.373262,0,163,39834.4826736111,2009-01-21,11:35:03
39.898454,116.373126,0,163,39834.4826851852,2009-01-21,11:35:04
39.898446,116.372981,0,164,39834.4826967593,2009-01-21,11:35:05
39.89845,116.372841,0,166,39834.4827083333,2009-01-21,11:35:06
39.898443,116.372715,0,164,39834.4827199074,2009-01-21,11:35:07
39.898439,116.372589,0,164,39834.4827314815,2009-01-21,11:35:08
39.898434,116.372462,0,164,39834.4827430556,2009-01-21,11:35:09
39.89843,116.372339,0,164,39834.4827546296,2009-01-21,11:35:10
39.898425,116.372215,0,164,39834.4827662037,2009-01-21,11:35:11
39.89843,116.372095,0,164,39834.4827777778,2009-01-21,11:35:12
39.898434,116.371982,0,163,39834.4827893519,2009-01-21,11:35:13
39.898436,116.371867,0,163,39834.4828009259,2009-01-21,11:35:14
39.898442,116.371755,0,162,39834.4828125,2009-01-21,11:35:15
39.898447,116.371646,0,162,39834.4828240741,2009-01-21,11:35:16
39.898454,116.371551,0,163,39834.4828356481,2009-01-21,11:35:17
39.898461,116.37146,0,162,39834.4828472222,2009-01-21,11:35:18
39.898466,116.371372,0,162,39834.4828587963,2009-01-21,11:35:19
39.89847,116.371298,0,161,39834.4828703704,2009-01-21,11:35:20
39.898475,116.371232,0,162,39834.4828819444,2009-01-21,11:35:21
39.8985,116.371138,0,160,39834.4829050926,2009-01-21,11:35:23
39.898518,116.37108,0,157,39834.4829282407,2009-01-21,11:35:25
39.898519,116.371024,0,151,39834.482974537,2009-01-21,11:35:29
39.898527,116.371014,0,149,39834.4830324074,2009-01-21,11:35:34
39.898521,116.370936,0,152,39834.4830671296,2009-01-21,11:35:37
39.898512,116.370867,0,157,39834.4830902778,2009-01-21,11:35:39
39.898508,116.370808,0,163,39834.4831134259,2009-01-21,11:35:41
39.898511,116.370744,0,166,39834.4831365741,2009-01-21,11:35:43
39.898547,116.370684,0,169,39834.4831597222,2009-01-21,11:35:45
39.898589,116.37063,0,167,39834.4831944444,2009-01-21,11:35:48
39.898613,116.370578,0,162,39834.4832175926,2009-01-21,11:35:50
39.898621,116.370485,0,161,39834.4832407407,2009-01-21,11:35:52
39.898621,116.370404,0,159,39834.4832638889,2009-01-21,11:35:54
39.898616,116.370297,0,159,39834.483287037,2009-01-21,11:35:56
39.898612,116.370235,0,156,39834.4832986111,2009-01-21,11:35:57
39.898615,116.370165,0,156,39834.4833101852,2009-01-21,11:35:58
39.898616,116.370089,0,157,39834.4833217593,2009-01-21,11:35:59
39.898619,116.37001,0,157,39834.4833333333,2009-01-21,11:36:00
39.898628,116.36994,0,159,39834.4833449074,2009-01-21,11:36:01
39.898627,116.36987,0,159,39834.4833564815,2009-01-21,11:36:02
39.898624,116.369793,0,159,39834.4833680556,2009-01-21,11:36:03
39.898619,116.369701,0,159,39834.4833796296,2009-01-21,11:36:04
39.898618,116.369606,0,159,39834.4833912037,2009-01-21,11:36:05
39.898627,116.369499,0,162,39834.4834027778,2009-01-21,11:36:06
39.898625,116.369396,0,159,39834.4834143519,2009-01-21,11:36:07
39.898628,116.369291,0,162,39834.4834259259,2009-01-21,11:36:08
39.898633,116.369183,0,166,39834.4834375,2009-01-21,11:36:09
39.898631,116.369088,0,163,39834.4834490741,2009-01-21,11:36:10
39.89863,116.368992,0,162,39834.4834606481,2009-01-21,11:36:11
39.898624,116.368906,0,158,39834.4834722222,2009-01-21,11:36:12
39.898617,116.368832,0,156,39834.4834837963,2009-01-21,11:36:13
39.898608,116.368757,0,154,39834.4834953704,2009-01-21,11:36:14
39.898604,116.368694,0,151,39834.4835069444,2009-01-21,11:36:15
39.898602,116.368621,0,147,39834.4835185185,2009-01-21,11:36:16
39.898606,116.368508,0,146,39834.4835416667,2009-01-21,11:36:18
39.898614,116.36844,0,145,39834.4835532407,2009-01-21,11:36:19
39.898648,116.368356,0,145,39834.4835763889,2009-01-21,11:36:21
39.898693,116.368295,0,145,39834.483599537,2009-01-21,11:36:23
39.898779,116.368236,0,138,39834.4836226852,2009-01-21,11:36:25
39.898838,116.368211,0,133,39834.4836342593,2009-01-21,11:36:26
39.898898,116.368189,0,128,39834.4836458333,2009-01-21,11:36:27
39.898954,116.368178,0,124,39834.4836574074,2009-01-21,11:36:28
39.899017,116.368176,0,120,39834.4836689815,2009-01-21,11:36:29
39.89908,116.368176,0,118,39834.4836805556,2009-01-21,11:36:30
39.89914,116.368181,0,117,39834.4836921296,2009-01-21,11:36:31
39.899213,116.368177,0,115,39834.4837037037,2009-01-21,11:36:32
39.899283,116.368163,0,114,39834.4837152778,2009-01-21,11:36:33
39.899357,116.368154,0,112,39834.4837268519,2009-01-21,11:36:34
39.899438,116.368143,0,113,39834.4837384259,2009-01-21,11:36:35
39.899515,116.368135,0,111,39834.48375,2009-01-21,11:36:36
39.899603,116.368125,0,106,39834.4837615741,2009-01-21,11:36:37
39.899688,116.36811,0,102,39834.4837731481,2009-01-21,11:36:38
39.899774,116.3681,0,100,39834.4837847222,2009-01-21,11:36:39
39.899859,116.368096,0,97,39834.4837962963,2009-01-21,11:36:40
39.899945,116.368095,0,96,39834.4838078704,2009-01-21,11:36:41
39.900029,116.36809,0,95,39834.4838194444,2009-01-21,11:36:42
39.900119,116.368088,0,96,39834.4838310185,2009-01-21,11:36:43
39.900218,116.368082,0,91,39834.4838425926,2009-01-21,11:36:44
39.90032,116.36808,0,91,39834.4838541667,2009-01-21,11:36:45
39.900422,116.368077,0,89,39834.4838657407,2009-01-21,11:36:46
39.900521,116.368081,0,90,39834.4838773148,2009-01-21,11:36:47
39.900616,116.36808,0,88,39834.4838888889,2009-01-21,11:36:48
39.900718,116.368069,0,81,39834.483900463,2009-01-21,11:36:49
39.900813,116.368068,0,76,39834.483912037,2009-01-21,11:36:50
39.90091,116.368066,0,72,39834.4839236111,2009-01-21,11:36:51
39.901014,116.368054,0,70,39834.4839351852,2009-01-21,11:36:52
39.901118,116.368043,0,72,39834.4839467593,2009-01-21,11:36:53
39.901217,116.368032,0,74,39834.4839583333,2009-01-21,11:36:54
39.901325,116.368021,0,74,39834.4839699074,2009-01-21,11:36:55
39.901428,116.368016,0,77,39834.4839814815,2009-01-21,11:36:56
39.90153,116.368003,0,80,39834.4839930556,2009-01-21,11:36:57
39.901627,116.367997,0,83,39834.4840046296,2009-01-21,11:36:58
39.901729,116.367984,0,85,39834.4840162037,2009-01-21,11:36:59
39.901834,116.367969,0,88,39834.4840277778,2009-01-21,11:37:00
39.901937,116.367952,0,87,39834.4840393519,2009-01-21,11:37:01
39.902042,116.36794,0,89,39834.4840509259,2009-01-21,11:37:02
39.902148,116.367931,0,94,39834.4840625,2009-01-21,11:37:03
39.902246,116.367923,0,94,39834.4840740741,2009-01-21,11:37:04
39.902337,116.367921,0,93,39834.4840856481,2009-01-21,11:37:05
39.902427,116.367923,0,98,39834.4840972222,2009-01-21,11:37:06
39.902508,116.367921,0,103,39834.4841087963,2009-01-21,11:37:07
39.902573,116.367913,0,101,39834.4841203704,2009-01-21,11:37:08
39.902626,116.367922,0,105,39834.4841319444,2009-01-21,11:37:09
39.902684,116.367923,0,103,39834.4841435185,2009-01-21,11:37:10
39.902742,116.367924,0,104,39834.4841550926,2009-01-21,11:37:11
39.9028,116.367925,0,103,39834.4841666667,2009-01-21,11:37:12
39.902858,116.367921,0,102,39834.4841782407,2009-01-21,11:37:13
39.902933,116.367915,0,100,39834.4841898148,2009-01-21,11:37:14
39.902997,116.367915,0,99,39834.4842013889,2009-01-21,11:37:15
39.903051,116.367905,0,96,39834.484212963,2009-01-21,11:37:16
39.903125,116.367901,0,99,39834.484224537,2009-01-21,11:37:17
39.903202,116.367896,0,99,39834.4842361111,2009-01-21,11:37:18
39.903276,116.367896,0,100,39834.4842476852,2009-01-21,11:37:19
39.903346,116.367892,0,101,39834.4842592593,2009-01-21,11:37:20
39.903409,116.367891,0,104,39834.4842708333,2009-01-21,11:37:21
39.903468,116.367872,0,105,39834.4842824074,2009-01-21,11:37:22
39.903533,116.367855,0,107,39834.4842939815,2009-01-21,11:37:23
39.903592,116.367844,0,107,39834.4843055556,2009-01-21,11:37:24
39.903646,116.367831,0,106,39834.4843171296,2009-01-21,11:37:25
39.903735,116.36782,0,113,39834.4843402778,2009-01-21,11:37:27
39.903799,116.367808,0,118,39834.4843634259,2009-01-21,11:37:29
39.903837,116.367797,0,135,39834.4843865741,2009-01-21,11:37:31
39.903835,116.367753,0,150,39834.4843981481,2009-01-21,11:37:32
39.903828,116.367767,0,162,39834.4844560185,2009-01-21,11:37:37
39.903825,116.367785,0,168,39834.4845138889,2009-01-21,11:37:42
39.903842,116.367789,0,171,39834.4845717593,2009-01-21,11:37:47
39.903902,116.367765,0,178,39834.4846180556,2009-01-21,11:37:51
39.903971,116.367765,0,182,39834.4846412037,2009-01-21,11:37:53
39.904019,116.36776,0,182,39834.4846527778,2009-01-21,11:37:54
39.904075,116.367766,0,182,39834.4846643518,2009-01-21,11:37:55
39.904137,116.367777,0,183,39834.4846759259,2009-01-21,11:37:56
39.90419,116.367784,0,183,39834.4846875,2009-01-21,11:37:57
39.904247,116.367791,0,186,39834.4846990741,2009-01-21,11:37:58
39.904295,116.367783,0,192,39834.4847106481,2009-01-21,11:37:59
39.904349,116.367791,0,193,39834.4847222222,2009-01-21,11:38:00
39.904396,116.367758,0,204,39834.4847453704,2009-01-21,11:38:02
39.904428,116.367781,0,206,39834.4848032407,2009-01-21,11:38:07
39.904428,116.367781,0,206,39834.484837963,2009-01-21,11:38:10
39.904426,116.367778,0,208,39834.4848611111,2009-01-21,11:38:12
39.904426,116.367759,0,208,39834.4849189815,2009-01-21,11:38:17
39.904487,116.367718,0,215,39834.4849537037,2009-01-21,11:38:20
39.904524,116.367665,0,221,39834.4849652778,2009-01-21,11:38:21
39.9046,116.367618,0,220,39834.4849884259,2009-01-21,11:38:23
39.904654,116.367638,0,217,39834.485,2009-01-21,11:38:24
39.904706,116.367638,0,217,39834.4850115741,2009-01-21,11:38:25
39.904756,116.367634,0,218,39834.4850231481,2009-01-21,11:38:26
39.904832,116.367642,0,219,39834.4850462963,2009-01-21,11:38:28
39.904889,116.367625,0,218,39834.4850694444,2009-01-21,11:38:30
39.904956,116.367594,0,217,39834.4851041667,2009-01-21,11:38:33
39.905006,116.367585,0,218,39834.4851273148,2009-01-21,11:38:35
39.905032,116.367563,0,231,39834.485162037,2009-01-21,11:38:38
39.905052,116.367549,0,233,39834.4852199074,2009-01-21,11:38:43
39.905051,116.367525,0,240,39834.4852777778,2009-01-21,11:38:48
39.905047,116.367499,0,246,39834.4853356481,2009-01-21,11:38:53
39.905046,116.367476,0,251,39834.4853935185,2009-01-21,11:38:58
39.905046,116.367476,0,251,39834.4854282407,2009-01-21,11:39:01
39.905052,116.367472,0,255,39834.4854513889,2009-01-21,11:39:03
39.905043,116.367455,0,257,39834.4855092593,2009-01-21,11:39:08
39.905036,116.367444,0,258,39834.4855671296,2009-01-21,11:39:13
39.905031,116.367446,0,258,39834.485625,2009-01-21,11:39:18
39.905031,116.367446,0,258,39834.4856597222,2009-01-21,11:39:21
39.905027,116.367451,0,258,39834.4856828704,2009-01-21,11:39:23
39.905039,116.367457,0,258,39834.4857407407,2009-01-21,11:39:28
39.905068,116.367463,0,259,39834.4857986111,2009-01-21,11:39:33
39.905085,116.367404,0,262,39834.4858449074,2009-01-21,11:39:37
39.905055,116.367341,0,266,39834.4858564815,2009-01-21,11:39:38
39.905027,116.3673,0,275,39834.4858796296,2009-01-21,11:39:40
39.905047,116.367313,0,280,39834.4859375,2009-01-21,11:39:45
39.905049,116.367292,0,285,39834.4859953704,2009-01-21,11:39:50
39.905058,116.367278,0,288,39834.4860532407,2009-01-21,11:39:55
39.905021,116.36728,0,292,39834.4861111111,2009-01-21,11:40:00
39.904997,116.367271,0,293,39834.4861689815,2009-01-21,11:40:05
39.904986,116.367284,0,293,39834.4862268518,2009-01-21,11:40:10
39.904986,116.367284,0,293,39834.4862615741,2009-01-21,11:40:13
39.904994,116.367288,0,294,39834.4862847222,2009-01-21,11:40:15
39.905011,116.367282,0,296,39834.4863425926,2009-01-21,11:40:20
39.905,116.367294,0,297,39834.486400463,2009-01-21,11:40:25
39.905007,116.36729,0,298,39834.4864583333,2009-01-21,11:40:30
39.905007,116.36729,0,298,39834.4864930556,2009-01-21,11:40:33
39.905015,116.367284,0,298,39834.4865162037,2009-01-21,11:40:35
39.905006,116.367224,0,302,39834.4865625,2009-01-21,11:40:39
39.904998,116.367158,0,308,39834.4865856481,2009-01-21,11:40:41
39.904985,116.367096,0,312,39834.4866203704,2009-01-21,11:40:44
39.905022,116.367163,0,316,39834.4866782407,2009-01-21,11:40:49
39.905042,116.367168,0,322,39834.4867361111,2009-01-21,11:40:54
39.905046,116.367239,0,321,39834.4867592593,2009-01-21,11:40:56
39.905071,116.367313,0,320,39834.4867824074,2009-01-21,11:40:58
39.905079,116.367333,0,322,39834.4868402778,2009-01-21,11:41:03
39.905073,116.367324,0,323,39834.4868981481,2009-01-21,11:41:08
39.905068,116.367311,0,323,39834.4869560185,2009-01-21,11:41:13
39.905091,116.367252,0,324,39834.4870023148,2009-01-21,11:41:17
39.90513,116.367203,0,324,39834.487025463,2009-01-21,11:41:19
39.905178,116.367149,0,324,39834.4870486111,2009-01-21,11:41:21
39.905222,116.367099,0,323,39834.4870717593,2009-01-21,11:41:23
39.90525,116.367045,0,324,39834.4871296296,2009-01-21,11:41:28
39.905254,116.36702,0,325,39834.4871875,2009-01-21,11:41:33
39.905253,116.366983,0,326,39834.4872453704,2009-01-21,11:41:38
39.905258,116.366991,0,326,39834.4873032407,2009-01-21,11:41:43
39.90526,116.366987,0,326,39834.4873611111,2009-01-21,11:41:48
39.90526,116.366987,0,326,39834.4873958333,2009-01-21,11:41:51
39.905257,116.366981,0,327,39834.4874189815,2009-01-21,11:41:53
39.905244,116.366951,0,329,39834.4874768518,2009-01-21,11:41:58
39.905253,116.366945,0,330,39834.4875347222,2009-01-21,11:42:03
39.90525,116.36694,0,330,39834.4875925926,2009-01-21,11:42:08
39.905247,116.366938,0,330,39834.487650463,2009-01-21,11:42:13
39.905248,116.366934,0,330,39834.4877083333,2009-01-21,11:42:18
39.905248,116.366932,0,330,39834.4877662037,2009-01-21,11:42:23
39.905248,116.366932,0,330,39834.4878009259,2009-01-21,11:42:26
39.90525,116.366935,0,330,39834.4878240741,2009-01-21,11:42:28
39.905249,116.366923,0,331,39834.4878819444,2009-01-21,11:42:33
39.905249,116.366923,0,331,39834.4879166667,2009-01-21,11:42:36
39.905245,116.366916,0,331,39834.4879398148,2009-01-21,11:42:38
39.905223,116.366875,0,331,39834.4879976852,2009-01-21,11:42:43
39.905229,116.366867,0,332,39834.4880555556,2009-01-21,11:42:48
39.905229,116.366867,0,332,39834.4880902778,2009-01-21,11:42:51
39.905223,116.366863,0,332,39834.4881134259,2009-01-21,11:42:53
39.905218,116.366882,0,333,39834.4881712963,2009-01-21,11:42:58
39.905218,116.366882,0,333,39834.4882060185,2009-01-21,11:43:01
39.905214,116.366888,0,334,39834.4882291667,2009-01-21,11:43:03
39.905218,116.366901,0,334,39834.488287037,2009-01-21,11:43:08
39.905239,116.366893,0,334,39834.4883449074,2009-01-21,11:43:13
39.905295,116.366868,0,333,39834.4883796296,2009-01-21,11:43:16
39.90535,116.36683,0,333,39834.4884027778,2009-01-21,11:43:18
39.905425,116.366764,0,330,39834.4884259259,2009-01-21,11:43:20
39.905467,116.366732,0,330,39834.4884375,2009-01-21,11:43:21
39.905523,116.366709,0,327,39834.4884490741,2009-01-21,11:43:22
39.905573,116.366691,0,325,39834.4884606482,2009-01-21,11:43:23
39.905616,116.36666,0,324,39834.4884722222,2009-01-21,11:43:24
39.905661,116.366639,0,325,39834.4884837963,2009-01-21,11:43:25
39.905706,116.366611,0,325,39834.4884953704,2009-01-21,11:43:26
39.905781,116.366561,0,328,39834.4885185185,2009-01-21,11:43:28
39.905846,116.366515,0,333,39834.4885416667,2009-01-21,11:43:30
39.905911,116.366501,0,339,39834.4885648148,2009-01-21,11:43:32
39.905957,116.366521,0,343,39834.488587963,2009-01-21,11:43:34
39.906006,116.36655,0,347,39834.4886111111,2009-01-21,11:43:36
39.906071,116.366588,0,347,39834.4886342593,2009-01-21,11:43:38
39.906132,116.366617,0,351,39834.4886574074,2009-01-21,11:43:40
39.9062,116.366641,0,354,39834.4886805556,2009-01-21,11:43:42
39.906244,116.366676,0,357,39834.4886921296,2009-01-21,11:43:43
39.906312,116.366728,0,360,39834.4887152778,2009-01-21,11:43:45
39.906376,116.366761,0,358,39834.4887384259,2009-01-21,11:43:47
39.906429,116.366791,0,357,39834.4887615741,2009-01-21,11:43:49
39.906496,116.366812,0,356,39834.4887847222,2009-01-21,11:43:51
39.90657,116.366828,0,357,39834.4888078704,2009-01-21,11:43:53
39.906655,116.366844,0,359,39834.4888310185,2009-01-21,11:43:55
39.906704,116.366855,0,359,39834.4888425926,2009-01-21,11:43:56
39.90676,116.366859,0,358,39834.4888541667,2009-01-21,11:43:57
39.90681,116.366868,0,357,39834.4888657407,2009-01-21,11:43:58
39.906855,116.366884,0,359,39834.4888773148,2009-01-21,11:43:59
39.906902,116.366898,0,359,39834.4888888889,2009-01-21,11:44:00
39.906979,116.366936,0,356,39834.488912037,2009-01-21,11:44:02
39.907039,116.366996,0,356,39834.4889351852,2009-01-21,11:44:04
39.907084,116.367081,0,360,39834.4889583333,2009-01-21,11:44:06
39.90711,116.367131,0,364,39834.4889814815,2009-01-21,11:44:08
39.907131,116.367177,0,366,39834.4890393519,2009-01-21,11:44:13
39.907184,116.367219,0,370,39834.4890856481,2009-01-21,11:44:17
39.907232,116.36723,0,367,39834.4891319444,2009-01-21,11:44:21
39.907263,116.367278,0,360,39834.4891782407,2009-01-21,11:44:25
39.907293,116.36737,0,357,39834.4891898148,2009-01-21,11:44:26
39.907319,116.367463,0,354,39834.489212963,2009-01-21,11:44:28
39.907333,116.367523,0,351,39834.4892476852,2009-01-21,11:44:31
39.907327,116.367603,0,352,39834.4892708333,2009-01-21,11:44:33
39.907322,116.367685,0,351,39834.4892939815,2009-01-21,11:44:35
39.907302,116.367781,0,352,39834.4893171296,2009-01-21,11:44:37
39.907283,116.367873,0,354,39834.4893402778,2009-01-21,11:44:39
39.907246,116.36793,0,356,39834.4893634259,2009-01-21,11:44:41
39.907217,116.367987,0,359,39834.4893865741,2009-01-21,11:44:43
39.907181,116.368059,0,361,39834.4894097222,2009-01-21,11:44:45
39.907165,116.368126,0,362,39834.4894212963,2009-01-21,11:44:46
39.907187,116.368317,0,362,39834.4894328704,2009-01-21,11:44:47
39.907174,116.368411,0,363,39834.4894444444,2009-01-21,11:44:48
39.907165,116.368493,0,364,39834.4894560185,2009-01-21,11:44:49
39.907157,116.368564,0,365,39834.4894675926,2009-01-21,11:44:50
39.907147,116.368629,0,366,39834.4894791667,2009-01-21,11:44:51
39.907141,116.368728,0,368,39834.4895023148,2009-01-21,11:44:53
39.90717,116.36879,0,371,39834.489525463,2009-01-21,11:44:55
39.90718,116.368847,0,376,39834.4895717593,2009-01-21,11:44:59
39.907163,116.36888,0,380,39834.4896296296,2009-01-21,11:45:04
39.907178,116.368882,0,384,39834.4896875,2009-01-21,11:45:09
39.90717,116.368903,0,388,39834.4897453704,2009-01-21,11:45:14
39.907157,116.368959,0,393,39834.4897916667,2009-01-21,11:45:18
39.907192,116.36904,0,391,39834.4898032407,2009-01-21,11:45:19
39.907211,116.369157,0,389,39834.4898148148,2009-01-21,11:45:20
39.907299,116.369564,0,389,39834.4898263889,2009-01-21,11:45:21
39.907408,116.369869,0,390,39834.489837963,2009-01-21,11:45:22
39.90743,116.369994,0,389,39834.489849537,2009-01-21,11:45:23
39.907441,116.370073,0,391,39834.4898611111,2009-01-21,11:45:24
39.907434,116.370183,0,386,39834.4898842593,2009-01-21,11:45:26
39.907385,116.370228,0,380,39834.4899189815,2009-01-21,11:45:29
39.907316,116.370249,0,374,39834.4899305556,2009-01-21,11:45:30
39.90725,116.370273,0,363,39834.4899421296,2009-01-21,11:45:31
39.907154,116.370301,0,355,39834.4899537037,2009-01-21,11:45:32
39.907053,116.370326,0,346,39834.4899652778,2009-01-21,11:45:33
39.906984,116.370327,0,340,39834.4899768519,2009-01-21,11:45:34
39.906915,116.370327,0,333,39834.4899884259,2009-01-21,11:45:35
39.906849,116.370327,0,321,39834.49,2009-01-21,11:45:36
39.906768,116.370318,0,310,39834.4900115741,2009-01-21,11:45:37
39.906701,116.370302,0,303,39834.4900231481,2009-01-21,11:45:38
39.90664,116.370273,0,296,39834.4900347222,2009-01-21,11:45:39
39.906578,116.370247,0,290,39834.4900462963,2009-01-21,11:45:40
39.906511,116.370231,0,285,39834.4900578704,2009-01-21,11:45:41
39.906451,116.370206,0,280,39834.4900694444,2009-01-21,11:45:42
39.9064,116.370174,0,273,39834.4900810185,2009-01-21,11:45:43
39.906341,116.370158,0,269,39834.4900925926,2009-01-21,11:45:44
39.906278,116.370151,0,266,39834.4901041667,2009-01-21,11:45:45
39.906217,116.370148,0,263,39834.4901157407,2009-01-21,11:45:46
39.906159,116.370143,0,260,39834.4901273148,2009-01-21,11:45:47
39.906107,116.370134,0,257,39834.4901388889,2009-01-21,11:45:48
39.906062,116.370118,0,254,39834.490150463,2009-01-21,11:45:49
39.905971,116.370095,0,248,39834.4901736111,2009-01-21,11:45:51
39.905906,116.370046,0,241,39834.4901967593,2009-01-21,11:45:53
39.905849,116.369988,0,233,39834.4902199074,2009-01-21,11:45:55
39.905819,116.369928,0,229,39834.4902430556,2009-01-21,11:45:57
39.905802,116.369801,0,228,39834.4902662037,2009-01-21,11:45:59
39.905797,116.36973,0,227,39834.4902777778,2009-01-21,11:46:00
39.905795,116.369661,0,227,39834.4902893519,2009-01-21,11:46:01
39.905795,116.369594,0,227,39834.4903009259,2009-01-21,11:46:02
39.905796,116.369519,0,226,39834.4903125,2009-01-21,11:46:03
39.905803,116.369452,0,225,39834.4903240741,2009-01-21,11:46:04
39.905812,116.369385,0,224,39834.4903356481,2009-01-21,11:46:05
39.905825,116.369319,0,223,39834.4903472222,2009-01-21,11:46:06
39.905837,116.36925,0,222,39834.4903587963,2009-01-21,11:46:07
39.905847,116.369184,0,221,39834.4903703704,2009-01-21,11:46:08
39.905856,116.369116,0,220,39834.4903819444,2009-01-21,11:46:09
39.905869,116.369058,0,218,39834.4903935185,2009-01-21,11:46:10
39.905884,116.368969,0,217,39834.4904166667,2009-01-21,11:46:12
39.905882,116.368898,0,215,39834.4904513889,2009-01-21,11:46:15
39.905881,116.368857,0,213,39834.4905092593,2009-01-21,11:46:20
39.905848,116.368841,0,213,39834.4905671296,2009-01-21,11:46:25
39.905847,116.368785,0,214,39834.490625,2009-01-21,11:46:30
39.905854,116.368694,0,214,39834.4906597222,2009-01-21,11:46:33
39.905859,116.368606,0,211,39834.4906828704,2009-01-21,11:46:35
39.905875,116.36849,0,210,39834.4907060185,2009-01-21,11:46:37
39.905869,116.368386,0,205,39834.4907291667,2009-01-21,11:46:39
39.905875,116.368318,0,204,39834.4907407407,2009-01-21,11:46:40
39.905885,116.368243,0,205,39834.4907523148,2009-01-21,11:46:41
39.905877,116.368174,0,203,39834.4907638889,2009-01-21,11:46:42
39.905889,116.368092,0,205,39834.490775463,2009-01-21,11:46:43
39.905892,116.36801,0,206,39834.490787037,2009-01-21,11:46:44
39.905892,116.367935,0,204,39834.4907986111,2009-01-21,11:46:45
39.9059,116.367848,0,205,39834.4908101852,2009-01-21,11:46:46
39.905916,116.36775,0,208,39834.4908217593,2009-01-21,11:46:47
39.905927,116.367653,0,209,39834.4908333333,2009-01-21,11:46:48
39.905943,116.367538,0,213,39834.4908449074,2009-01-21,11:46:49
39.905958,116.36744,0,210,39834.4908564815,2009-01-21,11:46:50
39.905968,116.367334,0,210,39834.4908680556,2009-01-21,11:46:51
39.905977,116.367225,0,206,39834.4908796296,2009-01-21,11:46:52
39.905983,116.367113,0,204,39834.4908912037,2009-01-21,11:46:53
39.905987,116.367004,0,202,39834.4909027778,2009-01-21,11:46:54
39.905984,116.366896,0,200,39834.4909143519,2009-01-21,11:46:55
39.905981,116.366783,0,198,39834.4909259259,2009-01-21,11:46:56
39.905977,116.366669,0,196,39834.4909375,2009-01-21,11:46:57
39.90598,116.366547,0,192,39834.4909490741,2009-01-21,11:46:58
39.905987,116.366424,0,189,39834.4909606481,2009-01-21,11:46:59
39.905993,116.366292,0,187,39834.4909722222,2009-01-21,11:47:00
39.906001,116.366163,0,184,39834.4909837963,2009-01-21,11:47:01
39.906009,116.366038,0,179,39834.4909953704,2009-01-21,11:47:02
39.906013,116.365917,0,176,39834.4910069444,2009-01-21,11:47:03
39.906012,116.365802,0,172,39834.4910185185,2009-01-21,11:47:04
39.906014,116.365699,0,167,39834.4910300926,2009-01-21,11:47:05
39.906009,116.365596,0,164,39834.4910416667,2009-01-21,11:47:06
39.906006,116.365495,0,161,39834.4910532407,2009-01-21,11:47:07
39.906004,116.365399,0,157,39834.4910648148,2009-01-21,11:47:08
39.906001,116.36531,0,153,39834.4910763889,2009-01-21,11:47:09
39.905995,116.365222,0,151,39834.491087963,2009-01-21,11:47:10
39.905991,116.365132,0,148,39834.491099537,2009-01-21,11:47:11
39.905987,116.365039,0,145,39834.4911111111,2009-01-21,11:47:12
39.905984,116.364942,0,142,39834.4911226852,2009-01-21,11:47:13
39.905988,116.36484,0,139,39834.4911342593,2009-01-21,11:47:14
39.905987,116.364729,0,137,39834.4911458333,2009-01-21,11:47:15
39.905981,116.364608,0,135,39834.4911574074,2009-01-21,11:47:16
39.905979,116.364488,0,133,39834.4911689815,2009-01-21,11:47:17
39.905974,116.364362,0,131,39834.4911805556,2009-01-21,11:47:18
39.905971,116.364236,0,129,39834.4911921296,2009-01-21,11:47:19
39.905965,116.364106,0,126,39834.4912037037,2009-01-21,11:47:20
39.905961,116.363975,0,125,39834.4912152778,2009-01-21,11:47:21
39.905957,116.363844,0,123,39834.4912268519,2009-01-21,11:47:22
39.905952,116.363714,0,122,39834.4912384259,2009-01-21,11:47:23
39.90596,116.363574,0,122,39834.49125,2009-01-21,11:47:24
39.905971,116.363422,0,126,39834.4912615741,2009-01-21,11:47:25
39.905972,116.36328,0,126,39834.4912731481,2009-01-21,11:47:26
39.905969,116.36314,0,127,39834.4912847222,2009-01-21,11:47:27
39.905962,116.362996,0,129,39834.4912962963,2009-01-21,11:47:28
39.905968,116.36285,0,134,39834.4913078704,2009-01-21,11:47:29
39.905964,116.362716,0,135,39834.4913194444,2009-01-21,11:47:30
39.905953,116.362593,0,134,39834.4913310185,2009-01-21,11:47:31
39.90595,116.362471,0,132,39834.4913425926,2009-01-21,11:47:32
39.90595,116.362342,0,133,39834.4913541667,2009-01-21,11:47:33
39.905944,116.362217,0,133,39834.4913657407,2009-01-21,11:47:34
39.90594,116.362088,0,132,39834.4913773148,2009-01-21,11:47:35
39.905936,116.36196,0,131,39834.4913888889,2009-01-21,11:47:36
39.905937,116.361828,0,130,39834.491400463,2009-01-21,11:47:37
39.905937,116.361692,0,131,39834.491412037,2009-01-21,11:47:38
39.905937,116.361553,0,133,39834.4914236111,2009-01-21,11:47:39
39.905938,116.361426,0,132,39834.4914351852,2009-01-21,11:47:40
39.905944,116.361297,0,132,39834.4914467593,2009-01-21,11:47:41
39.905948,116.361168,0,133,39834.4914583333,2009-01-21,11:47:42
39.905952,116.361044,0,133,39834.4914699074,2009-01-21,11:47:43
39.905949,116.360919,0,134,39834.4914814815,2009-01-21,11:47:44
39.905949,116.360802,0,133,39834.4914930556,2009-01-21,11:47:45
39.905949,116.360681,0,132,39834.4915046296,2009-01-21,11:47:46
39.905947,116.360558,0,130,39834.4915162037,2009-01-21,11:47:47
39.905942,116.360426,0,132,39834.4915277778,2009-01-21,11:47:48
39.905942,116.360299,0,133,39834.4915393519,2009-01-21,11:47:49
39.905944,116.360177,0,130,39834.4915509259,2009-01-21,11:47:50
39.905951,116.360047,0,130,39834.4915625,2009-01-21,11:47:51
39.905946,116.359906,0,131,39834.4915740741,2009-01-21,11:47:52
39.905946,116.359769,0,131,39834.4915856481,2009-01-21,11:47:53
39.905947,116.35963,0,133,39834.4915972222,2009-01-21,11:47:54
39.905947,116.3595,0,133,39834.4916087963,2009-01-21,11:47:55
39.905949,116.359375,0,133,39834.4916203704,2009-01-21,11:47:56
39.905949,116.359246,0,134,39834.4916319444,2009-01-21,11:47:57
39.905944,116.359112,0,136,39834.4916435185,2009-01-21,11:47:58
39.905942,116.358987,0,135,39834.4916550926,2009-01-21,11:47:59
39.905942,116.358863,0,135,39834.4916666667,2009-01-21,11:48:00
39.905941,116.358737,0,135,39834.4916782407,2009-01-21,11:48:01
39.905938,116.358612,0,136,39834.4916898148,2009-01-21,11:48:02
39.905937,116.35849,0,136,39834.4917013889,2009-01-21,11:48:03
39.905934,116.358372,0,138,39834.491712963,2009-01-21,11:48:04
39.905936,116.358265,0,139,39834.491724537,2009-01-21,11:48:05
39.905946,116.358174,0,137,39834.4917361111,2009-01-21,11:48:06
39.905949,116.35808,0,137,39834.4917476852,2009-01-21,11:48:07
39.905952,116.357999,0,138,39834.4917592593,2009-01-21,11:48:08
39.905961,116.357931,0,137,39834.4917708333,2009-01-21,11:48:09
39.905971,116.357834,0,137,39834.4917939815,2009-01-21,11:48:11
39.905961,116.357774,0,137,39834.4918402778,2009-01-21,11:48:15
39.905965,116.357761,0,140,39834.4918981481,2009-01-21,11:48:20
39.905964,116.357678,0,148,39834.4919444444,2009-01-21,11:48:24
39.905956,116.357596,0,155,39834.4919675926,2009-01-21,11:48:26
39.905953,116.357494,0,164,39834.4919907407,2009-01-21,11:48:28
39.90595,116.357433,0,169,39834.4920023148,2009-01-21,11:48:29
39.905946,116.35736,0,174,39834.4920138889,2009-01-21,11:48:30
39.905941,116.357297,0,176,39834.492025463,2009-01-21,11:48:31
39.905935,116.357232,0,177,39834.492037037,2009-01-21,11:48:32
39.905932,116.357173,0,178,39834.4920486111,2009-01-21,11:48:33
39.905929,116.357098,0,180,39834.4920601852,2009-01-21,11:48:34
39.905929,116.357009,0,181,39834.4920717593,2009-01-21,11:48:35
39.905927,116.356923,0,181,39834.4920833333,2009-01-21,11:48:36
39.905933,116.356822,0,184,39834.4920949074,2009-01-21,11:48:37
39.905941,116.356725,0,185,39834.4921064815,2009-01-21,11:48:38
39.905945,116.35663,0,187,39834.4921180556,2009-01-21,11:48:39
39.905948,116.356528,0,188,39834.4921296296,2009-01-21,11:48:40
39.905952,116.356424,0,190,39834.4921412037,2009-01-21,11:48:41
39.905961,116.356329,0,191,39834.4921527778,2009-01-21,11:48:42
39.905959,116.356213,0,194,39834.4921643519,2009-01-21,11:48:43
39.905966,116.356111,0,195,39834.4921759259,2009-01-21,11:48:44
39.905973,116.356002,0,197,39834.4921875,2009-01-21,11:48:45
39.905976,116.355887,0,198,39834.4921990741,2009-01-21,11:48:46
39.905973,116.355766,0,199,39834.4922106481,2009-01-21,11:48:47
39.905965,116.355634,0,201,39834.4922222222,2009-01-21,11:48:48
39.905959,116.355507,0,201,39834.4922337963,2009-01-21,11:48:49
39.905956,116.355383,0,201,39834.4922453704,2009-01-21,11:48:50
39.905953,116.355257,0,202,39834.4922569444,2009-01-21,11:48:51
39.905944,116.35512,0,204,39834.4922685185,2009-01-21,11:48:52
39.905941,116.35498,0,205,39834.4922800926,2009-01-21,11:48:53
39.905944,116.354833,0,207,39834.4922916667,2009-01-21,11:48:54
39.905938,116.354694,0,208,39834.4923032407,2009-01-21,11:48:55
39.905931,116.354558,0,208,39834.4923148148,2009-01-21,11:48:56
39.905928,116.354416,0,209,39834.4923263889,2009-01-21,11:48:57
39.905927,116.354282,0,210,39834.492337963,2009-01-21,11:48:58
39.905932,116.354144,0,210,39834.492349537,2009-01-21,11:48:59
39.905934,116.35399,0,211,39834.4923611111,2009-01-21,11:49:00
39.905936,116.353842,0,212,39834.4923726852,2009-01-21,11:49:01
39.905941,116.35369,0,212,39834.4923842593,2009-01-21,11:49:02
39.905945,116.353544,0,212,39834.4923958333,2009-01-21,11:49:03
39.905938,116.353395,0,213,39834.4924074074,2009-01-21,11:49:04
39.905935,116.353252,0,214,39834.4924189815,2009-01-21,11:49:05
39.90593,116.353118,0,215,39834.4924305556,2009-01-21,11:49:06
39.905931,116.352981,0,215,39834.4924421296,2009-01-21,11:49:07
39.905932,116.352845,0,215,39834.4924537037,2009-01-21,11:49:08
39.90594,116.352706,0,215,39834.4924652778,2009-01-21,11:49:09
39.905947,116.352566,0,216,39834.4924768518,2009-01-21,11:49:10
39.90593,116.352453,0,216,39834.4924884259,2009-01-21,11:49:11
39.905901,116.352368,0,217,39834.4925,2009-01-21,11:49:12
39.905861,116.352314,0,217,39834.4925115741,2009-01-21,11:49:13
39.905854,116.352225,0,217,39834.4925231481,2009-01-21,11:49:14
39.905812,116.352128,0,216,39834.4925462963,2009-01-21,11:49:16
39.905804,116.35207,0,217,39834.4925578704,2009-01-21,11:49:17
39.905789,116.351983,0,218,39834.4925810185,2009-01-21,11:49:19
39.905828,116.351916,0,219,39834.4926157407,2009-01-21,11:49:22
39.905834,116.351933,0,224,39834.4926736111,2009-01-21,11:49:27
39.905834,116.351944,0,228,39834.4927314815,2009-01-21,11:49:32
39.90582,116.351976,0,232,39834.4927893518,2009-01-21,11:49:37
39.90582,116.35196,0,236,39834.4928472222,2009-01-21,11:49:42
39.905838,116.351875,0,234,39834.4928819444,2009-01-21,11:49:45
39.905842,116.351814,0,235,39834.4928935185,2009-01-21,11:49:46
39.905846,116.351708,0,233,39834.4929166667,2009-01-21,11:49:48
39.905853,116.351587,0,233,39834.4929398148,2009-01-21,11:49:50
39.905848,116.351495,0,233,39834.4929513889,2009-01-21,11:49:51
39.905852,116.35141,0,234,39834.492962963,2009-01-21,11:49:52
39.905848,116.35133,0,234,39834.492974537,2009-01-21,11:49:53
39.905841,116.35125,0,235,39834.4929861111,2009-01-21,11:49:54
39.905833,116.351145,0,234,39834.4929976852,2009-01-21,11:49:55
39.905829,116.351046,0,234,39834.4930092593,2009-01-21,11:49:56
39.905826,116.350948,0,235,39834.4930208333,2009-01-21,11:49:57
39.905821,116.350851,0,235,39834.4930324074,2009-01-21,11:49:58
39.905817,116.350747,0,236,39834.4930439815,2009-01-21,11:49:59
39.905812,116.350642,0,236,39834.4930555556,2009-01-21,11:50:00
39.905806,116.350545,0,237,39834.4930671296,2009-01-21,11:50:01
39.905802,116.350449,0,237,39834.4930787037,2009-01-21,11:50:02
39.905804,116.350344,0,238,39834.4930902778,2009-01-21,11:50:03
39.905803,116.35023,0,238,39834.4931018518,2009-01-21,11:50:04
39.905797,116.350111,0,239,39834.4931134259,2009-01-21,11:50:05
39.905799,116.349987,0,241,39834.493125,2009-01-21,11:50:06
39.905799,116.349885,0,242,39834.4931365741,2009-01-21,11:50:07
39.905802,116.349775,0,243,39834.4931481481,2009-01-21,11:50:08
39.905804,116.349673,0,244,39834.4931597222,2009-01-21,11:50:09
39.905806,116.349578,0,243,39834.4931712963,2009-01-21,11:50:10
39.905805,116.349463,0,244,39834.4931828704,2009-01-21,11:50:11
39.905801,116.349352,0,245,39834.4931944444,2009-01-21,11:50:12
39.905799,116.349236,0,246,39834.4932060185,2009-01-21,11:50:13
39.905798,116.349137,0,247,39834.4932175926,2009-01-21,11:50:14
39.905807,116.349059,0,247,39834.4932291667,2009-01-21,11:50:15
39.905815,116.348997,0,247,39834.4932407407,2009-01-21,11:50:16
39.90583,116.348891,0,246,39834.4932638889,2009-01-21,11:50:18
39.90584,116.348807,0,245,39834.493287037,2009-01-21,11:50:20
39.905856,116.348735,0,243,39834.4933101852,2009-01-21,11:50:22
39.905862,116.348639,0,237,39834.4933449074,2009-01-21,11:50:25
39.905871,116.348547,0,233,39834.4933680556,2009-01-21,11:50:27
39.905885,116.348447,0,229,39834.4933912037,2009-01-21,11:50:29
39.90588,116.348383,0,227,39834.4934027778,2009-01-21,11:50:30
39.905874,116.3483,0,227,39834.4934143518,2009-01-21,11:50:31
39.905865,116.348201,0,227,39834.4934259259,2009-01-21,11:50:32
39.905869,116.348133,0,226,39834.4934375,2009-01-21,11:50:33
39.905872,116.348047,0,226,39834.4934490741,2009-01-21,11:50:34
39.905868,116.347954,0,226,39834.4934606481,2009-01-21,11:50:35
39.905863,116.347865,0,226,39834.4934722222,2009-01-21,11:50:36
39.905864,116.347789,0,226,39834.4934837963,2009-01-21,11:50:37
39.905864,116.34771,0,226,39834.4934953704,2009-01-21,11:50:38
39.905862,116.347616,0,226,39834.4935069444,2009-01-21,11:50:39
39.905864,116.34752,0,227,39834.4935185185,2009-01-21,11:50:40
39.90587,116.347412,0,227,39834.4935300926,2009-01-21,11:50:41
39.905882,116.347309,0,228,39834.4935416667,2009-01-21,11:50:42
39.905888,116.347218,0,228,39834.4935532407,2009-01-21,11:50:43
39.905893,116.347126,0,228,39834.4935648148,2009-01-21,11:50:44
39.9059,116.347033,0,229,39834.4935763889,2009-01-21,11:50:45
39.905899,116.346951,0,229,39834.493587963,2009-01-21,11:50:46
39.905901,116.346869,0,230,39834.493599537,2009-01-21,11:50:47
39.905905,116.346789,0,230,39834.4936111111,2009-01-21,11:50:48
39.905912,116.346711,0,229,39834.4936226852,2009-01-21,11:50:49
39.905923,116.34665,0,229,39834.4936342593,2009-01-21,11:50:50
39.905936,116.346593,0,227,39834.4936458333,2009-01-21,11:50:51
39.905948,116.346507,0,223,39834.4936689815,2009-01-21,11:50:53
39.905981,116.346424,0,219,39834.4936921296,2009-01-21,11:50:55
39.906046,116.346384,0,214,39834.4937152778,2009-01-21,11:50:57
39.906135,116.346373,0,210,39834.4937384259,2009-01-21,11:50:59
39.906186,116.34637,0,209,39834.49375,2009-01-21,11:51:00
39.906241,116.34637,0,208,39834.4937615741,2009-01-21,11:51:01
39.906302,116.346374,0,206,39834.4937731481,2009-01-21,11:51:02
39.906382,116.346357,0,203,39834.4937847222,2009-01-21,11:51:03
39.906469,116.346336,0,197,39834.4937962963,2009-01-21,11:51:04
39.906551,116.346321,0,191,39834.4938078704,2009-01-21,11:51:05
39.906628,116.34631,0,189,39834.4938194444,2009-01-21,11:51:06
39.906712,116.346295,0,185,39834.4938310185,2009-01-21,11:51:07
39.906803,116.3463,0,182,39834.4938425926,2009-01-21,11:51:08
39.906892,116.346319,0,179,39834.4938541667,2009-01-21,11:51:09
39.906967,116.346331,0,179,39834.4938657407,2009-01-21,11:51:10
39.907044,116.346345,0,178,39834.4938773148,2009-01-21,11:51:11
39.907116,116.346365,0,177,39834.4938888889,2009-01-21,11:51:12
39.90718,116.346385,0,178,39834.493900463,2009-01-21,11:51:13
39.907231,116.346403,0,180,39834.493912037,2009-01-21,11:51:14
39.907304,116.34642,0,180,39834.4939236111,2009-01-21,11:51:15
39.907383,116.346396,0,178,39834.4939351852,2009-01-21,11:51:16
39.907468,116.346368,0,173,39834.4939467593,2009-01-21,11:51:17
39.90755,116.346353,0,174,39834.4939699074,2009-01-21,11:51:19
39.907581,116.34634,0,176,39834.4940277778,2009-01-21,11:51:24
39.907565,116.346329,0,174,39834.4940856481,2009-01-21,11:51:29
39.907565,116.346329,0,174,39834.4941203704,2009-01-21,11:51:32
39.907566,116.346335,0,174,39834.4941435185,2009-01-21,11:51:34
39.907606,116.346369,0,174,39834.4942013889,2009-01-21,11:51:39
39.90767,116.346365,0,172,39834.494224537,2009-01-21,11:51:41
39.907748,116.346362,0,171,39834.4942476852,2009-01-21,11:51:43
39.907834,116.346339,0,169,39834.4942708333,2009-01-21,11:51:45
39.90789,116.34632,0,169,39834.4942824074,2009-01-21,11:51:46
39.907974,116.346301,0,168,39834.4942939815,2009-01-21,11:51:47
39.908048,116.346285,0,167,39834.4943055556,2009-01-21,11:51:48
39.908116,116.34626,0,167,39834.4943171296,2009-01-21,11:51:49
39.908183,116.346237,0,167,39834.4943287037,2009-01-21,11:51:50
39.908261,116.346235,0,169,39834.4943402778,2009-01-21,11:51:51
39.908341,116.346228,0,171,39834.4943518518,2009-01-21,11:51:52
39.908419,116.346229,0,173,39834.4943634259,2009-01-21,11:51:53
39.908492,116.346231,0,175,39834.494375,2009-01-21,11:51:54
39.90857,116.346231,0,177,39834.4943865741,2009-01-21,11:51:55
39.908653,116.346241,0,179,39834.4943981481,2009-01-21,11:51:56
39.908729,116.346248,0,181,39834.4944097222,2009-01-21,11:51:57
39.90881,116.346267,0,183,39834.4944212963,2009-01-21,11:51:58
39.908893,116.34628,0,186,39834.4944328704,2009-01-21,11:51:59
39.90897,116.346294,0,189,39834.4944444444,2009-01-21,11:52:00
39.909036,116.3463,0,192,39834.4944560185,2009-01-21,11:52:01
39.909103,116.346304,0,195,39834.4944675926,2009-01-21,11:52:02
39.909168,116.346303,0,197,39834.4944791667,2009-01-21,11:52:03
39.909242,116.346305,0,199,39834.4944907407,2009-01-21,11:52:04
39.909321,116.346313,0,200,39834.4945023148,2009-01-21,11:52:05
39.909386,116.3463,0,202,39834.4945138889,2009-01-21,11:52:06
39.909452,116.346297,0,204,39834.494525463,2009-01-21,11:52:07
39.909515,116.346298,0,206,39834.494537037,2009-01-21,11:52:08
39.909583,116.346295,0,209,39834.4945486111,2009-01-21,11:52:09
39.909649,116.34629,0,211,39834.4945601852,2009-01-21,11:52:10
39.909734,116.346269,0,209,39834.4945717593,2009-01-21,11:52:11
39.90982,116.346284,0,211,39834.4945833333,2009-01-21,11:52:12
39.909904,116.346302,0,213,39834.4945949074,2009-01-21,11:52:13
39.90998,116.346313,0,215,39834.4946064815,2009-01-21,11:52:14
39.91006,116.346327,0,217,39834.4946180556,2009-01-21,11:52:15
39.910137,116.34634,0,220,39834.4946296296,2009-01-21,11:52:16
39.910223,116.346353,0,223,39834.4946412037,2009-01-21,11:52:17
39.910306,116.346355,0,225,39834.4946527778,2009-01-21,11:52:18
39.910388,116.346344,0,227,39834.4946643518,2009-01-21,11:52:19
39.910481,116.346338,0,230,39834.4946759259,2009-01-21,11:52:20
39.910566,116.346355,0,230,39834.4946875,2009-01-21,11:52:21
39.910652,116.346378,0,230,39834.4946990741,2009-01-21,11:52:22
39.910739,116.346405,0,229,39834.4947106481,2009-01-21,11:52:23
39.910821,116.346431,0,228,39834.4947222222,2009-01-21,11:52:24
39.910903,116.346445,0,228,39834.4947337963,2009-01-21,11:52:25
39.910988,116.346445,0,228,39834.4947453704,2009-01-21,11:52:26
39.911073,116.346444,0,228,39834.4947569444,2009-01-21,11:52:27
39.911154,116.346487,0,220,39834.4947685185,2009-01-21,11:52:28
39.911241,116.346507,0,216,39834.4947800926,2009-01-21,11:52:29
39.911319,116.346523,0,213,39834.4947916667,2009-01-21,11:52:30
39.91142,116.3465,0,201,39834.4948032407,2009-01-21,11:52:31
39.911483,116.346524,0,199,39834.4948148148,2009-01-21,11:52:32
39.911543,116.346537,0,197,39834.4948263889,2009-01-21,11:52:33
39.911611,116.346539,0,195,39834.494837963,2009-01-21,11:52:34
39.911659,116.34656,0,196,39834.494849537,2009-01-21,11:52:35
39.911713,116.346568,0,193,39834.4948611111,2009-01-21,11:52:36
39.911758,116.346576,0,191,39834.4948726852,2009-01-21,11:52:37
39.911807,116.346564,0,180,39834.4948842593,2009-01-21,11:52:38
39.91185,116.346592,0,177,39834.4949074074,2009-01-21,11:52:40
39.91185,116.346592,0,177,39834.4949421296,2009-01-21,11:52:43
39.911855,116.346585,0,162,39834.4949652778,2009-01-21,11:52:45
39.911867,116.346563,0,163,39834.4950231481,2009-01-21,11:52:50
39.911869,116.346525,0,165,39834.4950810185,2009-01-21,11:52:55
39.911933,116.346507,0,168,39834.4951388889,2009-01-21,11:53:00
39.912004,116.346514,0,168,39834.495162037,2009-01-21,11:53:02
39.912063,116.346521,0,169,39834.4951851852,2009-01-21,11:53:04
39.91212,116.346544,0,173,39834.4952083333,2009-01-21,11:53:06
39.912152,116.346599,0,178,39834.4952546296,2009-01-21,11:53:10
39.912188,116.346635,0,179,39834.4953009259,2009-01-21,11:53:14
39.912179,116.346692,0,183,39834.4953587963,2009-01-21,11:53:19
39.912162,116.346753,0,186,39834.4954050926,2009-01-21,11:53:23
39.912176,116.346787,0,183,39834.495462963,2009-01-21,11:53:28
39.912175,116.346796,0,177,39834.4955208333,2009-01-21,11:53:33
39.912182,116.346772,0,171,39834.4955787037,2009-01-21,11:53:38
39.912182,116.346772,0,171,39834.4956134259,2009-01-21,11:53:41
39.912176,116.346769,0,171,39834.4956365741,2009-01-21,11:53:43
39.912206,116.346767,0,167,39834.4956944444,2009-01-21,11:53:48
39.912217,116.346753,0,158,39834.4957523148,2009-01-21,11:53:53
39.912211,116.346765,0,152,39834.4958101852,2009-01-21,11:53:58
39.912211,116.346765,0,152,39834.4958449074,2009-01-21,11:54:01
39.91221,116.346762,0,148,39834.4958680556,2009-01-21,11:54:03
39.912258,116.346774,0,145,39834.4959143519,2009-01-21,11:54:07
39.912302,116.346796,0,146,39834.4959375,2009-01-21,11:54:09
39.912363,116.346814,0,144,39834.4959606482,2009-01-21,11:54:11
39.912442,116.346837,0,141,39834.4959837963,2009-01-21,11:54:13
39.912517,116.346847,0,140,39834.4960069444,2009-01-21,11:54:15
39.912568,116.346854,0,139,39834.4960185185,2009-01-21,11:54:16
39.91263,116.346864,0,139,39834.4960300926,2009-01-21,11:54:17
39.912681,116.346868,0,138,39834.4960416667,2009-01-21,11:54:18
39.912739,116.346878,0,138,39834.4960532407,2009-01-21,11:54:19
39.912802,116.346892,0,138,39834.4960648148,2009-01-21,11:54:20
39.912859,116.346906,0,139,39834.4960763889,2009-01-21,11:54:21
39.912931,116.346925,0,141,39834.496087963,2009-01-21,11:54:22
39.913018,116.346911,0,141,39834.496099537,2009-01-21,11:54:23
39.913089,116.346922,0,143,39834.4961111111,2009-01-21,11:54:24
39.913157,116.346929,0,144,39834.4961226852,2009-01-21,11:54:25
39.913227,116.346938,0,144,39834.4961342593,2009-01-21,11:54:26
39.913299,116.34695,0,143,39834.4961458333,2009-01-21,11:54:27
39.913387,116.346953,0,141,39834.4961574074,2009-01-21,11:54:28
39.913462,116.34696,0,141,39834.4961689815,2009-01-21,11:54:29
39.913536,116.34697,0,141,39834.4961805556,2009-01-21,11:54:30
39.913619,116.346976,0,143,39834.4961921296,2009-01-21,11:54:31
39.913697,116.346997,0,150,39834.4962037037,2009-01-21,11:54:32
39.913781,116.347019,0,153,39834.4962152778,2009-01-21,11:54:33
39.91388,116.34704,0,154,39834.4962268519,2009-01-21,11:54:34
39.913962,116.347058,0,156,39834.4962384259,2009-01-21,11:54:35
39.914044,116.347078,0,158,39834.49625,2009-01-21,11:54:36
39.914135,116.347088,0,158,39834.4962615741,2009-01-21,11:54:37
39.914228,116.347093,0,158,39834.4962731482,2009-01-21,11:54:38
39.914318,116.347106,0,160,39834.4962847222,2009-01-21,11:54:39
39.914404,116.347115,0,162,39834.4962962963,2009-01-21,11:54:40
39.914499,116.347137,0,163,39834.4963078704,2009-01-21,11:54:41
39.914592,116.347154,0,164,39834.4963194444,2009-01-21,11:54:42
39.914682,116.347169,0,165,39834.4963310185,2009-01-21,11:54:43
39.914772,116.347176,0,166,39834.4963425926,2009-01-21,11:54:44
39.914866,116.347179,0,168,39834.4963541667,2009-01-21,11:54:45
39.914962,116.347181,0,169,39834.4963657407,2009-01-21,11:54:46
39.915057,116.347183,0,169,39834.4963773148,2009-01-21,11:54:47
39.915157,116.347185,0,170,39834.4963888889,2009-01-21,11:54:48
39.915254,116.347198,0,172,39834.496400463,2009-01-21,11:54:49
39.91535,116.347203,0,176,39834.496412037,2009-01-21,11:54:50
39.915448,116.347204,0,180,39834.4964236111,2009-01-21,11:54:51
39.915541,116.347193,0,184,39834.4964351852,2009-01-21,11:54:52
39.915634,116.347189,0,188,39834.4964467593,2009-01-21,11:54:53
39.915722,116.347191,0,191,39834.4964583333,2009-01-21,11:54:54
39.915809,116.347193,0,194,39834.4964699074,2009-01-21,11:54:55
39.915893,116.347194,0,198,39834.4964814815,2009-01-21,11:54:56
39.915975,116.347194,0,199,39834.4964930556,2009-01-21,11:54:57
39.91606,116.347191,0,203,39834.4965046296,2009-01-21,11:54:58
39.916135,116.347196,0,207,39834.4965162037,2009-01-21,11:54:59
39.916198,116.347188,0,211,39834.4965277778,2009-01-21,11:55:00
39.916261,116.347185,0,213,39834.4965393519,2009-01-21,11:55:01
39.916322,116.347187,0,212,39834.4965509259,2009-01-21,11:55:02
39.91638,116.347178,0,215,39834.4965625,2009-01-21,11:55:03
39.916461,116.347154,0,223,39834.4965856481,2009-01-21,11:55:05
39.916494,116.347118,0,230,39834.4966087963,2009-01-21,11:55:07
39.916483,116.347104,0,232,39834.4966666667,2009-01-21,11:55:12
39.91649,116.347128,0,235,39834.496724537,2009-01-21,11:55:17
39.916496,116.347154,0,238,39834.4967824074,2009-01-21,11:55:22
39.916553,116.347144,0,234,39834.4968171296,2009-01-21,11:55:25
39.916622,116.347126,0,231,39834.4968402778,2009-01-21,11:55:27
39.916708,116.347102,0,230,39834.4968634259,2009-01-21,11:55:29
39.916756,116.347114,0,228,39834.496875,2009-01-21,11:55:30
39.916799,116.347137,0,226,39834.4968865741,2009-01-21,11:55:31
39.916879,116.347137,0,223,39834.4969097222,2009-01-21,11:55:33
39.916926,116.347138,0,223,39834.4969328704,2009-01-21,11:55:35
39.916897,116.347189,0,225,39834.4969560185,2009-01-21,11:55:37
39.916881,116.34723,0,221,39834.4970138889,2009-01-21,11:55:42
39.916881,116.34723,0,221,39834.4970486111,2009-01-21,11:55:45
39.916888,116.347226,0,223,39834.4970717593,2009-01-21,11:55:47
39.916893,116.347243,0,227,39834.4971296296,2009-01-21,11:55:52
39.91689,116.347254,0,229,39834.4971875,2009-01-21,11:55:57
39.916882,116.347267,0,230,39834.4972453704,2009-01-21,11:56:02
39.916869,116.347286,0,232,39834.4973032407,2009-01-21,11:56:07
39.916872,116.347307,0,233,39834.4973611111,2009-01-21,11:56:12
39.916928,116.347324,0,234,39834.4974189815,2009-01-21,11:56:17
39.916976,116.347307,0,234,39834.4974537037,2009-01-21,11:56:20
39.91701,116.347261,0,235,39834.4974768519,2009-01-21,11:56:22
39.917015,116.347181,0,236,39834.4975115741,2009-01-21,11:56:25
39.916993,116.347108,0,237,39834.4975347222,2009-01-21,11:56:27
39.91696,116.347025,0,237,39834.4975578704,2009-01-21,11:56:29
39.916928,116.346925,0,237,39834.4975810185,2009-01-21,11:56:31
39.916914,116.346868,0,237,39834.4975925926,2009-01-21,11:56:32
39.9169,116.346794,0,237,39834.4976041667,2009-01-21,11:56:33
39.916884,116.346716,0,237,39834.4976157407,2009-01-21,11:56:34
39.916868,116.346635,0,237,39834.4976273148,2009-01-21,11:56:35
39.916852,116.346551,0,237,39834.4976388889,2009-01-21,11:56:36
39.916833,116.346469,0,237,39834.497650463,2009-01-21,11:56:37
39.91682,116.34638,0,237,39834.497662037,2009-01-21,11:56:38
39.916829,116.346266,0,240,39834.4976736111,2009-01-21,11:56:39
39.91683,116.346154,0,242,39834.4976851852,2009-01-21,11:56:40
39.916852,116.34603,0,248,39834.4976967593,2009-01-21,11:56:41
39.916854,116.345917,0,250,39834.4977083333,2009-01-21,11:56:42
39.916855,116.345802,0,253,39834.4977199074,2009-01-21,11:56:43
39.916864,116.345674,0,258,39834.4977314815,2009-01-21,11:56:44
39.916867,116.345559,0,260,39834.4977430556,2009-01-21,11:56:45
39.916865,116.345443,0,262,39834.4977546296,2009-01-21,11:56:46
39.916869,116.345333,0,265,39834.4977662037,2009-01-21,11:56:47
39.916869,116.34522,0,266,39834.4977777778,2009-01-21,11:56:48
39.916867,116.345105,0,268,39834.4977893519,2009-01-21,11:56:49
39.916865,116.344983,0,269,39834.4978009259,2009-01-21,11:56:50
39.916858,116.344852,0,272,39834.4978125,2009-01-21,11:56:51
39.916858,116.344728,0,273,39834.4978240741,2009-01-21,11:56:52
39.91686,116.344605,0,274,39834.4978356481,2009-01-21,11:56:53
39.916864,116.344475,0,275,39834.4978472222,2009-01-21,11:56:54
39.916865,116.344346,0,276,39834.4978587963,2009-01-21,11:56:55
39.916879,116.344222,0,274,39834.4978703704,2009-01-21,11:56:56
39.916895,116.344114,0,274,39834.4978819444,2009-01-21,11:56:57
39.916905,116.344015,0,274,39834.4978935185,2009-01-21,11:56:58
39.916919,116.34392,0,273,39834.4979050926,2009-01-21,11:56:59
39.916934,116.343835,0,273,39834.4979166667,2009-01-21,11:57:00
39.916952,116.343772,0,272,39834.4979282407,2009-01-21,11:57:01
39.916979,116.343691,0,271,39834.4979513889,2009-01-21,11:57:03
39.917019,116.343656,0,270,39834.4979861111,2009-01-21,11:57:06
39.917037,116.34366,0,275,39834.4980439815,2009-01-21,11:57:11
39.917052,116.343644,0,279,39834.4981018519,2009-01-21,11:57:16
39.917058,116.343625,0,283,39834.4981597222,2009-01-21,11:57:21
39.917034,116.34359,0,284,39834.4982175926,2009-01-21,11:57:26
39.916992,116.343508,0,281,39834.4982523148,2009-01-21,11:57:29
39.916964,116.343422,0,281,39834.498275463,2009-01-21,11:57:31
39.916955,116.343307,0,280,39834.4982986111,2009-01-21,11:57:33
39.916948,116.343243,0,280,39834.4983101852,2009-01-21,11:57:34
39.916943,116.343175,0,279,39834.4983217593,2009-01-21,11:57:35
39.916937,116.343102,0,279,39834.4983333333,2009-01-21,11:57:36
39.916934,116.343027,0,279,39834.4983449074,2009-01-21,11:57:37
39.916921,116.342952,0,279,39834.4983564815,2009-01-21,11:57:38
39.916906,116.342874,0,279,39834.4983680556,2009-01-21,11:57:39
39.916898,116.342788,0,279,39834.4983796296,2009-01-21,11:57:40
39.9169,116.342706,0,279,39834.4983912037,2009-01-21,11:57:41
39.916903,116.342617,0,279,39834.4984027778,2009-01-21,11:57:42
39.916909,116.342524,0,279,39834.4984143519,2009-01-21,11:57:43
39.916917,116.342425,0,279,39834.4984259259,2009-01-21,11:57:44
39.916923,116.342319,0,279,39834.4984375,2009-01-21,11:57:45
39.916932,116.342219,0,279,39834.4984490741,2009-01-21,11:57:46
39.916925,116.342117,0,278,39834.4984606481,2009-01-21,11:57:47
39.916925,116.342017,0,278,39834.4984722222,2009-01-21,11:57:48
39.916932,116.341919,0,279,39834.4984837963,2009-01-21,11:57:49
39.91695,116.341818,0,279,39834.4984953704,2009-01-21,11:57:50
39.916955,116.341718,0,279,39834.4985069444,2009-01-21,11:57:51
39.916956,116.341623,0,279,39834.4985185185,2009-01-21,11:57:52
39.916957,116.341523,0,280,39834.4985300926,2009-01-21,11:57:53
39.916962,116.341424,0,280,39834.4985416667,2009-01-21,11:57:54
39.916974,116.341321,0,280,39834.4985532407,2009-01-21,11:57:55
39.91699,116.341217,0,280,39834.4985648148,2009-01-21,11:57:56
39.917002,116.341116,0,281,39834.4985763889,2009-01-21,11:57:57
39.917015,116.341023,0,281,39834.498587963,2009-01-21,11:57:58
39.917027,116.340933,0,282,39834.498599537,2009-01-21,11:57:59
39.917042,116.340834,0,283,39834.4986111111,2009-01-21,11:58:00
39.917058,116.340744,0,284,39834.4986226852,2009-01-21,11:58:01
39.91707,116.340661,0,285,39834.4986342593,2009-01-21,11:58:02
39.917075,116.34059,0,286,39834.4986458333,2009-01-21,11:58:03
39.917076,116.340526,0,286,39834.4986574074,2009-01-21,11:58:04
39.917072,116.340462,0,287,39834.4986689815,2009-01-21,11:58:05
39.917074,116.340392,0,286,39834.4986805556,2009-01-21,11:58:06
39.917078,116.340331,0,287,39834.4986921296,2009-01-21,11:58:07
39.917087,116.340268,0,287,39834.4987037037,2009-01-21,11:58:08
39.917094,116.340195,0,286,39834.4987152778,2009-01-21,11:58:09
39.917107,116.340138,0,287,39834.4987268519,2009-01-21,11:58:10
39.91712,116.340062,0,286,39834.49875,2009-01-21,11:58:12
39.917143,116.340006,0,286,39834.4988078704,2009-01-21,11:58:17
39.91716,116.340023,0,290,39834.4988657407,2009-01-21,11:58:22
39.917169,116.340036,0,293,39834.4989236111,2009-01-21,11:58:27
39.917147,116.339954,0,293,39834.4989583333,2009-01-21,11:58:30
39.917126,116.339892,0,293,39834.4989699074,2009-01-21,11:58:31
39.917102,116.339752,0,291,39834.4989930556,2009-01-21,11:58:33
39.917098,116.339693,0,291,39834.4990046296,2009-01-21,11:58:34
39.917098,116.339632,0,291,39834.4990162037,2009-01-21,11:58:35
39.917097,116.339548,0,289,39834.4990277778,2009-01-21,11:58:36
39.917096,116.339485,0,289,39834.4990393519,2009-01-21,11:58:37
39.917094,116.339418,0,289,39834.4990509259,2009-01-21,11:58:38
39.917096,116.339341,0,288,39834.4990625,2009-01-21,11:58:39
39.917103,116.339265,0,287,39834.4990740741,2009-01-21,11:58:40
39.917103,116.339177,0,286,39834.4990856481,2009-01-21,11:58:41
39.917118,116.33908,0,280,39834.4991087963,2009-01-21,11:58:43
39.917165,116.338954,0,277,39834.4991319444,2009-01-21,11:58:45
39.917227,116.338876,0,274,39834.4991435185,2009-01-21,11:58:46
39.917271,116.338828,0,271,39834.4991550926,2009-01-21,11:58:47
39.917327,116.338803,0,269,39834.4991666667,2009-01-21,11:58:48
39.917418,116.338757,0,267,39834.4991898148,2009-01-21,11:58:50
39.917483,116.338734,0,265,39834.4992013889,2009-01-21,11:58:51
39.917555,116.338713,0,264,39834.499212963,2009-01-21,11:58:52
39.917621,116.338694,0,263,39834.499224537,2009-01-21,11:58:53
39.917693,116.33869,0,262,39834.4992361111,2009-01-21,11:58:54
39.917761,116.33868,0,262,39834.4992476852,2009-01-21,11:58:55
39.917824,116.338671,0,261,39834.4992592593,2009-01-21,11:58:56
39.917875,116.338668,0,261,39834.4992708333,2009-01-21,11:58:57
39.91796,116.338652,0,259,39834.4992939815,2009-01-21,11:58:59
39.918011,116.338639,0,257,39834.4993055556,2009-01-21,11:59:00
39.918071,116.33862,0,256,39834.4993171296,2009-01-21,11:59:01
39.918144,116.338595,0,254,39834.4993287037,2009-01-21,11:59:02
39.918219,116.338569,0,252,39834.4993402778,2009-01-21,11:59:03
39.918293,116.338547,0,249,39834.4993518519,2009-01-21,11:59:04
39.918366,116.338525,0,248,39834.4993634259,2009-01-21,11:59:05
39.918436,116.338501,0,248,39834.499375,2009-01-21,11:59:06
39.918517,116.338486,0,248,39834.4993865741,2009-01-21,11:59:07
39.918595,116.338486,0,248,39834.4993981481,2009-01-21,11:59:08
39.918679,116.338483,0,248,39834.4994097222,2009-01-21,11:59:09
39.918758,116.338482,0,249,39834.4994212963,2009-01-21,11:59:10
39.918845,116.338486,0,251,39834.4994328704,2009-01-21,11:59:11
39.918928,116.338498,0,253,39834.4994444444,2009-01-21,11:59:12
39.919012,116.338508,0,255,39834.4994560185,2009-01-21,11:59:13
39.919097,116.33852,0,257,39834.4994675926,2009-01-21,11:59:14
39.919175,116.338534,0,258,39834.4994791667,2009-01-21,11:59:15
39.919248,116.338554,0,259,39834.4994907407,2009-01-21,11:59:16
39.919324,116.338568,0,260,39834.4995023148,2009-01-21,11:59:17
39.919412,116.338565,0,260,39834.4995138889,2009-01-21,11:59:18
39.919501,116.338568,0,261,39834.499525463,2009-01-21,11:59:19
39.919593,116.338565,0,261,39834.499537037,2009-01-21,11:59:20
39.919685,116.338558,0,260,39834.4995486111,2009-01-21,11:59:21
39.91978,116.338552,0,258,39834.4995601852,2009-01-21,11:59:22
39.919878,116.338539,0,258,39834.4995717593,2009-01-21,11:59:23
39.919968,116.338527,0,257,39834.4995833333,2009-01-21,11:59:24
39.920051,116.33852,0,257,39834.4995949074,2009-01-21,11:59:25
39.920132,116.338517,0,256,39834.4996064815,2009-01-21,11:59:26
39.920233,116.338485,0,253,39834.4996180556,2009-01-21,11:59:27
39.920348,116.33843,0,246,39834.4996296296,2009-01-21,11:59:28
39.920445,116.338411,0,241,39834.4996412037,2009-01-21,11:59:29
39.920529,116.338398,0,238,39834.4996527778,2009-01-21,11:59:30
39.920605,116.338387,0,236,39834.4996643519,2009-01-21,11:59:31
39.92067,116.338379,0,234,39834.4996759259,2009-01-21,11:59:32
39.920725,116.338378,0,232,39834.4996875,2009-01-21,11:59:33
39.920774,116.338375,0,229,39834.4996990741,2009-01-21,11:59:34
39.920853,116.338379,0,226,39834.4997222222,2009-01-21,11:59:36
39.920898,116.338405,0,223,39834.4997569444,2009-01-21,11:59:39
39.920902,116.338423,0,221,39834.4998148148,2009-01-21,11:59:44
39.920926,116.338449,0,222,39834.4998726852,2009-01-21,11:59:49
39.920995,116.338467,0,223,39834.4999074074,2009-01-21,11:59:52
39.921063,116.338448,0,221,39834.4999305556,2009-01-21,11:59:54
39.921118,116.33844,0,220,39834.4999537037,2009-01-21,11:59:56
39.921171,116.33843,0,219,39834.5,2009-01-21,12:00:00
39.921155,116.33844,0,218,39834.5000578704,2009-01-21,12:00:05
39.921144,116.338423,0,215,39834.5001157407,2009-01-21,12:00:10
39.921181,116.338396,0,214,39834.5001736111,2009-01-21,12:00:15
39.92123,116.338372,0,217,39834.5001967593,2009-01-21,12:00:17
39.921316,116.33834,0,222,39834.5002199074,2009-01-21,12:00:19
39.921368,116.338319,0,224,39834.5002314815,2009-01-21,12:00:20
39.921413,116.338278,0,228,39834.5002430556,2009-01-21,12:00:21
39.921462,116.33827,0,230,39834.5002546296,2009-01-21,12:00:22
39.921514,116.338261,0,231,39834.5002662037,2009-01-21,12:00:23
39.921562,116.338236,0,233,39834.5002777778,2009-01-21,12:00:24
39.921611,116.338213,0,234,39834.5002893518,2009-01-21,12:00:25
39.921667,116.338192,0,234,39834.5003009259,2009-01-21,12:00:26
39.921725,116.338174,0,235,39834.5003125,2009-01-21,12:00:27
39.921789,116.338159,0,235,39834.5003240741,2009-01-21,12:00:28
39.921858,116.338141,0,235,39834.5003356481,2009-01-21,12:00:29
39.921926,116.338136,0,235,39834.5003472222,2009-01-21,12:00:30
39.921989,116.338132,0,235,39834.5003587963,2009-01-21,12:00:31
39.922044,116.338131,0,236,39834.5003703704,2009-01-21,12:00:32
39.922103,116.338128,0,236,39834.5003819444,2009-01-21,12:00:33
39.922161,116.338125,0,236,39834.5003935185,2009-01-21,12:00:34
39.922223,116.338126,0,237,39834.5004050926,2009-01-21,12:00:35
39.922288,116.338123,0,237,39834.5004166667,2009-01-21,12:00:36
39.922355,116.338124,0,236,39834.5004282407,2009-01-21,12:00:37
39.922422,116.338124,0,235,39834.5004398148,2009-01-21,12:00:38
39.922485,116.338122,0,235,39834.5004513889,2009-01-21,12:00:39
39.922543,116.338121,0,235,39834.500462963,2009-01-21,12:00:40
39.922608,116.338117,0,237,39834.500474537,2009-01-21,12:00:41
39.922678,116.338107,0,239,39834.5004861111,2009-01-21,12:00:42
39.922742,116.338094,0,241,39834.5004976852,2009-01-21,12:00:43
39.922822,116.33808,0,242,39834.5005092593,2009-01-21,12:00:44
39.922906,116.338069,0,243,39834.5005208333,2009-01-21,12:00:45
39.922987,116.338064,0,245,39834.5005324074,2009-01-21,12:00:46
39.923066,116.338056,0,248,39834.5005439815,2009-01-21,12:00:47
39.923146,116.338053,0,249,39834.5005555556,2009-01-21,12:00:48
39.923237,116.338038,0,251,39834.5005671296,2009-01-21,12:00:49
39.923324,116.338025,0,253,39834.5005787037,2009-01-21,12:00:50
39.923411,116.338009,0,255,39834.5005902778,2009-01-21,12:00:51
39.923492,116.338003,0,257,39834.5006018518,2009-01-21,12:00:52
39.923573,116.338005,0,257,39834.5006134259,2009-01-21,12:00:53
39.923658,116.338005,0,257,39834.500625,2009-01-21,12:00:54
39.92373,116.338002,0,257,39834.5006365741,2009-01-21,12:00:55
39.923783,116.338003,0,255,39834.5006481481,2009-01-21,12:00:56
39.92384,116.338011,0,254,39834.5006712963,2009-01-21,12:00:58
39.923866,116.338042,0,251,39834.5007291667,2009-01-21,12:01:03
39.923809,116.338056,0,249,39834.500775463,2009-01-21,12:01:07
39.923808,116.338082,0,249,39834.5008333333,2009-01-21,12:01:12
39.923808,116.338082,0,249,39834.5008680556,2009-01-21,12:01:15
39.923812,116.338076,0,250,39834.5008912037,2009-01-21,12:01:17
39.923815,116.338059,0,250,39834.5009490741,2009-01-21,12:01:22
39.923809,116.33805,0,250,39834.5010069444,2009-01-21,12:01:27
39.923839,116.338012,0,251,39834.5010648148,2009-01-21,12:01:32
39.923893,116.337983,0,252,39834.501087963,2009-01-21,12:01:34
39.92394,116.337967,0,251,39834.501099537,2009-01-21,12:01:35
39.923999,116.33795,0,251,39834.5011111111,2009-01-21,12:01:36
39.924062,116.33792,0,250,39834.5011226852,2009-01-21,12:01:37
39.924129,116.337885,0,250,39834.5011342593,2009-01-21,12:01:38
39.9242,116.337861,0,249,39834.5011458333,2009-01-21,12:01:39
39.924274,116.337836,0,248,39834.5011574074,2009-01-21,12:01:40
39.924346,116.337796,0,248,39834.5011689815,2009-01-21,12:01:41
39.924427,116.337765,0,248,39834.5011805556,2009-01-21,12:01:42
39.924505,116.337748,0,248,39834.5011921296,2009-01-21,12:01:43
39.924591,116.337734,0,247,39834.5012037037,2009-01-21,12:01:44
39.92468,116.337723,0,247,39834.5012152778,2009-01-21,12:01:45
39.92477,116.337719,0,246,39834.5012268518,2009-01-21,12:01:46
39.924862,116.337739,0,244,39834.5012384259,2009-01-21,12:01:47
39.924946,116.337766,0,242,39834.50125,2009-01-21,12:01:48
39.925031,116.33777,0,240,39834.5012615741,2009-01-21,12:01:49
39.925124,116.337779,0,238,39834.5012731481,2009-01-21,12:01:50
39.925214,116.337796,0,236,39834.5012847222,2009-01-21,12:01:51
39.925303,116.337805,0,233,39834.5012962963,2009-01-21,12:01:52
39.925394,116.337815,0,230,39834.5013078704,2009-01-21,12:01:53
39.925482,116.337814,0,229,39834.5013194444,2009-01-21,12:01:54
39.925573,116.337822,0,226,39834.5013310185,2009-01-21,12:01:55
39.925658,116.337822,0,223,39834.5013425926,2009-01-21,12:01:56
39.925744,116.337821,0,218,39834.5013541667,2009-01-21,12:01:57
39.925826,116.337822,0,214,39834.5013657407,2009-01-21,12:01:58
39.9259,116.337826,0,211,39834.5013773148,2009-01-21,12:01:59
39.925977,116.337828,0,205,39834.5013888889,2009-01-21,12:02:00
39.92605,116.337834,0,200,39834.501400463,2009-01-21,12:02:01
39.926121,116.337829,0,196,39834.501412037,2009-01-21,12:02:02
39.926182,116.337825,0,194,39834.5014236111,2009-01-21,12:02:03
39.926238,116.337818,0,194,39834.5014351852,2009-01-21,12:02:04
39.926291,116.337808,0,194,39834.5014467593,2009-01-21,12:02:05
39.926371,116.337802,0,191,39834.5014699074,2009-01-21,12:02:07
39.926451,116.337792,0,190,39834.5014930556,2009-01-21,12:02:09
39.926533,116.337777,0,187,39834.5015162037,2009-01-21,12:02:11
39.926594,116.33776,0,184,39834.5015277778,2009-01-21,12:02:12
39.926659,116.337741,0,184,39834.5015393518,2009-01-21,12:02:13
39.926728,116.337713,0,184,39834.5015509259,2009-01-21,12:02:14
39.926797,116.337684,0,184,39834.5015625,2009-01-21,12:02:15
39.926864,116.337658,0,183,39834.5015740741,2009-01-21,12:02:16
39.926931,116.337632,0,183,39834.5015856481,2009-01-21,12:02:17
39.927003,116.337605,0,182,39834.5015972222,2009-01-21,12:02:18
39.927077,116.337582,0,182,39834.5016087963,2009-01-21,12:02:19
39.927158,116.337559,0,181,39834.5016203704,2009-01-21,12:02:20
39.927232,116.337551,0,180,39834.5016319444,2009-01-21,12:02:21
39.927305,116.33755,0,179,39834.5016435185,2009-01-21,12:02:22
39.92738,116.337554,0,179,39834.5016550926,2009-01-21,12:02:23
39.927453,116.337563,0,182,39834.5016666667,2009-01-21,12:02:24
39.927522,116.337576,0,183,39834.5016782407,2009-01-21,12:02:25
39.92759,116.33759,0,184,39834.5016898148,2009-01-21,12:02:26
39.927652,116.337599,0,184,39834.5017013889,2009-01-21,12:02:27
39.927714,116.337605,0,184,39834.501712963,2009-01-21,12:02:28
39.927774,116.337608,0,184,39834.501724537,2009-01-21,12:02:29
39.927828,116.337603,0,184,39834.5017361111,2009-01-21,12:02:30
39.927881,116.337598,0,186,39834.5017476852,2009-01-21,12:02:31
39.927933,116.337586,0,187,39834.5017592593,2009-01-21,12:02:32
39.928009,116.337559,0,190,39834.5017824074,2009-01-21,12:02:34
39.928058,116.337539,0,197,39834.5018055556,2009-01-21,12:02:36
39.928046,116.337575,0,210,39834.5018402778,2009-01-21,12:02:39
39.928014,116.337598,0,214,39834.5018981481,2009-01-21,12:02:44
39.927979,116.337662,0,224,39834.5019328704,2009-01-21,12:02:47
39.92794,116.337714,0,217,39834.5019675926,2009-01-21,12:02:50
39.927904,116.337752,0,213,39834.5019907407,2009-01-21,12:02:52
39.927869,116.337787,0,200,39834.5020138889,2009-01-21,12:02:54
39.927837,116.337818,0,190,39834.502037037,2009-01-21,12:02:56
39.927832,116.337874,0,186,39834.5020717593,2009-01-21,12:02:59
39.927839,116.337947,0,175,39834.5021064815,2009-01-21,12:03:02
39.927808,116.338005,0,167,39834.5021527778,2009-01-21,12:03:06
39.927765,116.338048,0,162,39834.5021875,2009-01-21,12:03:09
39.92771,116.338057,0,159,39834.5022337963,2009-01-21,12:03:13
39.927646,116.338045,0,158,39834.5022800926,2009-01-21,12:03:17
39.927597,116.338038,0,160,39834.5023148148,2009-01-21,12:03:20
39.92754,116.338027,0,166,39834.5023611111,2009-01-21,12:03:24
39.927488,116.338023,0,170,39834.5024189815,2009-01-21,12:03:29
39.927439,116.338032,0,172,39834.5024652778,2009-01-21,12:03:33
39.927388,116.338026,0,178,39834.5025115741,2009-01-21,12:03:37
39.927357,116.337998,0,181,39834.5025694444,2009-01-21,12:03:42
39.927316,116.338018,0,183,39834.5026273148,2009-01-21,12:03:47
39.927265,116.338022,0,187,39834.5026851852,2009-01-21,12:03:52
39.92722,116.338032,0,187,39834.5027314815,2009-01-21,12:03:56
39.927172,116.338032,0,186,39834.5027777778,2009-01-21,12:04:00
39.927131,116.338046,0,186,39834.5028356481,2009-01-21,12:04:05
39.927076,116.33803,0,186,39834.5028819444,2009-01-21,12:04:09
39.927027,116.338009,0,186,39834.5029282407,2009-01-21,12:04:13
39.926986,116.337987,0,186,39834.502962963,2009-01-21,12:04:16
39.92694,116.337965,0,189,39834.5029976852,2009-01-21,12:04:19
39.926888,116.337956,0,190,39834.5030324074,2009-01-21,12:04:22
39.926838,116.337951,0,191,39834.5030787037,2009-01-21,12:04:26
39.9268,116.337981,0,190,39834.5031365741,2009-01-21,12:04:31
39.926757,116.338015,0,192,39834.5031828704,2009-01-21,12:04:35
39.926696,116.338007,0,195,39834.5032291667,2009-01-21,12:04:39
39.926656,116.337979,0,197,39834.503275463,2009-01-21,12:04:43
39.926622,116.337933,0,195,39834.5033333333,2009-01-21,12:04:48
39.926631,116.337859,0,194,39834.5033796296,2009-01-21,12:04:52
39.92663,116.337785,0,194,39834.5034375,2009-01-21,12:04:57
39.926624,116.337726,0,190,39834.5034722222,2009-01-21,12:05:00
39.926629,116.337662,0,186,39834.5035069444,2009-01-21,12:05:03
39.926632,116.337584,0,181,39834.5035416667,2009-01-21,12:05:06
39.926652,116.337498,0,176,39834.5035763889,2009-01-21,12:05:09
39.926674,116.337435,0,172,39834.5036111111,2009-01-21,12:05:12
39.926694,116.33738,0,166,39834.5036574074,2009-01-21,12:05:16
39.926695,116.337317,0,161,39834.5037037037,2009-01-21,12:05:20
39.926677,116.337267,0,154,39834.5037615741,2009-01-21,12:05:25
39.926694,116.337203,0,149,39834.5038078704,2009-01-21,12:05:29
39.926695,116.337151,0,143,39834.5038657407,2009-01-21,12:05:34
39.926695,116.337108,0,137,39834.5039236111,2009-01-21,12:05:39
39.926701,116.33705,0,134,39834.5039583333,2009-01-21,12:05:42
39.926695,116.336984,0,128,39834.5040046296,2009-01-21,12:05:46
39.92668,116.336923,0,125,39834.5040393519,2009-01-21,12:05:49
39.926661,116.336851,0,122,39834.5040740741,2009-01-21,12:05:52
39.926648,116.336787,0,118,39834.5041203704,2009-01-21,12:05:56
39.926665,116.336731,0,114,39834.5041666667,2009-01-21,12:06:00
39.926686,116.336677,0,109,39834.504224537,2009-01-21,12:06:05
39.926682,116.336601,0,106,39834.5042708333,2009-01-21,12:06:09
39.926678,116.336527,0,103,39834.5043171296,2009-01-21,12:06:13
39.926688,116.336468,0,99,39834.504375,2009-01-21,12:06:18
39.926702,116.336448,0,93,39834.5044328704,2009-01-21,12:06:23
39.926649,116.336431,0,88,39834.5044675926,2009-01-21,12:06:26
39.926602,116.336433,0,86,39834.5045023148,2009-01-21,12:06:29
39.92655,116.336442,0,84,39834.504537037,2009-01-21,12:06:32
39.926497,116.336443,0,79,39834.5045833333,2009-01-21,12:06:36
39.92645,116.336459,0,74,39834.5046412037,2009-01-21,12:06:41
39.926425,116.336518,0,71,39834.5046875,2009-01-21,12:06:45
39.926425,116.336586,0,70,39834.5047222222,2009-01-21,12:06:48
39.926432,116.336657,0,68,39834.5047453704,2009-01-21,12:06:50
39.92643,116.336726,0,67,39834.5047800926,2009-01-21,12:06:53
39.926445,116.336795,0,66,39834.5048263889,2009-01-21,12:06:57
39.926447,116.336868,0,67,39834.5048611111,2009-01-21,12:07:00
39.926437,116.336933,0,67,39834.5048842593,2009-01-21,12:07:02
39.926445,116.336999,0,64,39834.5049421296,2009-01-21,12:07:07
39.926407,116.337064,0,60,39834.5049884259,2009-01-21,12:07:11
39.92638,116.337115,0,57,39834.5050231481,2009-01-21,12:07:14
39.926386,116.337186,0,52,39834.5050694444,2009-01-21,12:07:18
39.926398,116.337251,0,48,39834.5051157407,2009-01-21,12:07:22
39.926398,116.337325,0,42,39834.5051736111,2009-01-21,12:07:27
39.926627,116.337126,0,-85,39834.5351157407,2009-01-21,12:50:34
39.926594,116.33711,0,-61,39834.5351388889,2009-01-21,12:50:36
39.926472,116.336976,0,104,39834.535150463,2009-01-21,12:50:37
39.926417,116.336908,0,177,39834.535162037,2009-01-21,12:50:38
39.926395,116.336873,0,198,39834.5351736111,2009-01-21,12:50:39
39.92638,116.336846,0,232,39834.5351851852,2009-01-21,12:50:40
39.926388,116.336862,0,214,39834.5351967593,2009-01-21,12:50:41
39.926362,116.336838,0,240,39834.5352083333,2009-01-21,12:50:42
39.926354,116.336827,0,257,39834.5352314815,2009-01-21,12:50:44
39.926347,116.336819,0,275,39834.5352546296,2009-01-21,12:50:46
39.926357,116.336855,0,281,39834.5353125,2009-01-21,12:50:51
39.926333,116.336905,0,274,39834.5353703704,2009-01-21,12:50:56
39.92632,116.336921,0,257,39834.5353935185,2009-01-21,12:50:58
39.926272,116.33693,0,251,39834.5354513889,2009-01-21,12:51:03
39.926258,116.336862,0,256,39834.5354976852,2009-01-21,12:51:07
39.926273,116.336799,0,260,39834.5355208333,2009-01-21,12:51:09
39.926295,116.336747,0,257,39834.5355439815,2009-01-21,12:51:11
39.926325,116.336673,0,249,39834.5356018519,2009-01-21,12:51:16
39.926334,116.336612,0,245,39834.5356365741,2009-01-21,12:51:19
39.926329,116.336548,0,246,39834.5356712963,2009-01-21,12:51:22
39.926347,116.336497,0,249,39834.5357291667,2009-01-21,12:51:27
39.926393,116.336439,0,253,39834.535775463,2009-01-21,12:51:31
39.926461,116.336421,0,245,39834.5358217593,2009-01-21,12:51:35
39.92651,116.336401,0,243,39834.5358449074,2009-01-21,12:51:37
39.92656,116.336405,0,242,39834.5358912037,2009-01-21,12:51:41
39.926626,116.336494,0,200,39834.5359143519,2009-01-21,12:51:43
39.926657,116.33655,0,195,39834.5359375,2009-01-21,12:51:45
39.926678,116.336589,0,179,39834.5359490741,2009-01-21,12:51:46
39.926699,116.336625,0,157,39834.5359722222,2009-01-21,12:51:48
39.926712,116.33666,0,141,39834.5359953704,2009-01-21,12:51:50
39.926713,116.336716,0,134,39834.5360185185,2009-01-21,12:51:52
39.926697,116.336778,0,131,39834.5360532407,2009-01-21,12:51:55
39.926685,116.336845,0,132,39834.536087963,2009-01-21,12:51:58
39.926707,116.336898,0,129,39834.5361226852,2009-01-21,12:52:01
39.926679,116.336965,0,124,39834.5361805556,2009-01-21,12:52:06
39.926655,116.337023,0,119,39834.5362268519,2009-01-21,12:52:10
39.926635,116.337095,0,114,39834.5362731481,2009-01-21,12:52:14
39.926718,116.337153,0,108,39834.5363078704,2009-01-21,12:52:17
39.926765,116.33717,0,105,39834.5363194444,2009-01-21,12:52:18
39.926841,116.337203,0,102,39834.5363425926,2009-01-21,12:52:20
39.926915,116.33723,0,98,39834.5363657407,2009-01-21,12:52:22
39.926973,116.337265,0,98,39834.5363888889,2009-01-21,12:52:24
39.927032,116.337291,0,97,39834.536412037,2009-01-21,12:52:26
39.92709,116.337322,0,97,39834.5364351852,2009-01-21,12:52:28
39.927098,116.337386,0,97,39834.5364814815,2009-01-21,12:52:32
39.9271,116.337445,0,95,39834.5365162037,2009-01-21,12:52:35
39.927133,116.337462,0,96,39834.5365740741,2009-01-21,12:52:40
39.927079,116.337472,0,94,39834.5366203704,2009-01-21,12:52:44
39.927038,116.337497,0,91,39834.5366435185,2009-01-21,12:52:46
39.92698,116.337506,0,91,39834.5366898148,2009-01-21,12:52:50
39.926929,116.337508,0,91,39834.536724537,2009-01-21,12:52:53
39.926876,116.337514,0,92,39834.5367592593,2009-01-21,12:52:56
39.926827,116.337526,0,91,39834.5367939815,2009-01-21,12:52:59
39.926776,116.33753,0,91,39834.5368287037,2009-01-21,12:53:02
39.926721,116.337518,0,92,39834.536875,2009-01-21,12:53:06
39.926664,116.337513,0,91,39834.5369097222,2009-01-21,12:53:09
39.926616,116.337519,0,91,39834.5369444444,2009-01-21,12:53:12
39.926567,116.337516,0,91,39834.5369791667,2009-01-21,12:53:15
39.926509,116.337501,0,92,39834.537025463,2009-01-21,12:53:19
39.926464,116.337495,0,92,39834.5370601852,2009-01-21,12:53:22
39.926403,116.33748,0,92,39834.5370833333,2009-01-21,12:53:24
39.926353,116.337479,0,92,39834.5371064815,2009-01-21,12:53:26
39.926308,116.337478,0,92,39834.5371296296,2009-01-21,12:53:28
39.926257,116.337478,0,92,39834.5371643519,2009-01-21,12:53:31
39.926204,116.337479,0,93,39834.5371990741,2009-01-21,12:53:34
39.926157,116.337493,0,93,39834.5372337963,2009-01-21,12:53:37
39.926097,116.337511,0,93,39834.5372685185,2009-01-21,12:53:40
39.926046,116.337533,0,93,39834.5373148148,2009-01-21,12:53:44
39.925995,116.337541,0,95,39834.5373726852,2009-01-21,12:53:49
39.925953,116.337577,0,95,39834.5374074074,2009-01-21,12:53:52
39.925914,116.337623,0,94,39834.5374421296,2009-01-21,12:53:55
39.925865,116.337638,0,94,39834.5374768519,2009-01-21,12:53:58
39.925814,116.337651,0,93,39834.5375115741,2009-01-21,12:54:01
39.925757,116.337655,0,92,39834.5375462963,2009-01-21,12:54:04
39.925703,116.337651,0,92,39834.5375694444,2009-01-21,12:54:06
39.925644,116.337656,0,91,39834.5375925926,2009-01-21,12:54:08
39.925583,116.337649,0,90,39834.5376157407,2009-01-21,12:54:10
39.925529,116.33765,0,88,39834.537650463,2009-01-21,12:54:13
39.925477,116.337664,0,87,39834.5376967593,2009-01-21,12:54:17
39.925439,116.337673,0,92,39834.5377546296,2009-01-21,12:54:22
39.925403,116.337675,0,95,39834.5378125,2009-01-21,12:54:27
39.925347,116.337682,0,97,39834.5378703704,2009-01-21,12:54:32
39.925303,116.337703,0,98,39834.5379166667,2009-01-21,12:54:36
39.925265,116.337735,0,97,39834.537962963,2009-01-21,12:54:40
39.925213,116.337768,0,97,39834.5380208333,2009-01-21,12:54:45
39.925156,116.337757,0,97,39834.5380787037,2009-01-21,12:54:50
39.925122,116.337773,0,97,39834.5381365741,2009-01-21,12:54:55
39.925059,116.337782,0,98,39834.5381828704,2009-01-21,12:54:59
39.925007,116.3378,0,99,39834.5382407407,2009-01-21,12:55:04
39.924964,116.337812,0,101,39834.5382986111,2009-01-21,12:55:09
39.924916,116.337833,0,101,39834.5383333333,2009-01-21,12:55:12
39.924882,116.337851,0,103,39834.5383912037,2009-01-21,12:55:17
39.92484,116.337882,0,103,39834.5384490741,2009-01-21,12:55:22
39.924789,116.337889,0,103,39834.5384953704,2009-01-21,12:55:26
39.924742,116.337881,0,103,39834.5385416667,2009-01-21,12:55:30
39.924689,116.337887,0,105,39834.538587963,2009-01-21,12:55:34
39.924624,116.337898,0,105,39834.5386342593,2009-01-21,12:55:38
39.924569,116.337892,0,107,39834.5386805556,2009-01-21,12:55:42
39.924504,116.337896,0,109,39834.5387268519,2009-01-21,12:55:46
39.924457,116.337922,0,112,39834.53875,2009-01-21,12:55:48
39.924416,116.337984,0,115,39834.5387731481,2009-01-21,12:55:50
39.924371,116.338031,0,118,39834.5388078704,2009-01-21,12:55:53
39.924334,116.338069,0,121,39834.5388310185,2009-01-21,12:55:55
39.924282,116.338094,0,125,39834.5388657407,2009-01-21,12:55:58
39.924228,116.338105,0,129,39834.538900463,2009-01-21,12:56:01
39.924185,116.338147,0,133,39834.5389351852,2009-01-21,12:56:04
39.924149,116.338182,0,135,39834.5389699074,2009-01-21,12:56:07
39.924105,116.338175,0,138,39834.5390046296,2009-01-21,12:56:10
39.924051,116.33816,0,141,39834.5390509259,2009-01-21,12:56:14
39.924007,116.338139,0,142,39834.5390856481,2009-01-21,12:56:17
39.923956,116.338145,0,149,39834.5391319444,2009-01-21,12:56:21
39.923904,116.338154,0,152,39834.5391782407,2009-01-21,12:56:25
39.92386,116.338147,0,157,39834.539224537,2009-01-21,12:56:29
39.923812,116.338163,0,162,39834.5392708333,2009-01-21,12:56:33
39.923758,116.338193,0,167,39834.5393055556,2009-01-21,12:56:36
39.923714,116.338201,0,171,39834.5393287037,2009-01-21,12:56:38
39.923667,116.338198,0,177,39834.5393634259,2009-01-21,12:56:41
39.923613,116.338205,0,184,39834.5393981481,2009-01-21,12:56:44
39.923564,116.338229,0,192,39834.5394328704,2009-01-21,12:56:47
39.923527,116.338265,0,197,39834.5394560185,2009-01-21,12:56:49
39.923488,116.338292,0,202,39834.5394791667,2009-01-21,12:56:51
39.923446,116.33834,0,209,39834.5395138889,2009-01-21,12:56:54
39.923406,116.338386,0,216,39834.5395486111,2009-01-21,12:56:57
39.923378,116.338432,0,222,39834.5395833333,2009-01-21,12:57:00
39.923331,116.338452,0,228,39834.5396180556,2009-01-21,12:57:03
39.923284,116.338456,0,232,39834.5396412037,2009-01-21,12:57:05
39.923211,116.338422,0,236,39834.5396643518,2009-01-21,12:57:07
39.923161,116.338411,0,240,39834.5396875,2009-01-21,12:57:09
39.923098,116.338379,0,242,39834.5396990741,2009-01-21,12:57:10
39.923019,116.338352,0,245,39834.5397222222,2009-01-21,12:57:12
39.922969,116.338342,0,249,39834.5397453704,2009-01-21,12:57:14
39.922917,116.338329,0,253,39834.5397685185,2009-01-21,12:57:16
39.922863,116.338317,0,258,39834.5398032407,2009-01-21,12:57:19
39.922819,116.338301,0,260,39834.539837963,2009-01-21,12:57:22
39.922765,116.338287,0,262,39834.5398726852,2009-01-21,12:57:25
39.922714,116.338294,0,263,39834.5399074074,2009-01-21,12:57:28
39.922658,116.338302,0,263,39834.5399421296,2009-01-21,12:57:31
39.922617,116.338329,0,263,39834.5399768518,2009-01-21,12:57:34
39.922574,116.33837,0,265,39834.5400115741,2009-01-21,12:57:37
39.922521,116.338378,0,266,39834.5400694444,2009-01-21,12:57:42
39.922469,116.338382,0,268,39834.5401157407,2009-01-21,12:57:46
39.922436,116.338429,0,271,39834.5401736111,2009-01-21,12:57:51
39.922408,116.338445,0,271,39834.5402314815,2009-01-21,12:57:56
39.922375,116.338459,0,274,39834.5402893518,2009-01-21,12:58:01
39.922338,116.338523,0,278,39834.5403240741,2009-01-21,12:58:04
39.922284,116.338567,0,286,39834.5403472222,2009-01-21,12:58:06
39.922279,116.338445,0,295,39834.5404050926,2009-01-21,12:58:11
39.922277,116.338381,0,298,39834.5404282407,2009-01-21,12:58:13
39.922321,116.338432,0,302,39834.5404861111,2009-01-21,12:58:18
39.922303,116.338512,0,308,39834.5405324074,2009-01-21,12:58:22
39.922305,116.338576,0,306,39834.5405902778,2009-01-21,12:58:27
39.92227,116.338539,0,295,39834.5406018518,2009-01-21,12:58:28
39.922219,116.338513,0,287,39834.5406597222,2009-01-21,12:58:33
39.922164,116.338473,0,276,39834.5406944444,2009-01-21,12:58:36
39.922108,116.338471,0,268,39834.5407291667,2009-01-21,12:58:39
39.92206,116.338454,0,266,39834.5407523148,2009-01-21,12:58:41
39.922016,116.338429,0,261,39834.540775463,2009-01-21,12:58:43
39.921963,116.338412,0,255,39834.5408101852,2009-01-21,12:58:46
39.921912,116.338399,0,249,39834.5408449074,2009-01-21,12:58:49
39.921866,116.338399,0,240,39834.5408912037,2009-01-21,12:58:53
39.921831,116.338375,0,229,39834.5409259259,2009-01-21,12:58:56
39.921785,116.338367,0,221,39834.5409722222,2009-01-21,12:59:00
39.921744,116.33835,0,211,39834.5410069444,2009-01-21,12:59:03
39.921694,116.338358,0,203,39834.5410532407,2009-01-21,12:59:07
39.921651,116.338329,0,197,39834.541099537,2009-01-21,12:59:11
39.921606,116.338301,0,194,39834.5411574074,2009-01-21,12:59:16
39.921581,116.338246,0,191,39834.5412037037,2009-01-21,12:59:20
39.921554,116.338174,0,190,39834.54125,2009-01-21,12:59:24
39.92153,116.338112,0,187,39834.5412847222,2009-01-21,12:59:27
39.921524,116.338033,0,184,39834.5413078704,2009-01-21,12:59:29
39.921496,116.337982,0,183,39834.5413425926,2009-01-21,12:59:32
39.921456,116.337929,0,181,39834.5413657407,2009-01-21,12:59:34
39.92141,116.337892,0,180,39834.5413888889,2009-01-21,12:59:36
39.921361,116.337858,0,178,39834.541412037,2009-01-21,12:59:38
39.921298,116.337831,0,178,39834.5414351852,2009-01-21,12:59:40
39.921255,116.337802,0,176,39834.5414583333,2009-01-21,12:59:42
39.92124,116.337736,0,169,39834.5415046296,2009-01-21,12:59:46
39.921236,116.337673,0,167,39834.5415393518,2009-01-21,12:59:49
39.921282,116.337637,0,165,39834.5415625,2009-01-21,12:59:51
39.921307,116.337584,0,160,39834.5415972222,2009-01-21,12:59:54
39.921298,116.337503,0,155,39834.5416319444,2009-01-21,12:59:57
39.921291,116.337429,0,151,39834.5416782407,2009-01-21,13:00:01
39.921284,116.337364,0,150,39834.541724537,2009-01-21,13:00:05
39.921304,116.337295,0,147,39834.5417824074,2009-01-21,13:00:10
39.921372,116.337282,0,144,39834.5417939815,2009-01-21,13:00:11
39.921417,116.337262,0,140,39834.5418055556,2009-01-21,13:00:12
39.921468,116.337247,0,137,39834.5418171296,2009-01-21,13:00:13
39.921514,116.33721,0,132,39834.5418402778,2009-01-21,13:00:15
39.921546,116.33717,0,127,39834.541875,2009-01-21,13:00:18
39.921603,116.337127,0,124,39834.5419097222,2009-01-21,13:00:21
39.921644,116.337096,0,121,39834.5419444444,2009-01-21,13:00:24
39.921683,116.337057,0,122,39834.5419675926,2009-01-21,13:00:26
39.92172,116.337013,0,120,39834.5419907407,2009-01-21,13:00:28
39.921706,116.336954,0,116,39834.542025463,2009-01-21,13:00:31
39.921706,116.336879,0,113,39834.5420601852,2009-01-21,13:00:34
39.921723,116.336807,0,110,39834.5421064815,2009-01-21,13:00:38
39.921725,116.336752,0,104,39834.5421527778,2009-01-21,13:00:42
39.921701,116.336702,0,100,39834.5421875,2009-01-21,13:00:45
39.921677,116.336647,0,96,39834.5422222222,2009-01-21,13:00:48
39.921658,116.336594,0,93,39834.5422569444,2009-01-21,13:00:51
39.921651,116.33653,0,92,39834.5422916667,2009-01-21,13:00:54
39.921657,116.336462,0,90,39834.542337963,2009-01-21,13:00:58
39.92167,116.336399,0,88,39834.5423726852,2009-01-21,13:01:01
39.921657,116.336333,0,85,39834.5424189815,2009-01-21,13:01:05
39.921636,116.336264,0,87,39834.5424652778,2009-01-21,13:01:09
39.921622,116.336199,0,88,39834.5425115741,2009-01-21,13:01:13
39.921595,116.336149,0,88,39834.5425462963,2009-01-21,13:01:16
39.921557,116.336107,0,87,39834.5425810185,2009-01-21,13:01:19
39.921602,116.336082,0,92,39834.5425925926,2009-01-21,13:01:20
39.921554,116.336031,0,91,39834.5426273148,2009-01-21,13:01:23
39.921517,116.335985,0,91,39834.542662037,2009-01-21,13:01:26
39.921483,116.33594,0,92,39834.5426967593,2009-01-21,13:01:29
39.921468,116.33587,0,91,39834.5427430556,2009-01-21,13:01:33
39.921523,116.335858,0,89,39834.5427546296,2009-01-21,13:01:34
39.921568,116.335824,0,86,39834.5427777778,2009-01-21,13:01:36
39.92161,116.335769,0,84,39834.5428125,2009-01-21,13:01:39
39.921625,116.335714,0,82,39834.5428472222,2009-01-21,13:01:42
39.921647,116.335652,0,80,39834.5429050926,2009-01-21,13:01:47
39.921689,116.33562,0,74,39834.542962963,2009-01-21,13:01:52
39.921709,116.335558,0,73,39834.5429976852,2009-01-21,13:01:55
39.921728,116.335481,0,73,39834.5430324074,2009-01-21,13:01:58
39.921721,116.335418,0,78,39834.5430902778,2009-01-21,13:02:03
39.921706,116.335354,0,76,39834.5431365741,2009-01-21,13:02:07
39.921684,116.335288,0,77,39834.5431944444,2009-01-21,13:02:12
39.921687,116.33531,0,84,39834.5432523148,2009-01-21,13:02:17
39.921688,116.335379,0,87,39834.5433101852,2009-01-21,13:02:22
39.921695,116.335445,0,95,39834.5433564815,2009-01-21,13:02:26
39.921696,116.335496,0,94,39834.5434143519,2009-01-21,13:02:31
39.921717,116.335511,0,94,39834.5434722222,2009-01-21,13:02:36
39.921765,116.335512,0,95,39834.5435069444,2009-01-21,13:02:39
39.921817,116.335499,0,96,39834.5435648148,2009-01-21,13:02:44
39.921871,116.33551,0,98,39834.5436111111,2009-01-21,13:02:48
39.921923,116.335495,0,98,39834.5436574074,2009-01-21,13:02:52
39.921956,116.335492,0,98,39834.5437152778,2009-01-21,13:02:57
39.921977,116.335493,0,100,39834.5437731481,2009-01-21,13:03:02
39.922042,116.335485,0,105,39834.5438310185,2009-01-21,13:03:07
39.922096,116.335472,0,106,39834.5438657407,2009-01-21,13:03:10
39.922155,116.335487,0,104,39834.5439236111,2009-01-21,13:03:15
39.922172,116.33543,0,104,39834.5439814815,2009-01-21,13:03:20
39.922154,116.335364,0,106,39834.5440393519,2009-01-21,13:03:25
39.92215,116.33532,0,109,39834.5440972222,2009-01-21,13:03:30
39.922139,116.335291,0,112,39834.5441550926,2009-01-21,13:03:35
39.922139,116.335255,0,112,39834.544212963,2009-01-21,13:03:40
39.922125,116.335221,0,114,39834.5442708333,2009-01-21,13:03:45
39.922144,116.335161,0,114,39834.5443171296,2009-01-21,13:03:49
39.922136,116.335098,0,115,39834.5443518519,2009-01-21,13:03:52
39.922157,116.335031,0,118,39834.5443981481,2009-01-21,13:03:56
39.922114,116.334967,0,120,39834.5444328704,2009-01-21,13:03:59
39.922139,116.3349,0,117,39834.5444791667,2009-01-21,13:04:03
39.922176,116.334856,0,119,39834.544525463,2009-01-21,13:04:07
39.922173,116.334788,0,120,39834.5445717593,2009-01-21,13:04:11
39.922141,116.334727,0,116,39834.5446296296,2009-01-21,13:04:16
39.922097,116.33467,0,111,39834.5446643519,2009-01-21,13:04:19
39.922078,116.334588,0,106,39834.5447106481,2009-01-21,13:04:23
39.922074,116.33452,0,105,39834.5447453704,2009-01-21,13:04:26
39.922064,116.334452,0,105,39834.5447800926,2009-01-21,13:04:29
39.922061,116.334387,0,102,39834.5448148148,2009-01-21,13:04:32
39.922071,116.334318,0,99,39834.5448611111,2009-01-21,13:04:36
39.922101,116.334261,0,96,39834.5449074074,2009-01-21,13:04:40
39.922096,116.334204,0,90,39834.5449421296,2009-01-21,13:04:43
39.922106,116.334145,0,84,39834.5449768519,2009-01-21,13:04:46
39.922096,116.334066,0,78,39834.5450231481,2009-01-21,13:04:50
39.922097,116.334007,0,74,39834.5450578704,2009-01-21,13:04:53
39.922131,116.33395,0,72,39834.5451157407,2009-01-21,13:04:58
39.922139,116.333877,0,70,39834.545162037,2009-01-21,13:05:02
39.922126,116.333818,0,70,39834.5451967593,2009-01-21,13:05:05
39.922117,116.333758,0,67,39834.5452430556,2009-01-21,13:05:09
39.922102,116.333681,0,67,39834.5452893519,2009-01-21,13:05:13
39.922096,116.333612,0,69,39834.5453240741,2009-01-21,13:05:16
39.922107,116.333541,0,72,39834.5453703704,2009-01-21,13:05:20
39.922098,116.33348,0,77,39834.5454166667,2009-01-21,13:05:24
39.922108,116.333411,0,73,39834.545474537,2009-01-21,13:05:29
39.922144,116.333373,0,76,39834.5455208333,2009-01-21,13:05:33
39.922157,116.333323,0,77,39834.5455787037,2009-01-21,13:05:38
39.92216,116.333255,0,73,39834.5456365741,2009-01-21,13:05:43
39.922173,116.333196,0,68,39834.5456944444,2009-01-21,13:05:48
39.922182,116.333187,0,67,39834.5457523148,2009-01-21,13:05:53
39.922171,116.333156,0,66,39834.5458101852,2009-01-21,13:05:58
39.922162,116.333126,0,67,39834.5458680556,2009-01-21,13:06:03
39.922148,116.333058,0,70,39834.5459027778,2009-01-21,13:06:06
39.922119,116.333009,0,71,39834.5459259259,2009-01-21,13:06:08
39.922116,116.332948,0,73,39834.5459722222,2009-01-21,13:06:12
39.922144,116.332888,0,74,39834.5460300926,2009-01-21,13:06:17
39.922169,116.332829,0,74,39834.5460648148,2009-01-21,13:06:20
39.922151,116.332749,0,75,39834.5461111111,2009-01-21,13:06:24
39.922111,116.332679,0,74,39834.5461342593,2009-01-21,13:06:26
39.922103,116.332602,0,76,39834.5461921296,2009-01-21,13:06:31
39.922089,116.332538,0,77,39834.5462268519,2009-01-21,13:06:34
39.922075,116.33247,0,75,39834.5462615741,2009-01-21,13:06:37
39.922054,116.332402,0,73,39834.5462962963,2009-01-21,13:06:40
39.922045,116.332332,0,70,39834.5463425926,2009-01-21,13:06:44
39.92202,116.332281,0,70,39834.546400463,2009-01-21,13:06:49
39.922016,116.332219,0,70,39834.5464467593,2009-01-21,13:06:53
39.92202,116.332163,0,68,39834.5465046296,2009-01-21,13:06:58
39.922022,116.332094,0,69,39834.5465393519,2009-01-21,13:07:01
39.922027,116.332019,0,69,39834.5465856481,2009-01-21,13:07:05
39.922027,116.331937,0,70,39834.5466435185,2009-01-21,13:07:10
39.922049,116.331885,0,71,39834.5466898148,2009-01-21,13:07:14
39.922055,116.331813,0,72,39834.546724537,2009-01-21,13:07:17
39.92206,116.331753,0,72,39834.5467592593,2009-01-21,13:07:20
39.922082,116.331693,0,78,39834.5467939815,2009-01-21,13:07:23
39.922075,116.331635,0,78,39834.5468402778,2009-01-21,13:07:27
39.922057,116.331595,0,79,39834.5468981481,2009-01-21,13:07:32
39.922056,116.331524,0,79,39834.5469444444,2009-01-21,13:07:36
39.922034,116.331469,0,80,39834.5469791667,2009-01-21,13:07:39
39.922044,116.331407,0,79,39834.5470138889,2009-01-21,13:07:42
39.922054,116.331349,0,79,39834.5470717593,2009-01-21,13:07:47
39.922039,116.331286,0,77,39834.5471180556,2009-01-21,13:07:51
39.922046,116.331225,0,75,39834.5471527778,2009-01-21,13:07:54
39.922023,116.331166,0,74,39834.5471875,2009-01-21,13:07:57
39.922012,116.3311,0,75,39834.5472453704,2009-01-21,13:08:02
39.921997,116.331022,0,74,39834.5472916667,2009-01-21,13:08:06
39.921984,116.330954,0,74,39834.547337963,2009-01-21,13:08:10
39.921976,116.330885,0,75,39834.5473958333,2009-01-21,13:08:15
39.921988,116.330824,0,77,39834.5474305556,2009-01-21,13:08:18
39.921999,116.330751,0,81,39834.5474652778,2009-01-21,13:08:21
39.922006,116.330692,0,84,39834.5474884259,2009-01-21,13:08:23
39.922021,116.330629,0,87,39834.5475231481,2009-01-21,13:08:26
39.922025,116.33057,0,88,39834.5475462963,2009-01-21,13:08:28
39.922029,116.330497,0,91,39834.5475925926,2009-01-21,13:08:32
39.92203,116.330438,0,96,39834.5476388889,2009-01-21,13:08:36
39.922023,116.330361,0,100,39834.5476967593,2009-01-21,13:08:41
39.922019,116.330302,0,101,39834.5477546296,2009-01-21,13:08:46
39.921998,116.330229,0,102,39834.5478009259,2009-01-21,13:08:50
39.921976,116.330168,0,102,39834.5478472222,2009-01-21,13:08:54
39.921986,116.33011,0,101,39834.5478819444,2009-01-21,13:08:57
39.921985,116.330043,0,96,39834.5479282407,2009-01-21,13:09:01
39.921993,116.329993,0,92,39834.5479861111,2009-01-21,13:09:06
39.922021,116.329947,0,92,39834.5480439815,2009-01-21,13:09:11
39.921997,116.329894,0,92,39834.5480902778,2009-01-21,13:09:15
39.921987,116.329823,0,90,39834.5481365741,2009-01-21,13:09:19
39.921971,116.32976,0,89,39834.5481828704,2009-01-21,13:09:23
39.92199,116.329697,0,85,39834.5482175926,2009-01-21,13:09:26
39.921986,116.329627,0,81,39834.5482523148,2009-01-21,13:09:29
39.921991,116.329568,0,76,39834.548287037,2009-01-21,13:09:32
39.922001,116.329517,0,68,39834.5483333333,2009-01-21,13:09:36
39.922005,116.32944,0,61,39834.5483680556,2009-01-21,13:09:39
39.922005,116.329385,0,55,39834.5484027778,2009-01-21,13:09:42
39.922017,116.329322,0,47,39834.5484606481,2009-01-21,13:09:47
39.922033,116.32925,0,44,39834.5485185185,2009-01-21,13:09:52
39.922029,116.329176,0,41,39834.5485532407,2009-01-21,13:09:55
39.922027,116.32911,0,41,39834.548587963,2009-01-21,13:09:58
39.921996,116.329065,0,44,39834.5486111111,2009-01-21,13:10:00
39.921988,116.328989,0,48,39834.5486574074,2009-01-21,13:10:04
39.92197,116.32893,0,54,39834.5486921296,2009-01-21,13:10:07
39.921977,116.328872,0,58,39834.5487268518,2009-01-21,13:10:10
39.922008,116.328812,0,59,39834.5487731481,2009-01-21,13:10:14
39.922056,116.328754,0,57,39834.5488194444,2009-01-21,13:10:18
39.922089,116.328691,0,56,39834.5488541667,2009-01-21,13:10:21
39.92213,116.328652,0,58,39834.548912037,2009-01-21,13:10:26
39.922176,116.328672,0,62,39834.5489583333,2009-01-21,13:10:30
39.922227,116.328676,0,65,39834.5490162037,2009-01-21,13:10:35
39.922279,116.328668,0,65,39834.5490740741,2009-01-21,13:10:40
39.922334,116.328672,0,67,39834.5491203704,2009-01-21,13:10:44
39.92238,116.328647,0,69,39834.5491550926,2009-01-21,13:10:47
39.92242,116.328629,0,76,39834.5492013889,2009-01-21,13:10:51
39.922419,116.328612,0,85,39834.5492592593,2009-01-21,13:10:56
39.922424,116.328622,0,85,39834.5493171296,2009-01-21,13:11:01
39.922433,116.32866,0,89,39834.549375,2009-01-21,13:11:06
39.922478,116.328646,0,90,39834.5494212963,2009-01-21,13:11:10
39.922526,116.328626,0,90,39834.5494675926,2009-01-21,13:11:14
39.922576,116.328619,0,92,39834.5495138889,2009-01-21,13:11:18
39.922624,116.328615,0,93,39834.5495486111,2009-01-21,13:11:21
39.922673,116.328598,0,96,39834.5495949074,2009-01-21,13:11:25
39.922725,116.328583,0,100,39834.5496527778,2009-01-21,13:11:30
39.92277,116.32857,0,99,39834.5496990741,2009-01-21,13:11:34
39.922824,116.328567,0,101,39834.5497337963,2009-01-21,13:11:37
39.922865,116.328551,0,107,39834.5497800926,2009-01-21,13:11:41
39.922909,116.328522,0,110,39834.549837963,2009-01-21,13:11:46
39.922957,116.328507,0,113,39834.5498958333,2009-01-21,13:11:51
39.923008,116.328496,0,117,39834.5499421296,2009-01-21,13:11:55
39.923052,116.328505,0,125,39834.55,2009-01-21,13:12:00
39.923075,116.328516,0,122,39834.5500578704,2009-01-21,13:12:05
39.92309,116.328528,0,122,39834.5501157407,2009-01-21,13:12:10
39.923087,116.328534,0,122,39834.5501736111,2009-01-21,13:12:15
39.923087,116.328534,0,122,39834.5502083333,2009-01-21,13:12:18
39.923085,116.328529,0,118,39834.5502314815,2009-01-21,13:12:20
39.923103,116.328527,0,116,39834.5502893519,2009-01-21,13:12:25
39.923159,116.328504,0,116,39834.5503472222,2009-01-21,13:12:30
39.923207,116.328495,0,118,39834.5503935185,2009-01-21,13:12:34
39.923253,116.32849,0,119,39834.5504282407,2009-01-21,13:12:37
39.923296,116.328468,0,119,39834.5504861111,2009-01-21,13:12:42
39.923353,116.328471,0,120,39834.5505439815,2009-01-21,13:12:47
39.923397,116.328476,0,126,39834.5505787037,2009-01-21,13:12:50
39.923444,116.328477,0,131,39834.550625,2009-01-21,13:12:54
39.923485,116.328439,0,141,39834.5506828704,2009-01-21,13:12:59
39.92353,116.328428,0,139,39834.5507291667,2009-01-21,13:13:03
39.923574,116.328415,0,144,39834.550775463,2009-01-21,13:13:07
39.923633,116.328407,0,150,39834.5508333333,2009-01-21,13:13:12
39.923677,116.328405,0,153,39834.5508680556,2009-01-21,13:13:15
39.923734,116.328403,0,156,39834.5509143519,2009-01-21,13:13:19
39.923776,116.328364,0,160,39834.5509722222,2009-01-21,13:13:24
39.923842,116.32835,0,162,39834.5510185185,2009-01-21,13:13:28
39.923896,116.328359,0,159,39834.5510648148,2009-01-21,13:13:32
39.923931,116.328372,0,165,39834.5511226852,2009-01-21,13:13:37
39.92398,116.328382,0,172,39834.5511689815,2009-01-21,13:13:41
39.924018,116.328375,0,180,39834.5512268519,2009-01-21,13:13:46
39.924051,116.328338,0,183,39834.5512731481,2009-01-21,13:13:50
39.924089,116.328307,0,187,39834.5513310185,2009-01-21,13:13:55
39.924117,116.328301,0,186,39834.5513888889,2009-01-21,13:14:00
39.924169,116.328286,0,186,39834.5514351852,2009-01-21,13:14:04
39.924211,116.328263,0,187,39834.5514699074,2009-01-21,13:14:07
39.924268,116.328293,0,180,39834.5515046296,2009-01-21,13:14:10
39.924312,116.328274,0,180,39834.5515625,2009-01-21,13:14:15
39.924357,116.32828,0,182,39834.5516087963,2009-01-21,13:14:19
39.924401,116.328292,0,179,39834.5516435185,2009-01-21,13:14:22
39.924451,116.328309,0,180,39834.5516898148,2009-01-21,13:14:26
39.924497,116.328297,0,178,39834.5517361111,2009-01-21,13:14:30
39.924552,116.328293,0,173,39834.5517824074,2009-01-21,13:14:34
39.9246,116.328306,0,173,39834.5518402778,2009-01-21,13:14:39
39.924647,116.328304,0,170,39834.5518981481,2009-01-21,13:14:44
39.924656,116.328299,0,170,39834.5519560185,2009-01-21,13:14:49
39.924708,116.328315,0,173,39834.5520138889,2009-01-21,13:14:54
39.924757,116.328317,0,168,39834.5520601852,2009-01-21,13:14:58
39.924803,116.328324,0,166,39834.5520949074,2009-01-21,13:15:01
39.924857,116.328328,0,165,39834.5521412037,2009-01-21,13:15:05
39.924902,116.328329,0,164,39834.5521990741,2009-01-21,13:15:10
39.924951,116.328331,0,163,39834.5522453704,2009-01-21,13:15:14
39.925,116.328323,0,166,39834.5523032407,2009-01-21,13:15:19
39.925034,116.32829,0,165,39834.5523611111,2009-01-21,13:15:24
39.925084,116.32828,0,164,39834.5524074074,2009-01-21,13:15:28
39.925135,116.328263,0,162,39834.5524537037,2009-01-21,13:15:32
39.92518,116.328274,0,155,39834.5524884259,2009-01-21,13:15:35
39.925222,116.328285,0,150,39834.5525231481,2009-01-21,13:15:38
39.925289,116.328327,0,142,39834.5525578704,2009-01-21,13:15:41
39.925344,116.328338,0,134,39834.5525925926,2009-01-21,13:15:44
39.925385,116.32831,0,131,39834.5526388889,2009-01-21,13:15:48
39.925423,116.32833,0,126,39834.5526967593,2009-01-21,13:15:53
39.925464,116.328334,0,127,39834.5527546296,2009-01-21,13:15:58
39.925504,116.328305,0,124,39834.5528009259,2009-01-21,13:16:02
39.925542,116.328277,0,130,39834.5528587963,2009-01-21,13:16:07
39.925575,116.328246,0,131,39834.5529166667,2009-01-21,13:16:12
39.925586,116.32822,0,138,39834.552974537,2009-01-21,13:16:17
39.925608,116.328217,0,142,39834.5530324074,2009-01-21,13:16:22
39.92566,116.328203,0,145,39834.5530787037,2009-01-21,13:16:26
39.925711,116.328198,0,148,39834.5531365741,2009-01-21,13:16:31
39.925751,116.32817,0,149,39834.5531944444,2009-01-21,13:16:36
39.925797,116.328174,0,147,39834.5532523148,2009-01-21,13:16:41
39.925855,116.32817,0,149,39834.5532986111,2009-01-21,13:16:45
39.925897,116.328156,0,155,39834.5533333333,2009-01-21,13:16:48
39.925928,116.328159,0,158,39834.5533912037,2009-01-21,13:16:53
39.925984,116.328156,0,158,39834.5534375,2009-01-21,13:16:57
39.926039,116.328153,0,155,39834.5534837963,2009-01-21,13:17:01
39.926087,116.328153,0,155,39834.5535300926,2009-01-21,13:17:05
39.926142,116.328143,0,148,39834.5535648148,2009-01-21,13:17:08
39.9262,116.328147,0,149,39834.5536111111,2009-01-21,13:17:12
39.926246,116.328143,0,150,39834.5536574074,2009-01-21,13:17:16
39.926281,116.328114,0,144,39834.5537152778,2009-01-21,13:17:21
39.92633,116.328092,0,144,39834.5537615741,2009-01-21,13:17:25
39.926382,116.328101,0,145,39834.5538078704,2009-01-21,13:17:29
39.926428,116.328115,0,142,39834.5538541667,2009-01-21,13:17:33
39.926449,116.328098,0,142,39834.553912037,2009-01-21,13:17:38
39.926498,116.328113,0,151,39834.5539699074,2009-01-21,13:17:43
39.92654,116.328089,0,156,39834.5540162037,2009-01-21,13:17:47
39.926582,116.328069,0,158,39834.5540625,2009-01-21,13:17:51
39.926584,116.328054,0,165,39834.5541203704,2009-01-21,13:17:56
39.926568,116.328065,0,167,39834.5541782407,2009-01-21,13:18:01
39.926559,116.328065,0,167,39834.5542361111,2009-01-21,13:18:06
39.926553,116.328073,0,167,39834.5542939815,2009-01-21,13:18:11
39.926552,116.328079,0,167,39834.5543518519,2009-01-21,13:18:16
39.926551,116.328086,0,167,39834.5544097222,2009-01-21,13:18:21
39.926549,116.328093,0,167,39834.5544675926,2009-01-21,13:18:26
39.926549,116.328093,0,167,39834.5545023148,2009-01-21,13:18:29
39.926551,116.328098,0,166,39834.554525463,2009-01-21,13:18:31
39.926568,116.328121,0,161,39834.5545833333,2009-01-21,13:18:36
39.926585,116.328143,0,157,39834.5546412037,2009-01-21,13:18:41
39.926593,116.328137,0,158,39834.5546990741,2009-01-21,13:18:46
39.926595,116.328142,0,156,39834.5547569444,2009-01-21,13:18:51
39.926594,116.328138,0,157,39834.5548148148,2009-01-21,13:18:56
39.926594,116.328138,0,157,39834.554849537,2009-01-21,13:18:59
39.926597,116.328136,0,157,39834.5548726852,2009-01-21,13:19:01
39.926598,116.328126,0,157,39834.5549305556,2009-01-21,13:19:06
39.926603,116.328091,0,160,39834.5549884259,2009-01-21,13:19:11
39.926603,116.328091,0,160,39834.5550231481,2009-01-21,13:19:14
39.926611,116.328096,0,160,39834.5550462963,2009-01-21,13:19:16
39.926655,116.328156,0,156,39834.5550810185,2009-01-21,13:19:19
39.926702,116.32822,0,153,39834.5551041667,2009-01-21,13:19:21
39.926744,116.328279,0,151,39834.5551388889,2009-01-21,13:19:24
39.926783,116.328344,0,148,39834.555162037,2009-01-21,13:19:26
39.926813,116.328411,0,148,39834.5552083333,2009-01-21,13:19:30
39.926822,116.328477,0,150,39834.5552546296,2009-01-21,13:19:34
39.926866,116.328508,0,152,39834.5553125,2009-01-21,13:19:39
39.926897,116.328545,0,154,39834.5553703704,2009-01-21,13:19:44
39.926901,116.328616,0,156,39834.5554166667,2009-01-21,13:19:48
39.926914,116.328678,0,161,39834.555474537,2009-01-21,13:19:53
39.926912,116.328744,0,164,39834.5555092593,2009-01-21,13:19:56
39.926928,116.328798,0,167,39834.5555671296,2009-01-21,13:20:01
39.926946,116.328868,0,169,39834.555625,2009-01-21,13:20:06
39.926957,116.328931,0,170,39834.5556712963,2009-01-21,13:20:10
39.926968,116.328991,0,171,39834.5557291667,2009-01-21,13:20:15
39.926935,116.329042,0,174,39834.555775463,2009-01-21,13:20:19
39.926925,116.329072,0,175,39834.5558333333,2009-01-21,13:20:24
39.926935,116.32913,0,175,39834.5558912037,2009-01-21,13:20:29
39.926962,116.329184,0,175,39834.5559490741,2009-01-21,13:20:34
39.926993,116.329244,0,174,39834.5560069444,2009-01-21,13:20:39
39.927044,116.329299,0,173,39834.5560532407,2009-01-21,13:20:43
39.927058,116.329349,0,173,39834.5561111111,2009-01-21,13:20:48
39.927084,116.329408,0,174,39834.5561574074,2009-01-21,13:20:52
39.927113,116.329465,0,174,39834.5562037037,2009-01-21,13:20:56
39.927119,116.329538,0,175,39834.55625,2009-01-21,13:21:00
39.927096,116.329612,0,176,39834.5562962963,2009-01-21,13:21:04
39.927069,116.329666,0,177,39834.5563194444,2009-01-21,13:21:06
39.927051,116.329726,0,177,39834.5563773148,2009-01-21,13:21:11
39.92701,116.329783,0,178,39834.5564236111,2009-01-21,13:21:15
39.926995,116.32981,0,177,39834.5564814815,2009-01-21,13:21:20
39.926985,116.329848,0,178,39834.5565393518,2009-01-21,13:21:25
39.926959,116.329906,0,178,39834.5565856481,2009-01-21,13:21:29
39.926932,116.329966,0,178,39834.5566203704,2009-01-21,13:21:32
39.92692,116.330039,0,178,39834.5566666667,2009-01-21,13:21:36
39.926941,116.330092,0,178,39834.5567013889,2009-01-21,13:21:39
39.926948,116.330155,0,179,39834.5567476852,2009-01-21,13:21:43
39.926949,116.330218,0,181,39834.5567824074,2009-01-21,13:21:46
39.926983,116.330254,0,182,39834.5568402778,2009-01-21,13:21:51
39.927,116.330315,0,184,39834.5568865741,2009-01-21,13:21:55
39.92701,116.330356,0,186,39834.5569444444,2009-01-21,13:22:00
39.926997,116.330387,0,188,39834.5570023148,2009-01-21,13:22:05
39.927018,116.330438,0,189,39834.5570601852,2009-01-21,13:22:10
39.926965,116.330472,0,189,39834.5570949074,2009-01-21,13:22:13
39.926933,116.33053,0,189,39834.5571296296,2009-01-21,13:22:16
39.926924,116.330596,0,189,39834.5571759259,2009-01-21,13:22:20
39.9269,116.330647,0,187,39834.5572337963,2009-01-21,13:22:25
39.926901,116.330706,0,185,39834.5572800926,2009-01-21,13:22:29
39.926876,116.330763,0,183,39834.5573148148,2009-01-21,13:22:32
39.926864,116.330819,0,181,39834.557349537,2009-01-21,13:22:35
39.926872,116.330876,0,177,39834.5573842593,2009-01-21,13:22:38
39.92686,116.330934,0,174,39834.5574305556,2009-01-21,13:22:42
39.926844,116.331006,0,168,39834.5574884259,2009-01-21,13:22:47
39.92684,116.331062,0,163,39834.5575347222,2009-01-21,13:22:51
39.926835,116.331123,0,161,39834.5575810185,2009-01-21,13:22:55
39.926832,116.33118,0,157,39834.5576388889,2009-01-21,13:23:00
39.926841,116.33124,0,155,39834.5576851852,2009-01-21,13:23:04
39.926858,116.331289,0,150,39834.5577430556,2009-01-21,13:23:09
39.926898,116.331339,0,148,39834.5577777778,2009-01-21,13:23:12
39.926896,116.331401,0,145,39834.5578356481,2009-01-21,13:23:17
39.926884,116.331472,0,141,39834.5578935185,2009-01-21,13:23:22
39.926881,116.331536,0,139,39834.5579398148,2009-01-21,13:23:26
39.926891,116.3316,0,136,39834.5579976852,2009-01-21,13:23:31
39.926915,116.33165,0,135,39834.5580555556,2009-01-21,13:23:36
39.926927,116.331648,0,134,39834.5581134259,2009-01-21,13:23:41
39.92694,116.331671,0,135,39834.5581712963,2009-01-21,13:23:46
39.926905,116.331698,0,137,39834.5582291667,2009-01-21,13:23:51
39.926906,116.331719,0,139,39834.558287037,2009-01-21,13:23:56
39.926903,116.331724,0,142,39834.5583449074,2009-01-21,13:24:01
39.926903,116.331724,0,142,39834.5583796296,2009-01-21,13:24:04
39.926905,116.331719,0,141,39834.5584027778,2009-01-21,13:24:06
39.926893,116.33173,0,141,39834.5584606482,2009-01-21,13:24:11
39.926862,116.331778,0,142,39834.5585069444,2009-01-21,13:24:15
39.926872,116.331852,0,142,39834.5585416667,2009-01-21,13:24:18
39.926829,116.331887,0,142,39834.5585648148,2009-01-21,13:24:20
39.926798,116.331933,0,141,39834.558599537,2009-01-21,13:24:23
39.92679,116.332009,0,141,39834.5586458333,2009-01-21,13:24:27
39.926786,116.332079,0,139,39834.5587037037,2009-01-21,13:24:32
39.926797,116.332148,0,136,39834.5587615741,2009-01-21,13:24:37
39.926808,116.332217,0,135,39834.5588078704,2009-01-21,13:24:41
39.926796,116.332276,0,134,39834.5588657407,2009-01-21,13:24:46
39.926808,116.332343,0,129,39834.5589236111,2009-01-21,13:24:51
39.926831,116.3324,0,127,39834.5589814815,2009-01-21,13:24:56
39.926846,116.332464,0,124,39834.5590277778,2009-01-21,13:25:00
39.926849,116.332524,0,123,39834.5590625,2009-01-21,13:25:03
39.926871,116.332588,0,122,39834.5590972222,2009-01-21,13:25:06
39.926894,116.332654,0,121,39834.5591435185,2009-01-21,13:25:10
39.926914,116.332717,0,122,39834.5592013889,2009-01-21,13:25:15
39.926877,116.332787,0,126,39834.5592592593,2009-01-21,13:25:20
39.926875,116.332839,0,127,39834.5593171296,2009-01-21,13:25:25
39.92683,116.332898,0,130,39834.5593634259,2009-01-21,13:25:29
39.926798,116.332951,0,130,39834.5593865741,2009-01-21,13:25:31
39.926789,116.333017,0,128,39834.5594444444,2009-01-21,13:25:36
39.926802,116.333047,0,129,39834.5595023148,2009-01-21,13:25:41
39.926833,116.333068,0,130,39834.5595601852,2009-01-21,13:25:46
39.926833,116.333068,0,130,39834.5595949074,2009-01-21,13:25:49
39.926838,116.33306,0,133,39834.5596180556,2009-01-21,13:25:51
39.926825,116.333098,0,132,39834.5596759259,2009-01-21,13:25:56
39.926813,116.333099,0,133,39834.5597337963,2009-01-21,13:26:01
39.926764,116.333088,0,134,39834.5597685185,2009-01-21,13:26:04
39.926719,116.333072,0,134,39834.5597916667,2009-01-21,13:26:06
39.926666,116.333045,0,135,39834.559837963,2009-01-21,13:26:10
39.926615,116.333031,0,136,39834.5598842593,2009-01-21,13:26:14
39.926566,116.333021,0,136,39834.5599189815,2009-01-21,13:26:17
39.926516,116.333009,0,135,39834.5599421296,2009-01-21,13:26:19
39.926453,116.332995,0,135,39834.5599884259,2009-01-21,13:26:23
39.926412,116.333025,0,136,39834.5600462963,2009-01-21,13:26:28
39.926365,116.333032,0,137,39834.5601041667,2009-01-21,13:26:33
39.926332,116.332966,0,136,39834.5601157407,2009-01-21,13:26:34
39.92634,116.333032,0,138,39834.5601273148,2009-01-21,13:26:35
39.926342,116.333098,0,139,39834.560162037,2009-01-21,13:26:38
39.926313,116.333109,0,142,39834.5602199074,2009-01-21,13:26:43
39.926281,116.333117,0,143,39834.5602777778,2009-01-21,13:26:48
39.92625,116.333116,0,145,39834.5603356481,2009-01-21,13:26:53
39.926151,116.333075,0,145,39834.5603703704,2009-01-21,13:26:56
39.926105,116.333056,0,146,39834.5603935185,2009-01-21,13:26:58
39.926063,116.333007,0,147,39834.5604166667,2009-01-21,13:27:00
39.926014,116.332999,0,148,39834.5604513889,2009-01-21,13:27:03
39.925993,116.333042,0,149,39834.5605092593,2009-01-21,13:27:08
39.925939,116.33306,0,152,39834.5605555556,2009-01-21,13:27:12
39.925902,116.333054,0,155,39834.5606134259,2009-01-21,13:27:17
39.925873,116.333043,0,158,39834.5606712963,2009-01-21,13:27:22
39.925827,116.33303,0,161,39834.5607175926,2009-01-21,13:27:26
39.925778,116.333025,0,166,39834.560775463,2009-01-21,13:27:31
39.925706,116.333025,0,168,39834.5608217593,2009-01-21,13:27:35
39.925658,116.333032,0,168,39834.5608333333,2009-01-21,13:27:36
39.925605,116.333041,0,170,39834.5608680556,2009-01-21,13:27:39
39.925566,116.333035,0,174,39834.5609259259,2009-01-21,13:27:44
39.925566,116.333035,0,174,39834.5609606481,2009-01-21,13:27:47
39.925568,116.333042,0,174,39834.5609837963,2009-01-21,13:27:49
39.925525,116.333027,0,175,39834.5610069444,2009-01-21,13:27:51
39.925474,116.33305,0,175,39834.5610532407,2009-01-21,13:27:55
39.925421,116.333045,0,176,39834.561099537,2009-01-21,13:27:59
39.92538,116.333028,0,177,39834.5611574074,2009-01-21,13:28:04
39.925356,116.333027,0,178,39834.5612152778,2009-01-21,13:28:09
39.925342,116.333001,0,178,39834.5612731481,2009-01-21,13:28:14
39.925328,116.333004,0,178,39834.5613310185,2009-01-21,13:28:19
39.925293,116.332986,0,177,39834.5613888889,2009-01-21,13:28:24
39.925251,116.33296,0,177,39834.5614351852,2009-01-21,13:28:28
39.925215,116.332941,0,176,39834.5614930556,2009-01-21,13:28:33
39.925176,116.332941,0,175,39834.5615509259,2009-01-21,13:28:38
39.925132,116.332944,0,175,39834.5616087963,2009-01-21,13:28:43
39.925106,116.332921,0,175,39834.5616666667,2009-01-21,13:28:48
39.925106,116.332921,0,175,39834.5617013889,2009-01-21,13:28:51
39.925105,116.332913,0,175,39834.561724537,2009-01-21,13:28:53
39.925118,116.332924,0,176,39834.5617824074,2009-01-21,13:28:58
39.925122,116.333001,0,176,39834.5618055556,2009-01-21,13:29:00
39.925135,116.333119,0,176,39834.5618287037,2009-01-21,13:29:02
39.925154,116.3332,0,177,39834.5618518519,2009-01-21,13:29:04
39.925165,116.333285,0,177,39834.561875,2009-01-21,13:29:06
39.925185,116.333363,0,178,39834.5618981481,2009-01-21,13:29:08
39.925201,116.333428,0,179,39834.5619212963,2009-01-21,13:29:10
39.925214,116.333502,0,179,39834.5619444444,2009-01-21,13:29:12
39.925208,116.333561,0,180,39834.5619791667,2009-01-21,13:29:15
39.925189,116.333643,0,182,39834.562025463,2009-01-21,13:29:19
39.925148,116.333684,0,183,39834.5620486111,2009-01-21,13:29:21
39.925098,116.333709,0,183,39834.5620833333,2009-01-21,13:29:24
39.925084,116.333638,0,184,39834.5621296296,2009-01-21,13:29:28
39.925056,116.333611,0,184,39834.5621875,2009-01-21,13:29:33
39.925092,116.333544,0,185,39834.5622337963,2009-01-21,13:29:37
39.925137,116.333505,0,186,39834.5622685185,2009-01-21,13:29:40
39.925191,116.333451,0,186,39834.5623032407,2009-01-21,13:29:43
39.925242,116.33342,0,186,39834.562337963,2009-01-21,13:29:46
39.92529,116.333407,0,187,39834.5623842593,2009-01-21,13:29:50
39.92527,116.333149,0,285,39834.5629050926,2009-01-21,13:30:35
39.925249,116.33308,0,281,39834.5629398148,2009-01-21,13:30:38
39.925274,116.333012,0,287,39834.5629861111,2009-01-21,13:30:42
39.925285,116.333013,0,286,39834.5630439815,2009-01-21,13:30:47
39.925324,116.332893,0,207,39834.5630902778,2009-01-21,13:30:51
39.92533,116.332871,0,191,39834.5631018518,2009-01-21,13:30:52
39.925335,116.332854,0,175,39834.563125,2009-01-21,13:30:54
39.925335,116.332854,0,175,39834.5631597222,2009-01-21,13:30:57
39.925341,116.332858,0,170,39834.5631828704,2009-01-21,13:30:59
39.925349,116.332881,0,173,39834.5632407407,2009-01-21,13:31:04
39.925369,116.332949,0,182,39834.563287037,2009-01-21,13:31:08
39.925387,116.33301,0,193,39834.5633217593,2009-01-21,13:31:11
39.92538,116.333026,0,204,39834.5633796296,2009-01-21,13:31:16
39.925351,116.333035,0,217,39834.5634259259,2009-01-21,13:31:20
39.925312,116.333064,0,228,39834.5634837963,2009-01-21,13:31:25
39.925261,116.333074,0,233,39834.5635416667,2009-01-21,13:31:30
39.925286,116.333068,0,225,39834.563599537,2009-01-21,13:31:35
39.925354,116.333082,0,217,39834.5636342593,2009-01-21,13:31:38
39.925435,116.333132,0,214,39834.5636574074,2009-01-21,13:31:40
39.925487,116.333155,0,214,39834.5636805556,2009-01-21,13:31:42
39.925606,116.333234,0,220,39834.5637268518,2009-01-21,13:31:46
39.925559,116.333189,0,211,39834.5637615741,2009-01-21,13:31:49
39.92551,116.333136,0,205,39834.5637847222,2009-01-21,13:31:51
39.925518,116.333081,0,198,39834.5638194444,2009-01-21,13:31:54
39.925561,116.333087,0,205,39834.5638657407,2009-01-21,13:31:58
39.925588,116.333094,0,206,39834.5639236111,2009-01-21,13:32:03
39.925581,116.333135,0,206,39834.5639814815,2009-01-21,13:32:08
39.925555,116.333182,0,201,39834.5640393518,2009-01-21,13:32:13
39.925533,116.333227,0,197,39834.5640972222,2009-01-21,13:32:18
39.925546,116.333304,0,198,39834.5641550926,2009-01-21,13:32:23
39.925564,116.333378,0,194,39834.5641898148,2009-01-21,13:32:26
39.92558,116.333443,0,194,39834.564224537,2009-01-21,13:32:29
39.925589,116.333528,0,195,39834.5642592593,2009-01-21,13:32:32
39.925598,116.333607,0,197,39834.5642939815,2009-01-21,13:32:35
39.925579,116.333665,0,201,39834.5643402778,2009-01-21,13:32:39
39.925546,116.333708,0,203,39834.5643865741,2009-01-21,13:32:43
39.925526,116.333764,0,209,39834.5644444444,2009-01-21,13:32:48
39.925563,116.333823,0,213,39834.5644675926,2009-01-21,13:32:50
39.925596,116.333895,0,217,39834.5645023148,2009-01-21,13:32:53
39.925638,116.333957,0,219,39834.564525463,2009-01-21,13:32:55
39.925668,116.33401,0,222,39834.5645717593,2009-01-21,13:32:59
39.925687,116.334064,0,226,39834.5646064815,2009-01-21,13:33:02
39.925707,116.334125,0,229,39834.5646412037,2009-01-21,13:33:05
39.925726,116.33418,0,231,39834.5646643518,2009-01-21,13:33:07
39.925727,116.334254,0,235,39834.5647106481,2009-01-21,13:33:11
39.925697,116.334311,0,237,39834.5647569444,2009-01-21,13:33:15
39.925703,116.334364,0,240,39834.5648148148,2009-01-21,13:33:20
39.925703,116.334415,0,241,39834.5648726852,2009-01-21,13:33:25
39.925653,116.334441,0,241,39834.5649305556,2009-01-21,13:33:30
39.925655,116.334485,0,242,39834.5649884259,2009-01-21,13:33:35
39.925686,116.334537,0,241,39834.5650115741,2009-01-21,13:33:37
39.925724,116.334606,0,239,39834.5650347222,2009-01-21,13:33:39
39.925764,116.334662,0,239,39834.5650462963,2009-01-21,13:33:40
39.925734,116.334668,0,237,39834.5651041667,2009-01-21,13:33:45
39.925698,116.334688,0,236,39834.565162037,2009-01-21,13:33:50
39.925711,116.334763,0,236,39834.5652199074,2009-01-21,13:33:55
39.92574,116.334831,0,235,39834.5652546296,2009-01-21,13:33:58
39.92574,116.33489,0,234,39834.5653009259,2009-01-21,13:34:02
39.925753,116.334952,0,234,39834.5653240741,2009-01-21,13:34:04
39.925724,116.33499,0,229,39834.5653819444,2009-01-21,13:34:09
39.925684,116.335031,0,224,39834.5654398148,2009-01-21,13:34:14
39.925644,116.335062,0,220,39834.5654976852,2009-01-21,13:34:19
39.925624,116.335092,0,217,39834.5655555556,2009-01-21,13:34:24
39.925655,116.335148,0,216,39834.5656134259,2009-01-21,13:34:29
39.925678,116.335192,0,215,39834.5656712963,2009-01-21,13:34:34
39.925696,116.33525,0,215,39834.5657060185,2009-01-21,13:34:37
39.925717,116.335324,0,213,39834.5657407407,2009-01-21,13:34:40
39.925739,116.335379,0,212,39834.565775463,2009-01-21,13:34:43
39.925763,116.335461,0,210,39834.5658217593,2009-01-21,13:34:47
39.925724,116.335537,0,213,39834.5658564815,2009-01-21,13:34:50
39.925688,116.335554,0,210,39834.5659143519,2009-01-21,13:34:55
39.925668,116.335604,0,207,39834.5659722222,2009-01-21,13:35:00
39.925662,116.335655,0,206,39834.5660300926,2009-01-21,13:35:05
39.925674,116.335715,0,205,39834.5660763889,2009-01-21,13:35:09
39.925709,116.335767,0,205,39834.5661226852,2009-01-21,13:35:13
39.925736,116.33584,0,204,39834.5661574074,2009-01-21,13:35:16
39.925776,116.335896,0,202,39834.5662037037,2009-01-21,13:35:20
39.925823,116.335902,0,201,39834.56625,2009-01-21,13:35:24
39.925825,116.335917,0,203,39834.5663078704,2009-01-21,13:35:29
39.925827,116.335888,0,201,39834.5663657407,2009-01-21,13:35:34
39.92582,116.335856,0,201,39834.5664236111,2009-01-21,13:35:39
39.925872,116.335865,0,202,39834.5664814815,2009-01-21,13:35:44
39.925934,116.335899,0,200,39834.5665162037,2009-01-21,13:35:47
39.925988,116.335918,0,198,39834.5665509259,2009-01-21,13:35:50
39.926034,116.335936,0,197,39834.5665972222,2009-01-21,13:35:54
39.926068,116.335899,0,194,39834.5666435185,2009-01-21,13:35:58
39.926117,116.335839,0,191,39834.5666782407,2009-01-21,13:36:01
39.926157,116.335826,0,187,39834.5667361111,2009-01-21,13:36:06
39.926169,116.335847,0,183,39834.5667939815,2009-01-21,13:36:11
39.926186,116.335875,0,182,39834.5668518519,2009-01-21,13:36:16
39.926238,116.335884,0,183,39834.5669097222,2009-01-21,13:36:21
39.926291,116.335895,0,183,39834.5669675926,2009-01-21,13:36:26
39.926324,116.335944,0,183,39834.5670023148,2009-01-21,13:36:29
39.926398,116.336021,0,181,39834.567037037,2009-01-21,13:36:32
39.92644,116.33607,0,181,39834.5670601852,2009-01-21,13:36:34
39.926474,116.336112,0,180,39834.5670833333,2009-01-21,13:36:36
39.926522,116.336166,0,179,39834.5671064815,2009-01-21,13:36:38
39.926559,116.336208,0,177,39834.5671412037,2009-01-21,13:36:41
39.92661,116.336205,0,176,39834.5671759259,2009-01-21,13:36:44
39.926658,116.336147,0,175,39834.5672106481,2009-01-21,13:36:47
39.926681,116.336073,0,174,39834.5672222222,2009-01-21,13:36:48
39.926713,116.335991,0,173,39834.5672569444,2009-01-21,13:36:51
39.92674,116.335938,0,172,39834.5673032407,2009-01-21,13:36:55
39.926687,116.335922,0,171,39834.567349537,2009-01-21,13:36:59
39.926649,116.335924,0,171,39834.5674074074,2009-01-21,13:37:04
39.926598,116.335959,0,171,39834.5674652778,2009-01-21,13:37:09
39.926549,116.335971,0,172,39834.5675231481,2009-01-21,13:37:14
39.92607,116.335987,0,34,39834.571712963,2009-01-21,13:43:16
39.926645,116.335908,0,171,39834.571724537,2009-01-21,13:43:17
