# Supplementary material for: A location privacy protection method based on blockchain and threshold cryptography
Source: PLoS One. 2025 Jun 4;20(6):e0324551. doi: 10.1371/journal.pone.0324551 (PMC12136415; doi:10.1371/journal.pone.0324551)
Supplement: S1 File — (ZIP) [file pone.0324551.s001.zip › Data/002/Trajectory/20090122100357.plt]

Geolife trajectory
WGS 84
Altitude is in Feet
Reserved 3
0,2,255,My Track,0,0,2,8421376
0
39.898833,116.388958,0,492,39835.4194097222,2009-01-22,10:03:57
39.898792,116.388924,0,492,39835.4194791667,2009-01-22,10:04:03
39.898774,116.388871,0,492,39835.419537037,2009-01-22,10:04:08
39.898763,116.38881,0,492,39835.4195833333,2009-01-22,10:04:12
39.898797,116.388761,0,492,39835.4196064815,2009-01-22,10:04:14
39.89886,116.388752,0,492,39835.4196180556,2009-01-22,10:04:15
39.898878,116.388808,0,492,39835.4196527778,2009-01-22,10:04:18
39.898926,116.388773,0,492,39835.4196990741,2009-01-22,10:04:22
39.898931,116.388812,0,492,39835.4197569444,2009-01-22,10:04:27
39.898893,116.388831,0,492,39835.4198148148,2009-01-22,10:04:32
39.898893,116.388831,0,492,39835.419849537,2009-01-22,10:04:35
39.898899,116.388834,0,492,39835.4198726852,2009-01-22,10:04:37
39.898856,116.388803,0,492,39835.4199305556,2009-01-22,10:04:42
39.898938,116.388778,0,492,39835.4199537037,2009-01-22,10:04:44
39.898948,116.388828,0,493,39835.4200115741,2009-01-22,10:04:49
39.898901,116.388816,0,493,39835.4200578704,2009-01-22,10:04:53
39.898869,116.388176,0,185,39835.4201157407,2009-01-22,10:04:58
39.899014,116.387957,0,136,39835.4237384259,2009-01-22,10:10:11
39.899026,116.387864,0,136,39835.4237615741,2009-01-22,10:10:13
39.899032,116.387812,0,140,39835.4238194444,2009-01-22,10:10:18
39.899025,116.387733,0,145,39835.4238657407,2009-01-22,10:10:22
39.899023,116.387664,0,148,39835.4238888889,2009-01-22,10:10:24
39.89902,116.387558,0,151,39835.423912037,2009-01-22,10:10:26
39.899018,116.3875,0,152,39835.4239236111,2009-01-22,10:10:27
39.899015,116.387439,0,154,39835.4239351852,2009-01-22,10:10:28
39.899013,116.38737,0,155,39835.4239467593,2009-01-22,10:10:29
39.899006,116.387296,0,157,39835.4239583333,2009-01-22,10:10:30
39.899007,116.387209,0,158,39835.4239699074,2009-01-22,10:10:31
39.89902,116.387107,0,160,39835.4239814815,2009-01-22,10:10:32
39.899032,116.387009,0,161,39835.4239930556,2009-01-22,10:10:33
39.899043,116.386907,0,162,39835.4240046296,2009-01-22,10:10:34
39.899052,116.386795,0,164,39835.4240162037,2009-01-22,10:10:35
39.899055,116.386683,0,165,39835.4240277778,2009-01-22,10:10:36
39.899057,116.386572,0,167,39835.4240393518,2009-01-22,10:10:37
39.899057,116.386459,0,169,39835.4240509259,2009-01-22,10:10:38
39.899058,116.386347,0,170,39835.4240625,2009-01-22,10:10:39
39.899059,116.386235,0,171,39835.4240740741,2009-01-22,10:10:40
39.899062,116.386124,0,173,39835.4240856481,2009-01-22,10:10:41
39.899065,116.386014,0,174,39835.4240972222,2009-01-22,10:10:42
39.899073,116.385909,0,176,39835.4241087963,2009-01-22,10:10:43
39.899082,116.385807,0,177,39835.4241203704,2009-01-22,10:10:44
39.899096,116.385703,0,179,39835.4241319444,2009-01-22,10:10:45
39.899111,116.385598,0,181,39835.4241435185,2009-01-22,10:10:46
39.899127,116.385493,0,182,39835.4241550926,2009-01-22,10:10:47
39.899142,116.385393,0,184,39835.4241666667,2009-01-22,10:10:48
39.899156,116.385295,0,186,39835.4241782407,2009-01-22,10:10:49
39.89917,116.385199,0,188,39835.4241898148,2009-01-22,10:10:50
39.899184,116.385118,0,189,39835.4242013889,2009-01-22,10:10:51
39.899198,116.38505,0,191,39835.424212963,2009-01-22,10:10:52
39.899213,116.384991,0,193,39835.424224537,2009-01-22,10:10:53
39.899224,116.384924,0,197,39835.4242476852,2009-01-22,10:10:55
39.899281,116.38486,0,205,39835.4244444444,2009-01-22,10:11:12
39.899257,116.384857,0,205,39835.4245023148,2009-01-22,10:11:17
39.899236,116.38486,0,205,39835.4245601852,2009-01-22,10:11:22
39.899215,116.384892,0,204,39835.4246180556,2009-01-22,10:11:27
39.899206,116.384929,0,204,39835.4246759259,2009-01-22,10:11:32
39.899182,116.384938,0,203,39835.4247337963,2009-01-22,10:11:37
39.899149,116.384979,0,202,39835.4247569444,2009-01-22,10:11:39
39.899167,116.38496,0,198,39835.4248148148,2009-01-22,10:11:44
39.899178,116.384897,0,197,39835.424837963,2009-01-22,10:11:46
39.899164,116.38481,0,195,39835.4248611111,2009-01-22,10:11:48
39.899132,116.384698,0,193,39835.4248842593,2009-01-22,10:11:50
39.899119,116.38464,0,192,39835.4248958333,2009-01-22,10:11:51
39.899057,116.384573,0,188,39835.4249189815,2009-01-22,10:11:53
39.899024,116.384463,0,183,39835.4249421296,2009-01-22,10:11:55
39.899005,116.3844,0,180,39835.4249537037,2009-01-22,10:11:56
39.898991,116.384326,0,176,39835.4249652778,2009-01-22,10:11:57
39.898982,116.384255,0,173,39835.4249768518,2009-01-22,10:11:58
39.89898,116.384165,0,169,39835.4249884259,2009-01-22,10:11:59
39.898982,116.384068,0,165,39835.425,2009-01-22,10:12:00
39.898991,116.383966,0,161,39835.4250115741,2009-01-22,10:12:01
39.899,116.38386,0,157,39835.4250231481,2009-01-22,10:12:02
39.899013,116.383749,0,152,39835.4250347222,2009-01-22,10:12:03
39.899012,116.383633,0,146,39835.4250462963,2009-01-22,10:12:04
39.899032,116.383509,0,140,39835.4250578704,2009-01-22,10:12:05
39.899058,116.383382,0,135,39835.4250694444,2009-01-22,10:12:06
39.899077,116.383255,0,128,39835.4250810185,2009-01-22,10:12:07
39.899088,116.383116,0,124,39835.4250925926,2009-01-22,10:12:08
39.899095,116.382974,0,127,39835.4251041667,2009-01-22,10:12:09
39.899098,116.382825,0,124,39835.4251157407,2009-01-22,10:12:10
39.899096,116.382674,0,121,39835.4251273148,2009-01-22,10:12:11
39.899092,116.382514,0,118,39835.4251388889,2009-01-22,10:12:12
39.899088,116.382357,0,115,39835.425150463,2009-01-22,10:12:13
39.899083,116.382201,0,113,39835.425162037,2009-01-22,10:12:14
39.899088,116.382046,0,110,39835.4251736111,2009-01-22,10:12:15
39.899081,116.381892,0,106,39835.4251851852,2009-01-22,10:12:16
39.899071,116.381741,0,103,39835.4251967593,2009-01-22,10:12:17
39.899058,116.381596,0,98,39835.4252083333,2009-01-22,10:12:18
39.899047,116.381452,0,95,39835.4252199074,2009-01-22,10:12:19
39.899039,116.381316,0,91,39835.4252314815,2009-01-22,10:12:20
39.899026,116.381183,0,86,39835.4252430556,2009-01-22,10:12:21
39.899016,116.381055,0,82,39835.4252546296,2009-01-22,10:12:22
39.899006,116.380929,0,78,39835.4252662037,2009-01-22,10:12:23
39.899005,116.380804,0,74,39835.4252777778,2009-01-22,10:12:24
39.899,116.38068,0,70,39835.4252893519,2009-01-22,10:12:25
39.898997,116.380556,0,66,39835.4253009259,2009-01-22,10:12:26
39.898994,116.38043,0,61,39835.4253125,2009-01-22,10:12:27
39.898986,116.380305,0,57,39835.4253240741,2009-01-22,10:12:28
39.898976,116.380175,0,53,39835.4253356481,2009-01-22,10:12:29
39.898968,116.380041,0,49,39835.4253472222,2009-01-22,10:12:30
39.898957,116.379909,0,44,39835.4253587963,2009-01-22,10:12:31
39.898941,116.379775,0,44,39835.4253703704,2009-01-22,10:12:32
39.898926,116.37964,0,41,39835.4253819444,2009-01-22,10:12:33
39.89891,116.379506,0,39,39835.4253935185,2009-01-22,10:12:34
39.898892,116.379375,0,36,39835.4254050926,2009-01-22,10:12:35
39.898872,116.379252,0,33,39835.4254166667,2009-01-22,10:12:36
39.898852,116.379137,0,30,39835.4254282407,2009-01-22,10:12:37
39.898836,116.379033,0,27,39835.4254398148,2009-01-22,10:12:38
39.898823,116.378934,0,25,39835.4254513889,2009-01-22,10:12:39
39.898815,116.378846,0,21,39835.425462963,2009-01-22,10:12:40
39.898819,116.378769,0,19,39835.425474537,2009-01-22,10:12:41
39.898827,116.378694,0,16,39835.4254861111,2009-01-22,10:12:42
39.898827,116.378636,0,14,39835.4254976852,2009-01-22,10:12:43
39.898819,116.378572,0,12,39835.4255092593,2009-01-22,10:12:44
39.898806,116.378516,0,10,39835.4255208333,2009-01-22,10:12:45
39.898783,116.378418,0,7,39835.4255439815,2009-01-22,10:12:47
39.898764,116.378345,0,5,39835.4255671296,2009-01-22,10:12:49
39.898747,116.378268,0,0,39835.4255902778,2009-01-22,10:12:51
39.898747,116.378159,0,-4,39835.4256134259,2009-01-22,10:12:53
39.898753,116.378095,0,-7,39835.425625,2009-01-22,10:12:54
39.898758,116.378031,0,-11,39835.4256365741,2009-01-22,10:12:55
39.898766,116.377956,0,-15,39835.4256481482,2009-01-22,10:12:56
39.898769,116.377875,0,-19,39835.4256597222,2009-01-22,10:12:57
39.898778,116.377787,0,-23,39835.4256712963,2009-01-22,10:12:58
39.898786,116.377696,0,-27,39835.4256828704,2009-01-22,10:12:59
39.898785,116.377595,0,-32,39835.4256944444,2009-01-22,10:13:00
39.898786,116.377487,0,-36,39835.4257060185,2009-01-22,10:13:01
39.898779,116.377374,0,-40,39835.4257175926,2009-01-22,10:13:02
39.898774,116.377254,0,-43,39835.4257291667,2009-01-22,10:13:03
39.898761,116.377131,0,-47,39835.4257407407,2009-01-22,10:13:04
39.898743,116.377006,0,-50,39835.4257523148,2009-01-22,10:13:05
39.898727,116.376875,0,-53,39835.4257638889,2009-01-22,10:13:06
39.898714,116.376742,0,-56,39835.425775463,2009-01-22,10:13:07
39.898703,116.376605,0,-60,39835.425787037,2009-01-22,10:13:08
39.898688,116.37647,0,-63,39835.4257986111,2009-01-22,10:13:09
39.898672,116.376337,0,-66,39835.4258101852,2009-01-22,10:13:10
39.898648,116.376198,0,-68,39835.4258217593,2009-01-22,10:13:11
39.898626,116.376061,0,-71,39835.4258333333,2009-01-22,10:13:12
39.898608,116.375925,0,-74,39835.4258449074,2009-01-22,10:13:13
39.898593,116.375785,0,-78,39835.4258564815,2009-01-22,10:13:14
39.898577,116.375644,0,-81,39835.4258680556,2009-01-22,10:13:15
39.898564,116.375501,0,-84,39835.4258796296,2009-01-22,10:13:16
39.898553,116.375356,0,-88,39835.4258912037,2009-01-22,10:13:17
39.898552,116.375211,0,-92,39835.4259027778,2009-01-22,10:13:18
39.898551,116.375066,0,-96,39835.4259143519,2009-01-22,10:13:19
39.898546,116.374921,0,-100,39835.4259259259,2009-01-22,10:13:20
39.89854,116.374777,0,-104,39835.4259375,2009-01-22,10:13:21
39.898535,116.374636,0,-109,39835.4259490741,2009-01-22,10:13:22
39.898529,116.374493,0,-113,39835.4259606482,2009-01-22,10:13:23
39.898523,116.374349,0,-117,39835.4259722222,2009-01-22,10:13:24
39.898519,116.374205,0,-121,39835.4259837963,2009-01-22,10:13:25
39.898517,116.374063,0,-125,39835.4259953704,2009-01-22,10:13:26
39.898512,116.373919,0,-130,39835.4260069444,2009-01-22,10:13:27
39.898506,116.373775,0,-133,39835.4260185185,2009-01-22,10:13:28
39.898501,116.373629,0,-137,39835.4260300926,2009-01-22,10:13:29
39.898497,116.37348,0,-140,39835.4260416667,2009-01-22,10:13:30
39.898492,116.37333,0,-144,39835.4260532407,2009-01-22,10:13:31
39.898485,116.373179,0,-148,39835.4260648148,2009-01-22,10:13:32
39.898464,116.373026,0,-150,39835.4260763889,2009-01-22,10:13:33
39.898467,116.372874,0,-153,39835.426087963,2009-01-22,10:13:34
39.898467,116.372722,0,-157,39835.426099537,2009-01-22,10:13:35
39.898469,116.372573,0,-161,39835.4261111111,2009-01-22,10:13:36
39.898475,116.372431,0,-164,39835.4261226852,2009-01-22,10:13:37
39.898474,116.372291,0,-168,39835.4261342593,2009-01-22,10:13:38
39.898474,116.372154,0,-172,39835.4261458333,2009-01-22,10:13:39
39.898477,116.372024,0,-176,39835.4261574074,2009-01-22,10:13:40
39.898478,116.371895,0,-180,39835.4261689815,2009-01-22,10:13:41
39.898481,116.371771,0,-184,39835.4261805556,2009-01-22,10:13:42
39.898474,116.371656,0,-185,39835.4261921296,2009-01-22,10:13:43
39.898473,116.371541,0,-186,39835.4262037037,2009-01-22,10:13:44
39.89848,116.371436,0,-185,39835.4262152778,2009-01-22,10:13:45
39.898488,116.371339,0,-187,39835.4262268519,2009-01-22,10:13:46
39.898499,116.371244,0,-188,39835.4262384259,2009-01-22,10:13:47
39.898506,116.371159,0,-190,39835.42625,2009-01-22,10:13:48
39.898504,116.371077,0,-191,39835.4262615741,2009-01-22,10:13:49
39.898494,116.371,0,-192,39835.4262731481,2009-01-22,10:13:50
39.898485,116.370923,0,-194,39835.4262847222,2009-01-22,10:13:51
39.898474,116.370846,0,-194,39835.4262962963,2009-01-22,10:13:52
39.898467,116.370765,0,-195,39835.4263078704,2009-01-22,10:13:53
39.898453,116.370681,0,-197,39835.4263194444,2009-01-22,10:13:54
39.898436,116.370593,0,-198,39835.4263310185,2009-01-22,10:13:55
39.898422,116.3705,0,-200,39835.4263425926,2009-01-22,10:13:56
39.898407,116.370405,0,-202,39835.4263541667,2009-01-22,10:13:57
39.898392,116.370308,0,-204,39835.4263657407,2009-01-22,10:13:58
39.898379,116.370211,0,-207,39835.4263773148,2009-01-22,10:13:59
39.898366,116.370116,0,-208,39835.4263888889,2009-01-22,10:14:00
39.898355,116.370028,0,-210,39835.426400463,2009-01-22,10:14:01
39.898343,116.369938,0,-211,39835.426412037,2009-01-22,10:14:02
39.898363,116.369852,0,-218,39835.4264236111,2009-01-22,10:14:03
39.89838,116.369773,0,-222,39835.4264351852,2009-01-22,10:14:04
39.898391,116.369704,0,-225,39835.4264467593,2009-01-22,10:14:05
39.898405,116.369643,0,-228,39835.4264583333,2009-01-22,10:14:06
39.898423,116.369585,0,-231,39835.4264699074,2009-01-22,10:14:07
39.898444,116.36952,0,-234,39835.4264814815,2009-01-22,10:14:08
39.898465,116.369455,0,-237,39835.4264930556,2009-01-22,10:14:09
39.898482,116.36939,0,-241,39835.4265046296,2009-01-22,10:14:10
39.898497,116.369332,0,-244,39835.4265162037,2009-01-22,10:14:11
39.89852,116.369276,0,-248,39835.4265277778,2009-01-22,10:14:12
39.89854,116.369225,0,-252,39835.4265393519,2009-01-22,10:14:13
39.89858,116.369147,0,-259,39835.4265625,2009-01-22,10:14:15
39.898609,116.369092,0,-266,39835.4265856481,2009-01-22,10:14:17
39.898621,116.369045,0,-275,39835.4266203704,2009-01-22,10:14:20
39.898608,116.369039,0,-279,39835.4266782407,2009-01-22,10:14:25
39.898572,116.369042,0,-291,39835.4267361111,2009-01-22,10:14:30
39.898545,116.369055,0,-307,39835.4267939815,2009-01-22,10:14:35
39.898502,116.369085,0,-312,39835.4268287037,2009-01-22,10:14:38
39.898455,116.3691,0,-317,39835.4268634259,2009-01-22,10:14:41
39.898409,116.369104,0,-321,39835.4269212963,2009-01-22,10:14:46
39.898374,116.369103,0,-324,39835.4269791667,2009-01-22,10:14:51
39.898395,116.369129,0,-321,39835.427037037,2009-01-22,10:14:56
39.898376,116.369111,0,-318,39835.4270949074,2009-01-22,10:15:01
39.898359,116.369055,0,-318,39835.4271527778,2009-01-22,10:15:06
39.898348,116.369004,0,-308,39835.4271990741,2009-01-22,10:15:10
39.898345,116.368927,0,-309,39835.4272337963,2009-01-22,10:15:13
39.898333,116.368862,0,-309,39835.4272569444,2009-01-22,10:15:15
39.898299,116.368783,0,-308,39835.4272800926,2009-01-22,10:15:17
39.898252,116.368725,0,-308,39835.4273032407,2009-01-22,10:15:19
39.89825,116.368662,0,-304,39835.4273148148,2009-01-22,10:15:20
39.898253,116.368587,0,-299,39835.4273263889,2009-01-22,10:15:21
39.89826,116.368502,0,-295,39835.427337963,2009-01-22,10:15:22
39.898268,116.368415,0,-292,39835.427349537,2009-01-22,10:15:23
39.898276,116.368327,0,-288,39835.4273611111,2009-01-22,10:15:24
39.898276,116.368233,0,-283,39835.4273726852,2009-01-22,10:15:25
39.898281,116.368143,0,-279,39835.4273842593,2009-01-22,10:15:26
39.898286,116.368053,0,-276,39835.4273958333,2009-01-22,10:15:27
39.898289,116.367968,0,-273,39835.4274074074,2009-01-22,10:15:28
39.898292,116.367882,0,-270,39835.4274189815,2009-01-22,10:15:29
39.898296,116.367797,0,-267,39835.4274305556,2009-01-22,10:15:30
39.8983,116.367724,0,-264,39835.4274421296,2009-01-22,10:15:31
39.898306,116.367652,0,-261,39835.4274537037,2009-01-22,10:15:32
39.898307,116.367586,0,-258,39835.4274652778,2009-01-22,10:15:33
39.898309,116.367521,0,-255,39835.4274768519,2009-01-22,10:15:34
39.898297,116.367406,0,-255,39835.4275,2009-01-22,10:15:36
39.898279,116.367317,0,-254,39835.4275231481,2009-01-22,10:15:38
39.898261,116.367235,0,-254,39835.4275462963,2009-01-22,10:15:40
39.898251,116.367149,0,-250,39835.4275694444,2009-01-22,10:15:42
39.898238,116.367051,0,-242,39835.4275925926,2009-01-22,10:15:44
39.898225,116.366993,0,-239,39835.4276041667,2009-01-22,10:15:45
39.898222,116.366933,0,-234,39835.4276157407,2009-01-22,10:15:46
39.898219,116.366868,0,-230,39835.4276273148,2009-01-22,10:15:47
39.89822,116.366804,0,-227,39835.4276388889,2009-01-22,10:15:48
39.898222,116.366738,0,-223,39835.427650463,2009-01-22,10:15:49
39.898228,116.366671,0,-220,39835.427662037,2009-01-22,10:15:50
39.898238,116.366607,0,-217,39835.4276736111,2009-01-22,10:15:51
39.898243,116.366544,0,-213,39835.4276851852,2009-01-22,10:15:52
39.898252,116.366476,0,-210,39835.4276967593,2009-01-22,10:15:53
39.898256,116.366414,0,-208,39835.4277083333,2009-01-22,10:15:54
39.898258,116.36635,0,-205,39835.4277199074,2009-01-22,10:15:55
39.898262,116.366292,0,-203,39835.4277314815,2009-01-22,10:15:56
39.898272,116.366174,0,-199,39835.4277546296,2009-01-22,10:15:58
39.898275,116.366113,0,-197,39835.4277662037,2009-01-22,10:15:59
39.898283,116.366046,0,-195,39835.4277777778,2009-01-22,10:16:00
39.898286,116.365981,0,-193,39835.4277893519,2009-01-22,10:16:01
39.898289,116.365911,0,-192,39835.4278009259,2009-01-22,10:16:02
39.898289,116.365838,0,-191,39835.4278125,2009-01-22,10:16:03
39.898294,116.365761,0,-191,39835.4278240741,2009-01-22,10:16:04
39.898297,116.365683,0,-191,39835.4278356481,2009-01-22,10:16:05
39.898293,116.365607,0,-190,39835.4278472222,2009-01-22,10:16:06
39.898293,116.365527,0,-190,39835.4278587963,2009-01-22,10:16:07
39.898294,116.365444,0,-190,39835.4278703704,2009-01-22,10:16:08
39.898294,116.365362,0,-191,39835.4278819444,2009-01-22,10:16:09
39.898293,116.365275,0,-191,39835.4278935185,2009-01-22,10:16:10
39.8983,116.365185,0,-190,39835.4279050926,2009-01-22,10:16:11
39.898305,116.365095,0,-190,39835.4279166667,2009-01-22,10:16:12
39.898305,116.365005,0,-192,39835.4279282407,2009-01-22,10:16:13
39.898309,116.364917,0,-191,39835.4279398148,2009-01-22,10:16:14
39.898315,116.36483,0,-191,39835.4279513889,2009-01-22,10:16:15
39.898318,116.364742,0,-190,39835.427962963,2009-01-22,10:16:16
39.898322,116.36465,0,-190,39835.427974537,2009-01-22,10:16:17
39.898322,116.364555,0,-190,39835.4279861111,2009-01-22,10:16:18
39.898325,116.364457,0,-190,39835.4279976852,2009-01-22,10:16:19
39.898329,116.364357,0,-190,39835.4280092593,2009-01-22,10:16:20
39.898336,116.364253,0,-190,39835.4280208333,2009-01-22,10:16:21
39.898344,116.364147,0,-190,39835.4280324074,2009-01-22,10:16:22
39.898348,116.364036,0,-191,39835.4280439815,2009-01-22,10:16:23
39.898346,116.363925,0,-191,39835.4280555556,2009-01-22,10:16:24
39.898348,116.363812,0,-192,39835.4280671296,2009-01-22,10:16:25
39.898353,116.363698,0,-192,39835.4280787037,2009-01-22,10:16:26
39.898359,116.363588,0,-192,39835.4280902778,2009-01-22,10:16:27
39.898368,116.363474,0,-193,39835.4281018519,2009-01-22,10:16:28
39.898373,116.363371,0,-193,39835.4281134259,2009-01-22,10:16:29
39.898378,116.363269,0,-193,39835.428125,2009-01-22,10:16:30
39.898384,116.363167,0,-193,39835.4281365741,2009-01-22,10:16:31
39.898389,116.363068,0,-193,39835.4281481481,2009-01-22,10:16:32
39.898394,116.362968,0,-193,39835.4281597222,2009-01-22,10:16:33
39.898399,116.362868,0,-192,39835.4281712963,2009-01-22,10:16:34
39.898404,116.362774,0,-192,39835.4281828704,2009-01-22,10:16:35
39.89841,116.362681,0,-192,39835.4281944444,2009-01-22,10:16:36
39.898414,116.36259,0,-192,39835.4282060185,2009-01-22,10:16:37
39.898414,116.362502,0,-192,39835.4282175926,2009-01-22,10:16:38
39.898406,116.362417,0,-192,39835.4282291667,2009-01-22,10:16:39
39.898396,116.36233,0,-191,39835.4282407407,2009-01-22,10:16:40
39.898389,116.362244,0,-190,39835.4282523148,2009-01-22,10:16:41
39.898381,116.36216,0,-189,39835.4282638889,2009-01-22,10:16:42
39.898369,116.362075,0,-188,39835.428275463,2009-01-22,10:16:43
39.898358,116.361989,0,-186,39835.428287037,2009-01-22,10:16:44
39.898349,116.361899,0,-185,39835.4282986111,2009-01-22,10:16:45
39.898335,116.361814,0,-184,39835.4283101852,2009-01-22,10:16:46
39.898324,116.361734,0,-182,39835.4283217593,2009-01-22,10:16:47
39.898312,116.361658,0,-181,39835.4283333333,2009-01-22,10:16:48
39.898304,116.361577,0,-179,39835.4283449074,2009-01-22,10:16:49
39.898299,116.361496,0,-178,39835.4283564815,2009-01-22,10:16:50
39.898288,116.361421,0,-176,39835.4283680556,2009-01-22,10:16:51
39.89828,116.361343,0,-175,39835.4283796296,2009-01-22,10:16:52
39.898273,116.361269,0,-173,39835.4283912037,2009-01-22,10:16:53
39.898265,116.361201,0,-171,39835.4284027778,2009-01-22,10:16:54
39.898266,116.361133,0,-169,39835.4284143519,2009-01-22,10:16:55
39.898267,116.361066,0,-167,39835.4284259259,2009-01-22,10:16:56
39.898259,116.361004,0,-165,39835.4284375,2009-01-22,10:16:57
39.898251,116.360942,0,-163,39835.4284490741,2009-01-22,10:16:58
39.898249,116.360879,0,-160,39835.4284606481,2009-01-22,10:16:59
39.898253,116.360761,0,-156,39835.4284837963,2009-01-22,10:17:01
39.898254,116.360698,0,-154,39835.4284953704,2009-01-22,10:17:02
39.898263,116.360594,0,-152,39835.4285185185,2009-01-22,10:17:04
39.898262,116.360494,0,-150,39835.4285416667,2009-01-22,10:17:06
39.898268,116.360385,0,-148,39835.4285648148,2009-01-22,10:17:08
39.898261,116.360276,0,-147,39835.428587963,2009-01-22,10:17:10
39.898262,116.360216,0,-146,39835.428599537,2009-01-22,10:17:11
39.898253,116.360104,0,-143,39835.4286226852,2009-01-22,10:17:13
39.898253,116.360045,0,-141,39835.4286342593,2009-01-22,10:17:14
39.898252,116.359929,0,-137,39835.4286574074,2009-01-22,10:17:16
39.898254,116.359861,0,-135,39835.4286689815,2009-01-22,10:17:17
39.89825,116.35978,0,-132,39835.4286921296,2009-01-22,10:17:19
39.898234,116.359734,0,-133,39835.42875,2009-01-22,10:17:24
39.898236,116.359625,0,-115,39835.4287962963,2009-01-22,10:17:28
39.898246,116.35953,0,-101,39835.4288078704,2009-01-22,10:17:29
39.898254,116.35944,0,-90,39835.4288194444,2009-01-22,10:17:30
39.898262,116.35935,0,-78,39835.4288310185,2009-01-22,10:17:31
39.898272,116.359264,0,-69,39835.4288425926,2009-01-22,10:17:32
39.898286,116.359178,0,-60,39835.4288541667,2009-01-22,10:17:33
39.89831,116.359096,0,-54,39835.4288657407,2009-01-22,10:17:34
39.898332,116.359016,0,-48,39835.4288773148,2009-01-22,10:17:35
39.898351,116.358938,0,-43,39835.4288888889,2009-01-22,10:17:36
39.898248,116.358717,0,-53,39835.428900463,2009-01-22,10:17:37
39.898233,116.358583,0,-54,39835.428912037,2009-01-22,10:17:38
39.898222,116.358462,0,-53,39835.4289236111,2009-01-22,10:17:39
39.898206,116.358336,0,-52,39835.4289351852,2009-01-22,10:17:40
39.898194,116.358237,0,-51,39835.4289467593,2009-01-22,10:17:41
39.89819,116.358138,0,-49,39835.4289583333,2009-01-22,10:17:42
39.89818,116.358045,0,-46,39835.4289699074,2009-01-22,10:17:43
39.898168,116.357967,0,-44,39835.4289814815,2009-01-22,10:17:44
39.898162,116.357889,0,-40,39835.4289930556,2009-01-22,10:17:45
39.898156,116.357815,0,-37,39835.4290046296,2009-01-22,10:17:46
39.898153,116.357746,0,-33,39835.4290162037,2009-01-22,10:17:47
39.898159,116.357679,0,-30,39835.4290277778,2009-01-22,10:17:48
39.898183,116.357552,0,-20,39835.4290625,2009-01-22,10:17:51
39.898183,116.35748,0,-13,39835.4291666667,2009-01-22,10:18:00
39.898146,116.35747,0,-13,39835.429224537,2009-01-22,10:18:05
39.898137,116.357453,0,-13,39835.4292824074,2009-01-22,10:18:10
39.898133,116.357432,0,-13,39835.4293402778,2009-01-22,10:18:15
39.898142,116.357421,0,-12,39835.4293981481,2009-01-22,10:18:20
39.898133,116.357419,0,-11,39835.4294560185,2009-01-22,10:18:25
39.898115,116.357481,0,-7,39835.4295023148,2009-01-22,10:18:29
39.898119,116.357561,0,-3,39835.429537037,2009-01-22,10:18:32
39.898073,116.357638,0,14,39835.4296412037,2009-01-22,10:18:41
39.898056,116.357557,0,23,39835.4296643519,2009-01-22,10:18:43
39.898048,116.357482,0,32,39835.4296875,2009-01-22,10:18:45
39.898044,116.357407,0,39,39835.4297106481,2009-01-22,10:18:47
39.898048,116.3573,0,47,39835.4297337963,2009-01-22,10:18:49
39.898057,116.3572,0,53,39835.4297569444,2009-01-22,10:18:51
39.898066,116.357142,0,59,39835.4297800926,2009-01-22,10:18:53
39.898077,116.35711,0,65,39835.429837963,2009-01-22,10:18:58
39.898113,116.357075,0,70,39835.4298842593,2009-01-22,10:19:02
39.898156,116.357034,0,69,39835.4299189815,2009-01-22,10:19:05
39.898198,116.356951,0,69,39835.4299421296,2009-01-22,10:19:07
39.898221,116.356899,0,68,39835.4299537037,2009-01-22,10:19:08
39.898238,116.356843,0,68,39835.4299652778,2009-01-22,10:19:09
39.898261,116.35678,0,68,39835.4299768518,2009-01-22,10:19:10
39.898288,116.356707,0,67,39835.4299884259,2009-01-22,10:19:11
39.898316,116.356631,0,67,39835.43,2009-01-22,10:19:12
39.898336,116.356555,0,67,39835.4300115741,2009-01-22,10:19:13
39.898363,116.356469,0,67,39835.4300231481,2009-01-22,10:19:14
39.898394,116.356382,0,66,39835.4300347222,2009-01-22,10:19:15
39.898421,116.356283,0,66,39835.4300462963,2009-01-22,10:19:16
39.898435,116.356194,0,66,39835.4300578704,2009-01-22,10:19:17
39.898473,116.355998,0,70,39835.4300694444,2009-01-22,10:19:18
39.898498,116.355872,0,71,39835.4300810185,2009-01-22,10:19:19
39.898508,116.35578,0,71,39835.4300925926,2009-01-22,10:19:20
39.898526,116.35566,0,72,39835.4301041667,2009-01-22,10:19:21
39.898537,116.355539,0,73,39835.4301157407,2009-01-22,10:19:22
39.898572,116.355274,0,80,39835.4301273148,2009-01-22,10:19:23
39.898604,116.355123,0,81,39835.4301388889,2009-01-22,10:19:24
39.89863,116.354979,0,81,39835.430150463,2009-01-22,10:19:25
39.898663,116.354818,0,82,39835.430162037,2009-01-22,10:19:26
39.898695,116.354619,0,85,39835.4301736111,2009-01-22,10:19:27
39.898724,116.354428,0,88,39835.4301851852,2009-01-22,10:19:28
39.898746,116.354246,0,91,39835.4301967593,2009-01-22,10:19:29
39.898765,116.354075,0,93,39835.4302083333,2009-01-22,10:19:30
39.898782,116.353907,0,94,39835.4302199074,2009-01-22,10:19:31
39.898806,116.353729,0,96,39835.4302314815,2009-01-22,10:19:32
39.898843,116.353515,0,99,39835.4302430556,2009-01-22,10:19:33
39.898886,116.353295,0,101,39835.4302546296,2009-01-22,10:19:34
39.898916,116.353125,0,102,39835.4302662037,2009-01-22,10:19:35
39.898945,116.352957,0,103,39835.4302777778,2009-01-22,10:19:36
39.898968,116.352799,0,103,39835.4302893518,2009-01-22,10:19:37
39.898994,116.352638,0,104,39835.4303009259,2009-01-22,10:19:38
39.899031,116.352424,0,106,39835.4303125,2009-01-22,10:19:39
39.899057,116.35223,0,108,39835.4303240741,2009-01-22,10:19:40
39.899089,116.352032,0,110,39835.4303356481,2009-01-22,10:19:41
39.899111,116.351848,0,112,39835.4303472222,2009-01-22,10:19:42
39.899144,116.351652,0,114,39835.4303587963,2009-01-22,10:19:43
39.89918,116.351456,0,116,39835.4303703704,2009-01-22,10:19:44
39.89919,116.351326,0,118,39835.4303819444,2009-01-22,10:19:45
39.898843,116.351776,0,122,39835.4304050926,2009-01-22,10:19:47
39.898799,116.351806,0,125,39835.4304166667,2009-01-22,10:19:48
39.898708,116.351989,0,128,39835.4304282407,2009-01-22,10:19:49
39.898672,116.352076,0,131,39835.4304398148,2009-01-22,10:19:50
39.898625,116.352189,0,135,39835.4304513889,2009-01-22,10:19:51
39.898649,116.352121,0,139,39835.430462963,2009-01-22,10:19:52
39.898675,116.352047,0,143,39835.430474537,2009-01-22,10:19:53
39.898686,116.351954,0,145,39835.4304861111,2009-01-22,10:19:54
39.898702,116.351879,0,153,39835.4305092593,2009-01-22,10:19:56
39.89874,116.35175,0,164,39835.4305439815,2009-01-22,10:19:59
39.898758,116.351695,0,172,39835.4305671296,2009-01-22,10:20:01
39.898718,116.351795,0,175,39835.4305787037,2009-01-22,10:20:02
39.898642,116.351975,0,178,39835.4305902778,2009-01-22,10:20:03
39.898511,116.352266,0,181,39835.4306018518,2009-01-22,10:20:04
39.898469,116.352377,0,183,39835.4306134259,2009-01-22,10:20:05
39.898433,116.35245,0,185,39835.430625,2009-01-22,10:20:06
39.898378,116.352569,0,188,39835.4306365741,2009-01-22,10:20:07
39.898411,116.352485,0,198,39835.4306828704,2009-01-22,10:20:11
39.898437,116.352412,0,200,39835.4306944444,2009-01-22,10:20:12
39.89847,116.352324,0,203,39835.4307060185,2009-01-22,10:20:13
39.898511,116.352229,0,206,39835.4307175926,2009-01-22,10:20:14
39.898557,116.352145,0,208,39835.4307291667,2009-01-22,10:20:15
39.898561,116.352243,0,215,39835.4307407407,2009-01-22,10:20:16
39.898578,116.352444,0,220,39835.4307523148,2009-01-22,10:20:17
39.898608,116.352663,0,223,39835.4307638889,2009-01-22,10:20:18
39.898648,116.352716,0,225,39835.430775463,2009-01-22,10:20:19
39.898697,116.352711,0,226,39835.430787037,2009-01-22,10:20:20
39.898767,116.352631,0,227,39835.4308101852,2009-01-22,10:20:22
39.898809,116.352573,0,227,39835.4308217593,2009-01-22,10:20:23
39.898854,116.352512,0,226,39835.4308333333,2009-01-22,10:20:24
39.898899,116.352445,0,227,39835.4308449074,2009-01-22,10:20:25
39.89895,116.352376,0,227,39835.4308564815,2009-01-22,10:20:26
39.899011,116.352304,0,228,39835.4308680556,2009-01-22,10:20:27
39.899082,116.352206,0,228,39835.4308796296,2009-01-22,10:20:28
39.899156,116.352106,0,228,39835.4308912037,2009-01-22,10:20:29
39.899233,116.352006,0,228,39835.4309027778,2009-01-22,10:20:30
39.899311,116.351912,0,228,39835.4309143518,2009-01-22,10:20:31
39.899397,116.351825,0,228,39835.4309259259,2009-01-22,10:20:32
39.899483,116.351748,0,228,39835.4309375,2009-01-22,10:20:33
39.899571,116.351683,0,228,39835.4309490741,2009-01-22,10:20:34
39.899661,116.351619,0,229,39835.4309606481,2009-01-22,10:20:35
39.899753,116.351557,0,229,39835.4309722222,2009-01-22,10:20:36
39.899844,116.351505,0,230,39835.4309837963,2009-01-22,10:20:37
39.899931,116.351446,0,230,39835.4309953704,2009-01-22,10:20:38
39.900018,116.351388,0,231,39835.4310069444,2009-01-22,10:20:39
39.900104,116.351333,0,231,39835.4310185185,2009-01-22,10:20:40
39.900189,116.35127,0,232,39835.4310300926,2009-01-22,10:20:41
39.900276,116.351239,0,234,39835.4310416667,2009-01-22,10:20:42
39.900363,116.351208,0,235,39835.4310532407,2009-01-22,10:20:43
39.900454,116.351164,0,236,39835.4310648148,2009-01-22,10:20:44
39.900545,116.351119,0,237,39835.4310763889,2009-01-22,10:20:45
39.900641,116.351072,0,238,39835.431087963,2009-01-22,10:20:46
39.900739,116.351027,0,239,39835.431099537,2009-01-22,10:20:47
39.900834,116.350982,0,239,39835.4311111111,2009-01-22,10:20:48
39.900932,116.350954,0,240,39835.4311226852,2009-01-22,10:20:49
39.901033,116.350929,0,241,39835.4311342593,2009-01-22,10:20:50
39.901136,116.350909,0,241,39835.4311458333,2009-01-22,10:20:51
39.901242,116.35089,0,241,39835.4311574074,2009-01-22,10:20:52
39.901346,116.35087,0,241,39835.4311689815,2009-01-22,10:20:53
39.901449,116.350858,0,241,39835.4311805556,2009-01-22,10:20:54
39.901552,116.350853,0,241,39835.4311921296,2009-01-22,10:20:55
39.901651,116.350844,0,241,39835.4312037037,2009-01-22,10:20:56
39.90175,116.350833,0,240,39835.4312152778,2009-01-22,10:20:57
39.901848,116.350826,0,239,39835.4312268518,2009-01-22,10:20:58
39.901936,116.350817,0,239,39835.4312384259,2009-01-22,10:20:59
39.902022,116.350812,0,238,39835.43125,2009-01-22,10:21:00
39.902101,116.350806,0,238,39835.4312615741,2009-01-22,10:21:01
39.902178,116.350796,0,238,39835.4312731481,2009-01-22,10:21:02
39.902256,116.350783,0,238,39835.4312847222,2009-01-22,10:21:03
39.902329,116.350772,0,239,39835.4312962963,2009-01-22,10:21:04
39.902402,116.350761,0,240,39835.4313078704,2009-01-22,10:21:05
39.90247,116.350742,0,240,39835.4313194444,2009-01-22,10:21:06
39.902535,116.350727,0,241,39835.4313310185,2009-01-22,10:21:07
39.902601,116.350709,0,242,39835.4313425926,2009-01-22,10:21:08
39.902662,116.350698,0,243,39835.4313541667,2009-01-22,10:21:09
39.90272,116.35069,0,245,39835.4313657407,2009-01-22,10:21:10
39.902769,116.350663,0,246,39835.4313773148,2009-01-22,10:21:11
39.902813,116.350644,0,249,39835.4313888889,2009-01-22,10:21:12
39.90288,116.350668,0,251,39835.431412037,2009-01-22,10:21:14
39.902927,116.350674,0,253,39835.4314351852,2009-01-22,10:21:16
39.902973,116.35068,0,255,39835.4314699074,2009-01-22,10:21:19
39.903019,116.350677,0,258,39835.4315046296,2009-01-22,10:21:22
39.903061,116.350666,0,273,39835.4315625,2009-01-22,10:21:27
39.903089,116.350647,0,286,39835.4315972222,2009-01-22,10:21:30
39.903118,116.35065,0,300,39835.4316550926,2009-01-22,10:21:35
39.903165,116.350657,0,302,39835.431712963,2009-01-22,10:21:40
39.903199,116.350696,0,306,39835.4317708333,2009-01-22,10:21:45
39.903242,116.350744,0,297,39835.4318287037,2009-01-22,10:21:50
39.903268,116.350789,0,289,39835.4318634259,2009-01-22,10:21:53
39.903281,116.350795,0,284,39835.4319212963,2009-01-22,10:21:58
39.903321,116.350762,0,281,39835.4319560185,2009-01-22,10:22:01
39.903379,116.350747,0,284,39835.4319907407,2009-01-22,10:22:04
39.903426,116.350754,0,283,39835.4320138889,2009-01-22,10:22:06
39.903471,116.350762,0,285,39835.432037037,2009-01-22,10:22:08
39.903526,116.350774,0,289,39835.4320717593,2009-01-22,10:22:11
39.903559,116.350748,0,277,39835.4321064815,2009-01-22,10:22:14
39.903622,116.350718,0,265,39835.4321296296,2009-01-22,10:22:16
39.90369,116.3507,0,254,39835.4321527778,2009-01-22,10:22:18
39.903745,116.350694,0,244,39835.4321759259,2009-01-22,10:22:20
39.903794,116.350673,0,233,39835.4321990741,2009-01-22,10:22:22
39.903847,116.350646,0,222,39835.4322222222,2009-01-22,10:22:24
39.903899,116.350631,0,212,39835.4322453704,2009-01-22,10:22:26
39.903949,116.350616,0,204,39835.4322685185,2009-01-22,10:22:28
39.904004,116.350598,0,196,39835.4322916667,2009-01-22,10:22:30
39.904061,116.350587,0,190,39835.4323148148,2009-01-22,10:22:32
39.904126,116.350583,0,189,39835.432337963,2009-01-22,10:22:34
39.904211,116.350558,0,190,39835.4323611111,2009-01-22,10:22:36
39.904255,116.350547,0,191,39835.4323726852,2009-01-22,10:22:37
39.90435,116.350523,0,194,39835.4323958333,2009-01-22,10:22:39
39.904398,116.350509,0,196,39835.4324074074,2009-01-22,10:22:40
39.904444,116.350502,0,198,39835.4324189815,2009-01-22,10:22:41
39.904494,116.35049,0,199,39835.4324305556,2009-01-22,10:22:42
39.904541,116.350483,0,201,39835.4324421296,2009-01-22,10:22:43
39.904619,116.350471,0,208,39835.4324652778,2009-01-22,10:22:45
39.904689,116.35046,0,213,39835.4324884259,2009-01-22,10:22:47
39.904753,116.350454,0,213,39835.4325115741,2009-01-22,10:22:49
39.904817,116.35045,0,213,39835.4325347222,2009-01-22,10:22:51
39.904889,116.350445,0,212,39835.4325578704,2009-01-22,10:22:53
39.904935,116.350444,0,211,39835.4325694444,2009-01-22,10:22:54
39.904982,116.350442,0,211,39835.4325810185,2009-01-22,10:22:55
39.905029,116.350443,0,209,39835.4325925926,2009-01-22,10:22:56
39.905075,116.350443,0,207,39835.4326041667,2009-01-22,10:22:57
39.905123,116.350446,0,205,39835.4326157407,2009-01-22,10:22:58
39.905172,116.350453,0,204,39835.4326273148,2009-01-22,10:22:59
39.90522,116.350458,0,203,39835.4326388889,2009-01-22,10:23:00
39.905307,116.350472,0,198,39835.432662037,2009-01-22,10:23:02
39.905388,116.350479,0,189,39835.4326851852,2009-01-22,10:23:04
39.90547,116.350491,0,183,39835.4327083333,2009-01-22,10:23:06
39.905553,116.350504,0,181,39835.4327314815,2009-01-22,10:23:08
39.905639,116.350512,0,177,39835.4327546296,2009-01-22,10:23:10
39.905687,116.350519,0,174,39835.4327662037,2009-01-22,10:23:11
39.905735,116.350527,0,172,39835.4327777778,2009-01-22,10:23:12
39.905784,116.350536,0,170,39835.4327893518,2009-01-22,10:23:13
39.905834,116.35055,0,170,39835.4328009259,2009-01-22,10:23:14
39.905886,116.350566,0,169,39835.4328125,2009-01-22,10:23:15
39.905941,116.350585,0,169,39835.4328240741,2009-01-22,10:23:16
39.90762,116.354252,0,388,39835.432974537,2009-01-22,10:23:29
39.907536,116.353656,0,321,39835.4329861111,2009-01-22,10:23:30
39.906529,116.350834,0,-106,39835.4330092593,2009-01-22,10:23:32
39.906534,116.350666,0,-135,39835.4330208333,2009-01-22,10:23:33
39.906524,116.350406,0,-181,39835.4330324074,2009-01-22,10:23:34
39.906524,116.350233,0,-215,39835.4330439815,2009-01-22,10:23:35
39.906509,116.350074,0,-256,39835.4330555556,2009-01-22,10:23:36
39.906502,116.349985,0,-283,39835.4330671296,2009-01-22,10:23:37
39.906507,116.349901,0,-298,39835.4330787037,2009-01-22,10:23:38
39.906523,116.349835,0,-300,39835.4330902778,2009-01-22,10:23:39
39.90653,116.349736,0,-309,39835.4331018519,2009-01-22,10:23:40
39.906574,116.3497,0,-297,39835.433125,2009-01-22,10:23:42
39.906632,116.349706,0,-275,39835.4331481481,2009-01-22,10:23:44
39.906699,116.349717,0,-260,39835.4331712963,2009-01-22,10:23:46
39.906766,116.34974,0,-248,39835.4331944444,2009-01-22,10:23:48
39.906827,116.349761,0,-237,39835.4332175926,2009-01-22,10:23:50
39.906886,116.349777,0,-229,39835.4332407407,2009-01-22,10:23:52
39.906953,116.349786,0,-222,39835.4332638889,2009-01-22,10:23:54
39.907024,116.349805,0,-216,39835.433287037,2009-01-22,10:23:56
39.907097,116.349835,0,-204,39835.4333101852,2009-01-22,10:23:58
39.907135,116.349877,0,-196,39835.4333217593,2009-01-22,10:23:59
39.907172,116.349919,0,-190,39835.4333333333,2009-01-22,10:24:00
39.90721,116.349962,0,-184,39835.4333449074,2009-01-22,10:24:01
39.90725,116.350015,0,-176,39835.4333564815,2009-01-22,10:24:02
39.90729,116.35006,0,-172,39835.4333680556,2009-01-22,10:24:03
39.907331,116.350107,0,-168,39835.4333796296,2009-01-22,10:24:04
39.907368,116.350152,0,-163,39835.4333912037,2009-01-22,10:24:05
39.907405,116.350188,0,-160,39835.4334027778,2009-01-22,10:24:06
39.907473,116.350251,0,-154,39835.4334259259,2009-01-22,10:24:08
39.907546,116.350299,0,-152,39835.4334490741,2009-01-22,10:24:10
39.90762,116.350349,0,-146,39835.4334722222,2009-01-22,10:24:12
39.907658,116.350387,0,-131,39835.4334837963,2009-01-22,10:24:13
39.907704,116.350398,0,-128,39835.4334953704,2009-01-22,10:24:14
39.907761,116.350405,0,-127,39835.4335069444,2009-01-22,10:24:15
39.907807,116.350412,0,-127,39835.4335185185,2009-01-22,10:24:16
39.907896,116.350405,0,-125,39835.4335416667,2009-01-22,10:24:18
39.907964,116.35041,0,-111,39835.4335532407,2009-01-22,10:24:19
39.908037,116.350415,0,-99,39835.4335648148,2009-01-22,10:24:20
39.908112,116.350417,0,-87,39835.4335763889,2009-01-22,10:24:21
39.908191,116.350415,0,-76,39835.433587963,2009-01-22,10:24:22
39.908275,116.350408,0,-67,39835.433599537,2009-01-22,10:24:23
39.90836,116.350399,0,-58,39835.4336111111,2009-01-22,10:24:24
39.908441,116.350395,0,-50,39835.4336226852,2009-01-22,10:24:25
39.908518,116.350393,0,-42,39835.4336342593,2009-01-22,10:24:26
39.908592,116.350393,0,-34,39835.4336458333,2009-01-22,10:24:27
39.90867,116.35039,0,-27,39835.4336574074,2009-01-22,10:24:28
39.908745,116.350389,0,-19,39835.4336689815,2009-01-22,10:24:29
39.908818,116.350384,0,-12,39835.4336805556,2009-01-22,10:24:30
39.908887,116.350381,0,-4,39835.4336921296,2009-01-22,10:24:31
39.908958,116.35038,0,0,39835.4337037037,2009-01-22,10:24:32
39.909028,116.350378,0,6,39835.4337152778,2009-01-22,10:24:33
39.909087,116.350392,0,12,39835.4337268519,2009-01-22,10:24:34
39.909142,116.350409,0,19,39835.4337384259,2009-01-22,10:24:35
39.909199,116.350427,0,25,39835.43375,2009-01-22,10:24:36
39.909266,116.350447,0,30,39835.4337615741,2009-01-22,10:24:37
39.909348,116.350467,0,32,39835.4337731482,2009-01-22,10:24:38
39.909426,116.35049,0,34,39835.4337847222,2009-01-22,10:24:39
39.909493,116.350515,0,36,39835.4337962963,2009-01-22,10:24:40
39.909557,116.350537,0,36,39835.4338078704,2009-01-22,10:24:41
39.909618,116.35056,0,38,39835.4338194444,2009-01-22,10:24:42
39.909676,116.350579,0,40,39835.4338310185,2009-01-22,10:24:43
39.909767,116.350598,0,46,39835.4338541667,2009-01-22,10:24:45
39.909817,116.350609,0,56,39835.4338888889,2009-01-22,10:24:48
39.909876,116.35061,0,65,39835.4339236111,2009-01-22,10:24:51
39.909919,116.350611,0,71,39835.4339467593,2009-01-22,10:24:53
39.909966,116.35061,0,77,39835.4339699074,2009-01-22,10:24:55
39.910014,116.350631,0,88,39835.4340046296,2009-01-22,10:24:58
39.910042,116.350622,0,106,39835.4340509259,2009-01-22,10:25:02
39.9101,116.35061,0,115,39835.4340856481,2009-01-22,10:25:05
39.91018,116.350599,0,126,39835.4341087963,2009-01-22,10:25:07
39.910238,116.350584,0,131,39835.4341203704,2009-01-22,10:25:08
39.910287,116.350571,0,137,39835.4341319444,2009-01-22,10:25:09
39.910361,116.350552,0,148,39835.4341550926,2009-01-22,10:25:11
39.910403,116.350543,0,153,39835.4341666667,2009-01-22,10:25:12
39.910478,116.350519,0,166,39835.4341898148,2009-01-22,10:25:14
39.910549,116.350498,0,179,39835.434212963,2009-01-22,10:25:16
39.910594,116.350491,0,191,39835.4342361111,2009-01-22,10:25:18
39.910605,116.350481,0,209,39835.4342708333,2009-01-22,10:25:21
39.910566,116.35049,0,220,39835.4343055556,2009-01-22,10:25:24
39.910531,116.350513,0,228,39835.4343402778,2009-01-22,10:25:27
39.910562,116.350502,0,242,39835.4343981481,2009-01-22,10:25:32
39.91061,116.350488,0,246,39835.4344212963,2009-01-22,10:25:34
39.910661,116.350479,0,249,39835.4344444444,2009-01-22,10:25:36
39.910714,116.350476,0,250,39835.4344675926,2009-01-22,10:25:38
39.91076,116.350482,0,248,39835.4344907407,2009-01-22,10:25:40
39.91082,116.350483,0,242,39835.4345138889,2009-01-22,10:25:42
39.910878,116.350488,0,236,39835.434537037,2009-01-22,10:25:44
39.910934,116.350494,0,231,39835.4345833333,2009-01-22,10:25:48
39.910975,116.350488,0,232,39835.4346412037,2009-01-22,10:25:53
39.91099,116.350488,0,232,39835.4346990741,2009-01-22,10:25:58
39.911062,116.350509,0,235,39835.4347337963,2009-01-22,10:26:01
39.91113,116.350525,0,236,39835.4347453704,2009-01-22,10:26:02
39.911198,116.350544,0,236,39835.4347569444,2009-01-22,10:26:03
39.911263,116.350561,0,235,39835.4347685185,2009-01-22,10:26:04
39.911327,116.350577,0,234,39835.4347800926,2009-01-22,10:26:05
39.911393,116.350587,0,234,39835.4347916667,2009-01-22,10:26:06
39.911455,116.3506,0,234,39835.4348032407,2009-01-22,10:26:07
39.911515,116.35061,0,233,39835.4348148148,2009-01-22,10:26:08
39.911569,116.350619,0,231,39835.4348263889,2009-01-22,10:26:09
39.911623,116.350631,0,229,39835.434837963,2009-01-22,10:26:10
39.911677,116.350645,0,227,39835.434849537,2009-01-22,10:26:11
39.911726,116.35066,0,226,39835.4348611111,2009-01-22,10:26:12
39.911807,116.350669,0,221,39835.4348842593,2009-01-22,10:26:14
39.911872,116.350672,0,215,39835.4349074074,2009-01-22,10:26:16
39.919278,116.352723,0,396,39835.4380787037,2009-01-22,10:30:50
39.919328,116.352471,0,406,39835.4380902778,2009-01-22,10:30:51
39.919386,116.352268,0,375,39835.4381018518,2009-01-22,10:30:52
39.919063,116.35087,0,208,39835.438125,2009-01-22,10:30:54
39.919104,116.350793,0,175,39835.4381365741,2009-01-22,10:30:55
39.919187,116.350768,0,171,39835.4381597222,2009-01-22,10:30:57
39.919239,116.350737,0,163,39835.4381828704,2009-01-22,10:30:59
39.919283,116.350712,0,156,39835.4382060185,2009-01-22,10:31:01
39.919335,116.350718,0,149,39835.4382523148,2009-01-22,10:31:05
39.919331,116.350608,0,126,39835.4383101852,2009-01-22,10:31:10
39.919288,116.350629,0,119,39835.4383333333,2009-01-22,10:31:12
39.919279,116.350678,0,127,39835.4383912037,2009-01-22,10:31:17
39.919323,116.350643,0,119,39835.4384259259,2009-01-22,10:31:20
39.919374,116.350597,0,113,39835.4384606481,2009-01-22,10:31:23
39.919425,116.350556,0,108,39835.4384953704,2009-01-22,10:31:26
39.919468,116.350518,0,110,39835.4385185185,2009-01-22,10:31:28
39.919508,116.350485,0,110,39835.4385416667,2009-01-22,10:31:30
39.919556,116.350484,0,131,39835.4385763889,2009-01-22,10:31:33
39.919566,116.350502,0,147,39835.438587963,2009-01-22,10:31:34
39.919613,116.350486,0,154,39835.4386111111,2009-01-22,10:31:36
39.919624,116.350503,0,171,39835.4386226852,2009-01-22,10:31:37
39.919673,116.350502,0,180,39835.4386458333,2009-01-22,10:31:39
39.919689,116.350524,0,199,39835.4386574074,2009-01-22,10:31:40
39.91975,116.350515,0,212,39835.4386805556,2009-01-22,10:31:42
39.919815,116.350507,0,222,39835.4387037037,2009-01-22,10:31:44
39.919887,116.350488,0,232,39835.4387268518,2009-01-22,10:31:46
39.919909,116.350503,0,252,39835.4387384259,2009-01-22,10:31:47
39.919981,116.35048,0,262,39835.4387615741,2009-01-22,10:31:49
39.920008,116.35049,0,281,39835.4387731481,2009-01-22,10:31:50
39.920089,116.350478,0,293,39835.4387962963,2009-01-22,10:31:52
39.920136,116.350476,0,298,39835.4388078704,2009-01-22,10:31:53
39.920184,116.350478,0,302,39835.4388194444,2009-01-22,10:31:54
39.92023,116.35048,0,305,39835.4388310185,2009-01-22,10:31:55
39.920274,116.350496,0,315,39835.4388425926,2009-01-22,10:31:56
39.920318,116.350518,0,324,39835.4388541667,2009-01-22,10:31:57
39.920372,116.350508,0,321,39835.4388657407,2009-01-22,10:31:58
39.920427,116.350497,0,318,39835.4388773148,2009-01-22,10:31:59
39.920488,116.350489,0,315,39835.4388888889,2009-01-22,10:32:00
39.920547,116.35048,0,312,39835.438900463,2009-01-22,10:32:01
39.920606,116.350475,0,310,39835.438912037,2009-01-22,10:32:02
39.920667,116.350472,0,307,39835.4389236111,2009-01-22,10:32:03
39.920727,116.350471,0,305,39835.4389351852,2009-01-22,10:32:04
39.920793,116.350468,0,302,39835.4389467593,2009-01-22,10:32:05
39.920863,116.350468,0,300,39835.4389583333,2009-01-22,10:32:06
39.92094,116.350472,0,297,39835.4389699074,2009-01-22,10:32:07
39.921018,116.350471,0,294,39835.4389814815,2009-01-22,10:32:08
39.921098,116.350471,0,292,39835.4389930556,2009-01-22,10:32:09
39.921175,116.350476,0,289,39835.4390046296,2009-01-22,10:32:10
39.921254,116.350478,0,286,39835.4390162037,2009-01-22,10:32:11
39.921333,116.350481,0,283,39835.4390277778,2009-01-22,10:32:12
39.921411,116.350488,0,280,39835.4390393518,2009-01-22,10:32:13
39.921492,116.350496,0,278,39835.4390509259,2009-01-22,10:32:14
39.921571,116.350506,0,275,39835.4390625,2009-01-22,10:32:15
39.921657,116.350538,0,272,39835.4390740741,2009-01-22,10:32:16
39.921751,116.350564,0,269,39835.4390856481,2009-01-22,10:32:17
39.921848,116.350582,0,264,39835.4390972222,2009-01-22,10:32:18
39.921948,116.3506,0,261,39835.4391087963,2009-01-22,10:32:19
39.922049,116.350614,0,256,39835.4391203704,2009-01-22,10:32:20
39.92215,116.350627,0,252,39835.4391319444,2009-01-22,10:32:21
39.922249,116.35064,0,248,39835.4391435185,2009-01-22,10:32:22
39.922351,116.35066,0,244,39835.4391550926,2009-01-22,10:32:23
39.922454,116.350669,0,239,39835.4391666667,2009-01-22,10:32:24
39.922552,116.350682,0,234,39835.4391782407,2009-01-22,10:32:25
39.922648,116.350694,0,228,39835.4391898148,2009-01-22,10:32:26
39.922773,116.350699,0,220,39835.4392013889,2009-01-22,10:32:27
39.922901,116.350695,0,216,39835.439212963,2009-01-22,10:32:28
39.923032,116.350673,0,219,39835.439224537,2009-01-22,10:32:29
39.923158,116.350654,0,222,39835.4392361111,2009-01-22,10:32:30
39.923283,116.35064,0,225,39835.4392476852,2009-01-22,10:32:31
39.923402,116.350624,0,227,39835.4392592593,2009-01-22,10:32:32
39.923519,116.350609,0,230,39835.4392708333,2009-01-22,10:32:33
39.923636,116.35059,0,233,39835.4392824074,2009-01-22,10:32:34
39.923738,116.350561,0,239,39835.4392939815,2009-01-22,10:32:35
39.923832,116.350536,0,246,39835.4393055556,2009-01-22,10:32:36
39.923928,116.350525,0,248,39835.4393171296,2009-01-22,10:32:37
39.924019,116.350513,0,250,39835.4393287037,2009-01-22,10:32:38
39.924101,116.350493,0,253,39835.4393402778,2009-01-22,10:32:39
39.924173,116.350481,0,257,39835.4393518518,2009-01-22,10:32:40
39.924241,116.350469,0,260,39835.4393634259,2009-01-22,10:32:41
39.924296,116.350446,0,267,39835.439375,2009-01-22,10:32:42
39.924345,116.350432,0,274,39835.4393865741,2009-01-22,10:32:43
39.924389,116.350412,0,279,39835.4393981481,2009-01-22,10:32:44
39.92443,116.350394,0,289,39835.4394097222,2009-01-22,10:32:45
39.924468,116.350382,0,299,39835.4394212963,2009-01-22,10:32:46
39.924503,116.350367,0,309,39835.4394328704,2009-01-22,10:32:47
39.924569,116.350334,0,330,39835.4394560185,2009-01-22,10:32:49
39.924633,116.350294,0,344,39835.4394791667,2009-01-22,10:32:51
39.924702,116.350257,0,357,39835.4395023148,2009-01-22,10:32:53
39.924785,116.350213,0,358,39835.439525463,2009-01-22,10:32:55
39.92483,116.350189,0,359,39835.439537037,2009-01-22,10:32:56
39.924888,116.350124,0,363,39835.4395486111,2009-01-22,10:32:57
39.924944,116.350066,0,364,39835.4395601852,2009-01-22,10:32:58
39.925002,116.349988,0,367,39835.4395717593,2009-01-22,10:32:59
39.925055,116.349918,0,368,39835.4395833333,2009-01-22,10:33:00
39.925104,116.349858,0,369,39835.4395949074,2009-01-22,10:33:01
39.925153,116.3498,0,368,39835.4396064815,2009-01-22,10:33:02
39.9252,116.349749,0,366,39835.4396180556,2009-01-22,10:33:03
39.925244,116.349704,0,364,39835.4396296296,2009-01-22,10:33:04
39.925291,116.349651,0,362,39835.4396412037,2009-01-22,10:33:05
39.925338,116.349602,0,359,39835.4396527778,2009-01-22,10:33:06
39.925412,116.349422,0,358,39835.4396643518,2009-01-22,10:33:07
39.925516,116.349111,0,355,39835.4396759259,2009-01-22,10:33:08
39.925573,116.349038,0,346,39835.4396875,2009-01-22,10:33:09
39.925617,116.34903,0,340,39835.4396990741,2009-01-22,10:33:10
39.925693,116.349049,0,329,39835.4397222222,2009-01-22,10:33:12
39.92577,116.349058,0,320,39835.4397453704,2009-01-22,10:33:14
39.925836,116.349056,0,308,39835.4397685185,2009-01-22,10:33:16
39.925899,116.349039,0,296,39835.4397916667,2009-01-22,10:33:18
39.925966,116.349033,0,286,39835.4398148148,2009-01-22,10:33:20
39.926023,116.349041,0,279,39835.439837963,2009-01-22,10:33:22
39.926068,116.349049,0,280,39835.4398611111,2009-01-22,10:33:24
39.926149,116.349081,0,276,39835.4398842593,2009-01-22,10:33:26
39.926209,116.349076,0,259,39835.4399074074,2009-01-22,10:33:28
39.926262,116.349063,0,240,39835.4399305556,2009-01-22,10:33:30
39.926313,116.349079,0,227,39835.4399537037,2009-01-22,10:33:32
39.92636,116.349099,0,216,39835.4399768518,2009-01-22,10:33:34
39.926414,116.34911,0,204,39835.44,2009-01-22,10:33:36
39.926474,116.349106,0,191,39835.4400231481,2009-01-22,10:33:38
39.926538,116.349098,0,180,39835.4400462963,2009-01-22,10:33:40
39.926618,116.349086,0,168,39835.4400694444,2009-01-22,10:33:42
39.926697,116.349074,0,159,39835.4400925926,2009-01-22,10:33:44
39.926793,116.349081,0,149,39835.4401157407,2009-01-22,10:33:46
39.926848,116.349085,0,144,39835.4401273148,2009-01-22,10:33:47
39.926895,116.349087,0,142,39835.4401388889,2009-01-22,10:33:48
39.926982,116.349087,0,141,39835.440162037,2009-01-22,10:33:50
39.927037,116.34909,0,141,39835.4401736111,2009-01-22,10:33:51
39.927093,116.349092,0,141,39835.4401851852,2009-01-22,10:33:52
39.927148,116.349093,0,141,39835.4401967593,2009-01-22,10:33:53
39.927204,116.349091,0,139,39835.4402083333,2009-01-22,10:33:54
39.927259,116.349087,0,137,39835.4402199074,2009-01-22,10:33:55
39.927314,116.349082,0,135,39835.4402314815,2009-01-22,10:33:56
39.927368,116.349081,0,135,39835.4402430556,2009-01-22,10:33:57
39.927433,116.349077,0,136,39835.4402546296,2009-01-22,10:33:58
39.927505,116.349076,0,136,39835.4402662037,2009-01-22,10:33:59
39.927576,116.349075,0,137,39835.4402777778,2009-01-22,10:34:00
39.927655,116.349083,0,136,39835.4402893518,2009-01-22,10:34:01
39.927732,116.349093,0,136,39835.4403009259,2009-01-22,10:34:02
39.927807,116.349105,0,136,39835.4403125,2009-01-22,10:34:03
39.927884,116.349119,0,135,39835.4403240741,2009-01-22,10:34:04
39.927963,116.349135,0,134,39835.4403356481,2009-01-22,10:34:05
39.928035,116.34915,0,133,39835.4403472222,2009-01-22,10:34:06
39.928102,116.349161,0,131,39835.4403587963,2009-01-22,10:34:07
39.92817,116.349166,0,131,39835.4403703704,2009-01-22,10:34:08
39.928259,116.349181,0,134,39835.4403935185,2009-01-22,10:34:10
39.928311,116.349184,0,135,39835.4404050926,2009-01-22,10:34:11
39.928373,116.349187,0,135,39835.4404166667,2009-01-22,10:34:12
39.928444,116.349184,0,131,39835.4404282407,2009-01-22,10:34:13
39.928511,116.349186,0,128,39835.4404398148,2009-01-22,10:34:14
39.930726,116.34727,0,146,39835.4411805556,2009-01-22,10:35:18
39.930735,116.347367,0,142,39835.4411921296,2009-01-22,10:35:19
39.930998,116.346635,0,127,39835.4412152778,2009-01-22,10:35:21
39.931057,116.346529,0,118,39835.4412268519,2009-01-22,10:35:22
39.931086,116.346475,0,116,39835.4412384259,2009-01-22,10:35:23
39.931075,116.346407,0,111,39835.4412731482,2009-01-22,10:35:26
39.931084,116.346364,0,96,39835.4413078704,2009-01-22,10:35:29
39.931126,116.346336,0,95,39835.4413310185,2009-01-22,10:35:31
39.931152,116.346286,0,90,39835.4413425926,2009-01-22,10:35:32
39.931197,116.346233,0,89,39835.4413657407,2009-01-22,10:35:34
39.931223,116.346262,0,97,39835.4414236111,2009-01-22,10:35:39
39.931231,116.346287,0,94,39835.4414814815,2009-01-22,10:35:44
39.931237,116.346316,0,92,39835.4415393519,2009-01-22,10:35:49
39.931244,116.346349,0,89,39835.4415972222,2009-01-22,10:35:54
39.931235,116.34637,0,86,39835.4416550926,2009-01-22,10:35:59
39.931178,116.346415,0,88,39835.4417013889,2009-01-22,10:36:03
39.931127,116.346455,0,91,39835.4417361111,2009-01-22,10:36:06
39.931078,116.346454,0,91,39835.4417824074,2009-01-22,10:36:10
39.931045,116.346503,0,91,39835.4418171296,2009-01-22,10:36:13
39.931014,116.346553,0,95,39835.4418634259,2009-01-22,10:36:17
39.930994,116.346597,0,104,39835.4419097222,2009-01-22,10:36:21
39.930924,116.34662,0,115,39835.4419444444,2009-01-22,10:36:24
39.93088,116.346617,0,123,39835.4419791667,2009-01-22,10:36:27
39.930843,116.346584,0,130,39835.442037037,2009-01-22,10:36:32
39.930808,116.346551,0,135,39835.4420949074,2009-01-22,10:36:37
39.930776,116.346509,0,139,39835.4421527778,2009-01-22,10:36:42
39.930732,116.346472,0,144,39835.4421990741,2009-01-22,10:36:46
39.930719,116.34647,0,148,39835.4422569444,2009-01-22,10:36:51
39.93067,116.346453,0,152,39835.4423148148,2009-01-22,10:36:56
39.930629,116.346426,0,155,39835.4423726852,2009-01-22,10:37:01
39.9306,116.34638,0,154,39835.4423958333,2009-01-22,10:37:03
39.930621,116.346333,0,152,39835.4424537037,2009-01-22,10:37:08
39.930608,116.346315,0,150,39835.4425115741,2009-01-22,10:37:13
39.930615,116.346275,0,151,39835.4425694444,2009-01-22,10:37:18
39.930642,116.346208,0,150,39835.4426157407,2009-01-22,10:37:22
39.930679,116.346157,0,150,39835.442662037,2009-01-22,10:37:26
39.930721,116.346118,0,150,39835.4427199074,2009-01-22,10:37:31
39.930752,116.34609,0,150,39835.4427777778,2009-01-22,10:37:36
39.930738,116.346062,0,151,39835.4428356481,2009-01-22,10:37:41
39.930622,116.344885,0,215,39835.4629282407,2009-01-22,11:06:37
39.930876,116.343995,0,152,39835.4630324074,2009-01-22,11:06:46
39.930929,116.343825,0,154,39835.4630439815,2009-01-22,11:06:47
39.930879,116.343948,0,152,39835.4630671296,2009-01-22,11:06:49
39.930828,116.344081,0,155,39835.4630787037,2009-01-22,11:06:50
39.930779,116.344163,0,155,39835.4631018518,2009-01-22,11:06:52
39.930735,116.344233,0,154,39835.463125,2009-01-22,11:06:54
39.930701,116.344298,0,157,39835.4631481481,2009-01-22,11:06:56
39.930742,116.344152,0,146,39835.4631712963,2009-01-22,11:06:58
39.930727,116.344143,0,145,39835.4632291667,2009-01-22,11:07:03
39.930723,116.344168,0,148,39835.463287037,2009-01-22,11:07:08
39.930778,116.34408,0,151,39835.4633449074,2009-01-22,11:07:13
39.930807,116.343988,0,150,39835.4633680556,2009-01-22,11:07:15
39.930812,116.343915,0,148,39835.4634027778,2009-01-22,11:07:18
39.930831,116.343822,0,137,39835.4634259259,2009-01-22,11:07:20
39.930849,116.343768,0,132,39835.4634490741,2009-01-22,11:07:22
39.930868,116.343701,0,128,39835.4634722222,2009-01-22,11:07:24
39.930881,116.343621,0,126,39835.4635185185,2009-01-22,11:07:28
39.930895,116.34353,0,122,39835.4635532407,2009-01-22,11:07:31
39.930902,116.343465,0,118,39835.4635763889,2009-01-22,11:07:33
39.930915,116.343389,0,115,39835.4636111111,2009-01-22,11:07:36
39.93091,116.343327,0,106,39835.4636574074,2009-01-22,11:07:40
39.93087,116.343297,0,106,39835.4637152778,2009-01-22,11:07:45
39.930872,116.343233,0,95,39835.4637615741,2009-01-22,11:07:49
39.930874,116.343184,0,84,39835.4637847222,2009-01-22,11:07:51
39.930864,116.343105,0,81,39835.4638425926,2009-01-22,11:07:56
39.930882,116.343045,0,73,39835.4638888889,2009-01-22,11:08:00
39.930885,116.342967,0,67,39835.4639236111,2009-01-22,11:08:03
39.930867,116.342912,0,60,39835.4639699074,2009-01-22,11:08:07
39.93086,116.342815,0,55,39835.4639930556,2009-01-22,11:08:09
39.930874,116.342748,0,50,39835.4640046296,2009-01-22,11:08:10
39.93089,116.342685,0,43,39835.4640277778,2009-01-22,11:08:12
39.930885,116.342631,0,36,39835.4640740741,2009-01-22,11:08:16
39.930872,116.342578,0,29,39835.4641087963,2009-01-22,11:08:19
39.930867,116.342509,0,23,39835.4641319444,2009-01-22,11:08:21
39.930898,116.342468,0,17,39835.4641550926,2009-01-22,11:08:23
39.930902,116.342391,0,11,39835.4641898148,2009-01-22,11:08:26
39.930889,116.342323,0,8,39835.464212963,2009-01-22,11:08:28
39.930876,116.342246,0,4,39835.4642361111,2009-01-22,11:08:30
39.930872,116.342173,0,0,39835.4642708333,2009-01-22,11:08:33
39.930872,116.342102,0,-2,39835.4643055556,2009-01-22,11:08:36
39.930877,116.342041,0,-12,39835.4643518519,2009-01-22,11:08:40
39.930879,116.341979,0,-14,39835.4643865741,2009-01-22,11:08:43
39.930874,116.34192,0,-21,39835.4644212963,2009-01-22,11:08:46
39.930854,116.341851,0,-24,39835.4644560185,2009-01-22,11:08:49
39.930826,116.341784,0,-28,39835.4644907407,2009-01-22,11:08:52
39.930825,116.341726,0,-34,39835.464537037,2009-01-22,11:08:56
39.930854,116.341736,0,-27,39835.4645949074,2009-01-22,11:09:01
39.930886,116.341755,0,-15,39835.4646296296,2009-01-22,11:09:04
39.930905,116.341692,0,-16,39835.4646875,2009-01-22,11:09:09
39.930904,116.34163,0,-15,39835.4647222222,2009-01-22,11:09:12
39.93089,116.341569,0,-18,39835.4647569444,2009-01-22,11:09:15
39.930883,116.341503,0,-20,39835.4648148148,2009-01-22,11:09:20
39.930877,116.341445,0,-25,39835.464849537,2009-01-22,11:09:23
39.930884,116.341384,0,-30,39835.4648958333,2009-01-22,11:09:27
39.930894,116.341325,0,-37,39835.4649421296,2009-01-22,11:09:31
39.930887,116.341256,0,-38,39835.465,2009-01-22,11:09:36
39.930866,116.341204,0,-30,39835.4650462963,2009-01-22,11:09:40
39.930857,116.341146,0,-34,39835.4650694444,2009-01-22,11:09:42
39.930863,116.341072,0,-38,39835.4651273148,2009-01-22,11:09:47
39.930851,116.341003,0,-40,39835.4651851852,2009-01-22,11:09:52
39.930864,116.340953,0,-47,39835.4652314815,2009-01-22,11:09:56
39.930875,116.340888,0,-51,39835.4652893519,2009-01-22,11:10:01
39.930884,116.34082,0,-53,39835.4653240741,2009-01-22,11:10:04
39.930879,116.340747,0,-57,39835.4653587963,2009-01-22,11:10:07
39.930864,116.34066,0,-59,39835.4653935185,2009-01-22,11:10:10
39.930898,116.340611,0,-61,39835.4654282407,2009-01-22,11:10:13
39.930911,116.340545,0,-60,39835.465474537,2009-01-22,11:10:17
39.930905,116.340476,0,-62,39835.4654976852,2009-01-22,11:10:19
39.930883,116.340394,0,-63,39835.4655324074,2009-01-22,11:10:22
39.930882,116.340331,0,-62,39835.4655671296,2009-01-22,11:10:25
39.930885,116.340282,0,-64,39835.465625,2009-01-22,11:10:30
39.930887,116.340222,0,-73,39835.4656712963,2009-01-22,11:10:34
39.930869,116.340164,0,-77,39835.4656944444,2009-01-22,11:10:36
39.930851,116.34011,0,-77,39835.4657175926,2009-01-22,11:10:38
39.930837,116.340047,0,-82,39835.4657523148,2009-01-22,11:10:41
39.930814,116.339989,0,-87,39835.465787037,2009-01-22,11:10:44
39.930799,116.339931,0,-90,39835.4658101852,2009-01-22,11:10:46
39.930805,116.339854,0,-99,39835.4658449074,2009-01-22,11:10:49
39.930791,116.339782,0,-103,39835.4658796296,2009-01-22,11:10:52
39.930781,116.339723,0,-106,39835.4659027778,2009-01-22,11:10:54
39.930765,116.339657,0,-112,39835.4659375,2009-01-22,11:10:57
39.930759,116.339593,0,-116,39835.4659722222,2009-01-22,11:11:00
39.930768,116.339507,0,-121,39835.4660069444,2009-01-22,11:11:03
39.930775,116.339445,0,-127,39835.4660416667,2009-01-22,11:11:06
39.930778,116.339384,0,-131,39835.4660648148,2009-01-22,11:11:08
39.930782,116.339326,0,-136,39835.466087963,2009-01-22,11:11:10
39.930778,116.339267,0,-143,39835.4661226852,2009-01-22,11:11:13
39.930788,116.33921,0,-151,39835.4661574074,2009-01-22,11:11:16
39.930767,116.339158,0,-155,39835.4661805556,2009-01-22,11:11:18
39.930759,116.339085,0,-161,39835.4662268519,2009-01-22,11:11:22
39.930849,116.339041,0,-147,39835.46625,2009-01-22,11:11:24
39.930881,116.338978,0,-137,39835.4663078704,2009-01-22,11:11:29
39.930936,116.338947,0,-128,39835.4663310185,2009-01-22,11:11:31
39.930969,116.338896,0,-123,39835.4663657407,2009-01-22,11:11:34
39.930989,116.338828,0,-122,39835.466412037,2009-01-22,11:11:38
39.93098,116.338753,0,-125,39835.4664583333,2009-01-22,11:11:42
39.930946,116.338684,0,-128,39835.4664930556,2009-01-22,11:11:45
39.930923,116.338626,0,-134,39835.4665277778,2009-01-22,11:11:48
39.930899,116.338547,0,-133,39835.4665625,2009-01-22,11:11:51
39.930889,116.338434,0,-135,39835.4665972222,2009-01-22,11:11:54
39.930877,116.33837,0,-137,39835.4666203704,2009-01-22,11:11:56
39.930866,116.338301,0,-137,39835.4666550926,2009-01-22,11:11:59
39.930875,116.338234,0,-140,39835.4666898148,2009-01-22,11:12:02
39.930898,116.338176,0,-144,39835.466724537,2009-01-22,11:12:05
39.930938,116.338113,0,-147,39835.4667592593,2009-01-22,11:12:08
39.930965,116.338038,0,-149,39835.4667824074,2009-01-22,11:12:10
39.930968,116.33797,0,-148,39835.4668055556,2009-01-22,11:12:12
39.930967,116.337904,0,-147,39835.4668171296,2009-01-22,11:12:13
39.930963,116.337825,0,-142,39835.4668402778,2009-01-22,11:12:15
39.930972,116.337737,0,-140,39835.466875,2009-01-22,11:12:18
39.931,116.337685,0,-141,39835.4669212963,2009-01-22,11:12:22
39.931001,116.337621,0,-145,39835.4669791667,2009-01-22,11:12:27
39.930972,116.337567,0,-149,39835.4670138889,2009-01-22,11:12:30
39.930926,116.337527,0,-153,39835.467037037,2009-01-22,11:12:32
39.930879,116.337483,0,-155,39835.4670601852,2009-01-22,11:12:34
39.930845,116.337441,0,-158,39835.4670949074,2009-01-22,11:12:37
39.930788,116.337406,0,-164,39835.4671412037,2009-01-22,11:12:41
39.930748,116.337375,0,-167,39835.4671643519,2009-01-22,11:12:43
39.930707,116.337361,0,-173,39835.4671990741,2009-01-22,11:12:46
39.930722,116.337322,0,-182,39835.4672569444,2009-01-22,11:12:51
39.930765,116.337326,0,-187,39835.4673148148,2009-01-22,11:12:56
39.930723,116.337696,0,-174,39835.4676273148,2009-01-22,11:13:23
39.930687,116.337716,0,-173,39835.467974537,2009-01-22,11:13:53
39.930634,116.337637,0,-168,39835.4679861111,2009-01-22,11:13:54
39.930435,116.337518,0,-161,39835.4679976852,2009-01-22,11:13:55
39.930374,116.337505,0,-159,39835.4680092593,2009-01-22,11:13:56
39.930274,116.337224,0,-147,39835.4680208333,2009-01-22,11:13:57
39.930151,116.336931,0,-143,39835.4680324074,2009-01-22,11:13:58
39.930092,116.336949,0,-136,39835.4680555556,2009-01-22,11:14:00
39.930053,116.336923,0,-130,39835.4680902778,2009-01-22,11:14:03
39.930005,116.336885,0,-125,39835.4681365741,2009-01-22,11:14:07
39.929953,116.336875,0,-119,39835.4681712963,2009-01-22,11:14:10
39.929908,116.336884,0,-106,39835.4682060185,2009-01-22,11:14:13
39.929866,116.336872,0,-99,39835.4682407407,2009-01-22,11:14:16
39.929798,116.336829,0,-86,39835.468275463,2009-01-22,11:14:19
39.929762,116.336797,0,-76,39835.4682986111,2009-01-22,11:14:21
39.929705,116.336834,0,-65,39835.4683333333,2009-01-22,11:14:24
39.929686,116.336833,0,-48,39835.4683680556,2009-01-22,11:14:27
39.929651,116.336792,0,-37,39835.4684259259,2009-01-22,11:14:32
39.929632,116.336741,0,-30,39835.4684837963,2009-01-22,11:14:37
39.929602,116.336741,0,-21,39835.4685416667,2009-01-22,11:14:42
39.929558,116.336748,0,-11,39835.468587963,2009-01-22,11:14:46
39.929507,116.336736,0,-2,39835.4686226852,2009-01-22,11:14:49
39.92946,116.336725,0,0,39835.4686574074,2009-01-22,11:14:52
39.929414,116.336734,0,6,39835.4687037037,2009-01-22,11:14:56
39.929393,116.336727,0,9,39835.4687615741,2009-01-22,11:15:01
39.92935,116.336747,0,12,39835.4688194444,2009-01-22,11:15:06
39.929299,116.336769,0,16,39835.4688657407,2009-01-22,11:15:10
39.929248,116.33675,0,19,39835.468912037,2009-01-22,11:15:14
39.929184,116.336711,0,22,39835.4689467593,2009-01-22,11:15:17
39.929126,116.336709,0,25,39835.4689930556,2009-01-22,11:15:21
39.929077,116.336689,0,31,39835.4690393518,2009-01-22,11:15:25
39.929033,116.336662,0,37,39835.4690856481,2009-01-22,11:15:29
39.928983,116.336635,0,38,39835.4691319444,2009-01-22,11:15:33
39.928945,116.336604,0,40,39835.4691782407,2009-01-22,11:15:37
39.928909,116.336606,0,49,39835.4692361111,2009-01-22,11:15:42
39.928861,116.336606,0,54,39835.4692708333,2009-01-22,11:15:45
39.928753,116.336627,0,57,39835.4693634259,2009-01-22,11:15:53
39.928654,116.336594,0,54,39835.4694444444,2009-01-22,11:16:00
39.928623,116.336639,0,54,39835.4694907407,2009-01-22,11:16:04
39.928566,116.336638,0,52,39835.4695486111,2009-01-22,11:16:09
39.928506,116.336589,0,54,39835.4695833333,2009-01-22,11:16:12
39.928462,116.336562,0,56,39835.4696064815,2009-01-22,11:16:14
39.928406,116.33654,0,61,39835.4696412037,2009-01-22,11:16:17
39.928364,116.336512,0,63,39835.4696643518,2009-01-22,11:16:19
39.928326,116.336478,0,65,39835.4696875,2009-01-22,11:16:21
39.928284,116.336568,0,71,39835.4697453704,2009-01-22,11:16:26
39.928237,116.336626,0,72,39835.4697569444,2009-01-22,11:16:27
39.928202,116.336588,0,73,39835.4697685185,2009-01-22,11:16:28
39.928168,116.336732,0,74,39835.4697800926,2009-01-22,11:16:29
39.928129,116.33678,0,76,39835.4698032407,2009-01-22,11:16:31
39.92808,116.336789,0,76,39835.469837963,2009-01-22,11:16:34
39.92803,116.336775,0,78,39835.4698726852,2009-01-22,11:16:37
39.927983,116.336764,0,81,39835.4699074074,2009-01-22,11:16:40
39.92793,116.336734,0,84,39835.4699537037,2009-01-22,11:16:44
39.927877,116.3367,0,90,39835.47,2009-01-22,11:16:48
39.927835,116.336664,0,88,39835.4700231481,2009-01-22,11:16:50
39.92778,116.336626,0,92,39835.4700578704,2009-01-22,11:16:53
39.927746,116.336583,0,99,39835.4700925926,2009-01-22,11:16:56
39.927702,116.33656,0,103,39835.4701273148,2009-01-22,11:16:59
39.927674,116.336532,0,103,39835.4701851852,2009-01-22,11:17:04
39.927621,116.336522,0,107,39835.4702430556,2009-01-22,11:17:09
39.927551,116.336765,0,106,39835.4702662037,2009-01-22,11:17:11
39.927509,116.336817,0,106,39835.4702893518,2009-01-22,11:17:13
39.927463,116.336798,0,110,39835.4703356481,2009-01-22,11:17:17
39.927423,116.336763,0,112,39835.4703819444,2009-01-22,11:17:21
39.927379,116.336719,0,112,39835.4704282407,2009-01-22,11:17:25
39.927351,116.336674,0,114,39835.4704861111,2009-01-22,11:17:30
39.927342,116.33661,0,110,39835.4705324074,2009-01-22,11:17:34
39.927283,116.336612,0,114,39835.4705902778,2009-01-22,11:17:39
39.927242,116.336645,0,115,39835.4706018518,2009-01-22,11:17:40
39.927192,116.336654,0,114,39835.4706365741,2009-01-22,11:17:43
39.927128,116.336665,0,114,39835.4706828704,2009-01-22,11:17:47
39.927065,116.336679,0,111,39835.4707175926,2009-01-22,11:17:50
39.927019,116.336672,0,108,39835.4707638889,2009-01-22,11:17:54
39.927012,116.336641,0,106,39835.4708217593,2009-01-22,11:17:59
39.926986,116.336617,0,106,39835.4708796296,2009-01-22,11:18:04
39.926982,116.336578,0,108,39835.4709375,2009-01-22,11:18:09
39.926999,116.336539,0,108,39835.4709953704,2009-01-22,11:18:14
39.92704,116.336506,0,109,39835.4710532407,2009-01-22,11:18:19
39.927069,116.336451,0,110,39835.471099537,2009-01-22,11:18:23
39.927056,116.33638,0,112,39835.4711458333,2009-01-22,11:18:27
39.927047,116.336313,0,113,39835.4711921296,2009-01-22,11:18:31
39.927033,116.336247,0,113,39835.4712152778,2009-01-22,11:18:33
39.927041,116.336173,0,114,39835.47125,2009-01-22,11:18:36
39.927077,116.336108,0,115,39835.4712962963,2009-01-22,11:18:40
39.927119,116.336063,0,116,39835.4713310185,2009-01-22,11:18:43
39.927124,116.335998,0,116,39835.4713888889,2009-01-22,11:18:48
39.92708,116.335961,0,115,39835.4714236111,2009-01-22,11:18:51
39.926982,116.335973,0,115,39835.4714351852,2009-01-22,11:18:52
39.926937,116.335984,0,115,39835.4714467593,2009-01-22,11:18:53
39.926881,116.336006,0,117,39835.4714814815,2009-01-22,11:18:56
39.926833,116.336031,0,119,39835.4715046296,2009-01-22,11:18:58
39.92678,116.33606,0,123,39835.4715393518,2009-01-22,11:19:01
39.926733,116.336073,0,125,39835.4715740741,2009-01-22,11:19:04
39.926675,116.336079,0,125,39835.4716087963,2009-01-22,11:19:07
39.926627,116.336081,0,122,39835.4716435185,2009-01-22,11:19:10
39.926583,116.336091,0,123,39835.4716782407,2009-01-22,11:19:13
39.92653,116.336115,0,127,39835.471724537,2009-01-22,11:19:17
39.926488,116.336115,0,132,39835.4717824074,2009-01-22,11:19:22
39.926459,116.336123,0,137,39835.4718402778,2009-01-22,11:19:27
39.926468,116.33619,0,139,39835.471875,2009-01-22,11:19:30
39.92651,116.336232,0,143,39835.4718981481,2009-01-22,11:19:32
39.926539,116.336273,0,149,39835.4719560185,2009-01-22,11:19:37
39.926515,116.336306,0,152,39835.4720138889,2009-01-22,11:19:42
39.926488,116.336361,0,155,39835.4720601852,2009-01-22,11:19:46
39.926473,116.336357,0,158,39835.4721180556,2009-01-22,11:19:51
39.926456,116.336368,0,161,39835.4721759259,2009-01-22,11:19:56
39.96597,116.315254,0,306,39835.5551967593,2009-01-22,13:19:29
39.966006,116.315304,0,316,39835.5552083333,2009-01-22,13:19:30
39.965945,116.315354,0,208,39835.5552199074,2009-01-22,13:19:31
39.965942,116.315319,0,249,39835.5552430556,2009-01-22,13:19:33
39.965953,116.315316,0,228,39835.5552662037,2009-01-22,13:19:35
39.96594,116.315294,0,202,39835.5553240741,2009-01-22,13:19:40
39.965957,116.315271,0,173,39835.5553819444,2009-01-22,13:19:45
39.965964,116.315263,0,138,39835.5553935185,2009-01-22,13:19:46
39.965967,116.315214,0,115,39835.5554166667,2009-01-22,13:19:48
39.96598,116.315157,0,113,39835.555462963,2009-01-22,13:19:52
39.965976,116.315096,0,123,39835.5554976852,2009-01-22,13:19:55
39.965941,116.315044,0,132,39835.5555324074,2009-01-22,13:19:58
39.965916,116.314994,0,139,39835.5555671296,2009-01-22,13:20:01
39.965901,116.314901,0,138,39835.5556134259,2009-01-22,13:20:05
39.965887,116.314844,0,136,39835.5556365741,2009-01-22,13:20:07
39.965869,116.314789,0,133,39835.5556712963,2009-01-22,13:20:10
39.96587,116.314728,0,136,39835.5557291667,2009-01-22,13:20:15
39.96587,116.314666,0,142,39835.555775463,2009-01-22,13:20:19
39.965901,116.31462,0,148,39835.5558333333,2009-01-22,13:20:24
39.965937,116.314591,0,152,39835.5558912037,2009-01-22,13:20:29
39.965989,116.314545,0,161,39835.5559375,2009-01-22,13:20:33
39.966042,116.314536,0,167,39835.5559837963,2009-01-22,13:20:37
39.966068,116.31453,0,174,39835.5560416667,2009-01-22,13:20:42
39.966114,116.314493,0,180,39835.556099537,2009-01-22,13:20:47
39.966161,116.314492,0,184,39835.5561458333,2009-01-22,13:20:51
39.966207,116.314464,0,187,39835.5562037037,2009-01-22,13:20:56
39.966257,116.314483,0,191,39835.5562384259,2009-01-22,13:20:59
39.966308,116.314488,0,196,39835.5562847222,2009-01-22,13:21:03
39.966346,116.314462,0,201,39835.5563194444,2009-01-22,13:21:06
39.966387,116.314439,0,208,39835.5563657407,2009-01-22,13:21:10
39.96642,116.314405,0,215,39835.556412037,2009-01-22,13:21:14
39.96644,116.314386,0,223,39835.5564699074,2009-01-22,13:21:19
39.966469,116.314358,0,228,39835.5565277778,2009-01-22,13:21:24
39.966525,116.31437,0,228,39835.5565740741,2009-01-22,13:21:28
39.966582,116.314365,0,230,39835.5566203704,2009-01-22,13:21:32
39.966637,116.314362,0,233,39835.5566782407,2009-01-22,13:21:37
39.966678,116.31432,0,235,39835.556724537,2009-01-22,13:21:41
39.966722,116.314282,0,235,39835.5567708333,2009-01-22,13:21:45
39.966775,116.314306,0,234,39835.5568055556,2009-01-22,13:21:48
39.966823,116.314306,0,235,39835.5568402778,2009-01-22,13:21:51
39.966869,116.314266,0,236,39835.5568865741,2009-01-22,13:21:55
39.966911,116.314235,0,239,39835.5569328704,2009-01-22,13:21:59
39.966966,116.314208,0,241,39835.5569791667,2009-01-22,13:22:03
39.967006,116.314157,0,241,39835.557025463,2009-01-22,13:22:07
39.967062,116.314162,0,242,39835.5570601852,2009-01-22,13:22:10
39.967105,116.314125,0,244,39835.5571064815,2009-01-22,13:22:14
39.967163,116.314125,0,245,39835.5571527778,2009-01-22,13:22:18
39.967208,116.31413,0,246,39835.5571990741,2009-01-22,13:22:22
39.967243,116.314078,0,247,39835.5572569444,2009-01-22,13:22:27
39.967284,116.314056,0,244,39835.5573032407,2009-01-22,13:22:31
39.96733,116.314087,0,239,39835.5573263889,2009-01-22,13:22:33
39.967354,116.314063,0,240,39835.5573842593,2009-01-22,13:22:38
39.967381,116.314008,0,240,39835.5574305556,2009-01-22,13:22:42
39.967422,116.313985,0,240,39835.5574768518,2009-01-22,13:22:46
39.967481,116.313984,0,240,39835.5575231481,2009-01-22,13:22:50
39.967532,116.313996,0,239,39835.5575694444,2009-01-22,13:22:54
39.967576,116.313978,0,243,39835.5576157407,2009-01-22,13:22:58
39.967632,116.313955,0,246,39835.557662037,2009-01-22,13:23:02
39.967675,116.313912,0,249,39835.5576967593,2009-01-22,13:23:05
39.96773,116.31391,0,253,39835.5577430556,2009-01-22,13:23:09
39.967783,116.313907,0,256,39835.5577893518,2009-01-22,13:23:13
39.967843,116.313897,0,259,39835.5578240741,2009-01-22,13:23:16
39.967893,116.313888,0,265,39835.5578703704,2009-01-22,13:23:20
39.967941,116.313927,0,264,39835.5579050926,2009-01-22,13:23:23
39.967969,116.313878,0,260,39835.557962963,2009-01-22,13:23:28
39.968005,116.313846,0,254,39835.5580208333,2009-01-22,13:23:33
39.968048,116.313813,0,257,39835.5580555556,2009-01-22,13:23:36
39.968098,116.313781,0,258,39835.5581018519,2009-01-22,13:23:40
39.968151,116.313817,0,256,39835.5581365741,2009-01-22,13:23:43
39.968191,116.313817,0,251,39835.5581944444,2009-01-22,13:23:48
39.968225,116.313774,0,249,39835.5582523148,2009-01-22,13:23:53
39.968209,116.313707,0,238,39835.558287037,2009-01-22,13:23:56
39.968245,116.313664,0,235,39835.5583449074,2009-01-22,13:24:01
39.968278,116.313616,0,234,39835.5583912037,2009-01-22,13:24:05
39.968314,116.313576,0,233,39835.5584375,2009-01-22,13:24:09
39.968364,116.313572,0,232,39835.5584722222,2009-01-22,13:24:12
39.968421,116.31359,0,230,39835.5585069444,2009-01-22,13:24:15
39.968469,116.313603,0,227,39835.5585416667,2009-01-22,13:24:18
39.968523,116.313589,0,227,39835.558587963,2009-01-22,13:24:22
39.968571,116.313572,0,228,39835.5586458333,2009-01-22,13:24:27
39.96859,116.313518,0,228,39835.5587037037,2009-01-22,13:24:32
39.968638,116.313504,0,228,39835.55875,2009-01-22,13:24:36
39.96869,116.313516,0,228,39835.5588078704,2009-01-22,13:24:41
39.968726,116.313553,0,225,39835.5588194444,2009-01-22,13:24:42
39.968774,116.313577,0,221,39835.5588657407,2009-01-22,13:24:46
39.968821,116.313579,0,220,39835.558900463,2009-01-22,13:24:49
39.968863,116.313581,0,221,39835.5589583333,2009-01-22,13:24:54
39.968905,116.313555,0,219,39835.5590162037,2009-01-22,13:24:59
39.968937,116.313507,0,220,39835.5590740741,2009-01-22,13:25:04
39.968982,116.313484,0,219,39835.5591319444,2009-01-22,13:25:09
39.969008,116.313502,0,217,39835.5591898148,2009-01-22,13:25:14
39.969009,116.313502,0,214,39835.5592476852,2009-01-22,13:25:19
39.969014,116.313501,0,215,39835.5593055556,2009-01-22,13:25:24
39.969014,116.313501,0,215,39835.5593402778,2009-01-22,13:25:27
39.969019,116.3135,0,214,39835.5593634259,2009-01-22,13:25:29
39.969036,116.31353,0,213,39835.5594212963,2009-01-22,13:25:34
39.969053,116.313532,0,212,39835.5594791667,2009-01-22,13:25:39
39.969071,116.313542,0,211,39835.559537037,2009-01-22,13:25:44
39.969064,116.313525,0,210,39835.5595949074,2009-01-22,13:25:49
39.969064,116.313525,0,210,39835.5596296296,2009-01-22,13:25:52
39.969068,116.313522,0,210,39835.5596527778,2009-01-22,13:25:54
39.969075,116.313509,0,210,39835.5597106481,2009-01-22,13:25:59
39.969076,116.313489,0,211,39835.5597685185,2009-01-22,13:26:04
39.969111,116.313511,0,212,39835.5598263889,2009-01-22,13:26:09
39.969105,116.313532,0,212,39835.5598842593,2009-01-22,13:26:14
39.969105,116.313532,0,212,39835.5599189815,2009-01-22,13:26:17
39.96911,116.313535,0,213,39835.5599421296,2009-01-22,13:26:19
39.969108,116.313595,0,215,39835.5599884259,2009-01-22,13:26:23
39.969078,116.313578,0,213,39835.5600462963,2009-01-22,13:26:28
39.969089,116.313547,0,212,39835.5601041667,2009-01-22,13:26:33
39.969127,116.313535,0,213,39835.560162037,2009-01-22,13:26:38
39.969121,116.313549,0,213,39835.5602199074,2009-01-22,13:26:43
39.969069,116.313579,0,211,39835.5602777778,2009-01-22,13:26:48
39.969051,116.313601,0,210,39835.5603356481,2009-01-22,13:26:53
39.969066,116.313573,0,210,39835.5603935185,2009-01-22,13:26:58
39.969084,116.313568,0,210,39835.5604513889,2009-01-22,13:27:03
39.969084,116.313568,0,210,39835.5604861111,2009-01-22,13:27:06
39.969078,116.313569,0,210,39835.5605092593,2009-01-22,13:27:08
39.969081,116.313541,0,209,39835.5605671296,2009-01-22,13:27:13
39.969108,116.313532,0,210,39835.560625,2009-01-22,13:27:18
39.969153,116.31357,0,212,39835.5606712963,2009-01-22,13:27:22
39.969157,116.313581,0,212,39835.5607291667,2009-01-22,13:27:27
39.96914,116.313667,0,217,39835.5607638889,2009-01-22,13:27:30
39.969098,116.313704,0,218,39835.560775463,2009-01-22,13:27:31
39.969044,116.313768,0,220,39835.560787037,2009-01-22,13:27:32
39.968978,116.313823,0,220,39835.5607986111,2009-01-22,13:27:33
39.968893,116.313888,0,222,39835.5608101852,2009-01-22,13:27:34
39.968827,116.313971,0,226,39835.5608217593,2009-01-22,13:27:35
39.968744,116.314043,0,228,39835.5608333333,2009-01-22,13:27:36
39.968654,116.314108,0,229,39835.5608449074,2009-01-22,13:27:37
39.968557,116.314173,0,231,39835.5608564815,2009-01-22,13:27:38
39.968466,116.314241,0,232,39835.5608680556,2009-01-22,13:27:39
39.968373,116.314305,0,234,39835.5608796296,2009-01-22,13:27:40
39.968264,116.31436,0,236,39835.5608912037,2009-01-22,13:27:41
39.968155,116.314416,0,238,39835.5609027778,2009-01-22,13:27:42
39.96805,116.314472,0,240,39835.5609143519,2009-01-22,13:27:43
39.967937,116.314522,0,242,39835.5609259259,2009-01-22,13:27:44
39.967808,116.314581,0,243,39835.5609375,2009-01-22,13:27:45
39.967687,116.314637,0,244,39835.5609490741,2009-01-22,13:27:46
39.967574,116.314683,0,246,39835.5609606481,2009-01-22,13:27:47
39.967464,116.314721,0,247,39835.5609722222,2009-01-22,13:27:48
39.967358,116.314753,0,248,39835.5609837963,2009-01-22,13:27:49
39.967256,116.314787,0,249,39835.5609953704,2009-01-22,13:27:50
39.967148,116.314814,0,250,39835.5610069444,2009-01-22,13:27:51
39.967041,116.314843,0,252,39835.5610185185,2009-01-22,13:27:52
39.966937,116.314864,0,254,39835.5610300926,2009-01-22,13:27:53
39.966846,116.314893,0,256,39835.5610416667,2009-01-22,13:27:54
39.966765,116.314914,0,257,39835.5610532407,2009-01-22,13:27:55
39.966683,116.314934,0,259,39835.5610648148,2009-01-22,13:27:56
39.966602,116.314947,0,260,39835.5610763889,2009-01-22,13:27:57
39.966538,116.314961,0,261,39835.561087963,2009-01-22,13:27:58
39.966467,116.314973,0,262,39835.561099537,2009-01-22,13:27:59
39.966401,116.314989,0,264,39835.5611111111,2009-01-22,13:28:00
39.966339,116.314998,0,265,39835.5611226852,2009-01-22,13:28:01
39.966291,116.315001,0,266,39835.5611342593,2009-01-22,13:28:02
39.966229,116.315005,0,268,39835.5611574074,2009-01-22,13:28:04
39.966184,116.315005,0,272,39835.5612037037,2009-01-22,13:28:08
39.96615,116.31496,0,274,39835.56125,2009-01-22,13:28:12
39.966132,116.314907,0,273,39835.5613078704,2009-01-22,13:28:17
39.966125,116.314914,0,275,39835.5613657407,2009-01-22,13:28:22
39.966125,116.314914,0,275,39835.561400463,2009-01-22,13:28:25
39.966119,116.314919,0,276,39835.5614236111,2009-01-22,13:28:27
39.966134,116.314924,0,277,39835.5614814815,2009-01-22,13:28:32
39.966121,116.314929,0,274,39835.5615393519,2009-01-22,13:28:37
39.966051,116.31494,0,271,39835.5615625,2009-01-22,13:28:39
39.965996,116.314949,0,270,39835.5615740741,2009-01-22,13:28:40
39.965935,116.314959,0,269,39835.5615856481,2009-01-22,13:28:41
39.965869,116.314973,0,268,39835.5615972222,2009-01-22,13:28:42
39.965796,116.314986,0,267,39835.5616087963,2009-01-22,13:28:43
39.965733,116.315,0,265,39835.5616203704,2009-01-22,13:28:44
39.965667,116.315024,0,264,39835.5616319444,2009-01-22,13:28:45
39.965597,116.315049,0,262,39835.5616435185,2009-01-22,13:28:46
39.965524,116.315074,0,261,39835.5616550926,2009-01-22,13:28:47
39.965447,116.3151,0,259,39835.5616666667,2009-01-22,13:28:48
39.965365,116.315133,0,258,39835.5616782407,2009-01-22,13:28:49
39.965276,116.315169,0,257,39835.5616898148,2009-01-22,13:28:50
39.965182,116.315206,0,257,39835.5617013889,2009-01-22,13:28:51
39.965084,116.315243,0,256,39835.561712963,2009-01-22,13:28:52
39.964974,116.315288,0,255,39835.561724537,2009-01-22,13:28:53
39.964865,116.31533,0,254,39835.5617361111,2009-01-22,13:28:54
39.964749,116.315375,0,253,39835.5617476852,2009-01-22,13:28:55
39.964641,116.31542,0,252,39835.5617592593,2009-01-22,13:28:56
39.964534,116.315465,0,251,39835.5617708333,2009-01-22,13:28:57
39.964432,116.315508,0,250,39835.5617824074,2009-01-22,13:28:58
39.964322,116.315558,0,249,39835.5617939815,2009-01-22,13:28:59
39.96421,116.315611,0,248,39835.5618055556,2009-01-22,13:29:00
39.964098,116.315664,0,247,39835.5618171296,2009-01-22,13:29:01
39.963987,116.315713,0,246,39835.5618287037,2009-01-22,13:29:02
39.963876,116.315765,0,246,39835.5618402778,2009-01-22,13:29:03
39.96377,116.315823,0,245,39835.5618518519,2009-01-22,13:29:04
39.963662,116.315876,0,244,39835.5618634259,2009-01-22,13:29:05
39.963555,116.315926,0,244,39835.561875,2009-01-22,13:29:06
39.963446,116.315976,0,243,39835.5618865741,2009-01-22,13:29:07
39.963338,116.316023,0,242,39835.5618981481,2009-01-22,13:29:08
39.963227,116.316067,0,242,39835.5619097222,2009-01-22,13:29:09
39.963106,116.316101,0,241,39835.5619212963,2009-01-22,13:29:10
39.962979,116.316136,0,241,39835.5619328704,2009-01-22,13:29:11
39.962863,116.316171,0,241,39835.5619444444,2009-01-22,13:29:12
39.962744,116.316209,0,240,39835.5619560185,2009-01-22,13:29:13
39.962625,116.316251,0,240,39835.5619675926,2009-01-22,13:29:14
39.962506,116.316295,0,240,39835.5619791667,2009-01-22,13:29:15
39.962386,116.316341,0,240,39835.5619907407,2009-01-22,13:29:16
39.962261,116.316376,0,241,39835.5620023148,2009-01-22,13:29:17
39.962135,116.316414,0,242,39835.5620138889,2009-01-22,13:29:18
39.962016,116.316447,0,243,39835.562025463,2009-01-22,13:29:19
39.961892,116.316482,0,244,39835.562037037,2009-01-22,13:29:20
39.961771,116.316511,0,245,39835.5620486111,2009-01-22,13:29:21
39.961637,116.31653,0,245,39835.5620601852,2009-01-22,13:29:22
39.961491,116.316546,0,246,39835.5620717593,2009-01-22,13:29:23
39.961344,116.316561,0,246,39835.5620833333,2009-01-22,13:29:24
39.961195,116.316579,0,246,39835.5620949074,2009-01-22,13:29:25
39.961046,116.316595,0,246,39835.5621064815,2009-01-22,13:29:26
39.9609,116.316608,0,245,39835.5621180556,2009-01-22,13:29:27
39.960767,116.316622,0,244,39835.5621296296,2009-01-22,13:29:28
39.96063,116.316634,0,243,39835.5621412037,2009-01-22,13:29:29
39.960492,116.316639,0,241,39835.5621527778,2009-01-22,13:29:30
39.960339,116.316648,0,243,39835.5621643519,2009-01-22,13:29:31
39.960203,116.316665,0,243,39835.5621759259,2009-01-22,13:29:32
39.960086,116.316696,0,245,39835.5621875,2009-01-22,13:29:33
39.95997,116.316701,0,243,39835.5621990741,2009-01-22,13:29:34
39.959873,116.316728,0,245,39835.5622106481,2009-01-22,13:29:35
39.959771,116.316729,0,243,39835.5622222222,2009-01-22,13:29:36
39.959676,116.316732,0,242,39835.5622337963,2009-01-22,13:29:37
39.959597,116.316747,0,242,39835.5622453704,2009-01-22,13:29:38
39.959531,116.316769,0,242,39835.5622569444,2009-01-22,13:29:39
39.959475,116.31679,0,242,39835.5622685185,2009-01-22,13:29:40
39.959406,116.316843,0,242,39835.5622916667,2009-01-22,13:29:42
39.95933,116.316866,0,243,39835.5623148148,2009-01-22,13:29:44
39.959259,116.316884,0,239,39835.562337963,2009-01-22,13:29:46
39.959211,116.316931,0,242,39835.5623611111,2009-01-22,13:29:48
39.959223,116.316925,0,240,39835.5624189815,2009-01-22,13:29:53
39.959173,116.316915,0,240,39835.5624652778,2009-01-22,13:29:57
39.95914,116.316963,0,249,39835.5624768519,2009-01-22,13:29:58
39.959104,116.317005,0,257,39835.5624884259,2009-01-22,13:29:59
39.959027,116.317032,0,258,39835.5625115741,2009-01-22,13:30:01
39.959006,116.317103,0,266,39835.5625231481,2009-01-22,13:30:02
39.958984,116.317171,0,275,39835.5625347222,2009-01-22,13:30:03
39.95896,116.317246,0,283,39835.5625462963,2009-01-22,13:30:04
39.958944,116.317323,0,291,39835.5625578704,2009-01-22,13:30:05
39.958915,116.317373,0,293,39835.5625694444,2009-01-22,13:30:06
39.958888,116.317452,0,303,39835.5625810185,2009-01-22,13:30:07
39.958854,116.317496,0,309,39835.5625925926,2009-01-22,13:30:08
39.958797,116.317585,0,317,39835.5626041667,2009-01-22,13:30:09
39.958739,116.317692,0,326,39835.5626157407,2009-01-22,13:30:10
39.958694,116.317838,0,335,39835.5626273148,2009-01-22,13:30:11
39.958635,116.317968,0,337,39835.5626388889,2009-01-22,13:30:12
39.958572,116.318086,0,340,39835.562650463,2009-01-22,13:30:13
39.95851,116.318211,0,342,39835.562662037,2009-01-22,13:30:14
39.958413,116.318204,0,343,39835.5626736111,2009-01-22,13:30:15
39.958316,116.318151,0,345,39835.5626851852,2009-01-22,13:30:16
39.958152,116.318116,0,347,39835.5626967593,2009-01-22,13:30:17
39.958046,116.31805,0,348,39835.5627083333,2009-01-22,13:30:18
39.957942,116.317999,0,350,39835.5627199074,2009-01-22,13:30:19
39.957775,116.317966,0,352,39835.5627314815,2009-01-22,13:30:20
39.957593,116.31792,0,355,39835.5627430556,2009-01-22,13:30:21
39.957412,116.31787,0,358,39835.5627546296,2009-01-22,13:30:22
39.95724,116.317822,0,362,39835.5627662037,2009-01-22,13:30:23
39.957106,116.317796,0,365,39835.5627777778,2009-01-22,13:30:24
39.956975,116.317783,0,368,39835.5627893518,2009-01-22,13:30:25
39.956849,116.317775,0,371,39835.5628009259,2009-01-22,13:30:26
39.956733,116.317764,0,372,39835.5628125,2009-01-22,13:30:27
39.956628,116.317749,0,374,39835.5628240741,2009-01-22,13:30:28
39.956548,116.317733,0,375,39835.5628356481,2009-01-22,13:30:29
39.956476,116.31772,0,377,39835.5628472222,2009-01-22,13:30:30
39.956421,116.317712,0,379,39835.5628587963,2009-01-22,13:30:31
39.956383,116.317665,0,379,39835.5628703704,2009-01-22,13:30:32
39.956323,116.317624,0,381,39835.5628935185,2009-01-22,13:30:34
39.956307,116.317533,0,378,39835.5629050926,2009-01-22,13:30:35
39.956289,116.317478,0,376,39835.5629282407,2009-01-22,13:30:37
39.95629,116.317431,0,376,39835.5629861111,2009-01-22,13:30:42
39.9563,116.31739,0,377,39835.5630439815,2009-01-22,13:30:47
39.956297,116.317359,0,376,39835.5631018518,2009-01-22,13:30:52
39.956253,116.31733,0,374,39835.5631481481,2009-01-22,13:30:56
39.956179,116.317297,0,371,39835.5631712963,2009-01-22,13:30:58
39.956118,116.317287,0,370,39835.5631828704,2009-01-22,13:30:59
39.956051,116.317284,0,369,39835.5631944444,2009-01-22,13:31:00
39.955983,116.317285,0,367,39835.5632060185,2009-01-22,13:31:01
39.955915,116.317289,0,364,39835.5632175926,2009-01-22,13:31:02
39.955838,116.317296,0,362,39835.5632291667,2009-01-22,13:31:03
39.955758,116.3173,0,361,39835.5632407407,2009-01-22,13:31:04
39.955672,116.317307,0,359,39835.5632523148,2009-01-22,13:31:05
39.955581,116.317311,0,358,39835.5632638889,2009-01-22,13:31:06
39.955488,116.317311,0,357,39835.563275463,2009-01-22,13:31:07
39.955391,116.317314,0,355,39835.563287037,2009-01-22,13:31:08
39.955298,116.317322,0,353,39835.5632986111,2009-01-22,13:31:09
39.955205,116.317336,0,351,39835.5633101852,2009-01-22,13:31:10
39.955104,116.31735,0,350,39835.5633217593,2009-01-22,13:31:11
39.955003,116.317368,0,348,39835.5633333333,2009-01-22,13:31:12
39.954894,116.317398,0,346,39835.5633449074,2009-01-22,13:31:13
39.954781,116.317419,0,344,39835.5633564815,2009-01-22,13:31:14
39.954671,116.317432,0,341,39835.5633680556,2009-01-22,13:31:15
39.954557,116.317447,0,338,39835.5633796296,2009-01-22,13:31:16
39.954447,116.317455,0,336,39835.5633912037,2009-01-22,13:31:17
39.954337,116.31746,0,334,39835.5634027778,2009-01-22,13:31:18
39.954229,116.317465,0,331,39835.5634143518,2009-01-22,13:31:19
39.954119,116.317469,0,329,39835.5634259259,2009-01-22,13:31:20
39.954014,116.317471,0,327,39835.5634375,2009-01-22,13:31:21
39.953913,116.317469,0,323,39835.5634490741,2009-01-22,13:31:22
39.953814,116.317468,0,319,39835.5634606481,2009-01-22,13:31:23
39.953712,116.317473,0,316,39835.5634722222,2009-01-22,13:31:24
39.95361,116.317481,0,313,39835.5634837963,2009-01-22,13:31:25
39.953506,116.317488,0,310,39835.5634953704,2009-01-22,13:31:26
39.953402,116.317495,0,308,39835.5635069444,2009-01-22,13:31:27
39.953295,116.317509,0,307,39835.5635185185,2009-01-22,13:31:28
39.953192,116.317528,0,306,39835.5635300926,2009-01-22,13:31:29
39.953094,116.317537,0,305,39835.5635416667,2009-01-22,13:31:30
39.953,116.317551,0,304,39835.5635532407,2009-01-22,13:31:31
39.952905,116.317561,0,303,39835.5635648148,2009-01-22,13:31:32
39.952808,116.317571,0,301,39835.5635763889,2009-01-22,13:31:33
39.952719,116.317581,0,299,39835.563587963,2009-01-22,13:31:34
39.952633,116.31759,0,297,39835.563599537,2009-01-22,13:31:35
39.952546,116.317603,0,296,39835.5636111111,2009-01-22,13:31:36
39.952465,116.317629,0,299,39835.5636226852,2009-01-22,13:31:37
39.952385,116.317651,0,297,39835.5636342593,2009-01-22,13:31:38
39.952307,116.317668,0,296,39835.5636458333,2009-01-22,13:31:39
39.952242,116.317728,0,307,39835.5636574074,2009-01-22,13:31:40
39.952174,116.317737,0,305,39835.5636689815,2009-01-22,13:31:41
39.952109,116.317748,0,302,39835.5636805556,2009-01-22,13:31:42
39.952061,116.317753,0,300,39835.5636921296,2009-01-22,13:31:43
39.952015,116.317759,0,298,39835.5637037037,2009-01-22,13:31:44
39.951927,116.317774,0,294,39835.5637268518,2009-01-22,13:31:46
39.951873,116.317784,0,293,39835.5637384259,2009-01-22,13:31:47
39.951815,116.317791,0,291,39835.56375,2009-01-22,13:31:48
39.95175,116.317802,0,290,39835.5637615741,2009-01-22,13:31:49
39.951685,116.317811,0,288,39835.5637731481,2009-01-22,13:31:50
39.951614,116.317817,0,286,39835.5637847222,2009-01-22,13:31:51
39.95155,116.317822,0,284,39835.5637962963,2009-01-22,13:31:52
39.95149,116.317823,0,282,39835.5638078704,2009-01-22,13:31:53
39.951432,116.317823,0,279,39835.5638194444,2009-01-22,13:31:54
39.951382,116.317813,0,276,39835.5638310185,2009-01-22,13:31:55
39.951313,116.317777,0,270,39835.5638541667,2009-01-22,13:31:57
39.951298,116.317724,0,264,39835.5638888889,2009-01-22,13:32:00
39.95134,116.317691,0,259,39835.5639236111,2009-01-22,13:32:03
39.951376,116.317666,0,248,39835.5639814815,2009-01-22,13:32:08
39.951331,116.317616,0,236,39835.5640277778,2009-01-22,13:32:12
39.951287,116.317657,0,232,39835.5640509259,2009-01-22,13:32:14
39.951244,116.317688,0,231,39835.5640625,2009-01-22,13:32:15
39.951179,116.317703,0,230,39835.5640740741,2009-01-22,13:32:16
39.951106,116.317718,0,229,39835.5640856481,2009-01-22,13:32:17
39.951026,116.317735,0,228,39835.5640972222,2009-01-22,13:32:18
39.950939,116.31775,0,227,39835.5641087963,2009-01-22,13:32:19
39.950839,116.317756,0,227,39835.5641203704,2009-01-22,13:32:20
39.950732,116.317768,0,228,39835.5641319444,2009-01-22,13:32:21
39.950642,116.317791,0,226,39835.5641435185,2009-01-22,13:32:22
39.950552,116.31782,0,225,39835.5641550926,2009-01-22,13:32:23
39.950454,116.317848,0,224,39835.5641666667,2009-01-22,13:32:24
39.950355,116.317887,0,225,39835.5641782407,2009-01-22,13:32:25
39.950253,116.317914,0,225,39835.5641898148,2009-01-22,13:32:26
39.95015,116.31794,0,225,39835.5642013889,2009-01-22,13:32:27
39.950049,116.317967,0,225,39835.564212963,2009-01-22,13:32:28
39.949944,116.317997,0,226,39835.564224537,2009-01-22,13:32:29
39.949835,116.31802,0,224,39835.5642361111,2009-01-22,13:32:30
39.949723,116.318044,0,223,39835.5642476852,2009-01-22,13:32:31
39.949613,116.318065,0,222,39835.5642592593,2009-01-22,13:32:32
39.949505,116.318082,0,223,39835.5642708333,2009-01-22,13:32:33
39.949393,116.318092,0,223,39835.5642824074,2009-01-22,13:32:34
39.949279,116.318107,0,224,39835.5642939815,2009-01-22,13:32:35
39.94916,116.318126,0,226,39835.5643055556,2009-01-22,13:32:36
39.949042,116.318147,0,229,39835.5643171296,2009-01-22,13:32:37
39.948918,116.318165,0,232,39835.5643287037,2009-01-22,13:32:38
39.948786,116.31818,0,233,39835.5643402778,2009-01-22,13:32:39
39.94866,116.318192,0,233,39835.5643518518,2009-01-22,13:32:40
39.948536,116.318201,0,231,39835.5643634259,2009-01-22,13:32:41
39.948414,116.318211,0,230,39835.564375,2009-01-22,13:32:42
39.948294,116.318233,0,232,39835.5643865741,2009-01-22,13:32:43
39.94818,116.318255,0,232,39835.5643981481,2009-01-22,13:32:44
39.948073,116.318279,0,234,39835.5644097222,2009-01-22,13:32:45
39.947976,116.318315,0,236,39835.5644212963,2009-01-22,13:32:46
39.94788,116.318341,0,236,39835.5644328704,2009-01-22,13:32:47
39.947789,116.318371,0,238,39835.5644444444,2009-01-22,13:32:48
39.947703,116.318414,0,241,39835.5644560185,2009-01-22,13:32:49
39.947617,116.318436,0,241,39835.5644675926,2009-01-22,13:32:50
39.947533,116.318469,0,242,39835.5644791667,2009-01-22,13:32:51
39.947456,116.318514,0,245,39835.5644907407,2009-01-22,13:32:52
39.947388,116.318571,0,252,39835.5645023148,2009-01-22,13:32:53
39.947321,116.318596,0,254,39835.5645138889,2009-01-22,13:32:54
39.94726,116.318619,0,255,39835.564525463,2009-01-22,13:32:55
39.9472,116.31864,0,257,39835.564537037,2009-01-22,13:32:56
39.94714,116.318657,0,258,39835.5645486111,2009-01-22,13:32:57
39.947075,116.31867,0,259,39835.5645601852,2009-01-22,13:32:58
39.947006,116.318679,0,260,39835.5645717593,2009-01-22,13:32:59
39.946935,116.318683,0,261,39835.5645833333,2009-01-22,13:33:00
39.946858,116.318689,0,263,39835.5645949074,2009-01-22,13:33:01
39.94678,116.318691,0,264,39835.5646064815,2009-01-22,13:33:02
39.9467,116.318694,0,265,39835.5646180556,2009-01-22,13:33:03
39.946616,116.318703,0,267,39835.5646296296,2009-01-22,13:33:04
39.946523,116.318717,0,269,39835.5646412037,2009-01-22,13:33:05
39.946418,116.318729,0,270,39835.5646527778,2009-01-22,13:33:06
39.946306,116.318737,0,271,39835.5646643518,2009-01-22,13:33:07
39.946194,116.318749,0,273,39835.5646759259,2009-01-22,13:33:08
39.94608,116.318767,0,274,39835.5646875,2009-01-22,13:33:09
39.945961,116.318789,0,276,39835.5646990741,2009-01-22,13:33:10
39.945837,116.318805,0,277,39835.5647106481,2009-01-22,13:33:11
39.945713,116.318818,0,279,39835.5647222222,2009-01-22,13:33:12
39.94558,116.31882,0,281,39835.5647337963,2009-01-22,13:33:13
39.945448,116.318819,0,282,39835.5647453704,2009-01-22,13:33:14
39.945315,116.318812,0,282,39835.5647569444,2009-01-22,13:33:15
39.945181,116.318815,0,283,39835.5647685185,2009-01-22,13:33:16
39.94505,116.318817,0,283,39835.5647800926,2009-01-22,13:33:17
39.944915,116.318819,0,283,39835.5647916667,2009-01-22,13:33:18
39.944751,116.318822,0,287,39835.5648032407,2009-01-22,13:33:19
39.944609,116.318826,0,288,39835.5648148148,2009-01-22,13:33:20
39.944471,116.318827,0,287,39835.5648263889,2009-01-22,13:33:21
39.944334,116.318834,0,286,39835.564837963,2009-01-22,13:33:22
39.944193,116.318844,0,286,39835.564849537,2009-01-22,13:33:23
39.944049,116.318852,0,286,39835.5648611111,2009-01-22,13:33:24
39.9439,116.318861,0,286,39835.5648726852,2009-01-22,13:33:25
39.943748,116.318868,0,286,39835.5648842593,2009-01-22,13:33:26
39.9436,116.318873,0,286,39835.5648958333,2009-01-22,13:33:27
39.943456,116.318876,0,286,39835.5649074074,2009-01-22,13:33:28
39.943312,116.318882,0,286,39835.5649189815,2009-01-22,13:33:29
39.943172,116.318891,0,285,39835.5649305556,2009-01-22,13:33:30
39.943037,116.318902,0,285,39835.5649421296,2009-01-22,13:33:31
39.942909,116.318912,0,284,39835.5649537037,2009-01-22,13:33:32
39.942796,116.318919,0,283,39835.5649652778,2009-01-22,13:33:33
39.942689,116.318929,0,280,39835.5649768518,2009-01-22,13:33:34
39.942607,116.318938,0,278,39835.5649884259,2009-01-22,13:33:35
39.942531,116.318945,0,275,39835.565,2009-01-22,13:33:36
39.942491,116.318961,0,268,39835.5650231481,2009-01-22,13:33:38
39.94254,116.318961,0,257,39835.5650694444,2009-01-22,13:33:42
39.942538,116.318945,0,254,39835.5651273148,2009-01-22,13:33:47
39.942472,116.318926,0,253,39835.5651851852,2009-01-22,13:33:52
39.94239,116.318952,0,255,39835.5652083333,2009-01-22,13:33:54
39.942322,116.318976,0,256,39835.5652199074,2009-01-22,13:33:55
39.94224,116.318992,0,255,39835.5652314815,2009-01-22,13:33:56
39.94215,116.319011,0,255,39835.5652430556,2009-01-22,13:33:57
39.942053,116.31903,0,255,39835.5652546296,2009-01-22,13:33:58
39.941958,116.31905,0,254,39835.5652662037,2009-01-22,13:33:59
39.941853,116.319075,0,254,39835.5652777778,2009-01-22,13:34:00
39.941743,116.319094,0,254,39835.5652893518,2009-01-22,13:34:01
39.941631,116.319109,0,254,39835.5653009259,2009-01-22,13:34:02
39.941516,116.319123,0,254,39835.5653125,2009-01-22,13:34:03
39.941399,116.319133,0,253,39835.5653240741,2009-01-22,13:34:04
39.941279,116.319128,0,253,39835.5653356481,2009-01-22,13:34:05
39.941156,116.319121,0,253,39835.5653472222,2009-01-22,13:34:06
39.941035,116.319119,0,252,39835.5653587963,2009-01-22,13:34:07
39.940905,116.319132,0,251,39835.5653703704,2009-01-22,13:34:08
39.940776,116.319149,0,251,39835.5653819444,2009-01-22,13:34:09
39.940654,116.319168,0,250,39835.5653935185,2009-01-22,13:34:10
39.940533,116.319184,0,250,39835.5654050926,2009-01-22,13:34:11
39.94041,116.319198,0,249,39835.5654166667,2009-01-22,13:34:12
39.940289,116.319209,0,248,39835.5654282407,2009-01-22,13:34:13
39.940164,116.31922,0,248,39835.5654398148,2009-01-22,13:34:14
39.940045,116.319232,0,247,39835.5654513889,2009-01-22,13:34:15
39.939927,116.319244,0,246,39835.565462963,2009-01-22,13:34:16
39.939815,116.319253,0,246,39835.565474537,2009-01-22,13:34:17
39.939701,116.319261,0,245,39835.5654861111,2009-01-22,13:34:18
39.939585,116.31927,0,244,39835.5654976852,2009-01-22,13:34:19
39.939473,116.319272,0,244,39835.5655092593,2009-01-22,13:34:20
39.939371,116.319275,0,243,39835.5655208333,2009-01-22,13:34:21
39.939267,116.319274,0,242,39835.5655324074,2009-01-22,13:34:22
39.939162,116.319286,0,241,39835.5655439815,2009-01-22,13:34:23
39.939058,116.319305,0,241,39835.5655555556,2009-01-22,13:34:24
39.938956,116.319324,0,241,39835.5655671296,2009-01-22,13:34:25
39.938856,116.319347,0,240,39835.5655787037,2009-01-22,13:34:26
39.938756,116.319373,0,240,39835.5655902778,2009-01-22,13:34:27
39.938656,116.319396,0,240,39835.5656018518,2009-01-22,13:34:28
39.938562,116.319415,0,240,39835.5656134259,2009-01-22,13:34:29
39.938468,116.319431,0,239,39835.565625,2009-01-22,13:34:30
39.938376,116.319451,0,239,39835.5656365741,2009-01-22,13:34:31
39.938285,116.319465,0,239,39835.5656481481,2009-01-22,13:34:32
39.938198,116.319474,0,239,39835.5656597222,2009-01-22,13:34:33
39.938119,116.31948,0,238,39835.5656712963,2009-01-22,13:34:34
39.938038,116.319482,0,237,39835.5656828704,2009-01-22,13:34:35
39.937966,116.319486,0,237,39835.5656944444,2009-01-22,13:34:36
39.937903,116.319483,0,236,39835.5657060185,2009-01-22,13:34:37
39.937852,116.319468,0,235,39835.5657175926,2009-01-22,13:34:38
39.937805,116.319464,0,235,39835.5657291667,2009-01-22,13:34:39
39.937725,116.319452,0,233,39835.5657523148,2009-01-22,13:34:41
39.93768,116.319437,0,230,39835.565775463,2009-01-22,13:34:43
39.937635,116.319436,0,226,39835.5658217593,2009-01-22,13:34:47
39.937588,116.3195,0,220,39835.5658564815,2009-01-22,13:34:50
39.937557,116.319542,0,215,39835.5658912037,2009-01-22,13:34:53
39.937555,116.319528,0,206,39835.5659490741,2009-01-22,13:34:58
39.937569,116.319501,0,202,39835.5660069444,2009-01-22,13:35:03
39.937573,116.319453,0,198,39835.5660648148,2009-01-22,13:35:08
39.9375,116.31944,0,196,39835.5661226852,2009-01-22,13:35:13
39.937454,116.319439,0,196,39835.5661342593,2009-01-22,13:35:14
39.937408,116.319437,0,196,39835.5661458333,2009-01-22,13:35:15
39.937357,116.319434,0,196,39835.5661574074,2009-01-22,13:35:16
39.9373,116.319435,0,196,39835.5661689815,2009-01-22,13:35:17
39.937235,116.319438,0,196,39835.5661805556,2009-01-22,13:35:18
39.937167,116.319444,0,196,39835.5661921296,2009-01-22,13:35:19
39.937095,116.31945,0,195,39835.5662037037,2009-01-22,13:35:20
39.937015,116.31946,0,195,39835.5662152778,2009-01-22,13:35:21
39.936935,116.319468,0,195,39835.5662268519,2009-01-22,13:35:22
39.936847,116.319482,0,196,39835.5662384259,2009-01-22,13:35:23
39.936758,116.319497,0,196,39835.56625,2009-01-22,13:35:24
39.936657,116.319512,0,197,39835.5662615741,2009-01-22,13:35:25
39.936555,116.31953,0,197,39835.5662731482,2009-01-22,13:35:26
39.936449,116.319544,0,198,39835.5662847222,2009-01-22,13:35:27
39.936345,116.319555,0,198,39835.5662962963,2009-01-22,13:35:28
39.936245,116.319568,0,198,39835.5663078704,2009-01-22,13:35:29
39.936149,116.319579,0,199,39835.5663194444,2009-01-22,13:35:30
39.936057,116.319586,0,200,39835.5663310185,2009-01-22,13:35:31
39.935962,116.319583,0,200,39835.5663425926,2009-01-22,13:35:32
39.93587,116.319579,0,200,39835.5663541667,2009-01-22,13:35:33
39.935783,116.319575,0,200,39835.5663657407,2009-01-22,13:35:34
39.935701,116.319572,0,200,39835.5663773148,2009-01-22,13:35:35
39.935622,116.319569,0,200,39835.5663888889,2009-01-22,13:35:36
39.935541,116.319549,0,200,39835.566400463,2009-01-22,13:35:37
39.935465,116.319554,0,202,39835.566412037,2009-01-22,13:35:38
39.93538,116.319539,0,203,39835.5664236111,2009-01-22,13:35:39
39.935291,116.319525,0,204,39835.5664351852,2009-01-22,13:35:40
39.935199,116.319509,0,204,39835.5664467593,2009-01-22,13:35:41
39.935115,116.319501,0,204,39835.5664583333,2009-01-22,13:35:42
39.935041,116.319489,0,204,39835.5664699074,2009-01-22,13:35:43
39.934974,116.319474,0,203,39835.5664814815,2009-01-22,13:35:44
39.934923,116.319459,0,203,39835.5664930556,2009-01-22,13:35:45
39.93485,116.319433,0,203,39835.5665162037,2009-01-22,13:35:47
39.934806,116.319404,0,202,39835.5665393519,2009-01-22,13:35:49
39.934792,116.319354,0,201,39835.5665972222,2009-01-22,13:35:54
39.934749,116.319314,0,199,39835.5666319444,2009-01-22,13:35:57
39.934679,116.319284,0,198,39835.5666550926,2009-01-22,13:35:59
39.934616,116.31926,0,199,39835.5666666667,2009-01-22,13:36:00
39.934559,116.319244,0,198,39835.5666782407,2009-01-22,13:36:01
39.934497,116.319231,0,198,39835.5666898148,2009-01-22,13:36:02
39.934425,116.31922,0,198,39835.5667013889,2009-01-22,13:36:03
39.934342,116.319213,0,197,39835.566712963,2009-01-22,13:36:04
39.934252,116.319204,0,197,39835.566724537,2009-01-22,13:36:05
39.934156,116.319191,0,197,39835.5667361111,2009-01-22,13:36:06
39.934056,116.319166,0,196,39835.5667476852,2009-01-22,13:36:07
39.933945,116.319149,0,197,39835.5667592593,2009-01-22,13:36:08
39.93383,116.319129,0,197,39835.5667708333,2009-01-22,13:36:09
39.933716,116.319111,0,197,39835.5667824074,2009-01-22,13:36:10
39.933597,116.319092,0,197,39835.5667939815,2009-01-22,13:36:11
39.933478,116.319071,0,197,39835.5668055556,2009-01-22,13:36:12
39.93336,116.319051,0,197,39835.5668171296,2009-01-22,13:36:13
39.933249,116.319028,0,197,39835.5668287037,2009-01-22,13:36:14
39.933146,116.319009,0,196,39835.5668402778,2009-01-22,13:36:15
39.933043,116.318995,0,196,39835.5668518519,2009-01-22,13:36:16
39.932944,116.318981,0,196,39835.5668634259,2009-01-22,13:36:17
39.932842,116.318972,0,195,39835.566875,2009-01-22,13:36:18
39.932738,116.31896,0,193,39835.5668865741,2009-01-22,13:36:19
39.932633,116.318949,0,192,39835.5668981481,2009-01-22,13:36:20
39.932529,116.318938,0,191,39835.5669097222,2009-01-22,13:36:21
39.932428,116.318935,0,190,39835.5669212963,2009-01-22,13:36:22
39.932327,116.318929,0,189,39835.5669328704,2009-01-22,13:36:23
39.932224,116.31892,0,189,39835.5669444444,2009-01-22,13:36:24
39.932123,116.318909,0,190,39835.5669560185,2009-01-22,13:36:25
39.932024,116.31891,0,189,39835.5669675926,2009-01-22,13:36:26
39.931931,116.318918,0,187,39835.5669791667,2009-01-22,13:36:27
39.931848,116.318927,0,186,39835.5669907407,2009-01-22,13:36:28
39.931777,116.318934,0,184,39835.5670023148,2009-01-22,13:36:29
39.931715,116.318946,0,183,39835.5670138889,2009-01-22,13:36:30
39.931666,116.31896,0,181,39835.567025463,2009-01-22,13:36:31
39.931635,116.319063,0,193,39835.567037037,2009-01-22,13:36:32
39.931626,116.319097,0,189,39835.5670949074,2009-01-22,13:36:37
39.931656,116.319108,0,188,39835.5671527778,2009-01-22,13:36:42
39.931685,116.319118,0,188,39835.5672106481,2009-01-22,13:36:47
39.931697,116.319134,0,189,39835.5672685185,2009-01-22,13:36:52
39.931701,116.319156,0,189,39835.5673263889,2009-01-22,13:36:57
39.931702,116.319196,0,188,39835.5673842593,2009-01-22,13:37:02
39.931715,116.319216,0,188,39835.5674421296,2009-01-22,13:37:07
39.931735,116.319196,0,187,39835.5675,2009-01-22,13:37:12
39.931742,116.319167,0,186,39835.5675578704,2009-01-22,13:37:17
39.931744,116.319147,0,185,39835.5676157407,2009-01-22,13:37:22
39.931744,116.319147,0,185,39835.567650463,2009-01-22,13:37:25
39.931737,116.319144,0,184,39835.5676736111,2009-01-22,13:37:27
39.931677,116.319187,0,183,39835.5677083333,2009-01-22,13:37:30
39.931608,116.319219,0,182,39835.5677314815,2009-01-22,13:37:32
39.931525,116.319239,0,180,39835.5677546296,2009-01-22,13:37:34
39.93147,116.319272,0,180,39835.5677662037,2009-01-22,13:37:35
39.931416,116.319304,0,179,39835.5677777778,2009-01-22,13:37:36
39.931364,116.319355,0,179,39835.5677893519,2009-01-22,13:37:37
39.931322,116.319399,0,179,39835.5678009259,2009-01-22,13:37:38
39.931285,116.319452,0,179,39835.5678125,2009-01-22,13:37:39
39.931247,116.319509,0,180,39835.5678240741,2009-01-22,13:37:40
39.931221,116.319581,0,180,39835.5678356481,2009-01-22,13:37:41
39.9312,116.319645,0,180,39835.5678472222,2009-01-22,13:37:42
39.93118,116.319715,0,180,39835.5678587963,2009-01-22,13:37:43
39.931143,116.319797,0,179,39835.5678703704,2009-01-22,13:37:44
39.931122,116.319874,0,179,39835.5678819444,2009-01-22,13:37:45
39.931113,116.31995,0,180,39835.5678935185,2009-01-22,13:37:46
39.931105,116.320036,0,180,39835.5679050926,2009-01-22,13:37:47
39.931097,116.320122,0,180,39835.5679166667,2009-01-22,13:37:48
39.931096,116.320198,0,180,39835.5679282407,2009-01-22,13:37:49
39.931093,116.320275,0,180,39835.5679398148,2009-01-22,13:37:50
39.931096,116.320357,0,182,39835.5679513889,2009-01-22,13:37:51
39.931105,116.320435,0,182,39835.567962963,2009-01-22,13:37:52
39.931116,116.320511,0,183,39835.567974537,2009-01-22,13:37:53
39.931131,116.320571,0,183,39835.5679861111,2009-01-22,13:37:54
39.931158,116.320667,0,183,39835.5680092593,2009-01-22,13:37:56
39.931163,116.32068,0,177,39835.5680671296,2009-01-22,13:38:01
39.931181,116.320738,0,172,39835.5681018519,2009-01-22,13:38:04
39.931189,116.320807,0,174,39835.5681134259,2009-01-22,13:38:05
39.931171,116.320867,0,172,39835.568125,2009-01-22,13:38:06
39.931143,116.320942,0,171,39835.5681365741,2009-01-22,13:38:07
39.931132,116.321041,0,170,39835.5681481481,2009-01-22,13:38:08
39.931101,116.321134,0,169,39835.5681597222,2009-01-22,13:38:09
39.931063,116.321231,0,167,39835.5681712963,2009-01-22,13:38:10
39.931045,116.321346,0,168,39835.5681828704,2009-01-22,13:38:11
39.931015,116.321446,0,168,39835.5681944444,2009-01-22,13:38:12
39.930986,116.321547,0,166,39835.5682060185,2009-01-22,13:38:13
39.930985,116.321672,0,166,39835.5682175926,2009-01-22,13:38:14
39.93096,116.321774,0,164,39835.5682291667,2009-01-22,13:38:15
39.930947,116.32188,0,160,39835.5682407407,2009-01-22,13:38:16
39.930944,116.321984,0,157,39835.5682523148,2009-01-22,13:38:17
39.930939,116.322086,0,154,39835.5682638889,2009-01-22,13:38:18
39.930938,116.322191,0,152,39835.568275463,2009-01-22,13:38:19
39.93094,116.322296,0,149,39835.568287037,2009-01-22,13:38:20
39.930939,116.3224,0,146,39835.5682986111,2009-01-22,13:38:21
39.930933,116.322506,0,143,39835.5683101852,2009-01-22,13:38:22
39.930928,116.322615,0,141,39835.5683217593,2009-01-22,13:38:23
39.930929,116.322725,0,138,39835.5683333333,2009-01-22,13:38:24
39.930931,116.322829,0,135,39835.5683449074,2009-01-22,13:38:25
39.93093,116.322934,0,132,39835.5683564815,2009-01-22,13:38:26
39.930929,116.323042,0,130,39835.5683680556,2009-01-22,13:38:27
39.93093,116.323154,0,127,39835.5683796296,2009-01-22,13:38:28
39.930924,116.323267,0,125,39835.5683912037,2009-01-22,13:38:29
39.930922,116.323378,0,122,39835.5684027778,2009-01-22,13:38:30
39.930919,116.323482,0,119,39835.5684143519,2009-01-22,13:38:31
39.930922,116.323594,0,116,39835.5684259259,2009-01-22,13:38:32
39.930922,116.323709,0,115,39835.5684375,2009-01-22,13:38:33
39.930927,116.323826,0,114,39835.5684490741,2009-01-22,13:38:34
39.930938,116.323944,0,115,39835.5684606481,2009-01-22,13:38:35
39.930941,116.32406,0,114,39835.5684722222,2009-01-22,13:38:36
39.930946,116.324179,0,113,39835.5684837963,2009-01-22,13:38:37
39.930953,116.324294,0,111,39835.5684953704,2009-01-22,13:38:38
39.930957,116.324412,0,110,39835.5685069444,2009-01-22,13:38:39
39.930959,116.324531,0,109,39835.5685185185,2009-01-22,13:38:40
39.93096,116.324653,0,108,39835.5685300926,2009-01-22,13:38:41
39.930962,116.324777,0,106,39835.5685416667,2009-01-22,13:38:42
39.930973,116.324904,0,105,39835.5685532407,2009-01-22,13:38:43
39.930978,116.325025,0,103,39835.5685648148,2009-01-22,13:38:44
39.930986,116.32514,0,102,39835.5685763889,2009-01-22,13:38:45
39.930985,116.325253,0,99,39835.568587963,2009-01-22,13:38:46
39.930985,116.325362,0,97,39835.568599537,2009-01-22,13:38:47
39.930987,116.325464,0,96,39835.5686111111,2009-01-22,13:38:48
39.930995,116.325558,0,94,39835.5686226852,2009-01-22,13:38:49
39.931003,116.325645,0,92,39835.5686342593,2009-01-22,13:38:50
39.931003,116.325728,0,90,39835.5686458333,2009-01-22,13:38:51
39.930998,116.325801,0,88,39835.5686574074,2009-01-22,13:38:52
39.930998,116.325877,0,87,39835.5686689815,2009-01-22,13:38:53
39.930992,116.325951,0,86,39835.5686805556,2009-01-22,13:38:54
39.93099,116.326024,0,84,39835.5686921296,2009-01-22,13:38:55
39.930982,116.326089,0,82,39835.5687037037,2009-01-22,13:38:56
39.930976,116.326155,0,80,39835.5687152778,2009-01-22,13:38:57
39.930965,116.326218,0,78,39835.5687268519,2009-01-22,13:38:58
39.930955,116.326279,0,77,39835.5687384259,2009-01-22,13:38:59
39.93095,116.326391,0,72,39835.5687615741,2009-01-22,13:39:01
39.930948,116.326479,0,67,39835.5687847222,2009-01-22,13:39:03
39.930951,116.326559,0,61,39835.5688078704,2009-01-22,13:39:05
39.930949,116.326651,0,56,39835.5688310185,2009-01-22,13:39:07
39.930958,116.32673,0,51,39835.5688541667,2009-01-22,13:39:09
39.930956,116.326814,0,45,39835.5688888889,2009-01-22,13:39:12
39.930952,116.326914,0,40,39835.568912037,2009-01-22,13:39:14
39.930947,116.327021,0,35,39835.5689351852,2009-01-22,13:39:16
39.930936,116.327129,0,31,39835.5689583333,2009-01-22,13:39:18
39.930929,116.32724,0,26,39835.5689814815,2009-01-22,13:39:20
39.930908,116.327352,0,23,39835.5690046296,2009-01-22,13:39:22
39.930887,116.327405,0,20,39835.5690162037,2009-01-22,13:39:23
39.930859,116.327454,0,19,39835.5690277778,2009-01-22,13:39:24
39.93082,116.327496,0,18,39835.5690393519,2009-01-22,13:39:25
39.930764,116.327525,0,17,39835.5690509259,2009-01-22,13:39:26
39.930704,116.327548,0,16,39835.5690625,2009-01-22,13:39:27
39.930629,116.327557,0,15,39835.5690740741,2009-01-22,13:39:28
39.930545,116.327555,0,15,39835.5690856481,2009-01-22,13:39:29
39.930452,116.327546,0,16,39835.5690972222,2009-01-22,13:39:30
39.930351,116.327531,0,16,39835.5691087963,2009-01-22,13:39:31
39.930244,116.327516,0,17,39835.5691203704,2009-01-22,13:39:32
39.93014,116.327505,0,18,39835.5691319444,2009-01-22,13:39:33
39.93004,116.327502,0,19,39835.5691435185,2009-01-22,13:39:34
39.929937,116.327501,0,19,39835.5691550926,2009-01-22,13:39:35
39.929832,116.327505,0,20,39835.5691666667,2009-01-22,13:39:36
39.929724,116.32751,0,21,39835.5691782407,2009-01-22,13:39:37
39.929614,116.327507,0,22,39835.5691898148,2009-01-22,13:39:38
39.929498,116.327504,0,22,39835.5692013889,2009-01-22,13:39:39
39.929385,116.327505,0,21,39835.569212963,2009-01-22,13:39:40
39.929265,116.327503,0,20,39835.569224537,2009-01-22,13:39:41
39.929144,116.3275,0,19,39835.5692361111,2009-01-22,13:39:42
39.92902,116.3275,0,19,39835.5692476852,2009-01-22,13:39:43
39.928894,116.327497,0,18,39835.5692592593,2009-01-22,13:39:44
39.928772,116.327499,0,18,39835.5692708333,2009-01-22,13:39:45
39.928652,116.327507,0,17,39835.5692824074,2009-01-22,13:39:46
39.928532,116.327515,0,17,39835.5692939815,2009-01-22,13:39:47
39.928421,116.327521,0,16,39835.5693055556,2009-01-22,13:39:48
39.928311,116.327529,0,15,39835.5693171296,2009-01-22,13:39:49
39.928178,116.327533,0,15,39835.5693287037,2009-01-22,13:39:50
39.92805,116.327542,0,14,39835.5693402778,2009-01-22,13:39:51
39.927955,116.327556,0,17,39835.5693518519,2009-01-22,13:39:52
39.92785,116.327568,0,16,39835.5693634259,2009-01-22,13:39:53
39.92775,116.327559,0,15,39835.569375,2009-01-22,13:39:54
39.927653,116.32757,0,14,39835.5693865741,2009-01-22,13:39:55
39.927562,116.327581,0,13,39835.5693981481,2009-01-22,13:39:56
39.927482,116.327599,0,12,39835.5694097222,2009-01-22,13:39:57
39.927411,116.327613,0,12,39835.5694212963,2009-01-22,13:39:58
39.927364,116.327642,0,20,39835.5694328704,2009-01-22,13:39:59
39.927304,116.327693,0,22,39835.5694444444,2009-01-22,13:40:00
39.927238,116.327718,0,26,39835.5694560185,2009-01-22,13:40:01
39.927182,116.327728,0,30,39835.5694675926,2009-01-22,13:40:02
39.927137,116.327755,0,35,39835.5694791667,2009-01-22,13:40:03
39.92711,116.327775,0,48,39835.5695023148,2009-01-22,13:40:05
39.927086,116.327812,0,61,39835.569537037,2009-01-22,13:40:08
39.927057,116.327808,0,66,39835.5695949074,2009-01-22,13:40:13
39.927012,116.327802,0,73,39835.5696296296,2009-01-22,13:40:16
39.926946,116.327822,0,75,39835.5696527778,2009-01-22,13:40:18
39.926862,116.327852,0,77,39835.5696759259,2009-01-22,13:40:20
39.926811,116.327863,0,80,39835.5696875,2009-01-22,13:40:21
39.926754,116.327879,0,86,39835.5696990741,2009-01-22,13:40:22
39.926695,116.327903,0,87,39835.5697106481,2009-01-22,13:40:23
39.926624,116.327925,0,89,39835.5697222222,2009-01-22,13:40:24
39.926547,116.327945,0,91,39835.5697337963,2009-01-22,13:40:25
39.926476,116.32797,0,93,39835.5697453704,2009-01-22,13:40:26
39.926399,116.328007,0,95,39835.5697569444,2009-01-22,13:40:27
39.926319,116.328023,0,96,39835.5697685185,2009-01-22,13:40:28
39.926241,116.328034,0,97,39835.5697800926,2009-01-22,13:40:29
39.926169,116.328047,0,97,39835.5697916667,2009-01-22,13:40:30
39.926106,116.328057,0,96,39835.5698032407,2009-01-22,13:40:31
39.926056,116.328068,0,97,39835.5698148148,2009-01-22,13:40:32
39.925994,116.328075,0,100,39835.569837963,2009-01-22,13:40:34
39.925963,116.328056,0,101,39835.5698958333,2009-01-22,13:40:39
39.925984,116.328047,0,100,39835.5699537037,2009-01-22,13:40:44
39.925998,116.328044,0,99,39835.5700115741,2009-01-22,13:40:49
39.926001,116.328015,0,99,39835.5700694444,2009-01-22,13:40:54
39.926036,116.327928,0,97,39835.5701157407,2009-01-22,13:40:58
39.926036,116.327851,0,99,39835.570150463,2009-01-22,13:41:01
39.926068,116.327795,0,100,39835.5701851852,2009-01-22,13:41:04
39.92608,116.327713,0,102,39835.5702430556,2009-01-22,13:41:09
39.926109,116.327668,0,109,39835.5702893519,2009-01-22,13:41:13
39.926088,116.327645,0,113,39835.5703472222,2009-01-22,13:41:18
39.926085,116.327612,0,116,39835.5704050926,2009-01-22,13:41:23
39.926069,116.327586,0,122,39835.570462963,2009-01-22,13:41:28
39.926081,116.327542,0,118,39835.5705208333,2009-01-22,13:41:33
39.926074,116.32757,0,121,39835.5705787037,2009-01-22,13:41:38
39.926121,116.327546,0,115,39835.5706365741,2009-01-22,13:41:43
39.926156,116.327565,0,114,39835.5706944444,2009-01-22,13:41:48
39.926149,116.327643,0,120,39835.5707291667,2009-01-22,13:41:51
39.926157,116.327675,0,125,39835.570787037,2009-01-22,13:41:56
39.926194,116.327705,0,126,39835.5708449074,2009-01-22,13:42:01
39.926224,116.327738,0,124,39835.5709027778,2009-01-22,13:42:06
39.926222,116.3278,0,124,39835.5709606481,2009-01-22,13:42:11
39.926229,116.32786,0,125,39835.5710069444,2009-01-22,13:42:15
39.926273,116.327841,0,123,39835.5710416667,2009-01-22,13:42:18
39.926302,116.327887,0,128,39835.571099537,2009-01-22,13:42:23
39.926321,116.327941,0,131,39835.5711574074,2009-01-22,13:42:28
39.926308,116.327991,0,134,39835.5712152778,2009-01-22,13:42:33
39.926314,116.328045,0,141,39835.5712731481,2009-01-22,13:42:38
39.926336,116.328127,0,146,39835.5713194444,2009-01-22,13:42:42
39.926362,116.328183,0,153,39835.5713541667,2009-01-22,13:42:45
39.926384,116.328232,0,159,39835.5713888889,2009-01-22,13:42:48
39.926425,116.328206,0,167,39835.5714351852,2009-01-22,13:42:52
39.926465,116.328239,0,175,39835.5714699074,2009-01-22,13:42:55
39.926526,116.328249,0,184,39835.5715046296,2009-01-22,13:42:58
39.926578,116.328267,0,197,39835.5715393518,2009-01-22,13:43:01
39.926623,116.328276,0,204,39835.5715856481,2009-01-22,13:43:05
39.92666,116.328258,0,212,39835.5716319444,2009-01-22,13:43:09
39.926706,116.328215,0,220,39835.5716666667,2009-01-22,13:43:12
39.926744,116.32819,0,230,39835.5717013889,2009-01-22,13:43:15
39.926753,116.328255,0,243,39835.5717592593,2009-01-22,13:43:20
39.926753,116.328332,0,247,39835.5717824074,2009-01-22,13:43:22
39.926764,116.328387,0,255,39835.5718055556,2009-01-22,13:43:24
39.926759,116.328439,0,267,39835.5718402778,2009-01-22,13:43:27
39.926761,116.328508,0,277,39835.571875,2009-01-22,13:43:30
39.92676,116.328567,0,291,39835.5719097222,2009-01-22,13:43:33
39.926753,116.328629,0,302,39835.5719444444,2009-01-22,13:43:36
39.926742,116.328671,0,314,39835.5719675926,2009-01-22,13:43:38
39.926766,116.328743,0,322,39835.5720023148,2009-01-22,13:43:41
39.926807,116.328786,0,325,39835.572025463,2009-01-22,13:43:43
39.926852,116.328812,0,325,39835.572037037,2009-01-22,13:43:44
39.926901,116.328851,0,329,39835.5720601852,2009-01-22,13:43:46
39.926941,116.328888,0,332,39835.5720833333,2009-01-22,13:43:48
39.926958,116.32893,0,342,39835.5721180556,2009-01-22,13:43:51
39.92696,116.328991,0,352,39835.5721527778,2009-01-22,13:43:54
39.926976,116.329052,0,355,39835.5721875,2009-01-22,13:43:57
39.926971,116.32911,0,360,39835.5722106481,2009-01-22,13:43:59
39.926961,116.329181,0,368,39835.5722453704,2009-01-22,13:44:02
39.926939,116.329227,0,375,39835.5722800926,2009-01-22,13:44:05
39.926931,116.329284,0,383,39835.5723263889,2009-01-22,13:44:09
39.92695,116.329337,0,392,39835.5723726852,2009-01-22,13:44:13
39.926965,116.329394,0,396,39835.5724074074,2009-01-22,13:44:16
39.926951,116.329477,0,398,39835.5724421296,2009-01-22,13:44:19
39.926939,116.329544,0,398,39835.5724884259,2009-01-22,13:44:23
39.926957,116.329605,0,397,39835.5725347222,2009-01-22,13:44:27
39.926948,116.329671,0,401,39835.5725694444,2009-01-22,13:44:30
39.926951,116.329736,0,404,39835.5726041667,2009-01-22,13:44:33
39.926944,116.329796,0,409,39835.5726388889,2009-01-22,13:44:36
39.926922,116.329848,0,415,39835.5726851852,2009-01-22,13:44:40
39.926932,116.329909,0,421,39835.5727314815,2009-01-22,13:44:44
39.926952,116.329955,0,432,39835.5727893518,2009-01-22,13:44:49
39.926921,116.330013,0,439,39835.5728125,2009-01-22,13:44:51
39.92695,116.330061,0,440,39835.5728587963,2009-01-22,13:44:55
39.926949,116.330124,0,443,39835.5728935185,2009-01-22,13:44:58
39.926948,116.330199,0,445,39835.5729398148,2009-01-22,13:45:02
39.926924,116.330255,0,447,39835.572974537,2009-01-22,13:45:05
39.926925,116.330318,0,447,39835.5730208333,2009-01-22,13:45:09
39.926916,116.330392,0,449,39835.5730671296,2009-01-22,13:45:13
39.926897,116.330446,0,451,39835.573125,2009-01-22,13:45:18
39.926906,116.330504,0,450,39835.5731712963,2009-01-22,13:45:22
39.926926,116.330519,0,445,39835.5732291667,2009-01-22,13:45:27
39.926915,116.330605,0,443,39835.5732638889,2009-01-22,13:45:30
39.926904,116.330675,0,439,39835.5733101852,2009-01-22,13:45:34
39.926912,116.330742,0,441,39835.5733449074,2009-01-22,13:45:37
39.926914,116.33082,0,443,39835.5733796296,2009-01-22,13:45:40
39.926948,116.330896,0,446,39835.5734143518,2009-01-22,13:45:43
39.926959,116.330971,0,449,39835.5734490741,2009-01-22,13:45:46
39.926964,116.331035,0,453,39835.5734837963,2009-01-22,13:45:49
39.92696,116.331111,0,457,39835.5735185185,2009-01-22,13:45:52
39.926982,116.331174,0,461,39835.5735532407,2009-01-22,13:45:55
39.926989,116.331241,0,466,39835.573587963,2009-01-22,13:45:58
39.926983,116.3313,0,471,39835.5736226852,2009-01-22,13:46:01
39.926995,116.331363,0,478,39835.5736689815,2009-01-22,13:46:05
39.926995,116.331439,0,482,39835.5737037037,2009-01-22,13:46:08
39.927011,116.331509,0,488,39835.57375,2009-01-22,13:46:12
39.927054,116.331576,0,493,39835.5737962963,2009-01-22,13:46:16
39.927066,116.331634,0,497,39835.5738310185,2009-01-22,13:46:19
39.927054,116.331705,0,502,39835.5738773148,2009-01-22,13:46:23
39.927043,116.331768,0,507,39835.5739236111,2009-01-22,13:46:27
39.927035,116.331822,0,513,39835.5739699074,2009-01-22,13:46:31
39.927054,116.33189,0,520,39835.5740162037,2009-01-22,13:46:35
39.927015,116.33195,0,526,39835.5740625,2009-01-22,13:46:39
39.927025,116.332035,0,529,39835.5741203704,2009-01-22,13:46:44
39.927016,116.332102,0,533,39835.5741666667,2009-01-22,13:46:48
39.927039,116.332163,0,539,39835.5742013889,2009-01-22,13:46:51
39.927039,116.332219,0,544,39835.5742361111,2009-01-22,13:46:54
39.927051,116.332279,0,550,39835.5742708333,2009-01-22,13:46:57
39.927079,116.332332,0,555,39835.5743055556,2009-01-22,13:47:00
39.927075,116.332402,0,561,39835.5743402778,2009-01-22,13:47:03
39.927078,116.332468,0,568,39835.574375,2009-01-22,13:47:06
39.927095,116.332507,0,577,39835.5744328704,2009-01-22,13:47:11
39.927124,116.33257,0,583,39835.5744675926,2009-01-22,13:47:14
39.927115,116.332639,0,590,39835.5745023148,2009-01-22,13:47:17
39.927109,116.332688,0,595,39835.5745601852,2009-01-22,13:47:22
39.927114,116.33275,0,599,39835.5746064815,2009-01-22,13:47:26
39.927113,116.332812,0,602,39835.5746412037,2009-01-22,13:47:29
39.927113,116.332896,0,608,39835.5746875,2009-01-22,13:47:33
39.927111,116.332965,0,606,39835.5747337963,2009-01-22,13:47:37
39.927095,116.333022,0,600,39835.5747916667,2009-01-22,13:47:42
39.927091,116.333048,0,589,39835.574849537,2009-01-22,13:47:47
39.927068,116.333064,0,575,39835.5748958333,2009-01-22,13:47:51
39.927053,116.333125,0,564,39835.5749421296,2009-01-22,13:47:55
39.927059,116.333185,0,557,39835.5749768519,2009-01-22,13:47:58
39.927073,116.333239,0,547,39835.5750231481,2009-01-22,13:48:02
39.927064,116.333292,0,539,39835.5750462963,2009-01-22,13:48:04
39.927064,116.333337,0,527,39835.5750810185,2009-01-22,13:48:07
39.927032,116.333395,0,519,39835.5751041667,2009-01-22,13:48:09
39.92702,116.33345,0,508,39835.575150463,2009-01-22,13:48:13
39.926997,116.333504,0,498,39835.5751967593,2009-01-22,13:48:17
39.927012,116.333568,0,497,39835.5752430556,2009-01-22,13:48:21
39.927041,116.333623,0,493,39835.5752893519,2009-01-22,13:48:25
39.927034,116.333686,0,491,39835.5753356481,2009-01-22,13:48:29
39.927043,116.333745,0,484,39835.5753819444,2009-01-22,13:48:33
39.927037,116.333801,0,480,39835.5754282407,2009-01-22,13:48:37
39.92704,116.333861,0,474,39835.5754861111,2009-01-22,13:48:42
39.927011,116.333902,0,465,39835.5755324074,2009-01-22,13:48:46
39.926971,116.333954,0,459,39835.5755787037,2009-01-22,13:48:50
39.926944,116.334015,0,450,39835.575625,2009-01-22,13:48:54
39.926935,116.334078,0,446,39835.5756597222,2009-01-22,13:48:57
39.926968,116.33412,0,437,39835.5757060185,2009-01-22,13:49:01
39.926969,116.334192,0,434,39835.5757523148,2009-01-22,13:49:05
39.926971,116.33427,0,428,39835.575787037,2009-01-22,13:49:08
39.926972,116.334322,0,421,39835.5758449074,2009-01-22,13:49:13
39.926979,116.334386,0,416,39835.5758912037,2009-01-22,13:49:17
39.92696,116.334441,0,411,39835.5759259259,2009-01-22,13:49:20
39.926954,116.334503,0,407,39835.5759722222,2009-01-22,13:49:24
39.926933,116.334558,0,404,39835.5760185185,2009-01-22,13:49:28
39.926972,116.334587,0,399,39835.5760416667,2009-01-22,13:49:30
39.926956,116.334655,0,392,39835.576099537,2009-01-22,13:49:35
39.926943,116.334712,0,387,39835.5761458333,2009-01-22,13:49:39
39.926945,116.334771,0,382,39835.5761805556,2009-01-22,13:49:42
39.926941,116.334838,0,375,39835.5762268519,2009-01-22,13:49:46
39.926933,116.33491,0,370,39835.5762615741,2009-01-22,13:49:49
39.926926,116.334978,0,365,39835.5763078704,2009-01-22,13:49:53
39.926915,116.335041,0,361,39835.5763541667,2009-01-22,13:49:57
39.926908,116.335115,0,357,39835.576400463,2009-01-22,13:50:01
39.926903,116.335188,0,355,39835.5764467593,2009-01-22,13:50:05
39.926913,116.335234,0,349,39835.5765046296,2009-01-22,13:50:10
39.926915,116.335288,0,343,39835.5765625,2009-01-22,13:50:15
39.926911,116.335348,0,339,39835.5766087963,2009-01-22,13:50:19
39.92688,116.335392,0,338,39835.5766435185,2009-01-22,13:50:22
39.926871,116.335453,0,335,39835.5766898148,2009-01-22,13:50:26
39.926874,116.335517,0,332,39835.5767476852,2009-01-22,13:50:31
39.926876,116.335588,0,332,39835.5767939815,2009-01-22,13:50:35
39.926869,116.335677,0,334,39835.5768402778,2009-01-22,13:50:39
39.926904,116.335727,0,334,39835.576875,2009-01-22,13:50:42
39.926926,116.335781,0,335,39835.5768981481,2009-01-22,13:50:44
39.926942,116.335855,0,335,39835.5769328704,2009-01-22,13:50:47
39.926956,116.335921,0,338,39835.5769791667,2009-01-22,13:50:51
39.926985,116.335994,0,340,39835.5770138889,2009-01-22,13:50:54
39.92698,116.336069,0,343,39835.5770601852,2009-01-22,13:50:58
39.92698,116.336127,0,346,39835.5770949074,2009-01-22,13:51:01
39.926973,116.336179,0,351,39835.5771527778,2009-01-22,13:51:06
39.92694,116.336239,0,357,39835.5772106481,2009-01-22,13:51:11
39.926981,116.336275,0,362,39835.5772685185,2009-01-22,13:51:16
39.927002,116.336334,0,365,39835.5773032407,2009-01-22,13:51:19
39.927019,116.3364,0,368,39835.577337963,2009-01-22,13:51:22
39.926983,116.336437,0,371,39835.5773611111,2009-01-22,13:51:24
39.926982,116.336483,0,375,39835.5774189815,2009-01-22,13:51:29
39.926981,116.336548,0,379,39835.5774537037,2009-01-22,13:51:32
39.926973,116.336593,0,383,39835.5775115741,2009-01-22,13:51:37
39.926965,116.336648,0,384,39835.5775694444,2009-01-22,13:51:42
39.926936,116.336692,0,385,39835.5776157407,2009-01-22,13:51:46
39.926889,116.336719,0,388,39835.577662037,2009-01-22,13:51:50
39.926817,116.336712,0,382,39835.5776736111,2009-01-22,13:51:51
39.926758,116.33672,0,381,39835.5776967593,2009-01-22,13:51:53
39.926673,116.336743,0,380,39835.5777314815,2009-01-22,13:51:56
39.926624,116.336768,0,378,39835.5777546296,2009-01-22,13:51:58
39.926573,116.336794,0,377,39835.5777777778,2009-01-22,13:52:00
39.926532,116.33682,0,376,39835.5778009259,2009-01-22,13:52:02
39.926486,116.336846,0,377,39835.5778240741,2009-01-22,13:52:04
39.926434,116.33684,0,380,39835.5778587963,2009-01-22,13:52:07
39.926398,116.336757,0,375,39835.5778703704,2009-01-22,13:52:08
39.926331,116.336675,0,370,39835.5778935185,2009-01-22,13:52:10
39.926312,116.33674,0,373,39835.5779398148,2009-01-22,13:52:14
39.926304,116.336816,0,377,39835.577974537,2009-01-22,13:52:17
39.92629,116.336886,0,380,39835.5780208333,2009-01-22,13:52:21
39.926295,116.336947,0,385,39835.5780671296,2009-01-22,13:52:25
39.926294,116.337004,0,389,39835.5781134259,2009-01-22,13:52:29
39.926299,116.337031,0,391,39835.5781712963,2009-01-22,13:52:34
39.926256,116.337038,0,394,39835.5782291667,2009-01-22,13:52:39
39.92621,116.337055,0,390,39835.578287037,2009-01-22,13:52:44
39.926197,116.33707,0,393,39835.5783449074,2009-01-22,13:52:49
39.926228,116.337087,0,400,39835.5784027778,2009-01-22,13:52:54
39.926274,116.337091,0,406,39835.5784490741,2009-01-22,13:52:58
39.926445,116.336776,0,380,39835.579525463,2009-01-22,13:54:31
39.926438,116.337001,0,378,39835.579537037,2009-01-22,13:54:32
39.926424,116.336747,0,372,39835.5795486111,2009-01-22,13:54:33
