# Supplementary material for: A location privacy protection method based on blockchain and threshold cryptography
Source: PLoS One. 2025 Jun 4;20(6):e0324551. doi: 10.1371/journal.pone.0324551 (PMC12136415; doi:10.1371/journal.pone.0324551)
Supplement: S1 File — (ZIP) [file pone.0324551.s001.zip › Data/002/Trajectory/20090123010134.plt]

Geolife trajectory
WGS 84
Altitude is in Feet
Reserved 3
0,2,255,My Track,0,0,2,8421376
0
39.89996,116.382319,0,492,39836.0427546296,2009-01-23,01:01:34
39.899882,116.38237,0,492,39836.0427777778,2009-01-23,01:01:36
39.900132,116.382524,0,486,39836.0427893519,2009-01-23,01:01:37
39.900202,116.382548,0,469,39836.0428009259,2009-01-23,01:01:38
39.900172,116.382558,0,455,39836.0428240741,2009-01-23,01:01:40
39.900174,116.382613,0,448,39836.0428472222,2009-01-23,01:01:42
39.900235,116.382645,0,444,39836.0428587963,2009-01-23,01:01:43
39.900182,116.382695,0,432,39836.0428935185,2009-01-23,01:01:46
39.90022,116.382745,0,422,39836.0429282407,2009-01-23,01:01:49
39.900256,116.382803,0,412,39836.042962963,2009-01-23,01:01:52
39.900281,116.382872,0,403,39836.0429976852,2009-01-23,01:01:55
39.900305,116.382927,0,397,39836.0430208333,2009-01-23,01:01:57
39.900344,116.382974,0,389,39836.0430439815,2009-01-23,01:01:59
39.900384,116.383019,0,383,39836.0430671296,2009-01-23,01:02:01
39.900386,116.383077,0,376,39836.0431018519,2009-01-23,01:02:04
39.900415,116.38313,0,368,39836.0431481482,2009-01-23,01:02:08
39.90045,116.383203,0,361,39836.0432060185,2009-01-23,01:02:13
39.900506,116.38325,0,352,39836.0432175926,2009-01-23,01:02:14
39.900474,116.383308,0,347,39836.0432523148,2009-01-23,01:02:17
39.900488,116.383363,0,342,39836.0432986111,2009-01-23,01:02:21
39.900464,116.383419,0,338,39836.0433449074,2009-01-23,01:02:25
39.900353,116.383306,0,310,39836.0433796296,2009-01-23,01:02:28
39.900326,116.383343,0,308,39836.0434375,2009-01-23,01:02:33
39.900366,116.383435,0,309,39836.0434722222,2009-01-23,01:02:36
39.900395,116.383496,0,309,39836.0434953704,2009-01-23,01:02:38
39.900401,116.383558,0,313,39836.0435416667,2009-01-23,01:02:42
39.900412,116.383625,0,314,39836.0435648148,2009-01-23,01:02:44
39.90042,116.383689,0,317,39836.043587963,2009-01-23,01:02:46
39.900426,116.38375,0,322,39836.0436226852,2009-01-23,01:02:49
39.900454,116.383807,0,330,39836.0436805556,2009-01-23,01:02:54
39.900453,116.383863,0,337,39836.0437268519,2009-01-23,01:02:58
39.90047,116.383927,0,343,39836.0437847222,2009-01-23,01:03:03
39.900428,116.383956,0,334,39836.0438078704,2009-01-23,01:03:05
39.900445,116.384017,0,326,39836.0438425926,2009-01-23,01:03:08
39.900429,116.384061,0,314,39836.0438657407,2009-01-23,01:03:10
39.900415,116.384117,0,306,39836.043900463,2009-01-23,01:03:13
39.900395,116.384186,0,296,39836.0439467593,2009-01-23,01:03:17
39.90039,116.38425,0,292,39836.0440046296,2009-01-23,01:03:22
39.900376,116.384306,0,286,39836.0440509259,2009-01-23,01:03:26
39.900368,116.38437,0,283,39836.0440972222,2009-01-23,01:03:30
39.900371,116.384442,0,287,39836.0441550926,2009-01-23,01:03:35
39.900343,116.384493,0,287,39836.0441898148,2009-01-23,01:03:38
39.900361,116.38457,0,286,39836.044224537,2009-01-23,01:03:41
39.900378,116.384639,0,284,39836.0442708333,2009-01-23,01:03:45
39.900362,116.384698,0,286,39836.0443055556,2009-01-23,01:03:48
39.900361,116.384758,0,286,39836.0443518519,2009-01-23,01:03:52
39.900352,116.384814,0,280,39836.0443865741,2009-01-23,01:03:55
39.900314,116.384853,0,276,39836.0444212963,2009-01-23,01:03:58
39.900276,116.384905,0,278,39836.0444675926,2009-01-23,01:04:02
39.900243,116.384962,0,282,39836.044525463,2009-01-23,01:04:07
39.900208,116.385006,0,289,39836.0445717593,2009-01-23,01:04:11
39.900244,116.385051,0,295,39836.0446180556,2009-01-23,01:04:15
39.900341,116.385071,0,298,39836.0446412037,2009-01-23,01:04:17
39.900416,116.385109,0,302,39836.0446759259,2009-01-23,01:04:20
39.900467,116.385142,0,308,39836.0447106481,2009-01-23,01:04:23
39.900444,116.385195,0,306,39836.0447337963,2009-01-23,01:04:25
39.900407,116.385235,0,296,39836.0447569444,2009-01-23,01:04:27
39.900377,116.385282,0,292,39836.0447685185,2009-01-23,01:04:28
39.900398,116.385348,0,288,39836.0448032407,2009-01-23,01:04:31
39.900386,116.38541,0,286,39836.0448263889,2009-01-23,01:04:33
39.900388,116.385471,0,284,39836.0448726852,2009-01-23,01:04:37
39.900382,116.385531,0,283,39836.0449305556,2009-01-23,01:04:42
39.900358,116.385585,0,284,39836.0449768519,2009-01-23,01:04:46
39.900359,116.385647,0,292,39836.0450347222,2009-01-23,01:04:51
39.90036,116.385683,0,304,39836.0450925926,2009-01-23,01:04:56
39.900345,116.385745,0,314,39836.0451388889,2009-01-23,01:05:00
39.900359,116.385802,0,323,39836.0451851852,2009-01-23,01:05:04
39.900338,116.385867,0,324,39836.0452314815,2009-01-23,01:05:08
39.900318,116.385927,0,327,39836.0452893519,2009-01-23,01:05:13
39.90032,116.385997,0,329,39836.0453356481,2009-01-23,01:05:17
39.900335,116.38607,0,331,39836.0453935185,2009-01-23,01:05:22
39.900361,116.386139,0,331,39836.0454282407,2009-01-23,01:05:25
39.900375,116.386195,0,332,39836.045462963,2009-01-23,01:05:28
39.900403,116.386246,0,333,39836.0454976852,2009-01-23,01:05:31
39.900439,116.386301,0,334,39836.0455324074,2009-01-23,01:05:34
39.900411,116.386363,0,335,39836.0455787037,2009-01-23,01:05:38
39.9004,116.38643,0,334,39836.0456134259,2009-01-23,01:05:41
39.900418,116.386498,0,334,39836.0456481481,2009-01-23,01:05:44
39.90045,116.386557,0,334,39836.0456828704,2009-01-23,01:05:47
39.900471,116.386621,0,333,39836.0457175926,2009-01-23,01:05:50
39.900457,116.386689,0,331,39836.0457638889,2009-01-23,01:05:54
39.90047,116.386748,0,331,39836.0458101852,2009-01-23,01:05:58
39.900481,116.386774,0,334,39836.0458680556,2009-01-23,01:06:03
39.900497,116.386793,0,337,39836.0459259259,2009-01-23,01:06:08
39.900298,116.385569,0,112,39836.1587268518,2009-01-23,03:48:34
39.9003,116.385538,0,131,39836.1587384259,2009-01-23,03:48:35
39.900301,116.385584,0,143,39836.15875,2009-01-23,03:48:36
39.900304,116.385626,0,131,39836.1587615741,2009-01-23,03:48:37
39.900314,116.385604,0,112,39836.1587731481,2009-01-23,03:48:38
39.900314,116.3856,0,117,39836.1588310185,2009-01-23,03:48:43
39.900314,116.3856,0,117,39836.1588657407,2009-01-23,03:48:46
39.900319,116.385596,0,113,39836.1588888889,2009-01-23,03:48:48
39.900373,116.385627,0,115,39836.1589236111,2009-01-23,03:48:51
39.900415,116.385618,0,109,39836.1589583333,2009-01-23,03:48:54
39.900411,116.385565,0,102,39836.1589814815,2009-01-23,03:48:56
39.900385,116.385497,0,96,39836.1590046296,2009-01-23,03:48:58
39.900354,116.385448,0,100,39836.1590162037,2009-01-23,03:48:59
39.900341,116.385402,0,90,39836.1590509259,2009-01-23,03:49:02
39.900294,116.385376,0,93,39836.1590856481,2009-01-23,03:49:05
39.900253,116.385397,0,90,39836.1591435185,2009-01-23,03:49:10
39.900197,116.385399,0,90,39836.1592013889,2009-01-23,03:49:15
39.900152,116.385384,0,87,39836.1592476852,2009-01-23,03:49:19
39.900108,116.385352,0,78,39836.1593055556,2009-01-23,03:49:24
39.900072,116.385316,0,74,39836.1593518518,2009-01-23,03:49:28
39.900021,116.385291,0,72,39836.1593865741,2009-01-23,03:49:31
39.899967,116.385296,0,66,39836.1594328704,2009-01-23,03:49:35
39.899917,116.38528,0,66,39836.1594560185,2009-01-23,03:49:37
39.899862,116.38526,0,66,39836.1594791667,2009-01-23,03:49:39
39.89978,116.385238,0,65,39836.159525463,2009-01-23,03:49:43
39.899722,116.385213,0,65,39836.1595601852,2009-01-23,03:49:46
39.899659,116.385209,0,63,39836.1595949074,2009-01-23,03:49:49
39.899615,116.385224,0,60,39836.1596412037,2009-01-23,03:49:53
39.899571,116.385255,0,54,39836.1596990741,2009-01-23,03:49:58
39.899529,116.385274,0,54,39836.1597337963,2009-01-23,03:50:01
39.89948,116.385297,0,51,39836.1597685185,2009-01-23,03:50:04
39.899432,116.385338,0,50,39836.1598032407,2009-01-23,03:50:07
39.899394,116.385373,0,48,39836.159837963,2009-01-23,03:50:10
39.899344,116.385401,0,45,39836.1598842593,2009-01-23,03:50:14
39.899293,116.385428,0,42,39836.1599305556,2009-01-23,03:50:18
39.899255,116.385471,0,41,39836.1599768519,2009-01-23,03:50:22
39.89922,116.385509,0,42,39836.16,2009-01-23,03:50:24
39.899176,116.38555,0,46,39836.1600462963,2009-01-23,03:50:28
39.899183,116.385561,0,47,39836.1601041667,2009-01-23,03:50:33
39.899195,116.385607,0,50,39836.160162037,2009-01-23,03:50:38
39.899202,116.385624,0,51,39836.1602199074,2009-01-23,03:50:43
39.899202,116.385624,0,51,39836.1602546296,2009-01-23,03:50:46
39.899196,116.385626,0,50,39836.1602777778,2009-01-23,03:50:48
39.899161,116.385674,0,59,39836.1603009259,2009-01-23,03:50:50
39.899089,116.385687,0,62,39836.1603356482,2009-01-23,03:50:53
39.899032,116.385686,0,66,39836.1603587963,2009-01-23,03:50:55
39.898975,116.385702,0,69,39836.1603935185,2009-01-23,03:50:58
39.89893,116.385713,0,70,39836.1604282407,2009-01-23,03:51:01
39.89888,116.385718,0,70,39836.1604513889,2009-01-23,03:51:03
39.898834,116.385727,0,71,39836.160474537,2009-01-23,03:51:05
39.89879,116.385731,0,74,39836.1604976852,2009-01-23,03:51:07
39.898732,116.385721,0,75,39836.1605324074,2009-01-23,03:51:10
39.898683,116.385686,0,75,39836.1605671296,2009-01-23,03:51:13
39.898652,116.385637,0,74,39836.1606134259,2009-01-23,03:51:17
39.898644,116.385573,0,72,39836.1606712963,2009-01-23,03:51:22
39.898659,116.385511,0,73,39836.1607175926,2009-01-23,03:51:26
39.898679,116.385452,0,71,39836.160775463,2009-01-23,03:51:31
39.898665,116.385373,0,70,39836.1608217593,2009-01-23,03:51:35
39.898643,116.385307,0,70,39836.1608680556,2009-01-23,03:51:39
39.898625,116.385243,0,69,39836.1609143519,2009-01-23,03:51:43
39.898609,116.385183,0,68,39836.1609490741,2009-01-23,03:51:46
39.89858,116.385109,0,66,39836.1609837963,2009-01-23,03:51:49
39.898558,116.385042,0,65,39836.1610185185,2009-01-23,03:51:52
39.898557,116.384975,0,63,39836.1610532407,2009-01-23,03:51:55
39.898559,116.384903,0,60,39836.161099537,2009-01-23,03:51:59
39.898559,116.384843,0,54,39836.1611574074,2009-01-23,03:52:04
39.898536,116.38478,0,49,39836.1612152778,2009-01-23,03:52:09
39.898505,116.384736,0,47,39836.1612384259,2009-01-23,03:52:11
39.898471,116.384691,0,44,39836.1612731481,2009-01-23,03:52:14
39.898435,116.384636,0,41,39836.1613078704,2009-01-23,03:52:17
39.898426,116.384574,0,39,39836.1613425926,2009-01-23,03:52:20
39.898419,116.384515,0,36,39836.1613888889,2009-01-23,03:52:24
39.898414,116.384439,0,32,39836.1614467593,2009-01-23,03:52:29
39.898393,116.384372,0,28,39836.1614930556,2009-01-23,03:52:33
39.898362,116.384326,0,26,39836.1615277778,2009-01-23,03:52:36
39.898334,116.384267,0,24,39836.1615625,2009-01-23,03:52:39
39.898305,116.384212,0,22,39836.1615972222,2009-01-23,03:52:42
39.898288,116.384144,0,20,39836.1616435185,2009-01-23,03:52:46
39.898274,116.384088,0,17,39836.1617013889,2009-01-23,03:52:51
39.898236,116.384046,0,14,39836.1617476852,2009-01-23,03:52:55
39.898266,116.383999,0,13,39836.1617939815,2009-01-23,03:52:59
39.898305,116.383953,0,11,39836.1618287037,2009-01-23,03:53:02
39.89833,116.3839,0,8,39836.161875,2009-01-23,03:53:06
39.898358,116.38385,0,6,39836.1619097222,2009-01-23,03:53:09
39.898325,116.383792,0,5,39836.1619328704,2009-01-23,03:53:11
39.898298,116.383731,0,4,39836.1619675926,2009-01-23,03:53:14
39.898262,116.38368,0,3,39836.1620023148,2009-01-23,03:53:17
39.898249,116.383611,0,1,39836.1620486111,2009-01-23,03:53:21
39.898253,116.383534,0,1,39836.1620949074,2009-01-23,03:53:25
39.898242,116.383472,0,1,39836.1621296296,2009-01-23,03:53:28
39.898237,116.383405,0,0,39836.1621759259,2009-01-23,03:53:32
39.898245,116.383337,0,-1,39836.1622337963,2009-01-23,03:53:37
39.898243,116.383266,0,-1,39836.1622800926,2009-01-23,03:53:41
39.89825,116.383192,0,0,39836.1623263889,2009-01-23,03:53:45
39.898254,116.383123,0,1,39836.1623842593,2009-01-23,03:53:50
39.898268,116.383064,0,2,39836.1624189815,2009-01-23,03:53:53
39.898278,116.383007,0,3,39836.1624537037,2009-01-23,03:53:56
39.898275,116.382931,0,3,39836.1625,2009-01-23,03:54:00
39.898294,116.382864,0,4,39836.1625462963,2009-01-23,03:54:04
39.898306,116.382805,0,5,39836.1626041667,2009-01-23,03:54:09
39.898317,116.382768,0,6,39836.162662037,2009-01-23,03:54:14
39.898336,116.382702,0,7,39836.1627083333,2009-01-23,03:54:18
39.898344,116.38263,0,9,39836.1627546296,2009-01-23,03:54:22
39.898319,116.382579,0,9,39836.1627893519,2009-01-23,03:54:25
39.898315,116.382514,0,9,39836.1628240741,2009-01-23,03:54:28
39.8983,116.382441,0,10,39836.1628819444,2009-01-23,03:54:33
39.898288,116.382372,0,11,39836.1629282407,2009-01-23,03:54:37
39.898269,116.382307,0,11,39836.162974537,2009-01-23,03:54:41
39.89824,116.382257,0,12,39836.1630208333,2009-01-23,03:54:45
39.898247,116.382185,0,14,39836.1630671296,2009-01-23,03:54:49
39.898249,116.38212,0,15,39836.1631018519,2009-01-23,03:54:52
39.898254,116.382051,0,16,39836.1631481481,2009-01-23,03:54:56
39.898246,116.381991,0,17,39836.1631944444,2009-01-23,03:55:00
39.898263,116.381925,0,17,39836.1632523148,2009-01-23,03:55:05
39.898266,116.381866,0,15,39836.1632986111,2009-01-23,03:55:09
39.89827,116.381802,0,12,39836.1633449074,2009-01-23,03:55:13
39.898286,116.381736,0,12,39836.1633912037,2009-01-23,03:55:17
39.898299,116.381678,0,9,39836.1634259259,2009-01-23,03:55:20
39.898295,116.38161,0,6,39836.1634606481,2009-01-23,03:55:23
39.898298,116.38154,0,3,39836.1634953704,2009-01-23,03:55:26
39.898269,116.381462,0,0,39836.1635300926,2009-01-23,03:55:29
39.898254,116.381383,0,-2,39836.1635763889,2009-01-23,03:55:33
39.898248,116.381315,0,-3,39836.1636111111,2009-01-23,03:55:36
39.898237,116.381256,0,-3,39836.1636458333,2009-01-23,03:55:39
39.898257,116.381187,0,-5,39836.1636921296,2009-01-23,03:55:43
39.898274,116.381139,0,-7,39836.16375,2009-01-23,03:55:48
39.898265,116.381068,0,-8,39836.1638078704,2009-01-23,03:55:53
39.89826,116.381001,0,-9,39836.1638541667,2009-01-23,03:55:57
39.898258,116.380941,0,-10,39836.163900463,2009-01-23,03:56:01
39.898254,116.380877,0,-11,39836.1639583333,2009-01-23,03:56:06
39.898229,116.380812,0,-11,39836.1640046296,2009-01-23,03:56:10
39.898206,116.380757,0,-12,39836.1640393519,2009-01-23,03:56:13
39.898199,116.380691,0,-12,39836.1640740741,2009-01-23,03:56:16
39.898197,116.380632,0,-13,39836.1641087963,2009-01-23,03:56:19
39.898182,116.380564,0,-14,39836.1641666667,2009-01-23,03:56:24
39.898186,116.3805,0,-15,39836.164212963,2009-01-23,03:56:28
39.898196,116.380438,0,-15,39836.1642592593,2009-01-23,03:56:32
39.898193,116.380372,0,-15,39836.1643055556,2009-01-23,03:56:36
39.898177,116.380305,0,-14,39836.1643518518,2009-01-23,03:56:40
39.898184,116.380242,0,-14,39836.1643865741,2009-01-23,03:56:43
39.898187,116.380175,0,-13,39836.1644212963,2009-01-23,03:56:46
39.898185,116.380104,0,-12,39836.1644675926,2009-01-23,03:56:50
39.898177,116.380043,0,-11,39836.1645138889,2009-01-23,03:56:54
39.898172,116.379968,0,-10,39836.1645601852,2009-01-23,03:56:58
39.898159,116.379897,0,-9,39836.1646180556,2009-01-23,03:57:03
39.898127,116.379842,0,-9,39836.1646643518,2009-01-23,03:57:07
39.898105,116.379789,0,-8,39836.1647106481,2009-01-23,03:57:11
39.898101,116.379729,0,-7,39836.1647569444,2009-01-23,03:57:15
39.898099,116.37966,0,-7,39836.1648032407,2009-01-23,03:57:19
39.898109,116.379592,0,-7,39836.1648611111,2009-01-23,03:57:24
39.898117,116.379527,0,-6,39836.1649074074,2009-01-23,03:57:28
39.898125,116.379455,0,-6,39836.1649537037,2009-01-23,03:57:32
39.898136,116.379395,0,-5,39836.1650115741,2009-01-23,03:57:37
39.898128,116.379331,0,-4,39836.1650578704,2009-01-23,03:57:41
39.898167,116.379294,0,-4,39836.1650810185,2009-01-23,03:57:43
39.898174,116.37924,0,-2,39836.1651388889,2009-01-23,03:57:48
39.898173,116.379181,0,-2,39836.1651851852,2009-01-23,03:57:52
39.898164,116.379122,0,-1,39836.1652199074,2009-01-23,03:57:55
39.898152,116.379061,0,-2,39836.1652662037,2009-01-23,03:57:59
39.898164,116.378993,0,-2,39836.1653240741,2009-01-23,03:58:04
39.898164,116.378931,0,-2,39836.1653587963,2009-01-23,03:58:07
39.898188,116.378883,0,-2,39836.1654166667,2009-01-23,03:58:12
39.898176,116.378826,0,-2,39836.165462963,2009-01-23,03:58:16
39.898168,116.378755,0,-1,39836.1655208333,2009-01-23,03:58:21
39.898183,116.378692,0,0,39836.1655555556,2009-01-23,03:58:24
39.898206,116.378629,0,0,39836.1655902778,2009-01-23,03:58:27
39.898239,116.378579,0,0,39836.1656134259,2009-01-23,03:58:29
39.898249,116.378502,0,0,39836.1656481481,2009-01-23,03:58:32
39.898254,116.37844,0,0,39836.1656944444,2009-01-23,03:58:36
39.89824,116.378363,0,0,39836.1657523148,2009-01-23,03:58:41
39.898226,116.378295,0,0,39836.1657986111,2009-01-23,03:58:45
39.89821,116.378225,0,0,39836.1658564815,2009-01-23,03:58:50
39.898179,116.378174,0,0,39836.1659027778,2009-01-23,03:58:54
39.898159,116.378114,0,0,39836.1659606481,2009-01-23,03:58:59
39.89814,116.378116,0,1,39836.1660185185,2009-01-23,03:59:04
39.89814,116.378116,0,1,39836.1660532407,2009-01-23,03:59:07
39.89814,116.37812,0,1,39836.1660763889,2009-01-23,03:59:09
39.898199,116.37813,0,5,39836.1661226852,2009-01-23,03:59:13
39.898251,116.378129,0,11,39836.1661574074,2009-01-23,03:59:16
39.89829,116.378081,0,16,39836.1662152778,2009-01-23,03:59:21
39.89831,116.37803,0,18,39836.1662615741,2009-01-23,03:59:25
39.898337,116.378031,0,21,39836.1663194444,2009-01-23,03:59:30
39.898344,116.378019,0,24,39836.1663773148,2009-01-23,03:59:35
39.898344,116.378019,0,24,39836.166412037,2009-01-23,03:59:38
39.898349,116.378013,0,25,39836.1664351852,2009-01-23,03:59:40
39.898344,116.378029,0,30,39836.1664930556,2009-01-23,03:59:45
39.898366,116.378022,0,39,39836.1665509259,2009-01-23,03:59:50
39.898365,116.377968,0,47,39836.1666087963,2009-01-23,03:59:55
39.898326,116.377907,0,50,39836.1666435185,2009-01-23,03:59:58
39.89829,116.377866,0,53,39836.1666666667,2009-01-23,04:00:00
39.898247,116.377827,0,56,39836.1667013889,2009-01-23,04:00:03
39.898205,116.377799,0,59,39836.1667592593,2009-01-23,04:00:08
39.898167,116.377821,0,66,39836.1667939815,2009-01-23,04:00:11
39.898125,116.377812,0,73,39836.1668402778,2009-01-23,04:00:15
39.898084,116.377787,0,80,39836.1668865741,2009-01-23,04:00:19
39.898043,116.377761,0,84,39836.1669328704,2009-01-23,04:00:23
39.897985,116.377734,0,89,39836.1669791667,2009-01-23,04:00:27
39.897938,116.377731,0,91,39836.1670138889,2009-01-23,04:00:30
39.897887,116.377744,0,93,39836.1670486111,2009-01-23,04:00:33
39.897842,116.377758,0,96,39836.1670949074,2009-01-23,04:00:37
39.89779,116.377742,0,99,39836.1671527778,2009-01-23,04:00:42
39.897735,116.377733,0,102,39836.1671990741,2009-01-23,04:00:46
39.897688,116.377753,0,104,39836.1672337963,2009-01-23,04:00:49
39.897634,116.377771,0,105,39836.1672800926,2009-01-23,04:00:53
39.897588,116.377794,0,104,39836.1673148148,2009-01-23,04:00:56
39.897541,116.37783,0,104,39836.1673726852,2009-01-23,04:01:01
39.897484,116.377851,0,106,39836.1674305556,2009-01-23,04:01:06
39.897442,116.377878,0,108,39836.1674652778,2009-01-23,04:01:09
39.897398,116.377912,0,113,39836.1675231481,2009-01-23,04:01:14
39.897345,116.377906,0,114,39836.1675694444,2009-01-23,04:01:18
39.897291,116.377898,0,116,39836.1676041667,2009-01-23,04:01:21
39.897247,116.377889,0,119,39836.1676273148,2009-01-23,04:01:23
39.897199,116.377893,0,122,39836.1676851852,2009-01-23,04:01:28
39.897151,116.377921,0,126,39836.1677314815,2009-01-23,04:01:32
39.897102,116.377947,0,132,39836.1677777778,2009-01-23,04:01:36
39.897052,116.377956,0,134,39836.1678356482,2009-01-23,04:01:41
39.897006,116.377971,0,133,39836.1678703704,2009-01-23,04:01:44
39.896956,116.377987,0,135,39836.1679050926,2009-01-23,04:01:47
39.896907,116.378008,0,135,39836.1679513889,2009-01-23,04:01:51
39.896852,116.378014,0,137,39836.1679976852,2009-01-23,04:01:55
39.8968,116.378005,0,138,39836.1680439815,2009-01-23,04:01:59
39.896749,116.377991,0,136,39836.1681018519,2009-01-23,04:02:04
39.896692,116.377983,0,139,39836.1681481482,2009-01-23,04:02:08
39.896639,116.378,0,139,39836.1681828704,2009-01-23,04:02:11
39.896585,116.378014,0,140,39836.1682407407,2009-01-23,04:02:16
39.896527,116.378013,0,141,39836.1682986111,2009-01-23,04:02:21
39.896475,116.378011,0,140,39836.1683449074,2009-01-23,04:02:25
39.896416,116.378018,0,139,39836.1683912037,2009-01-23,04:02:29
39.896372,116.378011,0,129,39836.1684375,2009-01-23,04:02:33
39.896321,116.378003,0,123,39836.1684722222,2009-01-23,04:02:36
39.896296,116.377983,0,118,39836.1685300926,2009-01-23,04:02:41
39.896296,116.378016,0,120,39836.168587963,2009-01-23,04:02:46
39.896292,116.378038,0,119,39836.1686458333,2009-01-23,04:02:51
39.896285,116.378064,0,120,39836.1687037037,2009-01-23,04:02:56
39.896295,116.378042,0,118,39836.1687615741,2009-01-23,04:03:01
39.896293,116.378052,0,118,39836.1688194444,2009-01-23,04:03:06
39.896289,116.378058,0,118,39836.1688773148,2009-01-23,04:03:11
39.896289,116.378058,0,118,39836.168912037,2009-01-23,04:03:14
39.896296,116.378052,0,117,39836.1689351852,2009-01-23,04:03:16
39.896245,116.378023,0,117,39836.1689930556,2009-01-23,04:03:21
39.896223,116.378025,0,114,39836.1690509259,2009-01-23,04:03:26
39.896207,116.377961,0,114,39836.1690972222,2009-01-23,04:03:30
39.896201,116.377914,0,116,39836.1691550926,2009-01-23,04:03:35
39.896198,116.377851,0,116,39836.1692013889,2009-01-23,04:03:39
39.896185,116.377807,0,116,39836.1692592593,2009-01-23,04:03:44
39.896182,116.377751,0,116,39836.1693171296,2009-01-23,04:03:49
39.896168,116.377714,0,115,39836.169375,2009-01-23,04:03:54
39.896151,116.377715,0,115,39836.1694328704,2009-01-23,04:03:59
39.89636,116.378424,0,350,39836.183587963,2009-01-23,04:24:22
39.896197,116.377872,0,92,39836.1836805556,2009-01-23,04:24:30
39.896221,116.377944,0,117,39836.1836921296,2009-01-23,04:24:31
39.896208,116.377901,0,102,39836.1837037037,2009-01-23,04:24:32
39.896207,116.377934,0,122,39836.1837152778,2009-01-23,04:24:33
39.896238,116.377966,0,137,39836.1837731482,2009-01-23,04:24:38
39.896257,116.378022,0,159,39836.1837962963,2009-01-23,04:24:40
39.896262,116.378057,0,175,39836.1838194444,2009-01-23,04:24:42
39.896274,116.378094,0,192,39836.1838310185,2009-01-23,04:24:43
39.896253,116.378133,0,206,39836.1838541667,2009-01-23,04:24:45
39.896237,116.378173,0,221,39836.1838888889,2009-01-23,04:24:48
39.896189,116.378189,0,228,39836.1839236111,2009-01-23,04:24:51
39.896134,116.378199,0,230,39836.1839699074,2009-01-23,04:24:55
39.896093,116.37815,0,213,39836.1840046296,2009-01-23,04:24:58
39.896056,116.378112,0,198,39836.1840393519,2009-01-23,04:25:01
39.896019,116.378063,0,185,39836.1840740741,2009-01-23,04:25:04
39.895979,116.378049,0,171,39836.1841087963,2009-01-23,04:25:07
39.895947,116.378031,0,164,39836.1841666667,2009-01-23,04:25:12
39.895951,116.378016,0,160,39836.184224537,2009-01-23,04:25:17
39.895997,116.377993,0,161,39836.1842708333,2009-01-23,04:25:21
39.895979,116.377991,0,159,39836.1843287037,2009-01-23,04:25:26
39.895979,116.377991,0,159,39836.1843634259,2009-01-23,04:25:29
39.895972,116.377988,0,153,39836.1843865741,2009-01-23,04:25:31
39.895955,116.377989,0,153,39836.1844444444,2009-01-23,04:25:36
39.895955,116.378017,0,148,39836.1845023148,2009-01-23,04:25:41
39.895912,116.377986,0,146,39836.1845601852,2009-01-23,04:25:46
39.895866,116.377949,0,146,39836.1845949074,2009-01-23,04:25:49
39.895822,116.377914,0,151,39836.1846296296,2009-01-23,04:25:52
39.895782,116.377871,0,152,39836.1846643519,2009-01-23,04:25:55
39.89575,116.377829,0,153,39836.1846990741,2009-01-23,04:25:58
39.895737,116.377774,0,148,39836.1847569444,2009-01-23,04:26:03
39.89576,116.377715,0,139,39836.1848032407,2009-01-23,04:26:07
39.895793,116.377671,0,138,39836.184837963,2009-01-23,04:26:10
39.895793,116.377604,0,138,39836.1848842593,2009-01-23,04:26:14
39.895807,116.377543,0,138,39836.1849305556,2009-01-23,04:26:18
39.8958,116.377482,0,135,39836.1849768519,2009-01-23,04:26:22
39.895847,116.377477,0,134,39836.1850231481,2009-01-23,04:26:26
39.895885,116.377506,0,137,39836.1850810185,2009-01-23,04:26:31
39.895934,116.37753,0,138,39836.1851157407,2009-01-23,04:26:34
39.895992,116.37755,0,138,39836.185150463,2009-01-23,04:26:37
39.896033,116.377577,0,138,39836.1851736111,2009-01-23,04:26:39
39.89609,116.377603,0,139,39836.1852083333,2009-01-23,04:26:42
39.896141,116.377635,0,139,39836.1852430556,2009-01-23,04:26:45
39.896192,116.377662,0,140,39836.1852777778,2009-01-23,04:26:48
39.896242,116.37766,0,142,39836.1853240741,2009-01-23,04:26:52
39.896299,116.377775,0,167,39836.1853472222,2009-01-23,04:26:54
39.896336,116.37783,0,175,39836.1853703704,2009-01-23,04:26:56
39.896392,116.377885,0,181,39836.1854166667,2009-01-23,04:27:00
39.896429,116.377909,0,189,39836.1854513889,2009-01-23,04:27:03
39.896464,116.37793,0,202,39836.1854861111,2009-01-23,04:27:06
39.896517,116.377947,0,212,39836.1855324074,2009-01-23,04:27:10
39.896566,116.377945,0,222,39836.1855787037,2009-01-23,04:27:14
39.896613,116.377934,0,231,39836.185625,2009-01-23,04:27:18
39.896659,116.37792,0,242,39836.1856597222,2009-01-23,04:27:21
39.896699,116.377905,0,251,39836.1856944444,2009-01-23,04:27:24
39.896736,116.377907,0,263,39836.1857291667,2009-01-23,04:27:27
39.896685,116.377953,0,260,39836.1857407407,2009-01-23,04:27:28
39.896671,116.378009,0,248,39836.185787037,2009-01-23,04:27:32
39.89669,116.378022,0,245,39836.1858449074,2009-01-23,04:27:37
39.896724,116.378031,0,247,39836.1859027778,2009-01-23,04:27:42
39.896761,116.378063,0,249,39836.1859490741,2009-01-23,04:27:46
39.896814,116.378043,0,251,39836.1860069444,2009-01-23,04:27:51
39.896861,116.378038,0,254,39836.1860532407,2009-01-23,04:27:55
39.89692,116.378123,0,249,39836.186099537,2009-01-23,04:27:59
39.896958,116.378159,0,244,39836.1861574074,2009-01-23,04:28:04
39.896976,116.37817,0,240,39836.1862152778,2009-01-23,04:28:09
39.896978,116.378192,0,237,39836.1862731481,2009-01-23,04:28:14
39.896978,116.378192,0,237,39836.1863078704,2009-01-23,04:28:17
39.896973,116.378198,0,235,39836.1863310185,2009-01-23,04:28:19
39.896958,116.378234,0,225,39836.1863888889,2009-01-23,04:28:24
39.896958,116.378234,0,225,39836.1864236111,2009-01-23,04:28:27
39.896964,116.378232,0,224,39836.1864467593,2009-01-23,04:28:29
39.896996,116.378253,0,217,39836.1865046296,2009-01-23,04:28:34
39.897017,116.378234,0,214,39836.1865625,2009-01-23,04:28:39
39.897017,116.378249,0,211,39836.1866203704,2009-01-23,04:28:44
39.897017,116.378249,0,211,39836.1866550926,2009-01-23,04:28:47
39.897011,116.378252,0,209,39836.1866782407,2009-01-23,04:28:49
39.89706,116.378251,0,204,39836.1867361111,2009-01-23,04:28:54
39.897098,116.378254,0,202,39836.1867939815,2009-01-23,04:28:59
39.897098,116.378254,0,202,39836.1868287037,2009-01-23,04:29:02
39.897105,116.378248,0,200,39836.1868518519,2009-01-23,04:29:04
39.897155,116.378245,0,198,39836.1869097222,2009-01-23,04:29:09
39.897205,116.378236,0,197,39836.1869328704,2009-01-23,04:29:11
39.897271,116.378212,0,195,39836.1869560185,2009-01-23,04:29:13
39.897349,116.378173,0,193,39836.1869791667,2009-01-23,04:29:15
39.897427,116.378126,0,192,39836.1870023148,2009-01-23,04:29:17
39.89751,116.378094,0,190,39836.187025463,2009-01-23,04:29:19
39.897555,116.378083,0,189,39836.187037037,2009-01-23,04:29:20
39.897635,116.378068,0,188,39836.1870601852,2009-01-23,04:29:22
39.897707,116.378036,0,189,39836.1870833333,2009-01-23,04:29:24
39.897781,116.378024,0,187,39836.1871064815,2009-01-23,04:29:26
39.897858,116.378025,0,186,39836.1871296296,2009-01-23,04:29:28
39.897911,116.378016,0,186,39836.1871527778,2009-01-23,04:29:30
39.897963,116.378008,0,183,39836.1871875,2009-01-23,04:29:33
39.898008,116.377953,0,183,39836.1872222222,2009-01-23,04:29:36
39.898043,116.377935,0,179,39836.1872800926,2009-01-23,04:29:41
39.898052,116.377913,0,178,39836.187337963,2009-01-23,04:29:46
39.898057,116.377915,0,178,39836.1873958333,2009-01-23,04:29:51
39.898065,116.377907,0,176,39836.1874537037,2009-01-23,04:29:56
39.898065,116.377907,0,176,39836.1874884259,2009-01-23,04:29:59
39.898069,116.377912,0,176,39836.1875115741,2009-01-23,04:30:01
39.898085,116.377916,0,177,39836.1875694444,2009-01-23,04:30:06
39.8981,116.377912,0,177,39836.1876273148,2009-01-23,04:30:11
39.8981,116.377912,0,177,39836.187662037,2009-01-23,04:30:14
39.898099,116.377918,0,177,39836.1876851852,2009-01-23,04:30:16
39.898087,116.377919,0,176,39836.1877430556,2009-01-23,04:30:21
39.898087,116.377919,0,176,39836.1877777778,2009-01-23,04:30:24
39.898081,116.377917,0,176,39836.1878009259,2009-01-23,04:30:26
39.898093,116.377925,0,176,39836.1878587963,2009-01-23,04:30:31
39.898156,116.377933,0,175,39836.1879050926,2009-01-23,04:30:35
39.898219,116.377938,0,173,39836.1879282407,2009-01-23,04:30:37
39.898303,116.377925,0,173,39836.1879513889,2009-01-23,04:30:39
39.898378,116.377917,0,174,39836.187974537,2009-01-23,04:30:41
39.898449,116.377912,0,174,39836.1879976852,2009-01-23,04:30:43
39.898508,116.377913,0,174,39836.1880208333,2009-01-23,04:30:45
39.89858,116.377947,0,173,39836.1880555556,2009-01-23,04:30:48
39.898664,116.377949,0,168,39836.1880902778,2009-01-23,04:30:51
39.89873,116.37792,0,164,39836.1881134259,2009-01-23,04:30:53
39.898785,116.377851,0,159,39836.1881365741,2009-01-23,04:30:55
39.898816,116.377805,0,156,39836.1881481481,2009-01-23,04:30:56
39.898853,116.377767,0,154,39836.1881597222,2009-01-23,04:30:57
39.898891,116.377725,0,152,39836.1881712963,2009-01-23,04:30:58
39.898917,116.377674,0,150,39836.1881828704,2009-01-23,04:30:59
39.898932,116.37761,0,148,39836.1881944444,2009-01-23,04:31:00
39.898944,116.377528,0,146,39836.1882060185,2009-01-23,04:31:01
39.898961,116.377442,0,143,39836.1882175926,2009-01-23,04:31:02
39.89897,116.377312,0,139,39836.1882291667,2009-01-23,04:31:03
39.898986,116.377207,0,137,39836.1882407407,2009-01-23,04:31:04
39.899004,116.377101,0,136,39836.1882523148,2009-01-23,04:31:05
39.89902,116.376991,0,135,39836.1882638889,2009-01-23,04:31:06
39.899038,116.376866,0,133,39836.188275463,2009-01-23,04:31:07
39.899053,116.376742,0,130,39836.188287037,2009-01-23,04:31:08
39.899059,116.376616,0,128,39836.1882986111,2009-01-23,04:31:09
39.899064,116.376488,0,126,39836.1883101852,2009-01-23,04:31:10
39.899063,116.376358,0,123,39836.1883217593,2009-01-23,04:31:11
39.899057,116.376235,0,121,39836.1883333333,2009-01-23,04:31:12
39.899051,116.376101,0,119,39836.1883449074,2009-01-23,04:31:13
39.899035,116.37597,0,117,39836.1883564815,2009-01-23,04:31:14
39.899002,116.375834,0,114,39836.1883680556,2009-01-23,04:31:15
39.898983,116.375697,0,112,39836.1883796296,2009-01-23,04:31:16
39.898969,116.375556,0,110,39836.1883912037,2009-01-23,04:31:17
39.898957,116.375425,0,107,39836.1884027778,2009-01-23,04:31:18
39.898926,116.375288,0,105,39836.1884143518,2009-01-23,04:31:19
39.898916,116.375149,0,103,39836.1884259259,2009-01-23,04:31:20
39.898903,116.375012,0,100,39836.1884375,2009-01-23,04:31:21
39.898891,116.374876,0,98,39836.1884490741,2009-01-23,04:31:22
39.898888,116.374745,0,95,39836.1884606481,2009-01-23,04:31:23
39.898879,116.374617,0,92,39836.1884722222,2009-01-23,04:31:24
39.898868,116.37449,0,89,39836.1884837963,2009-01-23,04:31:25
39.898857,116.374363,0,86,39836.1884953704,2009-01-23,04:31:26
39.898848,116.374237,0,84,39836.1885069444,2009-01-23,04:31:27
39.898833,116.374105,0,82,39836.1885185185,2009-01-23,04:31:28
39.89882,116.373977,0,80,39836.1885300926,2009-01-23,04:31:29
39.898798,116.37384,0,73,39836.1885416667,2009-01-23,04:31:30
39.898794,116.373704,0,69,39836.1885532407,2009-01-23,04:31:31
39.898772,116.373563,0,62,39836.1885648148,2009-01-23,04:31:32
39.898727,116.373432,0,48,39836.1885763889,2009-01-23,04:31:33
39.898717,116.373304,0,43,39836.188587963,2009-01-23,04:31:34
39.898708,116.373185,0,41,39836.188599537,2009-01-23,04:31:35
39.898698,116.37306,0,39,39836.1886111111,2009-01-23,04:31:36
39.898681,116.372926,0,36,39836.1886226852,2009-01-23,04:31:37
39.898675,116.372814,0,37,39836.1886342593,2009-01-23,04:31:38
39.898665,116.3727,0,35,39836.1886458333,2009-01-23,04:31:39
39.898649,116.372588,0,34,39836.1886574074,2009-01-23,04:31:40
39.898644,116.372487,0,32,39836.1886689815,2009-01-23,04:31:41
39.898639,116.372386,0,30,39836.1886805556,2009-01-23,04:31:42
39.898638,116.37229,0,29,39836.1886921296,2009-01-23,04:31:43
39.898643,116.372199,0,26,39836.1887037037,2009-01-23,04:31:44
39.898639,116.37211,0,24,39836.1887152778,2009-01-23,04:31:45
39.898636,116.372022,0,21,39836.1887268518,2009-01-23,04:31:46
39.898638,116.371941,0,19,39836.1887384259,2009-01-23,04:31:47
39.898638,116.37186,0,19,39836.18875,2009-01-23,04:31:48
39.898635,116.371781,0,18,39836.1887615741,2009-01-23,04:31:49
39.898638,116.371702,0,14,39836.1887731481,2009-01-23,04:31:50
39.898642,116.371632,0,12,39836.1887847222,2009-01-23,04:31:51
39.89865,116.371572,0,12,39836.1887962963,2009-01-23,04:31:52
39.898657,116.371513,0,11,39836.1888078704,2009-01-23,04:31:53
39.89866,116.371423,0,9,39836.1888310185,2009-01-23,04:31:55
39.898646,116.371359,0,12,39836.1888657407,2009-01-23,04:31:58
39.898666,116.371371,0,11,39836.1889236111,2009-01-23,04:32:03
39.898706,116.371407,0,8,39836.1889814815,2009-01-23,04:32:08
39.898714,116.371449,0,0,39836.1890393518,2009-01-23,04:32:13
39.898734,116.371475,0,-5,39836.1890972222,2009-01-23,04:32:18
39.898744,116.371472,0,-7,39836.1891550926,2009-01-23,04:32:23
39.898744,116.371472,0,-7,39836.1891898148,2009-01-23,04:32:26
39.89875,116.37147,0,-6,39836.189212963,2009-01-23,04:32:28
39.89873,116.371502,0,-4,39836.1892708333,2009-01-23,04:32:33
39.898718,116.371516,0,-6,39836.1893287037,2009-01-23,04:32:38
39.898696,116.371477,0,-7,39836.1893865741,2009-01-23,04:32:43
39.898692,116.371409,0,-7,39836.1894212963,2009-01-23,04:32:46
39.898675,116.371338,0,-7,39836.1894444444,2009-01-23,04:32:48
39.898666,116.37126,0,-8,39836.1894675926,2009-01-23,04:32:50
39.898644,116.371189,0,-10,39836.1894907407,2009-01-23,04:32:52
39.898617,116.371122,0,-12,39836.1895138889,2009-01-23,04:32:54
39.898597,116.371054,0,-15,39836.189537037,2009-01-23,04:32:56
39.89861,116.37097,0,-18,39836.1895601852,2009-01-23,04:32:58
39.898621,116.370864,0,-21,39836.1895833333,2009-01-23,04:33:00
39.898615,116.370796,0,-21,39836.1895949074,2009-01-23,04:33:01
39.898619,116.370733,0,-22,39836.1896064815,2009-01-23,04:33:02
39.898627,116.370662,0,-22,39836.1896180556,2009-01-23,04:33:03
39.898641,116.370591,0,-23,39836.1896296296,2009-01-23,04:33:04
39.898653,116.370522,0,-24,39836.1896412037,2009-01-23,04:33:05
39.898657,116.37045,0,-25,39836.1896527778,2009-01-23,04:33:06
39.898665,116.370377,0,-26,39836.1896643518,2009-01-23,04:33:07
39.898673,116.370303,0,-27,39836.1896759259,2009-01-23,04:33:08
39.898683,116.370225,0,-28,39836.1896875,2009-01-23,04:33:09
39.898698,116.370143,0,-28,39836.1896990741,2009-01-23,04:33:10
39.898717,116.370056,0,-29,39836.1897106481,2009-01-23,04:33:11
39.898735,116.369965,0,-30,39836.1897222222,2009-01-23,04:33:12
39.898756,116.369875,0,-31,39836.1897337963,2009-01-23,04:33:13
39.89877,116.369784,0,-32,39836.1897453704,2009-01-23,04:33:14
39.898779,116.369687,0,-33,39836.1897569444,2009-01-23,04:33:15
39.898785,116.369587,0,-34,39836.1897685185,2009-01-23,04:33:16
39.898792,116.369485,0,-35,39836.1897800926,2009-01-23,04:33:17
39.898797,116.369376,0,-36,39836.1897916667,2009-01-23,04:33:18
39.898801,116.36926,0,-37,39836.1898032407,2009-01-23,04:33:19
39.898809,116.369149,0,-39,39836.1898148148,2009-01-23,04:33:20
39.89882,116.36904,0,-39,39836.1898263889,2009-01-23,04:33:21
39.898837,116.368933,0,-40,39836.189837963,2009-01-23,04:33:22
39.898859,116.36883,0,-41,39836.189849537,2009-01-23,04:33:23
39.898881,116.368728,0,-42,39836.1898611111,2009-01-23,04:33:24
39.898908,116.368632,0,-43,39836.1898726852,2009-01-23,04:33:25
39.898922,116.368534,0,-44,39836.1898842593,2009-01-23,04:33:26
39.898933,116.368438,0,-45,39836.1898958333,2009-01-23,04:33:27
39.898936,116.368344,0,-46,39836.1899074074,2009-01-23,04:33:28
39.89892,116.368249,0,-47,39836.1899189815,2009-01-23,04:33:29
39.898904,116.368157,0,-47,39836.1899305556,2009-01-23,04:33:30
39.898884,116.368079,0,-47,39836.1899421296,2009-01-23,04:33:31
39.898827,116.367998,0,-46,39836.1899537037,2009-01-23,04:33:32
39.898821,116.36794,0,-45,39836.1899652778,2009-01-23,04:33:33
39.898842,116.367831,0,-45,39836.1899884259,2009-01-23,04:33:35
39.89889,116.367741,0,-46,39836.1900115741,2009-01-23,04:33:37
39.898935,116.367706,0,-46,39836.1900231481,2009-01-23,04:33:38
39.898986,116.367678,0,-47,39836.1900347222,2009-01-23,04:33:39
39.899041,116.367652,0,-47,39836.1900462963,2009-01-23,04:33:40
39.899108,116.367638,0,-47,39836.1900578704,2009-01-23,04:33:41
39.899184,116.367628,0,-48,39836.1900694444,2009-01-23,04:33:42
39.899252,116.367618,0,-48,39836.1900810185,2009-01-23,04:33:43
39.899333,116.367612,0,-49,39836.1900925926,2009-01-23,04:33:44
39.899417,116.367606,0,-49,39836.1901041667,2009-01-23,04:33:45
39.899506,116.367601,0,-49,39836.1901157407,2009-01-23,04:33:46
39.899593,116.367598,0,-50,39836.1901273148,2009-01-23,04:33:47
39.89968,116.367599,0,-50,39836.1901388889,2009-01-23,04:33:48
39.899787,116.36761,0,-51,39836.190150463,2009-01-23,04:33:49
39.899897,116.36762,0,-52,39836.190162037,2009-01-23,04:33:50
39.900001,116.36763,0,-53,39836.1901736111,2009-01-23,04:33:51
39.900109,116.367635,0,-55,39836.1901851852,2009-01-23,04:33:52
39.900217,116.36764,0,-56,39836.1901967593,2009-01-23,04:33:53
39.900322,116.367643,0,-57,39836.1902083333,2009-01-23,04:33:54
39.900428,116.36765,0,-58,39836.1902199074,2009-01-23,04:33:55
39.90054,116.36766,0,-59,39836.1902314815,2009-01-23,04:33:56
39.900657,116.36767,0,-61,39836.1902430556,2009-01-23,04:33:57
39.900753,116.367668,0,-60,39836.1902546296,2009-01-23,04:33:58
39.90084,116.367671,0,-56,39836.1902662037,2009-01-23,04:33:59
39.900933,116.367678,0,-55,39836.1902777778,2009-01-23,04:34:00
39.90102,116.367682,0,-52,39836.1902893518,2009-01-23,04:34:01
39.90111,116.367687,0,-50,39836.1903009259,2009-01-23,04:34:02
39.9012,116.367698,0,-50,39836.1903125,2009-01-23,04:34:03
39.901293,116.36771,0,-49,39836.1903240741,2009-01-23,04:34:04
39.901387,116.367721,0,-49,39836.1903356481,2009-01-23,04:34:05
39.901476,116.367733,0,-49,39836.1903472222,2009-01-23,04:34:06
39.901561,116.367747,0,-49,39836.1903587963,2009-01-23,04:34:07
39.901643,116.367762,0,-50,39836.1903703704,2009-01-23,04:34:08
39.901721,116.367776,0,-51,39836.1903819444,2009-01-23,04:34:09
39.901797,116.36779,0,-53,39836.1903935185,2009-01-23,04:34:10
39.901871,116.367804,0,-55,39836.1904050926,2009-01-23,04:34:11
39.901947,116.367817,0,-56,39836.1904166667,2009-01-23,04:34:12
39.902024,116.36783,0,-56,39836.1904282407,2009-01-23,04:34:13
39.902101,116.367842,0,-56,39836.1904398148,2009-01-23,04:34:14
39.902179,116.367858,0,-55,39836.1904513889,2009-01-23,04:34:15
39.902261,116.36787,0,-55,39836.190462963,2009-01-23,04:34:16
39.902342,116.367881,0,-55,39836.190474537,2009-01-23,04:34:17
39.90243,116.367888,0,-56,39836.1904861111,2009-01-23,04:34:18
39.902516,116.367894,0,-56,39836.1904976852,2009-01-23,04:34:19
39.902597,116.367898,0,-56,39836.1905092593,2009-01-23,04:34:20
39.902681,116.367905,0,-55,39836.1905208333,2009-01-23,04:34:21
39.902767,116.367909,0,-55,39836.1905324074,2009-01-23,04:34:22
39.902846,116.367907,0,-54,39836.1905439815,2009-01-23,04:34:23
39.902921,116.367905,0,-53,39836.1905555556,2009-01-23,04:34:24
39.90299,116.36791,0,-52,39836.1905671296,2009-01-23,04:34:25
39.903061,116.367915,0,-51,39836.1905787037,2009-01-23,04:34:26
39.903132,116.367918,0,-50,39836.1905902778,2009-01-23,04:34:27
39.903202,116.36792,0,-49,39836.1906018518,2009-01-23,04:34:28
39.903277,116.367924,0,-48,39836.1906134259,2009-01-23,04:34:29
39.903355,116.367933,0,-48,39836.190625,2009-01-23,04:34:30
39.90343,116.367945,0,-49,39836.1906365741,2009-01-23,04:34:31
39.903508,116.367961,0,-49,39836.1906481481,2009-01-23,04:34:32
39.903586,116.367968,0,-48,39836.1906597222,2009-01-23,04:34:33
39.903666,116.36798,0,-47,39836.1906712963,2009-01-23,04:34:34
39.903742,116.367985,0,-46,39836.1906828704,2009-01-23,04:34:35
39.903817,116.36799,0,-45,39836.1906944444,2009-01-23,04:34:36
39.903887,116.367996,0,-44,39836.1907060185,2009-01-23,04:34:37
39.903952,116.368001,0,-42,39836.1907175926,2009-01-23,04:34:38
39.904018,116.368,0,-41,39836.1907291667,2009-01-23,04:34:39
39.904078,116.368001,0,-39,39836.1907407407,2009-01-23,04:34:40
39.90413,116.368009,0,-37,39836.1907523148,2009-01-23,04:34:41
39.904181,116.368018,0,-36,39836.1907638889,2009-01-23,04:34:42
39.904227,116.368027,0,-34,39836.190775463,2009-01-23,04:34:43
39.904305,116.368062,0,-30,39836.1907986111,2009-01-23,04:34:45
39.904363,116.368118,0,-30,39836.1908217593,2009-01-23,04:34:47
39.904404,116.368177,0,-30,39836.1908449074,2009-01-23,04:34:49
39.904444,116.368206,0,-28,39836.1908680556,2009-01-23,04:34:51
39.904494,116.368221,0,-26,39836.1908912037,2009-01-23,04:34:53
39.904537,116.368241,0,-23,39836.1909259259,2009-01-23,04:34:56
39.904531,116.368228,0,-21,39836.1909837963,2009-01-23,04:35:01
39.904536,116.368218,0,-21,39836.1910416667,2009-01-23,04:35:06
39.904545,116.368227,0,-21,39836.191099537,2009-01-23,04:35:11
39.904593,116.368216,0,-21,39836.1911226852,2009-01-23,04:35:13
39.904461,116.368059,0,4,39836.1911342593,2009-01-23,04:35:14
39.904539,116.368032,0,4,39836.1911574074,2009-01-23,04:35:16
39.904626,116.367993,0,4,39836.1911805556,2009-01-23,04:35:18
39.904709,116.367965,0,5,39836.1912037037,2009-01-23,04:35:20
39.904781,116.367945,0,6,39836.1912268519,2009-01-23,04:35:22
39.904841,116.367939,0,7,39836.19125,2009-01-23,04:35:24
39.904892,116.367955,0,7,39836.1912731482,2009-01-23,04:35:26
39.904937,116.367999,0,6,39836.1912962963,2009-01-23,04:35:28
39.904984,116.368023,0,4,39836.1913310185,2009-01-23,04:35:31
39.905039,116.368039,0,3,39836.1913773148,2009-01-23,04:35:35
39.905063,116.368023,0,10,39836.1914351852,2009-01-23,04:35:40
39.905114,116.368004,0,10,39836.1914930556,2009-01-23,04:35:45
39.905127,116.368021,0,14,39836.1915509259,2009-01-23,04:35:50
39.905127,116.368021,0,14,39836.1915856482,2009-01-23,04:35:53
39.905134,116.368025,0,18,39836.1916087963,2009-01-23,04:35:55
39.907056,116.367746,0,-4,39836.1920601852,2009-01-23,04:36:34
39.907028,116.36768,0,-121,39836.1920717593,2009-01-23,04:36:35
39.907075,116.36771,0,-111,39836.1920833333,2009-01-23,04:36:36
39.907124,116.367725,0,-103,39836.1920949074,2009-01-23,04:36:37
39.907168,116.367767,0,-96,39836.1921064815,2009-01-23,04:36:38
39.90722,116.367793,0,-84,39836.1921180556,2009-01-23,04:36:39
39.907266,116.36782,0,-85,39836.1921296296,2009-01-23,04:36:40
39.907314,116.367842,0,-85,39836.1921412037,2009-01-23,04:36:41
39.907364,116.367868,0,-74,39836.1921527778,2009-01-23,04:36:42
39.907467,116.367944,0,8,39836.1921643519,2009-01-23,04:36:43
39.90749,116.367954,0,45,39836.1921759259,2009-01-23,04:36:44
39.907516,116.367959,0,63,39836.1921875,2009-01-23,04:36:45
39.907478,116.367927,0,92,39836.1921990741,2009-01-23,04:36:46
39.907402,116.367848,0,52,39836.1922106481,2009-01-23,04:36:47
39.907318,116.367771,0,27,39836.1922222222,2009-01-23,04:36:48
39.907243,116.367711,0,11,39836.1922337963,2009-01-23,04:36:49
39.907234,116.367657,0,6,39836.1922685185,2009-01-23,04:36:52
39.904301,116.368445,0,829,39836.1937847222,2009-01-23,04:39:03
39.90428,116.368434,0,809,39836.1938078704,2009-01-23,04:39:05
39.904241,116.368442,0,774,39836.1938310185,2009-01-23,04:39:07
39.90425,116.368448,0,753,39836.1938541667,2009-01-23,04:39:09
39.905517,116.368379,0,444,39836.1938888889,2009-01-23,04:39:12
39.905581,116.368803,0,51,39836.1939236111,2009-01-23,04:39:15
39.905592,116.368712,0,30,39836.1939351852,2009-01-23,04:39:16
39.905829,116.368597,0,33,39836.1939467593,2009-01-23,04:39:17
39.905876,116.368512,0,33,39836.1939583333,2009-01-23,04:39:18
39.905883,116.368422,0,33,39836.1939699074,2009-01-23,04:39:19
39.905899,116.368334,0,33,39836.1939814815,2009-01-23,04:39:20
39.905932,116.368239,0,37,39836.1939930556,2009-01-23,04:39:21
39.905918,116.36823,0,64,39836.1940046296,2009-01-23,04:39:22
39.905933,116.36814,0,69,39836.1940162037,2009-01-23,04:39:23
39.905925,116.368061,0,74,39836.1940277778,2009-01-23,04:39:24
39.905917,116.367974,0,77,39836.1940393519,2009-01-23,04:39:25
39.905914,116.36787,0,76,39836.1940509259,2009-01-23,04:39:26
39.905912,116.367759,0,77,39836.1940625,2009-01-23,04:39:27
39.905909,116.367644,0,76,39836.1940740741,2009-01-23,04:39:28
39.905904,116.367522,0,75,39836.1940856481,2009-01-23,04:39:29
39.905903,116.367392,0,73,39836.1940972222,2009-01-23,04:39:30
39.905911,116.367275,0,71,39836.1941087963,2009-01-23,04:39:31
39.905923,116.367162,0,70,39836.1941203704,2009-01-23,04:39:32
39.905922,116.367048,0,71,39836.1941319444,2009-01-23,04:39:33
39.905933,116.36693,0,71,39836.1941435185,2009-01-23,04:39:34
39.905931,116.366809,0,72,39836.1941550926,2009-01-23,04:39:35
39.905935,116.366693,0,75,39836.1941666667,2009-01-23,04:39:36
39.905938,116.366573,0,78,39836.1941782407,2009-01-23,04:39:37
39.905939,116.36645,0,78,39836.1941898148,2009-01-23,04:39:38
39.905944,116.366331,0,80,39836.1942013889,2009-01-23,04:39:39
39.905949,116.366211,0,80,39836.194212963,2009-01-23,04:39:40
39.905956,116.366089,0,83,39836.194224537,2009-01-23,04:39:41
39.905965,116.365966,0,83,39836.1942361111,2009-01-23,04:39:42
39.905971,116.365844,0,84,39836.1942476852,2009-01-23,04:39:43
39.905977,116.36572,0,85,39836.1942592593,2009-01-23,04:39:44
39.905984,116.365598,0,85,39836.1942708333,2009-01-23,04:39:45
39.905985,116.365475,0,84,39836.1942824074,2009-01-23,04:39:46
39.905985,116.365348,0,83,39836.1942939815,2009-01-23,04:39:47
39.905986,116.36522,0,82,39836.1943055556,2009-01-23,04:39:48
39.905981,116.365089,0,81,39836.1943171296,2009-01-23,04:39:49
39.905981,116.364962,0,82,39836.1943287037,2009-01-23,04:39:50
39.905977,116.364828,0,81,39836.1943402778,2009-01-23,04:39:51
39.90597,116.364695,0,81,39836.1943518519,2009-01-23,04:39:52
39.905963,116.364557,0,81,39836.1943634259,2009-01-23,04:39:53
39.905956,116.364419,0,81,39836.194375,2009-01-23,04:39:54
39.905949,116.36428,0,81,39836.1943865741,2009-01-23,04:39:55
39.905949,116.364147,0,80,39836.1943981481,2009-01-23,04:39:56
39.905943,116.364013,0,79,39836.1944097222,2009-01-23,04:39:57
39.905936,116.363879,0,79,39836.1944212963,2009-01-23,04:39:58
39.905938,116.363747,0,79,39836.1944328704,2009-01-23,04:39:59
39.905929,116.363613,0,79,39836.1944444444,2009-01-23,04:40:00
39.905921,116.363475,0,79,39836.1944560185,2009-01-23,04:40:01
39.905911,116.363337,0,79,39836.1944675926,2009-01-23,04:40:02
39.905905,116.363202,0,79,39836.1944791667,2009-01-23,04:40:03
39.905899,116.363062,0,77,39836.1944907407,2009-01-23,04:40:04
39.905895,116.362926,0,77,39836.1945023148,2009-01-23,04:40:05
39.905893,116.362785,0,78,39836.1945138889,2009-01-23,04:40:06
39.905892,116.362645,0,77,39836.194525463,2009-01-23,04:40:07
39.905892,116.36251,0,77,39836.194537037,2009-01-23,04:40:08
39.905903,116.362376,0,76,39836.1945486111,2009-01-23,04:40:09
39.905903,116.362242,0,75,39836.1945601852,2009-01-23,04:40:10
39.905901,116.362108,0,76,39836.1945717593,2009-01-23,04:40:11
39.905899,116.361969,0,76,39836.1945833333,2009-01-23,04:40:12
39.905901,116.361824,0,73,39836.1945949074,2009-01-23,04:40:13
39.905903,116.361686,0,72,39836.1946064815,2009-01-23,04:40:14
39.905905,116.361551,0,70,39836.1946180556,2009-01-23,04:40:15
39.905911,116.361413,0,70,39836.1946296296,2009-01-23,04:40:16
39.905907,116.361275,0,71,39836.1946412037,2009-01-23,04:40:17
39.905905,116.361136,0,71,39836.1946527778,2009-01-23,04:40:18
39.905908,116.360998,0,69,39836.1946643519,2009-01-23,04:40:19
39.905912,116.360859,0,69,39836.1946759259,2009-01-23,04:40:20
39.905918,116.360726,0,70,39836.1946875,2009-01-23,04:40:21
39.905922,116.360593,0,70,39836.1946990741,2009-01-23,04:40:22
39.90593,116.360463,0,69,39836.1947106481,2009-01-23,04:40:23
39.905933,116.360337,0,68,39836.1947222222,2009-01-23,04:40:24
39.905933,116.360205,0,67,39836.1947337963,2009-01-23,04:40:25
39.905931,116.360081,0,68,39836.1947453704,2009-01-23,04:40:26
39.905922,116.359963,0,70,39836.1947569444,2009-01-23,04:40:27
39.905919,116.359838,0,70,39836.1947685185,2009-01-23,04:40:28
39.905913,116.35972,0,71,39836.1947800926,2009-01-23,04:40:29
39.905911,116.359602,0,72,39836.1947916667,2009-01-23,04:40:30
39.905915,116.359487,0,74,39836.1948032407,2009-01-23,04:40:31
39.905921,116.359374,0,75,39836.1948148148,2009-01-23,04:40:32
39.905938,116.359265,0,75,39836.1948263889,2009-01-23,04:40:33
39.905945,116.359159,0,76,39836.194837963,2009-01-23,04:40:34
39.905945,116.359054,0,76,39836.194849537,2009-01-23,04:40:35
39.905947,116.358951,0,77,39836.1948611111,2009-01-23,04:40:36
39.905949,116.358853,0,78,39836.1948726852,2009-01-23,04:40:37
39.905951,116.358757,0,79,39836.1948842593,2009-01-23,04:40:38
39.905956,116.358665,0,79,39836.1948958333,2009-01-23,04:40:39
39.905962,116.358576,0,81,39836.1949074074,2009-01-23,04:40:40
39.905966,116.358493,0,81,39836.1949189815,2009-01-23,04:40:41
39.905963,116.358408,0,82,39836.1949305556,2009-01-23,04:40:42
39.905949,116.358328,0,82,39836.1949421296,2009-01-23,04:40:43
39.905952,116.358253,0,83,39836.1949537037,2009-01-23,04:40:44
39.905947,116.358178,0,84,39836.1949652778,2009-01-23,04:40:45
39.905941,116.358111,0,86,39836.1949768519,2009-01-23,04:40:46
39.90594,116.358046,0,88,39836.1949884259,2009-01-23,04:40:47
39.905932,116.357987,0,88,39836.195,2009-01-23,04:40:48
39.905915,116.357899,0,91,39836.1950231481,2009-01-23,04:40:50
39.90589,116.357836,0,93,39836.1950462963,2009-01-23,04:40:52
39.905929,116.357831,0,98,39836.1951041667,2009-01-23,04:40:57
39.905977,116.357851,0,102,39836.1951388889,2009-01-23,04:41:00
39.90603,116.357844,0,99,39836.1951736111,2009-01-23,04:41:03
39.906085,116.35779,0,95,39836.1951967593,2009-01-23,04:41:05
39.906139,116.357702,0,91,39836.1952199074,2009-01-23,04:41:07
39.906166,116.357626,0,87,39836.1952314815,2009-01-23,04:41:08
39.906186,116.357557,0,85,39836.1952430556,2009-01-23,04:41:09
39.906201,116.357469,0,77,39836.1952546296,2009-01-23,04:41:10
39.906238,116.357393,0,73,39836.1952662037,2009-01-23,04:41:11
39.906277,116.357319,0,69,39836.1952777778,2009-01-23,04:41:12
39.906317,116.357248,0,67,39836.1952893519,2009-01-23,04:41:13
39.906364,116.357184,0,63,39836.1953009259,2009-01-23,04:41:14
39.906392,116.357099,0,62,39836.1953125,2009-01-23,04:41:15
39.906413,116.357004,0,59,39836.1953240741,2009-01-23,04:41:16
39.906429,116.356897,0,58,39836.1953356481,2009-01-23,04:41:17
39.906442,116.356785,0,57,39836.1953472222,2009-01-23,04:41:18
39.906454,116.356669,0,55,39836.1953587963,2009-01-23,04:41:19
39.906477,116.356558,0,52,39836.1953703704,2009-01-23,04:41:20
39.906489,116.356438,0,50,39836.1953819444,2009-01-23,04:41:21
39.906473,116.356294,0,50,39836.1953935185,2009-01-23,04:41:22
39.906462,116.356153,0,49,39836.1954050926,2009-01-23,04:41:23
39.906438,116.356002,0,49,39836.1954166667,2009-01-23,04:41:24
39.90639,116.35583,0,53,39836.1954282407,2009-01-23,04:41:25
39.906382,116.355695,0,51,39836.1954398148,2009-01-23,04:41:26
39.906375,116.355558,0,51,39836.1954513889,2009-01-23,04:41:27
39.906349,116.355398,0,52,39836.195462963,2009-01-23,04:41:28
39.906352,116.355261,0,51,39836.195474537,2009-01-23,04:41:29
39.906349,116.355122,0,49,39836.1954861111,2009-01-23,04:41:30
39.906358,116.354995,0,43,39836.1954976852,2009-01-23,04:41:31
39.906368,116.354875,0,37,39836.1955092593,2009-01-23,04:41:32
39.906355,116.354739,0,39,39836.1955208333,2009-01-23,04:41:33
39.906358,116.354605,0,37,39836.1955324074,2009-01-23,04:41:34
39.906353,116.354472,0,35,39836.1955439815,2009-01-23,04:41:35
39.906356,116.354355,0,29,39836.1955555556,2009-01-23,04:41:36
39.906347,116.354224,0,25,39836.1955671296,2009-01-23,04:41:37
39.906345,116.354107,0,24,39836.1955787037,2009-01-23,04:41:38
39.90634,116.353984,0,20,39836.1955902778,2009-01-23,04:41:39
39.906326,116.353894,0,28,39836.1956018518,2009-01-23,04:41:40
39.906299,116.353766,0,28,39836.1956134259,2009-01-23,04:41:41
39.906292,116.353661,0,26,39836.195625,2009-01-23,04:41:42
39.906257,116.35354,0,25,39836.1956365741,2009-01-23,04:41:43
39.90622,116.353424,0,25,39836.1956481481,2009-01-23,04:41:44
39.906194,116.353328,0,25,39836.1956597222,2009-01-23,04:41:45
39.906207,116.353257,0,20,39836.1956712963,2009-01-23,04:41:46
39.90621,116.353175,0,15,39836.1956828704,2009-01-23,04:41:47
39.906194,116.35308,0,16,39836.1956944444,2009-01-23,04:41:48
39.906176,116.352985,0,13,39836.1957060185,2009-01-23,04:41:49
39.906167,116.352901,0,11,39836.1957175926,2009-01-23,04:41:50
39.906161,116.35282,0,10,39836.1957291667,2009-01-23,04:41:51
39.906141,116.352751,0,8,39836.1957407407,2009-01-23,04:41:52
39.906121,116.352681,0,7,39836.1957523148,2009-01-23,04:41:53
39.906103,116.35261,0,6,39836.1957638889,2009-01-23,04:41:54
39.906093,116.352544,0,4,39836.195775463,2009-01-23,04:41:55
39.906083,116.352477,0,3,39836.195787037,2009-01-23,04:41:56
39.906074,116.352413,0,3,39836.1957986111,2009-01-23,04:41:57
39.906063,116.352348,0,4,39836.1958101852,2009-01-23,04:41:58
39.90605,116.352281,0,6,39836.1958217593,2009-01-23,04:41:59
39.90603,116.352215,0,9,39836.1958333333,2009-01-23,04:42:00
39.906021,116.352112,0,9,39836.1958564815,2009-01-23,04:42:02
39.906007,116.352047,0,9,39836.1958796296,2009-01-23,04:42:04
39.90597,116.352034,0,15,39836.1959375,2009-01-23,04:42:09
39.905978,116.352039,0,14,39836.1959953704,2009-01-23,04:42:14
39.905978,116.352039,0,14,39836.1960300926,2009-01-23,04:42:17
39.905982,116.352042,0,14,39836.1960532407,2009-01-23,04:42:19
39.906021,116.352012,0,14,39836.196099537,2009-01-23,04:42:23
39.906052,116.351949,0,15,39836.1961226852,2009-01-23,04:42:25
39.906077,116.351871,0,16,39836.1961458333,2009-01-23,04:42:27
39.906086,116.351812,0,17,39836.1961574074,2009-01-23,04:42:28
39.906096,116.351741,0,19,39836.1961689815,2009-01-23,04:42:29
39.906104,116.35166,0,21,39836.1961805556,2009-01-23,04:42:30
39.906109,116.351575,0,21,39836.1961921296,2009-01-23,04:42:31
39.906116,116.351475,0,22,39836.1962037037,2009-01-23,04:42:32
39.906119,116.351378,0,21,39836.1962152778,2009-01-23,04:42:33
39.906125,116.351276,0,22,39836.1962268518,2009-01-23,04:42:34
39.906121,116.351163,0,21,39836.1962384259,2009-01-23,04:42:35
39.906111,116.351046,0,21,39836.19625,2009-01-23,04:42:36
39.906098,116.350912,0,23,39836.1962615741,2009-01-23,04:42:37
39.906092,116.350795,0,24,39836.1962731481,2009-01-23,04:42:38
39.906083,116.350687,0,23,39836.1962847222,2009-01-23,04:42:39
39.906081,116.350572,0,23,39836.1962962963,2009-01-23,04:42:40
39.906082,116.350459,0,23,39836.1963078704,2009-01-23,04:42:41
39.906075,116.350347,0,24,39836.1963194444,2009-01-23,04:42:42
39.906072,116.350235,0,25,39836.1963310185,2009-01-23,04:42:43
39.906067,116.350115,0,26,39836.1963425926,2009-01-23,04:42:44
39.906062,116.349998,0,26,39836.1963541667,2009-01-23,04:42:45
39.906066,116.349885,0,25,39836.1963657407,2009-01-23,04:42:46
39.90607,116.349769,0,25,39836.1963773148,2009-01-23,04:42:47
39.906073,116.349649,0,24,39836.1963888889,2009-01-23,04:42:48
39.906069,116.349522,0,25,39836.196400463,2009-01-23,04:42:49
39.906065,116.349399,0,25,39836.196412037,2009-01-23,04:42:50
39.906061,116.349273,0,26,39836.1964236111,2009-01-23,04:42:51
39.906058,116.34915,0,25,39836.1964351852,2009-01-23,04:42:52
39.906052,116.349027,0,26,39836.1964467593,2009-01-23,04:42:53
39.906047,116.348909,0,27,39836.1964583333,2009-01-23,04:42:54
39.906044,116.348793,0,27,39836.1964699074,2009-01-23,04:42:55
39.90604,116.348674,0,27,39836.1964814815,2009-01-23,04:42:56
39.906036,116.348565,0,26,39836.1964930556,2009-01-23,04:42:57
39.90604,116.348452,0,27,39836.1965046296,2009-01-23,04:42:58
39.90604,116.34835,0,27,39836.1965162037,2009-01-23,04:42:59
39.906042,116.348251,0,26,39836.1965277778,2009-01-23,04:43:00
39.906044,116.348151,0,25,39836.1965393518,2009-01-23,04:43:01
39.906044,116.34805,0,24,39836.1965509259,2009-01-23,04:43:02
39.906045,116.347958,0,26,39836.1965625,2009-01-23,04:43:03
39.906044,116.347866,0,27,39836.1965740741,2009-01-23,04:43:04
39.906051,116.347771,0,27,39836.1965856481,2009-01-23,04:43:05
39.906057,116.347681,0,28,39836.1965972222,2009-01-23,04:43:06
39.906065,116.347588,0,27,39836.1966087963,2009-01-23,04:43:07
39.906069,116.347499,0,27,39836.1966203704,2009-01-23,04:43:08
39.906065,116.347405,0,31,39836.1966319444,2009-01-23,04:43:09
39.906066,116.347317,0,31,39836.1966435185,2009-01-23,04:43:10
39.906066,116.347226,0,34,39836.1966550926,2009-01-23,04:43:11
39.906065,116.347141,0,35,39836.1966666667,2009-01-23,04:43:12
39.906065,116.347057,0,37,39836.1966782407,2009-01-23,04:43:13
39.90606,116.346977,0,39,39836.1966898148,2009-01-23,04:43:14
39.90606,116.346896,0,42,39836.1967013889,2009-01-23,04:43:15
39.906061,116.346823,0,42,39836.196712963,2009-01-23,04:43:16
39.90606,116.34675,0,43,39836.196724537,2009-01-23,04:43:17
39.906059,116.346677,0,45,39836.1967361111,2009-01-23,04:43:18
39.906063,116.346602,0,49,39836.1967476852,2009-01-23,04:43:19
39.906073,116.346539,0,52,39836.1967592593,2009-01-23,04:43:20
39.906098,116.346482,0,58,39836.1967708333,2009-01-23,04:43:21
39.906134,116.346434,0,63,39836.1967824074,2009-01-23,04:43:22
39.906176,116.346392,0,65,39836.1967939815,2009-01-23,04:43:23
39.906216,116.346357,0,68,39836.1968055556,2009-01-23,04:43:24
39.906261,116.346326,0,71,39836.1968171296,2009-01-23,04:43:25
39.906312,116.346303,0,75,39836.1968287037,2009-01-23,04:43:26
39.906372,116.346293,0,77,39836.1968402778,2009-01-23,04:43:27
39.90644,116.346293,0,79,39836.1968518518,2009-01-23,04:43:28
39.906512,116.346296,0,81,39836.1968634259,2009-01-23,04:43:29
39.906587,116.346301,0,84,39836.196875,2009-01-23,04:43:30
39.906661,116.346308,0,86,39836.1968865741,2009-01-23,04:43:31
39.906736,116.346318,0,90,39836.1968981481,2009-01-23,04:43:32
39.906812,116.346332,0,93,39836.1969097222,2009-01-23,04:43:33
39.906886,116.346345,0,97,39836.1969212963,2009-01-23,04:43:34
39.906955,116.346355,0,101,39836.1969328704,2009-01-23,04:43:35
39.907026,116.346365,0,104,39836.1969444444,2009-01-23,04:43:36
39.907095,116.346378,0,105,39836.1969560185,2009-01-23,04:43:37
39.907155,116.346381,0,106,39836.1969675926,2009-01-23,04:43:38
39.907214,116.346384,0,108,39836.1969791667,2009-01-23,04:43:39
39.907258,116.346391,0,113,39836.1969907407,2009-01-23,04:43:40
39.907307,116.346387,0,114,39836.1970023148,2009-01-23,04:43:41
39.90739,116.346382,0,115,39836.197025463,2009-01-23,04:43:43
39.907473,116.346408,0,113,39836.1970486111,2009-01-23,04:43:45
39.907535,116.346413,0,118,39836.1970717593,2009-01-23,04:43:47
39.907594,116.346429,0,113,39836.1970833333,2009-01-23,04:43:48
39.907643,116.346435,0,115,39836.1971180556,2009-01-23,04:43:51
39.907688,116.346422,0,117,39836.1971527778,2009-01-23,04:43:54
39.907742,116.346404,0,120,39836.1971990741,2009-01-23,04:43:58
39.907788,116.346385,0,122,39836.1972337963,2009-01-23,04:44:01
39.907844,116.346374,0,120,39836.1972569444,2009-01-23,04:44:03
39.907903,116.346361,0,116,39836.1972800926,2009-01-23,04:44:05
39.90795,116.346369,0,114,39836.1973148148,2009-01-23,04:44:08
39.907912,116.346412,0,120,39836.197349537,2009-01-23,04:44:11
39.90786,116.346463,0,137,39836.1973842593,2009-01-23,04:44:14
39.908022,116.346417,0,132,39836.1974074074,2009-01-23,04:44:16
39.908077,116.346402,0,134,39836.1974189815,2009-01-23,04:44:17
39.908144,116.346391,0,136,39836.1974305556,2009-01-23,04:44:18
39.908222,116.346384,0,137,39836.1974421296,2009-01-23,04:44:19
39.908288,116.346375,0,139,39836.1974537037,2009-01-23,04:44:20
39.908347,116.346369,0,140,39836.1974652778,2009-01-23,04:44:21
39.908419,116.346365,0,141,39836.1974768518,2009-01-23,04:44:22
39.90848,116.346362,0,142,39836.1974884259,2009-01-23,04:44:23
39.908612,116.34638,0,147,39836.1975115741,2009-01-23,04:44:25
39.908675,116.346385,0,148,39836.1975231481,2009-01-23,04:44:26
39.908723,116.346385,0,151,39836.1975347222,2009-01-23,04:44:27
39.908787,116.346386,0,153,39836.1975462963,2009-01-23,04:44:28
39.908913,116.3464,0,155,39836.1975694444,2009-01-23,04:44:30
39.908995,116.34641,0,156,39836.1975810185,2009-01-23,04:44:31
39.909086,116.346419,0,155,39836.1975925926,2009-01-23,04:44:32
39.909191,116.346427,0,155,39836.1976041667,2009-01-23,04:44:33
39.909264,116.346432,0,157,39836.1976157407,2009-01-23,04:44:34
39.909375,116.346438,0,158,39836.1976273148,2009-01-23,04:44:35
39.909474,116.34645,0,161,39836.1976388889,2009-01-23,04:44:36
39.909566,116.346452,0,162,39836.197650463,2009-01-23,04:44:37
39.909676,116.346453,0,163,39836.197662037,2009-01-23,04:44:38
39.909751,116.346452,0,166,39836.1976736111,2009-01-23,04:44:39
39.909865,116.346472,0,166,39836.1976851852,2009-01-23,04:44:40
39.909961,116.346483,0,167,39836.1976967593,2009-01-23,04:44:41
39.910057,116.346496,0,163,39836.1977083333,2009-01-23,04:44:42
39.910141,116.346502,0,161,39836.1977199074,2009-01-23,04:44:43
39.910224,116.346502,0,160,39836.1977314815,2009-01-23,04:44:44
39.910303,116.346513,0,159,39836.1977430556,2009-01-23,04:44:45
39.910402,116.346527,0,155,39836.1977546296,2009-01-23,04:44:46
39.910478,116.346522,0,143,39836.1977662037,2009-01-23,04:44:47
39.910565,116.346526,0,141,39836.1977777778,2009-01-23,04:44:48
39.910648,116.346527,0,134,39836.1977893518,2009-01-23,04:44:49
39.910733,116.346533,0,131,39836.1978009259,2009-01-23,04:44:50
39.910821,116.346543,0,127,39836.1978125,2009-01-23,04:44:51
39.910898,116.34655,0,125,39836.1978240741,2009-01-23,04:44:52
39.910968,116.346559,0,125,39836.1978356481,2009-01-23,04:44:53
39.911034,116.346573,0,123,39836.1978472222,2009-01-23,04:44:54
39.911097,116.34658,0,122,39836.1978587963,2009-01-23,04:44:55
39.911161,116.346572,0,121,39836.1978703704,2009-01-23,04:44:56
39.911231,116.346586,0,119,39836.1978819444,2009-01-23,04:44:57
39.911299,116.346596,0,118,39836.1978935185,2009-01-23,04:44:58
39.911362,116.346609,0,118,39836.1979050926,2009-01-23,04:44:59
39.911426,116.346623,0,119,39836.1979166667,2009-01-23,04:45:00
39.911484,116.346639,0,119,39836.1979282407,2009-01-23,04:45:01
39.91154,116.346652,0,119,39836.1979398148,2009-01-23,04:45:02
39.911596,116.346664,0,119,39836.1979513889,2009-01-23,04:45:03
39.911651,116.346681,0,121,39836.197962963,2009-01-23,04:45:04
39.911707,116.346699,0,124,39836.197974537,2009-01-23,04:45:05
39.911761,116.346715,0,125,39836.1979861111,2009-01-23,04:45:06
39.911816,116.346726,0,126,39836.1979976852,2009-01-23,04:45:07
39.911868,116.346736,0,125,39836.1980092593,2009-01-23,04:45:08
39.91192,116.34676,0,128,39836.1980208333,2009-01-23,04:45:09
39.911966,116.346771,0,126,39836.1980324074,2009-01-23,04:45:10
39.912025,116.346796,0,128,39836.1980555556,2009-01-23,04:45:12
39.912071,116.34681,0,127,39836.1980787037,2009-01-23,04:45:14
39.912126,116.34681,0,120,39836.1981365741,2009-01-23,04:45:19
39.912088,116.346768,0,117,39836.1981712963,2009-01-23,04:45:22
39.912069,116.346723,0,114,39836.1982291667,2009-01-23,04:45:27
39.912118,116.346746,0,115,39836.1982638889,2009-01-23,04:45:30
39.912183,116.346721,0,113,39836.198287037,2009-01-23,04:45:32
39.912275,116.346736,0,112,39836.1983101852,2009-01-23,04:45:34
39.912341,116.346764,0,110,39836.1983333333,2009-01-23,04:45:36
39.912406,116.346787,0,111,39836.1983564815,2009-01-23,04:45:38
39.912447,116.346812,0,110,39836.1983796296,2009-01-23,04:45:40
39.912493,116.346844,0,109,39836.1984143518,2009-01-23,04:45:43
39.912521,116.346894,0,102,39836.1984606481,2009-01-23,04:45:47
39.912503,116.346905,0,103,39836.1985185185,2009-01-23,04:45:52
39.912492,116.346905,0,103,39836.1985763889,2009-01-23,04:45:57
39.912489,116.34691,0,103,39836.1986342593,2009-01-23,04:46:02
39.912489,116.34691,0,103,39836.1986689815,2009-01-23,04:46:05
39.912489,116.346915,0,103,39836.1986921296,2009-01-23,04:46:07
39.912476,116.346916,0,103,39836.19875,2009-01-23,04:46:12
39.91252,116.346927,0,103,39836.1988078704,2009-01-23,04:46:17
39.912598,116.346931,0,103,39836.1988310185,2009-01-23,04:46:19
39.912648,116.346934,0,103,39836.1988425926,2009-01-23,04:46:20
39.912703,116.346936,0,103,39836.1988541667,2009-01-23,04:46:21
39.912762,116.34694,0,104,39836.1988657407,2009-01-23,04:46:22
39.912824,116.346946,0,104,39836.1988773148,2009-01-23,04:46:23
39.912884,116.34695,0,104,39836.1988888889,2009-01-23,04:46:24
39.912945,116.346956,0,103,39836.198900463,2009-01-23,04:46:25
39.91301,116.346966,0,105,39836.198912037,2009-01-23,04:46:26
39.913073,116.346976,0,106,39836.1989236111,2009-01-23,04:46:27
39.913137,116.346987,0,106,39836.1989351852,2009-01-23,04:46:28
39.913202,116.346998,0,105,39836.1989467593,2009-01-23,04:46:29
39.913269,116.347008,0,105,39836.1989583333,2009-01-23,04:46:30
39.913337,116.347027,0,106,39836.1989699074,2009-01-23,04:46:31
39.913413,116.347045,0,106,39836.1989814815,2009-01-23,04:46:32
39.913489,116.347065,0,107,39836.1989930556,2009-01-23,04:46:33
39.913569,116.347083,0,107,39836.1990046296,2009-01-23,04:46:34
39.913649,116.347104,0,106,39836.1990162037,2009-01-23,04:46:35
39.913729,116.347123,0,105,39836.1990277778,2009-01-23,04:46:36
39.913815,116.34714,0,104,39836.1990393519,2009-01-23,04:46:37
39.913895,116.347159,0,104,39836.1990509259,2009-01-23,04:46:38
39.913974,116.347172,0,104,39836.1990625,2009-01-23,04:46:39
39.914059,116.347188,0,102,39836.1990740741,2009-01-23,04:46:40
39.914147,116.347205,0,101,39836.1990856482,2009-01-23,04:46:41
39.914237,116.347226,0,99,39836.1990972222,2009-01-23,04:46:42
39.914329,116.347247,0,99,39836.1991087963,2009-01-23,04:46:43
39.914421,116.347269,0,98,39836.1991203704,2009-01-23,04:46:44
39.914518,116.347286,0,95,39836.1991319444,2009-01-23,04:46:45
39.914624,116.347314,0,95,39836.1991435185,2009-01-23,04:46:46
39.91471,116.347325,0,92,39836.1991550926,2009-01-23,04:46:47
39.914801,116.347341,0,90,39836.1991666667,2009-01-23,04:46:48
39.914896,116.347354,0,89,39836.1991782407,2009-01-23,04:46:49
39.914987,116.347358,0,87,39836.1991898148,2009-01-23,04:46:50
39.91508,116.347361,0,86,39836.1992013889,2009-01-23,04:46:51
39.915174,116.347366,0,83,39836.199212963,2009-01-23,04:46:52
39.915263,116.347365,0,81,39836.199224537,2009-01-23,04:46:53
39.915349,116.347366,0,80,39836.1992361111,2009-01-23,04:46:54
39.915429,116.347364,0,78,39836.1992476852,2009-01-23,04:46:55
39.915502,116.347367,0,77,39836.1992592593,2009-01-23,04:46:56
39.915564,116.347348,0,80,39836.1992708333,2009-01-23,04:46:57
39.915635,116.347345,0,79,39836.1992824074,2009-01-23,04:46:58
39.915722,116.347353,0,77,39836.1992939815,2009-01-23,04:46:59
39.9158,116.347362,0,78,39836.1993055556,2009-01-23,04:47:00
39.915865,116.347359,0,75,39836.1993171296,2009-01-23,04:47:01
39.915914,116.347332,0,66,39836.1993287037,2009-01-23,04:47:02
39.915972,116.347332,0,67,39836.1993402778,2009-01-23,04:47:03
39.916029,116.347336,0,66,39836.1993518519,2009-01-23,04:47:04
39.91609,116.347348,0,62,39836.1993634259,2009-01-23,04:47:05
39.916145,116.347356,0,59,39836.199375,2009-01-23,04:47:06
39.916191,116.347363,0,60,39836.1993865741,2009-01-23,04:47:07
39.916281,116.347376,0,59,39836.1994097222,2009-01-23,04:47:09
39.91635,116.347373,0,56,39836.1994328704,2009-01-23,04:47:11
39.916403,116.347373,0,48,39836.1994791667,2009-01-23,04:47:15
39.916424,116.347361,0,38,39836.199537037,2009-01-23,04:47:20
39.916424,116.347361,0,38,39836.1995717593,2009-01-23,04:47:23
39.916419,116.347366,0,34,39836.1995949074,2009-01-23,04:47:25
39.916415,116.347393,0,33,39836.1996527778,2009-01-23,04:47:30
39.916424,116.347407,0,32,39836.1997106481,2009-01-23,04:47:35
39.916422,116.347417,0,31,39836.1997685185,2009-01-23,04:47:40
39.916422,116.347417,0,31,39836.1998032407,2009-01-23,04:47:43
39.916426,116.347425,0,31,39836.1998263889,2009-01-23,04:47:45
39.916434,116.347449,0,31,39836.1998842593,2009-01-23,04:47:50
39.916456,116.347426,0,30,39836.1999421296,2009-01-23,04:47:55
39.916508,116.347409,0,32,39836.1999768519,2009-01-23,04:47:58
39.916566,116.347377,0,30,39836.2000115741,2009-01-23,04:48:01
39.916621,116.347347,0,37,39836.2000578704,2009-01-23,04:48:05
39.916682,116.347324,0,43,39836.2000925926,2009-01-23,04:48:08
39.916736,116.347311,0,48,39836.2001157407,2009-01-23,04:48:10
39.916795,116.347303,0,51,39836.2001388889,2009-01-23,04:48:12
39.916865,116.34729,0,52,39836.200162037,2009-01-23,04:48:14
39.916926,116.347278,0,56,39836.2001851852,2009-01-23,04:48:16
39.91696,116.347254,0,72,39836.2002083333,2009-01-23,04:48:18
39.917003,116.347174,0,80,39836.2002314815,2009-01-23,04:48:20
39.917015,116.347118,0,82,39836.2002430556,2009-01-23,04:48:21
39.917037,116.347056,0,82,39836.2002546296,2009-01-23,04:48:22
39.917057,116.346981,0,81,39836.2002662037,2009-01-23,04:48:23
39.91707,116.346904,0,81,39836.2002777778,2009-01-23,04:48:24
39.917085,116.346813,0,79,39836.2002893519,2009-01-23,04:48:25
39.917109,116.34671,0,76,39836.2003009259,2009-01-23,04:48:26
39.917135,116.346614,0,77,39836.2003125,2009-01-23,04:48:27
39.917167,116.346517,0,77,39836.2003240741,2009-01-23,04:48:28
39.917212,116.346414,0,77,39836.2003356481,2009-01-23,04:48:29
39.917228,116.346312,0,76,39836.2003472222,2009-01-23,04:48:30
39.917243,116.346212,0,76,39836.2003587963,2009-01-23,04:48:31
39.917262,116.346106,0,76,39836.2003703704,2009-01-23,04:48:32
39.917278,116.346002,0,75,39836.2003819444,2009-01-23,04:48:33
39.917293,116.345898,0,74,39836.2003935185,2009-01-23,04:48:34
39.917297,116.345796,0,74,39836.2004050926,2009-01-23,04:48:35
39.917305,116.345694,0,74,39836.2004166667,2009-01-23,04:48:36
39.917314,116.345591,0,73,39836.2004282407,2009-01-23,04:48:37
39.917314,116.345483,0,72,39836.2004398148,2009-01-23,04:48:38
39.91731,116.345371,0,70,39836.2004513889,2009-01-23,04:48:39
39.9173,116.345264,0,69,39836.200462963,2009-01-23,04:48:40
39.917302,116.34515,0,69,39836.200474537,2009-01-23,04:48:41
39.9173,116.345037,0,68,39836.2004861111,2009-01-23,04:48:42
39.917315,116.344924,0,67,39836.2004976852,2009-01-23,04:48:43
39.917315,116.344817,0,66,39836.2005092593,2009-01-23,04:48:44
39.917316,116.344717,0,65,39836.2005208333,2009-01-23,04:48:45
39.917312,116.344619,0,66,39836.2005324074,2009-01-23,04:48:46
39.917304,116.344522,0,67,39836.2005439815,2009-01-23,04:48:47
39.917297,116.344426,0,67,39836.2005555556,2009-01-23,04:48:48
39.917291,116.344334,0,67,39836.2005671296,2009-01-23,04:48:49
39.917288,116.344252,0,68,39836.2005787037,2009-01-23,04:48:50
39.917287,116.34417,0,69,39836.2005902778,2009-01-23,04:48:51
39.91729,116.344095,0,71,39836.2006018519,2009-01-23,04:48:52
39.917288,116.344011,0,74,39836.2006134259,2009-01-23,04:48:53
39.917295,116.343931,0,75,39836.200625,2009-01-23,04:48:54
39.917307,116.343848,0,80,39836.2006365741,2009-01-23,04:48:55
39.917315,116.343765,0,80,39836.2006481481,2009-01-23,04:48:56
39.917315,116.343673,0,82,39836.2006597222,2009-01-23,04:48:57
39.917309,116.343574,0,82,39836.2006712963,2009-01-23,04:48:58
39.917297,116.343467,0,83,39836.2006828704,2009-01-23,04:48:59
39.917281,116.343357,0,83,39836.2006944444,2009-01-23,04:49:00
39.917271,116.343246,0,83,39836.2007060185,2009-01-23,04:49:01
39.91726,116.343126,0,83,39836.2007175926,2009-01-23,04:49:02
39.917246,116.343005,0,83,39836.2007291667,2009-01-23,04:49:03
39.917228,116.342882,0,84,39836.2007407407,2009-01-23,04:49:04
39.917213,116.342763,0,84,39836.2007523148,2009-01-23,04:49:05
39.9172,116.342645,0,84,39836.2007638889,2009-01-23,04:49:06
39.917195,116.34253,0,84,39836.200775463,2009-01-23,04:49:07
39.917188,116.342415,0,83,39836.200787037,2009-01-23,04:49:08
39.917182,116.342305,0,83,39836.2007986111,2009-01-23,04:49:09
39.917183,116.342194,0,82,39836.2008101852,2009-01-23,04:49:10
39.917186,116.342083,0,81,39836.2008217593,2009-01-23,04:49:11
39.917185,116.341977,0,80,39836.2008333333,2009-01-23,04:49:12
39.917186,116.341873,0,80,39836.2008449074,2009-01-23,04:49:13
39.917186,116.341766,0,79,39836.2008564815,2009-01-23,04:49:14
39.917184,116.341657,0,78,39836.2008680556,2009-01-23,04:49:15
39.917175,116.341544,0,76,39836.2008796296,2009-01-23,04:49:16
39.917166,116.341439,0,76,39836.2008912037,2009-01-23,04:49:17
39.917161,116.34133,0,75,39836.2009027778,2009-01-23,04:49:18
39.917155,116.341223,0,74,39836.2009143519,2009-01-23,04:49:19
39.91715,116.341118,0,72,39836.2009259259,2009-01-23,04:49:20
39.917138,116.34101,0,69,39836.2009375,2009-01-23,04:49:21
39.917126,116.340909,0,68,39836.2009490741,2009-01-23,04:49:22
39.91712,116.340811,0,68,39836.2009606481,2009-01-23,04:49:23
39.917108,116.340717,0,66,39836.2009722222,2009-01-23,04:49:24
39.917105,116.340624,0,64,39836.2009837963,2009-01-23,04:49:25
39.917101,116.340534,0,64,39836.2009953704,2009-01-23,04:49:26
39.917096,116.340448,0,64,39836.2010069444,2009-01-23,04:49:27
39.917098,116.340364,0,66,39836.2010185185,2009-01-23,04:49:28
39.917099,116.340281,0,67,39836.2010300926,2009-01-23,04:49:29
39.917095,116.3402,0,66,39836.2010416667,2009-01-23,04:49:30
39.91709,116.340115,0,67,39836.2010532407,2009-01-23,04:49:31
39.917084,116.340035,0,65,39836.2010648148,2009-01-23,04:49:32
39.917083,116.339954,0,65,39836.2010763889,2009-01-23,04:49:33
39.917077,116.339883,0,64,39836.201087963,2009-01-23,04:49:34
39.917075,116.339814,0,63,39836.201099537,2009-01-23,04:49:35
39.917076,116.339751,0,61,39836.2011111111,2009-01-23,04:49:36
39.917076,116.339692,0,60,39836.2011226852,2009-01-23,04:49:37
39.91708,116.339586,0,56,39836.2011458333,2009-01-23,04:49:39
39.917079,116.33949,0,51,39836.2011689815,2009-01-23,04:49:41
39.91706,116.339414,0,49,39836.2011921296,2009-01-23,04:49:43
39.917034,116.339365,0,47,39836.2012268519,2009-01-23,04:49:46
39.917042,116.339377,0,47,39836.2012847222,2009-01-23,04:49:51
39.917061,116.339344,0,46,39836.2013425926,2009-01-23,04:49:56
39.917072,116.339272,0,46,39836.2013657407,2009-01-23,04:49:58
39.917085,116.339184,0,46,39836.2013888889,2009-01-23,04:50:00
39.917099,116.339108,0,46,39836.201412037,2009-01-23,04:50:02
39.917097,116.339048,0,45,39836.2014467593,2009-01-23,04:50:05
39.917074,116.339073,0,43,39836.2015046296,2009-01-23,04:50:10
39.917066,116.33911,0,43,39836.2015625,2009-01-23,04:50:15
39.91706,116.339105,0,45,39836.2016203704,2009-01-23,04:50:20
39.917058,116.339106,0,45,39836.2016782407,2009-01-23,04:50:25
39.917058,116.339106,0,45,39836.201712963,2009-01-23,04:50:28
39.917055,116.339098,0,45,39836.2017361111,2009-01-23,04:50:30
39.917046,116.339102,0,46,39836.2017939815,2009-01-23,04:50:35
39.91703,116.339108,0,49,39836.2018518519,2009-01-23,04:50:40
39.917034,116.33911,0,49,39836.2019097222,2009-01-23,04:50:45
39.917032,116.339111,0,50,39836.2019675926,2009-01-23,04:50:50
39.917031,116.339118,0,50,39836.202025463,2009-01-23,04:50:55
39.917031,116.339118,0,50,39836.2020601852,2009-01-23,04:50:58
39.917035,116.339118,0,50,39836.2020833333,2009-01-23,04:51:00
39.917047,116.339114,0,50,39836.2021412037,2009-01-23,04:51:05
39.917073,116.339055,0,54,39836.2021875,2009-01-23,04:51:09
39.917098,116.339,0,55,39836.2022106481,2009-01-23,04:51:11
39.917133,116.338935,0,56,39836.2022337963,2009-01-23,04:51:13
39.917167,116.338869,0,57,39836.2022685185,2009-01-23,04:51:16
39.91722,116.338823,0,57,39836.2022916667,2009-01-23,04:51:18
39.917294,116.338764,0,54,39836.2023148148,2009-01-23,04:51:20
39.917336,116.338741,0,50,39836.2023263889,2009-01-23,04:51:21
39.917424,116.33873,0,52,39836.202349537,2009-01-23,04:51:23
39.917481,116.338705,0,50,39836.2023611111,2009-01-23,04:51:24
39.917539,116.338693,0,50,39836.2023726852,2009-01-23,04:51:25
39.917602,116.338681,0,50,39836.2023842593,2009-01-23,04:51:26
39.917666,116.33867,0,51,39836.2023958333,2009-01-23,04:51:27
39.917737,116.338658,0,54,39836.2024074074,2009-01-23,04:51:28
39.91781,116.338644,0,56,39836.2024189815,2009-01-23,04:51:29
39.91789,116.338623,0,57,39836.2024305556,2009-01-23,04:51:30
39.917962,116.338603,0,60,39836.2024421296,2009-01-23,04:51:31
39.918037,116.33858,0,70,39836.2024537037,2009-01-23,04:51:32
39.918117,116.338571,0,73,39836.2024652778,2009-01-23,04:51:33
39.918167,116.338532,0,81,39836.2024768519,2009-01-23,04:51:34
39.918232,116.338505,0,89,39836.2024884259,2009-01-23,04:51:35
39.918311,116.338489,0,93,39836.2025,2009-01-23,04:51:36
39.918406,116.338481,0,95,39836.2025115741,2009-01-23,04:51:37
39.918495,116.338475,0,98,39836.2025231481,2009-01-23,04:51:38
39.918583,116.338466,0,99,39836.2025347222,2009-01-23,04:51:39
39.918671,116.338457,0,102,39836.2025462963,2009-01-23,04:51:40
39.918758,116.338448,0,102,39836.2025578704,2009-01-23,04:51:41
39.918844,116.338443,0,102,39836.2025694444,2009-01-23,04:51:42
39.918932,116.338439,0,103,39836.2025810185,2009-01-23,04:51:43
39.919019,116.338433,0,104,39836.2025925926,2009-01-23,04:51:44
39.919107,116.338431,0,105,39836.2026041667,2009-01-23,04:51:45
39.919196,116.338425,0,105,39836.2026157407,2009-01-23,04:51:46
39.919282,116.338421,0,107,39836.2026273148,2009-01-23,04:51:47
39.919364,116.33842,0,109,39836.2026388889,2009-01-23,04:51:48
39.91944,116.338425,0,110,39836.202650463,2009-01-23,04:51:49
39.919519,116.338426,0,113,39836.202662037,2009-01-23,04:51:50
39.919604,116.338422,0,119,39836.2026736111,2009-01-23,04:51:51
39.919684,116.338417,0,122,39836.2026851852,2009-01-23,04:51:52
39.919768,116.338411,0,130,39836.2026967593,2009-01-23,04:51:53
39.919846,116.338413,0,134,39836.2027083333,2009-01-23,04:51:54
39.919918,116.338415,0,139,39836.2027199074,2009-01-23,04:51:55
39.919984,116.338417,0,144,39836.2027314815,2009-01-23,04:51:56
39.920049,116.338419,0,149,39836.2027430556,2009-01-23,04:51:57
39.920113,116.338419,0,152,39836.2027546296,2009-01-23,04:51:58
39.920179,116.338416,0,155,39836.2027662037,2009-01-23,04:51:59
39.920243,116.338413,0,156,39836.2027777778,2009-01-23,04:52:00
39.920299,116.338408,0,156,39836.2027893519,2009-01-23,04:52:01
39.920352,116.338407,0,157,39836.2028009259,2009-01-23,04:52:02
39.920403,116.338404,0,159,39836.2028125,2009-01-23,04:52:03
39.920451,116.3384,0,157,39836.2028240741,2009-01-23,04:52:04
39.9205,116.338397,0,158,39836.2028356481,2009-01-23,04:52:05
39.920545,116.338393,0,160,39836.2028472222,2009-01-23,04:52:06
39.920624,116.3384,0,156,39836.2028703704,2009-01-23,04:52:08
39.920655,116.338413,0,139,39836.2028819444,2009-01-23,04:52:09
39.920722,116.338435,0,140,39836.2029050926,2009-01-23,04:52:11
39.920769,116.338449,0,140,39836.2029282407,2009-01-23,04:52:13
39.920824,116.338446,0,133,39836.202962963,2009-01-23,04:52:16
39.920879,116.338463,0,137,39836.2030092593,2009-01-23,04:52:20
39.920914,116.338473,0,143,39836.2030671296,2009-01-23,04:52:25
39.92096,116.338494,0,147,39836.2030902778,2009-01-23,04:52:27
39.921009,116.338493,0,153,39836.2031134259,2009-01-23,04:52:29
39.92107,116.338494,0,158,39836.2031365741,2009-01-23,04:52:31
39.921112,116.33849,0,174,39836.2031597222,2009-01-23,04:52:33
39.921101,116.338466,0,191,39836.2031712963,2009-01-23,04:52:34
39.921167,116.338475,0,197,39836.2031944444,2009-01-23,04:52:36
39.921119,116.338415,0,238,39836.2032175926,2009-01-23,04:52:38
39.921091,116.338387,0,262,39836.2032291667,2009-01-23,04:52:39
39.92113,116.338366,0,270,39836.2032523148,2009-01-23,04:52:41
39.921154,116.338346,0,273,39836.2033101852,2009-01-23,04:52:46
39.921162,116.338349,0,279,39836.2033680556,2009-01-23,04:52:51
39.921162,116.338349,0,279,39836.2034027778,2009-01-23,04:52:54
39.921161,116.338343,0,281,39836.2034259259,2009-01-23,04:52:56
39.921174,116.33834,0,281,39836.2034837963,2009-01-23,04:53:01
39.921201,116.338344,0,282,39836.2035416667,2009-01-23,04:53:06
39.921207,116.33833,0,283,39836.203599537,2009-01-23,04:53:11
39.921196,116.338307,0,284,39836.2036574074,2009-01-23,04:53:16
39.921177,116.338297,0,284,39836.2037152778,2009-01-23,04:53:21
39.921153,116.338285,0,285,39836.2037731481,2009-01-23,04:53:26
39.921129,116.33826,0,286,39836.2038310185,2009-01-23,04:53:31
39.921128,116.338226,0,287,39836.2038888889,2009-01-23,04:53:36
39.921193,116.338203,0,292,39836.203912037,2009-01-23,04:53:38
39.921261,116.338169,0,295,39836.2039351852,2009-01-23,04:53:40
39.921366,116.338232,0,290,39836.2039467593,2009-01-23,04:53:41
39.921476,116.338288,0,285,39836.2039583333,2009-01-23,04:53:42
39.921545,116.338294,0,284,39836.2039699074,2009-01-23,04:53:43
39.921652,116.33831,0,282,39836.2039814815,2009-01-23,04:53:44
39.921784,116.338348,0,279,39836.2039930556,2009-01-23,04:53:45
39.921864,116.338368,0,277,39836.2040046296,2009-01-23,04:53:46
39.921961,116.338409,0,273,39836.2040162037,2009-01-23,04:53:47
39.922077,116.338382,0,268,39836.2040277778,2009-01-23,04:53:48
39.922156,116.33838,0,264,39836.2040393518,2009-01-23,04:53:49
39.922224,116.338377,0,261,39836.2040509259,2009-01-23,04:53:50
39.922295,116.338383,0,256,39836.2040625,2009-01-23,04:53:51
39.922358,116.338386,0,251,39836.2040740741,2009-01-23,04:53:52
39.922434,116.338382,0,249,39836.2040856481,2009-01-23,04:53:53
39.922504,116.338384,0,250,39836.2040972222,2009-01-23,04:53:54
39.922583,116.338373,0,249,39836.2041087963,2009-01-23,04:53:55
39.922668,116.338366,0,249,39836.2041203704,2009-01-23,04:53:56
39.922762,116.338349,0,249,39836.2041319444,2009-01-23,04:53:57
39.922857,116.338338,0,248,39836.2041435185,2009-01-23,04:53:58
39.922958,116.338327,0,246,39836.2041550926,2009-01-23,04:53:59
39.923056,116.338315,0,245,39836.2041666667,2009-01-23,04:54:00
39.923155,116.338306,0,244,39836.2041782407,2009-01-23,04:54:01
39.923255,116.338291,0,242,39836.2041898148,2009-01-23,04:54:02
39.923353,116.338275,0,240,39836.2042013889,2009-01-23,04:54:03
39.923453,116.33826,0,238,39836.204212963,2009-01-23,04:54:04
39.923554,116.338244,0,237,39836.204224537,2009-01-23,04:54:05
39.923656,116.338232,0,233,39836.2042361111,2009-01-23,04:54:06
39.92376,116.33821,0,234,39836.2042476852,2009-01-23,04:54:07
39.923855,116.338188,0,231,39836.2042592593,2009-01-23,04:54:08
39.923954,116.338176,0,230,39836.2042708333,2009-01-23,04:54:09
39.924057,116.338162,0,228,39836.2042824074,2009-01-23,04:54:10
39.924168,116.338147,0,226,39836.2042939815,2009-01-23,04:54:11
39.924282,116.33814,0,223,39836.2043055556,2009-01-23,04:54:12
39.924407,116.338138,0,217,39836.2043171296,2009-01-23,04:54:13
39.924511,116.338122,0,210,39836.2043287037,2009-01-23,04:54:14
39.924618,116.338107,0,204,39836.2043402778,2009-01-23,04:54:15
39.924735,116.338099,0,195,39836.2043518518,2009-01-23,04:54:16
39.924834,116.33809,0,190,39836.2043634259,2009-01-23,04:54:17
39.924926,116.338087,0,184,39836.204375,2009-01-23,04:54:18
39.925016,116.338088,0,179,39836.2043865741,2009-01-23,04:54:19
39.925147,116.338093,0,157,39836.2043981481,2009-01-23,04:54:20
39.925228,116.338084,0,152,39836.2044097222,2009-01-23,04:54:21
39.925308,116.338076,0,147,39836.2044212963,2009-01-23,04:54:22
39.92538,116.33807,0,141,39836.2044328704,2009-01-23,04:54:23
39.925443,116.338071,0,141,39836.2044444444,2009-01-23,04:54:24
39.925507,116.338062,0,136,39836.2044560185,2009-01-23,04:54:25
39.925567,116.338054,0,131,39836.2044675926,2009-01-23,04:54:26
39.925623,116.338052,0,127,39836.2044791667,2009-01-23,04:54:27
39.925678,116.338045,0,127,39836.2044907407,2009-01-23,04:54:28
39.925735,116.338038,0,124,39836.2045023148,2009-01-23,04:54:29
39.925794,116.338029,0,122,39836.2045138889,2009-01-23,04:54:30
39.925854,116.33802,0,119,39836.204525463,2009-01-23,04:54:31
39.925912,116.338009,0,118,39836.204537037,2009-01-23,04:54:32
39.92597,116.337995,0,117,39836.2045486111,2009-01-23,04:54:33
39.92603,116.337982,0,117,39836.2045601852,2009-01-23,04:54:34
39.926093,116.337969,0,120,39836.2045717593,2009-01-23,04:54:35
39.926156,116.337958,0,122,39836.2045833333,2009-01-23,04:54:36
39.926222,116.337949,0,125,39836.2045949074,2009-01-23,04:54:37
39.926314,116.337939,0,126,39836.2046064815,2009-01-23,04:54:38
39.926384,116.337931,0,127,39836.2046180556,2009-01-23,04:54:39
39.926452,116.337923,0,127,39836.2046296296,2009-01-23,04:54:40
39.926535,116.337913,0,129,39836.2046412037,2009-01-23,04:54:41
39.926608,116.337911,0,124,39836.2046527778,2009-01-23,04:54:42
39.92668,116.337908,0,121,39836.2046643518,2009-01-23,04:54:43
39.926747,116.337904,0,118,39836.2046759259,2009-01-23,04:54:44
39.926811,116.337894,0,115,39836.2046875,2009-01-23,04:54:45
39.926873,116.337886,0,116,39836.2046990741,2009-01-23,04:54:46
39.926928,116.33788,0,117,39836.2047106481,2009-01-23,04:54:47
39.92698,116.337877,0,117,39836.2047222222,2009-01-23,04:54:48
39.92703,116.337872,0,118,39836.2047337963,2009-01-23,04:54:49
39.927119,116.33787,0,117,39836.2047569444,2009-01-23,04:54:51
39.9272,116.337867,0,118,39836.2047800926,2009-01-23,04:54:53
39.927275,116.337873,0,117,39836.2048032407,2009-01-23,04:54:55
39.927341,116.33786,0,109,39836.2048263889,2009-01-23,04:54:57
39.927387,116.337861,0,112,39836.204849537,2009-01-23,04:54:59
39.927443,116.337852,0,105,39836.2048842593,2009-01-23,04:55:02
39.927492,116.337854,0,105,39836.2049421296,2009-01-23,04:55:07
39.927501,116.337832,0,99,39836.205,2009-01-23,04:55:12
39.927551,116.337824,0,103,39836.2050347222,2009-01-23,04:55:15
39.927602,116.337817,0,112,39836.2050578704,2009-01-23,04:55:17
39.927682,116.337814,0,118,39836.2050810185,2009-01-23,04:55:19
39.927759,116.337814,0,121,39836.2051041667,2009-01-23,04:55:21
39.927816,116.33783,0,122,39836.2051273148,2009-01-23,04:55:23
39.92806,116.337783,0,147,39836.2078240741,2009-01-23,04:59:16
39.928093,116.337781,0,147,39836.2078819444,2009-01-23,04:59:21
39.928124,116.337758,0,147,39836.2079398148,2009-01-23,04:59:26
39.928139,116.337732,0,148,39836.2079976852,2009-01-23,04:59:31
39.928183,116.33771,0,150,39836.2080324074,2009-01-23,04:59:34
39.928279,116.337707,0,152,39836.2080555556,2009-01-23,04:59:36
39.928336,116.337699,0,153,39836.2080671296,2009-01-23,04:59:37
39.928393,116.337695,0,154,39836.2080787037,2009-01-23,04:59:38
39.92845,116.337691,0,156,39836.2080902778,2009-01-23,04:59:39
39.928531,116.337677,0,158,39836.2081018519,2009-01-23,04:59:40
39.92862,116.337642,0,159,39836.2081134259,2009-01-23,04:59:41
39.928713,116.337621,0,161,39836.208125,2009-01-23,04:59:42
39.928821,116.337615,0,163,39836.2081365741,2009-01-23,04:59:43
39.928916,116.337654,0,164,39836.2081481481,2009-01-23,04:59:44
39.929015,116.33765,0,166,39836.2081597222,2009-01-23,04:59:45
39.929128,116.337636,0,168,39836.2081712963,2009-01-23,04:59:46
39.929229,116.337635,0,170,39836.2081828704,2009-01-23,04:59:47
39.929327,116.337637,0,172,39836.2081944444,2009-01-23,04:59:48
39.929428,116.33763,0,175,39836.2082060185,2009-01-23,04:59:49
39.929525,116.337626,0,177,39836.2082175926,2009-01-23,04:59:50
39.929614,116.337625,0,179,39836.2082291667,2009-01-23,04:59:51
39.9297,116.337618,0,181,39836.2082407407,2009-01-23,04:59:52
39.929785,116.33762,0,181,39836.2082523148,2009-01-23,04:59:53
39.929865,116.337623,0,180,39836.2082638889,2009-01-23,04:59:54
39.929946,116.337641,0,178,39836.208275463,2009-01-23,04:59:55
39.930025,116.337655,0,176,39836.208287037,2009-01-23,04:59:56
39.930094,116.337661,0,173,39836.2082986111,2009-01-23,04:59:57
39.930159,116.337664,0,171,39836.2083101852,2009-01-23,04:59:58
39.930224,116.337667,0,169,39836.2083217593,2009-01-23,04:59:59
39.930279,116.337676,0,167,39836.2083333333,2009-01-23,05:00:00
39.930326,116.337683,0,165,39836.2083449074,2009-01-23,05:00:01
39.930411,116.337697,0,162,39836.2083680556,2009-01-23,05:00:03
39.930481,116.33771,0,157,39836.2083912037,2009-01-23,05:00:05
39.930529,116.337728,0,153,39836.2084143519,2009-01-23,05:00:07
39.930584,116.337756,0,149,39836.2084606481,2009-01-23,05:00:11
39.930624,116.337791,0,148,39836.2084837963,2009-01-23,05:00:13
39.930656,116.337831,0,144,39836.2085185185,2009-01-23,05:00:16
39.930712,116.337849,0,138,39836.2085532407,2009-01-23,05:00:19
39.930764,116.33784,0,132,39836.208587963,2009-01-23,05:00:22
39.930819,116.337833,0,127,39836.2086226852,2009-01-23,05:00:25
39.93087,116.337832,0,124,39836.2086458333,2009-01-23,05:00:27
39.930919,116.337835,0,122,39836.2086689815,2009-01-23,05:00:29
39.930986,116.337843,0,121,39836.2086921296,2009-01-23,05:00:31
39.931046,116.337853,0,119,39836.2087152778,2009-01-23,05:00:33
39.931119,116.337865,0,117,39836.2087384259,2009-01-23,05:00:35
39.931172,116.337868,0,117,39836.20875,2009-01-23,05:00:36
39.931732,116.337909,0,108,39836.2088425926,2009-01-23,05:00:44
39.931498,116.337903,0,113,39836.2088541667,2009-01-23,05:00:45
39.931575,116.337922,0,111,39836.2088657407,2009-01-23,05:00:46
39.931475,116.337931,0,114,39836.2088773148,2009-01-23,05:00:47
39.931536,116.337958,0,114,39836.2088888889,2009-01-23,05:00:48
39.931587,116.337985,0,114,39836.208900463,2009-01-23,05:00:49
39.931642,116.338013,0,113,39836.208912037,2009-01-23,05:00:50
39.931684,116.338037,0,111,39836.2089236111,2009-01-23,05:00:51
39.931759,116.338065,0,109,39836.2089467593,2009-01-23,05:00:53
39.931844,116.338071,0,109,39836.2089699074,2009-01-23,05:00:55
39.93189,116.338067,0,109,39836.2089814815,2009-01-23,05:00:56
39.931968,116.338062,0,108,39836.2090046296,2009-01-23,05:00:58
39.931846,116.338055,0,111,39836.2090162037,2009-01-23,05:00:59
39.931776,116.338042,0,109,39836.2090277778,2009-01-23,05:01:00
39.931724,116.338027,0,105,39836.2090393519,2009-01-23,05:01:01
39.931756,116.338032,0,99,39836.2090972222,2009-01-23,05:01:06
39.931819,116.338042,0,97,39836.2091203704,2009-01-23,05:01:08
39.931876,116.338048,0,96,39836.2091435185,2009-01-23,05:01:10
39.931926,116.338042,0,95,39836.2091666667,2009-01-23,05:01:12
39.931964,116.338014,0,83,39836.209224537,2009-01-23,05:01:17
39.932004,116.337998,0,71,39836.2092708333,2009-01-23,05:01:21
39.932053,116.338001,0,62,39836.2093055556,2009-01-23,05:01:24
39.93212,116.337988,0,59,39836.2093287037,2009-01-23,05:01:26
39.932175,116.33798,0,58,39836.2093402778,2009-01-23,05:01:27
39.932232,116.337975,0,56,39836.2093518519,2009-01-23,05:01:28
39.932347,116.337961,0,54,39836.2093634259,2009-01-23,05:01:29
39.932433,116.33795,0,52,39836.209375,2009-01-23,05:01:30
39.932536,116.33794,0,50,39836.2093865741,2009-01-23,05:01:31
39.932631,116.337937,0,49,39836.2093981481,2009-01-23,05:01:32
39.932724,116.337936,0,49,39836.2094097222,2009-01-23,05:01:33
39.932807,116.337928,0,49,39836.2094212963,2009-01-23,05:01:34
39.9329,116.33792,0,47,39836.2094328704,2009-01-23,05:01:35
39.932996,116.337909,0,46,39836.2094444444,2009-01-23,05:01:36
39.933093,116.337899,0,45,39836.2094560185,2009-01-23,05:01:37
39.933192,116.33789,0,43,39836.2094675926,2009-01-23,05:01:38
39.933289,116.337883,0,41,39836.2094791667,2009-01-23,05:01:39
39.933387,116.337877,0,39,39836.2094907407,2009-01-23,05:01:40
39.933493,116.337878,0,38,39836.2095023148,2009-01-23,05:01:41
39.933604,116.33788,0,37,39836.2095138889,2009-01-23,05:01:42
39.933722,116.337887,0,36,39836.209525463,2009-01-23,05:01:43
39.933836,116.337893,0,34,39836.209537037,2009-01-23,05:01:44
39.933954,116.337902,0,33,39836.2095486111,2009-01-23,05:01:45
39.934063,116.337904,0,31,39836.2095601852,2009-01-23,05:01:46
39.93417,116.337904,0,30,39836.2095717593,2009-01-23,05:01:47
39.934284,116.33791,0,30,39836.2095833333,2009-01-23,05:01:48
39.934399,116.337916,0,29,39836.2095949074,2009-01-23,05:01:49
39.934509,116.337921,0,29,39836.2096064815,2009-01-23,05:01:50
39.934611,116.337926,0,29,39836.2096180556,2009-01-23,05:01:51
39.934718,116.337932,0,29,39836.2096296296,2009-01-23,05:01:52
39.934825,116.337935,0,29,39836.2096412037,2009-01-23,05:01:53
39.934921,116.337935,0,28,39836.2096527778,2009-01-23,05:01:54
39.935014,116.337933,0,27,39836.2096643519,2009-01-23,05:01:55
39.935104,116.33793,0,25,39836.2096759259,2009-01-23,05:01:56
39.935195,116.337929,0,22,39836.2096875,2009-01-23,05:01:57
39.935283,116.337932,0,18,39836.2096990741,2009-01-23,05:01:58
39.935367,116.337946,0,14,39836.2097106481,2009-01-23,05:01:59
39.935448,116.337956,0,9,39836.2097222222,2009-01-23,05:02:00
39.935523,116.337961,0,2,39836.2097337963,2009-01-23,05:02:01
39.935593,116.33797,0,-9,39836.2097453704,2009-01-23,05:02:02
39.935648,116.33798,0,-25,39836.2097569444,2009-01-23,05:02:03
39.935696,116.337999,0,-38,39836.2097685185,2009-01-23,05:02:04
39.935731,116.338017,0,-51,39836.2097800926,2009-01-23,05:02:05
39.935766,116.338036,0,-67,39836.2097916667,2009-01-23,05:02:06
39.93581,116.338038,0,-83,39836.2098148148,2009-01-23,05:02:08
39.935767,116.337991,0,-43,39836.2098611111,2009-01-23,05:02:12
39.935726,116.337962,0,-21,39836.2098842593,2009-01-23,05:02:14
39.935751,116.337957,0,-10,39836.2099421296,2009-01-23,05:02:19
39.935809,116.337931,0,-3,39836.2099768519,2009-01-23,05:02:22
39.935877,116.337912,0,2,39836.21,2009-01-23,05:02:24
39.935956,116.337905,0,6,39836.2100231481,2009-01-23,05:02:26
39.936032,116.337902,0,8,39836.2100462963,2009-01-23,05:02:28
39.936099,116.337896,0,9,39836.2100694444,2009-01-23,05:02:30
39.936148,116.337883,0,13,39836.2100925926,2009-01-23,05:02:32
39.936212,116.337853,0,17,39836.2101157407,2009-01-23,05:02:34
39.936277,116.337787,0,20,39836.2101388889,2009-01-23,05:02:36
39.936315,116.337743,0,22,39836.210150463,2009-01-23,05:02:37
39.936352,116.337691,0,23,39836.210162037,2009-01-23,05:02:38
39.936389,116.337633,0,24,39836.2101736111,2009-01-23,05:02:39
39.936421,116.337569,0,25,39836.2101851852,2009-01-23,05:02:40
39.936447,116.337497,0,25,39836.2101967593,2009-01-23,05:02:41
39.936479,116.337422,0,24,39836.2102083333,2009-01-23,05:02:42
39.936513,116.337344,0,23,39836.2102199074,2009-01-23,05:02:43
39.936555,116.33727,0,21,39836.2102314815,2009-01-23,05:02:44
39.936598,116.337196,0,20,39836.2102430556,2009-01-23,05:02:45
39.936644,116.337122,0,20,39836.2102546296,2009-01-23,05:02:46
39.936692,116.337047,0,18,39836.2102662037,2009-01-23,05:02:47
39.936737,116.336967,0,18,39836.2102777778,2009-01-23,05:02:48
39.936783,116.336895,0,18,39836.2102893519,2009-01-23,05:02:49
39.936817,116.336822,0,17,39836.2103009259,2009-01-23,05:02:50
39.936848,116.33675,0,16,39836.2103125,2009-01-23,05:02:51
39.936877,116.336682,0,14,39836.2103240741,2009-01-23,05:02:52
39.936907,116.336614,0,14,39836.2103356481,2009-01-23,05:02:53
39.936956,116.33656,0,10,39836.2103472222,2009-01-23,05:02:54
39.937015,116.336513,0,5,39836.2103587963,2009-01-23,05:02:55
39.937066,116.336453,0,4,39836.2103703704,2009-01-23,05:02:56
39.937127,116.336399,0,1,39836.2103819444,2009-01-23,05:02:57
39.937165,116.336335,0,-3,39836.2103935185,2009-01-23,05:02:58
39.937228,116.336284,0,-10,39836.2104050926,2009-01-23,05:02:59
39.937299,116.336236,0,-19,39836.2104166667,2009-01-23,05:03:00
39.93734,116.336192,0,-29,39836.2104282407,2009-01-23,05:03:01
39.937415,116.336161,0,-36,39836.2104398148,2009-01-23,05:03:02
39.937498,116.336138,0,-41,39836.2104513889,2009-01-23,05:03:03
39.937581,116.336127,0,-47,39836.210462963,2009-01-23,05:03:04
39.937665,116.33612,0,-53,39836.210474537,2009-01-23,05:03:05
39.937748,116.336118,0,-60,39836.2104861111,2009-01-23,05:03:06
39.937819,116.336111,0,-67,39836.2104976852,2009-01-23,05:03:07
39.937892,116.336113,0,-70,39836.2105092593,2009-01-23,05:03:08
39.937962,116.336102,0,-75,39836.2105208333,2009-01-23,05:03:09
39.938027,116.336077,0,-82,39836.2105324074,2009-01-23,05:03:10
39.938089,116.336042,0,-88,39836.2105439815,2009-01-23,05:03:11
39.938126,116.336009,0,-83,39836.2105555556,2009-01-23,05:03:12
39.938183,116.335941,0,-96,39836.2105787037,2009-01-23,05:03:14
39.938208,116.335894,0,-100,39836.2105902778,2009-01-23,05:03:15
39.938211,116.335832,0,-106,39836.2106018519,2009-01-23,05:03:16
39.938175,116.335766,0,-111,39836.2106134259,2009-01-23,05:03:17
39.938156,116.335686,0,-114,39836.210625,2009-01-23,05:03:18
39.938128,116.335599,0,-119,39836.2106365741,2009-01-23,05:03:19
39.938116,116.335501,0,-124,39836.2106481481,2009-01-23,05:03:20
39.938104,116.335398,0,-129,39836.2106597222,2009-01-23,05:03:21
39.938086,116.335294,0,-134,39836.2106712963,2009-01-23,05:03:22
39.938058,116.335176,0,-137,39836.2106828704,2009-01-23,05:03:23
39.938031,116.335054,0,-139,39836.2106944444,2009-01-23,05:03:24
39.938006,116.334924,0,-140,39836.2107060185,2009-01-23,05:03:25
39.937982,116.334796,0,-140,39836.2107175926,2009-01-23,05:03:26
39.937956,116.334664,0,-142,39836.2107291667,2009-01-23,05:03:27
39.937928,116.334535,0,-143,39836.2107407407,2009-01-23,05:03:28
39.937889,116.334404,0,-141,39836.2107523148,2009-01-23,05:03:29
39.937854,116.334273,0,-140,39836.2107638889,2009-01-23,05:03:30
39.937824,116.334144,0,-139,39836.210775463,2009-01-23,05:03:31
39.937792,116.334016,0,-137,39836.210787037,2009-01-23,05:03:32
39.937759,116.333884,0,-135,39836.2107986111,2009-01-23,05:03:33
39.937731,116.33375,0,-133,39836.2108101852,2009-01-23,05:03:34
39.937705,116.333608,0,-133,39836.2108217593,2009-01-23,05:03:35
39.93768,116.333461,0,-133,39836.2108333333,2009-01-23,05:03:36
39.937672,116.333325,0,-139,39836.2108449074,2009-01-23,05:03:37
39.937666,116.333191,0,-142,39836.2108564815,2009-01-23,05:03:38
39.937633,116.33303,0,-137,39836.2108680556,2009-01-23,05:03:39
39.93763,116.332894,0,-140,39836.2108796296,2009-01-23,05:03:40
39.937625,116.332755,0,-144,39836.2108912037,2009-01-23,05:03:41
39.937596,116.332596,0,-140,39836.2109027778,2009-01-23,05:03:42
39.937557,116.33243,0,-133,39836.2109143519,2009-01-23,05:03:43
39.937532,116.332274,0,-130,39836.2109259259,2009-01-23,05:03:44
39.937508,116.33212,0,-128,39836.2109375,2009-01-23,05:03:45
39.937478,116.33196,0,-124,39836.2109490741,2009-01-23,05:03:46
39.93747,116.331819,0,-125,39836.2109606481,2009-01-23,05:03:47
39.937448,116.331668,0,-122,39836.2109722222,2009-01-23,05:03:48
39.937425,116.331519,0,-118,39836.2109837963,2009-01-23,05:03:49
39.937398,116.331372,0,-114,39836.2109953704,2009-01-23,05:03:50
39.937374,116.331234,0,-111,39836.2110069444,2009-01-23,05:03:51
39.937364,116.331112,0,-112,39836.2110185185,2009-01-23,05:03:52
39.937361,116.330989,0,-114,39836.2110300926,2009-01-23,05:03:53
39.937362,116.330866,0,-115,39836.2110416667,2009-01-23,05:03:54
39.937363,116.330747,0,-116,39836.2110532407,2009-01-23,05:03:55
39.937363,116.330633,0,-118,39836.2110648148,2009-01-23,05:03:56
39.937362,116.330525,0,-119,39836.2110763889,2009-01-23,05:03:57
39.937362,116.330415,0,-120,39836.211087963,2009-01-23,05:03:58
39.937366,116.330306,0,-122,39836.211099537,2009-01-23,05:03:59
39.937373,116.330206,0,-123,39836.2111111111,2009-01-23,05:04:00
39.937384,116.330116,0,-125,39836.2111226852,2009-01-23,05:04:01
39.937397,116.330038,0,-126,39836.2111342593,2009-01-23,05:04:02
39.937406,116.329966,0,-128,39836.2111458333,2009-01-23,05:04:03
39.937415,116.329871,0,-131,39836.2111689815,2009-01-23,05:04:05
39.937374,116.329841,0,-126,39836.2112268518,2009-01-23,05:04:10
39.93736,116.329851,0,-125,39836.2112847222,2009-01-23,05:04:15
39.937349,116.329829,0,-124,39836.2113425926,2009-01-23,05:04:20
39.937324,116.329774,0,-111,39836.2113773148,2009-01-23,05:04:23
39.937295,116.329715,0,-100,39836.211412037,2009-01-23,05:04:26
39.937256,116.329697,0,-94,39836.2114467593,2009-01-23,05:04:29
39.937212,116.329717,0,-84,39836.2115046296,2009-01-23,05:04:34
39.937162,116.329706,0,-79,39836.2115509259,2009-01-23,05:04:38
39.937127,116.329675,0,-72,39836.2116087963,2009-01-23,05:04:43
39.937111,116.329672,0,-63,39836.2116666667,2009-01-23,05:04:48
39.937124,116.329599,0,-57,39836.2117013889,2009-01-23,05:04:51
39.937133,116.32949,0,-54,39836.211724537,2009-01-23,05:04:53
39.937138,116.329425,0,-53,39836.2117361111,2009-01-23,05:04:54
39.937143,116.329356,0,-52,39836.2117476852,2009-01-23,05:04:55
39.937147,116.329281,0,-50,39836.2117592593,2009-01-23,05:04:56
39.937145,116.329199,0,-49,39836.2117708333,2009-01-23,05:04:57
39.937143,116.329111,0,-47,39836.2117824074,2009-01-23,05:04:58
39.93714,116.329018,0,-46,39836.2117939815,2009-01-23,05:04:59
39.937135,116.328918,0,-45,39836.2118055556,2009-01-23,05:05:00
39.937135,116.328809,0,-44,39836.2118171296,2009-01-23,05:05:01
39.937136,116.328697,0,-43,39836.2118287037,2009-01-23,05:05:02
39.937137,116.328585,0,-42,39836.2118402778,2009-01-23,05:05:03
39.937143,116.328473,0,-42,39836.2118518518,2009-01-23,05:05:04
39.937146,116.328358,0,-43,39836.2118634259,2009-01-23,05:05:05
39.93715,116.328244,0,-43,39836.211875,2009-01-23,05:05:06
39.937159,116.328127,0,-43,39836.2118865741,2009-01-23,05:05:07
39.937167,116.328009,0,-43,39836.2118981481,2009-01-23,05:05:08
39.937176,116.327887,0,-42,39836.2119097222,2009-01-23,05:05:09
39.937185,116.327761,0,-42,39836.2119212963,2009-01-23,05:05:10
39.937193,116.327636,0,-41,39836.2119328704,2009-01-23,05:05:11
39.937208,116.327505,0,-41,39836.2119444444,2009-01-23,05:05:12
39.937218,116.327365,0,-41,39836.2119560185,2009-01-23,05:05:13
39.937228,116.327223,0,-41,39836.2119675926,2009-01-23,05:05:14
39.937241,116.327092,0,-40,39836.2119791667,2009-01-23,05:05:15
39.937248,116.326955,0,-39,39836.2119907407,2009-01-23,05:05:16
39.937256,116.326801,0,-38,39836.2120023148,2009-01-23,05:05:17
39.937268,116.326651,0,-37,39836.2120138889,2009-01-23,05:05:18
39.93728,116.326506,0,-36,39836.212025463,2009-01-23,05:05:19
39.937286,116.326351,0,-34,39836.212037037,2009-01-23,05:05:20
39.937296,116.326209,0,-33,39836.2120486111,2009-01-23,05:05:21
39.937306,116.326068,0,-31,39836.2120601852,2009-01-23,05:05:22
39.937314,116.325926,0,-29,39836.2120717593,2009-01-23,05:05:23
39.937323,116.325789,0,-28,39836.2120833333,2009-01-23,05:05:24
39.937337,116.32566,0,-25,39836.2120949074,2009-01-23,05:05:25
39.93735,116.325535,0,-23,39836.2121064815,2009-01-23,05:05:26
39.937367,116.325411,0,-20,39836.2121180556,2009-01-23,05:05:27
39.937382,116.325287,0,-17,39836.2121296296,2009-01-23,05:05:28
39.937397,116.325167,0,-13,39836.2121412037,2009-01-23,05:05:29
39.937411,116.325051,0,-10,39836.2121527778,2009-01-23,05:05:30
39.937425,116.324934,0,-6,39836.2121643518,2009-01-23,05:05:31
39.937435,116.32482,0,-3,39836.2121759259,2009-01-23,05:05:32
39.937446,116.324708,0,0,39836.2121875,2009-01-23,05:05:33
39.937457,116.324597,0,4,39836.2121990741,2009-01-23,05:05:34
39.937467,116.32449,0,7,39836.2122106481,2009-01-23,05:05:35
39.937477,116.324385,0,10,39836.2122222222,2009-01-23,05:05:36
39.937485,116.324282,0,13,39836.2122337963,2009-01-23,05:05:37
39.937492,116.324182,0,17,39836.2122453704,2009-01-23,05:05:38
39.937498,116.324082,0,21,39836.2122569444,2009-01-23,05:05:39
39.937503,116.32399,0,25,39836.2122685185,2009-01-23,05:05:40
39.937508,116.3239,0,29,39836.2122800926,2009-01-23,05:05:41
39.937511,116.323819,0,34,39836.2122916667,2009-01-23,05:05:42
39.937511,116.323743,0,40,39836.2123032407,2009-01-23,05:05:43
39.937511,116.32367,0,45,39836.2123148148,2009-01-23,05:05:44
39.937515,116.323608,0,49,39836.2123263889,2009-01-23,05:05:45
39.937476,116.323566,0,53,39836.212337963,2009-01-23,05:05:46
39.937443,116.323524,0,57,39836.212349537,2009-01-23,05:05:47
39.937402,116.323446,0,64,39836.2123726852,2009-01-23,05:05:49
39.937417,116.323366,0,69,39836.2123958333,2009-01-23,05:05:51
39.937428,116.323302,0,73,39836.2124189815,2009-01-23,05:05:53
39.937446,116.323266,0,79,39836.2124768518,2009-01-23,05:05:58
39.937457,116.323217,0,89,39836.2125347222,2009-01-23,05:06:03
39.937462,116.32316,0,98,39836.2125694444,2009-01-23,05:06:06
39.93747,116.323094,0,101,39836.2126157407,2009-01-23,05:06:10
39.937469,116.323078,0,113,39836.2126736111,2009-01-23,05:06:15
39.937515,116.323071,0,126,39836.2127314815,2009-01-23,05:06:20
39.937551,116.323087,0,136,39836.2127662037,2009-01-23,05:06:23
39.937569,116.323112,0,152,39836.2128240741,2009-01-23,05:06:28
39.937492,116.323128,0,158,39836.2128587963,2009-01-23,05:06:31
39.937483,116.323093,0,168,39836.2129166667,2009-01-23,05:06:36
39.937515,116.323027,0,178,39836.2129513889,2009-01-23,05:06:39
39.937533,116.322939,0,185,39836.212974537,2009-01-23,05:06:41
39.937545,116.32288,0,188,39836.2129861111,2009-01-23,05:06:42
39.937548,116.322811,0,192,39836.2129976852,2009-01-23,05:06:43
39.937554,116.322737,0,196,39836.2130092593,2009-01-23,05:06:44
39.937566,116.322661,0,199,39836.2130208333,2009-01-23,05:06:45
39.93758,116.322581,0,201,39836.2130324074,2009-01-23,05:06:46
39.937593,116.322485,0,204,39836.2130439815,2009-01-23,05:06:47
39.937604,116.322383,0,207,39836.2130555556,2009-01-23,05:06:48
39.937617,116.322278,0,209,39836.2130671296,2009-01-23,05:06:49
39.937636,116.32217,0,211,39836.2130787037,2009-01-23,05:06:50
39.937659,116.322062,0,213,39836.2130902778,2009-01-23,05:06:51
39.937682,116.32195,0,213,39836.2131018518,2009-01-23,05:06:52
39.937704,116.321836,0,212,39836.2131134259,2009-01-23,05:06:53
39.937729,116.32173,0,210,39836.213125,2009-01-23,05:06:54
39.937756,116.32162,0,209,39836.2131365741,2009-01-23,05:06:55
39.937784,116.321507,0,209,39836.2131481481,2009-01-23,05:06:56
39.937814,116.321382,0,207,39836.2131597222,2009-01-23,05:06:57
39.937843,116.321253,0,204,39836.2131712963,2009-01-23,05:06:58
39.937875,116.321125,0,203,39836.2131828704,2009-01-23,05:06:59
39.937912,116.320999,0,201,39836.2131944444,2009-01-23,05:07:00
39.937947,116.320874,0,200,39836.2132060185,2009-01-23,05:07:01
39.937978,116.320751,0,198,39836.2132175926,2009-01-23,05:07:02
39.938011,116.32063,0,195,39836.2132291667,2009-01-23,05:07:03
39.938039,116.320509,0,193,39836.2132407407,2009-01-23,05:07:04
39.938067,116.32039,0,190,39836.2132523148,2009-01-23,05:07:05
39.938097,116.320274,0,187,39836.2132638889,2009-01-23,05:07:06
39.938128,116.32016,0,183,39836.213275463,2009-01-23,05:07:07
39.938163,116.320067,0,183,39836.213287037,2009-01-23,05:07:08
39.938193,116.319965,0,177,39836.2132986111,2009-01-23,05:07:09
39.938228,116.319864,0,172,39836.2133101852,2009-01-23,05:07:10
39.938269,116.319772,0,166,39836.2133217593,2009-01-23,05:07:11
39.938302,116.319681,0,154,39836.2133333333,2009-01-23,05:07:12
39.938344,116.319611,0,148,39836.2133449074,2009-01-23,05:07:13
39.938387,116.319546,0,145,39836.2133564815,2009-01-23,05:07:14
39.93843,116.319485,0,142,39836.2133680556,2009-01-23,05:07:15
39.938477,116.319431,0,140,39836.2133796296,2009-01-23,05:07:16
39.938523,116.319384,0,140,39836.2133912037,2009-01-23,05:07:17
39.938569,116.319342,0,139,39836.2134027778,2009-01-23,05:07:18
39.938615,116.319302,0,139,39836.2134143518,2009-01-23,05:07:19
39.938666,116.319264,0,140,39836.2134259259,2009-01-23,05:07:20
39.93872,116.319223,0,143,39836.2134375,2009-01-23,05:07:21
39.938786,116.319198,0,143,39836.2134490741,2009-01-23,05:07:22
39.938858,116.31918,0,144,39836.2134606481,2009-01-23,05:07:23
39.938932,116.319163,0,145,39836.2134722222,2009-01-23,05:07:24
39.93901,116.319151,0,147,39836.2134837963,2009-01-23,05:07:25
39.939089,116.31914,0,151,39836.2134953704,2009-01-23,05:07:26
39.939169,116.31913,0,153,39836.2135069444,2009-01-23,05:07:27
39.939248,116.319124,0,156,39836.2135185185,2009-01-23,05:07:28
39.93932,116.319116,0,161,39836.2135300926,2009-01-23,05:07:29
39.939401,116.319113,0,164,39836.2135416667,2009-01-23,05:07:30
39.939482,116.319116,0,168,39836.2135532407,2009-01-23,05:07:31
39.93955,116.319114,0,173,39836.2135648148,2009-01-23,05:07:32
39.939637,116.319115,0,176,39836.2135763889,2009-01-23,05:07:33
39.939725,116.319119,0,180,39836.213587963,2009-01-23,05:07:34
39.939801,116.319116,0,187,39836.213599537,2009-01-23,05:07:35
39.939894,116.319116,0,190,39836.2136111111,2009-01-23,05:07:36
39.93998,116.319118,0,197,39836.2136226852,2009-01-23,05:07:37
39.940063,116.31912,0,203,39836.2136342593,2009-01-23,05:07:38
39.940147,116.319119,0,208,39836.2136458333,2009-01-23,05:07:39
39.940234,116.319129,0,215,39836.2136574074,2009-01-23,05:07:40
39.940322,116.319133,0,221,39836.2136689815,2009-01-23,05:07:41
39.940414,116.319147,0,228,39836.2136805556,2009-01-23,05:07:42
39.940516,116.31915,0,233,39836.2136921296,2009-01-23,05:07:43
39.940618,116.319153,0,236,39836.2137037037,2009-01-23,05:07:44
39.94072,116.319148,0,237,39836.2137152778,2009-01-23,05:07:45
39.940822,116.319142,0,236,39836.2137268518,2009-01-23,05:07:46
39.940924,116.319134,0,235,39836.2137384259,2009-01-23,05:07:47
39.941025,116.319125,0,233,39836.21375,2009-01-23,05:07:48
39.941133,116.319114,0,231,39836.2137615741,2009-01-23,05:07:49
39.941239,116.319102,0,229,39836.2137731481,2009-01-23,05:07:50
39.94135,116.31909,0,228,39836.2137847222,2009-01-23,05:07:51
39.941463,116.319082,0,226,39836.2137962963,2009-01-23,05:07:52
39.941576,116.319075,0,225,39836.2138078704,2009-01-23,05:07:53
39.941693,116.319073,0,225,39836.2138194444,2009-01-23,05:07:54
39.941809,116.319068,0,226,39836.2138310185,2009-01-23,05:07:55
39.941921,116.319065,0,228,39836.2138425926,2009-01-23,05:07:56
39.942034,116.319066,0,231,39836.2138541667,2009-01-23,05:07:57
39.942143,116.31906,0,232,39836.2138657407,2009-01-23,05:07:58
39.942252,116.319056,0,232,39836.2138773148,2009-01-23,05:07:59
39.942361,116.319051,0,232,39836.2138888889,2009-01-23,05:08:00
39.942472,116.319049,0,233,39836.213900463,2009-01-23,05:08:01
39.942582,116.319049,0,234,39836.213912037,2009-01-23,05:08:02
39.942689,116.31905,0,235,39836.2139236111,2009-01-23,05:08:03
39.942793,116.31905,0,236,39836.2139351852,2009-01-23,05:08:04
39.942893,116.319052,0,236,39836.2139467593,2009-01-23,05:08:05
39.942984,116.319055,0,232,39836.2139583333,2009-01-23,05:08:06
39.943071,116.319057,0,228,39836.2139699074,2009-01-23,05:08:07
39.943156,116.319059,0,224,39836.2139814815,2009-01-23,05:08:08
39.943236,116.319066,0,221,39836.2139930556,2009-01-23,05:08:09
39.943315,116.319076,0,216,39836.2140046296,2009-01-23,05:08:10
39.943394,116.31909,0,212,39836.2140162037,2009-01-23,05:08:11
39.943468,116.319105,0,204,39836.2140277778,2009-01-23,05:08:12
39.943541,116.319131,0,196,39836.2140393518,2009-01-23,05:08:13
39.943615,116.31916,0,189,39836.2140509259,2009-01-23,05:08:14
39.943687,116.319183,0,179,39836.2140625,2009-01-23,05:08:15
39.943746,116.319208,0,172,39836.2140740741,2009-01-23,05:08:16
39.943791,116.319231,0,164,39836.2140856481,2009-01-23,05:08:17
39.943867,116.319267,0,157,39836.2141087963,2009-01-23,05:08:19
39.943927,116.319275,0,149,39836.2141319444,2009-01-23,05:08:21
39.943983,116.319263,0,138,39836.2141550926,2009-01-23,05:08:23
39.944022,116.319229,0,125,39836.2141782407,2009-01-23,05:08:25
39.944078,116.319199,0,117,39836.2142013889,2009-01-23,05:08:27
39.944142,116.31918,0,109,39836.214224537,2009-01-23,05:08:29
39.94419,116.319169,0,106,39836.2142361111,2009-01-23,05:08:30
39.944242,116.319157,0,102,39836.2142476852,2009-01-23,05:08:31
39.944289,116.319138,0,100,39836.2142592593,2009-01-23,05:08:32
39.94434,116.319117,0,98,39836.2142708333,2009-01-23,05:08:33
39.944393,116.319095,0,96,39836.2142824074,2009-01-23,05:08:34
39.944453,116.319079,0,93,39836.2142939815,2009-01-23,05:08:35
39.944515,116.319063,0,89,39836.2143055556,2009-01-23,05:08:36
39.94458,116.319051,0,84,39836.2143171296,2009-01-23,05:08:37
39.944647,116.31904,0,80,39836.2143287037,2009-01-23,05:08:38
39.944717,116.31903,0,75,39836.2143402778,2009-01-23,05:08:39
39.944783,116.31902,0,70,39836.2143518519,2009-01-23,05:08:40
39.94485,116.319011,0,64,39836.2143634259,2009-01-23,05:08:41
39.944921,116.319008,0,57,39836.214375,2009-01-23,05:08:42
39.944992,116.319006,0,51,39836.2143865741,2009-01-23,05:08:43
39.945061,116.319,0,43,39836.2143981481,2009-01-23,05:08:44
39.945132,116.318995,0,35,39836.2144097222,2009-01-23,05:08:45
39.945205,116.318985,0,26,39836.2144212963,2009-01-23,05:08:46
39.945283,116.318976,0,18,39836.2144328704,2009-01-23,05:08:47
39.945365,116.318974,0,9,39836.2144444444,2009-01-23,05:08:48
39.945447,116.318973,0,0,39836.2144560185,2009-01-23,05:08:49
39.945533,116.31898,0,-9,39836.2144675926,2009-01-23,05:08:50
39.94562,116.318988,0,-19,39836.2144791667,2009-01-23,05:08:51
39.945706,116.318997,0,-30,39836.2144907407,2009-01-23,05:08:52
39.945793,116.319006,0,-40,39836.2145023148,2009-01-23,05:08:53
39.945881,116.319014,0,-51,39836.2145138889,2009-01-23,05:08:54
39.945971,116.319021,0,-63,39836.214525463,2009-01-23,05:08:55
39.946061,116.319028,0,-76,39836.214537037,2009-01-23,05:08:56
39.946151,116.319034,0,-90,39836.2145486111,2009-01-23,05:08:57
39.946244,116.31904,0,-104,39836.2145601852,2009-01-23,05:08:58
39.946337,116.319047,0,-119,39836.2145717593,2009-01-23,05:08:59
39.946414,116.319036,0,-128,39836.2145833333,2009-01-23,05:09:00
39.946488,116.319019,0,-135,39836.2145949074,2009-01-23,05:09:01
39.946564,116.319,0,-144,39836.2146064815,2009-01-23,05:09:02
39.946603,116.318959,0,-135,39836.2146180556,2009-01-23,05:09:03
39.946659,116.318938,0,-124,39836.2146296296,2009-01-23,05:09:04
39.946709,116.318919,0,-113,39836.2146412037,2009-01-23,05:09:05
39.946764,116.318898,0,-104,39836.2146527778,2009-01-23,05:09:06
39.94682,116.318871,0,-96,39836.2146643519,2009-01-23,05:09:07
39.946891,116.318851,0,-104,39836.2146759259,2009-01-23,05:09:08
39.946965,116.318828,0,-112,39836.2146875,2009-01-23,05:09:09
39.947046,116.318806,0,-120,39836.2146990741,2009-01-23,05:09:10
39.947064,116.318748,0,-107,39836.2147106482,2009-01-23,05:09:11
39.947126,116.318726,0,-98,39836.2147222222,2009-01-23,05:09:12
39.947187,116.318704,0,-89,39836.2147337963,2009-01-23,05:09:13
39.947246,116.318685,0,-80,39836.2147453704,2009-01-23,05:09:14
39.947303,116.318666,0,-73,39836.2147569444,2009-01-23,05:09:15
39.947361,116.318646,0,-66,39836.2147685185,2009-01-23,05:09:16
39.947419,116.318628,0,-61,39836.2147800926,2009-01-23,05:09:17
39.947474,116.318608,0,-56,39836.2147916667,2009-01-23,05:09:18
39.947526,116.318591,0,-51,39836.2148032407,2009-01-23,05:09:19
39.947578,116.318568,0,-47,39836.2148148148,2009-01-23,05:09:20
39.947624,116.318547,0,-45,39836.2148263889,2009-01-23,05:09:21
39.947668,116.318526,0,-43,39836.214837963,2009-01-23,05:09:22
39.947714,116.31851,0,-38,39836.2148611111,2009-01-23,05:09:24
39.94776,116.318513,0,-29,39836.2149074074,2009-01-23,05:09:28
39.947803,116.318515,0,-19,39836.2149421296,2009-01-23,05:09:31
39.947838,116.31853,0,-9,39836.2149768519,2009-01-23,05:09:34
39.947877,116.318526,0,4,39836.2150115741,2009-01-23,05:09:37
39.94788,116.318583,0,16,39836.2150347222,2009-01-23,05:09:39
39.947943,116.318538,0,22,39836.2150578704,2009-01-23,05:09:41
39.948014,116.318488,0,27,39836.2150810185,2009-01-23,05:09:43
39.948085,116.318455,0,31,39836.2151041667,2009-01-23,05:09:45
39.948169,116.318425,0,35,39836.2151273148,2009-01-23,05:09:47
39.948254,116.318413,0,37,39836.215150463,2009-01-23,05:09:49
39.948302,116.31841,0,39,39836.215162037,2009-01-23,05:09:50
39.948353,116.318407,0,37,39836.2151736111,2009-01-23,05:09:51
39.948415,116.318405,0,35,39836.2151851852,2009-01-23,05:09:52
39.948478,116.318397,0,37,39836.2151967593,2009-01-23,05:09:53
39.948551,116.318387,0,39,39836.2152083333,2009-01-23,05:09:54
39.948629,116.318378,0,38,39836.2152199074,2009-01-23,05:09:55
39.948707,116.318368,0,37,39836.2152314815,2009-01-23,05:09:56
39.948786,116.31836,0,37,39836.2152430556,2009-01-23,05:09:57
39.948862,116.318353,0,41,39836.2152546296,2009-01-23,05:09:58
39.948938,116.318346,0,44,39836.2152662037,2009-01-23,05:09:59
39.949017,116.318338,0,47,39836.2152777778,2009-01-23,05:10:00
39.949094,116.318333,0,51,39836.2152893519,2009-01-23,05:10:01
39.949172,116.31833,0,54,39836.2153009259,2009-01-23,05:10:02
39.949251,116.318321,0,58,39836.2153125,2009-01-23,05:10:03
39.949326,116.318314,0,61,39836.2153240741,2009-01-23,05:10:04
39.949399,116.318306,0,65,39836.2153356481,2009-01-23,05:10:05
39.949472,116.318298,0,68,39836.2153472222,2009-01-23,05:10:06
39.949545,116.318289,0,71,39836.2153587963,2009-01-23,05:10:07
39.949617,116.318278,0,75,39836.2153703704,2009-01-23,05:10:08
39.949689,116.318268,0,78,39836.2153819444,2009-01-23,05:10:09
39.949763,116.318263,0,82,39836.2153935185,2009-01-23,05:10:10
39.949833,116.31826,0,85,39836.2154050926,2009-01-23,05:10:11
39.949901,116.31826,0,84,39836.2154166667,2009-01-23,05:10:12
39.949967,116.318256,0,83,39836.2154282407,2009-01-23,05:10:13
39.950039,116.318252,0,83,39836.2154398148,2009-01-23,05:10:14
39.950112,116.318246,0,83,39836.2154513889,2009-01-23,05:10:15
39.950185,116.318241,0,82,39836.215462963,2009-01-23,05:10:16
39.950258,116.318235,0,81,39836.215474537,2009-01-23,05:10:17
39.950329,116.318222,0,78,39836.2154861111,2009-01-23,05:10:18
39.950399,116.318207,0,74,39836.2154976852,2009-01-23,05:10:19
39.950468,116.318193,0,70,39836.2155092593,2009-01-23,05:10:20
39.950535,116.318184,0,67,39836.2155208333,2009-01-23,05:10:21
39.9506,116.318177,0,64,39836.2155324074,2009-01-23,05:10:22
39.950655,116.318168,0,61,39836.2155439815,2009-01-23,05:10:23
39.950709,116.318161,0,57,39836.2155555556,2009-01-23,05:10:24
39.950757,116.318157,0,53,39836.2155671296,2009-01-23,05:10:25
39.950829,116.318163,0,38,39836.2155902778,2009-01-23,05:10:27
39.950879,116.318197,0,24,39836.2156134259,2009-01-23,05:10:29
39.950911,116.318239,0,6,39836.2156365741,2009-01-23,05:10:31
39.950939,116.318316,0,-6,39836.2156597222,2009-01-23,05:10:33
39.950959,116.318408,0,-21,39836.2156828704,2009-01-23,05:10:35
39.950975,116.318461,0,-30,39836.2156944444,2009-01-23,05:10:36
39.950986,116.31851,0,-39,39836.2157060185,2009-01-23,05:10:37
39.951,116.318565,0,-47,39836.2157175926,2009-01-23,05:10:38
39.951011,116.318622,0,-52,39836.2157291667,2009-01-23,05:10:39
39.951026,116.318683,0,-57,39836.2157407407,2009-01-23,05:10:40
39.951044,116.318746,0,-63,39836.2157523148,2009-01-23,05:10:41
39.951058,116.318806,0,-69,39836.2157638889,2009-01-23,05:10:42
39.951073,116.318872,0,-75,39836.215775463,2009-01-23,05:10:43
39.951081,116.318941,0,-78,39836.215787037,2009-01-23,05:10:44
39.951089,116.31902,0,-81,39836.2157986111,2009-01-23,05:10:45
39.951096,116.319104,0,-84,39836.2158101852,2009-01-23,05:10:46
39.951104,116.319192,0,-86,39836.2158217593,2009-01-23,05:10:47
39.951109,116.319292,0,-91,39836.2158333333,2009-01-23,05:10:48
39.951113,116.319388,0,-93,39836.2158449074,2009-01-23,05:10:49
39.951118,116.319483,0,-96,39836.2158564815,2009-01-23,05:10:50
39.951125,116.319588,0,-101,39836.2158680556,2009-01-23,05:10:51
39.951129,116.319692,0,-104,39836.2158796296,2009-01-23,05:10:52
39.951128,116.319786,0,-109,39836.2158912037,2009-01-23,05:10:53
39.951121,116.319889,0,-112,39836.2159027778,2009-01-23,05:10:54
39.951111,116.319977,0,-117,39836.2159143519,2009-01-23,05:10:55
39.951098,116.320055,0,-120,39836.2159259259,2009-01-23,05:10:56
39.951085,116.320146,0,-121,39836.2159375,2009-01-23,05:10:57
39.951066,116.320218,0,-125,39836.2159490741,2009-01-23,05:10:58
39.951048,116.320284,0,-129,39836.2159606481,2009-01-23,05:10:59
39.951022,116.320352,0,-129,39836.2159722222,2009-01-23,05:11:00
39.950993,116.320412,0,-130,39836.2159837963,2009-01-23,05:11:01
39.950961,116.320463,0,-129,39836.2159953704,2009-01-23,05:11:02
39.950925,116.32051,0,-127,39836.2160069444,2009-01-23,05:11:03
39.950852,116.320569,0,-130,39836.2160300926,2009-01-23,05:11:05
39.950812,116.320608,0,-128,39836.2160416667,2009-01-23,05:11:06
39.950769,116.320641,0,-124,39836.2160532407,2009-01-23,05:11:07
39.950688,116.320671,0,-125,39836.2160763889,2009-01-23,05:11:09
39.950651,116.320722,0,-127,39836.2161111111,2009-01-23,05:11:12
39.950634,116.320762,0,-127,39836.2161689815,2009-01-23,05:11:17
39.950654,116.320783,0,-132,39836.2162268519,2009-01-23,05:11:22
39.950675,116.320846,0,-130,39836.2162615741,2009-01-23,05:11:25
39.950696,116.320924,0,-129,39836.2162962963,2009-01-23,05:11:28
39.950709,116.320991,0,-127,39836.2163194444,2009-01-23,05:11:30
39.950714,116.321075,0,-125,39836.2163425926,2009-01-23,05:11:32
39.950705,116.321169,0,-125,39836.2163657407,2009-01-23,05:11:34
39.950687,116.321284,0,-125,39836.2163888889,2009-01-23,05:11:36
39.950694,116.321354,0,-126,39836.216400463,2009-01-23,05:11:37
39.95069,116.321443,0,-127,39836.216412037,2009-01-23,05:11:38
39.950675,116.321541,0,-128,39836.2164236111,2009-01-23,05:11:39
39.950669,116.321641,0,-130,39836.2164351852,2009-01-23,05:11:40
39.950667,116.321745,0,-131,39836.2164467593,2009-01-23,05:11:41
39.950657,116.321855,0,-133,39836.2164583333,2009-01-23,05:11:42
39.950643,116.321962,0,-136,39836.2164699074,2009-01-23,05:11:43
39.950627,116.32208,0,-138,39836.2164814815,2009-01-23,05:11:44
39.950626,116.322199,0,-140,39836.2164930556,2009-01-23,05:11:45
39.950634,116.322318,0,-143,39836.2165046296,2009-01-23,05:11:46
39.95065,116.322438,0,-147,39836.2165162037,2009-01-23,05:11:47
39.950666,116.322562,0,-151,39836.2165277778,2009-01-23,05:11:48
39.950681,116.32269,0,-154,39836.2165393519,2009-01-23,05:11:49
39.950701,116.322814,0,-156,39836.2165509259,2009-01-23,05:11:50
39.950724,116.32294,0,-158,39836.2165625,2009-01-23,05:11:51
39.950741,116.323069,0,-160,39836.2165740741,2009-01-23,05:11:52
39.950768,116.323202,0,-162,39836.2165856481,2009-01-23,05:11:53
39.950793,116.323339,0,-163,39836.2165972222,2009-01-23,05:11:54
39.950824,116.323472,0,-165,39836.2166087963,2009-01-23,05:11:55
39.950857,116.323605,0,-166,39836.2166203704,2009-01-23,05:11:56
39.950883,116.323742,0,-168,39836.2166319444,2009-01-23,05:11:57
39.950901,116.323876,0,-169,39836.2166435185,2009-01-23,05:11:58
39.95093,116.324008,0,-168,39836.2166550926,2009-01-23,05:11:59
39.950971,116.324138,0,-168,39836.2166666667,2009-01-23,05:12:00
39.951019,116.324271,0,-167,39836.2166782407,2009-01-23,05:12:01
39.951071,116.324393,0,-167,39836.2166898148,2009-01-23,05:12:02
39.951113,116.32451,0,-166,39836.2167013889,2009-01-23,05:12:03
39.951161,116.324617,0,-165,39836.216712963,2009-01-23,05:12:04
39.951188,116.324721,0,-163,39836.216724537,2009-01-23,05:12:05
39.95122,116.32482,0,-161,39836.2167361111,2009-01-23,05:12:06
39.951252,116.324918,0,-159,39836.2167476852,2009-01-23,05:12:07
39.951251,116.325011,0,-156,39836.2167592593,2009-01-23,05:12:08
39.951249,116.325102,0,-153,39836.2167708333,2009-01-23,05:12:09
39.951243,116.325193,0,-149,39836.2167824074,2009-01-23,05:12:10
39.951242,116.325282,0,-145,39836.2167939815,2009-01-23,05:12:11
39.951247,116.325365,0,-142,39836.2168055556,2009-01-23,05:12:12
39.95124,116.325444,0,-137,39836.2168171296,2009-01-23,05:12:13
39.951227,116.325526,0,-133,39836.2168287037,2009-01-23,05:12:14
39.951218,116.325608,0,-129,39836.2168402778,2009-01-23,05:12:15
39.951196,116.325689,0,-125,39836.2168518519,2009-01-23,05:12:16
39.95118,116.325771,0,-121,39836.2168634259,2009-01-23,05:12:17
39.951154,116.325855,0,-117,39836.216875,2009-01-23,05:12:18
39.951136,116.325937,0,-112,39836.2168865741,2009-01-23,05:12:19
39.951124,116.326017,0,-108,39836.2168981481,2009-01-23,05:12:20
39.951121,116.326096,0,-105,39836.2169097222,2009-01-23,05:12:21
39.951121,116.326172,0,-101,39836.2169212963,2009-01-23,05:12:22
39.95112,116.326249,0,-98,39836.2169328704,2009-01-23,05:12:23
39.951114,116.326326,0,-95,39836.2169444444,2009-01-23,05:12:24
39.951105,116.326403,0,-92,39836.2169560185,2009-01-23,05:12:25
39.951108,116.32648,0,-90,39836.2169675926,2009-01-23,05:12:26
39.951108,116.326552,0,-88,39836.2169791667,2009-01-23,05:12:27
39.951104,116.326618,0,-86,39836.2169907407,2009-01-23,05:12:28
39.951098,116.326681,0,-84,39836.2170023148,2009-01-23,05:12:29
39.951093,116.32678,0,-80,39836.217025463,2009-01-23,05:12:31
39.951091,116.326857,0,-77,39836.2170486111,2009-01-23,05:12:33
39.951111,116.326932,0,-71,39836.2170833333,2009-01-23,05:12:36
39.951139,116.327005,0,-65,39836.2171180556,2009-01-23,05:12:39
39.951125,116.327078,0,-62,39836.2171412037,2009-01-23,05:12:41
39.951098,116.32718,0,-59,39836.2171643519,2009-01-23,05:12:43
39.951098,116.327296,0,-57,39836.2171875,2009-01-23,05:12:45
39.951107,116.327355,0,-55,39836.2171990741,2009-01-23,05:12:46
39.951113,116.327414,0,-53,39836.2172106481,2009-01-23,05:12:47
39.95113,116.327467,0,-50,39836.2172222222,2009-01-23,05:12:48
39.951162,116.327567,0,-46,39836.2172453704,2009-01-23,05:12:50
39.9512,116.327654,0,-42,39836.2172685185,2009-01-23,05:12:52
39.951235,116.327726,0,-40,39836.2172916667,2009-01-23,05:12:54
39.951249,116.327806,0,-41,39836.2173148148,2009-01-23,05:12:56
39.951251,116.327907,0,-41,39836.217337963,2009-01-23,05:12:58
39.951233,116.32799,0,-45,39836.217349537,2009-01-23,05:12:59
39.951235,116.328089,0,-46,39836.2173726852,2009-01-23,05:13:01
39.951248,116.328161,0,-44,39836.2173958333,2009-01-23,05:13:03
39.951186,116.328207,0,-33,39836.2174189815,2009-01-23,05:13:05
39.951128,116.32822,0,-27,39836.2174305556,2009-01-23,05:13:06
39.951166,116.32825,0,-18,39836.2174884259,2009-01-23,05:13:11
39.951202,116.328282,0,-8,39836.2175462963,2009-01-23,05:13:16
39.951217,116.328341,0,-5,39836.2175694444,2009-01-23,05:13:18
39.951241,116.328444,0,0,39836.2175925926,2009-01-23,05:13:20
39.951262,116.32851,0,3,39836.2176041667,2009-01-23,05:13:21
39.951277,116.328583,0,5,39836.2176157407,2009-01-23,05:13:22
39.95129,116.328653,0,7,39836.2176273148,2009-01-23,05:13:23
39.951304,116.328727,0,9,39836.2176388889,2009-01-23,05:13:24
39.951238,116.328812,0,13,39836.217650463,2009-01-23,05:13:25
39.951217,116.328904,0,15,39836.217662037,2009-01-23,05:13:26
39.951204,116.328994,0,16,39836.2176736111,2009-01-23,05:13:27
39.951199,116.329081,0,16,39836.2176851852,2009-01-23,05:13:28
39.951186,116.32916,0,18,39836.2176967593,2009-01-23,05:13:29
39.951165,116.329235,0,21,39836.2177083333,2009-01-23,05:13:30
39.951159,116.329301,0,24,39836.2177199074,2009-01-23,05:13:31
39.951151,116.329359,0,28,39836.2177314815,2009-01-23,05:13:32
39.951144,116.32946,0,36,39836.2177546296,2009-01-23,05:13:34
39.951129,116.32952,0,43,39836.2177777778,2009-01-23,05:13:36
39.951101,116.329565,0,54,39836.2178125,2009-01-23,05:13:39
39.951063,116.329586,0,65,39836.2178472222,2009-01-23,05:13:42
39.951023,116.329602,0,74,39836.2178819444,2009-01-23,05:13:45
39.950975,116.329607,0,84,39836.2179166667,2009-01-23,05:13:48
39.95093,116.329606,0,95,39836.2179513889,2009-01-23,05:13:51
39.950898,116.32957,0,104,39836.2179976852,2009-01-23,05:13:55
39.950898,116.329582,0,113,39836.2180555556,2009-01-23,05:14:00
39.95088,116.329588,0,124,39836.2181134259,2009-01-23,05:14:05
39.95088,116.329588,0,124,39836.2181481481,2009-01-23,05:14:08
39.95088,116.329594,0,128,39836.2181712963,2009-01-23,05:14:10
39.950898,116.329608,0,131,39836.2182291667,2009-01-23,05:14:15
39.950906,116.329627,0,133,39836.218287037,2009-01-23,05:14:20
39.950908,116.329636,0,135,39836.2183449074,2009-01-23,05:14:25
39.950914,116.329645,0,136,39836.2184027778,2009-01-23,05:14:30
39.950918,116.329684,0,134,39836.2184606481,2009-01-23,05:14:35
39.950956,116.329716,0,132,39836.2185069444,2009-01-23,05:14:39
39.950995,116.329753,0,131,39836.2185300926,2009-01-23,05:14:41
39.951056,116.329793,0,130,39836.2185532407,2009-01-23,05:14:43
39.951126,116.329858,0,130,39836.2185763889,2009-01-23,05:14:45
39.951191,116.329923,0,130,39836.218599537,2009-01-23,05:14:47
39.951239,116.329953,0,130,39836.2186111111,2009-01-23,05:14:48
39.951287,116.329978,0,131,39836.2186226852,2009-01-23,05:14:49
39.951348,116.329991,0,131,39836.2186342593,2009-01-23,05:14:50
39.951416,116.330002,0,132,39836.2186458333,2009-01-23,05:14:51
39.95149,116.330008,0,132,39836.2186574074,2009-01-23,05:14:52
39.951569,116.330003,0,132,39836.2186689815,2009-01-23,05:14:53
39.951653,116.33,0,133,39836.2186805556,2009-01-23,05:14:54
39.951742,116.329994,0,134,39836.2186921296,2009-01-23,05:14:55
39.951832,116.329986,0,134,39836.2187037037,2009-01-23,05:14:56
39.951919,116.329971,0,136,39836.2187152778,2009-01-23,05:14:57
39.952012,116.32995,0,138,39836.2187268519,2009-01-23,05:14:58
39.952105,116.329924,0,141,39836.2187384259,2009-01-23,05:14:59
39.952197,116.3299,0,144,39836.21875,2009-01-23,05:15:00
39.952292,116.32987,0,146,39836.2187615741,2009-01-23,05:15:01
39.952389,116.329842,0,147,39836.2187731481,2009-01-23,05:15:02
39.952489,116.32982,0,149,39836.2187847222,2009-01-23,05:15:03
39.952583,116.329798,0,151,39836.2187962963,2009-01-23,05:15:04
39.952676,116.32978,0,153,39836.2188078704,2009-01-23,05:15:05
39.952765,116.329766,0,155,39836.2188194444,2009-01-23,05:15:06
39.952832,116.329765,0,158,39836.2188310185,2009-01-23,05:15:07
39.95292,116.329763,0,161,39836.2188425926,2009-01-23,05:15:08
39.953031,116.329765,0,161,39836.2188541667,2009-01-23,05:15:09
39.953119,116.329769,0,163,39836.2188657407,2009-01-23,05:15:10
39.953231,116.329766,0,164,39836.2188773148,2009-01-23,05:15:11
39.953337,116.329758,0,165,39836.2188888889,2009-01-23,05:15:12
39.953421,116.32975,0,164,39836.218900463,2009-01-23,05:15:13
39.953495,116.329739,0,162,39836.218912037,2009-01-23,05:15:14
39.953558,116.329732,0,159,39836.2189236111,2009-01-23,05:15:15
39.95361,116.329732,0,158,39836.2189351852,2009-01-23,05:15:16
39.953656,116.329728,0,156,39836.2189467593,2009-01-23,05:15:17
39.95372,116.329718,0,152,39836.2189699074,2009-01-23,05:15:19
39.953758,116.329713,0,152,39836.2190277778,2009-01-23,05:15:24
39.953818,116.329683,0,151,39836.2190740741,2009-01-23,05:15:28
39.953878,116.329657,0,152,39836.2190972222,2009-01-23,05:15:30
39.953967,116.329628,0,154,39836.2191203704,2009-01-23,05:15:32
39.95402,116.329612,0,154,39836.2191319444,2009-01-23,05:15:33
39.954076,116.329592,0,153,39836.2191435185,2009-01-23,05:15:34
39.954131,116.329576,0,153,39836.2191550926,2009-01-23,05:15:35
39.954204,116.329564,0,155,39836.2191666667,2009-01-23,05:15:36
39.95428,116.329546,0,157,39836.2191782407,2009-01-23,05:15:37
39.954364,116.329538,0,156,39836.2191898148,2009-01-23,05:15:38
39.954452,116.329531,0,157,39836.2192013889,2009-01-23,05:15:39
39.954542,116.32952,0,157,39836.219212963,2009-01-23,05:15:40
39.954631,116.329504,0,157,39836.219224537,2009-01-23,05:15:41
39.954723,116.329484,0,157,39836.2192361111,2009-01-23,05:15:42
39.954821,116.329463,0,158,39836.2192476852,2009-01-23,05:15:43
39.954918,116.329439,0,158,39836.2192592593,2009-01-23,05:15:44
39.955018,116.329414,0,159,39836.2192708333,2009-01-23,05:15:45
39.955118,116.329385,0,159,39836.2192824074,2009-01-23,05:15:46
39.955216,116.329357,0,159,39836.2192939815,2009-01-23,05:15:47
39.955315,116.329327,0,160,39836.2193055556,2009-01-23,05:15:48
39.955405,116.329301,0,161,39836.2193171296,2009-01-23,05:15:49
39.955483,116.32927,0,162,39836.2193287037,2009-01-23,05:15:50
39.955549,116.329242,0,162,39836.2193402778,2009-01-23,05:15:51
39.955605,116.329219,0,162,39836.2193518518,2009-01-23,05:15:52
39.955658,116.329196,0,162,39836.2193634259,2009-01-23,05:15:53
39.955711,116.329176,0,162,39836.219375,2009-01-23,05:15:54
39.955764,116.329156,0,162,39836.2193865741,2009-01-23,05:15:55
39.955817,116.32914,0,162,39836.2193981481,2009-01-23,05:15:56
39.956127,116.329092,0,163,39836.2194675926,2009-01-23,05:16:02
39.956199,116.329074,0,163,39836.2194791667,2009-01-23,05:16:03
39.956277,116.329052,0,164,39836.2194907407,2009-01-23,05:16:04
39.956349,116.329044,0,164,39836.2195023148,2009-01-23,05:16:05
39.956422,116.32904,0,164,39836.2195138889,2009-01-23,05:16:06
39.956495,116.329036,0,164,39836.219525463,2009-01-23,05:16:07
39.956562,116.329044,0,165,39836.219537037,2009-01-23,05:16:08
39.956623,116.329058,0,165,39836.2195486111,2009-01-23,05:16:09
39.956688,116.329073,0,165,39836.2195601852,2009-01-23,05:16:10
39.956747,116.329087,0,165,39836.2195717593,2009-01-23,05:16:11
39.956804,116.3291,0,164,39836.2195833333,2009-01-23,05:16:12
39.956865,116.329115,0,163,39836.2195949074,2009-01-23,05:16:13
39.956931,116.329124,0,163,39836.2196064815,2009-01-23,05:16:14
39.957004,116.329128,0,162,39836.2196180556,2009-01-23,05:16:15
39.957079,116.329141,0,161,39836.2196296296,2009-01-23,05:16:16
39.957152,116.329151,0,160,39836.2196412037,2009-01-23,05:16:17
39.957228,116.329153,0,158,39836.2196527778,2009-01-23,05:16:18
39.95731,116.329153,0,158,39836.2196643518,2009-01-23,05:16:19
39.95739,116.329154,0,158,39836.2196759259,2009-01-23,05:16:20
39.957469,116.329154,0,159,39836.2196875,2009-01-23,05:16:21
39.957553,116.329154,0,159,39836.2196990741,2009-01-23,05:16:22
39.957641,116.329153,0,158,39836.2197106481,2009-01-23,05:16:23
39.957733,116.329147,0,157,39836.2197222222,2009-01-23,05:16:24
39.95782,116.329147,0,157,39836.2197337963,2009-01-23,05:16:25
39.957908,116.329143,0,156,39836.2197453704,2009-01-23,05:16:26
39.957988,116.329139,0,153,39836.2197569444,2009-01-23,05:16:27
39.958064,116.329137,0,150,39836.2197685185,2009-01-23,05:16:28
39.958136,116.329133,0,146,39836.2197800926,2009-01-23,05:16:29
39.958209,116.32913,0,142,39836.2197916667,2009-01-23,05:16:30
39.958278,116.329127,0,139,39836.2198032407,2009-01-23,05:16:31
39.958346,116.329125,0,135,39836.2198148148,2009-01-23,05:16:32
39.958411,116.329117,0,128,39836.2198263889,2009-01-23,05:16:33
39.958478,116.329103,0,123,39836.219837963,2009-01-23,05:16:34
39.958533,116.329078,0,115,39836.219849537,2009-01-23,05:16:35
39.958603,116.329048,0,107,39836.2198726852,2009-01-23,05:16:37
39.958642,116.329025,0,100,39836.2198958333,2009-01-23,05:16:39
39.958659,116.328996,0,97,39836.2199537037,2009-01-23,05:16:44
39.958713,116.328999,0,91,39836.2200115741,2009-01-23,05:16:49
39.958798,116.328989,0,90,39836.2200347222,2009-01-23,05:16:51
39.958844,116.328978,0,89,39836.2200462963,2009-01-23,05:16:52
39.958913,116.328966,0,89,39836.2200694444,2009-01-23,05:16:54
39.958958,116.328952,0,89,39836.2200925926,2009-01-23,05:16:56
39.958993,116.328956,0,89,39836.220150463,2009-01-23,05:17:01
39.958993,116.328956,0,89,39836.2201851852,2009-01-23,05:17:04
39.959,116.328962,0,89,39836.2202083333,2009-01-23,05:17:06
39.959051,116.328962,0,89,39836.2202314815,2009-01-23,05:17:08
39.959129,116.328951,0,89,39836.2202546296,2009-01-23,05:17:10
39.959181,116.328947,0,89,39836.2202662037,2009-01-23,05:17:11
39.959238,116.328945,0,89,39836.2202777778,2009-01-23,05:17:12
39.959302,116.328944,0,90,39836.2202893518,2009-01-23,05:17:13
39.959375,116.328937,0,90,39836.2203009259,2009-01-23,05:17:14
39.959447,116.328929,0,89,39836.2203125,2009-01-23,05:17:15
39.959526,116.328919,0,90,39836.2203240741,2009-01-23,05:17:16
39.9596,116.328912,0,90,39836.2203356481,2009-01-23,05:17:17
39.959671,116.328907,0,91,39836.2203472222,2009-01-23,05:17:18
39.959741,116.328903,0,92,39836.2203587963,2009-01-23,05:17:19
39.959807,116.328896,0,93,39836.2203703704,2009-01-23,05:17:20
39.959869,116.328886,0,93,39836.2203819444,2009-01-23,05:17:21
39.959929,116.328874,0,93,39836.2203935185,2009-01-23,05:17:22
39.959985,116.328866,0,93,39836.2204050926,2009-01-23,05:17:23
39.960041,116.328855,0,93,39836.2204166667,2009-01-23,05:17:24
39.96009,116.328844,0,93,39836.2204282407,2009-01-23,05:17:25
39.960136,116.328837,0,94,39836.2204398148,2009-01-23,05:17:26
39.960182,116.328817,0,94,39836.220462963,2009-01-23,05:17:28
39.960242,116.328769,0,94,39836.2204861111,2009-01-23,05:17:30
39.960289,116.328728,0,94,39836.2205208333,2009-01-23,05:17:33
39.960253,116.328705,0,93,39836.2206365741,2009-01-23,05:17:43
39.96025,116.328704,0,93,39836.2207523148,2009-01-23,05:17:53
39.96025,116.328704,0,93,39836.220787037,2009-01-23,05:17:56
39.960243,116.328708,0,93,39836.2208101852,2009-01-23,05:17:58
39.960243,116.328745,0,92,39836.2208680556,2009-01-23,05:18:03
39.960289,116.328752,0,92,39836.2208912037,2009-01-23,05:18:05
39.960367,116.328761,0,93,39836.2209143518,2009-01-23,05:18:07
39.960417,116.328773,0,95,39836.2209259259,2009-01-23,05:18:08
39.960465,116.328775,0,96,39836.2209375,2009-01-23,05:18:09
39.960514,116.328774,0,98,39836.2209490741,2009-01-23,05:18:10
39.960565,116.328767,0,100,39836.2209606481,2009-01-23,05:18:11
39.960617,116.328763,0,103,39836.2209722222,2009-01-23,05:18:12
39.960675,116.328751,0,106,39836.2209837963,2009-01-23,05:18:13
39.960737,116.328751,0,109,39836.2209953704,2009-01-23,05:18:14
39.960815,116.328755,0,114,39836.2210069444,2009-01-23,05:18:15
39.960898,116.328756,0,122,39836.2210185185,2009-01-23,05:18:16
39.960987,116.328745,0,127,39836.2210300926,2009-01-23,05:18:17
39.961077,116.328732,0,131,39836.2210416667,2009-01-23,05:18:18
39.961169,116.328714,0,135,39836.2210532407,2009-01-23,05:18:19
39.96126,116.328695,0,139,39836.2210648148,2009-01-23,05:18:20
39.96135,116.328681,0,143,39836.2210763889,2009-01-23,05:18:21
39.961444,116.328669,0,148,39836.221087963,2009-01-23,05:18:22
39.961534,116.328652,0,152,39836.221099537,2009-01-23,05:18:23
39.961625,116.328632,0,157,39836.2211111111,2009-01-23,05:18:24
39.961722,116.328618,0,160,39836.2211226852,2009-01-23,05:18:25
39.961823,116.328606,0,163,39836.2211342593,2009-01-23,05:18:26
39.961922,116.328597,0,165,39836.2211458333,2009-01-23,05:18:27
39.962023,116.32859,0,167,39836.2211574074,2009-01-23,05:18:28
39.962125,116.328585,0,170,39836.2211689815,2009-01-23,05:18:29
39.962229,116.328578,0,172,39836.2211805556,2009-01-23,05:18:30
39.962332,116.32857,0,173,39836.2211921296,2009-01-23,05:18:31
39.962434,116.328556,0,175,39836.2212037037,2009-01-23,05:18:32
39.962536,116.328537,0,175,39836.2212152778,2009-01-23,05:18:33
39.962635,116.328525,0,176,39836.2212268518,2009-01-23,05:18:34
39.962732,116.328511,0,176,39836.2212384259,2009-01-23,05:18:35
39.962826,116.328503,0,176,39836.22125,2009-01-23,05:18:36
39.962915,116.328499,0,174,39836.2212615741,2009-01-23,05:18:37
39.962999,116.328489,0,174,39836.2212731481,2009-01-23,05:18:38
39.963084,116.328476,0,171,39836.2212847222,2009-01-23,05:18:39
39.963164,116.328462,0,167,39836.2212962963,2009-01-23,05:18:40
39.963237,116.328449,0,164,39836.2213078704,2009-01-23,05:18:41
39.963303,116.32844,0,164,39836.2213194444,2009-01-23,05:18:42
39.963366,116.32843,0,163,39836.2213310185,2009-01-23,05:18:43
39.963414,116.328424,0,158,39836.2213425926,2009-01-23,05:18:44
39.963461,116.328419,0,155,39836.2213541667,2009-01-23,05:18:45
39.963527,116.32842,0,145,39836.2213657407,2009-01-23,05:18:46
39.963601,116.328418,0,135,39836.2213888889,2009-01-23,05:18:48
39.963633,116.328405,0,136,39836.2214467593,2009-01-23,05:18:53
39.963658,116.328395,0,135,39836.2215046296,2009-01-23,05:18:58
39.963704,116.328431,0,144,39836.2215509259,2009-01-23,05:19:02
39.963749,116.328463,0,140,39836.2215856481,2009-01-23,05:19:05
39.963791,116.32849,0,142,39836.2216435185,2009-01-23,05:19:10
39.963791,116.328513,0,136,39836.2217013889,2009-01-23,05:19:15
39.963843,116.328519,0,131,39836.2217361111,2009-01-23,05:19:18
39.963888,116.328507,0,132,39836.2217708333,2009-01-23,05:19:21
39.963945,116.328517,0,133,39836.2218171296,2009-01-23,05:19:25
39.96399,116.328527,0,145,39836.2218518518,2009-01-23,05:19:28
39.964031,116.328509,0,137,39836.2218981481,2009-01-23,05:19:32
39.964084,116.328481,0,137,39836.2219444444,2009-01-23,05:19:36
39.964139,116.328485,0,135,39836.2219791667,2009-01-23,05:19:39
39.964191,116.328476,0,137,39836.2220138889,2009-01-23,05:19:42
39.964238,116.328471,0,136,39836.2220486111,2009-01-23,05:19:45
39.964291,116.328464,0,137,39836.2221064815,2009-01-23,05:19:50
39.964339,116.328481,0,138,39836.2221412037,2009-01-23,05:19:53
39.964383,116.328494,0,136,39836.2221643519,2009-01-23,05:19:55
39.964434,116.328484,0,135,39836.2221990741,2009-01-23,05:19:58
39.964479,116.328496,0,131,39836.2222453704,2009-01-23,05:20:02
39.964521,116.328516,0,125,39836.2222916667,2009-01-23,05:20:06
39.964568,116.328549,0,129,39836.222337963,2009-01-23,05:20:10
39.964622,116.328557,0,132,39836.2223842593,2009-01-23,05:20:14
39.964665,116.328532,0,131,39836.2224305556,2009-01-23,05:20:18
39.964716,116.3285,0,130,39836.2224884259,2009-01-23,05:20:23
39.964759,116.328465,0,127,39836.2225231482,2009-01-23,05:20:26
39.964818,116.32848,0,127,39836.2225694444,2009-01-23,05:20:30
39.96487,116.328464,0,126,39836.2226157407,2009-01-23,05:20:34
39.964918,116.328467,0,125,39836.222662037,2009-01-23,05:20:38
39.964969,116.328452,0,128,39836.2226967593,2009-01-23,05:20:41
39.965018,116.328452,0,124,39836.2227314815,2009-01-23,05:20:44
39.965065,116.328451,0,123,39836.2227662037,2009-01-23,05:20:47
39.96511,116.328446,0,127,39836.2228009259,2009-01-23,05:20:50
39.96516,116.328437,0,130,39836.2228356482,2009-01-23,05:20:53
39.965204,116.328425,0,134,39836.2228703704,2009-01-23,05:20:56
39.965256,116.328414,0,132,39836.2229282407,2009-01-23,05:21:01
39.965302,116.328405,0,130,39836.222974537,2009-01-23,05:21:05
39.965341,116.328397,0,120,39836.2230092593,2009-01-23,05:21:08
39.965382,116.328387,0,114,39836.2230439815,2009-01-23,05:21:11
39.965438,116.328399,0,112,39836.2230902778,2009-01-23,05:21:15
39.965485,116.328422,0,110,39836.2231134259,2009-01-23,05:21:17
39.965541,116.328415,0,109,39836.2231481481,2009-01-23,05:21:20
39.965589,116.328411,0,106,39836.2231828704,2009-01-23,05:21:23
39.965643,116.328411,0,100,39836.2232175926,2009-01-23,05:21:26
39.965702,116.328416,0,100,39836.2232638889,2009-01-23,05:21:30
39.965759,116.328412,0,101,39836.2233101852,2009-01-23,05:21:34
39.965807,116.32841,0,102,39836.2233680556,2009-01-23,05:21:39
39.965841,116.328417,0,96,39836.2234259259,2009-01-23,05:21:44
39.96588,116.328403,0,96,39836.2234837963,2009-01-23,05:21:49
39.965893,116.328408,0,95,39836.2235416667,2009-01-23,05:21:54
39.965891,116.328419,0,96,39836.223599537,2009-01-23,05:21:59
39.9659,116.32843,0,97,39836.2236574074,2009-01-23,05:22:04
39.965886,116.328429,0,96,39836.2237152778,2009-01-23,05:22:09
39.965901,116.328425,0,97,39836.2237731481,2009-01-23,05:22:14
39.965901,116.328425,0,97,39836.2238078704,2009-01-23,05:22:17
39.965897,116.328427,0,99,39836.2238310185,2009-01-23,05:22:19
39.965906,116.328403,0,97,39836.2238888889,2009-01-23,05:22:24
39.965963,116.328391,0,100,39836.2239467593,2009-01-23,05:22:29
39.966007,116.3284,0,103,39836.2240046296,2009-01-23,05:22:34
39.966029,116.328434,0,103,39836.2240625,2009-01-23,05:22:39
39.966071,116.328437,0,105,39836.2241203704,2009-01-23,05:22:44
39.966127,116.32842,0,105,39836.2241666667,2009-01-23,05:22:48
39.966174,116.328404,0,106,39836.2242013889,2009-01-23,05:22:51
39.966234,116.328391,0,106,39836.2242361111,2009-01-23,05:22:54
39.966279,116.328379,0,105,39836.2242592593,2009-01-23,05:22:56
39.966326,116.328367,0,104,39836.2242824074,2009-01-23,05:22:58
39.966406,116.32817,0,102,39836.2243634259,2009-01-23,05:23:05
39.966435,116.328118,0,102,39836.2243865741,2009-01-23,05:23:07
39.966468,116.328059,0,102,39836.2244212963,2009-01-23,05:23:10
39.966458,116.328071,0,102,39836.2244791667,2009-01-23,05:23:15
39.96648,116.328148,0,101,39836.2245138889,2009-01-23,05:23:18
39.966509,116.32823,0,103,39836.2245486111,2009-01-23,05:23:21
39.96657,116.328259,0,104,39836.2245833333,2009-01-23,05:23:24
39.966619,116.328259,0,106,39836.2246180556,2009-01-23,05:23:27
39.966648,116.328253,0,106,39836.2246759259,2009-01-23,05:23:32
39.966687,116.328255,0,103,39836.2247337963,2009-01-23,05:23:37
39.96673,116.328228,0,101,39836.2247800926,2009-01-23,05:23:41
39.966777,116.328227,0,95,39836.224837963,2009-01-23,05:23:46
39.966783,116.328246,0,101,39836.2248958333,2009-01-23,05:23:51
39.966783,116.328246,0,101,39836.2249305556,2009-01-23,05:23:54
39.966784,116.328247,0,101,39836.2249537037,2009-01-23,05:23:56
39.966795,116.328243,0,101,39836.2250115741,2009-01-23,05:24:01
39.966795,116.328243,0,101,39836.2250462963,2009-01-23,05:24:04
39.9668,116.328249,0,101,39836.2250694444,2009-01-23,05:24:06
39.966804,116.328319,0,107,39836.2251273148,2009-01-23,05:24:11
39.966818,116.328377,0,108,39836.225162037,2009-01-23,05:24:14
39.966838,116.328395,0,109,39836.2252199074,2009-01-23,05:24:19
39.966838,116.328395,0,109,39836.2252546296,2009-01-23,05:24:22
39.966845,116.328402,0,115,39836.2252777778,2009-01-23,05:24:24
39.966886,116.328401,0,117,39836.2253356481,2009-01-23,05:24:29
39.966917,116.328429,0,121,39836.2253935185,2009-01-23,05:24:34
39.966943,116.328477,0,127,39836.2254513889,2009-01-23,05:24:39
39.966963,116.32853,0,129,39836.2254861111,2009-01-23,05:24:42
39.96698,116.328584,0,130,39836.2255324074,2009-01-23,05:24:46
39.966987,116.328647,0,130,39836.2255902778,2009-01-23,05:24:51
39.966987,116.328647,0,130,39836.225625,2009-01-23,05:24:54
39.966991,116.32865,0,131,39836.2256481481,2009-01-23,05:24:56
39.967035,116.328656,0,130,39836.2257060185,2009-01-23,05:25:01
39.967081,116.328658,0,129,39836.2257638889,2009-01-23,05:25:06
39.967119,116.328619,0,128,39836.2258101852,2009-01-23,05:25:10
39.967156,116.328573,0,127,39836.2258449074,2009-01-23,05:25:13
39.967189,116.328522,0,127,39836.2258796296,2009-01-23,05:25:16
39.965874,116.327705,0,-226,39836.2368171296,2009-01-23,05:41:01
39.965906,116.327746,0,-221,39836.2368518518,2009-01-23,05:41:04
39.965945,116.327776,0,-218,39836.2369097222,2009-01-23,05:41:09
39.965976,116.327773,0,-216,39836.2369675926,2009-01-23,05:41:14
39.965989,116.327763,0,-215,39836.237025463,2009-01-23,05:41:19
39.965999,116.327754,0,-214,39836.2370833333,2009-01-23,05:41:24
39.966008,116.327744,0,-213,39836.2371412037,2009-01-23,05:41:29
39.966002,116.327738,0,-212,39836.2371990741,2009-01-23,05:41:34
39.966002,116.327738,0,-212,39836.2372337963,2009-01-23,05:41:37
39.965994,116.327737,0,-211,39836.2372569444,2009-01-23,05:41:39
39.966003,116.327746,0,-211,39836.2373148148,2009-01-23,05:41:44
39.966035,116.327758,0,-210,39836.2373726852,2009-01-23,05:41:49
39.966071,116.327771,0,-209,39836.2374305556,2009-01-23,05:41:54
39.966099,116.327784,0,-209,39836.2374884259,2009-01-23,05:41:59
39.966132,116.327791,0,-209,39836.2375462963,2009-01-23,05:42:04
39.966178,116.32781,0,-202,39836.2375694444,2009-01-23,05:42:06
39.966239,116.327843,0,-204,39836.2375925926,2009-01-23,05:42:08
39.966301,116.327879,0,-205,39836.2376157407,2009-01-23,05:42:10
39.966362,116.327921,0,-205,39836.2376388889,2009-01-23,05:42:12
39.966419,116.327968,0,-203,39836.237662037,2009-01-23,05:42:14
39.966474,116.328014,0,-201,39836.2376851852,2009-01-23,05:42:16
39.966521,116.328067,0,-197,39836.2377083333,2009-01-23,05:42:18
39.966558,116.328124,0,-190,39836.2377314815,2009-01-23,05:42:20
39.966591,116.328168,0,-182,39836.2377546296,2009-01-23,05:42:22
39.96664,116.328201,0,-180,39836.2377777778,2009-01-23,05:42:24
39.966684,116.328252,0,-179,39836.2378009259,2009-01-23,05:42:26
39.966723,116.328281,0,-178,39836.2378240741,2009-01-23,05:42:28
39.966749,116.328333,0,-168,39836.2378587963,2009-01-23,05:42:31
39.966789,116.328354,0,-169,39836.2379166667,2009-01-23,05:42:36
39.966807,116.328368,0,-165,39836.237974537,2009-01-23,05:42:41
39.966807,116.328368,0,-165,39836.2380092593,2009-01-23,05:42:44
39.966801,116.32837,0,-161,39836.2380324074,2009-01-23,05:42:46
39.966814,116.328374,0,-158,39836.2380902778,2009-01-23,05:42:51
39.966773,116.328345,0,-157,39836.2381481482,2009-01-23,05:42:56
39.966773,116.328345,0,-157,39836.2381828704,2009-01-23,05:42:59
39.966772,116.328341,0,-157,39836.2382060185,2009-01-23,05:43:01
39.966712,116.328309,0,-158,39836.2382523148,2009-01-23,05:43:05
39.966722,116.328338,0,-152,39836.2383101852,2009-01-23,05:43:10
39.966742,116.328384,0,-148,39836.2383680556,2009-01-23,05:43:15
39.966789,116.328435,0,-141,39836.2384259259,2009-01-23,05:43:20
39.966814,116.328468,0,-130,39836.2384606482,2009-01-23,05:43:23
39.96678,116.328462,0,-126,39836.2385185185,2009-01-23,05:43:28
39.96678,116.328462,0,-126,39836.2385532407,2009-01-23,05:43:31
39.966783,116.328463,0,-124,39836.2385763889,2009-01-23,05:43:33
39.966763,116.328468,0,-105,39836.2386111111,2009-01-23,05:43:36
39.966764,116.328483,0,-88,39836.2386458333,2009-01-23,05:43:39
39.966803,116.32852,0,-78,39836.2386921296,2009-01-23,05:43:43
39.966841,116.32854,0,-65,39836.2387384259,2009-01-23,05:43:47
39.966826,116.328558,0,-48,39836.2387731481,2009-01-23,05:43:50
39.966838,116.328569,0,-38,39836.2388310185,2009-01-23,05:43:55
39.966839,116.328582,0,-37,39836.2388888889,2009-01-23,05:44:00
39.966856,116.328578,0,-33,39836.2389467593,2009-01-23,05:44:05
39.966861,116.328587,0,-22,39836.2390046296,2009-01-23,05:44:10
39.966898,116.328587,0,-18,39836.2390625,2009-01-23,05:44:15
39.9669,116.3286,0,-12,39836.2391203704,2009-01-23,05:44:20
39.966919,116.328596,0,-4,39836.2391782407,2009-01-23,05:44:25
39.966962,116.328612,0,0,39836.239224537,2009-01-23,05:44:29
39.966992,116.328638,0,9,39836.2392361111,2009-01-23,05:44:30
39.967028,116.328656,0,19,39836.2392939815,2009-01-23,05:44:35
39.967057,116.328686,0,29,39836.2393518519,2009-01-23,05:44:40
39.967103,116.328674,0,35,39836.2394097222,2009-01-23,05:44:45
39.967092,116.328663,0,41,39836.2394675926,2009-01-23,05:44:50
39.967061,116.328662,0,46,39836.239525463,2009-01-23,05:44:55
39.967044,116.328672,0,48,39836.2395833333,2009-01-23,05:45:00
39.967046,116.32871,0,49,39836.2396412037,2009-01-23,05:45:05
39.967064,116.328745,0,47,39836.2396990741,2009-01-23,05:45:10
39.967026,116.328741,0,51,39836.2397569444,2009-01-23,05:45:15
39.967045,116.328769,0,52,39836.2398148148,2009-01-23,05:45:20
39.967045,116.328769,0,52,39836.239849537,2009-01-23,05:45:23
39.967046,116.32877,0,51,39836.2398726852,2009-01-23,05:45:25
39.967084,116.328802,0,49,39836.2399305556,2009-01-23,05:45:30
39.967091,116.32878,0,48,39836.2399884259,2009-01-23,05:45:35
39.967101,116.328753,0,51,39836.2400462963,2009-01-23,05:45:40
39.967121,116.328747,0,53,39836.2401041667,2009-01-23,05:45:45
39.967154,116.328781,0,52,39836.240162037,2009-01-23,05:45:50
39.967124,116.328774,0,51,39836.2402199074,2009-01-23,05:45:55
39.967123,116.328762,0,51,39836.2402777778,2009-01-23,05:46:00
39.967101,116.328718,0,53,39836.2403356481,2009-01-23,05:46:05
39.96711,116.328688,0,52,39836.2403935185,2009-01-23,05:46:10
39.967148,116.328656,0,52,39836.2404398148,2009-01-23,05:46:14
39.967191,116.32862,0,51,39836.2404861111,2009-01-23,05:46:18
39.967331,116.328687,0,13,39836.2687268518,2009-01-23,06:26:58
39.96729,116.328669,0,46,39836.2687384259,2009-01-23,06:26:59
39.967212,116.328697,0,64,39836.26875,2009-01-23,06:27:00
39.967138,116.328728,0,61,39836.2687615741,2009-01-23,06:27:01
39.967149,116.328743,0,40,39836.2687731481,2009-01-23,06:27:02
39.967191,116.328719,0,16,39836.2687847222,2009-01-23,06:27:03
39.967235,116.328704,0,4,39836.2688194444,2009-01-23,06:27:06
39.967273,116.32865,0,19,39836.2688541667,2009-01-23,06:27:09
39.967219,116.328649,0,37,39836.2688657407,2009-01-23,06:27:10
39.967157,116.328648,0,54,39836.2688888889,2009-01-23,06:27:12
39.967087,116.328669,0,66,39836.268900463,2009-01-23,06:27:13
39.967046,116.328673,0,74,39836.2689236111,2009-01-23,06:27:15
39.966976,116.328675,0,84,39836.2689467593,2009-01-23,06:27:17
39.96692,116.328649,0,91,39836.2689699074,2009-01-23,06:27:19
39.966881,116.328622,0,95,39836.2689930556,2009-01-23,06:27:21
39.966881,116.328563,0,98,39836.2690509259,2009-01-23,06:27:26
39.966871,116.328506,0,99,39836.2691087963,2009-01-23,06:27:31
39.966868,116.328485,0,99,39836.2691666667,2009-01-23,06:27:36
39.966861,116.328419,0,102,39836.269224537,2009-01-23,06:27:41
39.966812,116.328404,0,107,39836.2692476852,2009-01-23,06:27:43
39.966763,116.328359,0,107,39836.2692939815,2009-01-23,06:27:47
39.966715,116.328334,0,110,39836.2693287037,2009-01-23,06:27:50
39.966676,116.328345,0,112,39836.2693865741,2009-01-23,06:27:55
39.96664,116.32835,0,116,39836.2694444444,2009-01-23,06:28:00
39.966591,116.328342,0,115,39836.2694907407,2009-01-23,06:28:04
39.966574,116.328337,0,117,39836.2695486111,2009-01-23,06:28:09
39.966544,116.328336,0,114,39836.2696064815,2009-01-23,06:28:14
39.966535,116.328325,0,112,39836.2696643519,2009-01-23,06:28:19
39.966533,116.328317,0,112,39836.2697222222,2009-01-23,06:28:24
39.966533,116.328317,0,112,39836.2697569444,2009-01-23,06:28:27
39.966525,116.328315,0,111,39836.2697800926,2009-01-23,06:28:29
39.966536,116.328243,0,111,39836.2698263889,2009-01-23,06:28:33
39.966533,116.328179,0,110,39836.2698611111,2009-01-23,06:28:36
39.966542,116.328111,0,109,39836.2698958333,2009-01-23,06:28:39
39.966554,116.32805,0,107,39836.2699305556,2009-01-23,06:28:42
39.966549,116.327981,0,104,39836.2699768519,2009-01-23,06:28:46
39.966535,116.327923,0,102,39836.2700347222,2009-01-23,06:28:51
39.96653,116.327862,0,99,39836.2700810185,2009-01-23,06:28:55
39.96654,116.327791,0,95,39836.2701273148,2009-01-23,06:28:59
39.966545,116.327744,0,91,39836.2701851852,2009-01-23,06:29:04
39.96653,116.327739,0,89,39836.2702430556,2009-01-23,06:29:09
39.966534,116.327734,0,87,39836.2703009259,2009-01-23,06:29:14
39.966534,116.327734,0,87,39836.2703356481,2009-01-23,06:29:17
39.966537,116.327737,0,87,39836.2703587963,2009-01-23,06:29:19
39.966551,116.327741,0,88,39836.2704166667,2009-01-23,06:29:24
39.966523,116.327747,0,88,39836.270474537,2009-01-23,06:29:29
39.96653,116.327741,0,88,39836.2705324074,2009-01-23,06:29:34
39.96653,116.327741,0,88,39836.2705671296,2009-01-23,06:29:37
39.966524,116.327733,0,90,39836.2705902778,2009-01-23,06:29:39
39.966502,116.327748,0,91,39836.2706481481,2009-01-23,06:29:44
39.966502,116.327748,0,91,39836.2706828704,2009-01-23,06:29:47
39.966508,116.327751,0,92,39836.2707060185,2009-01-23,06:29:49
39.966506,116.327763,0,93,39836.2707638889,2009-01-23,06:29:54
39.966451,116.327763,0,93,39836.2708101852,2009-01-23,06:29:58
39.966406,116.327761,0,92,39836.2708333333,2009-01-23,06:30:00
39.966353,116.327761,0,91,39836.2708680556,2009-01-23,06:30:03
39.966292,116.327762,0,90,39836.2709143519,2009-01-23,06:30:07
39.966245,116.327754,0,89,39836.2709606481,2009-01-23,06:30:11
39.966195,116.327748,0,87,39836.2710069444,2009-01-23,06:30:15
39.966148,116.327763,0,86,39836.2710416667,2009-01-23,06:30:18
39.966094,116.32779,0,85,39836.2710763889,2009-01-23,06:30:21
39.966052,116.327826,0,85,39836.2711111111,2009-01-23,06:30:24
39.965997,116.327868,0,83,39836.2711458333,2009-01-23,06:30:27
39.96596,116.327919,0,83,39836.2711689815,2009-01-23,06:30:29
39.965928,116.327943,0,79,39836.2712268519,2009-01-23,06:30:34
39.965886,116.327934,0,77,39836.2712847222,2009-01-23,06:30:39
39.965844,116.327906,0,76,39836.2713425926,2009-01-23,06:30:44
39.965796,116.327892,0,75,39836.2713888889,2009-01-23,06:30:48
39.965738,116.327874,0,72,39836.2714351852,2009-01-23,06:30:52
39.96569,116.327871,0,71,39836.2714583333,2009-01-23,06:30:54
39.965647,116.327865,0,65,39836.2715162037,2009-01-23,06:30:59
39.965608,116.327895,0,61,39836.2715625,2009-01-23,06:31:03
39.965551,116.327897,0,56,39836.2716203704,2009-01-23,06:31:08
39.965505,116.327921,0,54,39836.2716666667,2009-01-23,06:31:12
39.965486,116.327929,0,52,39836.271724537,2009-01-23,06:31:17
39.965453,116.327974,0,52,39836.2717708333,2009-01-23,06:31:21
39.965397,116.327989,0,52,39836.2718171296,2009-01-23,06:31:25
39.965172,116.328123,0,59,39836.2747916667,2009-01-23,06:35:42
39.965076,116.328147,0,58,39836.2748148148,2009-01-23,06:35:44
39.965009,116.328161,0,58,39836.2748263889,2009-01-23,06:35:45
39.964935,116.328176,0,58,39836.274837963,2009-01-23,06:35:46
39.964853,116.328193,0,58,39836.274849537,2009-01-23,06:35:47
39.964762,116.32821,0,58,39836.2748611111,2009-01-23,06:35:48
39.964665,116.328223,0,58,39836.2748726852,2009-01-23,06:35:49
39.964564,116.328235,0,58,39836.2748842593,2009-01-23,06:35:50
39.964454,116.328249,0,58,39836.2748958333,2009-01-23,06:35:51
39.964339,116.328265,0,58,39836.2749074074,2009-01-23,06:35:52
39.964222,116.328277,0,58,39836.2749189815,2009-01-23,06:35:53
39.964092,116.328295,0,57,39836.2749305556,2009-01-23,06:35:54
39.963957,116.328318,0,57,39836.2749421296,2009-01-23,06:35:55
39.963848,116.328329,0,57,39836.2749537037,2009-01-23,06:35:56
39.963743,116.32834,0,57,39836.2749652778,2009-01-23,06:35:57
39.963638,116.328353,0,57,39836.2749768518,2009-01-23,06:35:58
39.963536,116.328368,0,58,39836.2749884259,2009-01-23,06:35:59
39.963436,116.328383,0,58,39836.275,2009-01-23,06:36:00
39.963338,116.328396,0,58,39836.2750115741,2009-01-23,06:36:01
39.963247,116.32841,0,59,39836.2750231481,2009-01-23,06:36:02
39.963164,116.328421,0,59,39836.2750347222,2009-01-23,06:36:03
39.963094,116.328423,0,60,39836.2750462963,2009-01-23,06:36:04
39.963036,116.328424,0,60,39836.2750578704,2009-01-23,06:36:05
39.962983,116.328426,0,59,39836.2750694444,2009-01-23,06:36:06
39.962934,116.328428,0,59,39836.2750810185,2009-01-23,06:36:07
39.962882,116.328432,0,60,39836.2750925926,2009-01-23,06:36:08
39.962833,116.328429,0,60,39836.2751041667,2009-01-23,06:36:09
39.962787,116.328427,0,60,39836.2751157407,2009-01-23,06:36:10
39.96274,116.328431,0,60,39836.2751273148,2009-01-23,06:36:11
39.962673,116.328426,0,61,39836.275150463,2009-01-23,06:36:13
39.962598,116.328427,0,62,39836.2751736111,2009-01-23,06:36:15
39.962525,116.328428,0,62,39836.2751967593,2009-01-23,06:36:17
39.962456,116.328424,0,63,39836.2752199074,2009-01-23,06:36:19
39.9624,116.328428,0,64,39836.2752430556,2009-01-23,06:36:21
39.962342,116.328437,0,65,39836.2752662037,2009-01-23,06:36:23
39.96229,116.328449,0,66,39836.2752893518,2009-01-23,06:36:25
39.962222,116.328459,0,68,39836.2753125,2009-01-23,06:36:27
39.962159,116.328467,0,70,39836.2753240741,2009-01-23,06:36:28
39.962093,116.328491,0,70,39836.2753356481,2009-01-23,06:36:29
39.962041,116.328496,0,71,39836.2753472222,2009-01-23,06:36:30
39.961988,116.328505,0,70,39836.2753587963,2009-01-23,06:36:31
39.961932,116.328512,0,70,39836.2753703704,2009-01-23,06:36:32
39.96187,116.328518,0,70,39836.2753819444,2009-01-23,06:36:33
39.961806,116.328523,0,70,39836.2753935185,2009-01-23,06:36:34
39.961737,116.328531,0,69,39836.2754050926,2009-01-23,06:36:35
39.961668,116.328538,0,69,39836.2754166667,2009-01-23,06:36:36
39.961598,116.328541,0,68,39836.2754282407,2009-01-23,06:36:37
39.96153,116.328541,0,67,39836.2754398148,2009-01-23,06:36:38
39.96146,116.328542,0,67,39836.2754513889,2009-01-23,06:36:39
39.961393,116.328539,0,66,39836.275462963,2009-01-23,06:36:40
39.961327,116.328538,0,65,39836.275474537,2009-01-23,06:36:41
39.961265,116.328533,0,65,39836.2754861111,2009-01-23,06:36:42
39.961203,116.328535,0,64,39836.2754976852,2009-01-23,06:36:43
39.961143,116.328538,0,64,39836.2755092593,2009-01-23,06:36:44
39.961082,116.328542,0,63,39836.2755208333,2009-01-23,06:36:45
39.961021,116.328546,0,63,39836.2755324074,2009-01-23,06:36:46
39.960961,116.328548,0,63,39836.2755439815,2009-01-23,06:36:47
39.9609,116.328534,0,63,39836.2755555556,2009-01-23,06:36:48
39.96084,116.328525,0,63,39836.2755671296,2009-01-23,06:36:49
39.96078,116.328512,0,63,39836.2755787037,2009-01-23,06:36:50
39.960718,116.328504,0,62,39836.2755902778,2009-01-23,06:36:51
39.960663,116.328501,0,62,39836.2756018518,2009-01-23,06:36:52
39.960615,116.3285,0,62,39836.2756134259,2009-01-23,06:36:53
39.960579,116.328563,0,63,39836.2756481481,2009-01-23,06:36:56
39.960504,116.328582,0,63,39836.2756712963,2009-01-23,06:36:58
39.960436,116.328592,0,63,39836.2756944444,2009-01-23,06:37:00
39.960364,116.328593,0,62,39836.2757175926,2009-01-23,06:37:02
39.960287,116.328588,0,62,39836.2757407407,2009-01-23,06:37:04
39.960229,116.328586,0,63,39836.2757638889,2009-01-23,06:37:06
39.960176,116.32859,0,63,39836.275787037,2009-01-23,06:37:08
39.960128,116.328594,0,64,39836.2758101852,2009-01-23,06:37:10
39.96007,116.328591,0,65,39836.2758449074,2009-01-23,06:37:13
39.960024,116.328576,0,66,39836.2758796296,2009-01-23,06:37:16
39.959989,116.328566,0,70,39836.2759375,2009-01-23,06:37:21
39.96002,116.328568,0,74,39836.2759953704,2009-01-23,06:37:26
39.960027,116.328556,0,75,39836.2760532407,2009-01-23,06:37:31
39.960037,116.328571,0,77,39836.2761111111,2009-01-23,06:37:36
39.960064,116.328612,0,86,39836.2761458333,2009-01-23,06:37:39
39.960081,116.328667,0,94,39836.2761805556,2009-01-23,06:37:42
39.960059,116.328735,0,103,39836.2762152778,2009-01-23,06:37:45
39.960009,116.328763,0,106,39836.2762384259,2009-01-23,06:37:47
39.959928,116.328782,0,113,39836.2762615741,2009-01-23,06:37:49
39.959858,116.328754,0,119,39836.2762847222,2009-01-23,06:37:51
39.959795,116.328735,0,122,39836.2763078704,2009-01-23,06:37:53
39.95973,116.328688,0,126,39836.2763425926,2009-01-23,06:37:56
39.959679,116.328639,0,128,39836.2763773148,2009-01-23,06:37:59
39.959637,116.328613,0,129,39836.276400463,2009-01-23,06:38:01
39.959584,116.328591,0,131,39836.2764236111,2009-01-23,06:38:03
39.959549,116.328546,0,134,39836.2764583333,2009-01-23,06:38:06
39.95955,116.328491,0,136,39836.2765162037,2009-01-23,06:38:11
39.959592,116.328449,0,138,39836.2765625,2009-01-23,06:38:15
39.959632,116.328413,0,140,39836.2766087963,2009-01-23,06:38:19
39.959632,116.328413,0,140,39836.2766435185,2009-01-23,06:38:22
39.959636,116.328413,0,134,39836.2766666667,2009-01-23,06:38:24
39.959624,116.328485,0,126,39836.276712963,2009-01-23,06:38:28
39.959595,116.328563,0,122,39836.2767361111,2009-01-23,06:38:30
39.959564,116.328643,0,117,39836.2767592593,2009-01-23,06:38:32
39.959526,116.328743,0,113,39836.2767824074,2009-01-23,06:38:34
39.959511,116.3288,0,110,39836.2767939815,2009-01-23,06:38:35
39.95949,116.328859,0,107,39836.2768055556,2009-01-23,06:38:36
39.95946,116.328915,0,104,39836.2768171296,2009-01-23,06:38:37
39.959421,116.328969,0,101,39836.2768287037,2009-01-23,06:38:38
39.959374,116.329016,0,100,39836.2768402778,2009-01-23,06:38:39
39.957545,116.330241,0,67,39836.2773842593,2009-01-23,06:39:26
39.957328,116.330258,0,67,39836.2773958333,2009-01-23,06:39:27
39.957261,116.330263,0,67,39836.2774074074,2009-01-23,06:39:28
39.957207,116.330278,0,68,39836.2774305556,2009-01-23,06:39:30
39.957125,116.330289,0,68,39836.2774537037,2009-01-23,06:39:32
39.957065,116.33029,0,68,39836.2774652778,2009-01-23,06:39:33
39.957003,116.330294,0,68,39836.2774768519,2009-01-23,06:39:34
39.956956,116.330297,0,69,39836.2774884259,2009-01-23,06:39:35
39.956873,116.330295,0,69,39836.2775115741,2009-01-23,06:39:37
39.956827,116.330294,0,71,39836.2775347222,2009-01-23,06:39:39
39.956761,116.330286,0,72,39836.2775578704,2009-01-23,06:39:41
39.956716,116.330276,0,73,39836.2775694444,2009-01-23,06:39:42
39.956671,116.330261,0,75,39836.2775925926,2009-01-23,06:39:44
39.956613,116.330241,0,78,39836.2776157407,2009-01-23,06:39:46
39.956593,116.33021,0,86,39836.2776736111,2009-01-23,06:39:51
39.956617,116.330178,0,94,39836.2777314815,2009-01-23,06:39:56
39.95657,116.330143,0,95,39836.2777662037,2009-01-23,06:39:59
39.956532,116.330105,0,97,39836.2778125,2009-01-23,06:40:03
39.956476,116.330086,0,97,39836.2778356481,2009-01-23,06:40:05
39.956417,116.330072,0,98,39836.2778472222,2009-01-23,06:40:06
39.956363,116.330058,0,98,39836.2778587963,2009-01-23,06:40:07
39.956293,116.330042,0,99,39836.2778703704,2009-01-23,06:40:08
39.956206,116.330024,0,99,39836.2778819444,2009-01-23,06:40:09
39.956131,116.330016,0,100,39836.2778935185,2009-01-23,06:40:10
39.956055,116.330011,0,100,39836.2779050926,2009-01-23,06:40:11
39.955972,116.330006,0,101,39836.2779166667,2009-01-23,06:40:12
39.955843,116.329993,0,102,39836.2779282407,2009-01-23,06:40:13
39.955736,116.329984,0,103,39836.2779398148,2009-01-23,06:40:14
39.953521,116.329726,0,122,39836.2780208333,2009-01-23,06:40:21
39.953451,116.329719,0,122,39836.2780324074,2009-01-23,06:40:22
39.953377,116.329716,0,123,39836.2780439815,2009-01-23,06:40:23
39.953303,116.329713,0,124,39836.2780555556,2009-01-23,06:40:24
39.953231,116.329714,0,124,39836.2780671296,2009-01-23,06:40:25
39.953156,116.329716,0,125,39836.2780787037,2009-01-23,06:40:26
39.953079,116.329719,0,125,39836.2780902778,2009-01-23,06:40:27
39.953003,116.329721,0,125,39836.2781018519,2009-01-23,06:40:28
39.952748,116.329688,0,127,39836.2781134259,2009-01-23,06:40:29
39.952669,116.329689,0,127,39836.278125,2009-01-23,06:40:30
39.952579,116.329702,0,128,39836.2781365741,2009-01-23,06:40:31
39.952489,116.329713,0,128,39836.2781481481,2009-01-23,06:40:32
39.9524,116.329723,0,128,39836.2781597222,2009-01-23,06:40:33
39.952308,116.329734,0,127,39836.2781712963,2009-01-23,06:40:34
39.952217,116.329746,0,127,39836.2781828704,2009-01-23,06:40:35
39.952126,116.32976,0,127,39836.2781944444,2009-01-23,06:40:36
39.952035,116.329773,0,127,39836.2782060185,2009-01-23,06:40:37
39.951946,116.329785,0,127,39836.2782175926,2009-01-23,06:40:38
39.951863,116.329794,0,126,39836.2782291667,2009-01-23,06:40:39
39.951781,116.329803,0,126,39836.2782407407,2009-01-23,06:40:40
39.951662,116.329856,0,125,39836.2782523148,2009-01-23,06:40:41
39.95159,116.329861,0,126,39836.2782638889,2009-01-23,06:40:42
39.951519,116.329867,0,126,39836.278275463,2009-01-23,06:40:43
39.951469,116.329819,0,125,39836.2782986111,2009-01-23,06:40:45
39.951438,116.329749,0,124,39836.2783217593,2009-01-23,06:40:47
39.951413,116.329679,0,125,39836.2783449074,2009-01-23,06:40:49
39.951428,116.329591,0,125,39836.2783680556,2009-01-23,06:40:51
39.937032,116.32404,0,69,39836.285474537,2009-01-23,06:51:05
39.936869,116.323386,0,59,39836.2854861111,2009-01-23,06:51:06
39.936914,116.32326,0,64,39836.2854976852,2009-01-23,06:51:07
39.936969,116.323171,0,81,39836.2855092593,2009-01-23,06:51:08
39.937006,116.323145,0,105,39836.2855208333,2009-01-23,06:51:09
39.937013,116.323204,0,113,39836.2855787037,2009-01-23,06:51:14
39.936974,116.323228,0,121,39836.2856134259,2009-01-23,06:51:17
39.937012,116.323241,0,134,39836.2856481481,2009-01-23,06:51:20
39.936974,116.323275,0,141,39836.2856828704,2009-01-23,06:51:23
39.936941,116.323313,0,152,39836.2857175926,2009-01-23,06:51:26
39.936896,116.323341,0,159,39836.2857523148,2009-01-23,06:51:29
39.936892,116.323326,0,164,39836.2858101852,2009-01-23,06:51:34
39.93691,116.323303,0,170,39836.2858680556,2009-01-23,06:51:39
39.936932,116.323277,0,175,39836.2859259259,2009-01-23,06:51:44
39.93695,116.323255,0,181,39836.2859837963,2009-01-23,06:51:49
39.936967,116.323223,0,186,39836.2860416667,2009-01-23,06:51:54
39.936973,116.323185,0,192,39836.286099537,2009-01-23,06:51:59
39.93698,116.323168,0,197,39836.2861574074,2009-01-23,06:52:04
39.936994,116.323156,0,201,39836.2862152778,2009-01-23,06:52:09
39.937006,116.323164,0,203,39836.2862731481,2009-01-23,06:52:14
39.937026,116.323154,0,204,39836.2863310185,2009-01-23,06:52:19
39.937062,116.32315,0,207,39836.2863888889,2009-01-23,06:52:24
39.937109,116.323127,0,208,39836.2864351852,2009-01-23,06:52:28
39.937156,116.323111,0,209,39836.2864930556,2009-01-23,06:52:33
39.937185,116.323103,0,209,39836.2865509259,2009-01-23,06:52:38
39.937203,116.323106,0,208,39836.2866087963,2009-01-23,06:52:43
39.937238,116.323104,0,208,39836.2866666667,2009-01-23,06:52:48
39.937351,116.322989,0,198,39836.286712963,2009-01-23,06:52:52
39.937395,116.322953,0,193,39836.2867361111,2009-01-23,06:52:54
39.93744,116.322937,0,193,39836.2867708333,2009-01-23,06:52:57
39.937484,116.322919,0,194,39836.2868171296,2009-01-23,06:53:01
39.937534,116.322925,0,194,39836.2868634259,2009-01-23,06:53:05
39.937579,116.322935,0,195,39836.2869097222,2009-01-23,06:53:09
39.937544,116.322911,0,189,39836.2869675926,2009-01-23,06:53:14
39.937498,116.322907,0,183,39836.2870023148,2009-01-23,06:53:17
39.937489,116.322933,0,180,39836.2870601852,2009-01-23,06:53:22
39.937475,116.322927,0,173,39836.2871180556,2009-01-23,06:53:27
39.937511,116.322971,0,171,39836.2871643519,2009-01-23,06:53:31
39.937511,116.323015,0,166,39836.2872222222,2009-01-23,06:53:36
39.937542,116.32305,0,162,39836.2872800926,2009-01-23,06:53:41
39.937546,116.323061,0,158,39836.287337963,2009-01-23,06:53:46
39.93752,116.323081,0,151,39836.2873958333,2009-01-23,06:53:51
39.937487,116.323093,0,144,39836.2874537037,2009-01-23,06:53:56
39.937432,116.323093,0,139,39836.2874884259,2009-01-23,06:53:59
39.937363,116.323092,0,134,39836.2875347222,2009-01-23,06:54:03
39.937315,116.323102,0,130,39836.2875694444,2009-01-23,06:54:06
39.937309,116.323178,0,121,39836.2876157407,2009-01-23,06:54:10
39.937324,116.32323,0,110,39836.287650463,2009-01-23,06:54:13
39.937367,116.323246,0,104,39836.2876967593,2009-01-23,06:54:17
39.937407,116.323273,0,99,39836.2877314815,2009-01-23,06:54:20
39.937426,116.32331,0,97,39836.2877893519,2009-01-23,06:54:25
39.937427,116.323352,0,95,39836.2878472222,2009-01-23,06:54:30
39.937445,116.323417,0,92,39836.2878819444,2009-01-23,06:54:33
39.937463,116.323483,0,90,39836.2879050926,2009-01-23,06:54:35
39.9375,116.323527,0,87,39836.2879398148,2009-01-23,06:54:38
39.937529,116.323571,0,84,39836.287974537,2009-01-23,06:54:41
39.937564,116.323615,0,81,39836.2880092593,2009-01-23,06:54:44
39.937609,116.323677,0,78,39836.2880555556,2009-01-23,06:54:48
39.937649,116.323724,0,73,39836.2881134259,2009-01-23,06:54:53
39.937679,116.323706,0,71,39836.2881712963,2009-01-23,06:54:58
39.937685,116.323779,0,67,39836.2882291667,2009-01-23,06:55:03
39.937697,116.32384,0,62,39836.288287037,2009-01-23,06:55:08
39.937723,116.323901,0,59,39836.2883333333,2009-01-23,06:55:12
39.937761,116.32395,0,52,39836.2883912037,2009-01-23,06:55:17
39.937818,116.323967,0,47,39836.2884375,2009-01-23,06:55:21
39.937858,116.323992,0,41,39836.2884837963,2009-01-23,06:55:25
39.926161,116.337037,0,12,39836.3674074074,2009-01-23,08:49:04
39.926364,116.336956,0,51,39836.3674189815,2009-01-23,08:49:05
39.926305,116.337015,0,74,39836.3674305556,2009-01-23,08:49:06
39.926289,116.33708,0,82,39836.3674421296,2009-01-23,08:49:07
39.926335,116.337067,0,85,39836.3674652778,2009-01-23,08:49:09
39.926353,116.337102,0,71,39836.3675231481,2009-01-23,08:49:14
39.926373,116.337115,0,79,39836.3675810185,2009-01-23,08:49:19
39.926326,116.337125,0,108,39836.3676041667,2009-01-23,08:49:21
39.926284,116.337177,0,117,39836.3676157407,2009-01-23,08:49:22
39.926226,116.3371,0,151,39836.367650463,2009-01-23,08:49:25
39.926207,116.337132,0,175,39836.3676736111,2009-01-23,08:49:27
39.926181,116.337188,0,169,39836.3677199074,2009-01-23,08:49:31
39.926142,116.337224,0,164,39836.3677314815,2009-01-23,08:49:32
39.92613,116.337245,0,152,39836.3677893518,2009-01-23,08:49:37
39.926084,116.33729,0,143,39836.3678240741,2009-01-23,08:49:40
39.926049,116.337337,0,136,39836.3678587963,2009-01-23,08:49:43
