# Supplementary material for: A location privacy protection method based on blockchain and threshold cryptography
Source: PLoS One. 2025 Jun 4;20(6):e0324551. doi: 10.1371/journal.pone.0324551 (PMC12136415; doi:10.1371/journal.pone.0324551)
Supplement: S1 File — (ZIP) [file pone.0324551.s001.zip › Data/002/Trajectory/20090123120357.plt]

Geolife trajectory
WGS 84
Altitude is in Feet
Reserved 3
0,2,255,My Track,0,0,2,8421376
0
39.876418,116.304274,0,492,39836.5027430556,2009-01-23,12:03:57
39.876273,116.304401,0,492,39836.5027546296,2009-01-23,12:03:58
39.876393,116.304264,0,492,39836.5027662037,2009-01-23,12:03:59
39.876341,116.304284,0,492,39836.5027777778,2009-01-23,12:04:00
