# Supplementary material for: A location privacy protection method based on blockchain and threshold cryptography
Source: PLoS One. 2025 Jun 4;20(6):e0324551. doi: 10.1371/journal.pone.0324551 (PMC12136415; doi:10.1371/journal.pone.0324551)
Supplement: S1 File — (ZIP) [file pone.0324551.s001.zip › Data/002/Trajectory/20090124021228.plt]

Geolife trajectory
WGS 84
Altitude is in Feet
Reserved 3
0,2,255,My Track,0,0,2,8421376
0
37.437676,110.899453,0,492,39837.0919907407,2009-01-24,02:12:28
37.437796,110.899188,0,492,39837.0920138889,2009-01-24,02:12:30
37.437736,110.899265,0,491,39837.092025463,2009-01-24,02:12:31
37.437736,110.899265,0,491,39837.0920601852,2009-01-24,02:12:34
37.437737,110.899265,0,489,39837.0920833333,2009-01-24,02:12:36
37.437772,110.899252,0,487,39837.0921412037,2009-01-24,02:12:41
37.43782,110.899225,0,484,39837.0921759259,2009-01-24,02:12:44
37.437871,110.899217,0,481,39837.0922106481,2009-01-24,02:12:47
37.43793,110.89916,0,479,39837.0922453704,2009-01-24,02:12:50
37.437992,110.899143,0,476,39837.0922800926,2009-01-24,02:12:53
37.438036,110.899123,0,473,39837.0923032407,2009-01-24,02:12:55
37.43564,110.897405,0,1009,39837.0962962963,2009-01-24,02:18:40
37.435459,110.897431,0,866,39837.0963078704,2009-01-24,02:18:41
37.435493,110.897396,0,876,39837.0963194444,2009-01-24,02:18:42
37.435526,110.897355,0,890,39837.0963310185,2009-01-24,02:18:43
37.435531,110.897307,0,869,39837.0963541667,2009-01-24,02:18:45
37.435494,110.897278,0,821,39837.0963773148,2009-01-24,02:18:47
37.435452,110.897277,0,794,39837.0963888889,2009-01-24,02:18:48
37.435427,110.897247,0,774,39837.0964236111,2009-01-24,02:18:51
37.435329,110.897268,0,709,39837.0964351852,2009-01-24,02:18:52
37.435132,110.897326,0,572,39837.0964467593,2009-01-24,02:18:53
37.434968,110.897382,0,454,39837.0964583333,2009-01-24,02:18:54
37.434717,110.897475,0,268,39837.0964699074,2009-01-24,02:18:55
37.434607,110.897496,0,186,39837.0964814815,2009-01-24,02:18:56
37.434461,110.897518,0,82,39837.0964930556,2009-01-24,02:18:57
37.434323,110.897551,0,-20,39837.0965046296,2009-01-24,02:18:58
37.434236,110.897567,0,-82,39837.0965162037,2009-01-24,02:18:59
37.434164,110.897576,0,-130,39837.0965277778,2009-01-24,02:19:00
37.434197,110.897552,0,-99,39837.0965509259,2009-01-24,02:19:02
37.43417,110.897544,0,-118,39837.0965625,2009-01-24,02:19:03
37.434198,110.897525,0,-92,39837.0965740741,2009-01-24,02:19:04
