# Supplementary material for: A location privacy protection method based on blockchain and threshold cryptography
Source: PLoS One. 2025 Jun 4;20(6):e0324551. doi: 10.1371/journal.pone.0324551 (PMC12136415; doi:10.1371/journal.pone.0324551)
Supplement: S1 File — (ZIP) [file pone.0324551.s001.zip › Data/002/Trajectory/20090124021906.plt]

Geolife trajectory
WGS 84
Altitude is in Feet
Reserved 3
0,2,255,My Track,0,0,2,8421376
0
37.43711,110.896677,0,2512,39837.0965972222,2009-01-24,02:19:06
37.437236,110.896494,0,2619,39837.0966203704,2009-01-24,02:19:08
37.437215,110.896491,0,2604,39837.0966319444,2009-01-24,02:19:09
37.437184,110.896494,0,2590,39837.0966435185,2009-01-24,02:19:10
37.437129,110.896501,0,2578,39837.0966782407,2009-01-24,02:19:13
37.437083,110.896511,0,2574,39837.096712963,2009-01-24,02:19:16
37.437033,110.896508,0,2568,39837.0967476852,2009-01-24,02:19:19
37.437031,110.896497,0,2536,39837.0967708333,2009-01-24,02:19:21
37.43705,110.89649,0,2505,39837.0967824074,2009-01-24,02:19:22
37.43707,110.896482,0,2476,39837.0967939815,2009-01-24,02:19:23
37.437094,110.896474,0,2451,39837.0968055556,2009-01-24,02:19:24
37.437123,110.896468,0,2426,39837.0968171296,2009-01-24,02:19:25
37.437142,110.896464,0,2406,39837.0968287037,2009-01-24,02:19:26
37.437163,110.89646,0,2385,39837.0968402778,2009-01-24,02:19:27
37.437157,110.896474,0,2386,39837.0968981481,2009-01-24,02:19:32
37.4372,110.896472,0,2365,39837.0969097222,2009-01-24,02:19:33
37.437249,110.89646,0,2344,39837.0969212963,2009-01-24,02:19:34
37.43729,110.896451,0,2324,39837.0969328704,2009-01-24,02:19:35
37.437329,110.896434,0,2303,39837.0969444444,2009-01-24,02:19:36
37.437169,110.89925,0,2538,39837.1138888889,2009-01-24,02:44:00
37.437163,110.899322,0,2397,39837.113900463,2009-01-24,02:44:01
37.437112,110.899433,0,2519,39837.113912037,2009-01-24,02:44:02
37.437111,110.899483,0,2566,39837.1139236111,2009-01-24,02:44:03
37.437121,110.899533,0,2600,39837.1139467593,2009-01-24,02:44:05
37.43714,110.899527,0,2573,39837.1139699074,2009-01-24,02:44:07
37.437186,110.899539,0,2577,39837.1140162037,2009-01-24,02:44:11
37.437214,110.899578,0,2560,39837.1140625,2009-01-24,02:44:15
37.437208,110.899631,0,2554,39837.1140972222,2009-01-24,02:44:18
37.4372,110.899705,0,2555,39837.1141435185,2009-01-24,02:44:22
37.437196,110.899767,0,2554,39837.1141898148,2009-01-24,02:44:26
37.43724,110.899801,0,2550,39837.1142361111,2009-01-24,02:44:30
37.437286,110.89981,0,2546,39837.1142708333,2009-01-24,02:44:33
37.437291,110.899861,0,2534,39837.1143055556,2009-01-24,02:44:36
37.437327,110.899909,0,2536,39837.1143518519,2009-01-24,02:44:40
37.437351,110.89996,0,2540,39837.1143981481,2009-01-24,02:44:44
37.437374,110.900009,0,2535,39837.1144444444,2009-01-24,02:44:48
37.437401,110.900055,0,2529,39837.1144791667,2009-01-24,02:44:51
37.437427,110.900107,0,2527,39837.114525463,2009-01-24,02:44:55
37.437415,110.900177,0,2526,39837.1145833333,2009-01-24,02:45:00
37.437394,110.900243,0,2524,39837.1146296296,2009-01-24,02:45:04
37.437414,110.900311,0,2523,39837.1146759259,2009-01-24,02:45:08
37.437433,110.90036,0,2518,39837.1147222222,2009-01-24,02:45:12
37.437449,110.900414,0,2513,39837.1147685185,2009-01-24,02:45:16
37.437494,110.900428,0,2512,39837.1148032407,2009-01-24,02:45:19
37.437514,110.90049,0,2504,39837.114849537,2009-01-24,02:45:23
37.437527,110.900531,0,2492,39837.1148842593,2009-01-24,02:45:26
37.437573,110.900543,0,2487,39837.1149074074,2009-01-24,02:45:28
37.437631,110.900545,0,2482,39837.1149421296,2009-01-24,02:45:31
37.437681,110.900528,0,2478,39837.1149537037,2009-01-24,02:45:32
37.437715,110.900543,0,2466,39837.115,2009-01-24,02:45:36
37.437737,110.90058,0,2457,39837.1150462963,2009-01-24,02:45:40
37.437762,110.900629,0,2448,39837.1150925926,2009-01-24,02:45:44
37.437787,110.900669,0,2440,39837.1151388889,2009-01-24,02:45:48
37.437812,110.900695,0,2418,39837.1151851852,2009-01-24,02:45:52
37.43782,110.900699,0,2396,39837.1152083333,2009-01-24,02:45:54
37.437838,110.900714,0,2380,39837.1152199074,2009-01-24,02:45:55
37.437854,110.900731,0,2364,39837.1152314815,2009-01-24,02:45:56
37.437869,110.900744,0,2348,39837.1152430556,2009-01-24,02:45:57
37.437886,110.900765,0,2333,39837.1152546296,2009-01-24,02:45:58
37.437903,110.900786,0,2317,39837.1152662037,2009-01-24,02:45:59
37.437922,110.900808,0,2302,39837.1152777778,2009-01-24,02:46:00
37.437942,110.900832,0,2287,39837.1152893519,2009-01-24,02:46:01
37.437971,110.900869,0,2273,39837.1153009259,2009-01-24,02:46:02
37.436744,110.90247,0,824,39837.1199074074,2009-01-24,02:52:40
37.438786,110.898244,0,433,39837.1203356481,2009-01-24,02:53:17
37.438703,110.898066,0,434,39837.1203472222,2009-01-24,02:53:18
37.438716,110.898121,0,426,39837.1204050926,2009-01-24,02:53:23
37.43882,110.89815,0,432,39837.1204398148,2009-01-24,02:53:26
37.438862,110.898115,0,432,39837.120474537,2009-01-24,02:53:29
37.438845,110.89803,0,435,39837.1204861111,2009-01-24,02:53:30
37.438884,110.898006,0,441,39837.1205208333,2009-01-24,02:53:33
37.438837,110.898277,0,441,39837.1205439815,2009-01-24,02:53:35
37.438817,110.898386,0,441,39837.1205671296,2009-01-24,02:53:37
37.438805,110.898448,0,442,39837.1205787037,2009-01-24,02:53:38
37.438782,110.898607,0,442,39837.1206018519,2009-01-24,02:53:40
37.438772,110.898665,0,438,39837.1206365741,2009-01-24,02:53:43
37.438731,110.898738,0,440,39837.1206828704,2009-01-24,02:53:47
37.438699,110.898814,0,441,39837.1207060185,2009-01-24,02:53:49
37.438673,110.898896,0,442,39837.1207407407,2009-01-24,02:53:52
37.438684,110.898921,0,447,39837.1207986111,2009-01-24,02:53:57
37.438694,110.898912,0,450,39837.1208564815,2009-01-24,02:54:02
37.43867,110.898879,0,454,39837.1209143519,2009-01-24,02:54:07
37.438672,110.898861,0,457,39837.1209722222,2009-01-24,02:54:12
37.438676,110.898943,0,459,39837.1210185185,2009-01-24,02:54:16
37.438703,110.898997,0,462,39837.1210416667,2009-01-24,02:54:18
37.438739,110.89907,0,468,39837.1210648148,2009-01-24,02:54:20
37.438769,110.899137,0,480,39837.121099537,2009-01-24,02:54:23
37.43882,110.899191,0,492,39837.1211111111,2009-01-24,02:54:24
37.438807,110.899178,0,512,39837.1211458333,2009-01-24,02:54:27
37.438856,110.899165,0,541,39837.1211574074,2009-01-24,02:54:28
37.438808,110.899114,0,546,39837.1211921296,2009-01-24,02:54:31
37.438772,110.899059,0,553,39837.1212152778,2009-01-24,02:54:33
37.43874,110.899066,0,558,39837.1212731482,2009-01-24,02:54:38
37.438683,110.899018,0,560,39837.1213194444,2009-01-24,02:54:42
37.438654,110.899061,0,562,39837.1213310185,2009-01-24,02:54:43
37.438578,110.899194,0,568,39837.1213657407,2009-01-24,02:54:46
37.43853,110.899141,0,572,39837.1213773148,2009-01-24,02:54:47
37.438511,110.899157,0,581,39837.1214351852,2009-01-24,02:54:52
37.438511,110.899131,0,584,39837.1214930556,2009-01-24,02:54:57
37.438557,110.899085,0,585,39837.1215277778,2009-01-24,02:55:00
37.438607,110.899069,0,575,39837.1215509259,2009-01-24,02:55:02
37.438662,110.899087,0,553,39837.1215740741,2009-01-24,02:55:04
37.43872,110.899134,0,532,39837.1215972222,2009-01-24,02:55:06
37.438751,110.899162,0,523,39837.1216087963,2009-01-24,02:55:07
37.438787,110.899188,0,513,39837.1216203704,2009-01-24,02:55:08
37.43882,110.899218,0,503,39837.1216319444,2009-01-24,02:55:09
37.438852,110.899245,0,494,39837.1216435185,2009-01-24,02:55:10
37.438891,110.899268,0,485,39837.1216550926,2009-01-24,02:55:11
37.43893,110.899299,0,476,39837.1216666667,2009-01-24,02:55:12
37.438966,110.899334,0,467,39837.1216782407,2009-01-24,02:55:13
37.439003,110.899371,0,459,39837.1216898148,2009-01-24,02:55:14
37.43904,110.899411,0,451,39837.1217013889,2009-01-24,02:55:15
37.439073,110.899458,0,444,39837.121712963,2009-01-24,02:55:16
37.439106,110.899507,0,436,39837.121724537,2009-01-24,02:55:17
37.439139,110.899558,0,429,39837.1217361111,2009-01-24,02:55:18
37.439174,110.89961,0,422,39837.1217476852,2009-01-24,02:55:19
37.43921,110.899676,0,415,39837.1217592593,2009-01-24,02:55:20
37.439246,110.899744,0,409,39837.1217708333,2009-01-24,02:55:21
37.439283,110.899808,0,402,39837.1217824074,2009-01-24,02:55:22
37.43932,110.899874,0,396,39837.1217939815,2009-01-24,02:55:23
37.439363,110.89993,0,390,39837.1218055556,2009-01-24,02:55:24
37.439406,110.899987,0,385,39837.1218171296,2009-01-24,02:55:25
37.439451,110.900037,0,379,39837.1218287037,2009-01-24,02:55:26
37.439498,110.900085,0,374,39837.1218402778,2009-01-24,02:55:27
37.439545,110.900133,0,368,39837.1218518519,2009-01-24,02:55:28
37.439597,110.900176,0,363,39837.1218634259,2009-01-24,02:55:29
37.439649,110.90022,0,358,39837.121875,2009-01-24,02:55:30
37.439704,110.90026,0,353,39837.1218865741,2009-01-24,02:55:31
37.439758,110.900301,0,348,39837.1218981481,2009-01-24,02:55:32
37.439813,110.900343,0,343,39837.1219097222,2009-01-24,02:55:33
37.439867,110.900379,0,338,39837.1219212963,2009-01-24,02:55:34
37.439922,110.900416,0,333,39837.1219328704,2009-01-24,02:55:35
37.439977,110.900451,0,329,39837.1219444444,2009-01-24,02:55:36
37.44003,110.90049,0,324,39837.1219560185,2009-01-24,02:55:37
37.440082,110.900529,0,319,39837.1219675926,2009-01-24,02:55:38
37.440134,110.900565,0,314,39837.1219791667,2009-01-24,02:55:39
37.440183,110.900609,0,310,39837.1219907407,2009-01-24,02:55:40
37.440233,110.900652,0,305,39837.1220023148,2009-01-24,02:55:41
37.440285,110.900697,0,300,39837.1220138889,2009-01-24,02:55:42
37.440336,110.900744,0,296,39837.122025463,2009-01-24,02:55:43
37.440384,110.900798,0,291,39837.122037037,2009-01-24,02:55:44
37.440435,110.900849,0,287,39837.1220486111,2009-01-24,02:55:45
37.440484,110.900903,0,282,39837.1220601852,2009-01-24,02:55:46
37.440533,110.900945,0,278,39837.1220717593,2009-01-24,02:55:47
37.440563,110.901028,0,273,39837.1220833333,2009-01-24,02:55:48
37.440601,110.90108,0,269,39837.1220949074,2009-01-24,02:55:49
37.440635,110.90114,0,264,39837.1221064815,2009-01-24,02:55:50
37.440669,110.901203,0,259,39837.1221180556,2009-01-24,02:55:51
37.440701,110.901253,0,255,39837.1221296296,2009-01-24,02:55:52
37.440732,110.901302,0,250,39837.1221412037,2009-01-24,02:55:53
37.440769,110.901343,0,245,39837.1221527778,2009-01-24,02:55:54
37.440802,110.901387,0,241,39837.1221643519,2009-01-24,02:55:55
37.440833,110.901433,0,236,39837.1221759259,2009-01-24,02:55:56
37.440621,110.902509,0,232,39837.1222222222,2009-01-24,02:56:00
37.440574,110.902809,0,232,39837.1222337963,2009-01-24,02:56:01
37.440558,110.903019,0,232,39837.1222453704,2009-01-24,02:56:02
37.440559,110.903187,0,231,39837.1222569444,2009-01-24,02:56:03
37.440547,110.903393,0,231,39837.1222685185,2009-01-24,02:56:04
37.440544,110.903565,0,231,39837.1222800926,2009-01-24,02:56:05
37.440552,110.903714,0,230,39837.1222916667,2009-01-24,02:56:06
37.440567,110.903851,0,229,39837.1223032407,2009-01-24,02:56:07
37.440593,110.903967,0,229,39837.1223148148,2009-01-24,02:56:08
37.440624,110.904076,0,228,39837.1223263889,2009-01-24,02:56:09
37.440662,110.904176,0,227,39837.122337963,2009-01-24,02:56:10
37.440699,110.904279,0,227,39837.122349537,2009-01-24,02:56:11
37.440736,110.904401,0,226,39837.1223611111,2009-01-24,02:56:12
37.440773,110.904517,0,225,39837.1223726852,2009-01-24,02:56:13
37.440812,110.904632,0,225,39837.1223842593,2009-01-24,02:56:14
37.440851,110.904745,0,224,39837.1223958333,2009-01-24,02:56:15
37.440891,110.90486,0,223,39837.1224074074,2009-01-24,02:56:16
37.440932,110.904974,0,220,39837.1224189815,2009-01-24,02:56:17
37.440976,110.905087,0,217,39837.1224305556,2009-01-24,02:56:18
37.441031,110.9052,0,214,39837.1224421296,2009-01-24,02:56:19
37.441077,110.905348,0,211,39837.1224537037,2009-01-24,02:56:20
37.441123,110.905496,0,208,39837.1224652778,2009-01-24,02:56:21
37.441181,110.90561,0,205,39837.1224768519,2009-01-24,02:56:22
37.441242,110.905723,0,202,39837.1224884259,2009-01-24,02:56:23
37.441305,110.905833,0,199,39837.1225,2009-01-24,02:56:24
37.441364,110.905947,0,197,39837.1225115741,2009-01-24,02:56:25
37.441422,110.906062,0,194,39837.1225231481,2009-01-24,02:56:26
37.441478,110.906174,0,191,39837.1225347222,2009-01-24,02:56:27
37.441534,110.906284,0,188,39837.1225462963,2009-01-24,02:56:28
37.441588,110.906397,0,185,39837.1225578704,2009-01-24,02:56:29
37.441647,110.906505,0,182,39837.1225694444,2009-01-24,02:56:30
37.441706,110.906616,0,179,39837.1225810185,2009-01-24,02:56:31
37.441767,110.906727,0,177,39837.1225925926,2009-01-24,02:56:32
37.44184,110.906818,0,176,39837.1226041667,2009-01-24,02:56:33
37.44191,110.906907,0,175,39837.1226157407,2009-01-24,02:56:34
37.441968,110.907016,0,172,39837.1226273148,2009-01-24,02:56:35
37.442021,110.907123,0,169,39837.1226388889,2009-01-24,02:56:36
37.442072,110.907226,0,166,39837.122650463,2009-01-24,02:56:37
37.442132,110.907307,0,165,39837.122662037,2009-01-24,02:56:38
37.44218,110.907407,0,161,39837.1226736111,2009-01-24,02:56:39
37.442233,110.907486,0,160,39837.1226851852,2009-01-24,02:56:40
37.442286,110.907564,0,158,39837.1226967593,2009-01-24,02:56:41
37.442335,110.907659,0,154,39837.1227083333,2009-01-24,02:56:42
37.44239,110.907733,0,152,39837.1227199074,2009-01-24,02:56:43
37.442452,110.9078,0,150,39837.1227314815,2009-01-24,02:56:44
37.442516,110.907864,0,147,39837.1227430556,2009-01-24,02:56:45
37.442579,110.907927,0,144,39837.1227546296,2009-01-24,02:56:46
37.442646,110.907986,0,140,39837.1227662037,2009-01-24,02:56:47
37.442708,110.908061,0,137,39837.1227777778,2009-01-24,02:56:48
37.44277,110.908133,0,135,39837.1227893519,2009-01-24,02:56:49
37.442823,110.908197,0,133,39837.1228009259,2009-01-24,02:56:50
37.442881,110.90825,0,129,39837.1228125,2009-01-24,02:56:51
37.442938,110.908301,0,125,39837.1228240741,2009-01-24,02:56:52
37.442994,110.908347,0,121,39837.1228356481,2009-01-24,02:56:53
37.443056,110.908388,0,118,39837.1228472222,2009-01-24,02:56:54
37.443116,110.908412,0,115,39837.1228587963,2009-01-24,02:56:55
37.443172,110.908393,0,112,39837.1228703704,2009-01-24,02:56:56
37.443226,110.908356,0,110,39837.1228819444,2009-01-24,02:56:57
37.443261,110.908261,0,110,39837.1228935185,2009-01-24,02:56:58
37.443322,110.908222,0,107,39837.1229050926,2009-01-24,02:56:59
37.443381,110.908185,0,105,39837.1229166667,2009-01-24,02:57:00
37.443401,110.908062,0,105,39837.1229282407,2009-01-24,02:57:01
37.443453,110.908024,0,103,39837.1229398148,2009-01-24,02:57:02
37.443512,110.907997,0,101,39837.1229513889,2009-01-24,02:57:03
37.443514,110.907849,0,103,39837.122962963,2009-01-24,02:57:04
37.443566,110.90781,0,100,39837.122974537,2009-01-24,02:57:05
37.443619,110.907773,0,98,39837.1229861111,2009-01-24,02:57:06
37.443562,110.907737,0,112,39837.1229976852,2009-01-24,02:57:07
37.443514,110.907711,0,122,39837.1230092593,2009-01-24,02:57:08
37.443517,110.9075,0,122,39837.1230208333,2009-01-24,02:57:09
37.44353,110.907336,0,121,39837.1230324074,2009-01-24,02:57:10
37.443531,110.907671,0,134,39837.1230439815,2009-01-24,02:57:11
37.443416,110.907226,0,135,39837.1230555556,2009-01-24,02:57:12
37.443386,110.906976,0,136,39837.1230671296,2009-01-24,02:57:13
37.443386,110.906802,0,136,39837.1230787037,2009-01-24,02:57:14
37.443398,110.90668,0,136,39837.1230902778,2009-01-24,02:57:15
37.443389,110.906526,0,136,39837.1231018519,2009-01-24,02:57:16
37.44336,110.906341,0,137,39837.1231134259,2009-01-24,02:57:17
37.44334,110.906198,0,138,39837.123125,2009-01-24,02:57:18
37.443328,110.906164,0,130,39837.1231828704,2009-01-24,02:57:23
37.443271,110.906196,0,130,39837.1232060185,2009-01-24,02:57:25
37.443232,110.90613,0,131,39837.1232291667,2009-01-24,02:57:27
37.443185,110.906043,0,133,39837.1232407407,2009-01-24,02:57:28
37.443132,110.905951,0,135,39837.1232638889,2009-01-24,02:57:30
37.443083,110.905905,0,134,39837.1232986111,2009-01-24,02:57:33
37.443031,110.905781,0,135,39837.1233333333,2009-01-24,02:57:36
37.443009,110.905717,0,134,39837.1233564815,2009-01-24,02:57:38
37.442986,110.905651,0,136,39837.1234027778,2009-01-24,02:57:42
37.442951,110.905613,0,131,39837.1234259259,2009-01-24,02:57:44
37.442931,110.905553,0,123,39837.1234606481,2009-01-24,02:57:47
37.442886,110.905478,0,118,39837.1234953704,2009-01-24,02:57:50
37.442856,110.905415,0,116,39837.1235185185,2009-01-24,02:57:52
37.442816,110.905385,0,112,39837.1235532407,2009-01-24,02:57:55
37.442771,110.905362,0,107,39837.123587963,2009-01-24,02:57:58
37.442717,110.90542,0,104,39837.1236111111,2009-01-24,02:58:00
37.442668,110.905443,0,104,39837.1236226852,2009-01-24,02:58:01
37.442589,110.905423,0,103,39837.1236342593,2009-01-24,02:58:02
37.442445,110.905372,0,102,39837.1236458333,2009-01-24,02:58:03
37.442404,110.905365,0,96,39837.1236921296,2009-01-24,02:58:07
37.438048,110.900673,0,2423,39837.2674305556,2009-01-24,06:25:06
37.437887,110.900704,0,2475,39837.2674421296,2009-01-24,06:25:07
37.437999,110.900674,0,2463,39837.2674537037,2009-01-24,06:25:08
37.437955,110.900691,0,2453,39837.2674652778,2009-01-24,06:25:09
37.437903,110.900708,0,2466,39837.2674768518,2009-01-24,06:25:10
37.437705,110.900743,0,2496,39837.2674884259,2009-01-24,06:25:11
37.437684,110.900758,0,2481,39837.2675,2009-01-24,06:25:12
37.437627,110.900778,0,2495,39837.2675231481,2009-01-24,06:25:14
37.43765,110.900821,0,2505,39837.2675810185,2009-01-24,06:25:19
37.437653,110.900874,0,2517,39837.2676157407,2009-01-24,06:25:22
37.437674,110.900924,0,2521,39837.267650463,2009-01-24,06:25:25
37.437698,110.900979,0,2529,39837.2676967593,2009-01-24,06:25:29
37.437739,110.901014,0,2532,39837.2677430556,2009-01-24,06:25:33
37.437765,110.90106,0,2536,39837.2678009259,2009-01-24,06:25:38
37.437805,110.901084,0,2544,39837.2678472222,2009-01-24,06:25:42
37.437801,110.901142,0,2541,39837.2678935185,2009-01-24,06:25:46
37.437776,110.901194,0,2542,39837.2679282407,2009-01-24,06:25:49
37.437763,110.901248,0,2547,39837.267974537,2009-01-24,06:25:53
37.437759,110.901315,0,2556,39837.2680324074,2009-01-24,06:25:58
37.437756,110.901372,0,2563,39837.2680671296,2009-01-24,06:26:01
37.437742,110.901428,0,2568,39837.2681018518,2009-01-24,06:26:04
37.437788,110.901449,0,2572,39837.2681365741,2009-01-24,06:26:07
37.437834,110.901428,0,2569,39837.2681828704,2009-01-24,06:26:11
37.437832,110.901372,0,2574,39837.2682407407,2009-01-24,06:26:16
37.437813,110.901315,0,2579,39837.268287037,2009-01-24,06:26:20
37.437721,110.901333,0,2576,39837.2682986111,2009-01-24,06:26:21
37.437672,110.901316,0,2577,39837.2683217593,2009-01-24,06:26:23
37.437622,110.901271,0,2580,39837.2683564815,2009-01-24,06:26:26
37.437587,110.90123,0,2583,39837.2683912037,2009-01-24,06:26:29
37.437639,110.901205,0,2582,39837.2684027778,2009-01-24,06:26:30
37.437633,110.901151,0,2587,39837.2684490741,2009-01-24,06:26:34
37.437571,110.901153,0,2587,39837.2684722222,2009-01-24,06:26:36
37.437551,110.901103,0,2590,39837.2685300926,2009-01-24,06:26:41
37.437518,110.901049,0,2598,39837.268587963,2009-01-24,06:26:46
37.437492,110.901005,0,2598,39837.2686458333,2009-01-24,06:26:51
37.437488,110.900945,0,2600,39837.2686921296,2009-01-24,06:26:55
37.437448,110.900884,0,2599,39837.2687384259,2009-01-24,06:26:59
37.437428,110.900801,0,2595,39837.2687731481,2009-01-24,06:27:02
37.437427,110.900717,0,2590,39837.2688078704,2009-01-24,06:27:05
37.43753,110.900635,0,2584,39837.2688310185,2009-01-24,06:27:07
37.437574,110.900608,0,2581,39837.2688425926,2009-01-24,06:27:08
37.437644,110.900559,0,2576,39837.2688657407,2009-01-24,06:27:10
37.437707,110.900513,0,2577,39837.268900463,2009-01-24,06:27:13
37.437748,110.900462,0,2576,39837.2689351852,2009-01-24,06:27:16
37.437778,110.9004,0,2573,39837.2689699074,2009-01-24,06:27:19
37.437808,110.900345,0,2571,39837.2689930556,2009-01-24,06:27:21
37.437835,110.900288,0,2568,39837.2690277778,2009-01-24,06:27:24
37.437866,110.900219,0,2565,39837.2690625,2009-01-24,06:27:27
37.437908,110.90018,0,2568,39837.2691087963,2009-01-24,06:27:31
37.437955,110.900137,0,2565,39837.2691550926,2009-01-24,06:27:35
37.438001,110.900165,0,2561,39837.2691898148,2009-01-24,06:27:38
37.438053,110.900188,0,2557,39837.2692361111,2009-01-24,06:27:42
37.438083,110.900169,0,2551,39837.2692939815,2009-01-24,06:27:47
37.438112,110.900121,0,2541,39837.2693518519,2009-01-24,06:27:52
37.438118,110.900062,0,2534,39837.2693981482,2009-01-24,06:27:56
37.438111,110.900009,0,2529,39837.2694328704,2009-01-24,06:27:59
37.43813,110.899959,0,2525,39837.2694907407,2009-01-24,06:28:04
37.438118,110.899896,0,2522,39837.2695486111,2009-01-24,06:28:09
37.438091,110.899857,0,2516,39837.2696064815,2009-01-24,06:28:14
37.438083,110.899824,0,2509,39837.2696643519,2009-01-24,06:28:19
37.438072,110.899815,0,2506,39837.2697222222,2009-01-24,06:28:24
37.4381,110.899853,0,2504,39837.2697800926,2009-01-24,06:28:29
37.438124,110.899845,0,2502,39837.269837963,2009-01-24,06:28:34
37.438145,110.899834,0,2501,39837.2698958333,2009-01-24,06:28:39
37.438118,110.899782,0,2500,39837.2699537037,2009-01-24,06:28:44
37.438066,110.899768,0,2500,39837.2700115741,2009-01-24,06:28:49
37.438012,110.899766,0,2501,39837.2700694444,2009-01-24,06:28:54
37.437966,110.899772,0,2501,39837.2701157407,2009-01-24,06:28:58
37.437917,110.89978,0,2500,39837.2701736111,2009-01-24,06:29:03
37.437871,110.899787,0,2499,39837.2702199074,2009-01-24,06:29:07
37.437829,110.899812,0,2499,39837.2702546296,2009-01-24,06:29:10
37.437789,110.899802,0,2497,39837.2703125,2009-01-24,06:29:15
37.437789,110.899802,0,2497,39837.2703472222,2009-01-24,06:29:18
37.437787,110.899796,0,2498,39837.2703703704,2009-01-24,06:29:20
37.437842,110.899807,0,2498,39837.2704166667,2009-01-24,06:29:24
37.4379,110.899812,0,2494,39837.270474537,2009-01-24,06:29:29
37.437951,110.899848,0,2494,39837.2705324074,2009-01-24,06:29:34
37.437999,110.899855,0,2495,39837.2705671296,2009-01-24,06:29:37
37.438049,110.899878,0,2497,39837.2706018519,2009-01-24,06:29:40
37.438066,110.8999,0,2498,39837.2706597222,2009-01-24,06:29:45
37.438097,110.899944,0,2492,39837.2707060185,2009-01-24,06:29:49
37.438112,110.899992,0,2490,39837.2707638889,2009-01-24,06:29:54
37.438111,110.900042,0,2493,39837.2708217593,2009-01-24,06:29:59
37.438102,110.900106,0,2494,39837.2708796296,2009-01-24,06:30:04
37.438093,110.900173,0,2494,39837.2709143519,2009-01-24,06:30:07
37.438095,110.900236,0,2496,39837.2709606481,2009-01-24,06:30:11
37.438094,110.900302,0,2498,39837.2710069444,2009-01-24,06:30:15
37.438091,110.900358,0,2499,39837.2710648148,2009-01-24,06:30:20
37.438072,110.900372,0,2502,39837.2711226852,2009-01-24,06:30:25
37.438074,110.900368,0,2502,39837.2711805556,2009-01-24,06:30:30
37.438074,110.900368,0,2502,39837.2712152778,2009-01-24,06:30:33
37.438071,110.900364,0,2501,39837.2712384259,2009-01-24,06:30:35
37.438057,110.900354,0,2503,39837.2712962963,2009-01-24,06:30:40
37.43805,110.900359,0,2505,39837.2713541667,2009-01-24,06:30:45
37.43805,110.900359,0,2505,39837.2713888889,2009-01-24,06:30:48
37.438043,110.900357,0,2505,39837.271412037,2009-01-24,06:30:50
37.438031,110.900372,0,2505,39837.2714699074,2009-01-24,06:30:55
37.438016,110.900431,0,2505,39837.2715277778,2009-01-24,06:31:00
37.437974,110.900456,0,2501,39837.2715856481,2009-01-24,06:31:05
37.437923,110.900467,0,2500,39837.2716319444,2009-01-24,06:31:09
37.437886,110.90051,0,2498,39837.2716782407,2009-01-24,06:31:13
37.437842,110.900545,0,2497,39837.2717361111,2009-01-24,06:31:18
37.437823,110.900595,0,2497,39837.2717939815,2009-01-24,06:31:23
37.437812,110.900642,0,2495,39837.2718518519,2009-01-24,06:31:28
37.437811,110.900701,0,2493,39837.2718981481,2009-01-24,06:31:32
37.43782,110.900726,0,2490,39837.2719560185,2009-01-24,06:31:37
37.437843,110.900751,0,2487,39837.2720138889,2009-01-24,06:31:42
37.437874,110.900795,0,2485,39837.2720601852,2009-01-24,06:31:46
37.437911,110.900838,0,2482,39837.2721064815,2009-01-24,06:31:50
37.438657,110.900521,0,2518,39837.274212963,2009-01-24,06:34:52
37.438722,110.900487,0,2519,39837.274224537,2009-01-24,06:34:53
37.43878,110.90048,0,2519,39837.2742361111,2009-01-24,06:34:54
37.438827,110.900481,0,2520,39837.2742592593,2009-01-24,06:34:56
37.44814,110.921181,0,2446,39837.3071412037,2009-01-24,07:22:17
37.448207,110.921151,0,2506,39837.3071527778,2009-01-24,07:22:18
37.448244,110.921182,0,2487,39837.3071643518,2009-01-24,07:22:19
37.448315,110.92117,0,2518,39837.3071875,2009-01-24,07:22:21
37.448386,110.921113,0,2525,39837.3072106481,2009-01-24,07:22:23
37.448437,110.921028,0,2526,39837.3072337963,2009-01-24,07:22:25
37.448461,110.920971,0,2525,39837.3072453704,2009-01-24,07:22:26
37.44848,110.920911,0,2522,39837.3072569444,2009-01-24,07:22:27
37.448481,110.920839,0,2523,39837.3072685185,2009-01-24,07:22:28
37.448492,110.920772,0,2517,39837.3072800926,2009-01-24,07:22:29
37.448453,110.920673,0,2518,39837.3072916667,2009-01-24,07:22:30
37.448455,110.920604,0,2514,39837.3073032407,2009-01-24,07:22:31
37.448439,110.920522,0,2512,39837.3073148148,2009-01-24,07:22:32
37.448411,110.920434,0,2512,39837.3073263889,2009-01-24,07:22:33
37.448377,110.920349,0,2514,39837.307337963,2009-01-24,07:22:34
37.44834,110.920252,0,2517,39837.307349537,2009-01-24,07:22:35
37.448313,110.920163,0,2516,39837.3073611111,2009-01-24,07:22:36
37.448291,110.920074,0,2516,39837.3073726852,2009-01-24,07:22:37
37.448259,110.919973,0,2517,39837.3073842593,2009-01-24,07:22:38
37.448223,110.91986,0,2519,39837.3073958333,2009-01-24,07:22:39
37.448193,110.919743,0,2519,39837.3074074074,2009-01-24,07:22:40
37.448144,110.91961,0,2524,39837.3074189815,2009-01-24,07:22:41
37.448105,110.919477,0,2526,39837.3074305556,2009-01-24,07:22:42
37.448049,110.919338,0,2532,39837.3074421296,2009-01-24,07:22:43
37.447994,110.919194,0,2539,39837.3074537037,2009-01-24,07:22:44
37.447939,110.919053,0,2545,39837.3074652778,2009-01-24,07:22:45
37.447882,110.918911,0,2550,39837.3074768518,2009-01-24,07:22:46
37.447817,110.918765,0,2556,39837.3074884259,2009-01-24,07:22:47
37.447752,110.918623,0,2559,39837.3075,2009-01-24,07:22:48
37.447695,110.918484,0,2563,39837.3075115741,2009-01-24,07:22:49
37.447647,110.918355,0,2565,39837.3075231481,2009-01-24,07:22:50
37.447597,110.918223,0,2570,39837.3075347222,2009-01-24,07:22:51
37.447538,110.918092,0,2574,39837.3075462963,2009-01-24,07:22:52
37.447478,110.917944,0,2573,39837.3075578704,2009-01-24,07:22:53
37.447422,110.917805,0,2573,39837.3075694444,2009-01-24,07:22:54
37.447372,110.917672,0,2574,39837.3075810185,2009-01-24,07:22:55
37.447315,110.917541,0,2576,39837.3075925926,2009-01-24,07:22:56
37.447252,110.917411,0,2578,39837.3076041667,2009-01-24,07:22:57
37.447203,110.917286,0,2577,39837.3076157407,2009-01-24,07:22:58
37.447147,110.917156,0,2577,39837.3076273148,2009-01-24,07:22:59
37.447094,110.917026,0,2579,39837.3076388889,2009-01-24,07:23:00
37.447048,110.916907,0,2581,39837.307650463,2009-01-24,07:23:01
37.447005,110.916784,0,2581,39837.307662037,2009-01-24,07:23:02
37.446959,110.916667,0,2584,39837.3076736111,2009-01-24,07:23:03
37.446913,110.916552,0,2586,39837.3076851852,2009-01-24,07:23:04
37.446866,110.916434,0,2587,39837.3076967593,2009-01-24,07:23:05
37.446818,110.91632,0,2587,39837.3077083333,2009-01-24,07:23:06
37.446775,110.916199,0,2585,39837.3077199074,2009-01-24,07:23:07
37.446732,110.916084,0,2585,39837.3077314815,2009-01-24,07:23:08
37.446691,110.915976,0,2585,39837.3077430556,2009-01-24,07:23:09
37.44665,110.915865,0,2587,39837.3077546296,2009-01-24,07:23:10
37.446606,110.915754,0,2587,39837.3077662037,2009-01-24,07:23:11
37.44656,110.915648,0,2588,39837.3077777778,2009-01-24,07:23:12
37.446519,110.915544,0,2589,39837.3077893518,2009-01-24,07:23:13
37.446483,110.915442,0,2590,39837.3078009259,2009-01-24,07:23:14
37.446447,110.915339,0,2591,39837.3078125,2009-01-24,07:23:15
37.446411,110.915233,0,2591,39837.3078240741,2009-01-24,07:23:16
37.44637,110.915127,0,2590,39837.3078356481,2009-01-24,07:23:17
37.446337,110.915021,0,2585,39837.3078472222,2009-01-24,07:23:18
37.446308,110.914902,0,2578,39837.3078587963,2009-01-24,07:23:19
37.446282,110.914788,0,2571,39837.3078703704,2009-01-24,07:23:20
37.446244,110.914669,0,2565,39837.3078819444,2009-01-24,07:23:21
37.446207,110.914552,0,2556,39837.3078935185,2009-01-24,07:23:22
37.446159,110.914442,0,2554,39837.3079050926,2009-01-24,07:23:23
37.446119,110.914325,0,2548,39837.3079166667,2009-01-24,07:23:24
37.44608,110.914223,0,2545,39837.3079282407,2009-01-24,07:23:25
37.446042,110.914118,0,2542,39837.3079398148,2009-01-24,07:23:26
37.446009,110.914015,0,2539,39837.3079513889,2009-01-24,07:23:27
37.445965,110.913921,0,2540,39837.307962963,2009-01-24,07:23:28
37.445922,110.91383,0,2538,39837.307974537,2009-01-24,07:23:29
37.445882,110.913751,0,2537,39837.3079861111,2009-01-24,07:23:30
37.445845,110.913701,0,2538,39837.3079976852,2009-01-24,07:23:31
37.445791,110.9137,0,2545,39837.3080324074,2009-01-24,07:23:34
37.445749,110.913743,0,2538,39837.3080671296,2009-01-24,07:23:37
37.445699,110.913784,0,2536,39837.3081018519,2009-01-24,07:23:40
37.445652,110.913858,0,2525,39837.308125,2009-01-24,07:23:42
37.445597,110.913916,0,2521,39837.3081481481,2009-01-24,07:23:44
37.445523,110.913975,0,2520,39837.3081712963,2009-01-24,07:23:46
37.445479,110.914012,0,2519,39837.3081828704,2009-01-24,07:23:47
37.445431,110.914074,0,2515,39837.3081944444,2009-01-24,07:23:48
37.44538,110.914132,0,2508,39837.3082060185,2009-01-24,07:23:49
37.445329,110.914187,0,2502,39837.3082175926,2009-01-24,07:23:50
37.445279,110.91424,0,2500,39837.3082291667,2009-01-24,07:23:51
37.445228,110.914308,0,2495,39837.3082407407,2009-01-24,07:23:52
37.445176,110.914378,0,2493,39837.3082523148,2009-01-24,07:23:53
37.445116,110.914444,0,2491,39837.3082638889,2009-01-24,07:23:54
37.445055,110.914516,0,2490,39837.308275463,2009-01-24,07:23:55
37.444999,110.914575,0,2494,39837.308287037,2009-01-24,07:23:56
37.444938,110.914663,0,2492,39837.3082986111,2009-01-24,07:23:57
37.444873,110.914747,0,2488,39837.3083101852,2009-01-24,07:23:58
37.444806,110.914829,0,2486,39837.3083217593,2009-01-24,07:23:59
37.444736,110.914912,0,2484,39837.3083333333,2009-01-24,07:24:00
37.444662,110.914995,0,2480,39837.3083449074,2009-01-24,07:24:01
37.444598,110.91508,0,2483,39837.3083564815,2009-01-24,07:24:02
37.444528,110.915167,0,2483,39837.3083680556,2009-01-24,07:24:03
37.444458,110.91525,0,2483,39837.3083796296,2009-01-24,07:24:04
37.444384,110.915337,0,2480,39837.3083912037,2009-01-24,07:24:05
37.444313,110.915419,0,2480,39837.3084027778,2009-01-24,07:24:06
37.444244,110.915503,0,2481,39837.3084143519,2009-01-24,07:24:07
37.444173,110.915583,0,2481,39837.3084259259,2009-01-24,07:24:08
37.444099,110.915654,0,2482,39837.3084375,2009-01-24,07:24:09
37.444027,110.915738,0,2483,39837.3084490741,2009-01-24,07:24:10
37.443953,110.91582,0,2483,39837.3084606482,2009-01-24,07:24:11
37.44388,110.9159,0,2486,39837.3084722222,2009-01-24,07:24:12
37.443806,110.915988,0,2484,39837.3084837963,2009-01-24,07:24:13
37.443729,110.916083,0,2479,39837.3084953704,2009-01-24,07:24:14
37.443656,110.916173,0,2478,39837.3085069444,2009-01-24,07:24:15
37.443581,110.916257,0,2478,39837.3085185185,2009-01-24,07:24:16
37.443507,110.916341,0,2480,39837.3085300926,2009-01-24,07:24:17
37.443437,110.916424,0,2483,39837.3085416667,2009-01-24,07:24:18
37.443363,110.916507,0,2483,39837.3085532407,2009-01-24,07:24:19
37.44329,110.916591,0,2485,39837.3085648148,2009-01-24,07:24:20
37.443214,110.916672,0,2485,39837.3085763889,2009-01-24,07:24:21
37.443142,110.916755,0,2485,39837.308587963,2009-01-24,07:24:22
37.443067,110.916841,0,2484,39837.308599537,2009-01-24,07:24:23
37.442997,110.91694,0,2484,39837.3086111111,2009-01-24,07:24:24
37.442912,110.91703,0,2484,39837.3086226852,2009-01-24,07:24:25
37.442828,110.917125,0,2485,39837.3086342593,2009-01-24,07:24:26
37.442748,110.917213,0,2484,39837.3086458333,2009-01-24,07:24:27
37.442672,110.917316,0,2482,39837.3086574074,2009-01-24,07:24:28
37.442593,110.917406,0,2481,39837.3086689815,2009-01-24,07:24:29
37.44251,110.917491,0,2482,39837.3086805556,2009-01-24,07:24:30
37.442428,110.917576,0,2484,39837.3086921296,2009-01-24,07:24:31
37.442344,110.917664,0,2485,39837.3087037037,2009-01-24,07:24:32
37.442257,110.917759,0,2483,39837.3087152778,2009-01-24,07:24:33
37.442173,110.917852,0,2482,39837.3087268519,2009-01-24,07:24:34
37.442086,110.917933,0,2480,39837.3087384259,2009-01-24,07:24:35
37.442003,110.918007,0,2483,39837.30875,2009-01-24,07:24:36
37.441914,110.918086,0,2481,39837.3087615741,2009-01-24,07:24:37
37.441822,110.918153,0,2481,39837.3087731482,2009-01-24,07:24:38
37.441724,110.918229,0,2480,39837.3087847222,2009-01-24,07:24:39
37.441627,110.918283,0,2484,39837.3087962963,2009-01-24,07:24:40
37.441531,110.918349,0,2485,39837.3088078704,2009-01-24,07:24:41
37.441429,110.918418,0,2482,39837.3088194444,2009-01-24,07:24:42
37.441324,110.918485,0,2479,39837.3088310185,2009-01-24,07:24:43
37.441219,110.918537,0,2480,39837.3088425926,2009-01-24,07:24:44
37.441116,110.918596,0,2482,39837.3088541667,2009-01-24,07:24:45
37.441005,110.918649,0,2482,39837.3088657407,2009-01-24,07:24:46
37.440896,110.918702,0,2483,39837.3088773148,2009-01-24,07:24:47
37.440785,110.918758,0,2482,39837.3088888889,2009-01-24,07:24:48
37.440668,110.918806,0,2481,39837.308900463,2009-01-24,07:24:49
37.440546,110.918847,0,2480,39837.308912037,2009-01-24,07:24:50
37.440422,110.918888,0,2479,39837.3089236111,2009-01-24,07:24:51
37.440301,110.918927,0,2478,39837.3089351852,2009-01-24,07:24:52
37.440179,110.91896,0,2477,39837.3089467593,2009-01-24,07:24:53
37.440036,110.918985,0,2479,39837.3089583333,2009-01-24,07:24:54
37.439905,110.919018,0,2479,39837.3089699074,2009-01-24,07:24:55
37.43976,110.919042,0,2481,39837.3089814815,2009-01-24,07:24:56
37.439621,110.919041,0,2484,39837.3089930556,2009-01-24,07:24:57
37.439481,110.919059,0,2485,39837.3090046296,2009-01-24,07:24:58
37.439332,110.919069,0,2489,39837.3090162037,2009-01-24,07:24:59
37.439198,110.91908,0,2489,39837.3090277778,2009-01-24,07:25:00
37.439056,110.919093,0,2490,39837.3090393519,2009-01-24,07:25:01
37.43891,110.919108,0,2491,39837.3090509259,2009-01-24,07:25:02
37.438765,110.919118,0,2490,39837.3090625,2009-01-24,07:25:03
37.438625,110.919129,0,2488,39837.3090740741,2009-01-24,07:25:04
37.438479,110.919146,0,2490,39837.3090856481,2009-01-24,07:25:05
37.438347,110.919177,0,2489,39837.3090972222,2009-01-24,07:25:06
37.438228,110.919209,0,2487,39837.3091087963,2009-01-24,07:25:07
37.43811,110.919251,0,2484,39837.3091203704,2009-01-24,07:25:08
37.438,110.919297,0,2483,39837.3091319444,2009-01-24,07:25:09
37.437889,110.91935,0,2481,39837.3091435185,2009-01-24,07:25:10
37.437789,110.919399,0,2482,39837.3091550926,2009-01-24,07:25:11
37.437695,110.919485,0,2481,39837.3091666667,2009-01-24,07:25:12
37.437623,110.919607,0,2481,39837.3091782407,2009-01-24,07:25:13
37.437579,110.919756,0,2485,39837.3091898148,2009-01-24,07:25:14
37.437553,110.919879,0,2491,39837.3092013889,2009-01-24,07:25:15
37.437518,110.920036,0,2493,39837.309212963,2009-01-24,07:25:16
37.437484,110.920194,0,2493,39837.309224537,2009-01-24,07:25:17
37.437458,110.920355,0,2493,39837.3092361111,2009-01-24,07:25:18
37.437421,110.92053,0,2491,39837.3092476852,2009-01-24,07:25:19
37.437385,110.920695,0,2491,39837.3092592593,2009-01-24,07:25:20
37.437363,110.920842,0,2496,39837.3092708333,2009-01-24,07:25:21
37.437336,110.921008,0,2499,39837.3092824074,2009-01-24,07:25:22
37.437308,110.921161,0,2502,39837.3092939815,2009-01-24,07:25:23
37.437274,110.921316,0,2502,39837.3093055556,2009-01-24,07:25:24
37.437245,110.921457,0,2506,39837.3093171296,2009-01-24,07:25:25
37.43721,110.921598,0,2506,39837.3093287037,2009-01-24,07:25:26
37.437169,110.921742,0,2505,39837.3093402778,2009-01-24,07:25:27
37.437126,110.921872,0,2504,39837.3093518519,2009-01-24,07:25:28
37.43709,110.92198,0,2504,39837.3093634259,2009-01-24,07:25:29
37.437046,110.922089,0,2503,39837.309375,2009-01-24,07:25:30
37.436997,110.922176,0,2503,39837.3093865741,2009-01-24,07:25:31
37.436935,110.922263,0,2504,39837.3093981481,2009-01-24,07:25:32
37.436875,110.92234,0,2505,39837.3094097222,2009-01-24,07:25:33
37.436809,110.922394,0,2505,39837.3094212963,2009-01-24,07:25:34
37.436744,110.922437,0,2504,39837.3094328704,2009-01-24,07:25:35
37.436678,110.92247,0,2503,39837.3094444444,2009-01-24,07:25:36
37.43662,110.922499,0,2501,39837.3094560185,2009-01-24,07:25:37
37.436568,110.922517,0,2502,39837.3094675926,2009-01-24,07:25:38
37.436518,110.922526,0,2504,39837.3094791667,2009-01-24,07:25:39
37.436437,110.922559,0,2504,39837.3095023148,2009-01-24,07:25:41
37.436365,110.922547,0,2505,39837.309525463,2009-01-24,07:25:43
37.436317,110.922525,0,2505,39837.3095486111,2009-01-24,07:25:45
37.436299,110.922478,0,2503,39837.3096064815,2009-01-24,07:25:50
37.436296,110.922547,0,2501,39837.3096412037,2009-01-24,07:25:53
37.436249,110.922622,0,2500,39837.3096643519,2009-01-24,07:25:55
37.436212,110.922665,0,2500,39837.3096759259,2009-01-24,07:25:56
37.436167,110.922709,0,2499,39837.3096875,2009-01-24,07:25:57
37.436109,110.922736,0,2499,39837.3096990741,2009-01-24,07:25:58
37.436055,110.922747,0,2501,39837.3097106481,2009-01-24,07:25:59
37.435999,110.922784,0,2500,39837.3097222222,2009-01-24,07:26:00
37.435939,110.922804,0,2500,39837.3097337963,2009-01-24,07:26:01
37.435882,110.922824,0,2502,39837.3097453704,2009-01-24,07:26:02
37.435819,110.92286,0,2502,39837.3097569444,2009-01-24,07:26:03
37.435737,110.922906,0,2499,39837.3097685185,2009-01-24,07:26:04
37.435656,110.92295,0,2496,39837.3097800926,2009-01-24,07:26:05
37.435582,110.922989,0,2496,39837.3097916667,2009-01-24,07:26:06
37.435509,110.923023,0,2498,39837.3098032407,2009-01-24,07:26:07
37.435429,110.923067,0,2498,39837.3098148148,2009-01-24,07:26:08
37.435345,110.923126,0,2497,39837.3098263889,2009-01-24,07:26:09
37.435263,110.92318,0,2497,39837.309837963,2009-01-24,07:26:10
37.435181,110.923248,0,2497,39837.309849537,2009-01-24,07:26:11
37.435103,110.92332,0,2498,39837.3098611111,2009-01-24,07:26:12
37.435014,110.923398,0,2498,39837.3098726852,2009-01-24,07:26:13
37.434922,110.923476,0,2503,39837.3098842593,2009-01-24,07:26:14
37.434844,110.923562,0,2504,39837.3098958333,2009-01-24,07:26:15
37.434762,110.923664,0,2505,39837.3099074074,2009-01-24,07:26:16
37.434694,110.923768,0,2508,39837.3099189815,2009-01-24,07:26:17
37.434631,110.923899,0,2509,39837.3099305556,2009-01-24,07:26:18
37.434575,110.924018,0,2512,39837.3099421296,2009-01-24,07:26:19
37.434524,110.92414,0,2516,39837.3099537037,2009-01-24,07:26:20
37.434473,110.924272,0,2517,39837.3099652778,2009-01-24,07:26:21
37.43443,110.924406,0,2519,39837.3099768519,2009-01-24,07:26:22
37.434398,110.924532,0,2522,39837.3099884259,2009-01-24,07:26:23
37.434366,110.924661,0,2522,39837.31,2009-01-24,07:26:24
37.434354,110.92479,0,2523,39837.3100115741,2009-01-24,07:26:25
37.434363,110.924913,0,2526,39837.3100231481,2009-01-24,07:26:26
37.434378,110.925029,0,2527,39837.3100347222,2009-01-24,07:26:27
37.434416,110.925143,0,2530,39837.3100462963,2009-01-24,07:26:28
37.434463,110.925249,0,2533,39837.3100578704,2009-01-24,07:26:29
37.434524,110.925367,0,2541,39837.3100694444,2009-01-24,07:26:30
37.434589,110.925466,0,2545,39837.3100810185,2009-01-24,07:26:31
37.434664,110.925527,0,2546,39837.3100925926,2009-01-24,07:26:32
37.434741,110.925518,0,2543,39837.3101041667,2009-01-24,07:26:33
37.43483,110.925515,0,2547,39837.3101157407,2009-01-24,07:26:34
37.434921,110.925474,0,2548,39837.3101273148,2009-01-24,07:26:35
37.435017,110.925428,0,2550,39837.3101388889,2009-01-24,07:26:36
37.435115,110.925365,0,2552,39837.310150463,2009-01-24,07:26:37
37.435204,110.925272,0,2554,39837.310162037,2009-01-24,07:26:38
37.435282,110.92516,0,2557,39837.3101736111,2009-01-24,07:26:39
37.435345,110.925029,0,2558,39837.3101851852,2009-01-24,07:26:40
37.435368,110.924884,0,2560,39837.3101967593,2009-01-24,07:26:41
37.435393,110.924749,0,2564,39837.3102083333,2009-01-24,07:26:42
37.435413,110.924599,0,2567,39837.3102199074,2009-01-24,07:26:43
37.435435,110.924441,0,2569,39837.3102314815,2009-01-24,07:26:44
37.435459,110.924284,0,2571,39837.3102430556,2009-01-24,07:26:45
37.435489,110.924136,0,2574,39837.3102546296,2009-01-24,07:26:46
37.435526,110.923995,0,2576,39837.3102662037,2009-01-24,07:26:47
37.435566,110.923862,0,2578,39837.3102777778,2009-01-24,07:26:48
37.435627,110.923748,0,2581,39837.3102893519,2009-01-24,07:26:49
37.435747,110.923713,0,2586,39837.3103009259,2009-01-24,07:26:50
37.435831,110.92364,0,2590,39837.3103125,2009-01-24,07:26:51
37.43592,110.9236,0,2595,39837.3103240741,2009-01-24,07:26:52
37.436013,110.923602,0,2602,39837.3103356481,2009-01-24,07:26:53
37.436121,110.92361,0,2609,39837.3103472222,2009-01-24,07:26:54
37.436226,110.923618,0,2615,39837.3103587963,2009-01-24,07:26:55
37.43635,110.923641,0,2621,39837.3103703704,2009-01-24,07:26:56
37.436465,110.923646,0,2626,39837.3103819444,2009-01-24,07:26:57
37.436583,110.923657,0,2631,39837.3103935185,2009-01-24,07:26:58
37.436696,110.923678,0,2637,39837.3104050926,2009-01-24,07:26:59
37.436816,110.923712,0,2642,39837.3104166667,2009-01-24,07:27:00
37.436922,110.923745,0,2643,39837.3104282407,2009-01-24,07:27:01
37.437034,110.923791,0,2647,39837.3104398148,2009-01-24,07:27:02
37.437151,110.923841,0,2651,39837.3104513889,2009-01-24,07:27:03
37.437265,110.923895,0,2653,39837.310462963,2009-01-24,07:27:04
37.437389,110.923955,0,2656,39837.310474537,2009-01-24,07:27:05
37.437507,110.92401,0,2659,39837.3104861111,2009-01-24,07:27:06
37.437625,110.924062,0,2661,39837.3104976852,2009-01-24,07:27:07
37.437746,110.924122,0,2664,39837.3105092593,2009-01-24,07:27:08
37.437868,110.924182,0,2666,39837.3105208333,2009-01-24,07:27:09
37.437994,110.924236,0,2667,39837.3105324074,2009-01-24,07:27:10
37.438122,110.924284,0,2667,39837.3105439815,2009-01-24,07:27:11
37.438246,110.92433,0,2667,39837.3105555556,2009-01-24,07:27:12
37.438374,110.92437,0,2667,39837.3105671296,2009-01-24,07:27:13
37.438492,110.924392,0,2668,39837.3105787037,2009-01-24,07:27:14
37.438615,110.924404,0,2668,39837.3105902778,2009-01-24,07:27:15
37.438732,110.92441,0,2670,39837.3106018519,2009-01-24,07:27:16
37.438852,110.924377,0,2670,39837.3106134259,2009-01-24,07:27:17
37.438973,110.924337,0,2671,39837.310625,2009-01-24,07:27:18
37.439082,110.924273,0,2672,39837.3106365741,2009-01-24,07:27:19
37.439187,110.9242,0,2673,39837.3106481481,2009-01-24,07:27:20
37.439293,110.92414,0,2674,39837.3106597222,2009-01-24,07:27:21
37.439394,110.924077,0,2674,39837.3106712963,2009-01-24,07:27:22
37.439491,110.924005,0,2675,39837.3106828704,2009-01-24,07:27:23
37.43959,110.923889,0,2675,39837.3106944444,2009-01-24,07:27:24
37.439687,110.92377,0,2676,39837.3107060185,2009-01-24,07:27:25
37.439786,110.923665,0,2676,39837.3107175926,2009-01-24,07:27:26
37.439888,110.923569,0,2676,39837.3107291667,2009-01-24,07:27:27
37.439996,110.923487,0,2677,39837.3107407407,2009-01-24,07:27:28
37.440109,110.923454,0,2679,39837.3107523148,2009-01-24,07:27:29
37.440216,110.923416,0,2682,39837.3107638889,2009-01-24,07:27:30
37.440316,110.923416,0,2686,39837.310775463,2009-01-24,07:27:31
37.440418,110.923433,0,2689,39837.310787037,2009-01-24,07:27:32
37.440511,110.923459,0,2690,39837.3107986111,2009-01-24,07:27:33
37.440602,110.92352,0,2691,39837.3108101852,2009-01-24,07:27:34
37.440693,110.92363,0,2692,39837.3108217593,2009-01-24,07:27:35
37.440771,110.923769,0,2691,39837.3108333333,2009-01-24,07:27:36
37.440843,110.923976,0,2677,39837.3108449074,2009-01-24,07:27:37
37.440891,110.9242,0,2659,39837.3108564815,2009-01-24,07:27:38
37.440929,110.9244,0,2648,39837.3108680556,2009-01-24,07:27:39
37.440944,110.924578,0,2639,39837.3108796296,2009-01-24,07:27:40
37.44094,110.924726,0,2633,39837.3108912037,2009-01-24,07:27:41
37.440926,110.924843,0,2629,39837.3109027778,2009-01-24,07:27:42
37.440891,110.924954,0,2622,39837.3109143519,2009-01-24,07:27:43
37.440847,110.925044,0,2616,39837.3109259259,2009-01-24,07:27:44
37.440783,110.925102,0,2618,39837.3109375,2009-01-24,07:27:45
37.440729,110.925137,0,2616,39837.3109490741,2009-01-24,07:27:46
37.440651,110.925172,0,2606,39837.3109722222,2009-01-24,07:27:48
37.440585,110.925137,0,2597,39837.3109953704,2009-01-24,07:27:50
37.440485,110.925011,0,2594,39837.3110069444,2009-01-24,07:27:51
37.440386,110.924876,0,2592,39837.3110185185,2009-01-24,07:27:52
37.4404,110.924753,0,2585,39837.3110300926,2009-01-24,07:27:53
37.44032,110.924607,0,2581,39837.3110416667,2009-01-24,07:27:54
37.440252,110.924476,0,2580,39837.3110532407,2009-01-24,07:27:55
37.439314,110.923442,0,2606,39837.3111111111,2009-01-24,07:28:00
37.439229,110.923281,0,2608,39837.3111226852,2009-01-24,07:28:01
37.439163,110.923131,0,2610,39837.3111342593,2009-01-24,07:28:02
37.439097,110.922972,0,2611,39837.3111458333,2009-01-24,07:28:03
37.43904,110.922818,0,2612,39837.3111574074,2009-01-24,07:28:04
37.438982,110.922666,0,2614,39837.3111689815,2009-01-24,07:28:05
37.438924,110.922516,0,2617,39837.3111805556,2009-01-24,07:28:06
37.438863,110.922365,0,2620,39837.3111921296,2009-01-24,07:28:07
37.438799,110.922208,0,2620,39837.3112037037,2009-01-24,07:28:08
37.438739,110.922045,0,2621,39837.3112152778,2009-01-24,07:28:09
37.438684,110.921889,0,2625,39837.3112268519,2009-01-24,07:28:10
37.438625,110.921722,0,2626,39837.3112384259,2009-01-24,07:28:11
37.438568,110.92155,0,2627,39837.31125,2009-01-24,07:28:12
37.438512,110.921373,0,2628,39837.3112615741,2009-01-24,07:28:13
37.43845,110.921189,0,2631,39837.3112731481,2009-01-24,07:28:14
37.438386,110.921007,0,2634,39837.3112847222,2009-01-24,07:28:15
37.438324,110.920831,0,2634,39837.3112962963,2009-01-24,07:28:16
37.438266,110.920655,0,2633,39837.3113078704,2009-01-24,07:28:17
37.438206,110.920485,0,2635,39837.3113194444,2009-01-24,07:28:18
37.438144,110.920313,0,2637,39837.3113310185,2009-01-24,07:28:19
37.438081,110.920135,0,2639,39837.3113425926,2009-01-24,07:28:20
37.438013,110.919957,0,2642,39837.3113541667,2009-01-24,07:28:21
37.437953,110.91978,0,2644,39837.3113657407,2009-01-24,07:28:22
37.437887,110.9196,0,2646,39837.3113773148,2009-01-24,07:28:23
37.437822,110.919424,0,2647,39837.3113888889,2009-01-24,07:28:24
37.437753,110.919243,0,2649,39837.311400463,2009-01-24,07:28:25
37.437681,110.919059,0,2650,39837.311412037,2009-01-24,07:28:26
37.437605,110.918872,0,2652,39837.3114236111,2009-01-24,07:28:27
37.437533,110.918684,0,2651,39837.3114351852,2009-01-24,07:28:28
37.437456,110.918493,0,2651,39837.3114467593,2009-01-24,07:28:29
37.437375,110.918307,0,2652,39837.3114583333,2009-01-24,07:28:30
37.437292,110.91812,0,2655,39837.3114699074,2009-01-24,07:28:31
37.437205,110.917943,0,2658,39837.3114814815,2009-01-24,07:28:32
37.437118,110.917765,0,2660,39837.3114930556,2009-01-24,07:28:33
37.437029,110.91758,0,2662,39837.3115046296,2009-01-24,07:28:34
37.436941,110.917401,0,2663,39837.3115162037,2009-01-24,07:28:35
37.436859,110.917223,0,2663,39837.3115277778,2009-01-24,07:28:36
37.436764,110.917048,0,2665,39837.3115393519,2009-01-24,07:28:37
37.436674,110.916887,0,2669,39837.3115509259,2009-01-24,07:28:38
37.436571,110.916717,0,2675,39837.3115625,2009-01-24,07:28:39
37.436471,110.916559,0,2679,39837.3115740741,2009-01-24,07:28:40
37.43637,110.916397,0,2679,39837.3115856481,2009-01-24,07:28:41
37.436266,110.916234,0,2679,39837.3115972222,2009-01-24,07:28:42
37.43616,110.916079,0,2683,39837.3116087963,2009-01-24,07:28:43
37.436044,110.915923,0,2685,39837.3116203704,2009-01-24,07:28:44
37.435927,110.915771,0,2688,39837.3116319444,2009-01-24,07:28:45
37.435812,110.915617,0,2693,39837.3116435185,2009-01-24,07:28:46
37.435696,110.915467,0,2695,39837.3116550926,2009-01-24,07:28:47
37.435576,110.915317,0,2697,39837.3116666667,2009-01-24,07:28:48
37.435457,110.915175,0,2696,39837.3116782407,2009-01-24,07:28:49
37.435331,110.915036,0,2696,39837.3116898148,2009-01-24,07:28:50
37.435203,110.914901,0,2697,39837.3117013889,2009-01-24,07:28:51
37.435077,110.914774,0,2699,39837.311712963,2009-01-24,07:28:52
37.434948,110.914649,0,2702,39837.311724537,2009-01-24,07:28:53
37.434819,110.914525,0,2703,39837.3117361111,2009-01-24,07:28:54
37.434686,110.914402,0,2705,39837.3117476852,2009-01-24,07:28:55
37.434547,110.914284,0,2708,39837.3117592593,2009-01-24,07:28:56
37.434403,110.914161,0,2710,39837.3117708333,2009-01-24,07:28:57
37.434254,110.914038,0,2714,39837.3117824074,2009-01-24,07:28:58
37.434106,110.91393,0,2715,39837.3117939815,2009-01-24,07:28:59
37.433957,110.91382,0,2715,39837.3118055556,2009-01-24,07:29:00
37.433804,110.91371,0,2716,39837.3118171296,2009-01-24,07:29:01
37.433657,110.913618,0,2714,39837.3118287037,2009-01-24,07:29:02
37.433507,110.913533,0,2712,39837.3118402778,2009-01-24,07:29:03
37.433354,110.91344,0,2712,39837.3118518519,2009-01-24,07:29:04
37.433203,110.913341,0,2712,39837.3118634259,2009-01-24,07:29:05
37.433053,110.913259,0,2712,39837.311875,2009-01-24,07:29:06
37.432901,110.913167,0,2711,39837.3118865741,2009-01-24,07:29:07
37.432743,110.913067,0,2714,39837.3118981481,2009-01-24,07:29:08
37.432594,110.91298,0,2715,39837.3119097222,2009-01-24,07:29:09
37.432446,110.912889,0,2717,39837.3119212963,2009-01-24,07:29:10
37.432298,110.912798,0,2720,39837.3119328704,2009-01-24,07:29:11
37.43215,110.912706,0,2722,39837.3119444444,2009-01-24,07:29:12
37.428315,110.910505,0,2721,39837.3122569444,2009-01-24,07:29:39
37.428087,110.910464,0,2697,39837.3122685185,2009-01-24,07:29:40
37.427934,110.910257,0,2704,39837.3122800926,2009-01-24,07:29:41
37.427791,110.910224,0,2695,39837.3122916667,2009-01-24,07:29:42
37.427635,110.910142,0,2702,39837.3123032407,2009-01-24,07:29:43
37.427488,110.910088,0,2688,39837.3123148148,2009-01-24,07:29:44
37.427344,110.909986,0,2704,39837.3123263889,2009-01-24,07:29:45
37.427195,110.909877,0,2729,39837.312337963,2009-01-24,07:29:46
37.427048,110.909774,0,2735,39837.312349537,2009-01-24,07:29:47
37.4269,110.909664,0,2737,39837.3123611111,2009-01-24,07:29:48
37.426763,110.909573,0,2740,39837.3123726852,2009-01-24,07:29:49
37.426615,110.909475,0,2746,39837.3123842593,2009-01-24,07:29:50
37.426473,110.909382,0,2755,39837.3123958333,2009-01-24,07:29:51
37.426334,110.909278,0,2761,39837.3124074074,2009-01-24,07:29:52
37.426197,110.909176,0,2764,39837.3124189815,2009-01-24,07:29:53
37.426059,110.909068,0,2764,39837.3124305556,2009-01-24,07:29:54
37.425912,110.908954,0,2766,39837.3124421296,2009-01-24,07:29:55
37.425753,110.908828,0,2775,39837.3124537037,2009-01-24,07:29:56
37.425608,110.908718,0,2781,39837.3124652778,2009-01-24,07:29:57
37.425467,110.9086,0,2782,39837.3124768519,2009-01-24,07:29:58
37.425321,110.90849,0,2784,39837.3124884259,2009-01-24,07:29:59
37.425191,110.908388,0,2783,39837.3125,2009-01-24,07:30:00
37.425061,110.908276,0,2785,39837.3125115741,2009-01-24,07:30:01
37.424932,110.90816,0,2790,39837.3125231481,2009-01-24,07:30:02
37.424797,110.908038,0,2785,39837.3125347222,2009-01-24,07:30:03
37.424661,110.907914,0,2786,39837.3125462963,2009-01-24,07:30:04
37.424524,110.907788,0,2786,39837.3125578704,2009-01-24,07:30:05
37.424393,110.907666,0,2789,39837.3125694444,2009-01-24,07:30:06
37.424262,110.907541,0,2786,39837.3125810185,2009-01-24,07:30:07
37.424137,110.907413,0,2785,39837.3125925926,2009-01-24,07:30:08
37.424016,110.907273,0,2786,39837.3126041667,2009-01-24,07:30:09
37.423888,110.90714,0,2786,39837.3126157407,2009-01-24,07:30:10
37.423765,110.907014,0,2787,39837.3126273148,2009-01-24,07:30:11
37.423641,110.906888,0,2790,39837.3126388889,2009-01-24,07:30:12
37.423524,110.906759,0,2790,39837.312650463,2009-01-24,07:30:13
37.423408,110.906624,0,2790,39837.312662037,2009-01-24,07:30:14
37.423285,110.906478,0,2790,39837.3126736111,2009-01-24,07:30:15
37.423165,110.906327,0,2788,39837.3126851852,2009-01-24,07:30:16
37.423048,110.906179,0,2787,39837.3126967593,2009-01-24,07:30:17
37.422929,110.906021,0,2784,39837.3127083333,2009-01-24,07:30:18
37.422807,110.905861,0,2780,39837.3127199074,2009-01-24,07:30:19
37.422682,110.905702,0,2779,39837.3127314815,2009-01-24,07:30:20
37.422567,110.905541,0,2776,39837.3127430556,2009-01-24,07:30:21
37.42245,110.90538,0,2775,39837.3127546296,2009-01-24,07:30:22
37.422335,110.905218,0,2772,39837.3127662037,2009-01-24,07:30:23
37.422225,110.905056,0,2770,39837.3127777778,2009-01-24,07:30:24
37.422111,110.904883,0,2770,39837.3127893518,2009-01-24,07:30:25
37.421997,110.904711,0,2766,39837.3128009259,2009-01-24,07:30:26
37.421885,110.904538,0,2763,39837.3128125,2009-01-24,07:30:27
37.421768,110.904362,0,2759,39837.3128240741,2009-01-24,07:30:28
37.421658,110.904183,0,2754,39837.3128356481,2009-01-24,07:30:29
37.421553,110.903995,0,2750,39837.3128472222,2009-01-24,07:30:30
37.421452,110.903806,0,2745,39837.3128587963,2009-01-24,07:30:31
37.421354,110.903622,0,2740,39837.3128703704,2009-01-24,07:30:32
37.421261,110.90344,0,2733,39837.3128819444,2009-01-24,07:30:33
37.421161,110.903262,0,2735,39837.3128935185,2009-01-24,07:30:34
37.42107,110.903092,0,2732,39837.3129050926,2009-01-24,07:30:35
37.420978,110.902923,0,2727,39837.3129166667,2009-01-24,07:30:36
37.420876,110.902747,0,2723,39837.3129282407,2009-01-24,07:30:37
37.420765,110.902568,0,2719,39837.3129398148,2009-01-24,07:30:38
37.420652,110.902394,0,2714,39837.3129513889,2009-01-24,07:30:39
37.420541,110.902221,0,2710,39837.312962963,2009-01-24,07:30:40
37.419225,110.898349,0,2693,39837.3132523148,2009-01-24,07:31:05
37.418938,110.897736,0,2717,39837.3132638889,2009-01-24,07:31:06
37.418903,110.897462,0,2747,39837.313275463,2009-01-24,07:31:07
37.418815,110.897286,0,2732,39837.313287037,2009-01-24,07:31:08
37.418744,110.897092,0,2742,39837.3132986111,2009-01-24,07:31:09
37.418683,110.896933,0,2725,39837.3133101852,2009-01-24,07:31:10
37.418602,110.896732,0,2727,39837.3133217593,2009-01-24,07:31:11
37.418531,110.896557,0,2720,39837.3133333333,2009-01-24,07:31:12
37.418464,110.896361,0,2710,39837.3133449074,2009-01-24,07:31:13
37.418388,110.896167,0,2693,39837.3133564815,2009-01-24,07:31:14
37.418335,110.895993,0,2675,39837.3133680556,2009-01-24,07:31:15
37.418273,110.89581,0,2680,39837.3133796296,2009-01-24,07:31:16
37.418214,110.89563,0,2678,39837.3133912037,2009-01-24,07:31:17
37.418144,110.895448,0,2688,39837.3134027778,2009-01-24,07:31:18
37.418079,110.895269,0,2692,39837.3134143518,2009-01-24,07:31:19
37.41801,110.89509,0,2697,39837.3134259259,2009-01-24,07:31:20
37.417954,110.894934,0,2684,39837.3134375,2009-01-24,07:31:21
37.417904,110.894784,0,2683,39837.3134490741,2009-01-24,07:31:22
37.417847,110.894642,0,2681,39837.3134606481,2009-01-24,07:31:23
37.417797,110.894488,0,2679,39837.3134722222,2009-01-24,07:31:24
37.417737,110.894337,0,2688,39837.3134837963,2009-01-24,07:31:25
37.417685,110.894187,0,2686,39837.3134953704,2009-01-24,07:31:26
37.417633,110.894038,0,2685,39837.3135069444,2009-01-24,07:31:27
37.41758,110.893888,0,2684,39837.3135185185,2009-01-24,07:31:28
37.417528,110.893738,0,2682,39837.3135300926,2009-01-24,07:31:29
37.417476,110.893588,0,2681,39837.3135416667,2009-01-24,07:31:30
37.416142,110.889578,0,2714,39837.3137962963,2009-01-24,07:31:52
37.416044,110.889496,0,2739,39837.3138078704,2009-01-24,07:31:53
37.415996,110.889433,0,2706,39837.3138194444,2009-01-24,07:31:54
37.41594,110.889295,0,2705,39837.3138310185,2009-01-24,07:31:55
37.415885,110.889083,0,2718,39837.3138425926,2009-01-24,07:31:56
37.415821,110.888921,0,2727,39837.3138541667,2009-01-24,07:31:57
37.415763,110.888734,0,2740,39837.3138657407,2009-01-24,07:31:58
37.415709,110.888526,0,2747,39837.3138773148,2009-01-24,07:31:59
37.41569,110.888358,0,2735,39837.3138888889,2009-01-24,07:32:00
37.41566,110.888185,0,2723,39837.313900463,2009-01-24,07:32:01
37.41563,110.888005,0,2721,39837.313912037,2009-01-24,07:32:02
37.415596,110.887807,0,2727,39837.3139236111,2009-01-24,07:32:03
37.415564,110.887613,0,2724,39837.3139351852,2009-01-24,07:32:04
37.415539,110.887423,0,2729,39837.3139467593,2009-01-24,07:32:05
37.415513,110.887215,0,2738,39837.3139583333,2009-01-24,07:32:06
37.415489,110.887015,0,2742,39837.3139699074,2009-01-24,07:32:07
37.415469,110.886815,0,2746,39837.3139814815,2009-01-24,07:32:08
37.415453,110.886612,0,2750,39837.3139930556,2009-01-24,07:32:09
37.415437,110.886397,0,2753,39837.3140046296,2009-01-24,07:32:10
37.41543,110.886181,0,2762,39837.3140162037,2009-01-24,07:32:11
37.415424,110.885961,0,2766,39837.3140277778,2009-01-24,07:32:12
37.41543,110.885736,0,2760,39837.3140393518,2009-01-24,07:32:13
37.415434,110.885507,0,2761,39837.3140509259,2009-01-24,07:32:14
37.415441,110.885289,0,2763,39837.3140625,2009-01-24,07:32:15
37.415453,110.885071,0,2761,39837.3140740741,2009-01-24,07:32:16
37.415463,110.884852,0,2760,39837.3140856481,2009-01-24,07:32:17
37.415477,110.884616,0,2763,39837.3140972222,2009-01-24,07:32:18
37.415491,110.884385,0,2763,39837.3141087963,2009-01-24,07:32:19
37.415515,110.884145,0,2763,39837.3141203704,2009-01-24,07:32:20
37.415534,110.883891,0,2763,39837.3141319444,2009-01-24,07:32:21
37.415563,110.883664,0,2763,39837.3141435185,2009-01-24,07:32:22
37.415589,110.883431,0,2762,39837.3141550926,2009-01-24,07:32:23
37.415626,110.883205,0,2760,39837.3141666667,2009-01-24,07:32:24
37.415656,110.882963,0,2759,39837.3141782407,2009-01-24,07:32:25
37.415689,110.882724,0,2759,39837.3141898148,2009-01-24,07:32:26
37.415727,110.882475,0,2756,39837.3142013889,2009-01-24,07:32:27
37.415757,110.882216,0,2750,39837.314212963,2009-01-24,07:32:28
37.415784,110.881964,0,2746,39837.314224537,2009-01-24,07:32:29
37.415812,110.881705,0,2743,39837.3142361111,2009-01-24,07:32:30
37.41584,110.881459,0,2743,39837.3142476852,2009-01-24,07:32:31
37.415878,110.881201,0,2744,39837.3142592593,2009-01-24,07:32:32
37.415911,110.880944,0,2740,39837.3142708333,2009-01-24,07:32:33
37.415942,110.88069,0,2734,39837.3142824074,2009-01-24,07:32:34
37.415971,110.880429,0,2729,39837.3142939815,2009-01-24,07:32:35
37.415999,110.880173,0,2728,39837.3143055556,2009-01-24,07:32:36
37.416025,110.879903,0,2724,39837.3143171296,2009-01-24,07:32:37
37.416051,110.879629,0,2725,39837.3143287037,2009-01-24,07:32:38
37.416085,110.879362,0,2724,39837.3143402778,2009-01-24,07:32:39
37.416117,110.879094,0,2724,39837.3143518518,2009-01-24,07:32:40
37.416147,110.878834,0,2723,39837.3143634259,2009-01-24,07:32:41
37.416183,110.87857,0,2721,39837.314375,2009-01-24,07:32:42
37.416216,110.878305,0,2720,39837.3143865741,2009-01-24,07:32:43
37.416251,110.878045,0,2718,39837.3143981481,2009-01-24,07:32:44
37.416284,110.877781,0,2719,39837.3144097222,2009-01-24,07:32:45
37.416314,110.877513,0,2716,39837.3144212963,2009-01-24,07:32:46
37.416349,110.877261,0,2719,39837.3144328704,2009-01-24,07:32:47
37.416375,110.87699,0,2718,39837.3144444444,2009-01-24,07:32:48
37.416399,110.876736,0,2720,39837.3144560185,2009-01-24,07:32:49
37.41643,110.876473,0,2720,39837.3144675926,2009-01-24,07:32:50
37.416459,110.876207,0,2720,39837.3144791667,2009-01-24,07:32:51
37.41649,110.87595,0,2722,39837.3144907407,2009-01-24,07:32:52
37.416517,110.875685,0,2724,39837.3145023148,2009-01-24,07:32:53
37.416531,110.875419,0,2724,39837.3145138889,2009-01-24,07:32:54
37.416551,110.875165,0,2731,39837.314525463,2009-01-24,07:32:55
37.416564,110.874909,0,2732,39837.314537037,2009-01-24,07:32:56
37.416574,110.874658,0,2734,39837.3145486111,2009-01-24,07:32:57
37.416592,110.874415,0,2728,39837.3145601852,2009-01-24,07:32:58
37.416597,110.87417,0,2727,39837.3145717593,2009-01-24,07:32:59
37.416595,110.873933,0,2724,39837.3145833333,2009-01-24,07:33:00
37.416585,110.873698,0,2727,39837.3145949074,2009-01-24,07:33:01
37.416566,110.873463,0,2729,39837.3146064815,2009-01-24,07:33:02
37.416541,110.873239,0,2728,39837.3146180556,2009-01-24,07:33:03
37.416513,110.873018,0,2725,39837.3146296296,2009-01-24,07:33:04
37.416484,110.872808,0,2724,39837.3146412037,2009-01-24,07:33:05
37.416449,110.872612,0,2717,39837.3146527778,2009-01-24,07:33:06
37.416416,110.872421,0,2714,39837.3146643518,2009-01-24,07:33:07
37.416382,110.872238,0,2713,39837.3146759259,2009-01-24,07:33:08
37.41635,110.872055,0,2712,39837.3146875,2009-01-24,07:33:09
37.416321,110.871875,0,2709,39837.3146990741,2009-01-24,07:33:10
37.416294,110.871694,0,2707,39837.3147106481,2009-01-24,07:33:11
37.414431,110.868483,0,2751,39837.3149421296,2009-01-24,07:33:31
37.414349,110.868067,0,2727,39837.3149537037,2009-01-24,07:33:32
37.414251,110.868052,0,2733,39837.3149652778,2009-01-24,07:33:33
37.414174,110.868087,0,2676,39837.3149768518,2009-01-24,07:33:34
37.414039,110.867974,0,2692,39837.3149884259,2009-01-24,07:33:35
37.413938,110.867845,0,2696,39837.315,2009-01-24,07:33:36
37.413825,110.867697,0,2700,39837.3150115741,2009-01-24,07:33:37
37.413715,110.867561,0,2698,39837.3150231481,2009-01-24,07:33:38
37.4136,110.867424,0,2701,39837.3150347222,2009-01-24,07:33:39
37.41348,110.867275,0,2705,39837.3150462963,2009-01-24,07:33:40
37.413354,110.867119,0,2722,39837.3150578704,2009-01-24,07:33:41
37.413233,110.866963,0,2727,39837.3150694444,2009-01-24,07:33:42
37.4131,110.866794,0,2735,39837.3150810185,2009-01-24,07:33:43
37.412985,110.866624,0,2727,39837.3150925926,2009-01-24,07:33:44
37.412867,110.866459,0,2721,39837.3151041667,2009-01-24,07:33:45
37.412753,110.866283,0,2711,39837.3151157407,2009-01-24,07:33:46
37.412633,110.866088,0,2715,39837.3151273148,2009-01-24,07:33:47
37.412525,110.865919,0,2712,39837.3151388889,2009-01-24,07:33:48
37.412413,110.865747,0,2714,39837.315150463,2009-01-24,07:33:49
37.412316,110.865578,0,2695,39837.315162037,2009-01-24,07:33:50
37.412216,110.865418,0,2668,39837.3151736111,2009-01-24,07:33:51
37.412109,110.865242,0,2663,39837.3151851852,2009-01-24,07:33:52
37.412007,110.865057,0,2647,39837.3151967593,2009-01-24,07:33:53
37.411922,110.864899,0,2620,39837.3152083333,2009-01-24,07:33:54
37.411829,110.864713,0,2609,39837.3152199074,2009-01-24,07:33:55
37.411736,110.86453,0,2598,39837.3152314815,2009-01-24,07:33:56
37.411638,110.864333,0,2609,39837.3152430556,2009-01-24,07:33:57
37.41155,110.864129,0,2610,39837.3152546296,2009-01-24,07:33:58
37.411463,110.863924,0,2613,39837.3152662037,2009-01-24,07:33:59
37.411381,110.863719,0,2621,39837.3152777778,2009-01-24,07:34:00
37.411299,110.863517,0,2621,39837.3152893518,2009-01-24,07:34:01
37.411216,110.86331,0,2622,39837.3153009259,2009-01-24,07:34:02
37.411137,110.863116,0,2621,39837.3153125,2009-01-24,07:34:03
37.411051,110.862924,0,2618,39837.3153240741,2009-01-24,07:34:04
37.41096,110.862719,0,2621,39837.3153356481,2009-01-24,07:34:05
37.410874,110.862517,0,2617,39837.3153472222,2009-01-24,07:34:06
37.410781,110.862302,0,2619,39837.3153587963,2009-01-24,07:34:07
37.410696,110.8621,0,2620,39837.3153703704,2009-01-24,07:34:08
37.410611,110.861901,0,2617,39837.3153819444,2009-01-24,07:34:09
37.410529,110.86169,0,2618,39837.3153935185,2009-01-24,07:34:10
37.410443,110.861483,0,2615,39837.3154050926,2009-01-24,07:34:11
37.410354,110.861272,0,2617,39837.3154166667,2009-01-24,07:34:12
37.410267,110.861066,0,2618,39837.3154282407,2009-01-24,07:34:13
37.410185,110.860873,0,2609,39837.3154398148,2009-01-24,07:34:14
37.410093,110.860666,0,2611,39837.3154513889,2009-01-24,07:34:15
37.410006,110.86045,0,2607,39837.315462963,2009-01-24,07:34:16
37.409921,110.860243,0,2600,39837.315474537,2009-01-24,07:34:17
37.409825,110.860022,0,2601,39837.3154861111,2009-01-24,07:34:18
37.409732,110.859805,0,2601,39837.3154976852,2009-01-24,07:34:19
37.40964,110.859579,0,2605,39837.3155092593,2009-01-24,07:34:20
37.409555,110.859371,0,2605,39837.3155208333,2009-01-24,07:34:21
37.409467,110.859149,0,2611,39837.3155324074,2009-01-24,07:34:22
37.40938,110.858948,0,2611,39837.3155439815,2009-01-24,07:34:23
37.4093,110.858748,0,2613,39837.3155555556,2009-01-24,07:34:24
37.409213,110.858537,0,2619,39837.3155671296,2009-01-24,07:34:25
37.409143,110.858328,0,2617,39837.3155787037,2009-01-24,07:34:26
37.409063,110.858111,0,2625,39837.3155902778,2009-01-24,07:34:27
37.408985,110.857906,0,2633,39837.3156018518,2009-01-24,07:34:28
37.408918,110.857712,0,2616,39837.3156134259,2009-01-24,07:34:29
37.408846,110.857514,0,2616,39837.315625,2009-01-24,07:34:30
37.408777,110.857317,0,2618,39837.3156365741,2009-01-24,07:34:31
37.408725,110.857116,0,2615,39837.3156481481,2009-01-24,07:34:32
37.408664,110.856909,0,2614,39837.3156597222,2009-01-24,07:34:33
37.408607,110.856695,0,2611,39837.3156712963,2009-01-24,07:34:34
37.408558,110.856478,0,2603,39837.3156828704,2009-01-24,07:34:35
37.408502,110.856267,0,2605,39837.3156944444,2009-01-24,07:34:36
37.408453,110.856056,0,2603,39837.3157060185,2009-01-24,07:34:37
37.408405,110.85584,0,2597,39837.3157175926,2009-01-24,07:34:38
37.408359,110.85562,0,2596,39837.3157291667,2009-01-24,07:34:39
37.408308,110.855397,0,2595,39837.3157407407,2009-01-24,07:34:40
37.408265,110.855169,0,2591,39837.3157523148,2009-01-24,07:34:41
37.408217,110.854933,0,2593,39837.3157638889,2009-01-24,07:34:42
37.408178,110.854698,0,2591,39837.315775463,2009-01-24,07:34:43
37.408143,110.854465,0,2588,39837.315787037,2009-01-24,07:34:44
37.408119,110.85423,0,2590,39837.3157986111,2009-01-24,07:34:45
37.408094,110.853991,0,2589,39837.3158101852,2009-01-24,07:34:46
37.408075,110.853745,0,2585,39837.3158217593,2009-01-24,07:34:47
37.40806,110.853497,0,2582,39837.3158333333,2009-01-24,07:34:48
37.408054,110.853251,0,2577,39837.3158449074,2009-01-24,07:34:49
37.40804,110.853012,0,2574,39837.3158564815,2009-01-24,07:34:50
37.408029,110.852764,0,2568,39837.3158680556,2009-01-24,07:34:51
37.408032,110.852516,0,2565,39837.3158796296,2009-01-24,07:34:52
37.408032,110.852263,0,2563,39837.3158912037,2009-01-24,07:34:53
37.408024,110.852015,0,2556,39837.3159027778,2009-01-24,07:34:54
37.408029,110.851759,0,2552,39837.3159143519,2009-01-24,07:34:55
37.40804,110.851501,0,2549,39837.3159259259,2009-01-24,07:34:56
37.408046,110.851238,0,2546,39837.3159375,2009-01-24,07:34:57
37.408064,110.850974,0,2540,39837.3159490741,2009-01-24,07:34:58
37.408091,110.850728,0,2543,39837.3159606481,2009-01-24,07:34:59
37.408124,110.850484,0,2543,39837.3159722222,2009-01-24,07:35:00
37.408159,110.85023,0,2542,39837.3159837963,2009-01-24,07:35:01
37.408195,110.849975,0,2541,39837.3159953704,2009-01-24,07:35:02
37.408237,110.849711,0,2539,39837.3160069444,2009-01-24,07:35:03
37.40829,110.849448,0,2537,39837.3160185185,2009-01-24,07:35:04
37.408334,110.849161,0,2536,39837.3160300926,2009-01-24,07:35:05
37.408385,110.848883,0,2532,39837.3160416667,2009-01-24,07:35:06
37.408443,110.848623,0,2529,39837.3160532407,2009-01-24,07:35:07
37.408508,110.848358,0,2528,39837.3160648148,2009-01-24,07:35:08
37.408572,110.8481,0,2526,39837.3160763889,2009-01-24,07:35:09
37.408645,110.847839,0,2528,39837.316087963,2009-01-24,07:35:10
37.408722,110.847583,0,2528,39837.316099537,2009-01-24,07:35:11
37.4088,110.847326,0,2529,39837.3161111111,2009-01-24,07:35:12
37.408881,110.847061,0,2531,39837.3161226852,2009-01-24,07:35:13
37.40896,110.846805,0,2533,39837.3161342593,2009-01-24,07:35:14
37.409038,110.846549,0,2534,39837.3161458333,2009-01-24,07:35:15
37.409118,110.846297,0,2535,39837.3161574074,2009-01-24,07:35:16
37.409196,110.846051,0,2537,39837.3161689815,2009-01-24,07:35:17
37.409272,110.845806,0,2538,39837.3161805556,2009-01-24,07:35:18
37.40935,110.845562,0,2541,39837.3161921296,2009-01-24,07:35:19
37.409428,110.845315,0,2545,39837.3162037037,2009-01-24,07:35:20
37.409508,110.845062,0,2547,39837.3162152778,2009-01-24,07:35:21
37.409587,110.844804,0,2549,39837.3162268519,2009-01-24,07:35:22
37.40966,110.844546,0,2551,39837.3162384259,2009-01-24,07:35:23
37.409736,110.84429,0,2552,39837.31625,2009-01-24,07:35:24
37.409817,110.844034,0,2554,39837.3162615741,2009-01-24,07:35:25
37.409908,110.843783,0,2558,39837.3162731482,2009-01-24,07:35:26
37.409996,110.843531,0,2561,39837.3162847222,2009-01-24,07:35:27
37.410081,110.843266,0,2563,39837.3162962963,2009-01-24,07:35:28
37.410167,110.843012,0,2565,39837.3163078704,2009-01-24,07:35:29
37.410248,110.842756,0,2564,39837.3163194444,2009-01-24,07:35:30
37.410323,110.842496,0,2563,39837.3163310185,2009-01-24,07:35:31
37.410398,110.842238,0,2563,39837.3163425926,2009-01-24,07:35:32
37.410469,110.841986,0,2563,39837.3163541667,2009-01-24,07:35:33
37.410541,110.841737,0,2563,39837.3163657407,2009-01-24,07:35:34
37.410621,110.841495,0,2564,39837.3163773148,2009-01-24,07:35:35
37.410701,110.841249,0,2566,39837.3163888889,2009-01-24,07:35:36
37.410779,110.841001,0,2566,39837.316400463,2009-01-24,07:35:37
37.410861,110.840757,0,2566,39837.316412037,2009-01-24,07:35:38
37.410937,110.840521,0,2568,39837.3164236111,2009-01-24,07:35:39
37.411002,110.840279,0,2571,39837.3164351852,2009-01-24,07:35:40
37.411076,110.840041,0,2568,39837.3164467593,2009-01-24,07:35:41
37.41115,110.839799,0,2569,39837.3164583333,2009-01-24,07:35:42
37.411227,110.839572,0,2572,39837.3164699074,2009-01-24,07:35:43
37.4113,110.839339,0,2572,39837.3164814815,2009-01-24,07:35:44
37.411372,110.839111,0,2571,39837.3164930556,2009-01-24,07:35:45
37.411444,110.838888,0,2572,39837.3165046296,2009-01-24,07:35:46
37.411514,110.838671,0,2573,39837.3165162037,2009-01-24,07:35:47
37.411583,110.838459,0,2573,39837.3165277778,2009-01-24,07:35:48
37.411656,110.838254,0,2577,39837.3165393519,2009-01-24,07:35:49
37.411728,110.838053,0,2579,39837.3165509259,2009-01-24,07:35:50
37.411801,110.837857,0,2581,39837.3165625,2009-01-24,07:35:51
37.411869,110.837664,0,2581,39837.3165740741,2009-01-24,07:35:52
37.411937,110.837471,0,2583,39837.3165856482,2009-01-24,07:35:53
37.412001,110.83728,0,2583,39837.3165972222,2009-01-24,07:35:54
37.412072,110.837094,0,2583,39837.3166087963,2009-01-24,07:35:55
37.412142,110.836912,0,2586,39837.3166203704,2009-01-24,07:35:56
37.412206,110.836725,0,2581,39837.3166319444,2009-01-24,07:35:57
37.41228,110.836539,0,2581,39837.3166435185,2009-01-24,07:35:58
37.412354,110.836349,0,2581,39837.3166550926,2009-01-24,07:35:59
37.41243,110.836146,0,2577,39837.3166666667,2009-01-24,07:36:00
37.412505,110.835935,0,2572,39837.3166782407,2009-01-24,07:36:01
37.412582,110.835727,0,2569,39837.3166898148,2009-01-24,07:36:02
37.412663,110.835518,0,2564,39837.3167013889,2009-01-24,07:36:03
37.412749,110.8353,0,2560,39837.316712963,2009-01-24,07:36:04
37.412834,110.835084,0,2558,39837.316724537,2009-01-24,07:36:05
37.41292,110.834859,0,2554,39837.3167361111,2009-01-24,07:36:06
37.413011,110.834641,0,2555,39837.3167476852,2009-01-24,07:36:07
37.413106,110.834423,0,2556,39837.3167592593,2009-01-24,07:36:08
37.413198,110.8342,0,2553,39837.3167708333,2009-01-24,07:36:09
37.413296,110.833975,0,2553,39837.3167824074,2009-01-24,07:36:10
37.413392,110.833746,0,2551,39837.3167939815,2009-01-24,07:36:11
37.413495,110.833537,0,2551,39837.3168055556,2009-01-24,07:36:12
37.413604,110.83333,0,2554,39837.3168171296,2009-01-24,07:36:13
37.413711,110.833121,0,2554,39837.3168287037,2009-01-24,07:36:14
37.413823,110.832918,0,2555,39837.3168402778,2009-01-24,07:36:15
37.413935,110.832708,0,2555,39837.3168518519,2009-01-24,07:36:16
37.414045,110.832499,0,2554,39837.3168634259,2009-01-24,07:36:17
37.414156,110.832291,0,2556,39837.316875,2009-01-24,07:36:18
37.414262,110.832086,0,2556,39837.3168865741,2009-01-24,07:36:19
37.414373,110.831884,0,2558,39837.3168981481,2009-01-24,07:36:20
37.414486,110.831681,0,2555,39837.3169097222,2009-01-24,07:36:21
37.414596,110.831483,0,2556,39837.3169212963,2009-01-24,07:36:22
37.414723,110.831293,0,2553,39837.3169328704,2009-01-24,07:36:23
37.414844,110.831109,0,2552,39837.3169444444,2009-01-24,07:36:24
37.414959,110.830925,0,2555,39837.3169560185,2009-01-24,07:36:25
37.415074,110.830741,0,2556,39837.3169675926,2009-01-24,07:36:26
37.415185,110.830562,0,2559,39837.3169791667,2009-01-24,07:36:27
37.415295,110.830379,0,2559,39837.3169907407,2009-01-24,07:36:28
37.415395,110.83019,0,2559,39837.3170023148,2009-01-24,07:36:29
37.415491,110.830002,0,2558,39837.3170138889,2009-01-24,07:36:30
37.415582,110.829809,0,2557,39837.317025463,2009-01-24,07:36:31
37.415654,110.829597,0,2553,39837.317037037,2009-01-24,07:36:32
37.415726,110.829386,0,2551,39837.3170486111,2009-01-24,07:36:33
37.415788,110.829173,0,2547,39837.3170601852,2009-01-24,07:36:34
37.415842,110.828965,0,2550,39837.3170717593,2009-01-24,07:36:35
37.415904,110.828753,0,2550,39837.3170833333,2009-01-24,07:36:36
37.415957,110.828541,0,2550,39837.3170949074,2009-01-24,07:36:37
37.416005,110.82833,0,2549,39837.3171064815,2009-01-24,07:36:38
37.416047,110.828116,0,2548,39837.3171180556,2009-01-24,07:36:39
37.416086,110.827905,0,2548,39837.3171296296,2009-01-24,07:36:40
37.416103,110.827682,0,2547,39837.3171412037,2009-01-24,07:36:41
37.416119,110.82746,0,2548,39837.3171527778,2009-01-24,07:36:42
37.416133,110.827235,0,2545,39837.3171643519,2009-01-24,07:36:43
37.416135,110.827008,0,2547,39837.3171759259,2009-01-24,07:36:44
37.416135,110.826775,0,2549,39837.3171875,2009-01-24,07:36:45
37.416128,110.826541,0,2550,39837.3171990741,2009-01-24,07:36:46
37.416111,110.826307,0,2550,39837.3172106481,2009-01-24,07:36:47
37.416084,110.82607,0,2550,39837.3172222222,2009-01-24,07:36:48
37.416055,110.825836,0,2553,39837.3172337963,2009-01-24,07:36:49
37.416017,110.825595,0,2554,39837.3172453704,2009-01-24,07:36:50
37.415971,110.825353,0,2557,39837.3172569444,2009-01-24,07:36:51
37.415914,110.825105,0,2557,39837.3172685185,2009-01-24,07:36:52
37.41585,110.824857,0,2557,39837.3172800926,2009-01-24,07:36:53
37.415779,110.82462,0,2559,39837.3172916667,2009-01-24,07:36:54
37.415699,110.824386,0,2559,39837.3173032407,2009-01-24,07:36:55
37.415612,110.824149,0,2560,39837.3173148148,2009-01-24,07:36:56
37.415521,110.823913,0,2559,39837.3173263889,2009-01-24,07:36:57
37.415425,110.823673,0,2560,39837.317337963,2009-01-24,07:36:58
37.415325,110.823434,0,2561,39837.317349537,2009-01-24,07:36:59
37.415224,110.823197,0,2564,39837.3173611111,2009-01-24,07:37:00
37.415114,110.822956,0,2563,39837.3173726852,2009-01-24,07:37:01
37.415004,110.82271,0,2563,39837.3173842593,2009-01-24,07:37:02
37.4149,110.822469,0,2564,39837.3173958333,2009-01-24,07:37:03
37.414797,110.822226,0,2566,39837.3174074074,2009-01-24,07:37:04
37.414695,110.821977,0,2568,39837.3174189815,2009-01-24,07:37:05
37.414596,110.821728,0,2571,39837.3174305556,2009-01-24,07:37:06
37.414498,110.821479,0,2576,39837.3174421296,2009-01-24,07:37:07
37.414407,110.821226,0,2579,39837.3174537037,2009-01-24,07:37:08
37.414327,110.820976,0,2581,39837.3174652778,2009-01-24,07:37:09
37.414254,110.82072,0,2584,39837.3174768519,2009-01-24,07:37:10
37.414194,110.820461,0,2581,39837.3174884259,2009-01-24,07:37:11
37.414126,110.820208,0,2584,39837.3175,2009-01-24,07:37:12
37.414069,110.819941,0,2586,39837.3175115741,2009-01-24,07:37:13
37.414014,110.819681,0,2586,39837.3175231481,2009-01-24,07:37:14
37.413959,110.819421,0,2588,39837.3175347222,2009-01-24,07:37:15
37.413907,110.819157,0,2586,39837.3175462963,2009-01-24,07:37:16
37.413863,110.818896,0,2589,39837.3175578704,2009-01-24,07:37:17
37.413827,110.818635,0,2588,39837.3175694444,2009-01-24,07:37:18
37.413799,110.818373,0,2583,39837.3175810185,2009-01-24,07:37:19
37.413772,110.818112,0,2582,39837.3175925926,2009-01-24,07:37:20
37.413753,110.817834,0,2583,39837.3176041667,2009-01-24,07:37:21
37.413735,110.817571,0,2583,39837.3176157407,2009-01-24,07:37:22
37.41372,110.817312,0,2585,39837.3176273148,2009-01-24,07:37:23
37.413706,110.81705,0,2587,39837.3176388889,2009-01-24,07:37:24
37.413699,110.816785,0,2589,39837.317650463,2009-01-24,07:37:25
37.413692,110.816513,0,2592,39837.317662037,2009-01-24,07:37:26
37.413701,110.816231,0,2595,39837.3176736111,2009-01-24,07:37:27
37.413732,110.815949,0,2596,39837.3176851852,2009-01-24,07:37:28
37.413741,110.81565,0,2592,39837.3176967593,2009-01-24,07:37:29
37.413778,110.815369,0,2593,39837.3177083333,2009-01-24,07:37:30
37.413805,110.815082,0,2590,39837.3177199074,2009-01-24,07:37:31
37.413831,110.814797,0,2589,39837.3177314815,2009-01-24,07:37:32
37.413869,110.814519,0,2589,39837.3177430556,2009-01-24,07:37:33
37.413904,110.814225,0,2586,39837.3177546296,2009-01-24,07:37:34
37.413958,110.813958,0,2586,39837.3177662037,2009-01-24,07:37:35
37.413999,110.813679,0,2584,39837.3177777778,2009-01-24,07:37:36
37.414037,110.813405,0,2582,39837.3177893519,2009-01-24,07:37:37
37.414077,110.813125,0,2579,39837.3178009259,2009-01-24,07:37:38
37.414111,110.812841,0,2575,39837.3178125,2009-01-24,07:37:39
37.414152,110.812567,0,2573,39837.3178240741,2009-01-24,07:37:40
37.414188,110.812293,0,2572,39837.3178356481,2009-01-24,07:37:41
37.414235,110.812014,0,2566,39837.3178472222,2009-01-24,07:37:42
37.414277,110.811733,0,2564,39837.3178587963,2009-01-24,07:37:43
37.414315,110.811453,0,2558,39837.3178703704,2009-01-24,07:37:44
37.414357,110.811175,0,2553,39837.3178819444,2009-01-24,07:37:45
37.414399,110.810895,0,2551,39837.3178935185,2009-01-24,07:37:46
37.414442,110.810624,0,2547,39837.3179050926,2009-01-24,07:37:47
37.414483,110.810353,0,2544,39837.3179166667,2009-01-24,07:37:48
37.414521,110.810083,0,2541,39837.3179282407,2009-01-24,07:37:49
37.41456,110.809824,0,2538,39837.3179398148,2009-01-24,07:37:50
37.414601,110.809579,0,2541,39837.3179513889,2009-01-24,07:37:51
37.414625,110.809336,0,2543,39837.317962963,2009-01-24,07:37:52
37.41465,110.809094,0,2548,39837.317974537,2009-01-24,07:37:53
37.414674,110.808837,0,2545,39837.3179861111,2009-01-24,07:37:54
37.41469,110.808585,0,2546,39837.3179976852,2009-01-24,07:37:55
37.414708,110.80832,0,2543,39837.3180092593,2009-01-24,07:37:56
37.41473,110.808053,0,2541,39837.3180208333,2009-01-24,07:37:57
37.414747,110.807795,0,2538,39837.3180324074,2009-01-24,07:37:58
37.414751,110.80753,0,2536,39837.3180439815,2009-01-24,07:37:59
37.414761,110.807261,0,2536,39837.3180555556,2009-01-24,07:38:00
37.414764,110.807006,0,2538,39837.3180671296,2009-01-24,07:38:01
37.414762,110.806728,0,2536,39837.3180787037,2009-01-24,07:38:02
37.414754,110.806458,0,2537,39837.3180902778,2009-01-24,07:38:03
37.414741,110.806188,0,2537,39837.3181018519,2009-01-24,07:38:04
37.414722,110.805926,0,2539,39837.3181134259,2009-01-24,07:38:05
37.414702,110.805654,0,2536,39837.318125,2009-01-24,07:38:06
37.414674,110.805387,0,2534,39837.3181365741,2009-01-24,07:38:07
37.414654,110.805119,0,2531,39837.3181481481,2009-01-24,07:38:08
37.414627,110.804849,0,2528,39837.3181597222,2009-01-24,07:38:09
37.414594,110.804584,0,2529,39837.3181712963,2009-01-24,07:38:10
37.414554,110.804318,0,2526,39837.3181828704,2009-01-24,07:38:11
37.414514,110.804053,0,2525,39837.3181944444,2009-01-24,07:38:12
37.414468,110.803793,0,2528,39837.3182060185,2009-01-24,07:38:13
37.414424,110.803531,0,2528,39837.3182175926,2009-01-24,07:38:14
37.414373,110.803268,0,2526,39837.3182291667,2009-01-24,07:38:15
37.414322,110.803008,0,2525,39837.3182407407,2009-01-24,07:38:16
37.414269,110.802754,0,2527,39837.3182523148,2009-01-24,07:38:17
37.414219,110.802504,0,2529,39837.3182638889,2009-01-24,07:38:18
37.414164,110.802251,0,2530,39837.318275463,2009-01-24,07:38:19
37.414107,110.801994,0,2530,39837.318287037,2009-01-24,07:38:20
37.414061,110.801749,0,2531,39837.3182986111,2009-01-24,07:38:21
37.414009,110.801498,0,2530,39837.3183101852,2009-01-24,07:38:22
37.413959,110.801246,0,2531,39837.3183217593,2009-01-24,07:38:23
37.413914,110.800995,0,2533,39837.3183333333,2009-01-24,07:38:24
37.413869,110.80074,0,2532,39837.3183449074,2009-01-24,07:38:25
37.413827,110.800474,0,2529,39837.3183564815,2009-01-24,07:38:26
37.413786,110.800209,0,2526,39837.3183680556,2009-01-24,07:38:27
37.413751,110.799942,0,2523,39837.3183796296,2009-01-24,07:38:28
37.413714,110.799689,0,2522,39837.3183912037,2009-01-24,07:38:29
37.413685,110.799437,0,2521,39837.3184027778,2009-01-24,07:38:30
37.413658,110.799189,0,2519,39837.3184143519,2009-01-24,07:38:31
37.413636,110.798939,0,2519,39837.3184259259,2009-01-24,07:38:32
37.413617,110.798683,0,2515,39837.3184375,2009-01-24,07:38:33
37.413601,110.798423,0,2511,39837.3184490741,2009-01-24,07:38:34
37.413596,110.798159,0,2507,39837.3184606481,2009-01-24,07:38:35
37.413586,110.797897,0,2503,39837.3184722222,2009-01-24,07:38:36
37.41358,110.797641,0,2501,39837.3184837963,2009-01-24,07:38:37
37.413572,110.79738,0,2499,39837.3184953704,2009-01-24,07:38:38
37.413571,110.797122,0,2494,39837.3185069444,2009-01-24,07:38:39
37.413572,110.796856,0,2492,39837.3185185185,2009-01-24,07:38:40
37.413573,110.796585,0,2490,39837.3185300926,2009-01-24,07:38:41
37.413581,110.796315,0,2489,39837.3185416667,2009-01-24,07:38:42
37.413597,110.796047,0,2488,39837.3185532407,2009-01-24,07:38:43
37.413617,110.795785,0,2485,39837.3185648148,2009-01-24,07:38:44
37.413637,110.795521,0,2481,39837.3185763889,2009-01-24,07:38:45
37.413666,110.79527,0,2480,39837.318587963,2009-01-24,07:38:46
37.413701,110.795014,0,2477,39837.318599537,2009-01-24,07:38:47
37.413744,110.794761,0,2477,39837.3186111111,2009-01-24,07:38:48
37.413798,110.794504,0,2474,39837.3186226852,2009-01-24,07:38:49
37.413845,110.794262,0,2474,39837.3186342593,2009-01-24,07:38:50
37.413894,110.79401,0,2464,39837.3186458333,2009-01-24,07:38:51
37.413949,110.793751,0,2462,39837.3186574074,2009-01-24,07:38:52
37.414007,110.793506,0,2463,39837.3186689815,2009-01-24,07:38:53
37.414061,110.793244,0,2459,39837.3186805556,2009-01-24,07:38:54
37.414132,110.792998,0,2456,39837.3186921296,2009-01-24,07:38:55
37.414198,110.792768,0,2454,39837.3187037037,2009-01-24,07:38:56
37.414263,110.792537,0,2453,39837.3187152778,2009-01-24,07:38:57
37.414331,110.792307,0,2447,39837.3187268519,2009-01-24,07:38:58
37.414406,110.792094,0,2442,39837.3187384259,2009-01-24,07:38:59
37.414486,110.791878,0,2438,39837.31875,2009-01-24,07:39:00
37.414565,110.791664,0,2433,39837.3187615741,2009-01-24,07:39:01
37.414644,110.791462,0,2424,39837.3187731481,2009-01-24,07:39:02
37.414731,110.791275,0,2418,39837.3187847222,2009-01-24,07:39:03
37.414813,110.791093,0,2411,39837.3187962963,2009-01-24,07:39:04
37.414892,110.790908,0,2403,39837.3188078704,2009-01-24,07:39:05
37.414971,110.790721,0,2394,39837.3188194444,2009-01-24,07:39:06
37.41505,110.790553,0,2386,39837.3188310185,2009-01-24,07:39:07
37.41514,110.790387,0,2383,39837.3188425926,2009-01-24,07:39:08
37.415221,110.790205,0,2382,39837.3188541667,2009-01-24,07:39:09
37.415306,110.790037,0,2384,39837.3188657407,2009-01-24,07:39:10
37.415393,110.789873,0,2383,39837.3188773148,2009-01-24,07:39:11
37.415476,110.789714,0,2385,39837.3188888889,2009-01-24,07:39:12
37.41556,110.789563,0,2383,39837.318900463,2009-01-24,07:39:13
37.415643,110.789406,0,2381,39837.318912037,2009-01-24,07:39:14
37.415735,110.789245,0,2373,39837.3189236111,2009-01-24,07:39:15
37.415826,110.789093,0,2369,39837.3189351852,2009-01-24,07:39:16
37.41592,110.788931,0,2364,39837.3189467593,2009-01-24,07:39:17
37.416027,110.788778,0,2360,39837.3189583333,2009-01-24,07:39:18
37.416123,110.788616,0,2354,39837.3189699074,2009-01-24,07:39:19
37.416224,110.788466,0,2348,39837.3189814815,2009-01-24,07:39:20
37.416325,110.788305,0,2343,39837.3189930556,2009-01-24,07:39:21
37.416421,110.788157,0,2346,39837.3190046296,2009-01-24,07:39:22
37.416518,110.788007,0,2345,39837.3190162037,2009-01-24,07:39:23
37.416609,110.78786,0,2347,39837.3190277778,2009-01-24,07:39:24
37.416694,110.78771,0,2347,39837.3190393519,2009-01-24,07:39:25
37.416787,110.787557,0,2344,39837.3190509259,2009-01-24,07:39:26
37.416879,110.787401,0,2342,39837.3190625,2009-01-24,07:39:27
37.416974,110.787255,0,2340,39837.3190740741,2009-01-24,07:39:28
37.41706,110.787111,0,2340,39837.3190856481,2009-01-24,07:39:29
37.417151,110.786964,0,2339,39837.3190972222,2009-01-24,07:39:30
37.417237,110.786818,0,2338,39837.3191087963,2009-01-24,07:39:31
37.417327,110.786668,0,2336,39837.3191203704,2009-01-24,07:39:32
37.417413,110.786519,0,2334,39837.3191319444,2009-01-24,07:39:33
37.417494,110.786358,0,2329,39837.3191435185,2009-01-24,07:39:34
37.417576,110.786196,0,2326,39837.3191550926,2009-01-24,07:39:35
37.417645,110.786022,0,2318,39837.3191666667,2009-01-24,07:39:36
37.417718,110.785855,0,2314,39837.3191782407,2009-01-24,07:39:37
37.417797,110.785687,0,2309,39837.3191898148,2009-01-24,07:39:38
37.417874,110.785521,0,2307,39837.3192013889,2009-01-24,07:39:39
37.417941,110.785345,0,2304,39837.319212963,2009-01-24,07:39:40
37.418012,110.78518,0,2303,39837.319224537,2009-01-24,07:39:41
37.418075,110.785007,0,2303,39837.3192361111,2009-01-24,07:39:42
37.418121,110.78483,0,2303,39837.3192476852,2009-01-24,07:39:43
37.418178,110.784655,0,2302,39837.3192592593,2009-01-24,07:39:44
37.418234,110.784476,0,2300,39837.3192708333,2009-01-24,07:39:45
37.418284,110.784304,0,2300,39837.3192824074,2009-01-24,07:39:46
37.418336,110.784147,0,2303,39837.3192939815,2009-01-24,07:39:47
37.418394,110.783998,0,2304,39837.3193055556,2009-01-24,07:39:48
37.418442,110.783849,0,2306,39837.3193171296,2009-01-24,07:39:49
37.418482,110.783697,0,2310,39837.3193287037,2009-01-24,07:39:50
37.418513,110.78354,0,2312,39837.3193402778,2009-01-24,07:39:51
37.41855,110.783396,0,2312,39837.3193518519,2009-01-24,07:39:52
37.418586,110.783257,0,2314,39837.3193634259,2009-01-24,07:39:53
37.418624,110.783116,0,2319,39837.319375,2009-01-24,07:39:54
37.418659,110.782973,0,2320,39837.3193865741,2009-01-24,07:39:55
37.418688,110.782833,0,2323,39837.3193981481,2009-01-24,07:39:56
37.418709,110.782692,0,2329,39837.3194097222,2009-01-24,07:39:57
37.418736,110.78257,0,2339,39837.3194212963,2009-01-24,07:39:58
37.418769,110.782445,0,2345,39837.3194328704,2009-01-24,07:39:59
37.418794,110.782322,0,2351,39837.3194444444,2009-01-24,07:40:00
37.418822,110.782205,0,2358,39837.3194560185,2009-01-24,07:40:01
37.418856,110.7821,0,2364,39837.3194675926,2009-01-24,07:40:02
37.418896,110.782003,0,2373,39837.3194791667,2009-01-24,07:40:03
37.418936,110.781919,0,2384,39837.3194907407,2009-01-24,07:40:04
37.418983,110.781842,0,2392,39837.3195023148,2009-01-24,07:40:05
37.419038,110.781777,0,2405,39837.3195138889,2009-01-24,07:40:06
37.419102,110.781742,0,2416,39837.319525463,2009-01-24,07:40:07
37.419173,110.781722,0,2424,39837.319537037,2009-01-24,07:40:08
37.419247,110.781715,0,2428,39837.3195486111,2009-01-24,07:40:09
37.419329,110.781726,0,2436,39837.3195601852,2009-01-24,07:40:10
37.419407,110.781743,0,2437,39837.3195717593,2009-01-24,07:40:11
37.419491,110.781778,0,2436,39837.3195833333,2009-01-24,07:40:12
37.419574,110.781834,0,2437,39837.3195949074,2009-01-24,07:40:13
37.419645,110.781896,0,2436,39837.3196064815,2009-01-24,07:40:14
37.41971,110.781978,0,2437,39837.3196180556,2009-01-24,07:40:15
37.419758,110.782069,0,2436,39837.3196296296,2009-01-24,07:40:16
37.419795,110.782167,0,2433,39837.3196412037,2009-01-24,07:40:17
37.419829,110.782277,0,2431,39837.3196527778,2009-01-24,07:40:18
37.419848,110.782399,0,2423,39837.3196643519,2009-01-24,07:40:19
37.41986,110.782517,0,2420,39837.3196759259,2009-01-24,07:40:20
37.419845,110.78264,0,2421,39837.3196875,2009-01-24,07:40:21
37.419836,110.782773,0,2414,39837.3196990741,2009-01-24,07:40:22
37.419806,110.782885,0,2412,39837.3197106481,2009-01-24,07:40:23
37.41978,110.783007,0,2409,39837.3197222222,2009-01-24,07:40:24
37.419754,110.783139,0,2405,39837.3197337963,2009-01-24,07:40:25
37.419708,110.783252,0,2401,39837.3197453704,2009-01-24,07:40:26
37.419665,110.783357,0,2401,39837.3197569444,2009-01-24,07:40:27
37.419631,110.783453,0,2400,39837.3197685185,2009-01-24,07:40:28
37.419598,110.783535,0,2397,39837.3197800926,2009-01-24,07:40:29
37.419573,110.783607,0,2396,39837.3197916667,2009-01-24,07:40:30
37.419554,110.783668,0,2398,39837.3198032407,2009-01-24,07:40:31
37.419541,110.783722,0,2399,39837.3198148148,2009-01-24,07:40:32
37.419515,110.783809,0,2393,39837.319837963,2009-01-24,07:40:34
37.419506,110.783864,0,2389,39837.3198611111,2009-01-24,07:40:36
37.419495,110.783926,0,2386,39837.3198842593,2009-01-24,07:40:38
37.419473,110.783998,0,2388,39837.3199189815,2009-01-24,07:40:41
37.419447,110.78406,0,2394,39837.3199537037,2009-01-24,07:40:44
37.41942,110.784127,0,2394,39837.3199768519,2009-01-24,07:40:46
37.419389,110.784177,0,2390,39837.3200115741,2009-01-24,07:40:49
37.419353,110.784228,0,2382,39837.3200462963,2009-01-24,07:40:52
37.41931,110.78426,0,2380,39837.3200810185,2009-01-24,07:40:55
37.419259,110.784295,0,2385,39837.3201157407,2009-01-24,07:40:58
37.419219,110.784311,0,2378,39837.3201388889,2009-01-24,07:41:00
37.419196,110.784346,0,2367,39837.3201851852,2009-01-24,07:41:04
37.419186,110.784334,0,2360,39837.3202430556,2009-01-24,07:41:09
37.419148,110.784355,0,2355,39837.3203009259,2009-01-24,07:41:14
37.419125,110.784395,0,2353,39837.3203587963,2009-01-24,07:41:19
37.419108,110.784411,0,2364,39837.3204166667,2009-01-24,07:41:24
37.419088,110.784423,0,2369,39837.320474537,2009-01-24,07:41:29
37.419063,110.784462,0,2370,39837.3205324074,2009-01-24,07:41:34
37.419066,110.784487,0,2370,39837.3205902778,2009-01-24,07:41:39
37.419033,110.784489,0,2371,39837.3206481481,2009-01-24,07:41:44
37.419019,110.784498,0,2369,39837.3207060185,2009-01-24,07:41:49
37.419058,110.784494,0,2363,39837.3207638889,2009-01-24,07:41:54
37.419104,110.784515,0,2361,39837.3208101852,2009-01-24,07:41:58
37.419034,110.784527,0,2370,39837.3208333333,2009-01-24,07:42:00
37.418932,110.784558,0,2378,39837.3208564815,2009-01-24,07:42:02
37.418875,110.784598,0,2379,39837.3208680556,2009-01-24,07:42:03
37.418821,110.784642,0,2382,39837.3208796296,2009-01-24,07:42:04
37.418757,110.784687,0,2383,39837.3208912037,2009-01-24,07:42:05
37.418695,110.78474,0,2385,39837.3209027778,2009-01-24,07:42:06
37.418613,110.784778,0,2385,39837.3209143518,2009-01-24,07:42:07
37.418545,110.784826,0,2386,39837.3209259259,2009-01-24,07:42:08
37.418461,110.784881,0,2387,39837.3209375,2009-01-24,07:42:09
37.418392,110.784921,0,2387,39837.3209490741,2009-01-24,07:42:10
37.418312,110.784955,0,2385,39837.3209606481,2009-01-24,07:42:11
37.418241,110.784977,0,2384,39837.3209722222,2009-01-24,07:42:12
37.418171,110.785004,0,2385,39837.3209837963,2009-01-24,07:42:13
37.418088,110.785034,0,2383,39837.3209953704,2009-01-24,07:42:14
37.418013,110.785051,0,2382,39837.3210069444,2009-01-24,07:42:15
37.417934,110.785067,0,2381,39837.3210185185,2009-01-24,07:42:16
37.417853,110.785082,0,2380,39837.3210300926,2009-01-24,07:42:17
37.417772,110.785098,0,2379,39837.3210416667,2009-01-24,07:42:18
37.417686,110.785095,0,2376,39837.3210532407,2009-01-24,07:42:19
37.417589,110.785077,0,2373,39837.3210648148,2009-01-24,07:42:20
37.417496,110.785039,0,2368,39837.3210763889,2009-01-24,07:42:21
37.417416,110.784989,0,2366,39837.321087963,2009-01-24,07:42:22
37.417339,110.784942,0,2363,39837.321099537,2009-01-24,07:42:23
37.417263,110.784892,0,2360,39837.3211111111,2009-01-24,07:42:24
37.417198,110.784819,0,2354,39837.3211226852,2009-01-24,07:42:25
37.417136,110.784752,0,2347,39837.3211342593,2009-01-24,07:42:26
37.417066,110.784663,0,2336,39837.3211458333,2009-01-24,07:42:27
37.416999,110.784571,0,2331,39837.3211574074,2009-01-24,07:42:28
37.416955,110.784477,0,2326,39837.3211689815,2009-01-24,07:42:29
37.4169,110.784363,0,2316,39837.3211805556,2009-01-24,07:42:30
37.41684,110.784256,0,2309,39837.3211921296,2009-01-24,07:42:31
37.416774,110.784156,0,2304,39837.3212037037,2009-01-24,07:42:32
37.416705,110.784037,0,2297,39837.3212152778,2009-01-24,07:42:33
37.416626,110.783925,0,2290,39837.3212268518,2009-01-24,07:42:34
37.416527,110.783834,0,2287,39837.3212384259,2009-01-24,07:42:35
37.41642,110.783747,0,2282,39837.32125,2009-01-24,07:42:36
37.416302,110.783676,0,2279,39837.3212615741,2009-01-24,07:42:37
37.416183,110.783638,0,2278,39837.3212731481,2009-01-24,07:42:38
37.416055,110.783583,0,2277,39837.3212847222,2009-01-24,07:42:39
37.415928,110.783549,0,2274,39837.3212962963,2009-01-24,07:42:40
37.415797,110.783515,0,2274,39837.3213078704,2009-01-24,07:42:41
37.415659,110.783475,0,2275,39837.3213194444,2009-01-24,07:42:42
37.415524,110.783452,0,2274,39837.3213310185,2009-01-24,07:42:43
37.415388,110.783414,0,2276,39837.3213425926,2009-01-24,07:42:44
37.415258,110.783385,0,2276,39837.3213541667,2009-01-24,07:42:45
37.41513,110.783349,0,2274,39837.3213657407,2009-01-24,07:42:46
37.415008,110.783316,0,2273,39837.3213773148,2009-01-24,07:42:47
37.414887,110.783271,0,2270,39837.3213888889,2009-01-24,07:42:48
37.414778,110.783227,0,2268,39837.321400463,2009-01-24,07:42:49
37.414681,110.783194,0,2268,39837.321412037,2009-01-24,07:42:50
37.414596,110.783169,0,2265,39837.3214236111,2009-01-24,07:42:51
37.414529,110.783139,0,2263,39837.3214351852,2009-01-24,07:42:52
37.414484,110.783118,0,2259,39837.3214467593,2009-01-24,07:42:53
37.414434,110.783095,0,2256,39837.3214583333,2009-01-24,07:42:54
37.414378,110.783034,0,2252,39837.3214814815,2009-01-24,07:42:56
37.414343,110.782961,0,2252,39837.3215046296,2009-01-24,07:42:58
37.414328,110.782861,0,2250,39837.3215277778,2009-01-24,07:43:00
37.414317,110.782799,0,2250,39837.3215393518,2009-01-24,07:43:01
37.414318,110.782727,0,2248,39837.3215509259,2009-01-24,07:43:02
37.414322,110.782653,0,2245,39837.3215625,2009-01-24,07:43:03
37.41433,110.782571,0,2240,39837.3215740741,2009-01-24,07:43:04
37.414333,110.782486,0,2232,39837.3215856481,2009-01-24,07:43:05
37.414327,110.782397,0,2223,39837.3215972222,2009-01-24,07:43:06
37.414318,110.782308,0,2219,39837.3216087963,2009-01-24,07:43:07
37.414302,110.782202,0,2217,39837.3216203704,2009-01-24,07:43:08
37.414282,110.782084,0,2218,39837.3216319444,2009-01-24,07:43:09
37.414253,110.781952,0,2215,39837.3216435185,2009-01-24,07:43:10
37.414212,110.781816,0,2211,39837.3216550926,2009-01-24,07:43:11
37.414169,110.781676,0,2210,39837.3216666667,2009-01-24,07:43:12
37.414128,110.781558,0,2206,39837.3216782407,2009-01-24,07:43:13
37.414079,110.781404,0,2204,39837.3216898148,2009-01-24,07:43:14
37.414039,110.781267,0,2205,39837.3217013889,2009-01-24,07:43:15
37.414003,110.781128,0,2204,39837.321712963,2009-01-24,07:43:16
37.413968,110.78099,0,2202,39837.321724537,2009-01-24,07:43:17
37.413931,110.780853,0,2204,39837.3217361111,2009-01-24,07:43:18
37.413907,110.78072,0,2201,39837.3217476852,2009-01-24,07:43:19
37.413887,110.780588,0,2200,39837.3217592593,2009-01-24,07:43:20
37.413874,110.780462,0,2195,39837.3217708333,2009-01-24,07:43:21
37.413866,110.780346,0,2198,39837.3217824074,2009-01-24,07:43:22
37.413868,110.780237,0,2197,39837.3217939815,2009-01-24,07:43:23
37.413872,110.78013,0,2194,39837.3218055556,2009-01-24,07:43:24
37.41388,110.780026,0,2193,39837.3218171296,2009-01-24,07:43:25
37.41389,110.779929,0,2193,39837.3218287037,2009-01-24,07:43:26
37.413897,110.779825,0,2192,39837.3218402778,2009-01-24,07:43:27
37.413903,110.77971,0,2188,39837.3218518518,2009-01-24,07:43:28
37.413913,110.779582,0,2186,39837.3218634259,2009-01-24,07:43:29
37.413929,110.779458,0,2183,39837.321875,2009-01-24,07:43:30
37.413952,110.779325,0,2183,39837.3218865741,2009-01-24,07:43:31
37.413986,110.779193,0,2184,39837.3218981481,2009-01-24,07:43:32
37.414012,110.779061,0,2186,39837.3219097222,2009-01-24,07:43:33
37.414031,110.778931,0,2189,39837.3219212963,2009-01-24,07:43:34
37.41405,110.778787,0,2189,39837.3219328704,2009-01-24,07:43:35
37.414064,110.778644,0,2188,39837.3219444444,2009-01-24,07:43:36
37.414078,110.778501,0,2190,39837.3219560185,2009-01-24,07:43:37
37.414093,110.778359,0,2190,39837.3219675926,2009-01-24,07:43:38
37.414108,110.778212,0,2189,39837.3219791667,2009-01-24,07:43:39
37.414133,110.778082,0,2193,39837.3219907407,2009-01-24,07:43:40
37.414171,110.777956,0,2197,39837.3220023148,2009-01-24,07:43:41
37.414211,110.777825,0,2196,39837.3220138889,2009-01-24,07:43:42
37.414251,110.777693,0,2195,39837.322025463,2009-01-24,07:43:43
37.414292,110.777572,0,2200,39837.322037037,2009-01-24,07:43:44
37.414329,110.777443,0,2201,39837.3220486111,2009-01-24,07:43:45
37.41437,110.777316,0,2201,39837.3220601852,2009-01-24,07:43:46
37.414405,110.777186,0,2200,39837.3220717593,2009-01-24,07:43:47
37.414432,110.777056,0,2201,39837.3220833333,2009-01-24,07:43:48
37.414457,110.776936,0,2200,39837.3220949074,2009-01-24,07:43:49
37.414469,110.776824,0,2203,39837.3221064815,2009-01-24,07:43:50
37.414475,110.77671,0,2208,39837.3221180556,2009-01-24,07:43:51
37.414479,110.776594,0,2211,39837.3221296296,2009-01-24,07:43:52
37.414478,110.776467,0,2212,39837.3221412037,2009-01-24,07:43:53
37.414467,110.776327,0,2214,39837.3221527778,2009-01-24,07:43:54
37.414458,110.776193,0,2218,39837.3221643518,2009-01-24,07:43:55
37.414445,110.776065,0,2218,39837.3221759259,2009-01-24,07:43:56
37.41442,110.775933,0,2223,39837.3221875,2009-01-24,07:43:57
37.414393,110.775798,0,2231,39837.3221990741,2009-01-24,07:43:58
37.414353,110.775654,0,2241,39837.3222106481,2009-01-24,07:43:59
37.414307,110.775527,0,2244,39837.3222222222,2009-01-24,07:44:00
37.414259,110.775394,0,2252,39837.3222337963,2009-01-24,07:44:01
37.414211,110.775273,0,2255,39837.3222453704,2009-01-24,07:44:02
37.414151,110.775159,0,2260,39837.3222569444,2009-01-24,07:44:03
37.414085,110.775041,0,2264,39837.3222685185,2009-01-24,07:44:04
37.414025,110.774924,0,2267,39837.3222800926,2009-01-24,07:44:05
37.413965,110.774813,0,2274,39837.3222916667,2009-01-24,07:44:06
37.413899,110.774698,0,2276,39837.3223032407,2009-01-24,07:44:07
37.41384,110.774586,0,2278,39837.3223148148,2009-01-24,07:44:08
37.413783,110.774489,0,2285,39837.3223263889,2009-01-24,07:44:09
37.413734,110.774378,0,2283,39837.322337963,2009-01-24,07:44:10
37.413693,110.77427,0,2286,39837.322349537,2009-01-24,07:44:11
37.413672,110.77416,0,2288,39837.3223611111,2009-01-24,07:44:12
37.413665,110.774051,0,2292,39837.3223726852,2009-01-24,07:44:13
37.41366,110.773944,0,2301,39837.3223842593,2009-01-24,07:44:14
37.413675,110.773833,0,2309,39837.3223958333,2009-01-24,07:44:15
37.413702,110.773718,0,2312,39837.3224074074,2009-01-24,07:44:16
37.413743,110.773608,0,2313,39837.3224189815,2009-01-24,07:44:17
37.413803,110.773496,0,2314,39837.3224305556,2009-01-24,07:44:18
37.413868,110.773406,0,2319,39837.3224421296,2009-01-24,07:44:19
37.413943,110.773326,0,2320,39837.3224537037,2009-01-24,07:44:20
37.414026,110.773269,0,2324,39837.3224652778,2009-01-24,07:44:21
37.41412,110.773213,0,2326,39837.3224768518,2009-01-24,07:44:22
37.414227,110.773173,0,2331,39837.3224884259,2009-01-24,07:44:23
37.414341,110.773134,0,2335,39837.3225,2009-01-24,07:44:24
37.414451,110.77309,0,2336,39837.3225115741,2009-01-24,07:44:25
37.414559,110.77306,0,2338,39837.3225231481,2009-01-24,07:44:26
37.41467,110.773025,0,2340,39837.3225347222,2009-01-24,07:44:27
37.414782,110.77299,0,2341,39837.3225462963,2009-01-24,07:44:28
37.414898,110.772955,0,2344,39837.3225578704,2009-01-24,07:44:29
37.415008,110.772906,0,2345,39837.3225694444,2009-01-24,07:44:30
37.415116,110.772851,0,2347,39837.3225810185,2009-01-24,07:44:31
37.415225,110.772788,0,2351,39837.3225925926,2009-01-24,07:44:32
37.415318,110.772719,0,2356,39837.3226041667,2009-01-24,07:44:33
37.415415,110.772643,0,2358,39837.3226157407,2009-01-24,07:44:34
37.415512,110.772556,0,2356,39837.3226273148,2009-01-24,07:44:35
37.415607,110.77247,0,2359,39837.3226388889,2009-01-24,07:44:36
37.415692,110.772379,0,2361,39837.322650463,2009-01-24,07:44:37
37.415766,110.772286,0,2365,39837.322662037,2009-01-24,07:44:38
37.415835,110.772187,0,2368,39837.3226736111,2009-01-24,07:44:39
37.415901,110.772085,0,2369,39837.3226851852,2009-01-24,07:44:40
37.415957,110.771993,0,2370,39837.3226967593,2009-01-24,07:44:41
37.415997,110.771899,0,2373,39837.3227083333,2009-01-24,07:44:42
37.416025,110.771812,0,2377,39837.3227199074,2009-01-24,07:44:43
37.416059,110.771726,0,2378,39837.3227314815,2009-01-24,07:44:44
37.416076,110.771662,0,2381,39837.3227430556,2009-01-24,07:44:45
37.416098,110.771601,0,2388,39837.3227662037,2009-01-24,07:44:47
37.416152,110.771589,0,2397,39837.3228009259,2009-01-24,07:44:50
37.416167,110.771646,0,2406,39837.3228240741,2009-01-24,07:44:52
37.416135,110.771715,0,2419,39837.3228472222,2009-01-24,07:44:54
37.416114,110.7718,0,2422,39837.3228703704,2009-01-24,07:44:56
37.416098,110.771861,0,2418,39837.3228819444,2009-01-24,07:44:57
37.416109,110.771948,0,2423,39837.3229050926,2009-01-24,07:44:59
37.416137,110.771985,0,2432,39837.3229166667,2009-01-24,07:45:00
37.416207,110.771986,0,2433,39837.3229398148,2009-01-24,07:45:02
37.416263,110.771987,0,2436,39837.322962963,2009-01-24,07:45:04
37.416317,110.771985,0,2444,39837.3229861111,2009-01-24,07:45:06
37.416349,110.772015,0,2452,39837.3230092593,2009-01-24,07:45:08
37.416363,110.772071,0,2456,39837.3230324074,2009-01-24,07:45:10
37.416592,110.771926,0,2431,39837.3340046296,2009-01-24,08:00:58
37.416638,110.771896,0,2423,39837.3340625,2009-01-24,08:01:03
37.416693,110.771862,0,2418,39837.3340972222,2009-01-24,08:01:06
37.416737,110.771842,0,2415,39837.3341319444,2009-01-24,08:01:09
37.416776,110.771807,0,2405,39837.3341782407,2009-01-24,08:01:13
37.416819,110.771788,0,2393,39837.334212963,2009-01-24,08:01:16
37.41686,110.771758,0,2386,39837.3342361111,2009-01-24,08:01:18
37.416903,110.771743,0,2375,39837.3342708333,2009-01-24,08:01:21
37.416968,110.771696,0,2368,39837.3343171296,2009-01-24,08:01:25
37.417009,110.771681,0,2361,39837.3343402778,2009-01-24,08:01:27
37.417044,110.771651,0,2349,39837.3343865741,2009-01-24,08:01:31
37.417106,110.77162,0,2344,39837.3344097222,2009-01-24,08:01:33
37.417132,110.771571,0,2333,39837.3344444444,2009-01-24,08:01:36
37.417197,110.771536,0,2327,39837.3344675926,2009-01-24,08:01:38
37.417249,110.77153,0,2316,39837.3345138889,2009-01-24,08:01:42
37.417264,110.771499,0,2304,39837.3345717593,2009-01-24,08:01:47
37.417291,110.771474,0,2290,39837.3346296296,2009-01-24,08:01:52
37.417332,110.771481,0,2279,39837.3346875,2009-01-24,08:01:57
37.417398,110.771459,0,2275,39837.3347106481,2009-01-24,08:01:59
37.417453,110.77143,0,2266,39837.3347453704,2009-01-24,08:02:02
37.417519,110.771409,0,2264,39837.3347685185,2009-01-24,08:02:04
37.417541,110.771394,0,2251,39837.3348263889,2009-01-24,08:02:09
37.417611,110.771368,0,2244,39837.3348611111,2009-01-24,08:02:12
37.417652,110.77135,0,2235,39837.3349074074,2009-01-24,08:02:16
37.417693,110.771323,0,2226,39837.3349421296,2009-01-24,08:02:19
37.417736,110.771303,0,2226,39837.3349537037,2009-01-24,08:02:20
37.41779,110.771277,0,2218,39837.3349884259,2009-01-24,08:02:23
37.417829,110.77124,0,2206,39837.3350462963,2009-01-24,08:02:28
37.417879,110.771233,0,2194,39837.3351041667,2009-01-24,08:02:33
37.417938,110.771207,0,2185,39837.3351388889,2009-01-24,08:02:36
37.418004,110.771161,0,2176,39837.3351851852,2009-01-24,08:02:40
37.418051,110.771125,0,2166,39837.3352199074,2009-01-24,08:02:43
37.418094,110.771103,0,2159,39837.3352546296,2009-01-24,08:02:46
37.418162,110.771054,0,2153,39837.3352777778,2009-01-24,08:02:48
37.418201,110.771027,0,2147,39837.3353009259,2009-01-24,08:02:50
37.418248,110.77101,0,2144,39837.3353125,2009-01-24,08:02:51
37.418295,110.770989,0,2134,39837.3353587963,2009-01-24,08:02:55
37.418256,110.771011,0,2125,39837.3353935185,2009-01-24,08:02:58
37.418323,110.77099,0,2121,39837.3354166667,2009-01-24,08:03:00
37.418285,110.77099,0,2109,39837.335462963,2009-01-24,08:03:04
37.418271,110.770983,0,2097,39837.3355208333,2009-01-24,08:03:09
37.418302,110.770971,0,2085,39837.3355671296,2009-01-24,08:03:13
37.418162,110.771042,0,2092,39837.3356134259,2009-01-24,08:03:17
37.418204,110.771024,0,2086,39837.3356365741,2009-01-24,08:03:19
37.418085,110.771092,0,2097,39837.3356481481,2009-01-24,08:03:20
37.418002,110.771131,0,2101,39837.3356828704,2009-01-24,08:03:23
37.418024,110.771043,0,2099,39837.3356944444,2009-01-24,08:03:24
37.41797,110.771015,0,2095,39837.3357060185,2009-01-24,08:03:25
37.417876,110.771087,0,2105,39837.3357175926,2009-01-24,08:03:26
37.417971,110.771098,0,2102,39837.3357291667,2009-01-24,08:03:27
37.41803,110.771109,0,2100,39837.3357407407,2009-01-24,08:03:28
37.417909,110.771162,0,2109,39837.3357523148,2009-01-24,08:03:29
37.417844,110.771194,0,2114,39837.335787037,2009-01-24,08:03:32
37.417873,110.771172,0,2100,39837.3358333333,2009-01-24,08:03:36
37.417907,110.771135,0,2094,39837.3358564815,2009-01-24,08:03:38
37.417962,110.771119,0,2087,39837.3358796296,2009-01-24,08:03:40
37.417898,110.771146,0,2090,39837.3359259259,2009-01-24,08:03:44
37.417929,110.771103,0,2087,39837.3359375,2009-01-24,08:03:45
37.417805,110.771141,0,2093,39837.3359606481,2009-01-24,08:03:47
37.417716,110.771194,0,2097,39837.3359953704,2009-01-24,08:03:50
37.417646,110.771238,0,2105,39837.3360069444,2009-01-24,08:03:51
37.417602,110.771294,0,2110,39837.3360300926,2009-01-24,08:03:53
37.417537,110.771347,0,2114,39837.3360416667,2009-01-24,08:03:54
37.417355,110.771725,0,2117,39837.3360648148,2009-01-24,08:03:56
37.41727,110.771388,0,2114,39837.3360763889,2009-01-24,08:03:57
37.41735,110.771368,0,2114,39837.336087963,2009-01-24,08:03:58
37.417365,110.771343,0,2099,39837.3361226852,2009-01-24,08:04:01
37.417413,110.77131,0,2097,39837.3361458333,2009-01-24,08:04:03
37.417543,110.771292,0,2099,39837.3361574074,2009-01-24,08:04:04
37.41759,110.771277,0,2094,39837.3361805556,2009-01-24,08:04:06
37.417657,110.771251,0,2092,39837.3361921296,2009-01-24,08:04:07
37.417614,110.771267,0,2097,39837.3362268518,2009-01-24,08:04:10
37.417566,110.771272,0,2100,39837.3362384259,2009-01-24,08:04:11
37.417517,110.771284,0,2106,39837.3362615741,2009-01-24,08:04:13
37.417479,110.771361,0,2114,39837.3362962963,2009-01-24,08:04:16
37.417423,110.771378,0,2123,39837.3363310185,2009-01-24,08:04:19
37.417436,110.771388,0,2139,39837.3363657407,2009-01-24,08:04:22
37.417366,110.771415,0,2148,39837.336400463,2009-01-24,08:04:25
37.417322,110.771428,0,2154,39837.3364351852,2009-01-24,08:04:28
37.41727,110.771431,0,2158,39837.3364699074,2009-01-24,08:04:31
37.417279,110.771453,0,2162,39837.3365277778,2009-01-24,08:04:36
37.41732,110.771467,0,2156,39837.3365509259,2009-01-24,08:04:38
37.417275,110.771509,0,2154,39837.3365625,2009-01-24,08:04:39
37.417239,110.771537,0,2148,39837.3365856481,2009-01-24,08:04:41
37.417224,110.77152,0,2132,39837.3366435185,2009-01-24,08:04:46
37.417156,110.771551,0,2127,39837.3366666667,2009-01-24,08:04:48
37.417102,110.771565,0,2123,39837.3366782407,2009-01-24,08:04:49
37.416943,110.771588,0,2106,39837.3367361111,2009-01-24,08:04:54
37.416879,110.771613,0,2097,39837.3367592593,2009-01-24,08:04:56
37.416826,110.771632,0,2108,39837.3367708333,2009-01-24,08:04:57
37.416755,110.771647,0,2106,39837.3367824074,2009-01-24,08:04:58
37.416683,110.771666,0,2112,39837.3368055556,2009-01-24,08:05:00
37.416617,110.771676,0,2114,39837.3368287037,2009-01-24,08:05:02
37.416558,110.771674,0,2113,39837.3368518518,2009-01-24,08:05:04
37.416515,110.771697,0,2115,39837.3369097222,2009-01-24,08:05:09
37.416487,110.771708,0,2114,39837.3369675926,2009-01-24,08:05:14
37.416437,110.771718,0,2116,39837.3370138889,2009-01-24,08:05:18
37.416437,110.771742,0,2116,39837.3370717593,2009-01-24,08:05:23
37.416437,110.771742,0,2116,39837.3371064815,2009-01-24,08:05:26
37.416429,110.771739,0,2119,39837.3371296296,2009-01-24,08:05:28
37.416455,110.771735,0,2120,39837.3371875,2009-01-24,08:05:33
37.416419,110.771723,0,2123,39837.3372453704,2009-01-24,08:05:38
37.416417,110.771726,0,2126,39837.3373032407,2009-01-24,08:05:43
37.416419,110.771723,0,2128,39837.3373611111,2009-01-24,08:05:48
37.416427,110.771729,0,2131,39837.3374189815,2009-01-24,08:05:53
37.416427,110.771729,0,2131,39837.3374537037,2009-01-24,08:05:56
37.416434,110.771735,0,2136,39837.3374768518,2009-01-24,08:05:58
37.416445,110.771742,0,2141,39837.3375347222,2009-01-24,08:06:03
37.416448,110.771724,0,2147,39837.3375925926,2009-01-24,08:06:08
37.416448,110.771724,0,2147,39837.3376273148,2009-01-24,08:06:11
37.416453,110.771726,0,2152,39837.337650463,2009-01-24,08:06:13
37.416474,110.771741,0,2158,39837.3377083333,2009-01-24,08:06:18
37.416474,110.771735,0,2162,39837.3377662037,2009-01-24,08:06:23
37.416474,110.771735,0,2162,39837.3378009259,2009-01-24,08:06:26
37.416474,110.771733,0,2165,39837.3378240741,2009-01-24,08:06:28
37.416487,110.771738,0,2170,39837.3378819444,2009-01-24,08:06:33
37.416459,110.771751,0,2175,39837.3379398148,2009-01-24,08:06:38
37.416455,110.771756,0,2177,39837.3379976852,2009-01-24,08:06:43
37.416455,110.771752,0,2176,39837.3380555556,2009-01-24,08:06:48
37.416455,110.771752,0,2176,39837.3380902778,2009-01-24,08:06:51
37.416451,110.771747,0,2176,39837.3381134259,2009-01-24,08:06:53
37.416413,110.771759,0,2181,39837.3381712963,2009-01-24,08:06:58
37.416382,110.77179,0,2187,39837.3382291667,2009-01-24,08:07:03
37.416374,110.771791,0,2189,39837.338287037,2009-01-24,08:07:08
37.416374,110.771791,0,2189,39837.3383217593,2009-01-24,08:07:11
37.416367,110.771793,0,2189,39837.3383449074,2009-01-24,08:07:13
37.416357,110.771793,0,2189,39837.3384027778,2009-01-24,08:07:18
37.416357,110.771794,0,2189,39837.3384606481,2009-01-24,08:07:23
37.416358,110.771792,0,2189,39837.3385185185,2009-01-24,08:07:28
37.416353,110.771792,0,2189,39837.3385763889,2009-01-24,08:07:33
37.416347,110.771787,0,2189,39837.3386342593,2009-01-24,08:07:38
37.416346,110.771782,0,2189,39837.3386921296,2009-01-24,08:07:43
37.416348,110.771775,0,2189,39837.33875,2009-01-24,08:07:48
37.416349,110.771768,0,2189,39837.3388078704,2009-01-24,08:07:53
37.41635,110.771767,0,2190,39837.3388657407,2009-01-24,08:07:58
37.416354,110.771763,0,2190,39837.3389236111,2009-01-24,08:08:03
37.416352,110.771762,0,2190,39837.3389814815,2009-01-24,08:08:08
37.416346,110.771766,0,2190,39837.3390393518,2009-01-24,08:08:13
37.416345,110.771766,0,2190,39837.3390972222,2009-01-24,08:08:18
37.416344,110.771766,0,2190,39837.3391550926,2009-01-24,08:08:23
37.416347,110.771769,0,2190,39837.339212963,2009-01-24,08:08:28
37.416349,110.771769,0,2190,39837.3392708333,2009-01-24,08:08:33
37.41635,110.771768,0,2191,39837.3393287037,2009-01-24,08:08:38
37.416352,110.771768,0,2191,39837.3393865741,2009-01-24,08:08:43
37.416352,110.771768,0,2191,39837.3394212963,2009-01-24,08:08:46
37.416351,110.771767,0,2191,39837.3394444444,2009-01-24,08:08:48
37.416339,110.771764,0,2195,39837.3395023148,2009-01-24,08:08:53
37.416347,110.771773,0,2203,39837.3395601852,2009-01-24,08:08:58
37.416337,110.771768,0,2203,39837.3396180556,2009-01-24,08:09:03
37.416316,110.771762,0,2208,39837.3396759259,2009-01-24,08:09:08
37.416299,110.771764,0,2212,39837.3397337963,2009-01-24,08:09:13
37.416302,110.771763,0,2216,39837.3397916667,2009-01-24,08:09:18
37.416296,110.771765,0,2217,39837.339849537,2009-01-24,08:09:23
37.416297,110.771768,0,2217,39837.3399074074,2009-01-24,08:09:28
37.416301,110.771768,0,2217,39837.3399652778,2009-01-24,08:09:33
37.416306,110.771763,0,2217,39837.3400231482,2009-01-24,08:09:38
37.416307,110.771763,0,2217,39837.3400810185,2009-01-24,08:09:43
37.416308,110.771766,0,2218,39837.3401388889,2009-01-24,08:09:48
37.416314,110.771768,0,2218,39837.3401967593,2009-01-24,08:09:53
37.41632,110.771765,0,2218,39837.3402546296,2009-01-24,08:09:58
37.416321,110.771768,0,2218,39837.3403125,2009-01-24,08:10:03
37.416324,110.771768,0,2218,39837.3403703704,2009-01-24,08:10:08
37.416329,110.771767,0,2219,39837.3404282407,2009-01-24,08:10:13
37.41633,110.771762,0,2219,39837.3404861111,2009-01-24,08:10:18
37.416331,110.771759,0,2219,39837.3405439815,2009-01-24,08:10:23
37.416337,110.771755,0,2220,39837.3406018519,2009-01-24,08:10:28
37.41634,110.771762,0,2226,39837.3406597222,2009-01-24,08:10:33
37.41634,110.771762,0,2226,39837.3406944444,2009-01-24,08:10:36
37.41634,110.771755,0,2228,39837.3407175926,2009-01-24,08:10:38
37.416326,110.771768,0,2231,39837.340775463,2009-01-24,08:10:43
37.416314,110.77177,0,2234,39837.3408333333,2009-01-24,08:10:48
37.416296,110.771781,0,2239,39837.3408912037,2009-01-24,08:10:53
37.416296,110.771781,0,2239,39837.3409259259,2009-01-24,08:10:56
37.416288,110.771782,0,2247,39837.3409490741,2009-01-24,08:10:58
37.416306,110.771806,0,2253,39837.3410069444,2009-01-24,08:11:03
37.4163,110.771804,0,2253,39837.3410648148,2009-01-24,08:11:08
37.416296,110.771803,0,2253,39837.3411226852,2009-01-24,08:11:13
37.416297,110.7718,0,2253,39837.3411805556,2009-01-24,08:11:18
37.416299,110.771795,0,2254,39837.3412384259,2009-01-24,08:11:23
37.416303,110.771791,0,2254,39837.3412962963,2009-01-24,08:11:28
37.416303,110.771791,0,2254,39837.3413310185,2009-01-24,08:11:31
37.416311,110.771788,0,2254,39837.3413541667,2009-01-24,08:11:33
37.41632,110.771786,0,2254,39837.341412037,2009-01-24,08:11:38
37.416322,110.771785,0,2254,39837.3414699074,2009-01-24,08:11:43
37.416325,110.771784,0,2254,39837.3415277778,2009-01-24,08:11:48
37.416328,110.771785,0,2255,39837.3415856481,2009-01-24,08:11:53
37.416334,110.771779,0,2255,39837.3416435185,2009-01-24,08:11:58
37.416338,110.771775,0,2255,39837.3417013889,2009-01-24,08:12:03
37.416345,110.771774,0,2255,39837.3417592593,2009-01-24,08:12:08
37.416349,110.771774,0,2255,39837.3418171296,2009-01-24,08:12:13
37.416348,110.77177,0,2256,39837.341875,2009-01-24,08:12:18
37.416348,110.77177,0,2256,39837.3419097222,2009-01-24,08:12:21
37.416343,110.771767,0,2256,39837.3419328704,2009-01-24,08:12:23
37.416332,110.771768,0,2256,39837.3419907407,2009-01-24,08:12:28
37.416322,110.771769,0,2256,39837.3420486111,2009-01-24,08:12:33
37.416317,110.771769,0,2257,39837.3421064815,2009-01-24,08:12:38
37.416323,110.77177,0,2257,39837.3421643519,2009-01-24,08:12:43
37.416326,110.771772,0,2257,39837.3422222222,2009-01-24,08:12:48
37.416326,110.771772,0,2257,39837.3422569444,2009-01-24,08:12:51
37.416329,110.771773,0,2258,39837.3422800926,2009-01-24,08:12:53
37.416319,110.771773,0,2259,39837.342337963,2009-01-24,08:12:58
37.416319,110.771773,0,2259,39837.3423726852,2009-01-24,08:13:01
37.416325,110.771777,0,2265,39837.3423958333,2009-01-24,08:13:03
37.416343,110.771772,0,2266,39837.3424537037,2009-01-24,08:13:08
37.41635,110.771769,0,2267,39837.3425115741,2009-01-24,08:13:13
37.416351,110.771767,0,2267,39837.3425694444,2009-01-24,08:13:18
37.41635,110.771769,0,2267,39837.3426273148,2009-01-24,08:13:23
37.41635,110.771769,0,2267,39837.342662037,2009-01-24,08:13:26
37.416354,110.771764,0,2267,39837.3426851852,2009-01-24,08:13:28
37.416393,110.771764,0,2272,39837.3427430556,2009-01-24,08:13:33
37.416435,110.771782,0,2276,39837.3427893519,2009-01-24,08:13:37
37.416424,110.771774,0,2280,39837.3428472222,2009-01-24,08:13:42
37.416424,110.771774,0,2280,39837.3428819444,2009-01-24,08:13:45
37.416424,110.771782,0,2284,39837.3429050926,2009-01-24,08:13:47
37.416423,110.771797,0,2287,39837.342962963,2009-01-24,08:13:52
37.41642,110.771791,0,2290,39837.3430208333,2009-01-24,08:13:57
37.416419,110.771787,0,2290,39837.3430787037,2009-01-24,08:14:02
37.416418,110.771782,0,2290,39837.3431365741,2009-01-24,08:14:07
37.416414,110.771779,0,2291,39837.3431944444,2009-01-24,08:14:12
37.416419,110.771776,0,2291,39837.3432523148,2009-01-24,08:14:17
37.416421,110.771775,0,2291,39837.3433101852,2009-01-24,08:14:22
37.41642,110.771773,0,2291,39837.3433680556,2009-01-24,08:14:27
37.416291,110.772043,0,2465,39837.3587731481,2009-01-24,08:36:38
37.416241,110.772072,0,2465,39837.3587962963,2009-01-24,08:36:40
37.416186,110.772095,0,2465,39837.3588194444,2009-01-24,08:36:42
37.41615,110.77206,0,2466,39837.3588541667,2009-01-24,08:36:45
37.416147,110.771997,0,2466,39837.3588773148,2009-01-24,08:36:47
37.416139,110.771937,0,2467,39837.358900463,2009-01-24,08:36:49
37.41612,110.771864,0,2467,39837.3589236111,2009-01-24,08:36:51
37.416064,110.771795,0,2467,39837.3589467593,2009-01-24,08:36:53
37.41602,110.771733,0,2467,39837.3589699074,2009-01-24,08:36:55
37.415979,110.771684,0,2467,39837.3589930556,2009-01-24,08:36:57
37.415935,110.771648,0,2467,39837.3590162037,2009-01-24,08:36:59
37.41588,110.771643,0,2467,39837.3590509259,2009-01-24,08:37:02
37.415842,110.771682,0,2467,39837.3590740741,2009-01-24,08:37:04
37.415804,110.771738,0,2466,39837.3590972222,2009-01-24,08:37:06
37.415779,110.771816,0,2466,39837.3591203704,2009-01-24,08:37:08
37.415758,110.771909,0,2466,39837.3591435185,2009-01-24,08:37:10
37.415737,110.772016,0,2466,39837.3591666667,2009-01-24,08:37:12
37.415726,110.772077,0,2466,39837.3591782407,2009-01-24,08:37:13
37.415721,110.772164,0,2466,39837.3591898148,2009-01-24,08:37:14
37.415712,110.772245,0,2466,39837.3592013889,2009-01-24,08:37:15
37.415701,110.772326,0,2466,39837.359212963,2009-01-24,08:37:16
37.415686,110.772405,0,2466,39837.359224537,2009-01-24,08:37:17
37.415648,110.77246,0,2466,39837.3592361111,2009-01-24,08:37:18
37.415603,110.772514,0,2466,39837.3592476852,2009-01-24,08:37:19
37.415555,110.772567,0,2467,39837.3592592593,2009-01-24,08:37:20
37.415483,110.772613,0,2467,39837.3592708333,2009-01-24,08:37:21
37.415395,110.772658,0,2467,39837.3592824074,2009-01-24,08:37:22
37.415301,110.772704,0,2467,39837.3592939815,2009-01-24,08:37:23
37.415205,110.77275,0,2467,39837.3593055556,2009-01-24,08:37:24
37.415107,110.772799,0,2467,39837.3593171296,2009-01-24,08:37:25
37.415009,110.772848,0,2467,39837.3593287037,2009-01-24,08:37:26
37.414918,110.7729,0,2467,39837.3593402778,2009-01-24,08:37:27
37.414844,110.772969,0,2467,39837.3593518519,2009-01-24,08:37:28
37.414764,110.773034,0,2467,39837.3593634259,2009-01-24,08:37:29
37.414686,110.773101,0,2466,39837.359375,2009-01-24,08:37:30
37.414614,110.773175,0,2466,39837.3593865741,2009-01-24,08:37:31
37.414532,110.773248,0,2466,39837.3593981481,2009-01-24,08:37:32
37.414437,110.773314,0,2466,39837.3594097222,2009-01-24,08:37:33
37.414344,110.773381,0,2465,39837.3594212963,2009-01-24,08:37:34
37.414253,110.773464,0,2465,39837.3594328704,2009-01-24,08:37:35
37.414185,110.773556,0,2464,39837.3594444444,2009-01-24,08:37:36
37.414123,110.773652,0,2463,39837.3594560185,2009-01-24,08:37:37
37.414068,110.773749,0,2462,39837.3594675926,2009-01-24,08:37:38
37.414024,110.773842,0,2462,39837.3594791667,2009-01-24,08:37:39
37.413985,110.773937,0,2461,39837.3594907407,2009-01-24,08:37:40
37.413961,110.774045,0,2460,39837.3595023148,2009-01-24,08:37:41
37.413958,110.774163,0,2459,39837.3595138889,2009-01-24,08:37:42
37.413967,110.774285,0,2458,39837.359525463,2009-01-24,08:37:43
37.413973,110.774406,0,2457,39837.359537037,2009-01-24,08:37:44
37.413973,110.774517,0,2456,39837.3595486111,2009-01-24,08:37:45
37.413984,110.774634,0,2455,39837.3595601852,2009-01-24,08:37:46
37.413987,110.774748,0,2454,39837.3595717593,2009-01-24,08:37:47
37.414014,110.774857,0,2453,39837.3595833333,2009-01-24,08:37:48
37.414046,110.774959,0,2452,39837.3595949074,2009-01-24,08:37:49
37.414092,110.775062,0,2451,39837.3596064815,2009-01-24,08:37:50
37.414127,110.775164,0,2450,39837.3596180556,2009-01-24,08:37:51
37.414161,110.775264,0,2449,39837.3596296296,2009-01-24,08:37:52
37.414194,110.775362,0,2449,39837.3596412037,2009-01-24,08:37:53
37.414231,110.775469,0,2448,39837.3596527778,2009-01-24,08:37:54
37.414269,110.775578,0,2447,39837.3596643518,2009-01-24,08:37:55
37.414298,110.775695,0,2447,39837.3596759259,2009-01-24,08:37:56
37.414326,110.775815,0,2446,39837.3596875,2009-01-24,08:37:57
37.414352,110.775936,0,2445,39837.3596990741,2009-01-24,08:37:58
37.414379,110.776055,0,2445,39837.3597106481,2009-01-24,08:37:59
37.414404,110.776173,0,2445,39837.3597222222,2009-01-24,08:38:00
37.414423,110.776295,0,2444,39837.3597337963,2009-01-24,08:38:01
37.414436,110.776415,0,2444,39837.3597453704,2009-01-24,08:38:02
37.414447,110.776533,0,2444,39837.3597569444,2009-01-24,08:38:03
37.414454,110.776645,0,2444,39837.3597685185,2009-01-24,08:38:04
37.414459,110.776752,0,2444,39837.3597800926,2009-01-24,08:38:05
37.414462,110.776857,0,2444,39837.3597916667,2009-01-24,08:38:06
37.414454,110.776955,0,2444,39837.3598032407,2009-01-24,08:38:07
37.414448,110.777054,0,2444,39837.3598148148,2009-01-24,08:38:08
37.414444,110.777153,0,2444,39837.3598263889,2009-01-24,08:38:09
37.41444,110.777251,0,2444,39837.359837963,2009-01-24,08:38:10
37.414434,110.777351,0,2444,39837.359849537,2009-01-24,08:38:11
37.414426,110.777443,0,2445,39837.3598611111,2009-01-24,08:38:12
37.414421,110.777532,0,2445,39837.3598726852,2009-01-24,08:38:13
37.41441,110.777624,0,2445,39837.3598842593,2009-01-24,08:38:14
37.414395,110.777714,0,2446,39837.3598958333,2009-01-24,08:38:15
37.414379,110.777801,0,2446,39837.3599074074,2009-01-24,08:38:16
37.414358,110.777886,0,2447,39837.3599189815,2009-01-24,08:38:17
37.414337,110.777971,0,2447,39837.3599305556,2009-01-24,08:38:18
37.41432,110.778058,0,2447,39837.3599421296,2009-01-24,08:38:19
37.414304,110.778142,0,2448,39837.3599537037,2009-01-24,08:38:20
37.414286,110.778225,0,2448,39837.3599652778,2009-01-24,08:38:21
37.414272,110.778315,0,2449,39837.3599768518,2009-01-24,08:38:22
37.41425,110.778402,0,2449,39837.3599884259,2009-01-24,08:38:23
37.414228,110.778491,0,2450,39837.36,2009-01-24,08:38:24
37.414205,110.778581,0,2451,39837.3600115741,2009-01-24,08:38:25
37.41418,110.778671,0,2451,39837.3600231481,2009-01-24,08:38:26
37.414155,110.778764,0,2452,39837.3600347222,2009-01-24,08:38:27
37.414128,110.778857,0,2452,39837.3600462963,2009-01-24,08:38:28
37.414099,110.778951,0,2453,39837.3600578704,2009-01-24,08:38:29
37.41407,110.779046,0,2453,39837.3600694444,2009-01-24,08:38:30
37.41404,110.779143,0,2453,39837.3600810185,2009-01-24,08:38:31
37.414014,110.779242,0,2453,39837.3600925926,2009-01-24,08:38:32
37.413978,110.779333,0,2454,39837.3601041667,2009-01-24,08:38:33
37.41394,110.779426,0,2455,39837.3601157407,2009-01-24,08:38:34
37.413904,110.779523,0,2455,39837.3601273148,2009-01-24,08:38:35
37.413868,110.779621,0,2456,39837.3601388889,2009-01-24,08:38:36
37.41384,110.779727,0,2457,39837.360150463,2009-01-24,08:38:37
37.413813,110.779833,0,2458,39837.360162037,2009-01-24,08:38:38
37.413798,110.779948,0,2458,39837.3601736111,2009-01-24,08:38:39
37.413786,110.780067,0,2458,39837.3601851852,2009-01-24,08:38:40
37.413768,110.780181,0,2459,39837.3601967593,2009-01-24,08:38:41
37.413748,110.780301,0,2460,39837.3602083333,2009-01-24,08:38:42
37.41373,110.780423,0,2460,39837.3602199074,2009-01-24,08:38:43
37.413715,110.780549,0,2461,39837.3602314815,2009-01-24,08:38:44
37.413697,110.780686,0,2461,39837.3602430556,2009-01-24,08:38:45
37.413693,110.780812,0,2461,39837.3602546296,2009-01-24,08:38:46
37.413733,110.780962,0,2460,39837.3602662037,2009-01-24,08:38:47
37.413769,110.781103,0,2458,39837.3602777778,2009-01-24,08:38:48
37.413807,110.781239,0,2456,39837.3602893518,2009-01-24,08:38:49
37.413846,110.781383,0,2454,39837.3603009259,2009-01-24,08:38:50
37.41388,110.781524,0,2452,39837.3603125,2009-01-24,08:38:51
37.413909,110.78166,0,2450,39837.3603240741,2009-01-24,08:38:52
37.41393,110.781784,0,2449,39837.3603356481,2009-01-24,08:38:53
37.413954,110.781907,0,2448,39837.3603472222,2009-01-24,08:38:54
37.41398,110.782036,0,2447,39837.3603587963,2009-01-24,08:38:55
37.414001,110.782163,0,2446,39837.3603703704,2009-01-24,08:38:56
37.414018,110.78228,0,2446,39837.3603819444,2009-01-24,08:38:57
37.414033,110.782396,0,2443,39837.3603935185,2009-01-24,08:38:58
37.414048,110.782512,0,2441,39837.3604050926,2009-01-24,08:38:59
37.414052,110.782618,0,2440,39837.3604166667,2009-01-24,08:39:00
37.414061,110.782729,0,2440,39837.3604282407,2009-01-24,08:39:01
37.414062,110.782821,0,2439,39837.3604398148,2009-01-24,08:39:02
37.414061,110.78292,0,2438,39837.3604513889,2009-01-24,08:39:03
37.414059,110.783024,0,2439,39837.360462963,2009-01-24,08:39:04
37.414056,110.783127,0,2439,39837.360474537,2009-01-24,08:39:05
37.414047,110.783229,0,2440,39837.3604861111,2009-01-24,08:39:06
37.414033,110.783331,0,2441,39837.3604976852,2009-01-24,08:39:07
37.414009,110.783438,0,2442,39837.3605092593,2009-01-24,08:39:08
37.413979,110.783553,0,2443,39837.3605208333,2009-01-24,08:39:09
37.413942,110.783663,0,2444,39837.3605324074,2009-01-24,08:39:10
37.413907,110.783771,0,2445,39837.3605439815,2009-01-24,08:39:11
37.413878,110.783877,0,2446,39837.3605555556,2009-01-24,08:39:12
37.413851,110.783982,0,2447,39837.3605671296,2009-01-24,08:39:13
37.413816,110.784089,0,2449,39837.3605787037,2009-01-24,08:39:14
37.413774,110.784195,0,2450,39837.3605902778,2009-01-24,08:39:15
37.413744,110.784297,0,2452,39837.3606018518,2009-01-24,08:39:16
37.413715,110.784397,0,2453,39837.3606134259,2009-01-24,08:39:17
37.41368,110.784499,0,2455,39837.360625,2009-01-24,08:39:18
37.413645,110.7846,0,2456,39837.3606365741,2009-01-24,08:39:19
37.413605,110.7847,0,2458,39837.3606481481,2009-01-24,08:39:20
37.413564,110.7848,0,2460,39837.3606597222,2009-01-24,08:39:21
37.413522,110.7849,0,2462,39837.3606712963,2009-01-24,08:39:22
37.413476,110.785002,0,2464,39837.3606828704,2009-01-24,08:39:23
37.413435,110.785109,0,2466,39837.3606944444,2009-01-24,08:39:24
37.413393,110.785217,0,2468,39837.3607060185,2009-01-24,08:39:25
37.41335,110.785316,0,2470,39837.3607175926,2009-01-24,08:39:26
37.413312,110.785407,0,2471,39837.3607291667,2009-01-24,08:39:27
37.413279,110.785491,0,2473,39837.3607407407,2009-01-24,08:39:28
37.413254,110.785561,0,2475,39837.3607523148,2009-01-24,08:39:29
37.413233,110.785625,0,2477,39837.3607638889,2009-01-24,08:39:30
37.413207,110.785673,0,2479,39837.360775463,2009-01-24,08:39:31
37.413162,110.785748,0,2483,39837.3607986111,2009-01-24,08:39:33
37.413144,110.785803,0,2489,39837.3608333333,2009-01-24,08:39:36
37.413191,110.785814,0,2496,39837.3608680556,2009-01-24,08:39:39
37.413279,110.785777,0,2501,39837.3608912037,2009-01-24,08:39:41
37.41334,110.785745,0,2503,39837.3609027778,2009-01-24,08:39:42
37.413401,110.785704,0,2505,39837.3609143518,2009-01-24,08:39:43
37.413466,110.785656,0,2508,39837.3609259259,2009-01-24,08:39:44
37.413527,110.785614,0,2510,39837.3609375,2009-01-24,08:39:45
37.413502,110.785538,0,2513,39837.3609490741,2009-01-24,08:39:46
37.413514,110.785467,0,2519,39837.3609722222,2009-01-24,08:39:48
37.413558,110.785405,0,2522,39837.3609837963,2009-01-24,08:39:49
37.413603,110.785383,0,2530,39837.3610185185,2009-01-24,08:39:52
37.413645,110.785359,0,2535,39837.3610416667,2009-01-24,08:39:54
37.413713,110.785333,0,2541,39837.3610648148,2009-01-24,08:39:56
37.413773,110.78532,0,2543,39837.361087963,2009-01-24,08:39:58
37.413827,110.785322,0,2548,39837.3611111111,2009-01-24,08:40:00
37.413875,110.785293,0,2552,39837.3611342593,2009-01-24,08:40:02
37.413911,110.785247,0,2556,39837.3611574074,2009-01-24,08:40:04
37.413946,110.785221,0,2567,39837.3612152778,2009-01-24,08:40:09
37.413957,110.785237,0,2585,39837.3612731481,2009-01-24,08:40:14
37.413963,110.785273,0,2599,39837.3613310185,2009-01-24,08:40:19
37.413994,110.785303,0,2607,39837.3613888889,2009-01-24,08:40:24
37.414011,110.785353,0,2615,39837.3614467593,2009-01-24,08:40:29
37.41402,110.78542,0,2622,39837.3614930556,2009-01-24,08:40:33
37.414027,110.785393,0,2630,39837.3615509259,2009-01-24,08:40:38
37.414035,110.785331,0,2632,39837.3615625,2009-01-24,08:40:39
37.413973,110.785297,0,2637,39837.3615972222,2009-01-24,08:40:42
37.413926,110.785291,0,2638,39837.3616087963,2009-01-24,08:40:43
37.413904,110.785275,0,2604,39837.3616435185,2009-01-24,08:40:46
37.413891,110.785287,0,2600,39837.3617013889,2009-01-24,08:40:51
37.413876,110.785313,0,2591,39837.3617592593,2009-01-24,08:40:56
37.413901,110.785298,0,2583,39837.3618171296,2009-01-24,08:41:01
37.413889,110.785313,0,2574,39837.361875,2009-01-24,08:41:06
37.413883,110.785234,0,2550,39837.3618865741,2009-01-24,08:41:07
37.413886,110.785198,0,2529,39837.3618981481,2009-01-24,08:41:08
37.413893,110.785161,0,2513,39837.3619097222,2009-01-24,08:41:09
37.413884,110.785188,0,2514,39837.3619675926,2009-01-24,08:41:14
37.413849,110.78518,0,2507,39837.362025463,2009-01-24,08:41:19
37.413884,110.785162,0,2503,39837.3620833333,2009-01-24,08:41:24
37.413882,110.785181,0,2500,39837.3621412037,2009-01-24,08:41:29
37.413861,110.78524,0,2496,39837.3621990741,2009-01-24,08:41:34
37.413877,110.7853,0,2492,39837.3622453704,2009-01-24,08:41:38
37.413854,110.785352,0,2491,39837.3622916667,2009-01-24,08:41:42
37.413818,110.785402,0,2489,39837.362337963,2009-01-24,08:41:46
37.413776,110.785425,0,2488,39837.3623842593,2009-01-24,08:41:50
37.41374,110.78544,0,2485,39837.3624421296,2009-01-24,08:41:55
37.413711,110.785427,0,2482,39837.3625,2009-01-24,08:42:00
37.413666,110.785428,0,2480,39837.3625578704,2009-01-24,08:42:05
37.413614,110.785396,0,2478,39837.3626157407,2009-01-24,08:42:10
37.413569,110.785363,0,2475,39837.3626736111,2009-01-24,08:42:15
37.413522,110.785349,0,2475,39837.3627314815,2009-01-24,08:42:20
37.413477,110.785324,0,2474,39837.3627893519,2009-01-24,08:42:25
37.413441,110.785275,0,2473,39837.3628356481,2009-01-24,08:42:29
37.413384,110.785247,0,2472,39837.3628819444,2009-01-24,08:42:33
37.413343,110.785236,0,2473,39837.3629398148,2009-01-24,08:42:38
37.413305,110.785229,0,2473,39837.3629976852,2009-01-24,08:42:43
37.413267,110.785228,0,2474,39837.3630555556,2009-01-24,08:42:48
37.41322,110.785273,0,2475,39837.3631134259,2009-01-24,08:42:53
37.413173,110.785311,0,2475,39837.3631481482,2009-01-24,08:42:56
37.413166,110.785337,0,2476,39837.3632060185,2009-01-24,08:43:01
37.412894,110.785298,0,2646,39837.3645023148,2009-01-24,08:44:53
37.413023,110.78524,0,2665,39837.364525463,2009-01-24,08:44:55
37.413188,110.785137,0,2602,39837.364537037,2009-01-24,08:44:56
37.4134,110.78517,0,2467,39837.3645486111,2009-01-24,08:44:57
37.413443,110.78512,0,2475,39837.3645601852,2009-01-24,08:44:58
37.413503,110.785125,0,2477,39837.3645949074,2009-01-24,08:45:01
37.413652,110.785127,0,2461,39837.3646180556,2009-01-24,08:45:03
37.413654,110.785167,0,2447,39837.3646296296,2009-01-24,08:45:04
37.413665,110.785183,0,2432,39837.3646643519,2009-01-24,08:45:07
37.413719,110.78515,0,2426,39837.3647106481,2009-01-24,08:45:11
37.413774,110.785128,0,2417,39837.3647453704,2009-01-24,08:45:14
37.41381,110.785099,0,2406,39837.3647800926,2009-01-24,08:45:17
37.413855,110.785086,0,2400,39837.3648148148,2009-01-24,08:45:20
37.413908,110.785081,0,2394,39837.364849537,2009-01-24,08:45:23
37.413942,110.785081,0,2393,39837.3649074074,2009-01-24,08:45:28
37.413993,110.785064,0,2386,39837.3649421296,2009-01-24,08:45:31
37.414009,110.785081,0,2367,39837.365,2009-01-24,08:45:36
37.414025,110.78506,0,2361,39837.3650578704,2009-01-24,08:45:41
37.414051,110.785091,0,2358,39837.3651157407,2009-01-24,08:45:46
37.414056,110.785091,0,2361,39837.3651736111,2009-01-24,08:45:51
37.414056,110.785098,0,2360,39837.3652314815,2009-01-24,08:45:56
37.414056,110.785098,0,2360,39837.3652662037,2009-01-24,08:45:59
37.41405,110.785106,0,2360,39837.3652893519,2009-01-24,08:46:01
37.414042,110.785116,0,2361,39837.3653472222,2009-01-24,08:46:06
37.414063,110.78506,0,2360,39837.3654050926,2009-01-24,08:46:11
37.414113,110.785017,0,2359,39837.3654513889,2009-01-24,08:46:15
37.414142,110.78499,0,2349,39837.3654976852,2009-01-24,08:46:19
37.414187,110.784961,0,2348,39837.3655555556,2009-01-24,08:46:24
37.414218,110.784964,0,2346,39837.3656134259,2009-01-24,08:46:29
37.414233,110.784993,0,2346,39837.3656712963,2009-01-24,08:46:34
37.414244,110.784996,0,2345,39837.3657291667,2009-01-24,08:46:39
37.414245,110.784985,0,2344,39837.365787037,2009-01-24,08:46:44
37.414255,110.784947,0,2344,39837.3658449074,2009-01-24,08:46:49
37.414309,110.784908,0,2344,39837.3659027778,2009-01-24,08:46:54
37.414328,110.784865,0,2344,39837.3659606481,2009-01-24,08:46:59
37.414329,110.78482,0,2343,39837.3660185185,2009-01-24,08:47:04
37.414303,110.78545,0,2345,39837.3670138889,2009-01-24,08:48:30
37.414304,110.785004,0,2345,39837.3670601852,2009-01-24,08:48:34
37.41432,110.784812,0,2345,39837.3670717593,2009-01-24,08:48:35
37.414318,110.784902,0,2346,39837.3670833333,2009-01-24,08:48:36
37.414298,110.784958,0,2347,39837.3670949074,2009-01-24,08:48:37
37.414276,110.78495,0,2346,39837.3671527778,2009-01-24,08:48:42
37.414265,110.784967,0,2345,39837.3672106481,2009-01-24,08:48:47
37.414257,110.784957,0,2345,39837.3672685185,2009-01-24,08:48:52
37.414246,110.78497,0,2344,39837.3673263889,2009-01-24,08:48:57
37.414247,110.785,0,2345,39837.3673842593,2009-01-24,08:49:02
37.414249,110.785003,0,2345,39837.3674421296,2009-01-24,08:49:07
37.414243,110.785001,0,2345,39837.3675,2009-01-24,08:49:12
37.414243,110.785001,0,2345,39837.3675347222,2009-01-24,08:49:15
37.414245,110.784996,0,2345,39837.3675578704,2009-01-24,08:49:17
37.414235,110.784972,0,2344,39837.3676157407,2009-01-24,08:49:22
37.414247,110.784941,0,2344,39837.3676736111,2009-01-24,08:49:27
37.414235,110.784933,0,2344,39837.3677314815,2009-01-24,08:49:32
37.414235,110.784933,0,2344,39837.3677662037,2009-01-24,08:49:35
37.414229,110.78493,0,2344,39837.3677893518,2009-01-24,08:49:37
37.414237,110.784919,0,2344,39837.3678472222,2009-01-24,08:49:42
37.414254,110.784873,0,2343,39837.3679050926,2009-01-24,08:49:47
37.414261,110.784843,0,2343,39837.367962963,2009-01-24,08:49:52
37.414267,110.784825,0,2343,39837.3680208333,2009-01-24,08:49:57
37.414298,110.784812,0,2343,39837.3680787037,2009-01-24,08:50:02
37.414246,110.784721,0,2343,39837.3681018518,2009-01-24,08:50:04
37.414204,110.78475,0,2343,39837.3681134259,2009-01-24,08:50:05
37.414177,110.784877,0,2346,39837.3681597222,2009-01-24,08:50:09
37.414164,110.784941,0,2349,39837.3681944444,2009-01-24,08:50:12
37.414132,110.784929,0,2349,39837.3682523148,2009-01-24,08:50:17
37.414108,110.784949,0,2348,39837.3683101852,2009-01-24,08:50:22
37.414132,110.785025,0,2345,39837.3683564815,2009-01-24,08:50:26
37.414095,110.785069,0,2349,39837.3684027778,2009-01-24,08:50:30
37.414099,110.78504,0,2343,39837.3684606481,2009-01-24,08:50:35
37.414117,110.785037,0,2342,39837.3685185185,2009-01-24,08:50:40
37.414138,110.785039,0,2342,39837.3685763889,2009-01-24,08:50:45
37.414158,110.78505,0,2341,39837.3686342593,2009-01-24,08:50:50
37.414137,110.785051,0,2342,39837.3686921296,2009-01-24,08:50:55
37.414114,110.785056,0,2342,39837.36875,2009-01-24,08:51:00
37.414109,110.785065,0,2342,39837.3688078704,2009-01-24,08:51:05
37.414124,110.785099,0,2342,39837.3688657407,2009-01-24,08:51:10
37.41413,110.785132,0,2341,39837.3689236111,2009-01-24,08:51:15
37.414063,110.785178,0,2341,39837.3689467593,2009-01-24,08:51:17
37.414022,110.785201,0,2341,39837.3689583333,2009-01-24,08:51:18
37.413976,110.785226,0,2341,39837.3689814815,2009-01-24,08:51:20
37.413929,110.785257,0,2342,39837.3690162037,2009-01-24,08:51:23
37.413895,110.785313,0,2343,39837.3690509259,2009-01-24,08:51:26
37.413862,110.785367,0,2342,39837.3690972222,2009-01-24,08:51:30
37.413828,110.785412,0,2343,39837.3691435185,2009-01-24,08:51:34
37.413793,110.785461,0,2343,39837.3691898148,2009-01-24,08:51:38
37.413763,110.785503,0,2342,39837.369224537,2009-01-24,08:51:41
37.413712,110.785519,0,2339,39837.3692824074,2009-01-24,08:51:46
37.413704,110.785557,0,2335,39837.3693402778,2009-01-24,08:51:51
37.413671,110.78557,0,2332,39837.3693981481,2009-01-24,08:51:56
37.413646,110.785541,0,2331,39837.3694560185,2009-01-24,08:52:01
37.413612,110.785502,0,2331,39837.3694791667,2009-01-24,08:52:03
37.413589,110.785411,0,2332,39837.3695023148,2009-01-24,08:52:05
37.413583,110.785349,0,2335,39837.369525463,2009-01-24,08:52:07
37.413584,110.785263,0,2335,39837.3695486111,2009-01-24,08:52:09
37.413584,110.785204,0,2337,39837.3695717593,2009-01-24,08:52:11
37.413576,110.785138,0,2341,39837.3696064815,2009-01-24,08:52:14
37.413558,110.78508,0,2342,39837.3696296296,2009-01-24,08:52:16
37.413529,110.785016,0,2343,39837.3696643518,2009-01-24,08:52:19
37.413518,110.78494,0,2344,39837.3697106481,2009-01-24,08:52:23
37.413511,110.784875,0,2344,39837.3697453704,2009-01-24,08:52:26
37.413515,110.784804,0,2345,39837.3697916667,2009-01-24,08:52:30
37.413522,110.784735,0,2346,39837.369837963,2009-01-24,08:52:34
37.413554,110.784688,0,2346,39837.3698726852,2009-01-24,08:52:37
37.413582,110.784694,0,2345,39837.3699305556,2009-01-24,08:52:42
37.413631,110.784701,0,2343,39837.3699652778,2009-01-24,08:52:45
37.413673,110.784737,0,2339,39837.3700231481,2009-01-24,08:52:50
37.413633,110.784803,0,2337,39837.3700578704,2009-01-24,08:52:53
37.413596,110.78484,0,2337,39837.3700694444,2009-01-24,08:52:54
37.413551,110.78488,0,2336,39837.3700810185,2009-01-24,08:52:55
37.413506,110.78492,0,2336,39837.3700925926,2009-01-24,08:52:56
37.413465,110.784963,0,2335,39837.3701041667,2009-01-24,08:52:57
37.413423,110.785029,0,2334,39837.3701273148,2009-01-24,08:52:59
37.413376,110.785097,0,2333,39837.370150463,2009-01-24,08:53:01
37.413342,110.785163,0,2332,39837.3701736111,2009-01-24,08:53:03
37.4133,110.785208,0,2331,39837.3701851852,2009-01-24,08:53:04
37.413254,110.78527,0,2330,39837.3702083333,2009-01-24,08:53:06
37.413317,110.785225,0,2329,39837.3702199074,2009-01-24,08:53:07
37.413381,110.78519,0,2328,39837.3702430556,2009-01-24,08:53:09
37.413395,110.785205,0,2326,39837.3703009259,2009-01-24,08:53:14
37.413416,110.785217,0,2325,39837.3703587963,2009-01-24,08:53:19
37.413429,110.785217,0,2324,39837.3704166667,2009-01-24,08:53:24
37.413415,110.785218,0,2324,39837.370474537,2009-01-24,08:53:29
37.413404,110.785224,0,2324,39837.3705324074,2009-01-24,08:53:34
37.413352,110.785199,0,2325,39837.3705787037,2009-01-24,08:53:38
37.413333,110.785157,0,2327,39837.3706365741,2009-01-24,08:53:43
37.413297,110.785164,0,2330,39837.3706944444,2009-01-24,08:53:48
37.413276,110.785157,0,2335,39837.3707523148,2009-01-24,08:53:53
37.413242,110.785129,0,2340,39837.3708101852,2009-01-24,08:53:58
37.413243,110.785118,0,2341,39837.3708680556,2009-01-24,08:54:03
37.413205,110.78513,0,2339,39837.3709259259,2009-01-24,08:54:08
37.413219,110.785124,0,2335,39837.3709837963,2009-01-24,08:54:13
37.413258,110.785117,0,2329,39837.3710416667,2009-01-24,08:54:18
37.413232,110.785129,0,2329,39837.371099537,2009-01-24,08:54:23
37.413266,110.78512,0,2329,39837.3711574074,2009-01-24,08:54:28
37.413306,110.785101,0,2328,39837.3712152778,2009-01-24,08:54:33
37.413359,110.785069,0,2328,39837.3712615741,2009-01-24,08:54:37
37.413415,110.785043,0,2327,39837.3712962963,2009-01-24,08:54:40
37.413479,110.785025,0,2328,39837.3713310185,2009-01-24,08:54:43
37.41349,110.785038,0,2331,39837.3713888889,2009-01-24,08:54:48
37.413497,110.785064,0,2332,39837.3714467593,2009-01-24,08:54:53
37.413532,110.785089,0,2332,39837.3715046296,2009-01-24,08:54:58
37.413519,110.785127,0,2331,39837.3715625,2009-01-24,08:55:03
37.413488,110.785094,0,2330,39837.3716203704,2009-01-24,08:55:08
37.413476,110.785053,0,2328,39837.3716782407,2009-01-24,08:55:13
37.413509,110.785015,0,2325,39837.3717361111,2009-01-24,08:55:18
37.413565,110.784988,0,2324,39837.3717708333,2009-01-24,08:55:21
37.413606,110.784958,0,2324,39837.3718287037,2009-01-24,08:55:26
37.413567,110.784963,0,2325,39837.3718865741,2009-01-24,08:55:31
37.413519,110.784982,0,2326,39837.3719097222,2009-01-24,08:55:33
37.413504,110.784973,0,2325,39837.3719675926,2009-01-24,08:55:38
37.41348,110.78498,0,2326,39837.372025463,2009-01-24,08:55:43
37.413487,110.78496,0,2329,39837.3720833333,2009-01-24,08:55:48
37.413477,110.784974,0,2330,39837.3721412037,2009-01-24,08:55:53
37.41347,110.785001,0,2329,39837.3721990741,2009-01-24,08:55:58
37.413429,110.785024,0,2327,39837.3722453704,2009-01-24,08:56:02
37.41339,110.78504,0,2326,39837.3723032407,2009-01-24,08:56:07
37.413384,110.785083,0,2327,39837.3723611111,2009-01-24,08:56:12
37.413382,110.785136,0,2330,39837.3724189815,2009-01-24,08:56:17
37.413427,110.785128,0,2338,39837.3724768519,2009-01-24,08:56:22
37.413458,110.785119,0,2344,39837.3725347222,2009-01-24,08:56:27
37.413472,110.785116,0,2347,39837.3725925926,2009-01-24,08:56:32
37.413426,110.785138,0,2353,39837.3726388889,2009-01-24,08:56:36
37.41335,110.785177,0,2358,39837.372662037,2009-01-24,08:56:38
37.413273,110.785221,0,2363,39837.3726851852,2009-01-24,08:56:40
37.413228,110.785247,0,2366,39837.3726967593,2009-01-24,08:56:41
37.413184,110.785274,0,2370,39837.3727083333,2009-01-24,08:56:42
37.413135,110.785303,0,2374,39837.3727199074,2009-01-24,08:56:43
37.413087,110.785335,0,2378,39837.3727314815,2009-01-24,08:56:44
37.413034,110.78537,0,2383,39837.3727430556,2009-01-24,08:56:45
37.412978,110.785407,0,2388,39837.3727546296,2009-01-24,08:56:46
37.412917,110.785445,0,2394,39837.3727662037,2009-01-24,08:56:47
37.41285,110.785487,0,2400,39837.3727777778,2009-01-24,08:56:48
37.412786,110.785529,0,2406,39837.3727893519,2009-01-24,08:56:49
37.412723,110.785575,0,2413,39837.3728009259,2009-01-24,08:56:50
37.412658,110.785623,0,2421,39837.3728125,2009-01-24,08:56:51
37.412591,110.785672,0,2428,39837.3728240741,2009-01-24,08:56:52
37.412523,110.785721,0,2435,39837.3728356481,2009-01-24,08:56:53
37.412451,110.785773,0,2443,39837.3728472222,2009-01-24,08:56:54
37.41238,110.785827,0,2452,39837.3728587963,2009-01-24,08:56:55
37.412307,110.785885,0,2461,39837.3728703704,2009-01-24,08:56:56
37.412231,110.785945,0,2457,39837.3728819444,2009-01-24,08:56:57
37.412151,110.786009,0,2465,39837.3728935185,2009-01-24,08:56:58
37.412066,110.786076,0,2472,39837.3729050926,2009-01-24,08:56:59
37.411981,110.786144,0,2479,39837.3729166667,2009-01-24,08:57:00
37.411909,110.786203,0,2486,39837.3729282407,2009-01-24,08:57:01
37.411832,110.786265,0,2492,39837.3729398148,2009-01-24,08:57:02
37.411749,110.786326,0,2499,39837.3729513889,2009-01-24,08:57:03
37.41171,110.786356,0,2504,39837.372962963,2009-01-24,08:57:04
37.411743,110.786328,0,2517,39837.3730092593,2009-01-24,08:57:08
37.411796,110.786287,0,2523,39837.3730324074,2009-01-24,08:57:10
37.411884,110.786216,0,2528,39837.3730555556,2009-01-24,08:57:12
37.41194,110.786176,0,2530,39837.3730671296,2009-01-24,08:57:13
37.411901,110.786183,0,2544,39837.3731134259,2009-01-24,08:57:17
37.411862,110.786219,0,2549,39837.3731365741,2009-01-24,08:57:19
37.411838,110.786267,0,2555,39837.3731597222,2009-01-24,08:57:21
37.411832,110.786321,0,2562,39837.3731944444,2009-01-24,08:57:24
37.411861,110.786313,0,2571,39837.3732523148,2009-01-24,08:57:29
37.411873,110.786345,0,2581,39837.3733101852,2009-01-24,08:57:34
37.411885,110.78639,0,2594,39837.3733680556,2009-01-24,08:57:39
37.411883,110.786429,0,2609,39837.3734259259,2009-01-24,08:57:44
37.4119,110.786463,0,2625,39837.3734837963,2009-01-24,08:57:49
37.411951,110.786451,0,2630,39837.3735069444,2009-01-24,08:57:51
37.412023,110.786432,0,2631,39837.3735300926,2009-01-24,08:57:53
37.412071,110.786428,0,2633,39837.3735532407,2009-01-24,08:57:55
37.412121,110.786418,0,2637,39837.3735763889,2009-01-24,08:57:57
37.41211,110.786414,0,2640,39837.3736342593,2009-01-24,08:58:02
37.412179,110.786334,0,2638,39837.3736574074,2009-01-24,08:58:04
37.412251,110.786291,0,2637,39837.3736689815,2009-01-24,08:58:05
37.412293,110.786247,0,2636,39837.3737037037,2009-01-24,08:58:08
37.412344,110.786229,0,2638,39837.3737615741,2009-01-24,08:58:13
37.412492,110.786101,0,2639,39837.3737962963,2009-01-24,08:58:16
37.412564,110.786035,0,2638,39837.3738078704,2009-01-24,08:58:17
37.412618,110.785981,0,2637,39837.3738194444,2009-01-24,08:58:18
37.412678,110.785919,0,2638,39837.3738310185,2009-01-24,08:58:19
37.41272,110.78587,0,2638,39837.3738425926,2009-01-24,08:58:20
37.412768,110.78582,0,2635,39837.3738657407,2009-01-24,08:58:22
37.412826,110.785762,0,2631,39837.3738888889,2009-01-24,08:58:24
37.412865,110.785722,0,2627,39837.3739236111,2009-01-24,08:58:27
37.412912,110.785704,0,2622,39837.3739583333,2009-01-24,08:58:30
37.412932,110.785657,0,2617,39837.3740162037,2009-01-24,08:58:35
37.412929,110.785678,0,2613,39837.3740740741,2009-01-24,08:58:40
37.412908,110.785688,0,2619,39837.3741319444,2009-01-24,08:58:45
37.414166,110.785647,0,2697,39837.3746527778,2009-01-24,08:59:30
37.413315,110.785561,0,2446,39837.3746759259,2009-01-24,08:59:32
37.413321,110.785506,0,2428,39837.3746875,2009-01-24,08:59:33
37.413371,110.785436,0,2412,39837.3746990741,2009-01-24,08:59:34
37.41339,110.7854,0,2399,39837.3747106481,2009-01-24,08:59:35
37.413422,110.785381,0,2375,39837.3747337963,2009-01-24,08:59:37
37.413518,110.78533,0,2368,39837.3747453704,2009-01-24,08:59:38
37.413472,110.785311,0,2372,39837.3747800926,2009-01-24,08:59:41
37.413401,110.78535,0,2424,39837.3748032407,2009-01-24,08:59:43
37.413367,110.785378,0,2456,39837.3748148148,2009-01-24,08:59:44
37.413344,110.78539,0,2479,39837.3748263889,2009-01-24,08:59:45
37.413326,110.785396,0,2497,39837.374837963,2009-01-24,08:59:46
37.413313,110.785405,0,2525,39837.3748611111,2009-01-24,08:59:48
37.413329,110.78541,0,2543,39837.3748842593,2009-01-24,08:59:50
37.413356,110.785413,0,2558,39837.3749074074,2009-01-24,08:59:52
37.413437,110.785483,0,2580,39837.3749537037,2009-01-24,08:59:56
37.410664,110.787351,0,2418,39837.375625,2009-01-24,09:00:54
37.412586,110.785936,0,2506,39837.3756481481,2009-01-24,09:00:56
37.412721,110.785818,0,2502,39837.3756597222,2009-01-24,09:00:57
37.412754,110.785773,0,2491,39837.3756712963,2009-01-24,09:00:58
37.412793,110.785727,0,2483,39837.3756828704,2009-01-24,09:00:59
37.412792,110.785681,0,2468,39837.3757060185,2009-01-24,09:01:01
37.412812,110.785624,0,2449,39837.3757291667,2009-01-24,09:01:03
37.412902,110.785551,0,2438,39837.3757523148,2009-01-24,09:01:05
37.412911,110.785532,0,2421,39837.375775463,2009-01-24,09:01:07
37.412959,110.785506,0,2417,39837.3758217593,2009-01-24,09:01:11
37.413014,110.785477,0,2415,39837.3758333333,2009-01-24,09:01:12
37.413062,110.785464,0,2413,39837.3758449074,2009-01-24,09:01:13
37.41312,110.785435,0,2411,39837.3758564815,2009-01-24,09:01:14
37.413181,110.785436,0,2411,39837.3759027778,2009-01-24,09:01:18
37.413238,110.785437,0,2401,39837.3759375,2009-01-24,09:01:21
37.413268,110.785431,0,2397,39837.3759953704,2009-01-24,09:01:26
37.413273,110.785456,0,2397,39837.3760532407,2009-01-24,09:01:31
37.413291,110.785444,0,2391,39837.3761111111,2009-01-24,09:01:36
37.413336,110.785432,0,2393,39837.3761574074,2009-01-24,09:01:40
37.413337,110.785422,0,2394,39837.3762152778,2009-01-24,09:01:45
37.413346,110.785393,0,2390,39837.3762731481,2009-01-24,09:01:50
37.41336,110.785382,0,2387,39837.3763310185,2009-01-24,09:01:55
37.41336,110.785382,0,2387,39837.3763657407,2009-01-24,09:01:58
37.41336,110.785374,0,2387,39837.3763888889,2009-01-24,09:02:00
37.413349,110.785375,0,2387,39837.3764467593,2009-01-24,09:02:05
37.413346,110.785371,0,2387,39837.3765046296,2009-01-24,09:02:10
37.413346,110.785371,0,2387,39837.3765393518,2009-01-24,09:02:13
37.413347,110.785368,0,2387,39837.3765625,2009-01-24,09:02:15
37.413323,110.785332,0,2384,39837.3766203704,2009-01-24,09:02:20
37.413293,110.785293,0,2380,39837.3766782407,2009-01-24,09:02:25
37.413296,110.785263,0,2374,39837.3767361111,2009-01-24,09:02:30
37.413327,110.785213,0,2366,39837.3767939815,2009-01-24,09:02:35
37.41336,110.785152,0,2358,39837.3768287037,2009-01-24,09:02:38
37.413389,110.785084,0,2356,39837.3768518518,2009-01-24,09:02:40
37.413408,110.784992,0,2351,39837.3768865741,2009-01-24,09:02:43
37.413457,110.7849,0,2349,39837.3769097222,2009-01-24,09:02:45
37.413488,110.784853,0,2348,39837.3769212963,2009-01-24,09:02:46
37.413538,110.78481,0,2347,39837.3769328704,2009-01-24,09:02:47
37.41359,110.784767,0,2346,39837.3769444444,2009-01-24,09:02:48
37.413643,110.784724,0,2345,39837.3769560185,2009-01-24,09:02:49
37.413719,110.78468,0,2344,39837.3769675926,2009-01-24,09:02:50
37.413794,110.784627,0,2343,39837.3769791667,2009-01-24,09:02:51
37.413951,110.783167,0,2346,39837.3770949074,2009-01-24,09:03:01
37.4139,110.783067,0,2347,39837.3771180556,2009-01-24,09:03:03
37.413935,110.783012,0,2352,39837.3771759259,2009-01-24,09:03:08
37.413922,110.782947,0,2354,39837.3771990741,2009-01-24,09:03:10
37.413914,110.78288,0,2359,39837.3772569444,2009-01-24,09:03:15
37.413811,110.782952,0,2292,39837.3772800926,2009-01-24,09:03:17
37.413808,110.783,0,2302,39837.3773263889,2009-01-24,09:03:21
37.413882,110.783094,0,2318,39837.3773611111,2009-01-24,09:03:24
37.413891,110.783147,0,2322,39837.3774074074,2009-01-24,09:03:28
37.41387,110.783181,0,2326,39837.3774652778,2009-01-24,09:03:33
37.41387,110.783181,0,2326,39837.3775,2009-01-24,09:03:36
37.413867,110.783181,0,2313,39837.3775231481,2009-01-24,09:03:38
37.413877,110.783229,0,2305,39837.3775578704,2009-01-24,09:03:41
37.413918,110.783286,0,2304,39837.3775925926,2009-01-24,09:03:44
37.41397,110.783295,0,2308,39837.3776388889,2009-01-24,09:03:48
37.413917,110.78332,0,2320,39837.3776851852,2009-01-24,09:03:52
37.413863,110.78334,0,2325,39837.3777083333,2009-01-24,09:03:54
37.413787,110.783364,0,2330,39837.3777314815,2009-01-24,09:03:56
37.413748,110.783336,0,2335,39837.3777546296,2009-01-24,09:03:58
37.413711,110.783299,0,2340,39837.3777777778,2009-01-24,09:04:00
37.413656,110.78326,0,2344,39837.3778009259,2009-01-24,09:04:02
37.413555,110.783237,0,2350,39837.3778240741,2009-01-24,09:04:04
37.413476,110.783237,0,2353,39837.3778356481,2009-01-24,09:04:05
37.413377,110.783242,0,2357,39837.3778472222,2009-01-24,09:04:06
37.413253,110.783264,0,2360,39837.3778587963,2009-01-24,09:04:07
37.413126,110.783284,0,2363,39837.3778703704,2009-01-24,09:04:08
37.412975,110.783318,0,2367,39837.3778819444,2009-01-24,09:04:09
37.41282,110.783352,0,2371,39837.3778935185,2009-01-24,09:04:10
37.412624,110.783401,0,2375,39837.3779050926,2009-01-24,09:04:11
37.412426,110.783449,0,2379,39837.3779166667,2009-01-24,09:04:12
37.412251,110.783472,0,2383,39837.3779282407,2009-01-24,09:04:13
37.412063,110.783494,0,2387,39837.3779398148,2009-01-24,09:04:14
37.411889,110.783507,0,2392,39837.3779513889,2009-01-24,09:04:15
37.41173,110.783513,0,2396,39837.377962963,2009-01-24,09:04:16
37.411574,110.783519,0,2401,39837.377974537,2009-01-24,09:04:17
37.411451,110.783499,0,2405,39837.3779861111,2009-01-24,09:04:18
37.411341,110.783472,0,2408,39837.3779976852,2009-01-24,09:04:19
37.411252,110.783438,0,2412,39837.3780092593,2009-01-24,09:04:20
37.411165,110.7834,0,2415,39837.3780208333,2009-01-24,09:04:21
37.411094,110.783353,0,2419,39837.3780324074,2009-01-24,09:04:22
37.413664,110.779532,0,2363,39837.3782291667,2009-01-24,09:04:39
37.41381,110.779278,0,2359,39837.3782407407,2009-01-24,09:04:40
37.413816,110.779158,0,2363,39837.3782523148,2009-01-24,09:04:41
37.413822,110.779036,0,2366,39837.3782638889,2009-01-24,09:04:42
37.413829,110.778916,0,2369,39837.378275463,2009-01-24,09:04:43
37.413836,110.778775,0,2372,39837.378287037,2009-01-24,09:04:44
37.413851,110.778641,0,2375,39837.3782986111,2009-01-24,09:04:45
37.413868,110.778511,0,2378,39837.3783101852,2009-01-24,09:04:46
37.413894,110.778391,0,2381,39837.3783217593,2009-01-24,09:04:47
37.413921,110.778273,0,2385,39837.3783333333,2009-01-24,09:04:48
37.414016,110.778074,0,2383,39837.3783449074,2009-01-24,09:04:49
37.414041,110.777947,0,2386,39837.3783564815,2009-01-24,09:04:50
37.414065,110.777822,0,2389,39837.3783680556,2009-01-24,09:04:51
37.414095,110.777682,0,2392,39837.3783796296,2009-01-24,09:04:52
37.414119,110.777552,0,2394,39837.3783912037,2009-01-24,09:04:53
37.414135,110.777436,0,2396,39837.3784027778,2009-01-24,09:04:54
37.414225,110.777263,0,2395,39837.3784143519,2009-01-24,09:04:55
37.414286,110.777106,0,2396,39837.3784259259,2009-01-24,09:04:56
37.414334,110.776967,0,2398,39837.3784375,2009-01-24,09:04:57
37.414377,110.776824,0,2399,39837.3784490741,2009-01-24,09:04:58
37.414412,110.776687,0,2400,39837.3784606481,2009-01-24,09:04:59
37.414437,110.776555,0,2401,39837.3784722222,2009-01-24,09:05:00
37.414462,110.776425,0,2402,39837.3784837963,2009-01-24,09:05:01
37.414484,110.776303,0,2404,39837.3784953704,2009-01-24,09:05:02
37.414495,110.776176,0,2406,39837.3785069444,2009-01-24,09:05:03
37.414497,110.776045,0,2409,39837.3785185185,2009-01-24,09:05:04
37.414499,110.77591,0,2411,39837.3785300926,2009-01-24,09:05:05
37.414503,110.775764,0,2414,39837.3785416667,2009-01-24,09:05:06
37.414503,110.775626,0,2417,39837.3785532407,2009-01-24,09:05:07
37.414502,110.775498,0,2420,39837.3785648148,2009-01-24,09:05:08
37.414497,110.775394,0,2407,39837.3785763889,2009-01-24,09:05:09
37.414491,110.775279,0,2407,39837.378587963,2009-01-24,09:05:10
37.414484,110.775163,0,2407,39837.378599537,2009-01-24,09:05:11
37.414467,110.775044,0,2408,39837.3786111111,2009-01-24,09:05:12
37.414451,110.774933,0,2408,39837.3786226852,2009-01-24,09:05:13
37.414438,110.774823,0,2409,39837.3786342593,2009-01-24,09:05:14
37.414419,110.7747,0,2412,39837.3786458333,2009-01-24,09:05:15
37.414398,110.774574,0,2414,39837.3786574074,2009-01-24,09:05:16
37.414372,110.774447,0,2417,39837.3786689815,2009-01-24,09:05:17
37.414332,110.77432,0,2419,39837.3786805556,2009-01-24,09:05:18
37.41429,110.774193,0,2421,39837.3786921296,2009-01-24,09:05:19
37.414246,110.774067,0,2422,39837.3787037037,2009-01-24,09:05:20
37.414199,110.773944,0,2423,39837.3787152778,2009-01-24,09:05:21
37.414154,110.773826,0,2423,39837.3787268519,2009-01-24,09:05:22
37.414115,110.773712,0,2424,39837.3787384259,2009-01-24,09:05:23
37.414079,110.773598,0,2425,39837.37875,2009-01-24,09:05:24
37.414044,110.773486,0,2425,39837.3787615741,2009-01-24,09:05:25
37.414015,110.773372,0,2426,39837.3787731482,2009-01-24,09:05:26
37.413984,110.773256,0,2426,39837.3787847222,2009-01-24,09:05:27
37.413955,110.77314,0,2426,39837.3787962963,2009-01-24,09:05:28
37.413938,110.773016,0,2427,39837.3788078704,2009-01-24,09:05:29
37.413924,110.772891,0,2428,39837.3788194444,2009-01-24,09:05:30
37.413925,110.772764,0,2429,39837.3788310185,2009-01-24,09:05:31
37.413937,110.772648,0,2431,39837.3788425926,2009-01-24,09:05:32
37.41396,110.772544,0,2434,39837.3788541667,2009-01-24,09:05:33
37.413998,110.772454,0,2436,39837.3788657407,2009-01-24,09:05:34
37.414044,110.772372,0,2437,39837.3788773148,2009-01-24,09:05:35
37.414104,110.772307,0,2433,39837.3788888889,2009-01-24,09:05:36
37.41416,110.772233,0,2435,39837.378900463,2009-01-24,09:05:37
37.414217,110.772161,0,2437,39837.378912037,2009-01-24,09:05:38
37.414296,110.772112,0,2438,39837.3789236111,2009-01-24,09:05:39
37.414411,110.772113,0,2436,39837.3789351852,2009-01-24,09:05:40
37.414505,110.772084,0,2437,39837.3789467593,2009-01-24,09:05:41
37.414617,110.772062,0,2437,39837.3789583333,2009-01-24,09:05:42
37.414728,110.772038,0,2438,39837.3789699074,2009-01-24,09:05:43
37.414825,110.771978,0,2441,39837.3789814815,2009-01-24,09:05:44
37.414921,110.771917,0,2444,39837.3789930556,2009-01-24,09:05:45
37.415018,110.771857,0,2446,39837.3790046296,2009-01-24,09:05:46
37.415198,110.771786,0,2461,39837.3790162037,2009-01-24,09:05:47
37.415357,110.771717,0,2473,39837.3790277778,2009-01-24,09:05:48
37.415506,110.771649,0,2483,39837.3790393519,2009-01-24,09:05:49
37.415669,110.771613,0,2489,39837.3790509259,2009-01-24,09:05:50
37.415783,110.771571,0,2490,39837.3790625,2009-01-24,09:05:51
37.415894,110.771525,0,2491,39837.3790740741,2009-01-24,09:05:52
37.416039,110.771467,0,2499,39837.3790856482,2009-01-24,09:05:53
37.416127,110.771404,0,2502,39837.3790972222,2009-01-24,09:05:54
37.416209,110.771336,0,2505,39837.3791087963,2009-01-24,09:05:55
37.41633,110.771266,0,2514,39837.3791203704,2009-01-24,09:05:56
37.416409,110.771196,0,2517,39837.3791319444,2009-01-24,09:05:57
37.416493,110.771132,0,2521,39837.3791435185,2009-01-24,09:05:58
37.416576,110.77107,0,2524,39837.3791550926,2009-01-24,09:05:59
37.416663,110.771016,0,2528,39837.3791666667,2009-01-24,09:06:00
37.416753,110.770965,0,2532,39837.3791782407,2009-01-24,09:06:01
37.416841,110.770916,0,2536,39837.3791898148,2009-01-24,09:06:02
37.416934,110.770874,0,2541,39837.3792013889,2009-01-24,09:06:03
37.417026,110.770832,0,2545,39837.379212963,2009-01-24,09:06:04
37.417114,110.770791,0,2549,39837.379224537,2009-01-24,09:06:05
37.41721,110.770756,0,2554,39837.3792361111,2009-01-24,09:06:06
37.417304,110.770724,0,2558,39837.3792476852,2009-01-24,09:06:07
37.417399,110.770695,0,2562,39837.3792592593,2009-01-24,09:06:08
37.417486,110.770665,0,2566,39837.3792708333,2009-01-24,09:06:09
37.417566,110.770634,0,2571,39837.3792824074,2009-01-24,09:06:10
37.417642,110.770605,0,2575,39837.3792939815,2009-01-24,09:06:11
37.417713,110.770579,0,2580,39837.3793055556,2009-01-24,09:06:12
37.417781,110.770568,0,2585,39837.3793171296,2009-01-24,09:06:13
37.417844,110.770568,0,2589,39837.3793287037,2009-01-24,09:06:14
37.417896,110.770578,0,2594,39837.3793402778,2009-01-24,09:06:15
37.417924,110.770631,0,2604,39837.3793634259,2009-01-24,09:06:17
37.417907,110.770717,0,2614,39837.3793865741,2009-01-24,09:06:19
37.417942,110.770767,0,2624,39837.3794097222,2009-01-24,09:06:21
37.417971,110.770806,0,2635,39837.3794328704,2009-01-24,09:06:23
37.418,110.770855,0,2647,39837.3794560185,2009-01-24,09:06:25
37.417994,110.770904,0,2661,39837.3794791667,2009-01-24,09:06:27
37.418005,110.770933,0,2675,39837.3795023148,2009-01-24,09:06:29
37.41801,110.770958,0,2690,39837.379525463,2009-01-24,09:06:31
37.418001,110.770988,0,2706,39837.3795486111,2009-01-24,09:06:33
37.417957,110.770983,0,2719,39837.3795717593,2009-01-24,09:06:35
37.417884,110.771067,0,2671,39837.3795833333,2009-01-24,09:06:36
37.417453,110.77134,0,2696,39837.3796412037,2009-01-24,09:06:41
37.417424,110.771294,0,2698,39837.3796643519,2009-01-24,09:06:43
37.420542,110.767457,0,2843,39837.3819907407,2009-01-24,09:10:04
37.420229,110.768093,0,2570,39837.3820138889,2009-01-24,09:10:06
