# Supplementary material for: A location privacy protection method based on blockchain and threshold cryptography
Source: PLoS One. 2025 Jun 4;20(6):e0324551. doi: 10.1371/journal.pone.0324551 (PMC12136415; doi:10.1371/journal.pone.0324551)
Supplement: S1 File — (ZIP) [file pone.0324551.s001.zip › Data/002/Trajectory/20090125011404.plt]

Geolife trajectory
WGS 84
Altitude is in Feet
Reserved 3
0,2,255,My Track,0,0,2,8421376
0
37.415915,110.772018,0,2885,39838.0514351852,2009-01-25,01:14:04
37.41686,110.771971,0,2235,39838.0514930556,2009-01-25,01:14:09
37.416575,110.772073,0,2268,39838.0515046296,2009-01-25,01:14:10
37.416378,110.771941,0,2655,39838.0515162037,2009-01-25,01:14:11
37.416391,110.772125,0,2391,39838.0515277778,2009-01-25,01:14:12
37.416578,110.772081,0,2233,39838.0515393519,2009-01-25,01:14:13
37.416697,110.772065,0,2165,39838.0515509259,2009-01-25,01:14:14
37.416587,110.772035,0,2309,39838.0515625,2009-01-25,01:14:15
37.41662,110.772043,0,2285,39838.0515740741,2009-01-25,01:14:16
37.416639,110.772017,0,2325,39838.0515972222,2009-01-25,01:14:18
37.416662,110.771993,0,2307,39838.0516550926,2009-01-25,01:14:23
37.416622,110.771984,0,2327,39838.0517013889,2009-01-25,01:14:27
37.416582,110.771981,0,2344,39838.0517361111,2009-01-25,01:14:30
37.416547,110.771982,0,2357,39838.0517592593,2009-01-25,01:14:32
37.416547,110.771982,0,2357,39838.0517939815,2009-01-25,01:14:35
37.416542,110.771978,0,2360,39838.0518171296,2009-01-25,01:14:37
37.41652,110.771977,0,2381,39838.0518287037,2009-01-25,01:14:38
37.416494,110.77198,0,2398,39838.0518634259,2009-01-25,01:14:41
37.416472,110.771996,0,2414,39838.0519097222,2009-01-25,01:14:45
37.416477,110.771985,0,2444,39838.0519560185,2009-01-25,01:14:49
37.416453,110.771988,0,2459,39838.0519675926,2009-01-25,01:14:50
37.4164,110.772002,0,2471,39838.0519907407,2009-01-25,01:14:52
37.416367,110.772023,0,2475,39838.0520486111,2009-01-25,01:14:57
37.416349,110.772029,0,2503,39838.0520717593,2009-01-25,01:14:59
37.416362,110.772018,0,2501,39838.0521296296,2009-01-25,01:15:04
37.416362,110.772018,0,2501,39838.0521643519,2009-01-25,01:15:07
37.416368,110.77202,0,2492,39838.0521875,2009-01-25,01:15:09
37.416356,110.77203,0,2475,39838.0522222222,2009-01-25,01:15:12
37.416335,110.772034,0,2476,39838.0522800926,2009-01-25,01:15:17
37.416304,110.77203,0,2476,39838.052337963,2009-01-25,01:15:22
37.416291,110.772041,0,2478,39838.0523958333,2009-01-25,01:15:27
37.416303,110.772033,0,2480,39838.0524537037,2009-01-25,01:15:32
37.416291,110.772022,0,2503,39838.0525115741,2009-01-25,01:15:37
37.416321,110.77201,0,2513,39838.0525694444,2009-01-25,01:15:42
37.416287,110.772021,0,2530,39838.0526041667,2009-01-25,01:15:45
37.416287,110.772021,0,2530,39838.0526273148,2009-01-25,01:15:47
37.416282,110.772019,0,2548,39838.052650463,2009-01-25,01:15:49
37.416273,110.772015,0,2565,39838.0526967593,2009-01-25,01:15:53
37.416279,110.772001,0,2581,39838.0527546296,2009-01-25,01:15:58
37.416279,110.772001,0,2581,39838.0527777778,2009-01-25,01:16:00
37.41628,110.772004,0,2598,39838.0528009259,2009-01-25,01:16:02
37.416275,110.771986,0,2616,39838.0528587963,2009-01-25,01:16:07
37.416265,110.771975,0,2619,39838.0529166667,2009-01-25,01:16:12
37.416228,110.771975,0,2628,39838.052962963,2009-01-25,01:16:16
37.416192,110.771992,0,2639,39838.0530208333,2009-01-25,01:16:21
37.416174,110.772006,0,2656,39838.0530555556,2009-01-25,01:16:24
37.416174,110.772006,0,2656,39838.0530902778,2009-01-25,01:16:27
37.416171,110.772012,0,2668,39838.0531134259,2009-01-25,01:16:29
37.416157,110.772021,0,2690,39838.0531712963,2009-01-25,01:16:34
37.416146,110.772038,0,2708,39838.0532175926,2009-01-25,01:16:38
37.416116,110.772029,0,2722,39838.053275463,2009-01-25,01:16:43
37.416082,110.772018,0,2732,39838.0533101852,2009-01-25,01:16:46
37.416057,110.772011,0,2746,39838.0533449074,2009-01-25,01:16:49
37.416031,110.772009,0,2765,39838.0533796296,2009-01-25,01:16:52
37.416049,110.771988,0,2785,39838.0534143519,2009-01-25,01:16:55
37.416049,110.771988,0,2785,39838.0534490741,2009-01-25,01:16:58
37.416042,110.771981,0,2796,39838.0534722222,2009-01-25,01:17:00
37.416008,110.771976,0,2807,39838.0535185185,2009-01-25,01:17:04
37.415984,110.771966,0,2823,39838.0535648148,2009-01-25,01:17:08
37.416002,110.771955,0,2831,39838.0536226852,2009-01-25,01:17:13
37.415966,110.771971,0,2843,39838.0536805556,2009-01-25,01:17:18
37.415935,110.77196,0,2853,39838.0537384259,2009-01-25,01:17:23
37.415957,110.771953,0,2859,39838.0537962963,2009-01-25,01:17:28
37.415957,110.771953,0,2859,39838.0538310185,2009-01-25,01:17:31
37.415956,110.771958,0,2869,39838.0538541667,2009-01-25,01:17:33
37.415969,110.771958,0,2869,39838.053912037,2009-01-25,01:17:38
37.415974,110.771956,0,2886,39838.0539583333,2009-01-25,01:17:42
37.415974,110.771956,0,2886,39838.0539930556,2009-01-25,01:17:45
37.415966,110.771958,0,2893,39838.0540162037,2009-01-25,01:17:47
37.415948,110.771954,0,2905,39838.0540740741,2009-01-25,01:17:52
37.415927,110.771961,0,2920,39838.0541319444,2009-01-25,01:17:57
37.415917,110.771954,0,2931,39838.0541898148,2009-01-25,01:18:02
37.415906,110.771948,0,2944,39838.0542476852,2009-01-25,01:18:07
37.415867,110.77195,0,2956,39838.0542939815,2009-01-25,01:18:11
37.415822,110.771969,0,2969,39838.0543287037,2009-01-25,01:18:14
37.415837,110.771966,0,2987,39838.0543865741,2009-01-25,01:18:19
37.41588,110.77194,0,2992,39838.0544212963,2009-01-25,01:18:22
37.41588,110.77194,0,2992,39838.0544560185,2009-01-25,01:18:25
37.415887,110.771943,0,3009,39838.0544791667,2009-01-25,01:18:27
37.415839,110.77195,0,3019,39838.0545138889,2009-01-25,01:18:30
37.4158,110.77198,0,3029,39838.0545486111,2009-01-25,01:18:33
37.4158,110.77198,0,3029,39838.0545833333,2009-01-25,01:18:36
37.415803,110.771983,0,3045,39838.0546064815,2009-01-25,01:18:38
37.415768,110.772,0,3057,39838.0546412037,2009-01-25,01:18:41
37.415726,110.772031,0,3063,39838.0546759259,2009-01-25,01:18:44
37.415678,110.772044,0,3068,39838.0546990741,2009-01-25,01:18:46
37.415623,110.772006,0,3077,39838.0547337963,2009-01-25,01:18:49
37.415635,110.771932,0,3083,39838.0547569444,2009-01-25,01:18:51
37.415636,110.771877,0,3089,39838.0547800926,2009-01-25,01:18:53
37.415632,110.771811,0,3098,39838.0548148148,2009-01-25,01:18:56
37.415622,110.771761,0,3110,39838.0548611111,2009-01-25,01:19:00
37.415637,110.771914,0,3116,39838.0548842593,2009-01-25,01:19:02
37.415619,110.771877,0,3130,39838.0549421296,2009-01-25,01:19:07
37.415634,110.771814,0,3141,39838.0549884259,2009-01-25,01:19:11
37.415634,110.771814,0,3141,39838.0550231481,2009-01-25,01:19:14
37.415634,110.771821,0,3151,39838.0550462963,2009-01-25,01:19:16
37.415675,110.771837,0,3157,39838.0551041667,2009-01-25,01:19:21
37.415721,110.771829,0,3160,39838.055150463,2009-01-25,01:19:25
37.415753,110.771826,0,3164,39838.0552083333,2009-01-25,01:19:30
37.415766,110.771822,0,3165,39838.0552662037,2009-01-25,01:19:35
37.415806,110.771802,0,3157,39838.0552777778,2009-01-25,01:19:36
37.415897,110.771794,0,3134,39838.0552893518,2009-01-25,01:19:37
37.415974,110.771783,0,3122,39838.0553125,2009-01-25,01:19:39
37.416065,110.771798,0,3100,39838.0553240741,2009-01-25,01:19:40
37.416097,110.771778,0,3087,39838.0553819444,2009-01-25,01:19:45
37.416111,110.771762,0,3070,39838.0554398148,2009-01-25,01:19:50
37.416153,110.771756,0,3059,39838.0554861111,2009-01-25,01:19:54
37.416187,110.771781,0,3056,39838.0555439815,2009-01-25,01:19:59
37.416179,110.771835,0,3049,39838.0556018518,2009-01-25,01:20:04
37.416176,110.771872,0,3034,39838.055625,2009-01-25,01:20:06
37.416167,110.771907,0,3018,39838.0556597222,2009-01-25,01:20:09
37.416157,110.771893,0,3001,39838.0557060185,2009-01-25,01:20:13
37.416202,110.771825,0,2988,39838.0557407407,2009-01-25,01:20:16
37.416255,110.771827,0,2984,39838.0557986111,2009-01-25,01:20:21
37.416329,110.771767,0,2976,39838.0558449074,2009-01-25,01:20:25
37.416375,110.771764,0,2971,39838.0558796296,2009-01-25,01:20:28
37.416388,110.771833,0,2953,39838.0559027778,2009-01-25,01:20:30
37.41637,110.771868,0,2938,39838.0559375,2009-01-25,01:20:33
37.416351,110.771895,0,2931,39838.0559953704,2009-01-25,01:20:38
37.416315,110.771901,0,2924,39838.0560532407,2009-01-25,01:20:43
37.416254,110.77191,0,2911,39838.056099537,2009-01-25,01:20:47
37.416209,110.77191,0,2905,39838.0561458333,2009-01-25,01:20:51
37.416161,110.771908,0,2898,39838.0562037037,2009-01-25,01:20:56
37.416113,110.771941,0,2896,39838.05625,2009-01-25,01:21:00
37.416064,110.771933,0,2896,39838.0562847222,2009-01-25,01:21:03
37.416018,110.771949,0,2902,39838.0563310185,2009-01-25,01:21:07
37.415992,110.771948,0,2913,39838.0563888889,2009-01-25,01:21:12
37.416222,110.771849,0,2755,39838.0609027778,2009-01-25,01:27:42
37.416278,110.771862,0,2755,39838.0609259259,2009-01-25,01:27:44
37.416308,110.771913,0,2755,39838.0609606481,2009-01-25,01:27:47
37.416345,110.771969,0,2755,39838.0609953704,2009-01-25,01:27:50
37.416397,110.772018,0,2755,39838.0610300926,2009-01-25,01:27:53
37.416563,110.771955,0,2754,39838.0610532407,2009-01-25,01:27:55
37.416597,110.772046,0,2754,39838.0610763889,2009-01-25,01:27:57
37.416626,110.77209,0,2754,39838.061087963,2009-01-25,01:27:58
37.416649,110.772139,0,2754,39838.061099537,2009-01-25,01:27:59
37.416699,110.772216,0,2754,39838.0611226852,2009-01-25,01:28:01
37.416745,110.772294,0,2754,39838.0611458333,2009-01-25,01:28:03
37.416813,110.772352,0,2754,39838.0611689815,2009-01-25,01:28:05
37.416882,110.772406,0,2754,39838.0611921296,2009-01-25,01:28:07
37.416954,110.77245,0,2754,39838.0612152778,2009-01-25,01:28:09
37.417027,110.772495,0,2754,39838.0612384259,2009-01-25,01:28:11
37.416057,110.771804,0,2775,39838.0639583333,2009-01-25,01:32:06
37.41601,110.771879,0,2833,39838.0639699074,2009-01-25,01:32:07
37.416141,110.771895,0,2727,39838.0639814815,2009-01-25,01:32:08
37.416801,110.771784,0,2250,39838.0639930556,2009-01-25,01:32:09
37.416871,110.771785,0,2245,39838.0640046296,2009-01-25,01:32:10
37.416936,110.771777,0,2231,39838.0640162037,2009-01-25,01:32:11
37.416862,110.771794,0,2264,39838.0640277778,2009-01-25,01:32:12
37.416834,110.771813,0,2276,39838.0640393518,2009-01-25,01:32:13
37.416805,110.771831,0,2290,39838.0640509259,2009-01-25,01:32:14
37.416794,110.771867,0,2308,39838.0640740741,2009-01-25,01:32:16
37.416761,110.771906,0,2322,39838.0640856481,2009-01-25,01:32:17
37.416702,110.771941,0,2355,39838.0640972222,2009-01-25,01:32:18
37.416727,110.771965,0,2374,39838.0641203704,2009-01-25,01:32:20
37.41675,110.772018,0,2385,39838.0641550926,2009-01-25,01:32:23
37.416713,110.772067,0,2396,39838.0641898148,2009-01-25,01:32:26
37.416651,110.771994,0,2425,39838.064212963,2009-01-25,01:32:28
37.416632,110.771966,0,2440,39838.064224537,2009-01-25,01:32:29
37.41658,110.771938,0,2447,39838.0642476852,2009-01-25,01:32:31
37.416562,110.771964,0,2462,39838.0642939815,2009-01-25,01:32:35
37.416574,110.771927,0,2472,39838.0643518518,2009-01-25,01:32:40
37.4166,110.771959,0,2473,39838.0644097222,2009-01-25,01:32:45
37.416562,110.771979,0,2483,39838.0644444444,2009-01-25,01:32:48
37.416544,110.771979,0,2481,39838.0645023148,2009-01-25,01:32:53
37.416517,110.771986,0,2489,39838.0645601852,2009-01-25,01:32:58
37.416552,110.772004,0,2490,39838.0646180556,2009-01-25,01:33:03
37.416612,110.772024,0,2489,39838.0646643518,2009-01-25,01:33:07
37.41666,110.772018,0,2488,39838.0646875,2009-01-25,01:33:09
37.416016,110.771845,0,2734,39838.1858217593,2009-01-25,04:27:35
37.415696,110.771864,0,2899,39838.1858333333,2009-01-25,04:27:36
37.415216,110.771709,0,3299,39838.1858449074,2009-01-25,04:27:37
37.414665,110.77147,0,3785,39838.1858564815,2009-01-25,04:27:38
37.416148,110.771651,0,2545,39838.1864467593,2009-01-25,04:28:29
37.416138,110.771601,0,2551,39838.1865046296,2009-01-25,04:28:34
37.416119,110.771571,0,2565,39838.1865393519,2009-01-25,04:28:37
37.416149,110.771517,0,2560,39838.1865856481,2009-01-25,04:28:41
37.416189,110.771493,0,2540,39838.1866087963,2009-01-25,04:28:43
37.416226,110.771455,0,2532,39838.1866435185,2009-01-25,04:28:46
37.416256,110.771398,0,2531,39838.1867013889,2009-01-25,04:28:51
37.416291,110.771361,0,2527,39838.1867361111,2009-01-25,04:28:54
37.416318,110.771327,0,2517,39838.1867824074,2009-01-25,04:28:58
37.416361,110.771276,0,2513,39838.1868287037,2009-01-25,04:29:02
37.416387,110.771218,0,2511,39838.186875,2009-01-25,04:29:06
37.416378,110.771161,0,2516,39838.1869212963,2009-01-25,04:29:10
37.416372,110.771097,0,2517,39838.1869675926,2009-01-25,04:29:14
37.416364,110.771038,0,2513,39838.1870138889,2009-01-25,04:29:18
37.416358,110.770974,0,2511,39838.1870601852,2009-01-25,04:29:22
37.416371,110.770931,0,2501,39838.1871180556,2009-01-25,04:29:27
37.416406,110.77089,0,2496,39838.1871527778,2009-01-25,04:29:30
37.416389,110.770832,0,2496,39838.1871990741,2009-01-25,04:29:34
37.416377,110.770769,0,2494,39838.1872453704,2009-01-25,04:29:38
37.416389,110.770714,0,2485,39838.1873032407,2009-01-25,04:29:43
37.416421,110.770673,0,2479,39838.187349537,2009-01-25,04:29:47
37.41646,110.770622,0,2477,39838.1873958333,2009-01-25,04:29:51
37.416497,110.770571,0,2474,39838.1874537037,2009-01-25,04:29:56
37.416492,110.770498,0,2474,39838.1875115741,2009-01-25,04:30:01
37.416498,110.770465,0,2470,39838.1875694444,2009-01-25,04:30:06
37.416547,110.770432,0,2467,39838.1876041667,2009-01-25,04:30:09
37.416548,110.770373,0,2467,39838.187650463,2009-01-25,04:30:13
37.416602,110.770351,0,2463,39838.1876967593,2009-01-25,04:30:17
37.416655,110.770329,0,2458,39838.1877430556,2009-01-25,04:30:21
37.416656,110.770255,0,2455,39838.1877893518,2009-01-25,04:30:25
37.416701,110.770248,0,2453,39838.1878125,2009-01-25,04:30:27
37.416725,110.770205,0,2446,39838.1878703704,2009-01-25,04:30:32
37.416744,110.770171,0,2443,39838.1879282407,2009-01-25,04:30:37
37.416762,110.770096,0,2440,39838.1879861111,2009-01-25,04:30:42
37.416789,110.77005,0,2438,39838.1880439815,2009-01-25,04:30:47
37.416816,110.770005,0,2435,39838.1880902778,2009-01-25,04:30:51
37.416851,110.76997,0,2431,39838.1881365741,2009-01-25,04:30:55
37.416866,110.769903,0,2427,39838.1881944444,2009-01-25,04:31:00
37.41688,110.769847,0,2426,39838.1882407407,2009-01-25,04:31:04
37.4169,110.769777,0,2423,39838.1882986111,2009-01-25,04:31:09
37.416922,110.769723,0,2421,39838.1883449074,2009-01-25,04:31:13
37.41694,110.769671,0,2418,39838.1883912037,2009-01-25,04:31:17
37.416978,110.769634,0,2415,39838.1884375,2009-01-25,04:31:21
37.416983,110.769568,0,2412,39838.1884953704,2009-01-25,04:31:26
37.417001,110.76951,0,2410,39838.1885532407,2009-01-25,04:31:31
37.417023,110.769458,0,2408,39838.1886111111,2009-01-25,04:31:36
37.417041,110.7694,0,2404,39838.1886689815,2009-01-25,04:31:41
37.417054,110.769339,0,2401,39838.1887268518,2009-01-25,04:31:46
37.41708,110.769283,0,2399,39838.1887847222,2009-01-25,04:31:51
37.417096,110.76922,0,2397,39838.1888425926,2009-01-25,04:31:56
37.417113,110.769157,0,2396,39838.188900463,2009-01-25,04:32:01
37.417132,110.769102,0,2394,39838.1889583333,2009-01-25,04:32:06
37.417175,110.769085,0,2395,39838.1889930556,2009-01-25,04:32:09
37.417219,110.769029,0,2393,39838.1890393518,2009-01-25,04:32:13
37.417238,110.768987,0,2390,39838.1890972222,2009-01-25,04:32:18
37.417246,110.768923,0,2387,39838.1891550926,2009-01-25,04:32:23
37.417274,110.768875,0,2382,39838.189212963,2009-01-25,04:32:28
37.417299,110.768812,0,2380,39838.1892592593,2009-01-25,04:32:32
37.417322,110.768768,0,2379,39838.1893171296,2009-01-25,04:32:37
37.417363,110.768744,0,2377,39838.1893634259,2009-01-25,04:32:41
37.417369,110.768718,0,2380,39838.1894212963,2009-01-25,04:32:46
37.417388,110.768666,0,2379,39838.1894791667,2009-01-25,04:32:51
37.417404,110.768603,0,2377,39838.189537037,2009-01-25,04:32:56
37.417412,110.76854,0,2373,39838.1895833333,2009-01-25,04:33:00
37.417425,110.768498,0,2371,39838.1896412037,2009-01-25,04:33:05
37.417447,110.768448,0,2368,39838.1896990741,2009-01-25,04:33:10
37.417475,110.768401,0,2366,39838.1897337963,2009-01-25,04:33:13
37.417506,110.768363,0,2364,39838.1897916667,2009-01-25,04:33:18
37.417555,110.768331,0,2366,39838.189849537,2009-01-25,04:33:23
37.417588,110.768285,0,2363,39838.1899074074,2009-01-25,04:33:28
37.417635,110.768264,0,2361,39838.1899537037,2009-01-25,04:33:32
37.417685,110.768261,0,2361,39838.1899884259,2009-01-25,04:33:35
37.417726,110.768237,0,2365,39838.1900231481,2009-01-25,04:33:38
37.417753,110.76819,0,2369,39838.1900810185,2009-01-25,04:33:43
37.417804,110.768166,0,2368,39838.1901273148,2009-01-25,04:33:47
37.417812,110.76812,0,2368,39838.1901851852,2009-01-25,04:33:52
37.417826,110.768078,0,2367,39838.1902430556,2009-01-25,04:33:57
37.417803,110.768026,0,2369,39838.1902777778,2009-01-25,04:34:00
37.417776,110.76798,0,2373,39838.1903009259,2009-01-25,04:34:02
37.41776,110.767892,0,2377,39838.1903356481,2009-01-25,04:34:05
37.417756,110.767831,0,2376,39838.1903819444,2009-01-25,04:34:09
37.417817,110.767806,0,2373,39838.1904282407,2009-01-25,04:34:13
37.417898,110.767836,0,2374,39838.1904398148,2009-01-25,04:34:14
37.417958,110.767862,0,2373,39838.1904513889,2009-01-25,04:34:15
37.417958,110.767804,0,2370,39838.1904976852,2009-01-25,04:34:19
37.417958,110.767747,0,2367,39838.1905555556,2009-01-25,04:34:24
37.417932,110.76769,0,2369,39838.1905902778,2009-01-25,04:34:27
37.417925,110.767632,0,2368,39838.190625,2009-01-25,04:34:30
37.417875,110.767557,0,2366,39838.1906597222,2009-01-25,04:34:33
37.417825,110.767486,0,2364,39838.1906828704,2009-01-25,04:34:35
37.417825,110.767428,0,2359,39838.1907291667,2009-01-25,04:34:39
37.417865,110.767389,0,2358,39838.190775463,2009-01-25,04:34:43
37.417879,110.767335,0,2358,39838.1908217593,2009-01-25,04:34:47
37.4179,110.767296,0,2361,39838.1908796296,2009-01-25,04:34:52
37.417934,110.767257,0,2364,39838.1909259259,2009-01-25,04:34:56
37.417963,110.767211,0,2370,39838.1909722222,2009-01-25,04:35:00
37.417964,110.76715,0,2371,39838.1910300926,2009-01-25,04:35:05
37.417995,110.767109,0,2379,39838.191087963,2009-01-25,04:35:10
37.418023,110.7671,0,2384,39838.1911458333,2009-01-25,04:35:15
37.418042,110.767083,0,2390,39838.1912037037,2009-01-25,04:35:20
37.418069,110.76708,0,2396,39838.1912615741,2009-01-25,04:35:25
37.418069,110.76708,0,2396,39838.1912962963,2009-01-25,04:35:28
37.418071,110.767073,0,2395,39838.1913194444,2009-01-25,04:35:30
37.418108,110.767042,0,2407,39838.1913541667,2009-01-25,04:35:33
37.418141,110.767006,0,2404,39838.191412037,2009-01-25,04:35:38
37.418187,110.767005,0,2406,39838.1914583333,2009-01-25,04:35:42
37.418243,110.766981,0,2403,39838.1915046296,2009-01-25,04:35:46
37.418287,110.766968,0,2399,39838.1915509259,2009-01-25,04:35:50
37.41833,110.766935,0,2395,39838.1915972222,2009-01-25,04:35:54
37.418376,110.766918,0,2393,39838.1916435185,2009-01-25,04:35:58
37.418418,110.766898,0,2396,39838.1916898148,2009-01-25,04:36:02
37.418467,110.766871,0,2396,39838.1917476852,2009-01-25,04:36:07
37.418513,110.766861,0,2390,39838.1917939815,2009-01-25,04:36:11
37.418522,110.766827,0,2403,39838.1918402778,2009-01-25,04:36:15
37.418562,110.76679,0,2410,39838.191875,2009-01-25,04:36:18
37.418598,110.766763,0,2422,39838.1919212963,2009-01-25,04:36:22
37.418625,110.766748,0,2440,39838.1919675926,2009-01-25,04:36:26
37.418671,110.766731,0,2447,39838.192025463,2009-01-25,04:36:31
37.418702,110.766677,0,2443,39838.1920833333,2009-01-25,04:36:36
37.418746,110.766625,0,2441,39838.1921296296,2009-01-25,04:36:40
37.418801,110.766586,0,2438,39838.1921759259,2009-01-25,04:36:44
37.418857,110.766565,0,2437,39838.1922106481,2009-01-25,04:36:47
37.418905,110.766556,0,2435,39838.1922453704,2009-01-25,04:36:50
37.418988,110.767114,0,2319,39838.1924074074,2009-01-25,04:37:04
37.418993,110.766956,0,2363,39838.1924189815,2009-01-25,04:37:05
37.419012,110.766841,0,2403,39838.1924305556,2009-01-25,04:37:06
37.419064,110.766776,0,2384,39838.1924421296,2009-01-25,04:37:07
37.419091,110.766697,0,2415,39838.1924537037,2009-01-25,04:37:08
37.419067,110.766612,0,2525,39838.1924652778,2009-01-25,04:37:09
37.419077,110.766585,0,2543,39838.1924768519,2009-01-25,04:37:10
37.419148,110.766564,0,2518,39838.1925,2009-01-25,04:37:12
37.419184,110.766562,0,2490,39838.1925115741,2009-01-25,04:37:13
37.419214,110.766572,0,2463,39838.1925231481,2009-01-25,04:37:14
37.419229,110.766559,0,2446,39838.1925462963,2009-01-25,04:37:16
37.419266,110.766525,0,2457,39838.1925925926,2009-01-25,04:37:20
37.41927,110.766517,0,2474,39838.1926041667,2009-01-25,04:37:21
37.419268,110.766502,0,2492,39838.1926157407,2009-01-25,04:37:22
37.419255,110.766459,0,2505,39838.1926388889,2009-01-25,04:37:24
37.419237,110.766432,0,2520,39838.192650463,2009-01-25,04:37:25
37.419215,110.766411,0,2533,39838.192662037,2009-01-25,04:37:26
37.419198,110.76639,0,2557,39838.1926736111,2009-01-25,04:37:27
37.419185,110.766313,0,2555,39838.1927083333,2009-01-25,04:37:30
37.419208,110.766253,0,2551,39838.1927662037,2009-01-25,04:37:35
37.419247,110.766211,0,2541,39838.1928125,2009-01-25,04:37:39
37.419282,110.766186,0,2527,39838.1928472222,2009-01-25,04:37:42
37.419319,110.766153,0,2520,39838.1928935185,2009-01-25,04:37:46
37.419335,110.766127,0,2519,39838.1929513889,2009-01-25,04:37:51
37.41937,110.766091,0,2521,39838.1930092593,2009-01-25,04:37:56
37.419397,110.766046,0,2527,39838.1930555556,2009-01-25,04:38:00
37.419416,110.765995,0,2521,39838.1930902778,2009-01-25,04:38:03
37.419435,110.765977,0,2506,39838.1931365741,2009-01-25,04:38:07
37.419465,110.765944,0,2507,39838.1931944444,2009-01-25,04:38:12
37.419483,110.765892,0,2503,39838.1932407407,2009-01-25,04:38:16
37.419522,110.765878,0,2499,39838.1932986111,2009-01-25,04:38:21
37.419526,110.765873,0,2497,39838.1933564815,2009-01-25,04:38:26
37.419526,110.765878,0,2495,39838.1934143519,2009-01-25,04:38:31
37.419525,110.765871,0,2494,39838.1934722222,2009-01-25,04:38:36
37.419532,110.765871,0,2494,39838.1935300926,2009-01-25,04:38:41
37.419532,110.765871,0,2494,39838.1935648148,2009-01-25,04:38:44
37.41953,110.765876,0,2495,39838.193587963,2009-01-25,04:38:46
37.41952,110.765868,0,2490,39838.1936458333,2009-01-25,04:38:51
37.41952,110.765868,0,2490,39838.1936805556,2009-01-25,04:38:54
37.419526,110.765861,0,2487,39838.1937037037,2009-01-25,04:38:56
37.419525,110.76587,0,2487,39838.1937615741,2009-01-25,04:39:01
37.419529,110.765873,0,2487,39838.1938194444,2009-01-25,04:39:06
37.419529,110.765873,0,2487,39838.1938541667,2009-01-25,04:39:09
37.419526,110.765875,0,2487,39838.1938773148,2009-01-25,04:39:11
37.419572,110.76583,0,2486,39838.1939351852,2009-01-25,04:39:16
37.4196,110.765882,0,2487,39838.1939930556,2009-01-25,04:39:21
37.419638,110.765922,0,2491,39838.1940393519,2009-01-25,04:39:25
37.419669,110.765952,0,2490,39838.1940972222,2009-01-25,04:39:30
37.419703,110.765973,0,2504,39838.1941550926,2009-01-25,04:39:35
37.419741,110.765976,0,2513,39838.1942013889,2009-01-25,04:39:39
37.419784,110.76597,0,2514,39838.1942592593,2009-01-25,04:39:44
37.419814,110.765967,0,2515,39838.1943171296,2009-01-25,04:39:49
37.419814,110.765967,0,2515,39838.1943518519,2009-01-25,04:39:52
37.419818,110.765968,0,2514,39838.194375,2009-01-25,04:39:54
37.419825,110.765959,0,2513,39838.1944328704,2009-01-25,04:39:59
37.419816,110.765937,0,2514,39838.1944907407,2009-01-25,04:40:04
37.419821,110.765936,0,2514,39838.1945486111,2009-01-25,04:40:09
37.419821,110.765936,0,2514,39838.1945833333,2009-01-25,04:40:12
37.419825,110.765939,0,2514,39838.1946064815,2009-01-25,04:40:14
37.419823,110.765948,0,2514,39838.1946643519,2009-01-25,04:40:19
37.419831,110.76596,0,2517,39838.1947222222,2009-01-25,04:40:24
37.419848,110.765962,0,2520,39838.1947800926,2009-01-25,04:40:29
37.419838,110.765972,0,2522,39838.194837963,2009-01-25,04:40:34
37.419838,110.765942,0,2524,39838.1948958333,2009-01-25,04:40:39
37.419812,110.765958,0,2524,39838.1949537037,2009-01-25,04:40:44
37.419795,110.765965,0,2524,39838.1950115741,2009-01-25,04:40:49
37.419751,110.765944,0,2523,39838.1950694444,2009-01-25,04:40:54
37.4197,110.76593,0,2523,39838.1951041667,2009-01-25,04:40:57
37.419655,110.765916,0,2525,39838.195150463,2009-01-25,04:41:01
37.41961,110.765888,0,2525,39838.1951967593,2009-01-25,04:41:05
37.419566,110.765854,0,2525,39838.1952430556,2009-01-25,04:41:09
37.419566,110.765821,0,2525,39838.1953009259,2009-01-25,04:41:14
37.419549,110.765808,0,2524,39838.1953587963,2009-01-25,04:41:19
37.419522,110.765829,0,2523,39838.1954166667,2009-01-25,04:41:24
37.419499,110.76588,0,2524,39838.195462963,2009-01-25,04:41:28
37.419473,110.765943,0,2524,39838.1955208333,2009-01-25,04:41:33
37.419444,110.765986,0,2523,39838.1955671296,2009-01-25,04:41:37
37.419416,110.766031,0,2523,39838.1956134259,2009-01-25,04:41:41
37.419375,110.76608,0,2523,39838.1956481481,2009-01-25,04:41:44
37.419346,110.766125,0,2522,39838.1956828704,2009-01-25,04:41:47
37.419302,110.766148,0,2519,39838.1957175926,2009-01-25,04:41:50
37.419263,110.766184,0,2517,39838.195775463,2009-01-25,04:41:55
37.419245,110.766215,0,2517,39838.1958333333,2009-01-25,04:42:00
37.419227,110.766215,0,2516,39838.1958912037,2009-01-25,04:42:05
37.419199,110.766245,0,2515,39838.1959490741,2009-01-25,04:42:10
37.41918,110.766299,0,2514,39838.1960069444,2009-01-25,04:42:15
37.419164,110.766349,0,2513,39838.1960648148,2009-01-25,04:42:20
37.419138,110.76639,0,2512,39838.1961226852,2009-01-25,04:42:25
37.419097,110.76642,0,2510,39838.1961805556,2009-01-25,04:42:30
37.419061,110.766475,0,2508,39838.1962384259,2009-01-25,04:42:35
37.41904,110.766521,0,2506,39838.1962962963,2009-01-25,04:42:40
37.41902,110.766564,0,2506,39838.1963541667,2009-01-25,04:42:45
37.418972,110.76659,0,2504,39838.196412037,2009-01-25,04:42:50
37.418928,110.766576,0,2508,39838.1964351852,2009-01-25,04:42:52
37.418872,110.766556,0,2514,39838.1964699074,2009-01-25,04:42:55
37.41884,110.766591,0,2511,39838.1965277778,2009-01-25,04:43:00
37.418802,110.766625,0,2509,39838.1965740741,2009-01-25,04:43:04
37.418749,110.766658,0,2508,39838.1966203704,2009-01-25,04:43:08
37.418707,110.766681,0,2506,39838.1966550926,2009-01-25,04:43:11
37.418661,110.766707,0,2505,39838.1967013889,2009-01-25,04:43:15
37.418608,110.766719,0,2504,39838.1967476852,2009-01-25,04:43:19
37.418559,110.766728,0,2502,39838.1967824074,2009-01-25,04:43:22
37.418502,110.766748,0,2502,39838.1968055556,2009-01-25,04:43:24
37.418472,110.766694,0,2501,39838.1968287037,2009-01-25,04:43:26
37.418427,110.76672,0,2500,39838.196875,2009-01-25,04:43:30
37.418415,110.766754,0,2501,39838.1969328704,2009-01-25,04:43:35
37.418387,110.766756,0,2501,39838.1969907407,2009-01-25,04:43:40
37.418351,110.766756,0,2502,39838.1970486111,2009-01-25,04:43:45
37.418308,110.766779,0,2501,39838.1970949074,2009-01-25,04:43:49
37.418261,110.766809,0,2501,39838.1971527778,2009-01-25,04:43:54
37.418215,110.766807,0,2504,39838.1971990741,2009-01-25,04:43:58
37.418187,110.766835,0,2501,39838.1972569444,2009-01-25,04:44:03
37.41814,110.766858,0,2501,39838.1973032407,2009-01-25,04:44:07
37.418096,110.76688,0,2501,39838.1973611111,2009-01-25,04:44:12
37.41805,110.766885,0,2503,39838.1973842593,2009-01-25,04:44:14
37.418005,110.766899,0,2507,39838.1974421296,2009-01-25,04:44:19
37.417966,110.766934,0,2510,39838.1975,2009-01-25,04:44:24
37.417915,110.766934,0,2512,39838.1975462963,2009-01-25,04:44:28
37.417878,110.766968,0,2514,39838.1976041667,2009-01-25,04:44:33
37.41784,110.767,0,2513,39838.197662037,2009-01-25,04:44:38
37.417806,110.767039,0,2513,39838.1977199074,2009-01-25,04:44:43
37.417773,110.767066,0,2514,39838.1977777778,2009-01-25,04:44:48
37.417755,110.767108,0,2513,39838.1978356481,2009-01-25,04:44:53
37.417732,110.767167,0,2515,39838.1978935185,2009-01-25,04:44:58
37.417723,110.767229,0,2516,39838.1979513889,2009-01-25,04:45:03
37.417692,110.767285,0,2515,39838.1980092593,2009-01-25,04:45:08
37.417667,110.767336,0,2517,39838.1980555556,2009-01-25,04:45:12
37.417641,110.767382,0,2517,39838.1981018518,2009-01-25,04:45:16
37.417609,110.767434,0,2517,39838.1981597222,2009-01-25,04:45:21
37.417602,110.767478,0,2517,39838.1982175926,2009-01-25,04:45:26
37.417571,110.767511,0,2517,39838.198275463,2009-01-25,04:45:31
37.417537,110.767551,0,2519,39838.1983217593,2009-01-25,04:45:35
37.417522,110.767618,0,2519,39838.1983796296,2009-01-25,04:45:40
37.417539,110.767675,0,2519,39838.1984259259,2009-01-25,04:45:44
37.417549,110.767735,0,2519,39838.1984722222,2009-01-25,04:45:48
37.41751,110.767762,0,2521,39838.1985185185,2009-01-25,04:45:52
37.417495,110.76783,0,2521,39838.1985648148,2009-01-25,04:45:56
37.417448,110.767837,0,2522,39838.198587963,2009-01-25,04:45:58
37.417427,110.767898,0,2524,39838.1986458333,2009-01-25,04:46:03
37.417415,110.767951,0,2524,39838.1987037037,2009-01-25,04:46:08
37.417395,110.767972,0,2523,39838.1987615741,2009-01-25,04:46:13
37.417359,110.768015,0,2524,39838.1988194444,2009-01-25,04:46:18
37.417356,110.768078,0,2526,39838.1988773148,2009-01-25,04:46:23
37.417352,110.768148,0,2525,39838.1989351852,2009-01-25,04:46:28
37.417356,110.768212,0,2526,39838.1989930556,2009-01-25,04:46:33
37.417347,110.768242,0,2526,39838.1990509259,2009-01-25,04:46:38
37.417302,110.768274,0,2525,39838.1990972222,2009-01-25,04:46:42
37.417306,110.768335,0,2527,39838.1991435185,2009-01-25,04:46:46
37.417308,110.768407,0,2526,39838.1991898148,2009-01-25,04:46:50
37.417297,110.768466,0,2525,39838.1992361111,2009-01-25,04:46:54
37.41725,110.768508,0,2526,39838.1992824074,2009-01-25,04:46:58
37.417221,110.768572,0,2526,39838.1993402778,2009-01-25,04:47:03
37.417206,110.76863,0,2526,39838.1993865741,2009-01-25,04:47:07
37.417188,110.768685,0,2526,39838.1994328704,2009-01-25,04:47:11
37.417167,110.768724,0,2526,39838.1994907407,2009-01-25,04:47:16
37.417137,110.768762,0,2527,39838.1995486111,2009-01-25,04:47:21
37.417092,110.7688,0,2527,39838.1996064815,2009-01-25,04:47:26
37.417057,110.768858,0,2527,39838.1996643519,2009-01-25,04:47:31
37.41704,110.768923,0,2526,39838.1997222222,2009-01-25,04:47:36
37.417031,110.768985,0,2527,39838.1997685185,2009-01-25,04:47:40
37.417025,110.769037,0,2526,39838.1998263889,2009-01-25,04:47:45
37.41699,110.769089,0,2526,39838.1998842593,2009-01-25,04:47:50
37.416964,110.769144,0,2524,39838.1999305556,2009-01-25,04:47:54
37.416963,110.769203,0,2523,39838.1999768519,2009-01-25,04:47:58
37.416951,110.769271,0,2521,39838.2000347222,2009-01-25,04:48:03
37.416957,110.769333,0,2520,39838.2000925926,2009-01-25,04:48:08
37.416931,110.769383,0,2519,39838.2001273148,2009-01-25,04:48:11
37.416895,110.769441,0,2519,39838.2001851852,2009-01-25,04:48:16
37.41687,110.769496,0,2518,39838.2002314815,2009-01-25,04:48:20
37.416861,110.769556,0,2517,39838.2002893519,2009-01-25,04:48:25
37.416859,110.769615,0,2516,39838.2003356481,2009-01-25,04:48:29
37.416816,110.769678,0,2515,39838.2003703704,2009-01-25,04:48:32
37.416807,110.769736,0,2514,39838.2004166667,2009-01-25,04:48:36
37.416772,110.769779,0,2512,39838.200462963,2009-01-25,04:48:40
37.416766,110.769846,0,2508,39838.2005092593,2009-01-25,04:48:44
37.416748,110.769908,0,2503,39838.2005671296,2009-01-25,04:48:49
37.416737,110.769942,0,2497,39838.200625,2009-01-25,04:48:54
37.416697,110.769947,0,2493,39838.2006828704,2009-01-25,04:48:59
37.416716,110.770017,0,2491,39838.2007291667,2009-01-25,04:49:03
37.416699,110.770079,0,2489,39838.2007638889,2009-01-25,04:49:06
37.41666,110.770132,0,2489,39838.2007986111,2009-01-25,04:49:09
37.416658,110.770199,0,2488,39838.2008564815,2009-01-25,04:49:14
37.416634,110.770271,0,2485,39838.2009027778,2009-01-25,04:49:18
37.416619,110.770328,0,2483,39838.2009490741,2009-01-25,04:49:22
37.416592,110.770381,0,2482,39838.2009953704,2009-01-25,04:49:26
37.416567,110.770441,0,2482,39838.2010416667,2009-01-25,04:49:30
37.416537,110.770489,0,2481,39838.201099537,2009-01-25,04:49:35
37.416504,110.770545,0,2481,39838.2011574074,2009-01-25,04:49:40
37.41649,110.770603,0,2481,39838.2011921296,2009-01-25,04:49:43
37.416461,110.770663,0,2481,39838.20125,2009-01-25,04:49:48
37.416451,110.770732,0,2478,39838.2012962963,2009-01-25,04:49:52
37.416435,110.770791,0,2476,39838.2013425926,2009-01-25,04:49:56
37.416429,110.770849,0,2474,39838.2013888889,2009-01-25,04:50:00
37.41642,110.770913,0,2472,39838.2014467593,2009-01-25,04:50:05
37.416413,110.770968,0,2472,39838.2015046296,2009-01-25,04:50:10
37.416383,110.771001,0,2472,39838.2015625,2009-01-25,04:50:15
37.416359,110.771051,0,2470,39838.2016203704,2009-01-25,04:50:20
37.416357,110.771117,0,2469,39838.2016666667,2009-01-25,04:50:24
37.416332,110.771181,0,2467,39838.201724537,2009-01-25,04:50:29
37.41633,110.771242,0,2465,39838.2017708333,2009-01-25,04:50:33
37.416288,110.771282,0,2464,39838.2018171296,2009-01-25,04:50:37
37.416264,110.771356,0,2464,39838.2018634259,2009-01-25,04:50:41
37.416239,110.771417,0,2465,39838.2019097222,2009-01-25,04:50:45
37.416195,110.771455,0,2465,39838.2019675926,2009-01-25,04:50:50
37.416162,110.771513,0,2465,39838.202025463,2009-01-25,04:50:55
37.416129,110.771556,0,2465,39838.2020717593,2009-01-25,04:50:59
37.416124,110.77161,0,2466,39838.2021296296,2009-01-25,04:51:04
37.416127,110.771665,0,2469,39838.2021875,2009-01-25,04:51:09
37.416105,110.77172,0,2468,39838.2022453704,2009-01-25,04:51:14
37.416113,110.771771,0,2469,39838.2023032407,2009-01-25,04:51:19
37.416108,110.77184,0,2470,39838.2023611111,2009-01-25,04:51:24
37.416111,110.771897,0,2471,39838.2023958333,2009-01-25,04:51:27
37.416131,110.771958,0,2471,39838.2024421296,2009-01-25,04:51:31
37.416173,110.771986,0,2471,39838.2024768519,2009-01-25,04:51:34
37.41619,110.772006,0,2472,39838.2025347222,2009-01-25,04:51:39
37.416243,110.772014,0,2472,39838.2025810185,2009-01-25,04:51:43
37.416298,110.772036,0,2471,39838.2026273148,2009-01-25,04:51:47
37.41634,110.77206,0,2471,39838.202650463,2009-01-25,04:51:49
37.416391,110.772086,0,2471,39838.2026851852,2009-01-25,04:51:52
37.416423,110.772085,0,2474,39838.2027430556,2009-01-25,04:51:57
37.416447,110.772084,0,2473,39838.2028009259,2009-01-25,04:52:02
37.416477,110.772066,0,2471,39838.2028587963,2009-01-25,04:52:07
37.41633,110.771849,0,2534,39838.2267013889,2009-01-25,05:26:27
37.416802,110.772034,0,1960,39838.2267013889,2009-01-25,05:26:27
37.416363,110.77189,0,2516,39838.226712963,2009-01-25,05:26:28
37.416448,110.772093,0,2532,39838.2280324074,2009-01-25,05:28:22
37.416452,110.772082,0,2549,39838.2280439815,2009-01-25,05:28:23
37.416254,110.771976,0,2663,39838.2280555556,2009-01-25,05:28:24
37.416277,110.771954,0,2663,39838.2281134259,2009-01-25,05:28:29
37.416325,110.771921,0,2659,39838.2281712963,2009-01-25,05:28:34
37.416382,110.771901,0,2648,39838.2281944444,2009-01-25,05:28:36
37.416341,110.771901,0,2665,39838.2282060185,2009-01-25,05:28:37
37.416329,110.771902,0,2681,39838.2282175926,2009-01-25,05:28:38
37.416373,110.77184,0,2666,39838.2282407407,2009-01-25,05:28:40
37.416401,110.771819,0,2645,39838.228287037,2009-01-25,05:28:44
37.416415,110.771782,0,2659,39838.2283217593,2009-01-25,05:28:47
37.416411,110.771746,0,2678,39838.2283680556,2009-01-25,05:28:51
37.416428,110.771768,0,2683,39838.2284259259,2009-01-25,05:28:56
37.416424,110.771745,0,2674,39838.2284837963,2009-01-25,05:29:01
37.416431,110.771682,0,2678,39838.2285416667,2009-01-25,05:29:06
37.416432,110.77161,0,2700,39838.2285532407,2009-01-25,05:29:07
37.416446,110.771626,0,2678,39838.228587963,2009-01-25,05:29:10
37.416448,110.771709,0,2642,39838.228599537,2009-01-25,05:29:11
37.416475,110.771754,0,2619,39838.2286111111,2009-01-25,05:29:12
37.416516,110.77177,0,2600,39838.2286226852,2009-01-25,05:29:13
37.416501,110.771804,0,2582,39838.2286458333,2009-01-25,05:29:15
37.416486,110.771835,0,2561,39838.2286689815,2009-01-25,05:29:17
37.416503,110.771859,0,2545,39838.2286921296,2009-01-25,05:29:19
37.416477,110.771891,0,2537,39838.22875,2009-01-25,05:29:24
37.416435,110.771879,0,2536,39838.2288078704,2009-01-25,05:29:29
37.416392,110.771884,0,2531,39838.2288541667,2009-01-25,05:29:33
37.416369,110.771889,0,2531,39838.228912037,2009-01-25,05:29:38
37.416388,110.771898,0,2532,39838.2289699074,2009-01-25,05:29:43
37.416386,110.771898,0,2533,39838.2290277778,2009-01-25,05:29:48
37.416386,110.771898,0,2533,39838.2290625,2009-01-25,05:29:51
37.416381,110.771893,0,2533,39838.2290856481,2009-01-25,05:29:53
37.41642,110.771939,0,2535,39838.2291319444,2009-01-25,05:29:57
37.416391,110.771984,0,2535,39838.2291898148,2009-01-25,05:30:02
37.416384,110.772022,0,2536,39838.2292476852,2009-01-25,05:30:07
37.416428,110.771925,0,2534,39838.2320601852,2009-01-25,05:34:10
37.416691,110.772183,0,2511,39838.2322222222,2009-01-25,05:34:24
37.416508,110.772107,0,2511,39838.2322337963,2009-01-25,05:34:25
37.416431,110.772066,0,2515,39838.2322569444,2009-01-25,05:34:27
37.416385,110.772062,0,2521,39838.2322916667,2009-01-25,05:34:30
37.416434,110.772023,0,2509,39838.2323263889,2009-01-25,05:34:33
37.416435,110.77201,0,2510,39838.2323842593,2009-01-25,05:34:38
37.416459,110.772007,0,2514,39838.2324421296,2009-01-25,05:34:43
37.41647,110.771956,0,2515,39838.2325,2009-01-25,05:34:48
37.416461,110.771901,0,2514,39838.2325578704,2009-01-25,05:34:53
37.416453,110.771888,0,2513,39838.2326157407,2009-01-25,05:34:58
37.416263,110.77169,0,2515,39838.2330902778,2009-01-25,05:35:39
37.416331,110.771767,0,2515,39838.2331018519,2009-01-25,05:35:40
37.416329,110.771836,0,2515,39838.233125,2009-01-25,05:35:42
37.416321,110.771926,0,2519,39838.2331712963,2009-01-25,05:35:46
37.416327,110.771987,0,2524,39838.2332060185,2009-01-25,05:35:49
37.416392,110.772046,0,2499,39838.2332291667,2009-01-25,05:35:51
37.41643,110.772037,0,2484,39838.2332523148,2009-01-25,05:35:53
37.416438,110.772084,0,2493,39838.2332986111,2009-01-25,05:35:57
37.416458,110.772115,0,2492,39838.2333564815,2009-01-25,05:36:02
37.416427,110.772123,0,2494,39838.2334143519,2009-01-25,05:36:07
37.416427,110.772123,0,2494,39838.2334490741,2009-01-25,05:36:10
37.416426,110.772131,0,2494,39838.2334722222,2009-01-25,05:36:12
37.416445,110.772127,0,2490,39838.2335300926,2009-01-25,05:36:17
37.416457,110.772134,0,2490,39838.233587963,2009-01-25,05:36:22
37.416457,110.772117,0,2490,39838.2336458333,2009-01-25,05:36:27
37.416411,110.772115,0,2490,39838.2336805556,2009-01-25,05:36:30
37.416431,110.772064,0,2491,39838.2337384259,2009-01-25,05:36:35
37.416403,110.772019,0,2494,39838.2337847222,2009-01-25,05:36:39
37.416408,110.771994,0,2494,39838.2338425926,2009-01-25,05:36:44
37.416436,110.771984,0,2495,39838.233900463,2009-01-25,05:36:49
37.416514,110.771914,0,2495,39838.2345138889,2009-01-25,05:37:42
37.416514,110.772004,0,2494,39838.234525463,2009-01-25,05:37:43
37.41651,110.771945,0,2494,39838.234537037,2009-01-25,05:37:44
37.416487,110.77189,0,2494,39838.2345601852,2009-01-25,05:37:46
37.416436,110.771913,0,2496,39838.2346180556,2009-01-25,05:37:51
37.41643,110.771925,0,2496,39838.2346759259,2009-01-25,05:37:56
37.416417,110.771939,0,2502,39838.2347337963,2009-01-25,05:38:01
37.416422,110.771945,0,2502,39838.2347916667,2009-01-25,05:38:06
37.416416,110.771941,0,2501,39838.234849537,2009-01-25,05:38:11
37.416416,110.771941,0,2501,39838.2348842593,2009-01-25,05:38:14
37.416421,110.771936,0,2501,39838.2349074074,2009-01-25,05:38:16
37.415637,110.771617,0,2502,39838.2358564815,2009-01-25,05:39:38
37.416351,110.771867,0,2513,39838.2402546296,2009-01-25,05:45:58
37.415993,110.772083,0,2513,39838.2406134259,2009-01-25,05:46:29
37.416033,110.772052,0,2513,39838.240625,2009-01-25,05:46:30
37.415996,110.772062,0,2511,39838.2406828704,2009-01-25,05:46:35
37.416092,110.772098,0,2514,39838.2407175926,2009-01-25,05:46:38
37.416156,110.77207,0,2515,39838.2407291667,2009-01-25,05:46:39
37.416185,110.772012,0,2511,39838.2407523148,2009-01-25,05:46:41
37.416144,110.771975,0,2511,39838.2407986111,2009-01-25,05:46:45
37.416151,110.771911,0,2507,39838.2408333333,2009-01-25,05:46:48
37.416198,110.771875,0,2500,39838.2408912037,2009-01-25,05:46:53
37.416197,110.771887,0,2503,39838.2409490741,2009-01-25,05:46:58
37.416191,110.771897,0,2505,39838.2410069444,2009-01-25,05:47:03
37.4162,110.771909,0,2505,39838.2410648148,2009-01-25,05:47:08
37.416212,110.771966,0,2506,39838.2411226852,2009-01-25,05:47:13
37.416202,110.771957,0,2506,39838.2411805556,2009-01-25,05:47:18
37.416202,110.771957,0,2506,39838.2412152778,2009-01-25,05:47:21
37.416199,110.771949,0,2506,39838.2412384259,2009-01-25,05:47:23
37.416188,110.771942,0,2507,39838.2412962963,2009-01-25,05:47:28
37.416153,110.771937,0,2508,39838.2413541667,2009-01-25,05:47:33
37.416152,110.771924,0,2508,39838.241412037,2009-01-25,05:47:38
37.416141,110.77191,0,2507,39838.2414699074,2009-01-25,05:47:43
37.416125,110.771896,0,2506,39838.2415277778,2009-01-25,05:47:48
37.416125,110.771896,0,2506,39838.2415625,2009-01-25,05:47:51
37.416129,110.771899,0,2505,39838.2415856481,2009-01-25,05:47:53
37.41612,110.771896,0,2506,39838.2416435185,2009-01-25,05:47:58
37.416119,110.771908,0,2506,39838.2417013889,2009-01-25,05:48:03
37.416105,110.771925,0,2506,39838.2417592593,2009-01-25,05:48:08
37.416098,110.771937,0,2506,39838.2418171296,2009-01-25,05:48:13
37.416116,110.77193,0,2506,39838.241875,2009-01-25,05:48:18
37.41614,110.771929,0,2506,39838.2419328704,2009-01-25,05:48:23
37.416164,110.771927,0,2505,39838.2419907407,2009-01-25,05:48:28
37.416157,110.771945,0,2509,39838.2420486111,2009-01-25,05:48:33
37.416179,110.771956,0,2509,39838.2421064815,2009-01-25,05:48:38
37.416204,110.771975,0,2509,39838.2421643519,2009-01-25,05:48:43
37.416229,110.771959,0,2508,39838.2422222222,2009-01-25,05:48:48
37.416266,110.771934,0,2504,39838.2422800926,2009-01-25,05:48:53
37.416317,110.77192,0,2504,39838.242337963,2009-01-25,05:48:58
37.416366,110.771927,0,2504,39838.2423842593,2009-01-25,05:49:02
37.416415,110.771966,0,2504,39838.2424305556,2009-01-25,05:49:06
37.416441,110.771967,0,2503,39838.2424884259,2009-01-25,05:49:11
37.416437,110.772003,0,2503,39838.2425462963,2009-01-25,05:49:16
37.416425,110.772042,0,2503,39838.2426041667,2009-01-25,05:49:21
37.416405,110.772049,0,2503,39838.242662037,2009-01-25,05:49:26
37.416396,110.772066,0,2503,39838.2427199074,2009-01-25,05:49:31
37.416384,110.772099,0,2502,39838.2427777778,2009-01-25,05:49:36
37.416384,110.772099,0,2502,39838.2428125,2009-01-25,05:49:39
37.416379,110.772103,0,2502,39838.2428356481,2009-01-25,05:49:41
37.416342,110.772105,0,2502,39838.2428935185,2009-01-25,05:49:46
37.416342,110.772062,0,2501,39838.2429513889,2009-01-25,05:49:51
37.416341,110.772064,0,2501,39838.2430092593,2009-01-25,05:49:56
37.416341,110.772064,0,2501,39838.2430439815,2009-01-25,05:49:59
37.416336,110.772065,0,2501,39838.2430671296,2009-01-25,05:50:01
37.416327,110.77205,0,2501,39838.243125,2009-01-25,05:50:06
37.416347,110.772013,0,2501,39838.2431828704,2009-01-25,05:50:11
37.416333,110.772057,0,2501,39838.2432407407,2009-01-25,05:50:16
37.416367,110.772038,0,2500,39838.2432986111,2009-01-25,05:50:21
37.416365,110.772075,0,2500,39838.2433564815,2009-01-25,05:50:26
37.416365,110.772075,0,2500,39838.2433912037,2009-01-25,05:50:29
37.416366,110.77207,0,2499,39838.2434143518,2009-01-25,05:50:31
37.416341,110.772071,0,2499,39838.2434722222,2009-01-25,05:50:36
37.416354,110.772072,0,2498,39838.2435300926,2009-01-25,05:50:41
37.416338,110.772082,0,2499,39838.243587963,2009-01-25,05:50:46
37.416375,110.77207,0,2499,39838.2436458333,2009-01-25,05:50:51
37.416361,110.772052,0,2498,39838.2437037037,2009-01-25,05:50:56
37.416374,110.772034,0,2498,39838.2437615741,2009-01-25,05:51:01
37.416337,110.772052,0,2499,39838.2438194444,2009-01-25,05:51:06
37.416314,110.772024,0,2498,39838.2438773148,2009-01-25,05:51:11
37.416327,110.772033,0,2498,39838.2439351852,2009-01-25,05:51:16
37.416343,110.77204,0,2498,39838.2439930556,2009-01-25,05:51:21
37.416352,110.772028,0,2498,39838.2440509259,2009-01-25,05:51:26
37.416303,110.772029,0,2499,39838.2440740741,2009-01-25,05:51:28
37.416344,110.771973,0,2499,39838.2441087963,2009-01-25,05:51:31
37.416301,110.771957,0,2499,39838.2441666667,2009-01-25,05:51:36
37.416339,110.771965,0,2499,39838.244224537,2009-01-25,05:51:41
37.416382,110.771965,0,2499,39838.2442824074,2009-01-25,05:51:46
37.416424,110.772002,0,2498,39838.2443402778,2009-01-25,05:51:51
37.416417,110.772061,0,2498,39838.2443981481,2009-01-25,05:51:56
37.416411,110.772086,0,2497,39838.2444560185,2009-01-25,05:52:01
37.416386,110.772103,0,2497,39838.2445138889,2009-01-25,05:52:06
37.416386,110.772103,0,2497,39838.2445486111,2009-01-25,05:52:09
37.416382,110.77211,0,2496,39838.2445717593,2009-01-25,05:52:11
37.41635,110.772101,0,2497,39838.2446296296,2009-01-25,05:52:16
37.41635,110.772109,0,2497,39838.2446875,2009-01-25,05:52:21
37.41635,110.772109,0,2497,39838.2447222222,2009-01-25,05:52:24
37.416351,110.772117,0,2497,39838.2447453704,2009-01-25,05:52:26
37.416318,110.772097,0,2497,39838.2448032407,2009-01-25,05:52:31
37.416263,110.772071,0,2496,39838.2448611111,2009-01-25,05:52:36
37.416242,110.772012,0,2496,39838.2448958333,2009-01-25,05:52:39
37.416205,110.771966,0,2496,39838.2449189815,2009-01-25,05:52:41
37.416205,110.771966,0,2496,39838.2449537037,2009-01-25,05:52:44
37.416202,110.771965,0,2496,39838.2449768518,2009-01-25,05:52:46
37.416244,110.771938,0,2496,39838.2450347222,2009-01-25,05:52:51
37.416244,110.771938,0,2496,39838.2450694444,2009-01-25,05:52:54
37.416243,110.771935,0,2496,39838.2450925926,2009-01-25,05:52:56
37.416151,110.771703,0,2493,39838.2454282407,2009-01-25,05:53:25
37.416189,110.771815,0,2393,39838.2454398148,2009-01-25,05:53:26
37.416236,110.771949,0,2426,39838.2454513889,2009-01-25,05:53:27
37.416196,110.772014,0,2461,39838.245462963,2009-01-25,05:53:28
37.41626,110.772031,0,2463,39838.2455092593,2009-01-25,05:53:32
37.416313,110.772053,0,2460,39838.2455671296,2009-01-25,05:53:37
37.416335,110.772064,0,2462,39838.245625,2009-01-25,05:53:42
37.416348,110.772086,0,2462,39838.2456828704,2009-01-25,05:53:47
37.41636,110.772066,0,2461,39838.2457407407,2009-01-25,05:53:52
37.416375,110.772071,0,2461,39838.2457986111,2009-01-25,05:53:57
37.416375,110.772071,0,2461,39838.2458333333,2009-01-25,05:54:00
37.416376,110.772064,0,2462,39838.2458564815,2009-01-25,05:54:02
37.416378,110.772073,0,2462,39838.2459143519,2009-01-25,05:54:07
37.416378,110.772073,0,2462,39838.2459490741,2009-01-25,05:54:10
37.416384,110.772076,0,2462,39838.2459722222,2009-01-25,05:54:12
37.416365,110.772078,0,2462,39838.2460300926,2009-01-25,05:54:17
37.41632,110.772077,0,2463,39838.246087963,2009-01-25,05:54:22
37.416324,110.772039,0,2463,39838.2461458333,2009-01-25,05:54:27
37.416314,110.771993,0,2463,39838.2462037037,2009-01-25,05:54:32
37.421594,110.772392,0,492,39838.3781018518,2009-01-25,09:04:28
37.421615,110.7724,0,492,39838.3781597222,2009-01-25,09:04:33
37.421637,110.7724,0,491,39838.3782175926,2009-01-25,09:04:38
37.421617,110.772362,0,491,39838.378275463,2009-01-25,09:04:43
37.421631,110.772327,0,491,39838.3783333333,2009-01-25,09:04:48
37.421625,110.772316,0,491,39838.3783912037,2009-01-25,09:04:53
37.421617,110.772288,0,491,39838.3784490741,2009-01-25,09:04:58
37.421589,110.772293,0,490,39838.3785069444,2009-01-25,09:05:03
37.421579,110.772289,0,489,39838.3785648148,2009-01-25,09:05:08
37.421581,110.772306,0,489,39838.3786226852,2009-01-25,09:05:13
37.421569,110.772313,0,489,39838.3786805556,2009-01-25,09:05:18
37.421561,110.772318,0,489,39838.3787384259,2009-01-25,09:05:23
37.421561,110.772318,0,489,39838.3787731482,2009-01-25,09:05:26
37.421561,110.77231,0,489,39838.3787962963,2009-01-25,09:05:28
37.421555,110.772296,0,489,39838.3788541667,2009-01-25,09:05:33
37.421555,110.772296,0,489,39838.3788888889,2009-01-25,09:05:36
37.421556,110.772298,0,488,39838.378912037,2009-01-25,09:05:38
37.421558,110.772286,0,487,39838.3789699074,2009-01-25,09:05:43
37.421544,110.772258,0,487,39838.3790277778,2009-01-25,09:05:48
37.421511,110.77226,0,486,39838.3790856482,2009-01-25,09:05:53
37.421494,110.77227,0,486,39838.3791435185,2009-01-25,09:05:58
37.421491,110.77226,0,486,39838.3792013889,2009-01-25,09:06:03
37.421502,110.772279,0,486,39838.3792592593,2009-01-25,09:06:08
37.421485,110.772269,0,486,39838.3793171296,2009-01-25,09:06:13
37.421452,110.77226,0,486,39838.379375,2009-01-25,09:06:18
37.421424,110.772233,0,486,39838.3794328704,2009-01-25,09:06:23
37.421367,110.772226,0,486,39838.3794675926,2009-01-25,09:06:26
37.421306,110.772215,0,486,39838.3795023148,2009-01-25,09:06:29
37.421259,110.772169,0,485,39838.379537037,2009-01-25,09:06:32
37.421248,110.77219,0,485,39838.3795949074,2009-01-25,09:06:37
37.42127,110.772183,0,484,39838.3796527778,2009-01-25,09:06:42
37.421318,110.772177,0,483,39838.3797106481,2009-01-25,09:06:47
37.421354,110.772133,0,483,39838.3797685185,2009-01-25,09:06:52
37.421366,110.772112,0,482,39838.3798263889,2009-01-25,09:06:57
37.421366,110.772112,0,482,39838.3799189815,2009-01-25,09:07:05
37.421367,110.772115,0,481,39838.3799421296,2009-01-25,09:07:07
37.419706,110.767754,0,642,39838.3803240741,2009-01-25,09:07:40
37.416711,110.771904,0,2615,39838.380625,2009-01-25,09:08:06
37.416757,110.771878,0,2608,39838.3806481481,2009-01-25,09:08:08
37.416798,110.771866,0,2596,39838.3806944444,2009-01-25,09:08:12
37.416789,110.77187,0,2591,39838.3807523148,2009-01-25,09:08:17
37.416733,110.771874,0,2590,39838.3807986111,2009-01-25,09:08:21
37.416691,110.771916,0,2588,39838.3808564815,2009-01-25,09:08:26
37.416673,110.771969,0,2588,39838.3809143519,2009-01-25,09:08:31
37.416709,110.771975,0,2574,39838.3809606481,2009-01-25,09:08:35
37.416743,110.771949,0,2566,39838.3810069444,2009-01-25,09:08:39
37.416745,110.771958,0,2559,39838.3810648148,2009-01-25,09:08:44
37.416712,110.772001,0,2557,39838.3811226852,2009-01-25,09:08:49
37.416745,110.77204,0,2555,39838.3811689815,2009-01-25,09:08:53
37.416726,110.772097,0,2554,39838.3812268519,2009-01-25,09:08:58
37.416687,110.772137,0,2553,39838.3812847222,2009-01-25,09:09:03
37.416686,110.772181,0,2552,39838.3813425926,2009-01-25,09:09:08
37.416661,110.77218,0,2552,39838.381400463,2009-01-25,09:09:13
37.41664,110.772168,0,2552,39838.3814583333,2009-01-25,09:09:18
37.41662,110.772227,0,2551,39838.3815162037,2009-01-25,09:09:23
37.416618,110.772236,0,2551,39838.3815740741,2009-01-25,09:09:28
37.416631,110.772238,0,2551,39838.3816319444,2009-01-25,09:09:33
37.416629,110.772242,0,2551,39838.3816898148,2009-01-25,09:09:38
37.416629,110.772242,0,2551,39838.381724537,2009-01-25,09:09:41
37.416631,110.772244,0,2551,39838.3817476852,2009-01-25,09:09:43
37.416643,110.772252,0,2551,39838.3818055556,2009-01-25,09:09:48
37.416632,110.772266,0,2550,39838.3818634259,2009-01-25,09:09:53
37.416608,110.772276,0,2550,39838.3819212963,2009-01-25,09:09:58
37.416576,110.772259,0,2550,39838.3819791667,2009-01-25,09:10:03
37.416552,110.77224,0,2550,39838.382037037,2009-01-25,09:10:08
37.416508,110.772262,0,2546,39838.3820601852,2009-01-25,09:10:10
37.416463,110.772306,0,2546,39838.3820949074,2009-01-25,09:10:13
37.416422,110.772332,0,2544,39838.3821180556,2009-01-25,09:10:15
37.416379,110.772375,0,2544,39838.3821527778,2009-01-25,09:10:18
37.416347,110.772419,0,2544,39838.3821990741,2009-01-25,09:10:22
37.416325,110.772445,0,2544,39838.3822569444,2009-01-25,09:10:27
37.416337,110.772484,0,2545,39838.3823148148,2009-01-25,09:10:32
37.416398,110.772439,0,2544,39838.3823611111,2009-01-25,09:10:36
37.416436,110.772405,0,2543,39838.3823958333,2009-01-25,09:10:39
37.416477,110.772379,0,2545,39838.3824537037,2009-01-25,09:10:44
37.416524,110.772355,0,2545,39838.3824884259,2009-01-25,09:10:47
37.416538,110.772296,0,2545,39838.3825231481,2009-01-25,09:10:50
37.416538,110.772235,0,2545,39838.3825578704,2009-01-25,09:10:53
37.416553,110.77217,0,2546,39838.3826041667,2009-01-25,09:10:57
37.416585,110.772114,0,2546,39838.382650463,2009-01-25,09:11:01
37.416607,110.772049,0,2545,39838.3826967593,2009-01-25,09:11:05
37.41661,110.772003,0,2546,39838.3827546296,2009-01-25,09:11:10
37.41662,110.771977,0,2546,39838.3828125,2009-01-25,09:11:15
37.416605,110.771922,0,2546,39838.3828587963,2009-01-25,09:11:19
37.416596,110.771852,0,2545,39838.3829050926,2009-01-25,09:11:23
37.41657,110.771802,0,2541,39838.3829398148,2009-01-25,09:11:26
37.416533,110.771762,0,2541,39838.382974537,2009-01-25,09:11:29
37.416479,110.771763,0,2538,39838.3830208333,2009-01-25,09:11:33
37.41643,110.771802,0,2536,39838.3830671296,2009-01-25,09:11:37
37.416402,110.771815,0,2535,39838.383125,2009-01-25,09:11:42
37.416348,110.771835,0,2533,39838.3831712963,2009-01-25,09:11:46
37.416299,110.771841,0,2531,39838.3832060185,2009-01-25,09:11:49
37.41649,110.772037,0,2527,39838.4010185185,2009-01-25,09:37:28
37.416528,110.772061,0,2527,39838.4010763889,2009-01-25,09:37:33
37.416544,110.772086,0,2526,39838.4011342593,2009-01-25,09:37:38
37.416544,110.772086,0,2526,39838.4011689815,2009-01-25,09:37:41
37.416549,110.772079,0,2524,39838.4011921296,2009-01-25,09:37:43
37.416528,110.772084,0,2520,39838.40125,2009-01-25,09:37:48
37.416509,110.772033,0,2517,39838.4013078704,2009-01-25,09:37:53
37.416516,110.772022,0,2513,39838.4013657407,2009-01-25,09:37:58
37.416534,110.772039,0,2510,39838.4014236111,2009-01-25,09:38:03
37.416534,110.772039,0,2510,39838.4014583333,2009-01-25,09:38:06
37.416531,110.772047,0,2506,39838.4014814815,2009-01-25,09:38:08
37.41653,110.772072,0,2503,39838.4015393518,2009-01-25,09:38:13
37.41653,110.772072,0,2503,39838.4015740741,2009-01-25,09:38:16
37.416524,110.772078,0,2501,39838.4015972222,2009-01-25,09:38:18
37.416501,110.772042,0,2498,39838.4016550926,2009-01-25,09:38:23
37.416501,110.772042,0,2498,39838.4016898148,2009-01-25,09:38:26
37.416508,110.772044,0,2494,39838.401712963,2009-01-25,09:38:28
37.416555,110.772058,0,2490,39838.4017708333,2009-01-25,09:38:33
37.416581,110.772048,0,2485,39838.4018287037,2009-01-25,09:38:38
37.416589,110.77203,0,2482,39838.4018865741,2009-01-25,09:38:43
37.416551,110.771793,0,2475,39838.4022800926,2009-01-25,09:39:17
37.416616,110.771897,0,2462,39838.4022916667,2009-01-25,09:39:18
37.416616,110.772025,0,2418,39838.4023032407,2009-01-25,09:39:19
37.416637,110.772003,0,2403,39838.4023148148,2009-01-25,09:39:20
37.416543,110.771929,0,2466,39838.402337963,2009-01-25,09:39:22
37.416489,110.771887,0,2494,39838.402349537,2009-01-25,09:39:23
37.416451,110.771878,0,2508,39838.4023611111,2009-01-25,09:39:24
37.416405,110.771923,0,2517,39838.4023842593,2009-01-25,09:39:26
37.416373,110.771972,0,2518,39838.4024074074,2009-01-25,09:39:28
37.416361,110.772027,0,2515,39838.4024305556,2009-01-25,09:39:30
37.416334,110.772072,0,2510,39838.4024884259,2009-01-25,09:39:35
37.416329,110.772123,0,2504,39838.4025462963,2009-01-25,09:39:40
37.416352,110.772173,0,2498,39838.4026041667,2009-01-25,09:39:45
37.416357,110.772184,0,2493,39838.402662037,2009-01-25,09:39:50
37.416357,110.772184,0,2493,39838.4026967593,2009-01-25,09:39:53
37.416359,110.772192,0,2485,39838.4027199074,2009-01-25,09:39:55
37.416385,110.772211,0,2479,39838.4027777778,2009-01-25,09:40:00
37.416406,110.772159,0,2472,39838.4028356481,2009-01-25,09:40:05
37.416413,110.772164,0,2467,39838.4028935185,2009-01-25,09:40:10
37.416413,110.772164,0,2467,39838.4029282407,2009-01-25,09:40:13
37.416417,110.77217,0,2456,39838.4029513889,2009-01-25,09:40:15
37.41644,110.772143,0,2452,39838.4030092593,2009-01-25,09:40:20
37.41644,110.772143,0,2452,39838.4030439815,2009-01-25,09:40:23
37.41644,110.772138,0,2451,39838.4030671296,2009-01-25,09:40:25
37.41642,110.772094,0,2464,39838.403125,2009-01-25,09:40:30
37.416393,110.772078,0,2479,39838.4031828704,2009-01-25,09:40:35
37.416371,110.772058,0,2493,39838.4032291667,2009-01-25,09:40:39
37.416359,110.772038,0,2508,39838.403275463,2009-01-25,09:40:43
37.416381,110.772023,0,2499,39838.4033333333,2009-01-25,09:40:48
37.416377,110.772038,0,2507,39838.4033912037,2009-01-25,09:40:53
37.416391,110.772057,0,2507,39838.4034490741,2009-01-25,09:40:58
37.416417,110.772033,0,2507,39838.4035069444,2009-01-25,09:41:03
37.416432,110.772014,0,2498,39838.4035648148,2009-01-25,09:41:08
37.416443,110.772012,0,2502,39838.4036226852,2009-01-25,09:41:13
37.416463,110.772024,0,2499,39838.4036805556,2009-01-25,09:41:18
37.416474,110.772005,0,2494,39838.4037384259,2009-01-25,09:41:23
37.416504,110.772015,0,2488,39838.4037962963,2009-01-25,09:41:28
37.416508,110.772006,0,2481,39838.4038541667,2009-01-25,09:41:33
37.416544,110.771983,0,2477,39838.403912037,2009-01-25,09:41:38
37.416563,110.771993,0,2472,39838.4039699074,2009-01-25,09:41:43
37.416561,110.771996,0,2464,39838.4040277778,2009-01-25,09:41:48
37.416561,110.771996,0,2464,39838.4040625,2009-01-25,09:41:51
37.416553,110.771996,0,2463,39838.4040856481,2009-01-25,09:41:53
37.416557,110.771984,0,2461,39838.4041435185,2009-01-25,09:41:58
37.416549,110.771993,0,2462,39838.4042013889,2009-01-25,09:42:03
37.416549,110.77199,0,2464,39838.4042592593,2009-01-25,09:42:08
37.416549,110.77199,0,2464,39838.4042939815,2009-01-25,09:42:11
37.41655,110.771984,0,2468,39838.4043171296,2009-01-25,09:42:13
37.416541,110.771982,0,2468,39838.404375,2009-01-25,09:42:18
37.416528,110.771986,0,2471,39838.4044328704,2009-01-25,09:42:23
37.416528,110.771986,0,2471,39838.4044675926,2009-01-25,09:42:26
37.416534,110.771988,0,2473,39838.4044907407,2009-01-25,09:42:28
37.416502,110.771999,0,2476,39838.4045486111,2009-01-25,09:42:33
37.416489,110.771999,0,2477,39838.4046064815,2009-01-25,09:42:38
37.416489,110.771999,0,2477,39838.4046412037,2009-01-25,09:42:41
37.416483,110.771993,0,2478,39838.4046643519,2009-01-25,09:42:43
37.416496,110.771992,0,2480,39838.4047222222,2009-01-25,09:42:48
37.416496,110.771992,0,2480,39838.4047569444,2009-01-25,09:42:51
37.416495,110.771986,0,2482,39838.4047800926,2009-01-25,09:42:53
37.416472,110.772008,0,2484,39838.404837963,2009-01-25,09:42:58
37.416488,110.772009,0,2487,39838.4048958333,2009-01-25,09:43:03
37.416493,110.772008,0,2488,39838.4049537037,2009-01-25,09:43:08
37.416485,110.772008,0,2489,39838.4050115741,2009-01-25,09:43:13
37.416485,110.772008,0,2489,39838.4050462963,2009-01-25,09:43:16
37.416478,110.772006,0,2489,39838.4050694444,2009-01-25,09:43:18
37.416467,110.771995,0,2491,39838.4051273148,2009-01-25,09:43:23
37.416468,110.771994,0,2491,39838.4051851852,2009-01-25,09:43:28
37.416468,110.771994,0,2491,39838.4052199074,2009-01-25,09:43:31
37.416463,110.771995,0,2492,39838.4052430556,2009-01-25,09:43:33
37.416453,110.771999,0,2492,39838.4053009259,2009-01-25,09:43:38
37.416449,110.772011,0,2491,39838.4053587963,2009-01-25,09:43:43
37.416446,110.772036,0,2491,39838.4054166667,2009-01-25,09:43:48
37.416446,110.772036,0,2491,39838.4054513889,2009-01-25,09:43:51
37.416445,110.772032,0,2491,39838.405474537,2009-01-25,09:43:53
37.416429,110.772026,0,2491,39838.4055324074,2009-01-25,09:43:58
37.416416,110.772022,0,2492,39838.4055902778,2009-01-25,09:44:03
37.416416,110.772022,0,2492,39838.405625,2009-01-25,09:44:06
37.416424,110.772025,0,2493,39838.4056481481,2009-01-25,09:44:08
37.416428,110.772007,0,2494,39838.4057060185,2009-01-25,09:44:13
37.416438,110.771999,0,2494,39838.4057638889,2009-01-25,09:44:18
37.416427,110.772005,0,2493,39838.4058217593,2009-01-25,09:44:23
37.416427,110.772005,0,2493,39838.4058564815,2009-01-25,09:44:26
37.416431,110.772004,0,2493,39838.4058796296,2009-01-25,09:44:28
37.41644,110.771988,0,2495,39838.4059375,2009-01-25,09:44:33
37.416415,110.772022,0,2497,39838.4059953704,2009-01-25,09:44:38
37.416415,110.772022,0,2497,39838.4060300926,2009-01-25,09:44:41
37.416409,110.772025,0,2498,39838.4060532407,2009-01-25,09:44:43
37.416408,110.771984,0,2501,39838.4061111111,2009-01-25,09:44:48
37.41643,110.771977,0,2504,39838.4061689815,2009-01-25,09:44:53
37.41643,110.771977,0,2504,39838.4062037037,2009-01-25,09:44:56
37.416425,110.771973,0,2506,39838.4062268519,2009-01-25,09:44:58
37.416422,110.771984,0,2507,39838.4062847222,2009-01-25,09:45:03
37.416418,110.771957,0,2507,39838.4063425926,2009-01-25,09:45:08
37.416394,110.771978,0,2507,39838.406400463,2009-01-25,09:45:13
37.416402,110.77198,0,2508,39838.4064583333,2009-01-25,09:45:18
37.416395,110.771985,0,2509,39838.4065162037,2009-01-25,09:45:23
37.416395,110.771985,0,2509,39838.4065509259,2009-01-25,09:45:26
37.416392,110.771979,0,2508,39838.4065740741,2009-01-25,09:45:28
37.416373,110.771985,0,2508,39838.4066319444,2009-01-25,09:45:33
37.416402,110.771984,0,2511,39838.4066898148,2009-01-25,09:45:38
37.416411,110.77199,0,2511,39838.4067476852,2009-01-25,09:45:43
37.416411,110.77199,0,2511,39838.4067824074,2009-01-25,09:45:46
37.416412,110.771987,0,2512,39838.4068055556,2009-01-25,09:45:48
37.416409,110.771978,0,2512,39838.4068634259,2009-01-25,09:45:53
37.416425,110.771956,0,2512,39838.4069212963,2009-01-25,09:45:58
37.416424,110.771947,0,2512,39838.4069791667,2009-01-25,09:46:03
37.416424,110.771947,0,2512,39838.4070138889,2009-01-25,09:46:06
37.416417,110.771941,0,2512,39838.407037037,2009-01-25,09:46:08
37.4164,110.771961,0,2512,39838.4070949074,2009-01-25,09:46:13
37.416426,110.771944,0,2512,39838.4071527778,2009-01-25,09:46:18
37.416426,110.771944,0,2512,39838.4071875,2009-01-25,09:46:21
37.41642,110.771941,0,2512,39838.4072106481,2009-01-25,09:46:23
37.416424,110.771929,0,2513,39838.4072685185,2009-01-25,09:46:28
37.41642,110.771962,0,2512,39838.4073263889,2009-01-25,09:46:33
37.416411,110.77198,0,2511,39838.4073842593,2009-01-25,09:46:38
37.416411,110.77198,0,2511,39838.4074189815,2009-01-25,09:46:41
37.416417,110.771974,0,2511,39838.4074421296,2009-01-25,09:46:43
37.416428,110.771979,0,2511,39838.4075,2009-01-25,09:46:48
37.416428,110.771979,0,2511,39838.4075347222,2009-01-25,09:46:51
37.416429,110.771985,0,2511,39838.4075578704,2009-01-25,09:46:53
37.416417,110.772005,0,2511,39838.4076157407,2009-01-25,09:46:58
37.416438,110.771991,0,2512,39838.4076736111,2009-01-25,09:47:03
37.416453,110.771975,0,2514,39838.4077314815,2009-01-25,09:47:08
37.416453,110.771975,0,2514,39838.4077662037,2009-01-25,09:47:11
37.416461,110.77197,0,2515,39838.4077893518,2009-01-25,09:47:13
37.416439,110.771992,0,2514,39838.4078472222,2009-01-25,09:47:18
37.416462,110.771999,0,2516,39838.4079050926,2009-01-25,09:47:23
37.416462,110.771999,0,2516,39838.4079398148,2009-01-25,09:47:26
37.416465,110.771991,0,2517,39838.407962963,2009-01-25,09:47:28
37.416444,110.772019,0,2517,39838.4080208333,2009-01-25,09:47:33
37.416435,110.771992,0,2518,39838.4080787037,2009-01-25,09:47:38
37.416428,110.771977,0,2518,39838.4081365741,2009-01-25,09:47:43
37.416424,110.771975,0,2519,39838.4081944444,2009-01-25,09:47:48
37.416424,110.771975,0,2519,39838.4082291667,2009-01-25,09:47:51
37.416416,110.77197,0,2519,39838.4082523148,2009-01-25,09:47:53
37.416417,110.771984,0,2520,39838.4083101852,2009-01-25,09:47:58
37.41643,110.771945,0,2519,39838.4083680556,2009-01-25,09:48:03
37.416443,110.77194,0,2520,39838.4084259259,2009-01-25,09:48:08
37.416442,110.77193,0,2521,39838.4084837963,2009-01-25,09:48:13
37.416444,110.77193,0,2521,39838.4085416667,2009-01-25,09:48:18
37.416441,110.771929,0,2521,39838.408599537,2009-01-25,09:48:23
37.416441,110.771929,0,2521,39838.4086342593,2009-01-25,09:48:26
37.416443,110.771926,0,2521,39838.4086574074,2009-01-25,09:48:28
37.416438,110.771958,0,2522,39838.4087152778,2009-01-25,09:48:33
37.416458,110.771964,0,2523,39838.4087731481,2009-01-25,09:48:38
37.416448,110.771947,0,2522,39838.4088310185,2009-01-25,09:48:43
37.41645,110.77196,0,2523,39838.4088888889,2009-01-25,09:48:48
37.41646,110.771941,0,2523,39838.4089467593,2009-01-25,09:48:53
37.416452,110.771941,0,2522,39838.4090046296,2009-01-25,09:48:58
37.416452,110.771941,0,2522,39838.4090393518,2009-01-25,09:49:01
37.416444,110.771933,0,2521,39838.4090625,2009-01-25,09:49:03
37.416455,110.771912,0,2521,39838.4091203704,2009-01-25,09:49:08
37.416451,110.771927,0,2521,39838.4091782407,2009-01-25,09:49:13
37.41644,110.771919,0,2521,39838.4092361111,2009-01-25,09:49:18
37.416439,110.77191,0,2522,39838.4092939815,2009-01-25,09:49:23
37.41643,110.771918,0,2522,39838.4093518518,2009-01-25,09:49:28
37.416426,110.771924,0,2523,39838.4094097222,2009-01-25,09:49:33
37.416429,110.771931,0,2524,39838.4094675926,2009-01-25,09:49:38
37.41643,110.771937,0,2524,39838.409525463,2009-01-25,09:49:43
37.41643,110.771937,0,2524,39838.4095601852,2009-01-25,09:49:46
37.416431,110.771944,0,2524,39838.4095833333,2009-01-25,09:49:48
37.416429,110.771958,0,2524,39838.4096412037,2009-01-25,09:49:53
37.416429,110.771952,0,2524,39838.4096990741,2009-01-25,09:49:58
37.416429,110.771951,0,2524,39838.4097569444,2009-01-25,09:50:03
37.416429,110.771951,0,2524,39838.4097916667,2009-01-25,09:50:06
37.416433,110.771954,0,2524,39838.4098148148,2009-01-25,09:50:08
37.416429,110.77194,0,2523,39838.4098726852,2009-01-25,09:50:13
37.41642,110.771941,0,2524,39838.4099305556,2009-01-25,09:50:18
37.41641,110.771939,0,2524,39838.4099884259,2009-01-25,09:50:23
37.416409,110.77196,0,2525,39838.4100462963,2009-01-25,09:50:28
37.41641,110.771958,0,2525,39838.4101041667,2009-01-25,09:50:33
37.416406,110.771958,0,2525,39838.410162037,2009-01-25,09:50:38
37.416404,110.771961,0,2525,39838.4102199074,2009-01-25,09:50:43
37.416409,110.771964,0,2525,39838.4102777778,2009-01-25,09:50:48
37.416417,110.771964,0,2526,39838.4103356482,2009-01-25,09:50:53
37.416422,110.771964,0,2526,39838.4103935185,2009-01-25,09:50:58
37.416421,110.771967,0,2526,39838.4104513889,2009-01-25,09:51:03
37.416417,110.771965,0,2526,39838.4105092593,2009-01-25,09:51:08
37.416414,110.771966,0,2526,39838.4105671296,2009-01-25,09:51:13
37.416414,110.771966,0,2526,39838.4106018519,2009-01-25,09:51:16
37.416413,110.771973,0,2526,39838.410625,2009-01-25,09:51:18
37.416411,110.771983,0,2526,39838.4106828704,2009-01-25,09:51:23
37.416406,110.771983,0,2526,39838.4107407407,2009-01-25,09:51:28
37.416406,110.771983,0,2526,39838.410775463,2009-01-25,09:51:31
37.416398,110.771982,0,2526,39838.4107986111,2009-01-25,09:51:33
37.416402,110.771993,0,2526,39838.4108564815,2009-01-25,09:51:38
37.416416,110.77199,0,2527,39838.4109143519,2009-01-25,09:51:43
37.416414,110.771972,0,2528,39838.4109722222,2009-01-25,09:51:48
37.416409,110.771973,0,2528,39838.4110300926,2009-01-25,09:51:53
37.416409,110.771973,0,2528,39838.4110648148,2009-01-25,09:51:56
37.416406,110.771981,0,2528,39838.411087963,2009-01-25,09:51:58
37.416427,110.771972,0,2527,39838.4111458333,2009-01-25,09:52:03
37.416427,110.771972,0,2527,39838.4111805556,2009-01-25,09:52:06
37.416424,110.77197,0,2525,39838.4112037037,2009-01-25,09:52:08
37.416443,110.771951,0,2523,39838.4112615741,2009-01-25,09:52:13
37.416457,110.771986,0,2521,39838.4113194444,2009-01-25,09:52:18
37.41646,110.772002,0,2521,39838.4113773148,2009-01-25,09:52:23
37.416448,110.772004,0,2520,39838.4114351852,2009-01-25,09:52:28
37.416447,110.771999,0,2520,39838.4114930556,2009-01-25,09:52:33
37.416447,110.771999,0,2520,39838.4115277778,2009-01-25,09:52:36
37.416454,110.771996,0,2520,39838.4115509259,2009-01-25,09:52:38
37.416454,110.772005,0,2521,39838.4116087963,2009-01-25,09:52:43
37.416454,110.772005,0,2521,39838.4116435185,2009-01-25,09:52:46
37.416451,110.772007,0,2521,39838.4116666667,2009-01-25,09:52:48
37.416453,110.771996,0,2521,39838.411724537,2009-01-25,09:52:53
37.416464,110.771965,0,2523,39838.4117824074,2009-01-25,09:52:58
37.416463,110.771952,0,2524,39838.4118402778,2009-01-25,09:53:03
37.41643,110.771991,0,2525,39838.4118865741,2009-01-25,09:53:07
37.41643,110.771991,0,2525,39838.4119212963,2009-01-25,09:53:10
37.41643,110.771996,0,2525,39838.4119444444,2009-01-25,09:53:12
37.416423,110.772005,0,2525,39838.4120023148,2009-01-25,09:53:17
37.416424,110.771995,0,2525,39838.4120601852,2009-01-25,09:53:22
37.416422,110.771984,0,2525,39838.4121180556,2009-01-25,09:53:27
37.416412,110.772002,0,2524,39838.4121759259,2009-01-25,09:53:32
37.416411,110.771994,0,2525,39838.4122337963,2009-01-25,09:53:37
37.416411,110.771994,0,2525,39838.4122685185,2009-01-25,09:53:40
37.416412,110.771986,0,2525,39838.4122916667,2009-01-25,09:53:42
37.416416,110.771961,0,2527,39838.412349537,2009-01-25,09:53:47
37.416415,110.771969,0,2528,39838.4124074074,2009-01-25,09:53:52
37.416411,110.771962,0,2529,39838.4124652778,2009-01-25,09:53:57
37.416411,110.771962,0,2529,39838.4125,2009-01-25,09:54:00
37.416406,110.77197,0,2528,39838.4125231481,2009-01-25,09:54:02
37.416389,110.771975,0,2527,39838.4125810185,2009-01-25,09:54:07
37.416393,110.77195,0,2528,39838.4126388889,2009-01-25,09:54:12
37.416373,110.771929,0,2528,39838.4126967593,2009-01-25,09:54:17
37.416375,110.771875,0,2529,39838.4127546296,2009-01-25,09:54:22
37.416372,110.771865,0,2531,39838.4128125,2009-01-25,09:54:27
37.416387,110.771861,0,2528,39838.4128703704,2009-01-25,09:54:32
37.416396,110.771852,0,2529,39838.4129282407,2009-01-25,09:54:37
37.416391,110.771889,0,2530,39838.4129861111,2009-01-25,09:54:42
37.416399,110.771924,0,2533,39838.4130439815,2009-01-25,09:54:47
37.4164,110.771943,0,2532,39838.4131018519,2009-01-25,09:54:52
37.4164,110.771943,0,2532,39838.4131365741,2009-01-25,09:54:55
37.416397,110.771951,0,2532,39838.4131597222,2009-01-25,09:54:57
37.416401,110.771984,0,2530,39838.4132175926,2009-01-25,09:55:02
37.416392,110.771982,0,2529,39838.413275463,2009-01-25,09:55:07
37.416396,110.771984,0,2529,39838.4133333333,2009-01-25,09:55:12
37.416396,110.771984,0,2529,39838.4133680556,2009-01-25,09:55:15
37.416401,110.77198,0,2529,39838.4133912037,2009-01-25,09:55:17
37.41639,110.771987,0,2528,39838.4134490741,2009-01-25,09:55:22
37.416385,110.771978,0,2528,39838.4135069444,2009-01-25,09:55:27
37.41638,110.771966,0,2528,39838.4135648148,2009-01-25,09:55:32
37.416379,110.771966,0,2527,39838.4136226852,2009-01-25,09:55:37
37.416379,110.771966,0,2527,39838.4136574074,2009-01-25,09:55:40
37.416372,110.771968,0,2527,39838.4136805556,2009-01-25,09:55:42
37.416371,110.771984,0,2528,39838.4137384259,2009-01-25,09:55:47
37.416371,110.771984,0,2528,39838.4137731481,2009-01-25,09:55:50
37.416363,110.771984,0,2528,39838.4137962963,2009-01-25,09:55:52
37.416363,110.772002,0,2527,39838.4138541667,2009-01-25,09:55:57
37.416369,110.772012,0,2527,39838.413912037,2009-01-25,09:56:02
37.416351,110.772008,0,2527,39838.4139699074,2009-01-25,09:56:07
37.416328,110.772006,0,2527,39838.4140277778,2009-01-25,09:56:12
37.416306,110.772012,0,2528,39838.4140856481,2009-01-25,09:56:17
37.416304,110.772049,0,2528,39838.4141435185,2009-01-25,09:56:22
37.416304,110.772049,0,2528,39838.4141782407,2009-01-25,09:56:25
37.416312,110.772047,0,2528,39838.4142013889,2009-01-25,09:56:27
37.416313,110.772033,0,2530,39838.4142592593,2009-01-25,09:56:32
37.416313,110.772033,0,2530,39838.4142939815,2009-01-25,09:56:35
37.416317,110.772031,0,2530,39838.4143171296,2009-01-25,09:56:37
37.416315,110.772064,0,2531,39838.414375,2009-01-25,09:56:42
37.416337,110.772075,0,2533,39838.4144328704,2009-01-25,09:56:47
37.416344,110.772105,0,2533,39838.4144907407,2009-01-25,09:56:52
37.416361,110.772102,0,2534,39838.4145486111,2009-01-25,09:56:57
37.416368,110.772124,0,2535,39838.4146064815,2009-01-25,09:57:02
37.416368,110.772124,0,2535,39838.4146412037,2009-01-25,09:57:05
37.416369,110.772125,0,2536,39838.4146643518,2009-01-25,09:57:07
37.41637,110.772082,0,2537,39838.4147222222,2009-01-25,09:57:12
37.416369,110.772088,0,2537,39838.4147800926,2009-01-25,09:57:17
37.416368,110.77209,0,2538,39838.414837963,2009-01-25,09:57:22
37.416368,110.77209,0,2538,39838.4148726852,2009-01-25,09:57:25
37.416367,110.772088,0,2538,39838.4148958333,2009-01-25,09:57:27
37.416359,110.77207,0,2537,39838.4149537037,2009-01-25,09:57:32
37.416365,110.772054,0,2538,39838.4150115741,2009-01-25,09:57:37
37.416365,110.772054,0,2538,39838.4150462963,2009-01-25,09:57:40
37.416359,110.772049,0,2538,39838.4150694444,2009-01-25,09:57:42
37.416364,110.772038,0,2538,39838.4151273148,2009-01-25,09:57:47
37.416354,110.772025,0,2539,39838.4151851852,2009-01-25,09:57:52
37.416338,110.77203,0,2539,39838.4152430556,2009-01-25,09:57:57
37.416328,110.772025,0,2539,39838.4153009259,2009-01-25,09:58:02
37.416333,110.772024,0,2540,39838.4153587963,2009-01-25,09:58:07
37.416328,110.772019,0,2540,39838.4154166667,2009-01-25,09:58:12
37.416325,110.772012,0,2540,39838.415474537,2009-01-25,09:58:17
37.416325,110.772012,0,2540,39838.4155092593,2009-01-25,09:58:20
37.416328,110.772006,0,2539,39838.4155324074,2009-01-25,09:58:22
37.416338,110.772016,0,2539,39838.4155902778,2009-01-25,09:58:27
37.416335,110.772007,0,2539,39838.4156481481,2009-01-25,09:58:32
37.416329,110.771997,0,2539,39838.4157060185,2009-01-25,09:58:37
37.416329,110.771997,0,2539,39838.4157407407,2009-01-25,09:58:40
37.416323,110.771992,0,2539,39838.4157638889,2009-01-25,09:58:42
37.416362,110.771976,0,2538,39838.4158217593,2009-01-25,09:58:47
37.416381,110.771962,0,2537,39838.4158796296,2009-01-25,09:58:52
37.4164,110.771968,0,2536,39838.4159375,2009-01-25,09:58:57
37.416397,110.77197,0,2536,39838.4159953704,2009-01-25,09:59:02
37.416391,110.771973,0,2536,39838.4160532407,2009-01-25,09:59:07
37.416387,110.771973,0,2536,39838.4161111111,2009-01-25,09:59:12
37.416383,110.771971,0,2536,39838.4161689815,2009-01-25,09:59:17
37.416383,110.771971,0,2536,39838.4162037037,2009-01-25,09:59:20
37.416375,110.771966,0,2536,39838.4162268518,2009-01-25,09:59:22
37.416374,110.771953,0,2536,39838.4162847222,2009-01-25,09:59:27
37.416375,110.771939,0,2536,39838.4163425926,2009-01-25,09:59:32
37.416362,110.771937,0,2537,39838.416400463,2009-01-25,09:59:37
37.416352,110.771924,0,2537,39838.4164583333,2009-01-25,09:59:42
37.416339,110.771948,0,2538,39838.4165162037,2009-01-25,09:59:47
37.416334,110.771939,0,2538,39838.4165740741,2009-01-25,09:59:52
37.416337,110.771928,0,2538,39838.4166319444,2009-01-25,09:59:57
37.416339,110.771919,0,2538,39838.4166898148,2009-01-25,10:00:02
37.416355,110.771928,0,2538,39838.4167476852,2009-01-25,10:00:07
37.416371,110.771917,0,2538,39838.4168055556,2009-01-25,10:00:12
37.416383,110.771944,0,2537,39838.4168634259,2009-01-25,10:00:17
37.416383,110.771944,0,2537,39838.4168981481,2009-01-25,10:00:20
37.416382,110.771946,0,2537,39838.4169212963,2009-01-25,10:00:22
37.416374,110.771934,0,2536,39838.4169791667,2009-01-25,10:00:27
37.416371,110.771928,0,2534,39838.417037037,2009-01-25,10:00:32
37.416366,110.771929,0,2534,39838.4170949074,2009-01-25,10:00:37
37.416366,110.771929,0,2534,39838.4171296296,2009-01-25,10:00:40
37.416364,110.771935,0,2534,39838.4171527778,2009-01-25,10:00:42
37.416373,110.77195,0,2534,39838.4172106481,2009-01-25,10:00:47
37.416409,110.771957,0,2535,39838.4172685185,2009-01-25,10:00:52
37.416434,110.771953,0,2536,39838.4173263889,2009-01-25,10:00:57
37.416432,110.771964,0,2537,39838.4173842593,2009-01-25,10:01:02
37.41643,110.771938,0,2536,39838.4174421296,2009-01-25,10:01:07
37.416428,110.771905,0,2536,39838.4175,2009-01-25,10:01:12
37.416444,110.771905,0,2537,39838.4175578704,2009-01-25,10:01:17
37.416427,110.771917,0,2537,39838.4176157407,2009-01-25,10:01:22
37.416427,110.771917,0,2537,39838.417650463,2009-01-25,10:01:25
37.416423,110.771918,0,2536,39838.4176736111,2009-01-25,10:01:27
37.416401,110.771924,0,2536,39838.4177314815,2009-01-25,10:01:32
37.416397,110.771927,0,2536,39838.4177893519,2009-01-25,10:01:37
37.416397,110.771926,0,2536,39838.4178472222,2009-01-25,10:01:42
37.416398,110.771925,0,2536,39838.4179050926,2009-01-25,10:01:47
37.416398,110.771925,0,2536,39838.4179398148,2009-01-25,10:01:50
37.416402,110.771926,0,2536,39838.417962963,2009-01-25,10:01:52
37.416392,110.771941,0,2533,39838.4180208333,2009-01-25,10:01:57
37.416392,110.771941,0,2533,39838.4180555556,2009-01-25,10:02:00
37.416395,110.771936,0,2534,39838.4180787037,2009-01-25,10:02:02
37.416383,110.771944,0,2532,39838.4181365741,2009-01-25,10:02:07
37.416371,110.771939,0,2530,39838.4181944444,2009-01-25,10:02:12
37.416371,110.771939,0,2530,39838.4182291667,2009-01-25,10:02:15
37.416378,110.771931,0,2530,39838.4182523148,2009-01-25,10:02:17
37.416388,110.771929,0,2530,39838.4183101852,2009-01-25,10:02:22
37.416411,110.771905,0,2528,39838.4183680556,2009-01-25,10:02:27
37.416423,110.771906,0,2526,39838.4184259259,2009-01-25,10:02:32
37.416451,110.771943,0,2525,39838.4184837963,2009-01-25,10:02:37
37.416453,110.772088,0,2486,39838.428912037,2009-01-25,10:17:38
37.416456,110.772087,0,2486,39838.4289351852,2009-01-25,10:17:40
