# Supplementary material for: A location privacy protection method based on blockchain and threshold cryptography
Source: PLoS One. 2025 Jun 4;20(6):e0324551. doi: 10.1371/journal.pone.0324551 (PMC12136415; doi:10.1371/journal.pone.0324551)
Supplement: S1 File — (ZIP) [file pone.0324551.s001.zip › Data/002/Trajectory/20090126010428.plt]

Geolife trajectory
WGS 84
Altitude is in Feet
Reserved 3
0,2,255,My Track,0,0,2,8421376
0
37.420748,110.771786,0,492,39839.0447685185,2009-01-26,01:04:28
37.420729,110.771698,0,492,39839.0447800926,2009-01-26,01:04:29
37.416663,110.771974,0,2457,39839.0560532407,2009-01-26,01:20:43
37.416716,110.771953,0,2449,39839.056099537,2009-01-26,01:20:47
37.416759,110.771947,0,2441,39839.0561458333,2009-01-26,01:20:51
37.416775,110.771937,0,2428,39839.0562037037,2009-01-26,01:20:56
37.416768,110.771952,0,2412,39839.0562615741,2009-01-26,01:21:01
37.416793,110.77195,0,2397,39839.0563078704,2009-01-26,01:21:05
37.416808,110.771964,0,2382,39839.0563657407,2009-01-26,01:21:10
37.416821,110.771952,0,2370,39839.0564236111,2009-01-26,01:21:15
37.416856,110.771942,0,2356,39839.0564699074,2009-01-26,01:21:19
37.416877,110.771946,0,2341,39839.0565046296,2009-01-26,01:21:22
37.4169,110.771938,0,2327,39839.0565625,2009-01-26,01:21:27
37.416911,110.771932,0,2309,39839.0566203704,2009-01-26,01:21:32
37.416911,110.771932,0,2309,39839.0566550926,2009-01-26,01:21:35
37.416918,110.77193,0,2290,39839.0566782407,2009-01-26,01:21:37
37.416952,110.771918,0,2280,39839.056712963,2009-01-26,01:21:40
37.416952,110.771918,0,2280,39839.0567476852,2009-01-26,01:21:43
37.41696,110.771926,0,2264,39839.0567708333,2009-01-26,01:21:45
37.417005,110.771921,0,2255,39839.0568171296,2009-01-26,01:21:49
37.417037,110.771943,0,2245,39839.0568634259,2009-01-26,01:21:53
37.417053,110.771943,0,2228,39839.0569097222,2009-01-26,01:21:57
37.417045,110.771928,0,2211,39839.0569675926,2009-01-26,01:22:02
37.417031,110.771942,0,2194,39839.0570138889,2009-01-26,01:22:06
37.417062,110.771925,0,2178,39839.0570601852,2009-01-26,01:22:10
37.417095,110.77191,0,2164,39839.0571180556,2009-01-26,01:22:15
37.41709,110.771929,0,2148,39839.0571643518,2009-01-26,01:22:19
37.417115,110.771925,0,2134,39839.0572106481,2009-01-26,01:22:23
37.417148,110.771921,0,2116,39839.0572569444,2009-01-26,01:22:27
37.417165,110.771901,0,2123,39839.0573148148,2009-01-26,01:22:32
37.417174,110.771897,0,2106,39839.0573726852,2009-01-26,01:22:37
37.417138,110.771915,0,2109,39839.0574305556,2009-01-26,01:22:42
37.417099,110.77194,0,2107,39839.0574884259,2009-01-26,01:22:47
37.417099,110.77194,0,2107,39839.0575231481,2009-01-26,01:22:50
37.417106,110.771932,0,2104,39839.0575462963,2009-01-26,01:22:52
37.417112,110.771918,0,2096,39839.0576041667,2009-01-26,01:22:57
37.417134,110.771921,0,2080,39839.057650463,2009-01-26,01:23:01
37.417173,110.771906,0,2064,39839.0576967593,2009-01-26,01:23:05
37.417189,110.771908,0,2057,39839.0577546296,2009-01-26,01:23:10
37.417215,110.771902,0,2057,39839.0578125,2009-01-26,01:23:15
37.417211,110.771921,0,2053,39839.0578703704,2009-01-26,01:23:20
37.417211,110.771921,0,2053,39839.0579050926,2009-01-26,01:23:23
37.417219,110.771929,0,2046,39839.0579282407,2009-01-26,01:23:25
37.417207,110.771936,0,2039,39839.0579861111,2009-01-26,01:23:30
37.417227,110.771948,0,2030,39839.0580439815,2009-01-26,01:23:35
37.417261,110.771948,0,2025,39839.0581018519,2009-01-26,01:23:40
37.417251,110.77194,0,2019,39839.0581597222,2009-01-26,01:23:45
37.417294,110.771917,0,2016,39839.0581944444,2009-01-26,01:23:48
37.417274,110.771918,0,2018,39839.0582523148,2009-01-26,01:23:53
37.41728,110.771909,0,2018,39839.0583101852,2009-01-26,01:23:58
37.417282,110.771889,0,2017,39839.0583680556,2009-01-26,01:24:03
37.417305,110.771884,0,2018,39839.0584259259,2009-01-26,01:24:08
37.417328,110.771886,0,2013,39839.0584837963,2009-01-26,01:24:13
37.417345,110.771886,0,2009,39839.0585416667,2009-01-26,01:24:18
37.417321,110.771902,0,2015,39839.058599537,2009-01-26,01:24:23
37.417294,110.771926,0,2016,39839.0586574074,2009-01-26,01:24:28
37.417303,110.771932,0,2018,39839.0587152778,2009-01-26,01:24:33
37.417282,110.771931,0,2020,39839.0587731482,2009-01-26,01:24:38
37.417256,110.771943,0,2033,39839.0588194444,2009-01-26,01:24:42
37.417234,110.771945,0,2036,39839.0588773148,2009-01-26,01:24:47
37.417208,110.771931,0,2044,39839.0589351852,2009-01-26,01:24:52
37.417163,110.771946,0,2057,39839.0589930556,2009-01-26,01:24:57
37.417163,110.771946,0,2057,39839.0590277778,2009-01-26,01:25:00
37.417168,110.771953,0,2070,39839.0590509259,2009-01-26,01:25:02
37.417141,110.771971,0,2075,39839.0591087963,2009-01-26,01:25:07
37.417126,110.771985,0,2072,39839.0591666667,2009-01-26,01:25:12
37.417126,110.771985,0,2072,39839.0592013889,2009-01-26,01:25:15
37.417129,110.77198,0,2087,39839.059224537,2009-01-26,01:25:17
37.417085,110.771998,0,2108,39839.0592708333,2009-01-26,01:25:21
37.417035,110.772017,0,2121,39839.0593055556,2009-01-26,01:25:24
37.417006,110.772025,0,2137,39839.0593634259,2009-01-26,01:25:29
37.416997,110.772028,0,2146,39839.0594212963,2009-01-26,01:25:34
37.416957,110.772048,0,2166,39839.0594791667,2009-01-26,01:25:39
37.416931,110.772069,0,2178,39839.059537037,2009-01-26,01:25:44
37.416925,110.77206,0,2195,39839.0595717593,2009-01-26,01:25:47
37.416896,110.772065,0,2206,39839.0596296296,2009-01-26,01:25:52
37.41685,110.772076,0,2215,39839.0596759259,2009-01-26,01:25:56
37.416851,110.77206,0,2225,39839.0597337963,2009-01-26,01:26:01
37.416849,110.772025,0,2247,39839.0597800926,2009-01-26,01:26:05
37.416831,110.77203,0,2264,39839.0598263889,2009-01-26,01:26:09
37.416798,110.772058,0,2271,39839.0598842593,2009-01-26,01:26:14
37.416789,110.772048,0,2282,39839.0599421296,2009-01-26,01:26:19
37.416785,110.772077,0,2294,39839.06,2009-01-26,01:26:24
37.416819,110.772042,0,2302,39839.0600462963,2009-01-26,01:26:28
37.416796,110.772047,0,2296,39839.0601041667,2009-01-26,01:26:33
37.416796,110.772047,0,2296,39839.0601388889,2009-01-26,01:26:36
37.416791,110.772052,0,2287,39839.060162037,2009-01-26,01:26:38
37.41676,110.772078,0,2301,39839.0602199074,2009-01-26,01:26:43
37.41676,110.772061,0,2307,39839.0602777778,2009-01-26,01:26:48
37.416782,110.772036,0,2318,39839.0603356481,2009-01-26,01:26:53
37.416807,110.772026,0,2320,39839.0603935185,2009-01-26,01:26:58
37.416807,110.772026,0,2320,39839.0604282407,2009-01-26,01:27:01
37.4168,110.772019,0,2322,39839.0604513889,2009-01-26,01:27:03
37.416785,110.772032,0,2326,39839.0605092593,2009-01-26,01:27:08
37.416769,110.772054,0,2328,39839.0605671296,2009-01-26,01:27:13
37.416759,110.772062,0,2331,39839.060625,2009-01-26,01:27:18
37.416746,110.772063,0,2337,39839.0606828704,2009-01-26,01:27:23
37.416746,110.772063,0,2337,39839.0607175926,2009-01-26,01:27:26
37.416751,110.772066,0,2340,39839.0607407407,2009-01-26,01:27:28
37.416745,110.772079,0,2340,39839.0607986111,2009-01-26,01:27:33
37.416767,110.772067,0,2338,39839.0608564815,2009-01-26,01:27:38
37.41676,110.772055,0,2342,39839.0609143519,2009-01-26,01:27:43
37.416738,110.772058,0,2342,39839.0609722222,2009-01-26,01:27:48
37.416742,110.772053,0,2344,39839.0610300926,2009-01-26,01:27:53
37.416742,110.772053,0,2344,39839.0610648148,2009-01-26,01:27:56
37.416741,110.772046,0,2344,39839.061087963,2009-01-26,01:27:58
37.416731,110.772045,0,2346,39839.0611458333,2009-01-26,01:28:03
37.416725,110.772055,0,2346,39839.0612037037,2009-01-26,01:28:08
37.416723,110.772064,0,2346,39839.0612615741,2009-01-26,01:28:13
37.416726,110.772075,0,2351,39839.0613194444,2009-01-26,01:28:18
37.416727,110.772101,0,2358,39839.0613773148,2009-01-26,01:28:23
37.416717,110.7721,0,2363,39839.0614351852,2009-01-26,01:28:28
37.416711,110.77212,0,2370,39839.0614930556,2009-01-26,01:28:33
37.416753,110.772097,0,2372,39839.0615393519,2009-01-26,01:28:37
37.416753,110.772097,0,2372,39839.0615740741,2009-01-26,01:28:40
37.416752,110.772105,0,2375,39839.0615972222,2009-01-26,01:28:42
37.416742,110.772118,0,2379,39839.0616550926,2009-01-26,01:28:47
37.41671,110.772125,0,2383,39839.061712963,2009-01-26,01:28:52
37.416689,110.772159,0,2386,39839.0617708333,2009-01-26,01:28:57
37.41669,110.772173,0,2387,39839.0618287037,2009-01-26,01:29:02
37.41669,110.772173,0,2387,39839.0618634259,2009-01-26,01:29:05
37.41669,110.772177,0,2388,39839.0618865741,2009-01-26,01:29:07
37.416673,110.772171,0,2391,39839.0619444444,2009-01-26,01:29:12
37.416681,110.772156,0,2389,39839.0620023148,2009-01-26,01:29:17
37.416673,110.772147,0,2389,39839.0620601852,2009-01-26,01:29:22
37.416711,110.772108,0,2392,39839.0621180556,2009-01-26,01:29:27
37.416722,110.772068,0,2392,39839.0621759259,2009-01-26,01:29:32
37.416723,110.772051,0,2395,39839.0622337963,2009-01-26,01:29:37
37.416748,110.772051,0,2392,39839.0622916667,2009-01-26,01:29:42
37.416751,110.772015,0,2390,39839.062349537,2009-01-26,01:29:47
37.416723,110.772026,0,2391,39839.0624074074,2009-01-26,01:29:52
37.416715,110.772028,0,2391,39839.0624652778,2009-01-26,01:29:57
37.416708,110.772022,0,2391,39839.0625231481,2009-01-26,01:30:02
37.416708,110.772022,0,2391,39839.0625578704,2009-01-26,01:30:05
37.416704,110.772015,0,2391,39839.0625810185,2009-01-26,01:30:07
37.416689,110.77203,0,2393,39839.0626388889,2009-01-26,01:30:12
37.416657,110.77204,0,2397,39839.0626967593,2009-01-26,01:30:17
37.416669,110.772036,0,2399,39839.0627546296,2009-01-26,01:30:22
37.416684,110.772022,0,2404,39839.0628125,2009-01-26,01:30:27
37.416684,110.772024,0,2407,39839.0628703704,2009-01-26,01:30:32
37.416679,110.772029,0,2410,39839.0629282407,2009-01-26,01:30:37
37.416679,110.772029,0,2410,39839.062962963,2009-01-26,01:30:40
37.416675,110.772022,0,2412,39839.0629861111,2009-01-26,01:30:42
37.416689,110.772005,0,2413,39839.0630439815,2009-01-26,01:30:47
37.416689,110.772005,0,2413,39839.0630787037,2009-01-26,01:30:50
37.416695,110.772008,0,2415,39839.0631018518,2009-01-26,01:30:52
37.41671,110.772008,0,2415,39839.0631597222,2009-01-26,01:30:57
37.416707,110.772026,0,2414,39839.0632175926,2009-01-26,01:31:02
37.416711,110.772043,0,2414,39839.063275463,2009-01-26,01:31:07
37.416704,110.772083,0,2414,39839.0633333333,2009-01-26,01:31:12
37.416718,110.772043,0,2414,39839.0633912037,2009-01-26,01:31:17
37.416718,110.772043,0,2414,39839.0634259259,2009-01-26,01:31:20
37.416723,110.772037,0,2414,39839.0634490741,2009-01-26,01:31:22
37.416668,110.772049,0,2417,39839.0635069444,2009-01-26,01:31:27
37.41664,110.772032,0,2420,39839.0635648148,2009-01-26,01:31:32
37.416623,110.77205,0,2422,39839.0636226852,2009-01-26,01:31:37
37.416611,110.77206,0,2424,39839.0636805556,2009-01-26,01:31:42
37.416596,110.772052,0,2426,39839.0637384259,2009-01-26,01:31:47
37.416596,110.772052,0,2426,39839.0637731481,2009-01-26,01:31:50
37.416591,110.772057,0,2427,39839.0637962963,2009-01-26,01:31:52
37.416582,110.772058,0,2429,39839.0638541667,2009-01-26,01:31:57
37.416601,110.772056,0,2431,39839.063912037,2009-01-26,01:32:02
37.416611,110.772057,0,2433,39839.0639699074,2009-01-26,01:32:07
37.41661,110.772078,0,2436,39839.0640277778,2009-01-26,01:32:12
37.416613,110.772096,0,2437,39839.0640856481,2009-01-26,01:32:17
37.416611,110.772123,0,2439,39839.0641435185,2009-01-26,01:32:22
37.416602,110.772119,0,2440,39839.0642013889,2009-01-26,01:32:27
37.416608,110.77211,0,2440,39839.0642592593,2009-01-26,01:32:32
37.416598,110.772126,0,2442,39839.0643171296,2009-01-26,01:32:37
37.41662,110.772097,0,2443,39839.064375,2009-01-26,01:32:42
37.416614,110.772079,0,2444,39839.0644328704,2009-01-26,01:32:47
37.416629,110.772063,0,2445,39839.0644907407,2009-01-26,01:32:52
37.416597,110.772102,0,2446,39839.0645486111,2009-01-26,01:32:57
37.416597,110.772102,0,2446,39839.0645833333,2009-01-26,01:33:00
37.416601,110.772094,0,2446,39839.0646064815,2009-01-26,01:33:02
37.416627,110.772088,0,2446,39839.0646643518,2009-01-26,01:33:07
37.416617,110.772096,0,2449,39839.0647222222,2009-01-26,01:33:12
37.416624,110.772087,0,2451,39839.0647800926,2009-01-26,01:33:17
37.416626,110.772075,0,2453,39839.064837963,2009-01-26,01:33:22
37.416644,110.772054,0,2453,39839.0648958333,2009-01-26,01:33:27
37.416622,110.772065,0,2454,39839.0649537037,2009-01-26,01:33:32
37.416622,110.772065,0,2454,39839.0649884259,2009-01-26,01:33:35
37.416622,110.77206,0,2456,39839.0650115741,2009-01-26,01:33:37
37.416636,110.772064,0,2459,39839.0650694444,2009-01-26,01:33:42
37.416653,110.772048,0,2462,39839.0651273148,2009-01-26,01:33:47
37.416628,110.77205,0,2463,39839.0651851852,2009-01-26,01:33:52
37.416622,110.772047,0,2464,39839.0652430556,2009-01-26,01:33:57
37.416622,110.772047,0,2464,39839.0652777778,2009-01-26,01:34:00
37.416623,110.772049,0,2465,39839.0653009259,2009-01-26,01:34:02
37.416629,110.772039,0,2467,39839.0653587963,2009-01-26,01:34:07
37.416628,110.772021,0,2470,39839.0654166667,2009-01-26,01:34:12
37.416629,110.772011,0,2470,39839.065474537,2009-01-26,01:34:17
37.416629,110.772011,0,2470,39839.0655092593,2009-01-26,01:34:20
37.416621,110.772013,0,2468,39839.0655324074,2009-01-26,01:34:22
37.416599,110.772018,0,2471,39839.0655902778,2009-01-26,01:34:27
37.416585,110.772036,0,2472,39839.0656481481,2009-01-26,01:34:32
37.416613,110.77202,0,2469,39839.0657060185,2009-01-26,01:34:37
37.416591,110.77201,0,2469,39839.0657638889,2009-01-26,01:34:42
37.416595,110.771999,0,2469,39839.0658217593,2009-01-26,01:34:47
37.416581,110.772015,0,2469,39839.0658796296,2009-01-26,01:34:52
37.416578,110.772008,0,2469,39839.0659375,2009-01-26,01:34:57
37.416579,110.772002,0,2469,39839.0659953704,2009-01-26,01:35:02
37.416583,110.772005,0,2469,39839.0660532407,2009-01-26,01:35:07
37.41658,110.771997,0,2469,39839.0661111111,2009-01-26,01:35:12
37.41658,110.771997,0,2469,39839.0661458333,2009-01-26,01:35:15
37.416577,110.771991,0,2470,39839.0661689815,2009-01-26,01:35:17
37.416561,110.772008,0,2470,39839.0662268519,2009-01-26,01:35:22
37.41654,110.772023,0,2472,39839.0662847222,2009-01-26,01:35:27
37.416534,110.772044,0,2474,39839.0663425926,2009-01-26,01:35:32
37.416519,110.772044,0,2476,39839.066400463,2009-01-26,01:35:37
37.416519,110.772044,0,2476,39839.0664351852,2009-01-26,01:35:40
37.416516,110.772045,0,2478,39839.0664583333,2009-01-26,01:35:42
37.416526,110.772037,0,2479,39839.0665162037,2009-01-26,01:35:47
37.416574,110.772012,0,2481,39839.0665625,2009-01-26,01:35:51
37.416573,110.772013,0,2482,39839.0666203704,2009-01-26,01:35:56
37.416573,110.772013,0,2482,39839.0666550926,2009-01-26,01:35:59
37.416567,110.772012,0,2482,39839.0666782407,2009-01-26,01:36:01
37.416599,110.772004,0,2480,39839.0667361111,2009-01-26,01:36:06
37.416599,110.772004,0,2480,39839.0667708333,2009-01-26,01:36:09
37.416604,110.772002,0,2480,39839.0667939815,2009-01-26,01:36:11
37.41657,110.771993,0,2484,39839.0668518519,2009-01-26,01:36:16
37.416568,110.771994,0,2483,39839.0669097222,2009-01-26,01:36:21
37.416565,110.771997,0,2482,39839.0669675926,2009-01-26,01:36:26
37.416565,110.772,0,2482,39839.067025463,2009-01-26,01:36:31
37.416565,110.772,0,2482,39839.0670601852,2009-01-26,01:36:34
37.416569,110.771995,0,2482,39839.0670833333,2009-01-26,01:36:36
37.416578,110.771996,0,2482,39839.0671412037,2009-01-26,01:36:41
37.416575,110.771984,0,2483,39839.0671990741,2009-01-26,01:36:46
37.41655,110.771971,0,2484,39839.0672569444,2009-01-26,01:36:51
37.416512,110.771986,0,2486,39839.0673148148,2009-01-26,01:36:56
37.416505,110.771995,0,2487,39839.0673726852,2009-01-26,01:37:01
37.416498,110.772023,0,2491,39839.0674305556,2009-01-26,01:37:06
37.416498,110.772023,0,2491,39839.0674652778,2009-01-26,01:37:09
37.416491,110.772018,0,2493,39839.0674884259,2009-01-26,01:37:11
37.416515,110.772013,0,2493,39839.0675462963,2009-01-26,01:37:16
37.416533,110.772008,0,2494,39839.0676041667,2009-01-26,01:37:21
37.41655,110.771998,0,2495,39839.067662037,2009-01-26,01:37:26
37.416559,110.771972,0,2496,39839.0677199074,2009-01-26,01:37:31
37.416549,110.771971,0,2496,39839.0677777778,2009-01-26,01:37:36
37.41655,110.771976,0,2496,39839.0678356481,2009-01-26,01:37:41
37.416549,110.771978,0,2496,39839.0678935185,2009-01-26,01:37:46
37.416548,110.771983,0,2496,39839.0679513889,2009-01-26,01:37:51
37.416548,110.771983,0,2496,39839.0679861111,2009-01-26,01:37:54
37.416546,110.771976,0,2496,39839.0680092593,2009-01-26,01:37:56
37.416561,110.771995,0,2496,39839.0680671296,2009-01-26,01:38:01
37.416547,110.772033,0,2496,39839.068125,2009-01-26,01:38:06
37.41653,110.771995,0,2493,39839.0681828704,2009-01-26,01:38:11
37.416468,110.771826,0,2486,39839.0682060185,2009-01-26,01:38:13
37.41642,110.771834,0,2478,39839.0682175926,2009-01-26,01:38:14
37.416393,110.771846,0,2464,39839.0682407407,2009-01-26,01:38:16
37.416376,110.771855,0,2448,39839.068275463,2009-01-26,01:38:19
37.41633,110.771854,0,2460,39839.0683333333,2009-01-26,01:38:24
37.416332,110.771873,0,2458,39839.0683912037,2009-01-26,01:38:29
37.416185,110.771939,0,2491,39839.0684490741,2009-01-26,01:38:34
37.4162,110.771923,0,2493,39839.0685069444,2009-01-26,01:38:39
37.416205,110.771916,0,2491,39839.0685648148,2009-01-26,01:38:44
37.416205,110.771916,0,2491,39839.068599537,2009-01-26,01:38:47
37.416212,110.771909,0,2491,39839.0686226852,2009-01-26,01:38:49
37.416221,110.771904,0,2490,39839.0686805556,2009-01-26,01:38:54
37.416226,110.771899,0,2490,39839.0687384259,2009-01-26,01:38:59
37.416228,110.771899,0,2491,39839.0687962963,2009-01-26,01:39:04
37.416236,110.771896,0,2491,39839.0688541667,2009-01-26,01:39:09
37.416241,110.771898,0,2491,39839.068912037,2009-01-26,01:39:14
37.416244,110.771903,0,2491,39839.0689699074,2009-01-26,01:39:19
37.416247,110.771904,0,2491,39839.0690277778,2009-01-26,01:39:24
37.416247,110.771904,0,2491,39839.0690625,2009-01-26,01:39:27
37.416253,110.771897,0,2491,39839.0690856481,2009-01-26,01:39:29
37.416242,110.771908,0,2491,39839.0691435185,2009-01-26,01:39:34
37.416238,110.77193,0,2491,39839.0692013889,2009-01-26,01:39:39
37.41621,110.771986,0,2491,39839.069224537,2009-01-26,01:39:41
37.416169,110.772012,0,2493,39839.0692592593,2009-01-26,01:39:44
37.416178,110.772036,0,2498,39839.0693171296,2009-01-26,01:39:49
37.416243,110.772021,0,2502,39839.0693518519,2009-01-26,01:39:52
37.416295,110.772006,0,2504,39839.0693865741,2009-01-26,01:39:55
37.416342,110.772011,0,2502,39839.0694212963,2009-01-26,01:39:58
37.4164,110.771983,0,2500,39839.0694560185,2009-01-26,01:40:01
37.416455,110.771964,0,2496,39839.0695023148,2009-01-26,01:40:05
37.416715,110.771991,0,2428,39839.0760185185,2009-01-26,01:49:28
37.416731,110.772004,0,2422,39839.0760763889,2009-01-26,01:49:33
37.416727,110.771992,0,2422,39839.0761342593,2009-01-26,01:49:38
37.416702,110.771987,0,2430,39839.0761921296,2009-01-26,01:49:43
37.416667,110.771986,0,2428,39839.07625,2009-01-26,01:49:48
37.416686,110.771984,0,2428,39839.0763078704,2009-01-26,01:49:53
37.416708,110.771977,0,2428,39839.0763657407,2009-01-26,01:49:58
37.416709,110.771981,0,2432,39839.0764236111,2009-01-26,01:50:03
37.416709,110.771981,0,2432,39839.0764583333,2009-01-26,01:50:06
37.416708,110.77198,0,2431,39839.0764814815,2009-01-26,01:50:08
37.416703,110.771995,0,2432,39839.0765393519,2009-01-26,01:50:13
37.416709,110.771973,0,2432,39839.0765972222,2009-01-26,01:50:18
37.416713,110.772001,0,2431,39839.0766550926,2009-01-26,01:50:23
37.416735,110.771975,0,2429,39839.076712963,2009-01-26,01:50:28
37.416754,110.771955,0,2424,39839.0767708333,2009-01-26,01:50:33
37.416749,110.771977,0,2428,39839.0768287037,2009-01-26,01:50:38
37.416749,110.771977,0,2428,39839.0768634259,2009-01-26,01:50:41
37.416742,110.77198,0,2425,39839.0768865741,2009-01-26,01:50:43
37.416762,110.771965,0,2422,39839.0769444444,2009-01-26,01:50:48
37.416737,110.771996,0,2426,39839.0770023148,2009-01-26,01:50:53
37.416706,110.772009,0,2430,39839.0770601852,2009-01-26,01:50:58
37.416666,110.772029,0,2437,39839.0771064815,2009-01-26,01:51:02
37.416681,110.771985,0,2440,39839.0771643519,2009-01-26,01:51:07
37.41668,110.771978,0,2444,39839.0772222222,2009-01-26,01:51:12
37.41668,110.771978,0,2444,39839.0772569444,2009-01-26,01:51:15
37.416688,110.77198,0,2450,39839.0772800926,2009-01-26,01:51:17
37.416657,110.771982,0,2452,39839.077337963,2009-01-26,01:51:22
37.416647,110.772009,0,2456,39839.0773958333,2009-01-26,01:51:27
37.416636,110.771991,0,2459,39839.0774537037,2009-01-26,01:51:32
37.416606,110.772004,0,2460,39839.0775115741,2009-01-26,01:51:37
37.416606,110.771964,0,2462,39839.0775694444,2009-01-26,01:51:42
37.41657,110.771955,0,2465,39839.0776273148,2009-01-26,01:51:47
37.416566,110.771931,0,2467,39839.0776851852,2009-01-26,01:51:52
37.41655,110.771953,0,2468,39839.0777430556,2009-01-26,01:51:57
37.416558,110.771959,0,2471,39839.0778009259,2009-01-26,01:52:02
37.416558,110.771959,0,2471,39839.0778356481,2009-01-26,01:52:05
37.416556,110.771959,0,2473,39839.0778587963,2009-01-26,01:52:07
37.416541,110.77196,0,2474,39839.0779166667,2009-01-26,01:52:12
37.416554,110.77196,0,2475,39839.077974537,2009-01-26,01:52:17
37.41659,110.771965,0,2475,39839.0780324074,2009-01-26,01:52:22
37.41662,110.771959,0,2473,39839.0780902778,2009-01-26,01:52:27
37.416626,110.771979,0,2468,39839.0781481481,2009-01-26,01:52:32
37.416662,110.772011,0,2464,39839.0782060185,2009-01-26,01:52:37
37.416702,110.771984,0,2459,39839.0782638889,2009-01-26,01:52:42
37.416733,110.771969,0,2455,39839.0783217593,2009-01-26,01:52:47
37.416748,110.771974,0,2448,39839.0783796296,2009-01-26,01:52:52
37.416748,110.771974,0,2448,39839.0784143518,2009-01-26,01:52:55
37.41675,110.771968,0,2442,39839.0784375,2009-01-26,01:52:57
37.416738,110.771985,0,2442,39839.0784953704,2009-01-26,01:53:02
37.41674,110.771997,0,2445,39839.0785532407,2009-01-26,01:53:07
37.416718,110.772007,0,2440,39839.0786111111,2009-01-26,01:53:12
37.416729,110.772012,0,2438,39839.0786689815,2009-01-26,01:53:17
37.41673,110.772035,0,2435,39839.0787268518,2009-01-26,01:53:22
37.416716,110.772056,0,2434,39839.0787847222,2009-01-26,01:53:27
37.41669,110.772053,0,2436,39839.0788425926,2009-01-26,01:53:32
37.416666,110.772043,0,2439,39839.078900463,2009-01-26,01:53:37
37.416629,110.772025,0,2441,39839.0789583333,2009-01-26,01:53:42
37.416608,110.772002,0,2445,39839.0790162037,2009-01-26,01:53:47
37.416605,110.771971,0,2448,39839.0790740741,2009-01-26,01:53:52
37.416605,110.771971,0,2448,39839.0791087963,2009-01-26,01:53:55
37.416608,110.77197,0,2452,39839.0791319444,2009-01-26,01:53:57
37.416626,110.771986,0,2456,39839.0791898148,2009-01-26,01:54:02
37.41665,110.771979,0,2456,39839.0792476852,2009-01-26,01:54:07
37.416675,110.771996,0,2456,39839.0793055556,2009-01-26,01:54:12
37.416675,110.771996,0,2456,39839.0793402778,2009-01-26,01:54:15
37.41668,110.77199,0,2454,39839.0793634259,2009-01-26,01:54:17
37.41667,110.772001,0,2455,39839.0794212963,2009-01-26,01:54:22
37.416651,110.772,0,2456,39839.0794791667,2009-01-26,01:54:27
37.416644,110.77201,0,2457,39839.079537037,2009-01-26,01:54:32
37.416669,110.772015,0,2458,39839.0795949074,2009-01-26,01:54:37
37.416668,110.772063,0,2458,39839.0796527778,2009-01-26,01:54:42
37.416693,110.772079,0,2458,39839.0797106481,2009-01-26,01:54:47
37.416693,110.772079,0,2458,39839.0797453704,2009-01-26,01:54:50
37.41669,110.772083,0,2455,39839.0797685185,2009-01-26,01:54:52
37.416714,110.772092,0,2452,39839.0798263889,2009-01-26,01:54:57
37.416722,110.772079,0,2449,39839.0798842593,2009-01-26,01:55:02
37.416739,110.772088,0,2445,39839.0799421296,2009-01-26,01:55:07
37.416749,110.772075,0,2443,39839.08,2009-01-26,01:55:12
37.416756,110.77207,0,2441,39839.0800578704,2009-01-26,01:55:17
37.416756,110.772067,0,2441,39839.0801157407,2009-01-26,01:55:22
37.416756,110.772067,0,2441,39839.080150463,2009-01-26,01:55:25
37.416758,110.77207,0,2440,39839.0801736111,2009-01-26,01:55:27
37.416731,110.772078,0,2442,39839.0802314815,2009-01-26,01:55:32
37.416687,110.772099,0,2445,39839.0802777778,2009-01-26,01:55:36
37.416653,110.77207,0,2451,39839.0803356481,2009-01-26,01:55:41
37.416644,110.772073,0,2451,39839.0803935185,2009-01-26,01:55:46
37.41661,110.772062,0,2456,39839.0804513889,2009-01-26,01:55:51
37.416581,110.772046,0,2460,39839.0805092593,2009-01-26,01:55:56
37.416584,110.77202,0,2464,39839.0805671296,2009-01-26,01:56:01
37.416588,110.772017,0,2464,39839.080625,2009-01-26,01:56:06
37.416585,110.772021,0,2463,39839.0806828704,2009-01-26,01:56:11
37.416588,110.772017,0,2464,39839.0807407407,2009-01-26,01:56:16
37.416593,110.77201,0,2464,39839.0807986111,2009-01-26,01:56:21
37.416597,110.772009,0,2464,39839.0808564815,2009-01-26,01:56:26
37.416595,110.772013,0,2464,39839.0809143518,2009-01-26,01:56:31
37.416595,110.772013,0,2464,39839.0809490741,2009-01-26,01:56:34
37.416589,110.77201,0,2464,39839.0809722222,2009-01-26,01:56:36
37.416551,110.772018,0,2466,39839.0810300926,2009-01-26,01:56:41
37.41653,110.772037,0,2469,39839.081087963,2009-01-26,01:56:46
37.416521,110.772028,0,2470,39839.0811458333,2009-01-26,01:56:51
37.41651,110.772033,0,2471,39839.0812037037,2009-01-26,01:56:56
37.416521,110.772031,0,2473,39839.0812615741,2009-01-26,01:57:01
37.416522,110.772019,0,2474,39839.0813194444,2009-01-26,01:57:06
37.416474,110.772026,0,2477,39839.0813773148,2009-01-26,01:57:11
37.41643,110.772046,0,2481,39839.0814236111,2009-01-26,01:57:15
37.416417,110.772034,0,2484,39839.0814814815,2009-01-26,01:57:20
37.416423,110.772046,0,2485,39839.0815393519,2009-01-26,01:57:25
37.416475,110.772053,0,2488,39839.0815972222,2009-01-26,01:57:30
37.416511,110.772029,0,2490,39839.0816550926,2009-01-26,01:57:35
37.416504,110.772042,0,2492,39839.081712963,2009-01-26,01:57:40
37.416504,110.772042,0,2492,39839.0817476852,2009-01-26,01:57:43
37.416498,110.772049,0,2492,39839.0817708333,2009-01-26,01:57:45
37.416519,110.772047,0,2493,39839.0818287037,2009-01-26,01:57:50
37.416551,110.772043,0,2493,39839.0818865741,2009-01-26,01:57:55
37.416574,110.772022,0,2493,39839.0819444444,2009-01-26,01:58:00
37.41657,110.771993,0,2493,39839.0820023148,2009-01-26,01:58:05
37.416548,110.771995,0,2495,39839.0820601852,2009-01-26,01:58:10
37.416552,110.771969,0,2495,39839.0821180556,2009-01-26,01:58:15
37.416552,110.771969,0,2495,39839.0821527778,2009-01-26,01:58:18
37.416559,110.771962,0,2498,39839.0821759259,2009-01-26,01:58:20
37.416555,110.771971,0,2499,39839.0822337963,2009-01-26,01:58:25
37.416544,110.771984,0,2502,39839.0822916667,2009-01-26,01:58:30
37.416521,110.771999,0,2504,39839.082349537,2009-01-26,01:58:35
37.416492,110.772023,0,2506,39839.0824074074,2009-01-26,01:58:40
37.416489,110.771996,0,2505,39839.0824652778,2009-01-26,01:58:45
37.416484,110.771986,0,2506,39839.0825231481,2009-01-26,01:58:50
37.416484,110.771961,0,2507,39839.0825810185,2009-01-26,01:58:55
37.416473,110.771935,0,2509,39839.0826388889,2009-01-26,01:59:00
37.416453,110.771928,0,2511,39839.0826967593,2009-01-26,01:59:05
37.416462,110.771928,0,2514,39839.0827546296,2009-01-26,01:59:10
37.416447,110.771947,0,2514,39839.0828125,2009-01-26,01:59:15
37.416447,110.771947,0,2514,39839.0828472222,2009-01-26,01:59:18
37.416526,110.772041,0,2498,39839.0932175926,2009-01-26,02:14:14
37.418103,110.772341,0,2538,39839.100150463,2009-01-26,02:24:13
37.416402,110.771648,0,2934,39839.100162037,2009-01-26,02:24:14
37.416233,110.771761,0,2929,39839.1001736111,2009-01-26,02:24:15
37.416287,110.771864,0,2820,39839.1001851852,2009-01-26,02:24:16
37.416293,110.77188,0,2758,39839.1001967593,2009-01-26,02:24:17
37.416308,110.771888,0,2713,39839.1002083333,2009-01-26,02:24:18
37.416335,110.771907,0,2679,39839.1002199074,2009-01-26,02:24:19
37.416344,110.771909,0,2662,39839.1002314815,2009-01-26,02:24:20
37.41636,110.771911,0,2636,39839.1002546296,2009-01-26,02:24:22
37.416364,110.771937,0,2613,39839.1002893519,2009-01-26,02:24:25
37.416355,110.77195,0,2594,39839.1003240741,2009-01-26,02:24:28
37.416373,110.771958,0,2585,39839.1003819444,2009-01-26,02:24:33
37.416363,110.771959,0,2588,39839.1004398148,2009-01-26,02:24:38
37.416374,110.771959,0,2585,39839.1004976852,2009-01-26,02:24:43
37.41635,110.771916,0,2578,39839.1005555556,2009-01-26,02:24:48
37.416397,110.771928,0,2569,39839.1006018519,2009-01-26,02:24:52
37.416428,110.771962,0,2562,39839.1006481481,2009-01-26,02:24:56
37.416434,110.771985,0,2552,39839.1007060185,2009-01-26,02:25:01
37.41646,110.77199,0,2548,39839.1007638889,2009-01-26,02:25:06
37.416476,110.77197,0,2543,39839.1008217593,2009-01-26,02:25:11
37.416467,110.771977,0,2537,39839.1008796296,2009-01-26,02:25:16
37.416469,110.771991,0,2534,39839.1009375,2009-01-26,02:25:21
37.416478,110.771999,0,2534,39839.1009953704,2009-01-26,02:25:26
37.416483,110.771998,0,2534,39839.1010532407,2009-01-26,02:25:31
37.416485,110.772005,0,2533,39839.1011111111,2009-01-26,02:25:36
37.416485,110.772005,0,2533,39839.1011458333,2009-01-26,02:25:39
37.416483,110.772011,0,2533,39839.1011689815,2009-01-26,02:25:41
37.416471,110.772014,0,2532,39839.1012268519,2009-01-26,02:25:46
37.416471,110.772014,0,2532,39839.1012615741,2009-01-26,02:25:49
37.416465,110.772018,0,2532,39839.1012847222,2009-01-26,02:25:51
37.416447,110.772031,0,2532,39839.1013425926,2009-01-26,02:25:56
37.416452,110.772053,0,2531,39839.101400463,2009-01-26,02:26:01
37.416435,110.772035,0,2531,39839.1014583333,2009-01-26,02:26:06
37.416434,110.772031,0,2531,39839.1015162037,2009-01-26,02:26:11
37.416434,110.772031,0,2531,39839.1015509259,2009-01-26,02:26:14
37.416439,110.772027,0,2530,39839.1015740741,2009-01-26,02:26:16
37.416448,110.772025,0,2530,39839.1016319444,2009-01-26,02:26:21
37.416464,110.772027,0,2531,39839.1016898148,2009-01-26,02:26:26
37.416464,110.772027,0,2531,39839.101724537,2009-01-26,02:26:29
37.416471,110.772022,0,2531,39839.1017476852,2009-01-26,02:26:31
37.416474,110.772031,0,2531,39839.1018055556,2009-01-26,02:26:36
37.416445,110.772039,0,2531,39839.1018634259,2009-01-26,02:26:41
37.416446,110.772048,0,2531,39839.1019212963,2009-01-26,02:26:46
37.416444,110.772053,0,2531,39839.1019791667,2009-01-26,02:26:51
37.416444,110.772053,0,2531,39839.1020138889,2009-01-26,02:26:54
37.416442,110.772055,0,2531,39839.102037037,2009-01-26,02:26:56
37.416451,110.772061,0,2530,39839.1020949074,2009-01-26,02:27:01
37.416454,110.772072,0,2528,39839.1021527778,2009-01-26,02:27:06
37.416465,110.772073,0,2527,39839.1022106481,2009-01-26,02:27:11
37.4165,110.772078,0,2524,39839.1022685185,2009-01-26,02:27:16
37.4165,110.772078,0,2524,39839.1023032407,2009-01-26,02:27:19
37.416495,110.772075,0,2522,39839.1023263889,2009-01-26,02:27:21
37.416506,110.772067,0,2520,39839.1023842593,2009-01-26,02:27:26
37.416499,110.772075,0,2518,39839.1024421296,2009-01-26,02:27:31
37.416499,110.772075,0,2518,39839.1024768518,2009-01-26,02:27:34
37.416498,110.772072,0,2518,39839.1025,2009-01-26,02:27:36
37.416502,110.772082,0,2518,39839.1025578704,2009-01-26,02:27:41
37.416509,110.772097,0,2516,39839.1026157407,2009-01-26,02:27:46
37.416502,110.772066,0,2514,39839.1026736111,2009-01-26,02:27:51
37.416505,110.772074,0,2514,39839.1027314815,2009-01-26,02:27:56
37.416505,110.772074,0,2514,39839.1027662037,2009-01-26,02:27:59
37.416498,110.772072,0,2514,39839.1027893518,2009-01-26,02:28:01
37.416498,110.772059,0,2514,39839.1028472222,2009-01-26,02:28:06
37.416503,110.772046,0,2515,39839.1029050926,2009-01-26,02:28:11
37.416499,110.772056,0,2517,39839.102962963,2009-01-26,02:28:16
37.416491,110.772038,0,2517,39839.1030208333,2009-01-26,02:28:21
37.416484,110.772034,0,2518,39839.1030787037,2009-01-26,02:28:26
37.416485,110.772037,0,2517,39839.1031365741,2009-01-26,02:28:31
37.416485,110.772037,0,2517,39839.1031712963,2009-01-26,02:28:34
37.416492,110.772038,0,2517,39839.1031944444,2009-01-26,02:28:36
37.416501,110.772033,0,2516,39839.1032523148,2009-01-26,02:28:41
37.416501,110.772033,0,2516,39839.103287037,2009-01-26,02:28:44
37.416506,110.77204,0,2515,39839.1033101852,2009-01-26,02:28:46
37.416511,110.772051,0,2515,39839.1033680556,2009-01-26,02:28:51
37.416489,110.772058,0,2515,39839.1034259259,2009-01-26,02:28:56
37.41648,110.772069,0,2516,39839.1034837963,2009-01-26,02:29:01
37.416469,110.772063,0,2515,39839.1035416667,2009-01-26,02:29:06
37.416457,110.772081,0,2515,39839.103599537,2009-01-26,02:29:11
37.416445,110.772073,0,2516,39839.1036574074,2009-01-26,02:29:16
37.416445,110.772073,0,2516,39839.1036921296,2009-01-26,02:29:19
37.41644,110.772065,0,2517,39839.1037152778,2009-01-26,02:29:21
37.416441,110.772088,0,2517,39839.1037731481,2009-01-26,02:29:26
37.416451,110.772092,0,2517,39839.1038310185,2009-01-26,02:29:31
37.416457,110.772079,0,2517,39839.1038888889,2009-01-26,02:29:36
37.416455,110.772088,0,2517,39839.1039467593,2009-01-26,02:29:41
37.416466,110.772096,0,2517,39839.1040046296,2009-01-26,02:29:46
37.416477,110.772079,0,2517,39839.1040625,2009-01-26,02:29:51
37.416477,110.772079,0,2517,39839.1040972222,2009-01-26,02:29:54
37.416477,110.772073,0,2517,39839.1041203704,2009-01-26,02:29:56
37.416467,110.772073,0,2516,39839.1041782407,2009-01-26,02:30:01
37.41647,110.772066,0,2517,39839.1042361111,2009-01-26,02:30:06
37.41647,110.772066,0,2517,39839.1042708333,2009-01-26,02:30:09
37.416475,110.772067,0,2517,39839.1042939815,2009-01-26,02:30:11
37.416492,110.772067,0,2517,39839.1043518518,2009-01-26,02:30:16
37.416502,110.772066,0,2517,39839.1044097222,2009-01-26,02:30:21
37.416502,110.772078,0,2516,39839.1044675926,2009-01-26,02:30:26
37.416482,110.772071,0,2516,39839.104525463,2009-01-26,02:30:31
37.41646,110.772057,0,2515,39839.1045833333,2009-01-26,02:30:36
37.416441,110.772064,0,2514,39839.1046412037,2009-01-26,02:30:41
37.416445,110.772095,0,2514,39839.1046990741,2009-01-26,02:30:46
37.416455,110.772125,0,2514,39839.1047569444,2009-01-26,02:30:51
37.416459,110.772153,0,2515,39839.1048148148,2009-01-26,02:30:56
37.416481,110.772167,0,2516,39839.1048726852,2009-01-26,02:31:01
37.416496,110.772168,0,2517,39839.1049305556,2009-01-26,02:31:06
37.416498,110.772158,0,2518,39839.1049884259,2009-01-26,02:31:11
37.416498,110.772158,0,2518,39839.1050231481,2009-01-26,02:31:14
37.416493,110.77215,0,2519,39839.1050462963,2009-01-26,02:31:16
37.416494,110.772162,0,2521,39839.1051041667,2009-01-26,02:31:21
37.416506,110.772165,0,2522,39839.105162037,2009-01-26,02:31:26
37.416506,110.772144,0,2523,39839.1052199074,2009-01-26,02:31:31
37.4165,110.772131,0,2523,39839.1052777778,2009-01-26,02:31:36
37.416467,110.772118,0,2523,39839.1053356482,2009-01-26,02:31:41
37.416434,110.772072,0,2524,39839.1053935185,2009-01-26,02:31:46
37.416396,110.772046,0,2525,39839.1054513889,2009-01-26,02:31:51
37.416376,110.77203,0,2525,39839.1055092593,2009-01-26,02:31:56
37.416387,110.772017,0,2526,39839.1055671296,2009-01-26,02:32:01
37.416402,110.772035,0,2526,39839.105625,2009-01-26,02:32:06
37.416415,110.772057,0,2526,39839.1056828704,2009-01-26,02:32:11
37.416433,110.772071,0,2525,39839.1057407407,2009-01-26,02:32:16
37.416437,110.772095,0,2525,39839.1057986111,2009-01-26,02:32:21
37.416446,110.772071,0,2524,39839.1058564815,2009-01-26,02:32:26
37.416446,110.772071,0,2524,39839.1058912037,2009-01-26,02:32:29
37.416438,110.772068,0,2525,39839.1059143519,2009-01-26,02:32:31
37.416447,110.772069,0,2524,39839.1059722222,2009-01-26,02:32:36
37.416456,110.772075,0,2524,39839.1060300926,2009-01-26,02:32:41
37.416472,110.772091,0,2524,39839.106087963,2009-01-26,02:32:46
37.41645,110.772098,0,2524,39839.1061458333,2009-01-26,02:32:51
37.416449,110.772095,0,2524,39839.1062037037,2009-01-26,02:32:56
37.416452,110.772092,0,2524,39839.1062615741,2009-01-26,02:33:01
37.416451,110.772091,0,2524,39839.1063194444,2009-01-26,02:33:06
37.416451,110.772091,0,2524,39839.1063541667,2009-01-26,02:33:09
37.416445,110.772084,0,2524,39839.1063773148,2009-01-26,02:33:11
37.416441,110.772075,0,2524,39839.1064351852,2009-01-26,02:33:16
37.416441,110.772062,0,2524,39839.1064930556,2009-01-26,02:33:21
37.41644,110.772052,0,2524,39839.1065509259,2009-01-26,02:33:26
37.41644,110.772043,0,2524,39839.1066087963,2009-01-26,02:33:31
37.416439,110.772032,0,2524,39839.1066666667,2009-01-26,02:33:36
37.416421,110.772003,0,2524,39839.106724537,2009-01-26,02:33:41
37.416415,110.772,0,2524,39839.1067824074,2009-01-26,02:33:46
37.416414,110.772007,0,2524,39839.1068402778,2009-01-26,02:33:51
37.416414,110.772007,0,2524,39839.106875,2009-01-26,02:33:54
37.416415,110.772005,0,2524,39839.1068981481,2009-01-26,02:33:56
37.416421,110.772015,0,2524,39839.1069560185,2009-01-26,02:34:01
37.416426,110.772024,0,2524,39839.1070138889,2009-01-26,02:34:06
37.416443,110.77203,0,2523,39839.1070717593,2009-01-26,02:34:11
37.416418,110.771999,0,2523,39839.1071296296,2009-01-26,02:34:16
37.416376,110.771954,0,2523,39839.1071643519,2009-01-26,02:34:19
37.416342,110.771905,0,2523,39839.1071990741,2009-01-26,02:34:22
37.416135,110.772026,0,2533,39839.1073611111,2009-01-26,02:34:36
37.416185,110.771973,0,2534,39839.1074074074,2009-01-26,02:34:40
37.416232,110.771962,0,2532,39839.1074537037,2009-01-26,02:34:44
37.41628,110.771954,0,2533,39839.1074884259,2009-01-26,02:34:47
37.416305,110.771949,0,2536,39839.1075462963,2009-01-26,02:34:52
37.416275,110.771971,0,2532,39839.1076041667,2009-01-26,02:34:57
37.416243,110.771967,0,2530,39839.107662037,2009-01-26,02:35:02
37.416192,110.771948,0,2529,39839.1077083333,2009-01-26,02:35:06
37.416191,110.771968,0,2526,39839.1077662037,2009-01-26,02:35:11
37.416203,110.771982,0,2524,39839.1078240741,2009-01-26,02:35:16
37.416209,110.771962,0,2524,39839.1078819444,2009-01-26,02:35:21
37.416193,110.771966,0,2526,39839.1079398148,2009-01-26,02:35:26
37.416212,110.771943,0,2520,39839.1079976852,2009-01-26,02:35:31
37.416195,110.771934,0,2523,39839.1080555556,2009-01-26,02:35:36
37.4162,110.771918,0,2523,39839.1081134259,2009-01-26,02:35:41
37.416187,110.771932,0,2525,39839.1081712963,2009-01-26,02:35:46
37.416205,110.771927,0,2526,39839.1082291667,2009-01-26,02:35:51
37.416235,110.77195,0,2522,39839.108287037,2009-01-26,02:35:56
37.416282,110.771957,0,2524,39839.1083449074,2009-01-26,02:36:01
37.41631,110.771979,0,2523,39839.1084027778,2009-01-26,02:36:06
37.416373,110.771961,0,2521,39839.1084259259,2009-01-26,02:36:08
37.4164,110.771975,0,2521,39839.1084837963,2009-01-26,02:36:13
37.416427,110.771969,0,2521,39839.1085416667,2009-01-26,02:36:18
37.41646,110.771954,0,2521,39839.108599537,2009-01-26,02:36:23
37.418347,110.770623,0,492,39839.2140277778,2009-01-26,05:08:12
37.418255,110.770792,0,498,39839.2140509259,2009-01-26,05:08:14
37.418164,110.770792,0,515,39839.2140740741,2009-01-26,05:08:16
37.416515,110.771876,0,2325,39839.2141435185,2009-01-26,05:08:22
37.416516,110.771907,0,2326,39839.2142013889,2009-01-26,05:08:27
37.416516,110.771907,0,2326,39839.2142361111,2009-01-26,05:08:30
37.416522,110.771914,0,2327,39839.2142592593,2009-01-26,05:08:32
37.416461,110.771961,0,2391,39839.2142824074,2009-01-26,05:08:34
37.416412,110.771999,0,2438,39839.2142939815,2009-01-26,05:08:35
37.416395,110.772006,0,2455,39839.2143055556,2009-01-26,05:08:36
37.416368,110.772005,0,2473,39839.2143402778,2009-01-26,05:08:39
37.416342,110.772012,0,2488,39839.2143865741,2009-01-26,05:08:43
37.416344,110.772017,0,2485,39839.2144444444,2009-01-26,05:08:48
37.416342,110.772018,0,2486,39839.2145023148,2009-01-26,05:08:53
37.41634,110.772022,0,2486,39839.2145601852,2009-01-26,05:08:58
37.416335,110.772026,0,2486,39839.2146180556,2009-01-26,05:09:03
37.416327,110.772031,0,2486,39839.2146759259,2009-01-26,05:09:08
37.416323,110.772032,0,2487,39839.2147337963,2009-01-26,05:09:13
37.416317,110.77204,0,2487,39839.2147916667,2009-01-26,05:09:18
37.41631,110.772042,0,2487,39839.214849537,2009-01-26,05:09:23
37.416307,110.772047,0,2487,39839.2149074074,2009-01-26,05:09:28
37.416307,110.772047,0,2487,39839.2149421296,2009-01-26,05:09:31
37.416309,110.772043,0,2487,39839.2149652778,2009-01-26,05:09:33
37.416327,110.771985,0,2487,39839.2150115741,2009-01-26,05:09:37
37.416357,110.771993,0,2486,39839.2150694444,2009-01-26,05:09:42
37.416315,110.772019,0,2485,39839.2151157407,2009-01-26,05:09:46
37.416264,110.772014,0,2485,39839.215150463,2009-01-26,05:09:49
37.41621,110.772003,0,2485,39839.2151851852,2009-01-26,05:09:52
37.416167,110.771986,0,2484,39839.2152083333,2009-01-26,05:09:54
37.416124,110.771966,0,2484,39839.2152314815,2009-01-26,05:09:56
37.416063,110.771942,0,2483,39839.2152662037,2009-01-26,05:09:59
37.41605,110.771836,0,2478,39839.2153009259,2009-01-26,05:10:02
37.416081,110.771794,0,2474,39839.2153125,2009-01-26,05:10:03
37.416076,110.771769,0,2469,39839.2153703704,2009-01-26,05:10:08
37.416056,110.771769,0,2465,39839.2154282407,2009-01-26,05:10:13
37.416008,110.771741,0,2462,39839.215474537,2009-01-26,05:10:17
37.416008,110.771687,0,2461,39839.2155324074,2009-01-26,05:10:22
37.416042,110.771625,0,2459,39839.2155671296,2009-01-26,05:10:25
37.416076,110.771586,0,2458,39839.2156018519,2009-01-26,05:10:28
37.416103,110.771529,0,2456,39839.2156481481,2009-01-26,05:10:32
37.416118,110.771472,0,2457,39839.2156828704,2009-01-26,05:10:35
37.416119,110.771403,0,2458,39839.2157291667,2009-01-26,05:10:39
37.416132,110.771391,0,2460,39839.215787037,2009-01-26,05:10:44
37.416178,110.771411,0,2459,39839.2158449074,2009-01-26,05:10:49
37.416163,110.771468,0,2453,39839.2159027778,2009-01-26,05:10:54
37.416135,110.771498,0,2450,39839.2159606481,2009-01-26,05:10:59
37.416126,110.771514,0,2449,39839.2160185185,2009-01-26,05:11:04
37.416137,110.771564,0,2447,39839.2160763889,2009-01-26,05:11:09
37.416141,110.771633,0,2446,39839.2161111111,2009-01-26,05:11:12
37.416145,110.771693,0,2445,39839.2161458333,2009-01-26,05:11:15
37.416143,110.77175,0,2442,39839.2162037037,2009-01-26,05:11:20
37.416111,110.77175,0,2440,39839.2162615741,2009-01-26,05:11:25
37.41606,110.771777,0,2437,39839.2163194444,2009-01-26,05:11:30
37.416008,110.771818,0,2435,39839.2163541667,2009-01-26,05:11:33
37.415974,110.771886,0,2435,39839.2163657407,2009-01-26,05:11:34
37.415836,110.771837,0,2433,39839.2163888889,2009-01-26,05:11:36
37.415748,110.771911,0,2431,39839.216400463,2009-01-26,05:11:37
37.415683,110.771915,0,2430,39839.216412037,2009-01-26,05:11:38
37.415622,110.771957,0,2428,39839.2164351852,2009-01-26,05:11:40
37.415726,110.771995,0,2423,39839.2164583333,2009-01-26,05:11:42
37.415849,110.772007,0,2416,39839.2164930556,2009-01-26,05:11:45
37.415949,110.772005,0,2415,39839.2165046296,2009-01-26,05:11:46
37.416056,110.771996,0,2413,39839.2165277778,2009-01-26,05:11:48
37.41613,110.771998,0,2412,39839.2165393519,2009-01-26,05:11:49
37.416181,110.772004,0,2414,39839.2165509259,2009-01-26,05:11:50
37.41628,110.771991,0,2413,39839.2165625,2009-01-26,05:11:51
37.416368,110.771985,0,2412,39839.2165740741,2009-01-26,05:11:52
37.416444,110.771994,0,2409,39839.2165972222,2009-01-26,05:11:54
37.416505,110.771992,0,2405,39839.2166319444,2009-01-26,05:11:57
37.416569,110.771978,0,2401,39839.2166550926,2009-01-26,05:11:59
37.416621,110.771963,0,2395,39839.2166782407,2009-01-26,05:12:01
37.416666,110.77196,0,2387,39839.2167013889,2009-01-26,05:12:03
37.416722,110.771945,0,2376,39839.216724537,2009-01-26,05:12:05
37.416777,110.771931,0,2365,39839.2167476852,2009-01-26,05:12:07
37.416823,110.77193,0,2351,39839.2167708333,2009-01-26,05:12:09
37.416862,110.771927,0,2332,39839.2167939815,2009-01-26,05:12:11
37.416907,110.771905,0,2313,39839.2168171296,2009-01-26,05:12:13
37.416916,110.771888,0,2290,39839.2168402778,2009-01-26,05:12:15
37.416924,110.771865,0,2263,39839.2168634259,2009-01-26,05:12:17
37.416933,110.771856,0,2247,39839.216875,2009-01-26,05:12:18
37.416973,110.771844,0,2221,39839.2168981481,2009-01-26,05:12:20
37.416987,110.771818,0,2195,39839.2169212963,2009-01-26,05:12:22
37.416977,110.771792,0,2178,39839.2169328704,2009-01-26,05:12:23
37.417024,110.771759,0,2151,39839.2169560185,2009-01-26,05:12:25
37.417037,110.77175,0,2132,39839.2169675926,2009-01-26,05:12:26
37.417043,110.771734,0,2114,39839.2169791667,2009-01-26,05:12:27
37.417049,110.77171,0,2098,39839.2169907407,2009-01-26,05:12:28
37.417072,110.771763,0,2164,39839.2170023148,2009-01-26,05:12:29
37.417132,110.771744,0,2147,39839.217025463,2009-01-26,05:12:31
37.41719,110.771751,0,2126,39839.2170486111,2009-01-26,05:12:33
37.417243,110.771746,0,2104,39839.2170717593,2009-01-26,05:12:35
37.417288,110.771724,0,2084,39839.2170949074,2009-01-26,05:12:37
37.417319,110.771713,0,2072,39839.2171064815,2009-01-26,05:12:38
37.41737,110.771708,0,2046,39839.2171296296,2009-01-26,05:12:40
37.417421,110.771705,0,2029,39839.2171527778,2009-01-26,05:12:42
37.417468,110.771693,0,2015,39839.2171759259,2009-01-26,05:12:44
37.417522,110.771698,0,2003,39839.2171990741,2009-01-26,05:12:46
37.417584,110.771691,0,1994,39839.2172222222,2009-01-26,05:12:48
37.417642,110.771689,0,1986,39839.2172453704,2009-01-26,05:12:50
37.417692,110.771684,0,1978,39839.2172685185,2009-01-26,05:12:52
37.417742,110.771675,0,1972,39839.2172916667,2009-01-26,05:12:54
37.417793,110.771669,0,1966,39839.2173148148,2009-01-26,05:12:56
37.417842,110.771682,0,1961,39839.217337963,2009-01-26,05:12:58
37.417892,110.771692,0,1957,39839.2173611111,2009-01-26,05:13:00
37.417939,110.77169,0,1953,39839.2173842593,2009-01-26,05:13:02
37.418002,110.771694,0,1947,39839.2174189815,2009-01-26,05:13:05
37.41805,110.771697,0,1943,39839.2174537037,2009-01-26,05:13:08
37.418109,110.771699,0,1940,39839.2174884259,2009-01-26,05:13:11
37.418163,110.7717,0,1940,39839.2175231481,2009-01-26,05:13:14
37.418205,110.771724,0,1940,39839.2175578704,2009-01-26,05:13:17
37.417989,110.771668,0,1938,39839.2175925926,2009-01-26,05:13:20
37.417945,110.77165,0,1938,39839.2176273148,2009-01-26,05:13:23
37.417919,110.771668,0,1962,39839.2176388889,2009-01-26,05:13:24
37.417954,110.771653,0,1965,39839.2176967593,2009-01-26,05:13:29
37.418022,110.771638,0,1961,39839.2177430556,2009-01-26,05:13:33
37.417993,110.771655,0,1964,39839.2178009259,2009-01-26,05:13:38
37.41799,110.771666,0,1966,39839.2178587963,2009-01-26,05:13:43
37.418008,110.7717,0,1964,39839.2179166667,2009-01-26,05:13:48
37.417964,110.771722,0,1973,39839.217974537,2009-01-26,05:13:53
37.417946,110.771728,0,1979,39839.2180324074,2009-01-26,05:13:58
37.417928,110.771699,0,1984,39839.2180902778,2009-01-26,05:14:03
37.417906,110.771682,0,1976,39839.2181481481,2009-01-26,05:14:08
37.417906,110.771682,0,1976,39839.2181828704,2009-01-26,05:14:11
37.4179,110.77168,0,1971,39839.2182060185,2009-01-26,05:14:13
37.417859,110.771681,0,1976,39839.2182638889,2009-01-26,05:14:18
37.417812,110.771682,0,1980,39839.2182986111,2009-01-26,05:14:21
37.417767,110.771678,0,1985,39839.2183449074,2009-01-26,05:14:25
37.417714,110.771694,0,1991,39839.2183912037,2009-01-26,05:14:29
37.417676,110.771696,0,1997,39839.2184490741,2009-01-26,05:14:34
37.417654,110.771696,0,2003,39839.2185069444,2009-01-26,05:14:39
37.417617,110.771721,0,2010,39839.2185648148,2009-01-26,05:14:44
37.417603,110.771693,0,2017,39839.2186226852,2009-01-26,05:14:49
37.417591,110.771715,0,2025,39839.2186805556,2009-01-26,05:14:54
37.417571,110.771754,0,2033,39839.2187384259,2009-01-26,05:14:59
37.417542,110.771762,0,2042,39839.2187962963,2009-01-26,05:15:04
37.417367,110.771734,0,2050,39839.2188541667,2009-01-26,05:15:09
37.417133,110.77169,0,2050,39839.2188657407,2009-01-26,05:15:10
37.417063,110.771693,0,2052,39839.2188888889,2009-01-26,05:15:12
37.417016,110.77169,0,2054,39839.218900463,2009-01-26,05:15:13
37.416956,110.771684,0,2056,39839.218912037,2009-01-26,05:15:14
37.416907,110.77168,0,2058,39839.2189351852,2009-01-26,05:15:16
37.416858,110.771659,0,2063,39839.2189699074,2009-01-26,05:15:19
37.416813,110.771642,0,2070,39839.2190162037,2009-01-26,05:15:23
37.416771,110.771631,0,2081,39839.2190740741,2009-01-26,05:15:28
37.416732,110.771654,0,2093,39839.2191319444,2009-01-26,05:15:33
37.416698,110.771653,0,2108,39839.2191898148,2009-01-26,05:15:38
37.416677,110.771664,0,2123,39839.2192476852,2009-01-26,05:15:43
37.416681,110.771685,0,2140,39839.2193055556,2009-01-26,05:15:48
37.416669,110.771697,0,2152,39839.2193634259,2009-01-26,05:15:53
37.416645,110.771683,0,2168,39839.2194212963,2009-01-26,05:15:58
37.416621,110.771678,0,2185,39839.2194791667,2009-01-26,05:16:03
37.416607,110.771662,0,2202,39839.219537037,2009-01-26,05:16:08
37.416562,110.771647,0,2216,39839.2195833333,2009-01-26,05:16:12
37.416518,110.771633,0,2226,39839.2196180556,2009-01-26,05:16:15
37.416475,110.771635,0,2234,39839.2196412037,2009-01-26,05:16:17
37.416425,110.771635,0,2245,39839.2196759259,2009-01-26,05:16:20
37.416397,110.771653,0,2258,39839.2197222222,2009-01-26,05:16:24
37.416367,110.771671,0,2270,39839.2197569444,2009-01-26,05:16:27
37.41633,110.771686,0,2279,39839.2197916667,2009-01-26,05:16:30
37.416301,110.771712,0,2294,39839.219837963,2009-01-26,05:16:34
37.416261,110.771726,0,2305,39839.2198726852,2009-01-26,05:16:37
37.416242,110.771743,0,2321,39839.2199189815,2009-01-26,05:16:41
37.416202,110.771775,0,2333,39839.2199768518,2009-01-26,05:16:46
37.416162,110.771797,0,2347,39839.2200231481,2009-01-26,05:16:50
37.416106,110.771793,0,2359,39839.2200578704,2009-01-26,05:16:53
37.416058,110.771777,0,2372,39839.2200925926,2009-01-26,05:16:56
37.416025,110.77177,0,2383,39839.2201273148,2009-01-26,05:16:59
37.416012,110.771785,0,2396,39839.2201851852,2009-01-26,05:17:04
37.41601,110.77182,0,2412,39839.2202430556,2009-01-26,05:17:09
37.415994,110.771812,0,2428,39839.2203009259,2009-01-26,05:17:14
37.416017,110.771815,0,2442,39839.2203587963,2009-01-26,05:17:19
37.416028,110.771828,0,2449,39839.2204166667,2009-01-26,05:17:24
37.416012,110.771813,0,2452,39839.220474537,2009-01-26,05:17:29
37.416006,110.771816,0,2457,39839.2205324074,2009-01-26,05:17:34
37.416006,110.771816,0,2457,39839.2205671296,2009-01-26,05:17:37
37.416005,110.771813,0,2462,39839.2205902778,2009-01-26,05:17:39
37.416,110.771835,0,2468,39839.2206481481,2009-01-26,05:17:44
37.416,110.771835,0,2468,39839.2206828704,2009-01-26,05:17:47
37.415994,110.771836,0,2472,39839.2207060185,2009-01-26,05:17:49
37.415993,110.771858,0,2476,39839.2207638889,2009-01-26,05:17:54
37.415988,110.771847,0,2481,39839.2208217593,2009-01-26,05:17:59
37.416033,110.771847,0,2485,39839.2208680556,2009-01-26,05:18:03
37.41608,110.771852,0,2489,39839.2209143518,2009-01-26,05:18:07
37.416116,110.771867,0,2492,39839.2209722222,2009-01-26,05:18:12
37.416116,110.771896,0,2493,39839.2210300926,2009-01-26,05:18:17
37.416117,110.771915,0,2495,39839.221087963,2009-01-26,05:18:22
37.416103,110.771948,0,2496,39839.2211458333,2009-01-26,05:18:27
37.416116,110.771941,0,2498,39839.2212037037,2009-01-26,05:18:32
37.41612,110.771928,0,2500,39839.2212615741,2009-01-26,05:18:37
37.416096,110.771915,0,2502,39839.2213194444,2009-01-26,05:18:42
37.416055,110.771909,0,2504,39839.2213773148,2009-01-26,05:18:47
37.416043,110.771896,0,2506,39839.2214351852,2009-01-26,05:18:52
37.416095,110.771909,0,2508,39839.2214814815,2009-01-26,05:18:56
37.416161,110.771918,0,2509,39839.2215162037,2009-01-26,05:18:59
37.416168,110.771915,0,2512,39839.2215740741,2009-01-26,05:19:04
37.416168,110.771915,0,2512,39839.2216087963,2009-01-26,05:19:07
37.416167,110.771913,0,2514,39839.2216319444,2009-01-26,05:19:09
37.416205,110.771919,0,2516,39839.2216898148,2009-01-26,05:19:14
37.416233,110.771927,0,2518,39839.2217476852,2009-01-26,05:19:19
37.416218,110.77193,0,2520,39839.2218055556,2009-01-26,05:19:24
37.416184,110.771908,0,2523,39839.2218634259,2009-01-26,05:19:29
37.416139,110.771905,0,2526,39839.2219212963,2009-01-26,05:19:34
37.416183,110.771944,0,2529,39839.2219791667,2009-01-26,05:19:39
37.416194,110.771959,0,2531,39839.222037037,2009-01-26,05:19:44
37.416254,110.771985,0,2533,39839.2220833333,2009-01-26,05:19:48
37.416508,110.772076,0,2545,39839.2243634259,2009-01-26,05:23:05
37.416549,110.772109,0,2546,39839.2244212963,2009-01-26,05:23:10
37.416581,110.772133,0,2548,39839.2244791667,2009-01-26,05:23:15
37.416585,110.772116,0,2550,39839.224537037,2009-01-26,05:23:20
37.416588,110.772093,0,2552,39839.2245949074,2009-01-26,05:23:25
37.416588,110.772093,0,2552,39839.2246296296,2009-01-26,05:23:28
37.416585,110.772088,0,2552,39839.2246527778,2009-01-26,05:23:30
37.416604,110.772106,0,2554,39839.2247106481,2009-01-26,05:23:35
37.416621,110.772116,0,2556,39839.2247685185,2009-01-26,05:23:40
37.416592,110.772094,0,2555,39839.2248263889,2009-01-26,05:23:45
37.416592,110.772094,0,2555,39839.2248611111,2009-01-26,05:23:48
37.416587,110.772086,0,2556,39839.2248842593,2009-01-26,05:23:50
37.416561,110.772063,0,2555,39839.2249421296,2009-01-26,05:23:55
37.416529,110.772059,0,2554,39839.225,2009-01-26,05:24:00
37.416496,110.772043,0,2553,39839.2250578704,2009-01-26,05:24:05
37.416463,110.772024,0,2550,39839.2251157407,2009-01-26,05:24:10
37.416449,110.77201,0,2546,39839.2251736111,2009-01-26,05:24:15
37.416455,110.771988,0,2543,39839.2252314815,2009-01-26,05:24:20
37.416464,110.771992,0,2540,39839.2252893519,2009-01-26,05:24:25
37.416468,110.771984,0,2540,39839.2253472222,2009-01-26,05:24:30
37.416468,110.771984,0,2540,39839.2253819444,2009-01-26,05:24:33
37.41647,110.771978,0,2540,39839.2254050926,2009-01-26,05:24:35
37.416469,110.771969,0,2540,39839.225462963,2009-01-26,05:24:40
37.416473,110.771959,0,2540,39839.2255208333,2009-01-26,05:24:45
37.416473,110.771959,0,2540,39839.2255555556,2009-01-26,05:24:48
37.41648,110.771964,0,2538,39839.2255787037,2009-01-26,05:24:50
37.416489,110.771972,0,2537,39839.2256365741,2009-01-26,05:24:55
37.416494,110.771965,0,2537,39839.2256944444,2009-01-26,05:25:00
37.416494,110.771965,0,2537,39839.2257291667,2009-01-26,05:25:03
37.41649,110.771965,0,2536,39839.2257523148,2009-01-26,05:25:05
37.416475,110.771963,0,2536,39839.2258101852,2009-01-26,05:25:10
37.416437,110.771956,0,2536,39839.2258680556,2009-01-26,05:25:15
37.416467,110.771955,0,2535,39839.2259259259,2009-01-26,05:25:20
37.416467,110.771955,0,2535,39839.2259606481,2009-01-26,05:25:23
37.416464,110.771954,0,2535,39839.2259837963,2009-01-26,05:25:25
37.416459,110.771939,0,2534,39839.2260416667,2009-01-26,05:25:30
37.416434,110.771948,0,2534,39839.226099537,2009-01-26,05:25:35
37.416433,110.771939,0,2534,39839.2261574074,2009-01-26,05:25:40
37.416433,110.771939,0,2534,39839.2261921296,2009-01-26,05:25:43
37.416434,110.771932,0,2534,39839.2262152778,2009-01-26,05:25:45
37.416425,110.77192,0,2534,39839.2262731481,2009-01-26,05:25:50
37.416425,110.77192,0,2534,39839.2263078704,2009-01-26,05:25:53
37.416418,110.771915,0,2533,39839.2263310185,2009-01-26,05:25:55
37.416389,110.77192,0,2532,39839.2263888889,2009-01-26,05:26:00
37.416377,110.771936,0,2531,39839.2264467593,2009-01-26,05:26:05
37.416378,110.771968,0,2528,39839.2265046296,2009-01-26,05:26:10
37.416364,110.771972,0,2526,39839.2265625,2009-01-26,05:26:15
37.416501,110.7717,0,2474,39839.2287615741,2009-01-26,05:29:25
37.416525,110.771669,0,2470,39839.2288194444,2009-01-26,05:29:30
37.416512,110.771604,0,2467,39839.2288773148,2009-01-26,05:29:35
37.416529,110.771543,0,2465,39839.2289236111,2009-01-26,05:29:39
37.416557,110.771527,0,2462,39839.2289814815,2009-01-26,05:29:44
37.416578,110.771488,0,2456,39839.2290393518,2009-01-26,05:29:49
37.416578,110.771488,0,2456,39839.2290740741,2009-01-26,05:29:52
37.416584,110.771485,0,2450,39839.2290972222,2009-01-26,05:29:54
37.416562,110.771493,0,2447,39839.2291550926,2009-01-26,05:29:59
37.416568,110.771512,0,2447,39839.229212963,2009-01-26,05:30:04
37.416547,110.771574,0,2443,39839.2292592593,2009-01-26,05:30:08
37.416565,110.771631,0,2438,39839.2293171296,2009-01-26,05:30:13
37.416576,110.771658,0,2434,39839.229375,2009-01-26,05:30:18
37.416571,110.771645,0,2432,39839.2294328704,2009-01-26,05:30:23
37.416565,110.771623,0,2432,39839.2294907407,2009-01-26,05:30:28
37.416545,110.771623,0,2435,39839.2295486111,2009-01-26,05:30:33
37.416543,110.771606,0,2436,39839.2296064815,2009-01-26,05:30:38
37.416519,110.771613,0,2436,39839.2296643518,2009-01-26,05:30:43
37.416531,110.771602,0,2438,39839.2297222222,2009-01-26,05:30:48
37.416526,110.771562,0,2438,39839.2297800926,2009-01-26,05:30:53
37.416545,110.771505,0,2439,39839.229837963,2009-01-26,05:30:58
37.416506,110.771476,0,2437,39839.2298842593,2009-01-26,05:31:02
37.41649,110.771427,0,2434,39839.2299421296,2009-01-26,05:31:07
37.416509,110.771406,0,2430,39839.23,2009-01-26,05:31:12
37.416479,110.771372,0,2426,39839.2300578704,2009-01-26,05:31:17
37.416482,110.771352,0,2422,39839.2301157407,2009-01-26,05:31:22
37.41651,110.771551,0,2419,39839.230162037,2009-01-26,05:31:26
37.4165,110.771663,0,2419,39839.2301736111,2009-01-26,05:31:27
37.416485,110.771742,0,2415,39839.2301967593,2009-01-26,05:31:29
37.416295,110.776342,0,492,39839.3736574074,2009-01-26,08:58:04
37.416342,110.776622,0,492,39839.3736689815,2009-01-26,08:58:05
37.416186,110.776297,0,504,39839.3736805556,2009-01-26,08:58:06
37.416704,110.772213,0,2743,39839.3738078704,2009-01-26,08:58:17
37.416667,110.772187,0,2718,39839.3738194444,2009-01-26,08:58:18
37.416644,110.772189,0,2699,39839.3738310185,2009-01-26,08:58:19
37.416619,110.772202,0,2684,39839.3738425926,2009-01-26,08:58:20
37.416645,110.772176,0,2659,39839.3738541667,2009-01-26,08:58:21
37.416677,110.772166,0,2642,39839.3738657407,2009-01-26,08:58:22
37.416657,110.772199,0,2627,39839.3738888889,2009-01-26,08:58:24
37.416606,110.772172,0,2610,39839.373900463,2009-01-26,08:58:25
37.416577,110.772198,0,2588,39839.3739236111,2009-01-26,08:58:27
37.416542,110.772243,0,2580,39839.3739699074,2009-01-26,08:58:31
37.416517,110.772303,0,2559,39839.3740046296,2009-01-26,08:58:34
37.416479,110.772328,0,2559,39839.3740625,2009-01-26,08:58:39
37.416441,110.772354,0,2562,39839.3741203704,2009-01-26,08:58:44
37.416404,110.772388,0,2557,39839.3741782407,2009-01-26,08:58:49
37.416361,110.772408,0,2556,39839.3742361111,2009-01-26,08:58:54
37.416327,110.772449,0,2557,39839.3742708333,2009-01-26,08:58:57
37.416319,110.772487,0,2556,39839.3743287037,2009-01-26,08:59:02
37.416291,110.772552,0,2558,39839.3743865741,2009-01-26,08:59:07
37.416267,110.772622,0,2558,39839.3744212963,2009-01-26,08:59:10
37.416251,110.772674,0,2554,39839.3744675926,2009-01-26,08:59:14
37.41623,110.772727,0,2554,39839.374525463,2009-01-26,08:59:19
37.416202,110.772754,0,2550,39839.3745833333,2009-01-26,08:59:24
37.416159,110.772791,0,2552,39839.3746412037,2009-01-26,08:59:29
37.416139,110.772828,0,2552,39839.3746990741,2009-01-26,08:59:34
37.416139,110.772828,0,2552,39839.3747337963,2009-01-26,08:59:37
37.416138,110.772835,0,2550,39839.3747569444,2009-01-26,08:59:39
37.416089,110.772883,0,2548,39839.3748148148,2009-01-26,08:59:44
37.416033,110.772905,0,2546,39839.3748611111,2009-01-26,08:59:48
37.415988,110.772919,0,2546,39839.3748958333,2009-01-26,08:59:51
37.41593,110.77291,0,2546,39839.3749421296,2009-01-26,08:59:55
37.415885,110.772919,0,2549,39839.375,2009-01-26,09:00:00
37.415846,110.772948,0,2551,39839.3750347222,2009-01-26,09:00:03
37.415792,110.772974,0,2553,39839.3750810185,2009-01-26,09:00:07
37.415748,110.772954,0,2555,39839.3751388889,2009-01-26,09:00:12
37.415746,110.772964,0,2557,39839.3751967593,2009-01-26,09:00:17
37.415755,110.772954,0,2557,39839.3752546296,2009-01-26,09:00:22
37.415783,110.772938,0,2559,39839.3753125,2009-01-26,09:00:27
37.415756,110.772921,0,2559,39839.3753703704,2009-01-26,09:00:32
37.415741,110.772931,0,2560,39839.3754282407,2009-01-26,09:00:37
37.415716,110.77295,0,2560,39839.3754861111,2009-01-26,09:00:42
37.415456,110.77298,0,2556,39839.3777893518,2009-01-26,09:04:01
37.415447,110.772986,0,2557,39839.3778472222,2009-01-26,09:04:06
37.415444,110.772993,0,2558,39839.3779050926,2009-01-26,09:04:11
37.415444,110.773001,0,2558,39839.377962963,2009-01-26,09:04:16
37.415444,110.773008,0,2559,39839.3780208333,2009-01-26,09:04:21
37.415444,110.773008,0,2559,39839.3780555556,2009-01-26,09:04:24
37.415443,110.773013,0,2558,39839.3780787037,2009-01-26,09:04:26
37.415395,110.77302,0,2557,39839.3781365741,2009-01-26,09:04:31
37.415376,110.772996,0,2555,39839.3781944444,2009-01-26,09:04:36
37.415376,110.772996,0,2555,39839.3782291667,2009-01-26,09:04:39
37.415375,110.772994,0,2555,39839.3782523148,2009-01-26,09:04:41
37.415386,110.772977,0,2550,39839.3783101852,2009-01-26,09:04:46
37.415386,110.772977,0,2550,39839.3783449074,2009-01-26,09:04:49
37.415385,110.77298,0,2549,39839.3783680556,2009-01-26,09:04:51
37.415395,110.772976,0,2548,39839.3784259259,2009-01-26,09:04:56
37.415411,110.772967,0,2548,39839.3784837963,2009-01-26,09:05:01
37.415452,110.772954,0,2547,39839.3785416667,2009-01-26,09:05:06
37.415475,110.772931,0,2545,39839.378599537,2009-01-26,09:05:11
37.415483,110.77294,0,2545,39839.3786574074,2009-01-26,09:05:16
37.415459,110.772966,0,2543,39839.3787152778,2009-01-26,09:05:21
37.415449,110.772984,0,2544,39839.3787731482,2009-01-26,09:05:26
37.41542,110.773004,0,2545,39839.3788310185,2009-01-26,09:05:31
37.415392,110.773011,0,2542,39839.3788888889,2009-01-26,09:05:36
37.415401,110.772953,0,2541,39839.3789467593,2009-01-26,09:05:41
37.415401,110.772953,0,2541,39839.3789814815,2009-01-26,09:05:44
37.415399,110.772952,0,2540,39839.3790046296,2009-01-26,09:05:46
37.41541,110.772944,0,2539,39839.3790625,2009-01-26,09:05:51
37.415435,110.772926,0,2536,39839.3791203704,2009-01-26,09:05:56
37.415437,110.772924,0,2536,39839.3791782407,2009-01-26,09:06:01
37.415437,110.772924,0,2536,39839.379212963,2009-01-26,09:06:04
37.415429,110.772919,0,2535,39839.3792361111,2009-01-26,09:06:06
37.415424,110.772929,0,2535,39839.3792939815,2009-01-26,09:06:11
37.415429,110.772938,0,2536,39839.3793518519,2009-01-26,09:06:16
37.415433,110.772929,0,2536,39839.3794097222,2009-01-26,09:06:21
37.415433,110.772929,0,2536,39839.3794444444,2009-01-26,09:06:24
37.415441,110.772922,0,2535,39839.3794675926,2009-01-26,09:06:26
37.41544,110.77294,0,2535,39839.379525463,2009-01-26,09:06:31
37.41544,110.77294,0,2535,39839.3795601852,2009-01-26,09:06:34
37.415446,110.772939,0,2535,39839.3795833333,2009-01-26,09:06:36
37.415458,110.772931,0,2537,39839.3796412037,2009-01-26,09:06:41
37.415458,110.772931,0,2537,39839.3796759259,2009-01-26,09:06:44
37.415461,110.772929,0,2538,39839.3796990741,2009-01-26,09:06:46
37.415442,110.772942,0,2536,39839.3797569444,2009-01-26,09:06:51
37.415419,110.772966,0,2534,39839.3798148148,2009-01-26,09:06:56
37.415418,110.773014,0,2535,39839.3798726852,2009-01-26,09:07:01
37.415406,110.773045,0,2534,39839.3799305556,2009-01-26,09:07:06
37.415409,110.773057,0,2534,39839.3799884259,2009-01-26,09:07:11
37.415382,110.773042,0,2532,39839.3800462963,2009-01-26,09:07:16
37.415636,110.773057,0,2534,39839.3820717593,2009-01-26,09:10:11
37.415665,110.773034,0,2534,39839.3821296296,2009-01-26,09:10:16
37.415696,110.772993,0,2535,39839.3821875,2009-01-26,09:10:21
37.415714,110.773005,0,2536,39839.3822453704,2009-01-26,09:10:26
37.415766,110.772996,0,2535,39839.3822916667,2009-01-26,09:10:30
37.41579,110.772978,0,2535,39839.382349537,2009-01-26,09:10:35
37.415805,110.772996,0,2534,39839.3824074074,2009-01-26,09:10:40
37.415796,110.772992,0,2535,39839.3824652778,2009-01-26,09:10:45
37.415801,110.772992,0,2536,39839.3825231481,2009-01-26,09:10:50
37.415808,110.772992,0,2533,39839.3825810185,2009-01-26,09:10:55
37.415808,110.772992,0,2533,39839.3826157407,2009-01-26,09:10:58
37.415809,110.772985,0,2533,39839.3826388889,2009-01-26,09:11:00
37.415812,110.772974,0,2533,39839.3826967593,2009-01-26,09:11:05
37.415813,110.772978,0,2533,39839.3827546296,2009-01-26,09:11:10
37.415809,110.772974,0,2533,39839.3828125,2009-01-26,09:11:15
37.415809,110.772974,0,2533,39839.3828472222,2009-01-26,09:11:18
37.415808,110.77298,0,2533,39839.3828703704,2009-01-26,09:11:20
37.415836,110.772977,0,2534,39839.3829282407,2009-01-26,09:11:25
37.415836,110.772977,0,2534,39839.382962963,2009-01-26,09:11:28
37.41584,110.772985,0,2535,39839.3829861111,2009-01-26,09:11:30
37.41582,110.77297,0,2536,39839.3830439815,2009-01-26,09:11:35
37.415819,110.772968,0,2536,39839.3831018518,2009-01-26,09:11:40
37.415819,110.772968,0,2536,39839.3831365741,2009-01-26,09:11:43
37.415821,110.772971,0,2537,39839.3831597222,2009-01-26,09:11:45
37.415811,110.77298,0,2536,39839.3832175926,2009-01-26,09:11:50
37.415823,110.77297,0,2536,39839.383275463,2009-01-26,09:11:55
37.415835,110.772969,0,2536,39839.3833333333,2009-01-26,09:12:00
37.41585,110.772957,0,2536,39839.3833912037,2009-01-26,09:12:05
37.415846,110.772974,0,2537,39839.3834490741,2009-01-26,09:12:10
37.415841,110.772977,0,2537,39839.3835069444,2009-01-26,09:12:15
37.415841,110.772977,0,2537,39839.3835416667,2009-01-26,09:12:18
37.415843,110.77298,0,2537,39839.3835648148,2009-01-26,09:12:20
37.415846,110.772993,0,2537,39839.3836226852,2009-01-26,09:12:25
37.41584,110.773002,0,2537,39839.3836805556,2009-01-26,09:12:30
37.41584,110.773002,0,2537,39839.3837152778,2009-01-26,09:12:33
37.415837,110.773003,0,2537,39839.3837384259,2009-01-26,09:12:35
37.41585,110.772981,0,2537,39839.3837962963,2009-01-26,09:12:40
37.415884,110.772962,0,2537,39839.3838541667,2009-01-26,09:12:45
37.415923,110.772934,0,2539,39839.383912037,2009-01-26,09:12:50
37.415923,110.772934,0,2539,39839.3839467593,2009-01-26,09:12:53
37.415917,110.772927,0,2540,39839.3839699074,2009-01-26,09:12:55
37.415896,110.77294,0,2542,39839.3840277778,2009-01-26,09:13:00
37.415896,110.77294,0,2542,39839.3840625,2009-01-26,09:13:03
37.415895,110.772942,0,2542,39839.3840856481,2009-01-26,09:13:05
37.415891,110.772951,0,2543,39839.3841435185,2009-01-26,09:13:10
37.415877,110.772947,0,2543,39839.3842013889,2009-01-26,09:13:15
37.415887,110.772922,0,2544,39839.3842592593,2009-01-26,09:13:20
37.415887,110.772922,0,2544,39839.3842939815,2009-01-26,09:13:23
37.415891,110.772919,0,2544,39839.3843171296,2009-01-26,09:13:25
37.415899,110.772941,0,2544,39839.384375,2009-01-26,09:13:30
37.415907,110.772929,0,2545,39839.3844328704,2009-01-26,09:13:35
37.41591,110.772937,0,2545,39839.3844907407,2009-01-26,09:13:40
37.41591,110.772937,0,2545,39839.384525463,2009-01-26,09:13:43
37.415906,110.772944,0,2545,39839.3845486111,2009-01-26,09:13:45
37.415896,110.772952,0,2545,39839.3846064815,2009-01-26,09:13:50
37.415849,110.772966,0,2545,39839.3846412037,2009-01-26,09:13:53
37.4158,110.772961,0,2544,39839.3846990741,2009-01-26,09:13:58
37.415787,110.772962,0,2544,39839.3847569444,2009-01-26,09:14:03
37.415793,110.77297,0,2544,39839.3848148148,2009-01-26,09:14:08
37.415793,110.77297,0,2544,39839.384849537,2009-01-26,09:14:11
37.415799,110.772972,0,2544,39839.3848726852,2009-01-26,09:14:13
37.415799,110.77295,0,2549,39839.3849305556,2009-01-26,09:14:18
37.415799,110.77295,0,2549,39839.3849652778,2009-01-26,09:14:21
37.415797,110.772942,0,2549,39839.3849884259,2009-01-26,09:14:23
37.415853,110.77294,0,2549,39839.3850462963,2009-01-26,09:14:28
37.415903,110.772923,0,2549,39839.3850925926,2009-01-26,09:14:32
37.415947,110.772919,0,2548,39839.385150463,2009-01-26,09:14:37
37.415979,110.772912,0,2548,39839.3852083333,2009-01-26,09:14:42
37.41603,110.772914,0,2547,39839.3852430556,2009-01-26,09:14:45
37.416046,110.772919,0,2547,39839.3853009259,2009-01-26,09:14:50
37.416058,110.772902,0,2544,39839.3853587963,2009-01-26,09:14:55
37.416076,110.772875,0,2546,39839.3854166667,2009-01-26,09:15:00
37.416089,110.772886,0,2546,39839.385474537,2009-01-26,09:15:05
37.416092,110.772894,0,2546,39839.3855324074,2009-01-26,09:15:10
37.416092,110.772894,0,2546,39839.3855671296,2009-01-26,09:15:13
37.416095,110.77289,0,2545,39839.3855902778,2009-01-26,09:15:15
37.416146,110.772866,0,2545,39839.3856365741,2009-01-26,09:15:19
37.416175,110.772811,0,2548,39839.3856828704,2009-01-26,09:15:23
37.41621,110.772764,0,2548,39839.3857175926,2009-01-26,09:15:26
37.416242,110.772719,0,2549,39839.3857523148,2009-01-26,09:15:29
37.416272,110.772659,0,2550,39839.3857986111,2009-01-26,09:15:33
37.416301,110.772604,0,2552,39839.3858449074,2009-01-26,09:15:37
37.416316,110.772543,0,2550,39839.3858912037,2009-01-26,09:15:41
37.41634,110.772491,0,2555,39839.3859490741,2009-01-26,09:15:46
37.416379,110.772459,0,2556,39839.3859953704,2009-01-26,09:15:50
37.416419,110.77243,0,2557,39839.3860416667,2009-01-26,09:15:54
37.416458,110.772389,0,2557,39839.386099537,2009-01-26,09:15:59
37.416504,110.772361,0,2558,39839.3861574074,2009-01-26,09:16:04
37.416536,110.77232,0,2560,39839.3862037037,2009-01-26,09:16:08
37.416568,110.772266,0,2560,39839.3862615741,2009-01-26,09:16:13
37.416583,110.772256,0,2562,39839.3863194444,2009-01-26,09:16:18
37.416612,110.772223,0,2559,39839.3863773148,2009-01-26,09:16:23
37.416644,110.772181,0,2559,39839.3864351852,2009-01-26,09:16:28
37.41666,110.772115,0,2559,39839.3864814815,2009-01-26,09:16:32
37.416667,110.772051,0,2560,39839.3865393519,2009-01-26,09:16:37
37.416651,110.772006,0,2559,39839.3865972222,2009-01-26,09:16:42
37.416635,110.771957,0,2557,39839.3866550926,2009-01-26,09:16:47
37.416638,110.7719,0,2556,39839.386712963,2009-01-26,09:16:52
37.416631,110.77184,0,2557,39839.3867592593,2009-01-26,09:16:56
37.416585,110.771826,0,2554,39839.3867939815,2009-01-26,09:16:59
37.416531,110.771804,0,2551,39839.3868402778,2009-01-26,09:17:03
37.416512,110.771765,0,2549,39839.3868981482,2009-01-26,09:17:08
37.416472,110.771745,0,2548,39839.3869560185,2009-01-26,09:17:13
37.416467,110.771715,0,2549,39839.3870138889,2009-01-26,09:17:18
37.416471,110.771755,0,2549,39839.3870717593,2009-01-26,09:17:23
37.41647,110.771809,0,2545,39839.3871180556,2009-01-26,09:17:27
37.416427,110.77185,0,2543,39839.3871527778,2009-01-26,09:17:30
37.41636,110.771867,0,2544,39839.3871990741,2009-01-26,09:17:34
37.416311,110.771857,0,2545,39839.3872453704,2009-01-26,09:17:38
37.416259,110.771867,0,2543,39839.3873032407,2009-01-26,09:17:43
37.416221,110.771905,0,2541,39839.3873611111,2009-01-26,09:17:48
37.416204,110.771935,0,2540,39839.3874189815,2009-01-26,09:17:53
37.416195,110.771967,0,2540,39839.3874768519,2009-01-26,09:17:58
37.416159,110.771979,0,2537,39839.3875347222,2009-01-26,09:18:03
37.416113,110.771985,0,2536,39839.3875925926,2009-01-26,09:18:08
37.416079,110.771981,0,2535,39839.387650463,2009-01-26,09:18:13
37.416039,110.77196,0,2535,39839.3877083333,2009-01-26,09:18:18
37.416024,110.771929,0,2533,39839.3877662037,2009-01-26,09:18:23
37.416031,110.771904,0,2531,39839.3878240741,2009-01-26,09:18:28
37.416067,110.771917,0,2530,39839.3878819444,2009-01-26,09:18:33
37.416064,110.771984,0,2528,39839.3879398148,2009-01-26,09:18:38
37.416062,110.772029,0,2527,39839.3879976852,2009-01-26,09:18:43
37.416042,110.772048,0,2526,39839.3880555556,2009-01-26,09:18:48
37.416042,110.772048,0,2526,39839.3880902778,2009-01-26,09:18:51
37.416043,110.772045,0,2526,39839.3881134259,2009-01-26,09:18:53
37.416049,110.772033,0,2526,39839.3881712963,2009-01-26,09:18:58
37.416049,110.77204,0,2527,39839.3882291667,2009-01-26,09:19:03
37.416049,110.77204,0,2527,39839.3882638889,2009-01-26,09:19:06
37.416047,110.772036,0,2528,39839.388287037,2009-01-26,09:19:08
37.416037,110.772031,0,2529,39839.3883449074,2009-01-26,09:19:13
37.416035,110.772033,0,2529,39839.3884027778,2009-01-26,09:19:18
37.416035,110.772029,0,2529,39839.3884606481,2009-01-26,09:19:23
37.416035,110.772029,0,2529,39839.3884953704,2009-01-26,09:19:26
37.416038,110.772033,0,2529,39839.3885185185,2009-01-26,09:19:28
37.41604,110.772042,0,2529,39839.3885763889,2009-01-26,09:19:33
37.416031,110.772057,0,2530,39839.3886342593,2009-01-26,09:19:38
37.416038,110.772008,0,2529,39839.3886921296,2009-01-26,09:19:43
37.416037,110.772,0,2528,39839.38875,2009-01-26,09:19:48
37.416041,110.771993,0,2528,39839.3888078704,2009-01-26,09:19:53
37.416047,110.771987,0,2528,39839.3888657407,2009-01-26,09:19:58
37.416047,110.771987,0,2528,39839.388900463,2009-01-26,09:20:01
37.416048,110.771984,0,2528,39839.3889236111,2009-01-26,09:20:03
37.41606,110.77197,0,2528,39839.3889814815,2009-01-26,09:20:08
37.416074,110.771975,0,2528,39839.3890393519,2009-01-26,09:20:13
37.416093,110.771965,0,2530,39839.3890972222,2009-01-26,09:20:18
37.416136,110.771925,0,2531,39839.3891550926,2009-01-26,09:20:23
37.41618,110.771903,0,2531,39839.3891898148,2009-01-26,09:20:26
37.416235,110.771903,0,2532,39839.3892476852,2009-01-26,09:20:31
37.41629,110.771926,0,2532,39839.3893055556,2009-01-26,09:20:36
37.416331,110.771956,0,2534,39839.3893518519,2009-01-26,09:20:40
37.416365,110.77199,0,2536,39839.3894097222,2009-01-26,09:20:45
37.41614,110.771952,0,2524,39839.3925,2009-01-26,09:25:12
37.416086,110.771952,0,2524,39839.3925578704,2009-01-26,09:25:17
37.416049,110.77199,0,2524,39839.3926157407,2009-01-26,09:25:22
37.416032,110.771991,0,2526,39839.3926736111,2009-01-26,09:25:27
37.416034,110.772005,0,2527,39839.3927314815,2009-01-26,09:25:32
37.416034,110.772005,0,2527,39839.3927662037,2009-01-26,09:25:35
37.416037,110.772004,0,2527,39839.3927893518,2009-01-26,09:25:37
37.416048,110.772,0,2527,39839.3928472222,2009-01-26,09:25:42
37.41604,110.772012,0,2525,39839.3929050926,2009-01-26,09:25:47
37.416047,110.77202,0,2526,39839.392962963,2009-01-26,09:25:52
37.416047,110.772017,0,2526,39839.3930208333,2009-01-26,09:25:57
37.416047,110.772019,0,2526,39839.3930787037,2009-01-26,09:26:02
37.416047,110.772019,0,2526,39839.3931134259,2009-01-26,09:26:05
37.416053,110.772016,0,2527,39839.3931365741,2009-01-26,09:26:07
37.416066,110.772005,0,2527,39839.3931944444,2009-01-26,09:26:12
37.416105,110.77201,0,2528,39839.3932523148,2009-01-26,09:26:17
37.41614,110.772007,0,2529,39839.3933101852,2009-01-26,09:26:22
37.416152,110.772027,0,2528,39839.3933680556,2009-01-26,09:26:27
37.416132,110.77205,0,2529,39839.3934259259,2009-01-26,09:26:32
37.416119,110.77208,0,2529,39839.3934837963,2009-01-26,09:26:37
37.416123,110.772083,0,2528,39839.3935416667,2009-01-26,09:26:42
37.416124,110.772076,0,2529,39839.393599537,2009-01-26,09:26:47
37.416123,110.772073,0,2529,39839.3936574074,2009-01-26,09:26:52
37.416123,110.772073,0,2529,39839.3936921296,2009-01-26,09:26:55
37.416116,110.77207,0,2529,39839.3937152778,2009-01-26,09:26:57
37.416138,110.772039,0,2528,39839.3937731481,2009-01-26,09:27:02
37.416139,110.77203,0,2528,39839.3938310185,2009-01-26,09:27:07
37.416116,110.772023,0,2528,39839.3938888889,2009-01-26,09:27:12
37.416106,110.772033,0,2528,39839.3939467593,2009-01-26,09:27:17
37.416106,110.772033,0,2528,39839.3939814815,2009-01-26,09:27:20
37.416106,110.772038,0,2528,39839.3940046296,2009-01-26,09:27:22
37.416104,110.772025,0,2528,39839.3940625,2009-01-26,09:27:27
37.416105,110.772017,0,2528,39839.3941203704,2009-01-26,09:27:32
37.416105,110.772017,0,2528,39839.3941550926,2009-01-26,09:27:35
37.416108,110.772013,0,2528,39839.3941782407,2009-01-26,09:27:37
37.41609,110.772294,0,2527,39839.3970023148,2009-01-26,09:31:41
37.416088,110.772229,0,2528,39839.3970138889,2009-01-26,09:31:42
37.416098,110.772077,0,2528,39839.397025463,2009-01-26,09:31:43
37.416066,110.772125,0,2528,39839.397037037,2009-01-26,09:31:44
37.416084,110.772054,0,2528,39839.3970486111,2009-01-26,09:31:45
37.416113,110.771985,0,2528,39839.3970949074,2009-01-26,09:31:49
37.416071,110.771961,0,2528,39839.3971527778,2009-01-26,09:31:54
37.41604,110.771921,0,2532,39839.3972106481,2009-01-26,09:31:59
37.416099,110.771941,0,2531,39839.3972685185,2009-01-26,09:32:04
37.416149,110.771948,0,2531,39839.3973263889,2009-01-26,09:32:09
37.416196,110.771944,0,2528,39839.3973726852,2009-01-26,09:32:13
37.416255,110.771948,0,2526,39839.3974305556,2009-01-26,09:32:18
37.416306,110.771949,0,2527,39839.3974768519,2009-01-26,09:32:22
37.416346,110.771971,0,2530,39839.3975347222,2009-01-26,09:32:27
37.416381,110.771983,0,2533,39839.3975925926,2009-01-26,09:32:32
37.416403,110.771993,0,2535,39839.397650463,2009-01-26,09:32:37
37.416436,110.77201,0,2537,39839.3977083333,2009-01-26,09:32:42
37.416411,110.771879,0,2538,39839.398900463,2009-01-26,09:34:25
37.416453,110.771939,0,2536,39839.3989236111,2009-01-26,09:34:27
37.416495,110.772001,0,2535,39839.3989351852,2009-01-26,09:34:28
37.416429,110.771951,0,2542,39839.3989583333,2009-01-26,09:34:30
37.416384,110.771908,0,2547,39839.3989699074,2009-01-26,09:34:31
37.416332,110.771896,0,2546,39839.3989930556,2009-01-26,09:34:33
37.41629,110.771895,0,2538,39839.3990277778,2009-01-26,09:34:36
37.41624,110.771879,0,2534,39839.3990625,2009-01-26,09:34:39
37.416222,110.77191,0,2521,39839.3990856481,2009-01-26,09:34:41
37.416201,110.771942,0,2510,39839.3991087963,2009-01-26,09:34:43
37.416403,110.771959,0,1721,39839.4074305556,2009-01-26,09:46:42
37.416677,110.772347,0,1295,39839.4074421296,2009-01-26,09:46:43
37.416677,110.772347,0,1295,39839.4074768518,2009-01-26,09:46:46
37.416679,110.772353,0,1305,39839.4075,2009-01-26,09:46:48
37.416681,110.772383,0,1304,39839.4075578704,2009-01-26,09:46:53
37.416709,110.772431,0,1302,39839.4075810185,2009-01-26,09:46:55
37.41672,110.772462,0,1306,39839.4076388889,2009-01-26,09:47:00
37.416726,110.772458,0,1306,39839.4076967593,2009-01-26,09:47:05
37.416721,110.772465,0,1307,39839.4077546296,2009-01-26,09:47:10
37.416721,110.772465,0,1307,39839.4077893518,2009-01-26,09:47:13
37.41672,110.772461,0,1323,39839.4078125,2009-01-26,09:47:15
37.4167,110.772492,0,1387,39839.4078240741,2009-01-26,09:47:16
37.416626,110.772451,0,1517,39839.4078356481,2009-01-26,09:47:17
37.416629,110.77256,0,1551,39839.4078472222,2009-01-26,09:47:18
37.41662,110.772568,0,1594,39839.4078587963,2009-01-26,09:47:19
37.416606,110.772566,0,1671,39839.4078703704,2009-01-26,09:47:20
37.41664,110.772511,0,1717,39839.4079282407,2009-01-26,09:47:25
37.416579,110.772583,0,1732,39839.407974537,2009-01-26,09:47:29
37.416528,110.772599,0,1744,39839.4079861111,2009-01-26,09:47:30
37.416497,110.772552,0,1756,39839.4079976852,2009-01-26,09:47:31
37.416474,110.772505,0,1765,39839.4080092593,2009-01-26,09:47:32
37.416396,110.772411,0,1776,39839.4080439815,2009-01-26,09:47:35
37.416369,110.772365,0,1780,39839.4080787037,2009-01-26,09:47:38
37.416339,110.772342,0,1806,39839.4081134259,2009-01-26,09:47:41
37.416319,110.772332,0,1834,39839.408125,2009-01-26,09:47:42
37.416299,110.772323,0,1861,39839.4081365741,2009-01-26,09:47:43
37.416286,110.772319,0,1886,39839.4081481481,2009-01-26,09:47:44
37.416263,110.772307,0,1920,39839.4081597222,2009-01-26,09:47:45
37.41624,110.772318,0,1948,39839.4081712963,2009-01-26,09:47:46
37.416225,110.772345,0,1979,39839.4081828704,2009-01-26,09:47:47
37.416231,110.772302,0,2020,39839.4081944444,2009-01-26,09:47:48
37.416251,110.772283,0,2053,39839.4082060185,2009-01-26,09:47:49
37.416275,110.772251,0,2074,39839.4082175926,2009-01-26,09:47:50
37.416305,110.77223,0,2087,39839.4082291667,2009-01-26,09:47:51
37.416295,110.772204,0,2138,39839.4082407407,2009-01-26,09:47:52
37.416267,110.772208,0,2162,39839.4082638889,2009-01-26,09:47:54
37.416248,110.772176,0,2183,39839.408287037,2009-01-26,09:47:56
37.416277,110.77215,0,2212,39839.4083101852,2009-01-26,09:47:58
37.416304,110.772135,0,2233,39839.4083333333,2009-01-26,09:48:00
37.416302,110.772119,0,2254,39839.4083449074,2009-01-26,09:48:01
37.416306,110.772098,0,2271,39839.4083564815,2009-01-26,09:48:02
37.416314,110.772079,0,2293,39839.4083680556,2009-01-26,09:48:03
37.416319,110.772069,0,2310,39839.4083796296,2009-01-26,09:48:04
37.416323,110.772053,0,2330,39839.4084027778,2009-01-26,09:48:06
37.416329,110.772055,0,2348,39839.4084259259,2009-01-26,09:48:08
37.416358,110.772048,0,2367,39839.4084722222,2009-01-26,09:48:12
37.416375,110.772035,0,2395,39839.4085069444,2009-01-26,09:48:15
37.416408,110.772036,0,2408,39839.4085416667,2009-01-26,09:48:18
37.416453,110.772061,0,2414,39839.408587963,2009-01-26,09:48:22
37.416458,110.772087,0,2421,39839.4086458333,2009-01-26,09:48:27
37.416473,110.772099,0,2426,39839.4087037037,2009-01-26,09:48:32
37.416506,110.77207,0,2434,39839.40875,2009-01-26,09:48:36
37.419896,110.771857,0,492,39839.5351967593,2009-01-26,12:50:41
37.419646,110.771975,0,492,39839.5352083333,2009-01-26,12:50:42
37.419587,110.772011,0,492,39839.5352314815,2009-01-26,12:50:44
37.419538,110.772058,0,492,39839.5352430556,2009-01-26,12:50:45
37.419479,110.772097,0,492,39839.5352893519,2009-01-26,12:50:49
37.419424,110.772134,0,492,39839.5353009259,2009-01-26,12:50:50
37.41939,110.772172,0,492,39839.5353240741,2009-01-26,12:50:52
37.419346,110.772217,0,492,39839.5353587963,2009-01-26,12:50:55
37.419392,110.772224,0,492,39839.5353935185,2009-01-26,12:50:58
37.41941,110.772231,0,492,39839.5354513889,2009-01-26,12:51:03
37.41946,110.772217,0,492,39839.5354976852,2009-01-26,12:51:07
37.419517,110.772185,0,492,39839.5355208333,2009-01-26,12:51:09
37.419572,110.772187,0,492,39839.5355671296,2009-01-26,12:51:13
37.419623,110.772184,0,492,39839.5355902778,2009-01-26,12:51:15
37.419671,110.77218,0,492,39839.5356134259,2009-01-26,12:51:17
37.419739,110.772142,0,492,39839.5356365741,2009-01-26,12:51:19
37.419765,110.772169,0,492,39839.5356944444,2009-01-26,12:51:24
37.419788,110.772192,0,492,39839.5357523148,2009-01-26,12:51:29
37.432482,110.762591,0,4754,39839.5413078704,2009-01-26,12:59:29
