# Supplementary material for: A location privacy protection method based on blockchain and threshold cryptography
Source: PLoS One. 2025 Jun 4;20(6):e0324551. doi: 10.1371/journal.pone.0324551 (PMC12136415; doi:10.1371/journal.pone.0324551)
Supplement: S1 File — (ZIP) [file pone.0324551.s001.zip › Data/002/Trajectory/20090127012158.plt]

Geolife trajectory
WGS 84
Altitude is in Feet
Reserved 3
0,2,255,My Track,0,0,2,8421376
0
37.427745,110.781985,0,492,39840.0569212963,2009-01-27,01:21:58
37.427445,110.781754,0,492,39840.0573726852,2009-01-27,01:22:37
37.4273,110.781541,0,492,39840.0573842593,2009-01-27,01:22:38
37.427418,110.781649,0,491,39840.0573958333,2009-01-27,01:22:39
37.427279,110.781552,0,491,39840.0574189815,2009-01-27,01:22:41
37.427149,110.781393,0,492,39840.0574305556,2009-01-27,01:22:42
37.427073,110.781252,0,492,39840.0574537037,2009-01-27,01:22:44
37.42705,110.781195,0,492,39840.0574652778,2009-01-27,01:22:45
37.427005,110.781127,0,492,39840.0574768518,2009-01-27,01:22:46
37.42699,110.781067,0,492,39840.0575347222,2009-01-27,01:22:51
37.426952,110.780997,0,492,39840.0575462963,2009-01-27,01:22:52
37.426896,110.780929,0,492,39840.0575578704,2009-01-27,01:22:53
37.42683,110.780805,0,492,39840.0575810185,2009-01-27,01:22:55
37.42675,110.78074,0,492,39840.0575925926,2009-01-27,01:22:56
37.426689,110.780693,0,492,39840.0576041667,2009-01-27,01:22:57
37.426609,110.780644,0,492,39840.0576273148,2009-01-27,01:22:59
37.426614,110.780617,0,492,39840.0576851852,2009-01-27,01:23:04
37.426537,110.780548,0,492,39840.0577083333,2009-01-27,01:23:06
37.426493,110.78048,0,492,39840.0577662037,2009-01-27,01:23:11
37.42644,110.780415,0,492,39840.0577777778,2009-01-27,01:23:12
37.426484,110.78047,0,492,39840.0578009259,2009-01-27,01:23:14
37.426451,110.780425,0,492,39840.0578240741,2009-01-27,01:23:16
37.426406,110.780384,0,492,39840.0578356481,2009-01-27,01:23:17
37.426359,110.780353,0,492,39840.0578587963,2009-01-27,01:23:19
37.426417,110.780375,0,492,39840.0579166667,2009-01-27,01:23:24
37.426463,110.780424,0,492,39840.0579398148,2009-01-27,01:23:26
37.426405,110.780371,0,493,39840.057974537,2009-01-27,01:23:29
37.426427,110.780378,0,493,39840.0580324074,2009-01-27,01:23:34
37.426384,110.780325,0,493,39840.0580902778,2009-01-27,01:23:39
37.42642,110.780366,0,493,39840.0581018519,2009-01-27,01:23:40
37.426374,110.78031,0,493,39840.058125,2009-01-27,01:23:42
37.426331,110.780289,0,493,39840.0581597222,2009-01-27,01:23:45
37.426298,110.78023,0,493,39840.0581828704,2009-01-27,01:23:47
37.426239,110.780155,0,493,39840.0582060185,2009-01-27,01:23:49
37.4262,110.780089,0,493,39840.0582291667,2009-01-27,01:23:51
37.426166,110.780035,0,493,39840.0582523148,2009-01-27,01:23:53
37.426164,110.779973,0,494,39840.0582986111,2009-01-27,01:23:57
37.426197,110.779984,0,494,39840.0583564815,2009-01-27,01:24:02
37.42615,110.77997,0,494,39840.0584143519,2009-01-27,01:24:07
37.426137,110.779983,0,494,39840.0584722222,2009-01-27,01:24:12
37.426096,110.779929,0,495,39840.0585185185,2009-01-27,01:24:16
37.426115,110.779863,0,495,39840.0585763889,2009-01-27,01:24:21
37.426077,110.779833,0,495,39840.0586342593,2009-01-27,01:24:26
37.426033,110.779806,0,496,39840.0586689815,2009-01-27,01:24:29
37.426011,110.779767,0,497,39840.0587268519,2009-01-27,01:24:34
37.426007,110.779752,0,498,39840.0587847222,2009-01-27,01:24:39
37.42597,110.779702,0,499,39840.0588194444,2009-01-27,01:24:42
37.425951,110.779719,0,500,39840.0588773148,2009-01-27,01:24:47
37.425904,110.779709,0,500,39840.058912037,2009-01-27,01:24:50
37.425861,110.779661,0,500,39840.0589467593,2009-01-27,01:24:53
37.425819,110.779623,0,501,39840.0589814815,2009-01-27,01:24:56
37.425819,110.779623,0,501,39840.0590162037,2009-01-27,01:24:59
37.425825,110.779626,0,501,39840.0590393519,2009-01-27,01:25:01
37.425785,110.779578,0,502,39840.0590856481,2009-01-27,01:25:05
37.425729,110.77956,0,503,39840.0591319444,2009-01-27,01:25:09
37.425719,110.779515,0,504,39840.0591898148,2009-01-27,01:25:14
37.425715,110.779466,0,506,39840.0592476852,2009-01-27,01:25:19
37.425697,110.779453,0,508,39840.0593055556,2009-01-27,01:25:24
37.425655,110.779413,0,510,39840.0593634259,2009-01-27,01:25:29
37.425604,110.779397,0,511,39840.0593981481,2009-01-27,01:25:32
37.425619,110.779383,0,514,39840.0594560185,2009-01-27,01:25:37
37.425594,110.779332,0,516,39840.0595023148,2009-01-27,01:25:41
37.425572,110.779316,0,520,39840.0595601852,2009-01-27,01:25:46
37.425531,110.779268,0,523,39840.0596180556,2009-01-27,01:25:51
37.425489,110.779238,0,525,39840.0596412037,2009-01-27,01:25:53
37.425444,110.779227,0,527,39840.0596759259,2009-01-27,01:25:56
37.425414,110.779194,0,531,39840.0597337963,2009-01-27,01:26:01
37.425407,110.779135,0,535,39840.0597800926,2009-01-27,01:26:05
37.425359,110.779114,0,538,39840.0598148148,2009-01-27,01:26:08
37.425308,110.779087,0,543,39840.0598726852,2009-01-27,01:26:13
37.425294,110.779028,0,547,39840.0599074074,2009-01-27,01:26:16
37.42526,110.779009,0,551,39840.0599652778,2009-01-27,01:26:21
37.425221,110.77896,0,555,39840.0600115741,2009-01-27,01:26:25
37.425204,110.778939,0,560,39840.0600694444,2009-01-27,01:26:30
37.425192,110.778906,0,565,39840.0601273148,2009-01-27,01:26:35
37.425149,110.77887,0,570,39840.0601851852,2009-01-27,01:26:40
37.425108,110.778852,0,575,39840.0602430556,2009-01-27,01:26:45
37.425084,110.778797,0,578,39840.0602777778,2009-01-27,01:26:48
37.425051,110.778751,0,581,39840.0603125,2009-01-27,01:26:51
37.425017,110.778704,0,585,39840.0603587963,2009-01-27,01:26:55
37.424979,110.778659,0,589,39840.0604166667,2009-01-27,01:27:00
37.424957,110.778608,0,592,39840.0604513889,2009-01-27,01:27:03
37.424926,110.778568,0,596,39840.0604976852,2009-01-27,01:27:07
37.424906,110.778508,0,599,39840.0605208333,2009-01-27,01:27:09
37.424855,110.778477,0,602,39840.0605671296,2009-01-27,01:27:13
37.4248,110.778464,0,607,39840.060625,2009-01-27,01:27:18
37.424757,110.778418,0,612,39840.0606828704,2009-01-27,01:27:23
37.424708,110.778409,0,615,39840.0607291667,2009-01-27,01:27:27
37.424682,110.778363,0,619,39840.060775463,2009-01-27,01:27:31
37.424648,110.778325,0,622,39840.0608101852,2009-01-27,01:27:34
37.424595,110.778297,0,625,39840.0608564815,2009-01-27,01:27:38
37.424569,110.778247,0,629,39840.0609027778,2009-01-27,01:27:42
37.424521,110.778271,0,633,39840.0609375,2009-01-27,01:27:45
37.424543,110.778221,0,636,39840.0609837963,2009-01-27,01:27:49
37.424512,110.77819,0,641,39840.0610416667,2009-01-27,01:27:54
37.424507,110.778165,0,646,39840.061099537,2009-01-27,01:27:59
37.424474,110.778111,0,650,39840.0611458333,2009-01-27,01:28:03
37.424425,110.778078,0,655,39840.0612037037,2009-01-27,01:28:08
37.424387,110.778054,0,659,39840.0612615741,2009-01-27,01:28:13
37.424367,110.778002,0,664,39840.0613194444,2009-01-27,01:28:18
37.424322,110.778018,0,668,39840.0613657407,2009-01-27,01:28:22
37.424283,110.777991,0,670,39840.061400463,2009-01-27,01:28:25
37.424248,110.777973,0,675,39840.0614583333,2009-01-27,01:28:30
37.424241,110.777915,0,679,39840.0615162037,2009-01-27,01:28:35
37.424204,110.77788,0,684,39840.0615740741,2009-01-27,01:28:40
37.424175,110.77783,0,688,39840.0616203704,2009-01-27,01:28:44
37.42418,110.777775,0,694,39840.0616782407,2009-01-27,01:28:49
37.424137,110.777757,0,697,39840.061712963,2009-01-27,01:28:52
37.42412,110.777736,0,699,39840.0617708333,2009-01-27,01:28:57
37.424074,110.777692,0,703,39840.0618171296,2009-01-27,01:29:01
37.424043,110.777661,0,708,39840.061875,2009-01-27,01:29:06
37.423998,110.777634,0,713,39840.0619328704,2009-01-27,01:29:11
37.423982,110.777582,0,715,39840.0619675926,2009-01-27,01:29:14
37.42394,110.777541,0,719,39840.062025463,2009-01-27,01:29:19
37.423931,110.777531,0,724,39840.0620833333,2009-01-27,01:29:24
37.423939,110.777474,0,725,39840.0621180556,2009-01-27,01:29:27
37.423947,110.777407,0,729,39840.0621759259,2009-01-27,01:29:32
37.423922,110.777377,0,734,39840.0622337963,2009-01-27,01:29:37
37.423897,110.777341,0,739,39840.0622916667,2009-01-27,01:29:42
37.42386,110.777327,0,743,39840.062349537,2009-01-27,01:29:47
37.423843,110.777286,0,748,39840.0624074074,2009-01-27,01:29:52
37.423819,110.77725,0,753,39840.0624652778,2009-01-27,01:29:57
37.423813,110.777204,0,757,39840.0625231481,2009-01-27,01:30:02
37.423808,110.777187,0,762,39840.0625810185,2009-01-27,01:30:07
37.423787,110.777175,0,767,39840.0626388889,2009-01-27,01:30:12
37.423748,110.777149,0,770,39840.0626967593,2009-01-27,01:30:17
37.423712,110.777116,0,775,39840.0627546296,2009-01-27,01:30:22
37.423663,110.777137,0,779,39840.0628125,2009-01-27,01:30:27
37.423654,110.777134,0,783,39840.0628703704,2009-01-27,01:30:32
37.423654,110.777134,0,783,39840.0629050926,2009-01-27,01:30:35
37.423654,110.777126,0,784,39840.0629282407,2009-01-27,01:30:37
37.423648,110.777093,0,787,39840.0629861111,2009-01-27,01:30:42
37.423615,110.777057,0,788,39840.0630439815,2009-01-27,01:30:47
37.423593,110.777037,0,789,39840.0631018518,2009-01-27,01:30:52
37.423597,110.777019,0,790,39840.0631597222,2009-01-27,01:30:57
37.42361,110.777004,0,790,39840.0632175926,2009-01-27,01:31:02
37.423571,110.776992,0,790,39840.063275463,2009-01-27,01:31:07
37.423547,110.776979,0,790,39840.0633333333,2009-01-27,01:31:12
37.423521,110.776968,0,789,39840.0633912037,2009-01-27,01:31:17
37.423514,110.776939,0,789,39840.0634490741,2009-01-27,01:31:22
37.423469,110.776943,0,789,39840.0634953704,2009-01-27,01:31:26
37.423452,110.776946,0,789,39840.0635532407,2009-01-27,01:31:31
37.423432,110.776952,0,789,39840.0636111111,2009-01-27,01:31:36
37.423418,110.776917,0,790,39840.0636689815,2009-01-27,01:31:41
37.423392,110.776927,0,790,39840.0637268518,2009-01-27,01:31:46
37.423399,110.776923,0,790,39840.0637847222,2009-01-27,01:31:51
37.423399,110.776923,0,790,39840.0638194444,2009-01-27,01:31:54
37.423398,110.776921,0,790,39840.0638425926,2009-01-27,01:31:56
37.423401,110.77689,0,790,39840.063900463,2009-01-27,01:32:01
37.423384,110.77687,0,789,39840.0639583333,2009-01-27,01:32:06
37.423394,110.776861,0,789,39840.0640162037,2009-01-27,01:32:11
37.423397,110.776831,0,789,39840.0640740741,2009-01-27,01:32:16
37.423418,110.776793,0,789,39840.0641319444,2009-01-27,01:32:21
37.423398,110.776792,0,789,39840.0641898148,2009-01-27,01:32:26
37.423401,110.77676,0,789,39840.0642476852,2009-01-27,01:32:31
37.423377,110.776765,0,789,39840.0643055556,2009-01-27,01:32:36
37.423393,110.776725,0,789,39840.0643634259,2009-01-27,01:32:41
37.423421,110.776686,0,789,39840.0644212963,2009-01-27,01:32:46
37.423389,110.776668,0,790,39840.0644791667,2009-01-27,01:32:51
37.423307,110.77673,0,790,39840.0645601852,2009-01-27,01:32:58
37.423259,110.776743,0,790,39840.0646064815,2009-01-27,01:33:02
37.423199,110.77677,0,790,39840.0646296296,2009-01-27,01:33:04
37.424853,110.770753,0,542,39840.0652199074,2009-01-27,01:33:55
37.424709,110.770761,0,582,39840.0652314815,2009-01-27,01:33:56
37.418749,110.77191,0,1855,39840.0652777778,2009-01-27,01:34:00
37.418356,110.771883,0,1967,39840.0652893518,2009-01-27,01:34:01
37.417934,110.771913,0,2088,39840.0653009259,2009-01-27,01:34:02
37.417645,110.771966,0,2153,39840.0653125,2009-01-27,01:34:03
37.417508,110.771984,0,2178,39840.0653240741,2009-01-27,01:34:04
37.417385,110.772006,0,2206,39840.0653356481,2009-01-27,01:34:05
37.417175,110.771974,0,2277,39840.0653472222,2009-01-27,01:34:06
37.417113,110.771972,0,2297,39840.0653587963,2009-01-27,01:34:07
37.417039,110.771966,0,2325,39840.0653703704,2009-01-27,01:34:08
37.416977,110.771951,0,2349,39840.0653819444,2009-01-27,01:34:09
37.416925,110.771942,0,2374,39840.0653935185,2009-01-27,01:34:10
37.41689,110.771945,0,2385,39840.0654050926,2009-01-27,01:34:11
37.416853,110.771931,0,2403,39840.0654282407,2009-01-27,01:34:13
37.416822,110.77192,0,2419,39840.0654398148,2009-01-27,01:34:14
37.416786,110.771896,0,2433,39840.0654513889,2009-01-27,01:34:15
37.416714,110.771867,0,2462,39840.065462963,2009-01-27,01:34:16
37.416653,110.77188,0,2484,39840.0655092593,2009-01-27,01:34:20
37.416606,110.771896,0,2493,39840.0655208333,2009-01-27,01:34:21
37.416566,110.771874,0,2510,39840.0655324074,2009-01-27,01:34:22
37.41651,110.771844,0,2537,39840.0655439815,2009-01-27,01:34:23
37.416455,110.771833,0,2559,39840.0655555556,2009-01-27,01:34:24
37.416418,110.771825,0,2575,39840.0655671296,2009-01-27,01:34:25
37.416377,110.771814,0,2593,39840.0655787037,2009-01-27,01:34:26
37.416346,110.771824,0,2599,39840.0656365741,2009-01-27,01:34:31
37.416308,110.771838,0,2612,39840.0656944444,2009-01-27,01:34:36
37.41626,110.771831,0,2626,39840.0657291667,2009-01-27,01:34:39
37.416229,110.771818,0,2640,39840.0657523148,2009-01-27,01:34:41
37.416206,110.771855,0,2637,39840.0658101852,2009-01-27,01:34:46
37.416187,110.771852,0,2644,39840.0658680556,2009-01-27,01:34:51
37.416867,110.771807,0,2449,39840.0658912037,2009-01-27,01:34:53
37.41682,110.771822,0,2451,39840.0659490741,2009-01-27,01:34:58
37.41682,110.771822,0,2451,39840.0659837963,2009-01-27,01:35:01
37.416823,110.771814,0,2452,39840.0660069444,2009-01-27,01:35:03
37.416782,110.771835,0,2456,39840.0660416667,2009-01-27,01:35:06
37.416755,110.771845,0,2463,39840.066099537,2009-01-27,01:35:11
37.416707,110.771863,0,2468,39840.0661574074,2009-01-27,01:35:16
37.416714,110.771904,0,2471,39840.0662152778,2009-01-27,01:35:21
37.416763,110.771918,0,2472,39840.0662615741,2009-01-27,01:35:25
37.416751,110.771988,0,2473,39840.0662962963,2009-01-27,01:35:28
37.416709,110.772042,0,2475,39840.0663078704,2009-01-27,01:35:29
37.416709,110.772118,0,2475,39840.0663425926,2009-01-27,01:35:32
37.416713,110.772175,0,2475,39840.0663657407,2009-01-27,01:35:34
37.415666,110.772322,0,2557,39840.0730902778,2009-01-27,01:45:15
37.416073,110.771851,0,2657,39840.0773263889,2009-01-27,01:51:21
37.41605,110.771836,0,2660,39840.0773842593,2009-01-27,01:51:26
37.416034,110.771869,0,2662,39840.0774421296,2009-01-27,01:51:31
37.416034,110.771869,0,2662,39840.0774768519,2009-01-27,01:51:34
37.416029,110.771861,0,2666,39840.0775,2009-01-27,01:51:36
37.416007,110.771856,0,2669,39840.0775578704,2009-01-27,01:51:41
37.41601,110.771847,0,2671,39840.0776157407,2009-01-27,01:51:46
37.41602,110.771835,0,2673,39840.0776736111,2009-01-27,01:51:51
37.416006,110.771821,0,2674,39840.0777314815,2009-01-27,01:51:56
37.415969,110.771804,0,2676,39840.0777893519,2009-01-27,01:52:01
37.415953,110.77184,0,2678,39840.0778472222,2009-01-27,01:52:06
37.415946,110.771874,0,2681,39840.0779050926,2009-01-27,01:52:11
37.415948,110.771836,0,2683,39840.077962963,2009-01-27,01:52:16
37.415967,110.771805,0,2685,39840.0780208333,2009-01-27,01:52:21
37.415967,110.771805,0,2685,39840.0780555556,2009-01-27,01:52:24
37.415966,110.771807,0,2688,39840.0780787037,2009-01-27,01:52:26
37.415953,110.771814,0,2690,39840.0781365741,2009-01-27,01:52:31
37.41593,110.771821,0,2693,39840.0781944444,2009-01-27,01:52:36
37.415917,110.771792,0,2697,39840.0782523148,2009-01-27,01:52:41
37.415874,110.771819,0,2701,39840.0783101852,2009-01-27,01:52:46
37.415853,110.771804,0,2705,39840.0783680556,2009-01-27,01:52:51
37.415864,110.77178,0,2710,39840.0784259259,2009-01-27,01:52:56
37.415864,110.77178,0,2710,39840.0784606481,2009-01-27,01:52:59
37.415865,110.771776,0,2715,39840.0784837963,2009-01-27,01:53:01
37.415861,110.771754,0,2720,39840.0785416667,2009-01-27,01:53:06
37.415861,110.771706,0,2725,39840.078599537,2009-01-27,01:53:11
37.415844,110.771727,0,2730,39840.0786574074,2009-01-27,01:53:16
37.415807,110.771708,0,2735,39840.0787152778,2009-01-27,01:53:21
37.415781,110.771745,0,2740,39840.0787731481,2009-01-27,01:53:26
37.41577,110.771776,0,2745,39840.0788310185,2009-01-27,01:53:31
37.415722,110.771752,0,2748,39840.0788657407,2009-01-27,01:53:34
37.415706,110.77173,0,2753,39840.0789236111,2009-01-27,01:53:39
37.415667,110.771725,0,2759,39840.0789814815,2009-01-27,01:53:44
37.415641,110.771699,0,2765,39840.0790393518,2009-01-27,01:53:49
37.415612,110.771694,0,2770,39840.0790972222,2009-01-27,01:53:54
37.415586,110.771691,0,2775,39840.0791550926,2009-01-27,01:53:59
37.415551,110.771702,0,2780,39840.079212963,2009-01-27,01:54:04
37.415539,110.771699,0,2786,39840.0792708333,2009-01-27,01:54:09
37.415519,110.771727,0,2791,39840.0793287037,2009-01-27,01:54:14
37.415508,110.771726,0,2796,39840.0793865741,2009-01-27,01:54:19
37.415508,110.771704,0,2801,39840.0794444444,2009-01-27,01:54:24
37.415514,110.771677,0,2806,39840.0795023148,2009-01-27,01:54:29
37.415487,110.771687,0,2812,39840.0795601852,2009-01-27,01:54:34
37.415459,110.771654,0,2817,39840.0796180556,2009-01-27,01:54:39
37.415473,110.77165,0,2823,39840.0796759259,2009-01-27,01:54:44
37.415478,110.771635,0,2829,39840.0797337963,2009-01-27,01:54:49
37.415451,110.771595,0,2834,39840.0797916667,2009-01-27,01:54:54
37.415411,110.771611,0,2840,39840.079849537,2009-01-27,01:54:59
37.41539,110.771619,0,2845,39840.0799074074,2009-01-27,01:55:04
37.41537,110.771631,0,2850,39840.0799652778,2009-01-27,01:55:09
37.415364,110.771616,0,2855,39840.0800231481,2009-01-27,01:55:14
37.415342,110.771617,0,2861,39840.0800810185,2009-01-27,01:55:19
37.41533,110.771586,0,2866,39840.0801388889,2009-01-27,01:55:24
37.415354,110.771544,0,2871,39840.0801967593,2009-01-27,01:55:29
37.415339,110.771572,0,2876,39840.0802546296,2009-01-27,01:55:34
37.415298,110.771593,0,2881,39840.0803125,2009-01-27,01:55:39
37.41527,110.771616,0,2886,39840.0803703704,2009-01-27,01:55:44
37.415248,110.77159,0,2891,39840.0804282407,2009-01-27,01:55:49
37.415216,110.771578,0,2896,39840.0804861111,2009-01-27,01:55:54
37.415271,110.771608,0,2881,39840.0805324074,2009-01-27,01:55:58
37.415311,110.771631,0,2876,39840.0805787037,2009-01-27,01:56:02
37.415309,110.771646,0,2881,39840.0806365741,2009-01-27,01:56:07
37.415296,110.771652,0,2884,39840.0806944444,2009-01-27,01:56:12
37.415302,110.771632,0,2886,39840.0807523148,2009-01-27,01:56:17
37.41531,110.771617,0,2890,39840.0808101852,2009-01-27,01:56:22
37.4153,110.771621,0,2890,39840.0808680556,2009-01-27,01:56:27
37.415297,110.771659,0,2891,39840.0809259259,2009-01-27,01:56:32
37.415288,110.771674,0,2892,39840.0809837963,2009-01-27,01:56:37
37.415296,110.77165,0,2893,39840.0810416667,2009-01-27,01:56:42
37.415296,110.77165,0,2893,39840.0810763889,2009-01-27,01:56:45
37.415296,110.771646,0,2893,39840.081099537,2009-01-27,01:56:47
37.41526,110.771599,0,2893,39840.0811574074,2009-01-27,01:56:52
37.415257,110.771555,0,2893,39840.0812152778,2009-01-27,01:56:57
37.415257,110.771555,0,2893,39840.08125,2009-01-27,01:57:00
37.415251,110.771558,0,2893,39840.0812731481,2009-01-27,01:57:02
37.415224,110.771567,0,2893,39840.0813310185,2009-01-27,01:57:07
37.415235,110.771578,0,2893,39840.0813888889,2009-01-27,01:57:12
37.415236,110.771541,0,2893,39840.0814467593,2009-01-27,01:57:17
37.415212,110.771539,0,2893,39840.0815046296,2009-01-27,01:57:22
37.415208,110.771523,0,2892,39840.0815625,2009-01-27,01:57:27
37.415217,110.77152,0,2892,39840.0816203704,2009-01-27,01:57:32
37.415239,110.771507,0,2892,39840.0816782407,2009-01-27,01:57:37
37.415239,110.771483,0,2892,39840.0817361111,2009-01-27,01:57:42
37.41524,110.771512,0,2892,39840.0817939815,2009-01-27,01:57:47
37.415484,110.771582,0,2834,39840.0850231481,2009-01-27,02:02:26
37.415504,110.771619,0,2827,39840.0850810185,2009-01-27,02:02:31
37.415531,110.771612,0,2814,39840.0851388889,2009-01-27,02:02:36
37.415563,110.771624,0,2803,39840.0851851852,2009-01-27,02:02:40
37.415603,110.771639,0,2793,39840.0852199074,2009-01-27,02:02:43
37.415645,110.771652,0,2778,39840.0852662037,2009-01-27,02:02:47
37.415685,110.771672,0,2765,39840.0853125,2009-01-27,02:02:51
37.415726,110.771676,0,2752,39840.0853472222,2009-01-27,02:02:54
37.415764,110.77169,0,2736,39840.0853935185,2009-01-27,02:02:58
37.415813,110.771709,0,2726,39840.0854282407,2009-01-27,02:03:01
37.415844,110.771693,0,2713,39840.085462963,2009-01-27,02:03:04
37.415884,110.771721,0,2702,39840.0854976852,2009-01-27,02:03:07
37.415915,110.771746,0,2690,39840.0855324074,2009-01-27,02:03:10
37.415953,110.771751,0,2682,39840.0855555556,2009-01-27,02:03:12
37.416003,110.771753,0,2669,39840.0855902778,2009-01-27,02:03:15
37.416043,110.771762,0,2656,39840.085625,2009-01-27,02:03:18
37.41608,110.771793,0,2645,39840.0856597222,2009-01-27,02:03:21
37.41612,110.771825,0,2630,39840.0857060185,2009-01-27,02:03:25
37.416155,110.771866,0,2623,39840.0857291667,2009-01-27,02:03:27
37.416196,110.7719,0,2614,39840.0857638889,2009-01-27,02:03:30
37.416248,110.771897,0,2602,39840.0857986111,2009-01-27,02:03:33
37.416303,110.771885,0,2590,39840.0858333333,2009-01-27,02:03:36
37.416357,110.771918,0,2579,39840.0858680556,2009-01-27,02:03:39
37.416402,110.771953,0,2568,39840.0859027778,2009-01-27,02:03:42
37.416433,110.772009,0,2558,39840.0859375,2009-01-27,02:03:45
37.416473,110.772011,0,2550,39840.0859953704,2009-01-27,02:03:50
37.416455,110.772017,0,2538,39840.0860532407,2009-01-27,02:03:55
37.416507,110.772054,0,2526,39840.086087963,2009-01-27,02:03:58
37.416543,110.77209,0,2513,39840.0861342593,2009-01-27,02:04:02
37.416571,110.772121,0,2497,39840.0861921296,2009-01-27,02:04:07
37.416608,110.772133,0,2484,39840.0862384259,2009-01-27,02:04:11
37.416649,110.772151,0,2477,39840.0862615741,2009-01-27,02:04:13
37.416694,110.772139,0,2468,39840.0862962963,2009-01-27,02:04:16
37.416717,110.772165,0,2455,39840.0863541667,2009-01-27,02:04:21
37.416731,110.772167,0,2443,39840.086412037,2009-01-27,02:04:26
37.416718,110.772202,0,2436,39840.0864699074,2009-01-27,02:04:31
37.416734,110.772197,0,2429,39840.0865277778,2009-01-27,02:04:36
37.416765,110.772208,0,2420,39840.0865856481,2009-01-27,02:04:41
37.416808,110.77219,0,2417,39840.0866319444,2009-01-27,02:04:45
37.416813,110.772208,0,2414,39840.0866898148,2009-01-27,02:04:50
37.416865,110.7722,0,2411,39840.086724537,2009-01-27,02:04:53
37.416897,110.772188,0,2407,39840.0867824074,2009-01-27,02:04:58
37.416914,110.772178,0,2405,39840.0868402778,2009-01-27,02:05:03
37.416931,110.772174,0,2403,39840.0868981481,2009-01-27,02:05:08
37.416912,110.772175,0,2401,39840.0869560185,2009-01-27,02:05:13
37.4169,110.772213,0,2400,39840.0870138889,2009-01-27,02:05:18
37.416896,110.772246,0,2399,39840.0870717593,2009-01-27,02:05:23
37.416876,110.772254,0,2399,39840.0871296296,2009-01-27,02:05:28
37.416896,110.772241,0,2399,39840.0871875,2009-01-27,02:05:33
37.416935,110.772205,0,2400,39840.0872453704,2009-01-27,02:05:38
37.4169,110.77224,0,2402,39840.0873032407,2009-01-27,02:05:43
37.416918,110.772226,0,2404,39840.0873611111,2009-01-27,02:05:48
37.416879,110.772225,0,2405,39840.0874189815,2009-01-27,02:05:53
37.416862,110.772258,0,2408,39840.0874768518,2009-01-27,02:05:58
37.416862,110.772212,0,2410,39840.0875347222,2009-01-27,02:06:03
37.416867,110.772198,0,2411,39840.0875925926,2009-01-27,02:06:08
37.416875,110.77218,0,2411,39840.087650463,2009-01-27,02:06:13
37.416875,110.77218,0,2411,39840.0876851852,2009-01-27,02:06:16
37.416868,110.772174,0,2412,39840.0877083333,2009-01-27,02:06:18
37.416887,110.77218,0,2412,39840.0877662037,2009-01-27,02:06:23
37.41689,110.772165,0,2413,39840.0878240741,2009-01-27,02:06:28
37.416865,110.77217,0,2414,39840.0878819444,2009-01-27,02:06:33
37.416852,110.772164,0,2413,39840.0879398148,2009-01-27,02:06:38
37.41686,110.7722,0,2411,39840.0879976852,2009-01-27,02:06:43
37.416853,110.772229,0,2410,39840.0880555556,2009-01-27,02:06:48
37.416844,110.772215,0,2409,39840.0881134259,2009-01-27,02:06:53
37.41689,110.772219,0,2407,39840.0881597222,2009-01-27,02:06:57
37.416924,110.772184,0,2405,39840.0882175926,2009-01-27,02:07:02
37.416945,110.77214,0,2402,39840.088275463,2009-01-27,02:07:07
37.416906,110.772136,0,2402,39840.0883333333,2009-01-27,02:07:12
37.416864,110.772168,0,2401,39840.0883912037,2009-01-27,02:07:17
37.416844,110.772193,0,2400,39840.0884490741,2009-01-27,02:07:22
37.416865,110.772187,0,2399,39840.0885069444,2009-01-27,02:07:27
37.416903,110.772176,0,2399,39840.0885648148,2009-01-27,02:07:32
37.416914,110.772207,0,2397,39840.0886226852,2009-01-27,02:07:37
37.416957,110.772235,0,2395,39840.0886689815,2009-01-27,02:07:41
37.41699,110.772234,0,2394,39840.0887268518,2009-01-27,02:07:46
37.417021,110.772201,0,2393,39840.0887847222,2009-01-27,02:07:51
37.417043,110.772192,0,2393,39840.0888425926,2009-01-27,02:07:56
37.417012,110.772205,0,2394,39840.088900463,2009-01-27,02:08:01
37.417029,110.772163,0,2394,39840.0889583333,2009-01-27,02:08:06
37.417045,110.772176,0,2395,39840.0890162037,2009-01-27,02:08:11
37.417089,110.77219,0,2396,39840.0890509259,2009-01-27,02:08:14
37.417074,110.7722,0,2397,39840.0891087963,2009-01-27,02:08:19
37.417039,110.77222,0,2398,39840.0891666667,2009-01-27,02:08:24
37.417015,110.772244,0,2396,39840.089224537,2009-01-27,02:08:29
37.417011,110.772281,0,2392,39840.0892824074,2009-01-27,02:08:34
37.417011,110.772281,0,2392,39840.0893171296,2009-01-27,02:08:37
37.41701,110.772276,0,2387,39840.0893402778,2009-01-27,02:08:39
37.417017,110.77226,0,2379,39840.0893981481,2009-01-27,02:08:44
37.417061,110.772269,0,2374,39840.0894444444,2009-01-27,02:08:48
37.417104,110.77224,0,2369,39840.0894791667,2009-01-27,02:08:51
37.417133,110.772251,0,2358,39840.089537037,2009-01-27,02:08:56
37.417155,110.772265,0,2347,39840.0895949074,2009-01-27,02:09:01
37.417167,110.772321,0,2338,39840.0896412037,2009-01-27,02:09:05
37.41721,110.772318,0,2330,39840.0896759259,2009-01-27,02:09:08
37.417227,110.772357,0,2318,39840.0897337963,2009-01-27,02:09:13
37.417253,110.772375,0,2305,39840.0897916667,2009-01-27,02:09:18
37.417272,110.772412,0,2290,39840.089849537,2009-01-27,02:09:23
37.417285,110.772466,0,2278,39840.0898958333,2009-01-27,02:09:27
37.417291,110.772499,0,2263,39840.0899537037,2009-01-27,02:09:32
37.417316,110.772536,0,2254,39840.0899884259,2009-01-27,02:09:35
37.417352,110.772553,0,2244,39840.0900231482,2009-01-27,02:09:38
37.417394,110.772564,0,2234,39840.0900578704,2009-01-27,02:09:41
37.417435,110.772563,0,2226,39840.0900925926,2009-01-27,02:09:44
37.417433,110.77263,0,2213,39840.0901388889,2009-01-27,02:09:48
37.417458,110.772674,0,2205,39840.0901736111,2009-01-27,02:09:51
37.417504,110.772672,0,2195,39840.0902083333,2009-01-27,02:09:54
37.417539,110.77263,0,2188,39840.0902314815,2009-01-27,02:09:56
37.41758,110.772648,0,2178,39840.0902662037,2009-01-27,02:09:59
37.417618,110.772664,0,2162,39840.0903240741,2009-01-27,02:10:04
37.417667,110.772668,0,2152,39840.0903587963,2009-01-27,02:10:07
37.417709,110.772657,0,2146,39840.0903819444,2009-01-27,02:10:09
37.417774,110.772693,0,2137,39840.0904166667,2009-01-27,02:10:12
37.417807,110.772735,0,2131,39840.0904398148,2009-01-27,02:10:14
37.417838,110.772765,0,2122,39840.090474537,2009-01-27,02:10:17
37.417875,110.772761,0,2109,39840.0905208333,2009-01-27,02:10:21
37.417909,110.772776,0,2099,39840.0905555556,2009-01-27,02:10:24
37.417935,110.772806,0,2085,39840.0906018519,2009-01-27,02:10:28
37.417991,110.77282,0,2071,39840.0906481481,2009-01-27,02:10:32
37.418038,110.772847,0,2061,39840.0906828704,2009-01-27,02:10:35
37.418085,110.772838,0,2054,39840.0907060185,2009-01-27,02:10:37
37.418137,110.772841,0,2047,39840.0907291667,2009-01-27,02:10:39
37.418169,110.772855,0,2033,39840.090775463,2009-01-27,02:10:43
37.418208,110.77288,0,2023,39840.0908333333,2009-01-27,02:10:48
37.418258,110.772872,0,2015,39840.0908680556,2009-01-27,02:10:51
37.418274,110.772911,0,1999,39840.0909259259,2009-01-27,02:10:56
37.418312,110.772936,0,1989,39840.0909606481,2009-01-27,02:10:59
37.418332,110.772962,0,1972,39840.0910185185,2009-01-27,02:11:04
37.418352,110.773006,0,1962,39840.0910532407,2009-01-27,02:11:07
37.418386,110.773021,0,1951,39840.0911111111,2009-01-27,02:11:12
37.418429,110.773037,0,1943,39840.0911458333,2009-01-27,02:11:15
37.418476,110.773032,0,1934,39840.0911805556,2009-01-27,02:11:18
37.418446,110.773081,0,1927,39840.0912152778,2009-01-27,02:11:21
37.41845,110.773101,0,1912,39840.0912731481,2009-01-27,02:11:26
37.418467,110.773123,0,1897,39840.0913310185,2009-01-27,02:11:31
37.418493,110.773142,0,1881,39840.0913888889,2009-01-27,02:11:36
37.41851,110.773183,0,1866,39840.0914351852,2009-01-27,02:11:40
37.418553,110.773219,0,1853,39840.0914814815,2009-01-27,02:11:44
37.418592,110.773258,0,1841,39840.0915393519,2009-01-27,02:11:49
37.418634,110.773283,0,1833,39840.0915740741,2009-01-27,02:11:52
37.418679,110.773285,0,1824,39840.0916087963,2009-01-27,02:11:55
37.418711,110.773316,0,1812,39840.0916550926,2009-01-27,02:11:59
37.418733,110.773356,0,1802,39840.0916898148,2009-01-27,02:12:02
37.41877,110.773366,0,1795,39840.0917476852,2009-01-27,02:12:07
37.418808,110.773408,0,1786,39840.0917939815,2009-01-27,02:12:11
37.418848,110.773415,0,1778,39840.0918287037,2009-01-27,02:12:14
37.418893,110.773418,0,1766,39840.091875,2009-01-27,02:12:18
37.418918,110.773434,0,1756,39840.0919328704,2009-01-27,02:12:23
37.418922,110.773475,0,1743,39840.0919907407,2009-01-27,02:12:28
37.418944,110.773505,0,1731,39840.092037037,2009-01-27,02:12:32
37.418968,110.773521,0,1722,39840.0920949074,2009-01-27,02:12:37
37.418987,110.773499,0,1706,39840.0921527778,2009-01-27,02:12:42
37.418988,110.773513,0,1690,39840.0921990741,2009-01-27,02:12:46
37.418993,110.773543,0,1679,39840.0922569444,2009-01-27,02:12:51
37.419014,110.773557,0,1665,39840.0923148148,2009-01-27,02:12:56
37.419053,110.77358,0,1655,39840.0923611111,2009-01-27,02:13:00
37.419066,110.773592,0,1640,39840.0924189815,2009-01-27,02:13:05
37.419009,110.773632,0,1623,39840.0932291667,2009-01-27,02:14:15
37.419085,110.773629,0,1623,39840.0932638889,2009-01-27,02:14:18
37.419127,110.773665,0,1623,39840.0933217593,2009-01-27,02:14:23
37.419131,110.773682,0,1622,39840.0933796296,2009-01-27,02:14:28
37.419131,110.773682,0,1622,39840.0934143519,2009-01-27,02:14:31
37.419134,110.773676,0,1621,39840.0934375,2009-01-27,02:14:33
37.41918,110.773693,0,1621,39840.0934837963,2009-01-27,02:14:37
37.419213,110.773732,0,1620,39840.0935185185,2009-01-27,02:14:40
37.419215,110.773747,0,1622,39840.0935763889,2009-01-27,02:14:45
37.419268,110.773755,0,1622,39840.0936226852,2009-01-27,02:14:49
37.419266,110.773791,0,1621,39840.0936805556,2009-01-27,02:14:54
37.419286,110.773789,0,1620,39840.0937384259,2009-01-27,02:14:59
37.419267,110.773787,0,1620,39840.0937962963,2009-01-27,02:15:04
37.419277,110.773783,0,1620,39840.0938541667,2009-01-27,02:15:09
37.419294,110.773792,0,1619,39840.093912037,2009-01-27,02:15:14
37.419314,110.773804,0,1619,39840.0939699074,2009-01-27,02:15:19
37.419329,110.773797,0,1618,39840.0940277778,2009-01-27,02:15:24
37.419116,110.77394,0,1621,39840.0976388889,2009-01-27,02:20:36
37.419076,110.773918,0,1621,39840.0976967593,2009-01-27,02:20:41
37.419049,110.77389,0,1620,39840.0977546296,2009-01-27,02:20:46
37.41902,110.773905,0,1620,39840.0978125,2009-01-27,02:20:51
37.419041,110.773936,0,1619,39840.0978703704,2009-01-27,02:20:56
37.419052,110.773972,0,1618,39840.0979282407,2009-01-27,02:21:01
37.419079,110.773987,0,1617,39840.0979861111,2009-01-27,02:21:06
37.41908,110.774046,0,1616,39840.0980439815,2009-01-27,02:21:11
37.419081,110.774074,0,1615,39840.0981018519,2009-01-27,02:21:16
37.419081,110.774074,0,1615,39840.0981365741,2009-01-27,02:21:19
37.419076,110.774069,0,1613,39840.0981597222,2009-01-27,02:21:21
37.419039,110.774135,0,1613,39840.0981944444,2009-01-27,02:21:24
37.419007,110.77418,0,1613,39840.0982175926,2009-01-27,02:21:26
37.418985,110.774193,0,1612,39840.098275463,2009-01-27,02:21:31
37.418985,110.774193,0,1612,39840.0983101852,2009-01-27,02:21:34
37.418993,110.774193,0,1611,39840.0983333333,2009-01-27,02:21:36
37.418984,110.774206,0,1609,39840.0983912037,2009-01-27,02:21:41
37.418997,110.774179,0,1608,39840.0984490741,2009-01-27,02:21:46
37.419014,110.774197,0,1605,39840.0985069444,2009-01-27,02:21:51
37.419062,110.774212,0,1605,39840.0985416667,2009-01-27,02:21:54
37.41911,110.774246,0,1604,39840.0985763889,2009-01-27,02:21:57
37.41915,110.774278,0,1604,39840.098599537,2009-01-27,02:21:59
37.419196,110.774298,0,1602,39840.0986342593,2009-01-27,02:22:02
37.419235,110.774334,0,1600,39840.0986805556,2009-01-27,02:22:06
37.419281,110.77436,0,1594,39840.0987384259,2009-01-27,02:22:11
37.419332,110.774379,0,1588,39840.0987847222,2009-01-27,02:22:15
37.41939,110.774268,0,1585,39840.0988078704,2009-01-27,02:22:17
37.419427,110.774232,0,1580,39840.0988425926,2009-01-27,02:22:20
37.41941,110.77427,0,1571,39840.098900463,2009-01-27,02:22:25
37.419443,110.774295,0,1559,39840.0989583333,2009-01-27,02:22:30
37.419487,110.774322,0,1548,39840.0990046296,2009-01-27,02:22:34
37.419523,110.774356,0,1537,39840.0990509259,2009-01-27,02:22:38
37.419562,110.774398,0,1527,39840.0990972222,2009-01-27,02:22:42
37.419595,110.774434,0,1516,39840.0991435185,2009-01-27,02:22:46
37.419636,110.774451,0,1505,39840.0991898148,2009-01-27,02:22:50
37.419683,110.77448,0,1494,39840.0992361111,2009-01-27,02:22:54
37.419726,110.774509,0,1485,39840.0992708333,2009-01-27,02:22:57
37.419762,110.774539,0,1475,39840.0993055556,2009-01-27,02:23:00
37.419776,110.774588,0,1466,39840.0993402778,2009-01-27,02:23:03
37.419794,110.774613,0,1447,39840.0993981481,2009-01-27,02:23:08
37.419813,110.774628,0,1434,39840.0994560185,2009-01-27,02:23:13
37.419861,110.774644,0,1423,39840.0995023148,2009-01-27,02:23:17
37.4199,110.774668,0,1412,39840.0995486111,2009-01-27,02:23:21
37.419924,110.774713,0,1403,39840.0995833333,2009-01-27,02:23:24
37.41996,110.774749,0,1392,39840.0996412037,2009-01-27,02:23:29
37.419995,110.774784,0,1379,39840.0996990741,2009-01-27,02:23:34
37.420028,110.77482,0,1370,39840.0997337963,2009-01-27,02:23:37
37.420069,110.774861,0,1364,39840.0997800926,2009-01-27,02:23:41
37.420109,110.774897,0,1365,39840.0998263889,2009-01-27,02:23:45
37.420193,110.77495,0,1364,39840.0999421296,2009-01-27,02:23:55
37.420216,110.774976,0,1368,39840.1,2009-01-27,02:24:00
37.420216,110.774955,0,1371,39840.1000578704,2009-01-27,02:24:05
37.420191,110.774893,0,1373,39840.1001157407,2009-01-27,02:24:10
37.420167,110.774848,0,1373,39840.1001736111,2009-01-27,02:24:15
37.420181,110.774874,0,1373,39840.1002314815,2009-01-27,02:24:20
37.420161,110.774857,0,1373,39840.1002893519,2009-01-27,02:24:25
37.420133,110.774846,0,1372,39840.1003472222,2009-01-27,02:24:30
37.4201,110.774851,0,1370,39840.1004050926,2009-01-27,02:24:35
37.420064,110.774828,0,1367,39840.100462963,2009-01-27,02:24:40
37.42003,110.774843,0,1365,39840.1005208333,2009-01-27,02:24:45
37.420052,110.774857,0,1361,39840.1005787037,2009-01-27,02:24:50
37.420063,110.774862,0,1358,39840.1006365741,2009-01-27,02:24:55
37.420053,110.774849,0,1356,39840.1006944444,2009-01-27,02:25:00
37.420008,110.77483,0,1353,39840.1007523148,2009-01-27,02:25:05
37.419974,110.774792,0,1351,39840.1008101852,2009-01-27,02:25:10
37.419955,110.774766,0,1348,39840.1008680556,2009-01-27,02:25:15
37.419957,110.77475,0,1345,39840.1009259259,2009-01-27,02:25:20
37.419958,110.774733,0,1351,39840.1009837963,2009-01-27,02:25:25
37.419937,110.774673,0,1355,39840.1010300926,2009-01-27,02:25:29
37.419924,110.774611,0,1357,39840.1010763889,2009-01-27,02:25:33
37.419883,110.77462,0,1362,39840.1011342593,2009-01-27,02:25:38
37.419866,110.774672,0,1367,39840.1011921296,2009-01-27,02:25:43
37.4199,110.774731,0,1370,39840.1012384259,2009-01-27,02:25:47
37.419942,110.774786,0,1373,39840.1012731481,2009-01-27,02:25:50
37.419983,110.774808,0,1376,39840.1013078704,2009-01-27,02:25:53
37.42002,110.77486,0,1380,39840.1013657407,2009-01-27,02:25:58
37.420043,110.774916,0,1383,39840.101400463,2009-01-27,02:26:01
37.420079,110.774932,0,1388,39840.1014583333,2009-01-27,02:26:06
37.420114,110.774933,0,1393,39840.1015162037,2009-01-27,02:26:11
37.420163,110.77495,0,1397,39840.1015625,2009-01-27,02:26:15
37.420207,110.774947,0,1400,39840.1015972222,2009-01-27,02:26:18
37.420199,110.774893,0,1403,39840.1016550926,2009-01-27,02:26:23
37.42017,110.774827,0,1405,39840.1016898148,2009-01-27,02:26:26
37.42013,110.774791,0,1406,39840.101712963,2009-01-27,02:26:28
37.420096,110.774747,0,1407,39840.1017476852,2009-01-27,02:26:31
37.420075,110.774715,0,1408,39840.1018055556,2009-01-27,02:26:36
37.420052,110.774687,0,1411,39840.1018634259,2009-01-27,02:26:41
37.420028,110.774665,0,1415,39840.1019212963,2009-01-27,02:26:46
37.419965,110.774651,0,1418,39840.1019560185,2009-01-27,02:26:49
37.419927,110.77462,0,1420,39840.1020023148,2009-01-27,02:26:53
37.419886,110.774582,0,1422,39840.102037037,2009-01-27,02:26:56
37.419842,110.774544,0,1424,39840.1020717593,2009-01-27,02:26:59
37.4198,110.774503,0,1427,39840.1021180556,2009-01-27,02:27:03
37.419756,110.774489,0,1429,39840.1021527778,2009-01-27,02:27:06
37.419707,110.774477,0,1430,39840.1021875,2009-01-27,02:27:09
37.419664,110.774454,0,1432,39840.1022222222,2009-01-27,02:27:12
37.419601,110.774432,0,1434,39840.1022569444,2009-01-27,02:27:15
37.421401,110.776161,0,728,39840.1054513889,2009-01-27,02:31:51
37.419318,110.774507,0,1522,39840.105462963,2009-01-27,02:31:52
37.419235,110.774414,0,1554,39840.105474537,2009-01-27,02:31:53
37.419159,110.774348,0,1570,39840.1054861111,2009-01-27,02:31:54
37.419067,110.774319,0,1580,39840.1054976852,2009-01-27,02:31:55
37.418815,110.7742,0,1595,39840.1089583333,2009-01-27,02:36:54
37.418791,110.774183,0,1595,39840.1090162037,2009-01-27,02:36:59
37.418801,110.774182,0,1595,39840.1090740741,2009-01-27,02:37:04
37.418801,110.774182,0,1595,39840.1091087963,2009-01-27,02:37:07
37.418805,110.774189,0,1596,39840.1091319444,2009-01-27,02:37:09
37.418783,110.774197,0,1596,39840.1091898148,2009-01-27,02:37:14
37.418751,110.774152,0,1595,39840.1092361111,2009-01-27,02:37:18
37.418751,110.774152,0,1595,39840.1092708333,2009-01-27,02:37:21
37.418758,110.774159,0,1595,39840.1092939815,2009-01-27,02:37:23
37.418763,110.774168,0,1595,39840.1093518519,2009-01-27,02:37:28
37.41878,110.774171,0,1596,39840.1094097222,2009-01-27,02:37:33
37.418788,110.774163,0,1596,39840.1094675926,2009-01-27,02:37:38
37.418788,110.774163,0,1596,39840.1095023148,2009-01-27,02:37:41
37.41879,110.774167,0,1596,39840.109525463,2009-01-27,02:37:43
37.418782,110.774156,0,1596,39840.1095833333,2009-01-27,02:37:48
37.418771,110.774154,0,1596,39840.1096412037,2009-01-27,02:37:53
37.418755,110.774134,0,1596,39840.1096990741,2009-01-27,02:37:58
37.418731,110.774136,0,1597,39840.1097569444,2009-01-27,02:38:03
37.418718,110.774141,0,1597,39840.1098148148,2009-01-27,02:38:08
37.418717,110.774144,0,1597,39840.1098726852,2009-01-27,02:38:13
37.418713,110.774143,0,1597,39840.1099305556,2009-01-27,02:38:18
37.418718,110.774149,0,1597,39840.1099884259,2009-01-27,02:38:23
37.41872,110.774151,0,1597,39840.1100462963,2009-01-27,02:38:28
37.418721,110.774153,0,1597,39840.1101041667,2009-01-27,02:38:33
37.418721,110.774155,0,1597,39840.110162037,2009-01-27,02:38:38
37.418716,110.774152,0,1597,39840.1102199074,2009-01-27,02:38:43
37.418716,110.774152,0,1597,39840.1102546296,2009-01-27,02:38:46
37.418712,110.77415,0,1597,39840.1102777778,2009-01-27,02:38:48
37.418714,110.77413,0,1597,39840.1103356481,2009-01-27,02:38:53
37.418695,110.774126,0,1597,39840.1103935185,2009-01-27,02:38:58
37.418708,110.774134,0,1598,39840.1104513889,2009-01-27,02:39:03
37.418697,110.774128,0,1598,39840.1105092593,2009-01-27,02:39:08
37.418697,110.774128,0,1598,39840.1105439815,2009-01-27,02:39:11
37.418702,110.774131,0,1598,39840.1105671296,2009-01-27,02:39:13
37.418719,110.774129,0,1598,39840.110625,2009-01-27,02:39:18
37.418721,110.774131,0,1598,39840.1106828704,2009-01-27,02:39:23
37.418719,110.774138,0,1598,39840.1107407407,2009-01-27,02:39:28
37.418716,110.77414,0,1598,39840.1107986111,2009-01-27,02:39:33
37.418718,110.774143,0,1598,39840.1108564815,2009-01-27,02:39:38
37.418718,110.774143,0,1598,39840.1108912037,2009-01-27,02:39:41
37.41872,110.774145,0,1598,39840.1109143518,2009-01-27,02:39:43
37.418709,110.774131,0,1598,39840.1109722222,2009-01-27,02:39:48
37.418719,110.774134,0,1599,39840.1110300926,2009-01-27,02:39:53
37.418719,110.774134,0,1599,39840.1110648148,2009-01-27,02:39:56
37.418719,110.774141,0,1599,39840.111087963,2009-01-27,02:39:58
37.418728,110.774147,0,1599,39840.1111458333,2009-01-27,02:40:03
37.418725,110.774131,0,1599,39840.1112037037,2009-01-27,02:40:08
37.418725,110.774131,0,1599,39840.1112384259,2009-01-27,02:40:11
37.418723,110.774136,0,1599,39840.1112615741,2009-01-27,02:40:13
37.418705,110.774107,0,1599,39840.1113194444,2009-01-27,02:40:18
37.4187,110.774111,0,1599,39840.1113773148,2009-01-27,02:40:23
37.418704,110.774112,0,1599,39840.1114351852,2009-01-27,02:40:28
37.418701,110.77411,0,1599,39840.1114930556,2009-01-27,02:40:33
37.418701,110.77411,0,1599,39840.1115277778,2009-01-27,02:40:36
37.418694,110.774114,0,1599,39840.1115509259,2009-01-27,02:40:38
37.418682,110.774116,0,1599,39840.1116087963,2009-01-27,02:40:43
37.418672,110.774112,0,1600,39840.1116666667,2009-01-27,02:40:48
37.41867,110.774104,0,1600,39840.111724537,2009-01-27,02:40:53
37.41867,110.774104,0,1600,39840.1117592593,2009-01-27,02:40:56
37.418669,110.774107,0,1600,39840.1117824074,2009-01-27,02:40:58
37.418672,110.774119,0,1600,39840.1118402778,2009-01-27,02:41:03
37.418643,110.774106,0,1600,39840.1118981481,2009-01-27,02:41:08
37.418641,110.774127,0,1600,39840.1119560185,2009-01-27,02:41:13
37.418643,110.774134,0,1600,39840.1120138889,2009-01-27,02:41:18
37.418643,110.774134,0,1600,39840.1120486111,2009-01-27,02:41:21
37.418647,110.774142,0,1600,39840.1120717593,2009-01-27,02:41:23
37.418649,110.774151,0,1600,39840.1121296296,2009-01-27,02:41:28
37.418649,110.774151,0,1600,39840.1121643518,2009-01-27,02:41:31
37.418645,110.774155,0,1600,39840.1121875,2009-01-27,02:41:33
37.418634,110.774138,0,1600,39840.1122453704,2009-01-27,02:41:38
37.418626,110.774142,0,1600,39840.1123032407,2009-01-27,02:41:43
37.418626,110.774142,0,1600,39840.112337963,2009-01-27,02:41:46
37.418623,110.774135,0,1601,39840.1123611111,2009-01-27,02:41:48
37.418615,110.774113,0,1601,39840.1124189815,2009-01-27,02:41:53
37.418425,110.773923,0,1606,39840.1146180556,2009-01-27,02:45:03
37.418389,110.773893,0,1606,39840.1146759259,2009-01-27,02:45:08
37.418389,110.773893,0,1606,39840.1147106481,2009-01-27,02:45:11
37.418388,110.773889,0,1606,39840.1147337963,2009-01-27,02:45:13
37.41837,110.773886,0,1606,39840.1147916667,2009-01-27,02:45:18
37.418367,110.773902,0,1606,39840.114849537,2009-01-27,02:45:23
37.418357,110.773891,0,1606,39840.1149074074,2009-01-27,02:45:28
37.418356,110.773901,0,1607,39840.1149652778,2009-01-27,02:45:33
37.418356,110.773901,0,1607,39840.115,2009-01-27,02:45:36
37.41835,110.773898,0,1607,39840.1150231481,2009-01-27,02:45:38
37.418349,110.773887,0,1607,39840.1150810185,2009-01-27,02:45:43
37.418356,110.773889,0,1607,39840.1151388889,2009-01-27,02:45:48
37.418353,110.77389,0,1607,39840.1151967593,2009-01-27,02:45:53
37.418354,110.773893,0,1607,39840.1152546296,2009-01-27,02:45:58
37.418354,110.773893,0,1607,39840.1152893519,2009-01-27,02:46:01
37.418356,110.7739,0,1607,39840.1153125,2009-01-27,02:46:03
37.418357,110.773911,0,1607,39840.1153703704,2009-01-27,02:46:08
37.418357,110.773911,0,1607,39840.1154050926,2009-01-27,02:46:11
37.418364,110.773913,0,1607,39840.1154282407,2009-01-27,02:46:13
37.418393,110.773937,0,1607,39840.1154861111,2009-01-27,02:46:18
37.418386,110.773941,0,1607,39840.1155439815,2009-01-27,02:46:23
37.418383,110.773945,0,1607,39840.1156018519,2009-01-27,02:46:28
37.418387,110.773951,0,1607,39840.1156597222,2009-01-27,02:46:33
37.418387,110.773951,0,1607,39840.1156944444,2009-01-27,02:46:36
37.41839,110.773952,0,1607,39840.1157175926,2009-01-27,02:46:38
37.418402,110.773945,0,1607,39840.115775463,2009-01-27,02:46:43
37.418414,110.77394,0,1607,39840.1158333333,2009-01-27,02:46:48
37.418397,110.773928,0,1607,39840.1158912037,2009-01-27,02:46:53
37.4184,110.773931,0,1607,39840.1159490741,2009-01-27,02:46:58
37.418403,110.77393,0,1607,39840.1160069444,2009-01-27,02:47:03
37.418405,110.77393,0,1607,39840.1160648148,2009-01-27,02:47:08
37.418403,110.77393,0,1608,39840.1161226852,2009-01-27,02:47:13
37.418399,110.773926,0,1608,39840.1161805556,2009-01-27,02:47:18
37.418393,110.773919,0,1608,39840.1162384259,2009-01-27,02:47:23
37.418393,110.773919,0,1608,39840.1162731481,2009-01-27,02:47:26
37.418385,110.773911,0,1608,39840.1162962963,2009-01-27,02:47:28
37.418365,110.773893,0,1608,39840.1163541667,2009-01-27,02:47:33
37.418356,110.77389,0,1608,39840.116412037,2009-01-27,02:47:38
37.41836,110.773897,0,1608,39840.1164699074,2009-01-27,02:47:43
37.418353,110.773901,0,1608,39840.1165277778,2009-01-27,02:47:48
37.418345,110.773895,0,1608,39840.1165856481,2009-01-27,02:47:53
37.418339,110.773894,0,1608,39840.1166435185,2009-01-27,02:47:58
37.418339,110.773894,0,1608,39840.1166782407,2009-01-27,02:48:01
37.418335,110.773886,0,1608,39840.1167013889,2009-01-27,02:48:03
37.418364,110.773885,0,1608,39840.1167592593,2009-01-27,02:48:08
37.418359,110.773887,0,1608,39840.1168171296,2009-01-27,02:48:13
37.418357,110.773891,0,1608,39840.116875,2009-01-27,02:48:18
37.41836,110.773888,0,1609,39840.1169328704,2009-01-27,02:48:23
37.418359,110.77388,0,1609,39840.1169907407,2009-01-27,02:48:28
37.418354,110.773874,0,1609,39840.1170486111,2009-01-27,02:48:33
37.418354,110.773874,0,1609,39840.1170833333,2009-01-27,02:48:36
37.41835,110.77388,0,1609,39840.1171064815,2009-01-27,02:48:38
37.418376,110.773887,0,1609,39840.1171643519,2009-01-27,02:48:43
37.418375,110.77389,0,1609,39840.1172222222,2009-01-27,02:48:48
37.418375,110.77389,0,1609,39840.1172569444,2009-01-27,02:48:51
37.418376,110.773895,0,1609,39840.1172800926,2009-01-27,02:48:53
37.418355,110.773884,0,1609,39840.117337963,2009-01-27,02:48:58
37.418316,110.773851,0,1609,39840.1173842593,2009-01-27,02:49:02
37.418289,110.773834,0,1609,39840.1174421296,2009-01-27,02:49:07
37.418291,110.773819,0,1609,39840.1175,2009-01-27,02:49:12
37.418285,110.773822,0,1609,39840.1175578704,2009-01-27,02:49:17
37.418285,110.773822,0,1609,39840.1175925926,2009-01-27,02:49:20
37.418277,110.773827,0,1610,39840.1176157407,2009-01-27,02:49:22
37.41826,110.773811,0,1610,39840.1176736111,2009-01-27,02:49:27
37.418245,110.773819,0,1610,39840.1177314815,2009-01-27,02:49:32
37.418259,110.773802,0,1610,39840.1177893518,2009-01-27,02:49:37
37.418279,110.773786,0,1610,39840.1178472222,2009-01-27,02:49:42
37.418279,110.773786,0,1610,39840.1178819444,2009-01-27,02:49:45
37.418272,110.773788,0,1610,39840.1179050926,2009-01-27,02:49:47
37.41826,110.773796,0,1610,39840.117962963,2009-01-27,02:49:52
37.418251,110.773798,0,1611,39840.1180208333,2009-01-27,02:49:57
37.418247,110.773793,0,1611,39840.1180787037,2009-01-27,02:50:02
37.418241,110.773791,0,1611,39840.1181365741,2009-01-27,02:50:07
37.418237,110.773788,0,1611,39840.1181944444,2009-01-27,02:50:12
37.418237,110.773788,0,1611,39840.1182291667,2009-01-27,02:50:15
37.418235,110.773782,0,1611,39840.1182523148,2009-01-27,02:50:17
37.418219,110.773763,0,1611,39840.1183101852,2009-01-27,02:50:22
37.418195,110.773735,0,1611,39840.1183680556,2009-01-27,02:50:27
37.418176,110.773758,0,1611,39840.1184259259,2009-01-27,02:50:32
37.418153,110.773757,0,1611,39840.1184837963,2009-01-27,02:50:37
37.418148,110.773732,0,1611,39840.1185416667,2009-01-27,02:50:42
37.418119,110.773683,0,1612,39840.118599537,2009-01-27,02:50:47
37.418284,110.773879,0,1612,39840.1234259259,2009-01-27,02:57:44
37.418315,110.773938,0,1612,39840.1234722222,2009-01-27,02:57:48
37.418327,110.773974,0,1612,39840.1235300926,2009-01-27,02:57:53
37.418328,110.773991,0,1612,39840.123587963,2009-01-27,02:57:58
37.418312,110.774034,0,1612,39840.1241666667,2009-01-27,02:58:48
37.418304,110.774014,0,1612,39840.1256134259,2009-01-27,03:00:53
37.418267,110.774,0,1612,39840.1256712963,2009-01-27,03:00:58
37.418196,110.773857,0,1612,39840.1257291667,2009-01-27,03:01:03
37.41816,110.773806,0,1610,39840.1257638889,2009-01-27,03:01:06
37.418135,110.773756,0,1610,39840.125775463,2009-01-27,03:01:07
37.418112,110.773702,0,1610,39840.1257986111,2009-01-27,03:01:09
37.418109,110.77369,0,1610,39840.1258564815,2009-01-27,03:01:14
37.418113,110.773727,0,1611,39840.1259143518,2009-01-27,03:01:19
37.418108,110.773766,0,1611,39840.1259722222,2009-01-27,03:01:24
37.418127,110.773743,0,1611,39840.1260300926,2009-01-27,03:01:29
37.418141,110.773678,0,1611,39840.1260763889,2009-01-27,03:01:33
37.418156,110.773617,0,1611,39840.1261342593,2009-01-27,03:01:38
37.418125,110.773529,0,1611,39840.1287384259,2009-01-27,03:05:23
37.418125,110.77352,0,1611,39840.1287962963,2009-01-27,03:05:28
37.418122,110.77351,0,1611,39840.1288541667,2009-01-27,03:05:33
37.418108,110.773477,0,1611,39840.128912037,2009-01-27,03:05:38
37.418067,110.773434,0,1611,39840.1289467593,2009-01-27,03:05:41
37.418019,110.773411,0,1612,39840.1289930556,2009-01-27,03:05:45
37.418019,110.773411,0,1612,39840.1290277778,2009-01-27,03:05:48
37.418011,110.77341,0,1612,39840.1290509259,2009-01-27,03:05:50
37.417989,110.773423,0,1612,39840.1291087963,2009-01-27,03:05:55
37.417977,110.773454,0,1612,39840.1291666667,2009-01-27,03:06:00
37.417978,110.773466,0,1612,39840.129224537,2009-01-27,03:06:05
37.418022,110.773512,0,1612,39840.1292824074,2009-01-27,03:06:10
37.418045,110.773565,0,1612,39840.1293287037,2009-01-27,03:06:14
37.418074,110.773582,0,1612,39840.1293865741,2009-01-27,03:06:19
37.418106,110.773605,0,1612,39840.1294444444,2009-01-27,03:06:24
37.418117,110.773591,0,1612,39840.1295023148,2009-01-27,03:06:29
37.41813,110.773558,0,1612,39840.1295601852,2009-01-27,03:06:34
37.418141,110.773523,0,1613,39840.1296180556,2009-01-27,03:06:39
37.418164,110.77351,0,1613,39840.1296759259,2009-01-27,03:06:44
37.418162,110.773498,0,1613,39840.1297337963,2009-01-27,03:06:49
37.41815,110.773482,0,1613,39840.1297916667,2009-01-27,03:06:54
37.418121,110.773443,0,1613,39840.129849537,2009-01-27,03:06:59
37.418112,110.773425,0,1612,39840.1299074074,2009-01-27,03:07:04
37.418117,110.773441,0,1613,39840.1299652778,2009-01-27,03:07:09
37.418119,110.773438,0,1613,39840.1300231481,2009-01-27,03:07:14
37.418119,110.773438,0,1613,39840.1300578704,2009-01-27,03:07:17
37.418116,110.773432,0,1613,39840.1300810185,2009-01-27,03:07:19
37.41814,110.773436,0,1613,39840.1301388889,2009-01-27,03:07:24
37.418148,110.7734,0,1613,39840.1301967593,2009-01-27,03:07:29
37.418142,110.773378,0,1613,39840.1302546296,2009-01-27,03:07:34
37.418148,110.773368,0,1613,39840.1303125,2009-01-27,03:07:39
37.418155,110.773357,0,1613,39840.1303703704,2009-01-27,03:07:44
37.418131,110.773379,0,1613,39840.1304282407,2009-01-27,03:07:49
37.418136,110.773438,0,1613,39840.130474537,2009-01-27,03:07:53
37.418135,110.773467,0,1613,39840.1305324074,2009-01-27,03:07:58
37.418135,110.773467,0,1613,39840.1305671296,2009-01-27,03:08:01
37.418135,110.773473,0,1613,39840.1305902778,2009-01-27,03:08:03
37.418119,110.773473,0,1613,39840.1306481481,2009-01-27,03:08:08
37.417981,110.773201,0,1617,39840.1360532407,2009-01-27,03:15:55
37.417996,110.773153,0,1618,39840.1361111111,2009-01-27,03:16:00
37.417987,110.773111,0,1618,39840.1361689815,2009-01-27,03:16:05
37.417973,110.773087,0,1618,39840.1362268519,2009-01-27,03:16:10
37.417941,110.773104,0,1618,39840.1362847222,2009-01-27,03:16:15
37.41794,110.773103,0,1618,39840.1363425926,2009-01-27,03:16:20
37.41794,110.773103,0,1618,39840.1363773148,2009-01-27,03:16:23
37.417937,110.773098,0,1618,39840.136400463,2009-01-27,03:16:25
37.417917,110.773051,0,1618,39840.1364583333,2009-01-27,03:16:30
37.417903,110.773047,0,1618,39840.1365162037,2009-01-27,03:16:35
37.417909,110.773035,0,1618,39840.1365740741,2009-01-27,03:16:40
37.417908,110.773061,0,1618,39840.1366319444,2009-01-27,03:16:45
37.417912,110.773049,0,1618,39840.1366898148,2009-01-27,03:16:50
37.417888,110.773039,0,1618,39840.1367476852,2009-01-27,03:16:55
37.417873,110.773041,0,1618,39840.1368055556,2009-01-27,03:17:00
37.417873,110.773041,0,1618,39840.1368402778,2009-01-27,03:17:03
37.417867,110.773043,0,1618,39840.1368634259,2009-01-27,03:17:05
37.417851,110.77305,0,1618,39840.1369212963,2009-01-27,03:17:10
37.41786,110.773066,0,1618,39840.1369791667,2009-01-27,03:17:15
37.417871,110.773066,0,1618,39840.137037037,2009-01-27,03:17:20
37.417772,110.77294,0,1619,39840.1370601852,2009-01-27,03:17:22
37.417784,110.772955,0,1619,39840.1371180556,2009-01-27,03:17:27
37.417751,110.772906,0,1620,39840.1371527778,2009-01-27,03:17:30
37.417728,110.772858,0,1621,39840.1371643519,2009-01-27,03:17:31
37.417737,110.772853,0,1621,39840.1372222222,2009-01-27,03:17:36
37.417756,110.772832,0,1621,39840.1372800926,2009-01-27,03:17:41
37.417719,110.772802,0,1620,39840.137337963,2009-01-27,03:17:46
37.417663,110.772758,0,1621,39840.1373611111,2009-01-27,03:17:48
37.417629,110.772714,0,1622,39840.1373958333,2009-01-27,03:17:51
37.417597,110.772668,0,1623,39840.1374305556,2009-01-27,03:17:54
37.417581,110.772625,0,1624,39840.1374884259,2009-01-27,03:17:59
37.417564,110.7726,0,1626,39840.1375462963,2009-01-27,03:18:04
37.417529,110.772608,0,1629,39840.1376041667,2009-01-27,03:18:09
37.417529,110.772608,0,1629,39840.1376388889,2009-01-27,03:18:12
37.417526,110.772614,0,1631,39840.137662037,2009-01-27,03:18:14
37.417545,110.772605,0,1632,39840.1377199074,2009-01-27,03:18:19
37.41754,110.772602,0,1633,39840.1377777778,2009-01-27,03:18:24
37.417539,110.772597,0,1633,39840.1378356481,2009-01-27,03:18:29
37.417535,110.7726,0,1633,39840.1378935185,2009-01-27,03:18:34
37.417531,110.772602,0,1633,39840.1379513889,2009-01-27,03:18:39
37.417526,110.772609,0,1633,39840.1380092593,2009-01-27,03:18:44
37.417526,110.772609,0,1633,39840.1380439815,2009-01-27,03:18:47
37.417529,110.772616,0,1634,39840.1380671296,2009-01-27,03:18:49
37.417546,110.772629,0,1635,39840.138125,2009-01-27,03:18:54
37.417547,110.772632,0,1635,39840.1381828704,2009-01-27,03:18:59
37.417546,110.772638,0,1635,39840.1382407407,2009-01-27,03:19:04
37.417539,110.772635,0,1635,39840.1382986111,2009-01-27,03:19:09
37.417539,110.772635,0,1635,39840.1383333333,2009-01-27,03:19:12
37.417532,110.772628,0,1635,39840.1383564815,2009-01-27,03:19:14
37.41751,110.772608,0,1637,39840.1384143519,2009-01-27,03:19:19
37.417503,110.772607,0,1637,39840.1384722222,2009-01-27,03:19:24
37.417499,110.77261,0,1637,39840.1385300926,2009-01-27,03:19:29
37.417499,110.77261,0,1637,39840.1385648148,2009-01-27,03:19:32
37.417502,110.772616,0,1638,39840.138587963,2009-01-27,03:19:34
37.417508,110.772625,0,1638,39840.1386458333,2009-01-27,03:19:39
37.417543,110.772644,0,1640,39840.1387037037,2009-01-27,03:19:44
37.417577,110.772658,0,1642,39840.1387615741,2009-01-27,03:19:49
37.417602,110.772634,0,1645,39840.1388194444,2009-01-27,03:19:54
37.417624,110.772631,0,1647,39840.1388773148,2009-01-27,03:19:59
37.417655,110.772641,0,1649,39840.1389351852,2009-01-27,03:20:04
37.417659,110.772659,0,1651,39840.1389930556,2009-01-27,03:20:09
37.417663,110.772682,0,1653,39840.1390509259,2009-01-27,03:20:14
37.417653,110.77267,0,1655,39840.1391087963,2009-01-27,03:20:19
37.41766,110.772646,0,1657,39840.1391666667,2009-01-27,03:20:24
37.41766,110.772646,0,1657,39840.1392013889,2009-01-27,03:20:27
37.417658,110.772639,0,1657,39840.139224537,2009-01-27,03:20:29
37.417657,110.772605,0,1658,39840.1392824074,2009-01-27,03:20:34
37.417657,110.772605,0,1658,39840.1393171296,2009-01-27,03:20:37
37.417659,110.772611,0,1659,39840.1393402778,2009-01-27,03:20:39
37.417663,110.772626,0,1660,39840.1393981481,2009-01-27,03:20:44
37.417663,110.772626,0,1660,39840.1394328704,2009-01-27,03:20:47
37.417658,110.772625,0,1660,39840.1394560185,2009-01-27,03:20:49
37.417643,110.772619,0,1662,39840.1395138889,2009-01-27,03:20:54
37.417651,110.772633,0,1663,39840.1395717593,2009-01-27,03:20:59
37.417651,110.772633,0,1663,39840.1396064815,2009-01-27,03:21:02
37.417647,110.77264,0,1663,39840.1396296296,2009-01-27,03:21:04
37.417626,110.772646,0,1664,39840.1396875,2009-01-27,03:21:09
37.417624,110.772649,0,1665,39840.1397453704,2009-01-27,03:21:14
37.417624,110.772654,0,1665,39840.1398032407,2009-01-27,03:21:19
37.417619,110.772658,0,1666,39840.1398611111,2009-01-27,03:21:24
37.417619,110.772658,0,1666,39840.1398958333,2009-01-27,03:21:27
37.417627,110.772656,0,1666,39840.1399189815,2009-01-27,03:21:29
37.417624,110.772675,0,1668,39840.1399768519,2009-01-27,03:21:34
37.417624,110.772675,0,1668,39840.1400115741,2009-01-27,03:21:37
37.41763,110.772671,0,1668,39840.1400347222,2009-01-27,03:21:39
37.417634,110.772659,0,1668,39840.1400925926,2009-01-27,03:21:44
37.417634,110.772659,0,1668,39840.1401273148,2009-01-27,03:21:47
37.417636,110.772656,0,1668,39840.140150463,2009-01-27,03:21:49
37.417642,110.772665,0,1668,39840.1402083333,2009-01-27,03:21:54
37.417642,110.772665,0,1668,39840.1402430556,2009-01-27,03:21:57
37.417647,110.772664,0,1670,39840.1402662037,2009-01-27,03:21:59
37.417408,110.772508,0,1749,39840.1431018518,2009-01-27,03:26:04
37.417404,110.772499,0,1749,39840.1431597222,2009-01-27,03:26:09
37.417406,110.772494,0,1749,39840.1432175926,2009-01-27,03:26:14
37.417409,110.772497,0,1750,39840.143275463,2009-01-27,03:26:19
37.417413,110.772493,0,1750,39840.1433333333,2009-01-27,03:26:24
37.417414,110.772494,0,1750,39840.1433912037,2009-01-27,03:26:29
37.417417,110.77249,0,1750,39840.1434490741,2009-01-27,03:26:34
37.417417,110.77249,0,1750,39840.1434837963,2009-01-27,03:26:37
37.417413,110.772485,0,1750,39840.1435069444,2009-01-27,03:26:39
37.417406,110.772475,0,1750,39840.1435648148,2009-01-27,03:26:44
37.417434,110.772456,0,1751,39840.1436226852,2009-01-27,03:26:49
37.417459,110.772473,0,1752,39840.1436805556,2009-01-27,03:26:54
37.417459,110.772473,0,1752,39840.1437152778,2009-01-27,03:26:57
37.417454,110.772468,0,1752,39840.1437384259,2009-01-27,03:26:59
37.417447,110.772459,0,1752,39840.1437962963,2009-01-27,03:27:04
37.417478,110.772447,0,1753,39840.1438541667,2009-01-27,03:27:09
37.417486,110.77243,0,1754,39840.143912037,2009-01-27,03:27:14
37.41747,110.772444,0,1754,39840.1439699074,2009-01-27,03:27:19
37.417472,110.772451,0,1755,39840.1440277778,2009-01-27,03:27:24
37.417472,110.772451,0,1755,39840.1440625,2009-01-27,03:27:27
37.417464,110.772448,0,1755,39840.1440856481,2009-01-27,03:27:29
37.417455,110.772478,0,1756,39840.1441435185,2009-01-27,03:27:34
37.417461,110.772486,0,1756,39840.1442013889,2009-01-27,03:27:39
37.417461,110.772486,0,1756,39840.1442361111,2009-01-27,03:27:42
37.417468,110.772488,0,1757,39840.1442592593,2009-01-27,03:27:44
37.417456,110.772477,0,1757,39840.1443171296,2009-01-27,03:27:49
37.417456,110.772477,0,1757,39840.1443518519,2009-01-27,03:27:52
37.417457,110.772482,0,1757,39840.144375,2009-01-27,03:27:54
37.417458,110.772493,0,1757,39840.1444328704,2009-01-27,03:27:59
37.417463,110.772511,0,1758,39840.1444907407,2009-01-27,03:28:04
37.417456,110.772511,0,1758,39840.1445486111,2009-01-27,03:28:09
37.417449,110.772505,0,1759,39840.1446064815,2009-01-27,03:28:14
37.417449,110.772505,0,1759,39840.1446412037,2009-01-27,03:28:17
37.417447,110.772507,0,1759,39840.1446643519,2009-01-27,03:28:19
37.417448,110.772492,0,1759,39840.1447222222,2009-01-27,03:28:24
37.41746,110.772465,0,1760,39840.1447800926,2009-01-27,03:28:29
37.417476,110.772453,0,1761,39840.144837963,2009-01-27,03:28:34
37.417466,110.772437,0,1761,39840.1448958333,2009-01-27,03:28:39
37.417467,110.772407,0,1762,39840.1449537037,2009-01-27,03:28:44
37.417486,110.772391,0,1764,39840.1450115741,2009-01-27,03:28:49
37.417486,110.772391,0,1764,39840.1450462963,2009-01-27,03:28:52
37.417483,110.772383,0,1765,39840.1450694444,2009-01-27,03:28:54
37.41749,110.7724,0,1766,39840.1451273148,2009-01-27,03:28:59
37.41749,110.77241,0,1766,39840.1451851852,2009-01-27,03:29:04
37.41749,110.77241,0,1766,39840.1452199074,2009-01-27,03:29:07
37.417488,110.772417,0,1766,39840.1452430556,2009-01-27,03:29:09
37.417493,110.77245,0,1766,39840.1453009259,2009-01-27,03:29:14
37.417493,110.77245,0,1766,39840.1453356481,2009-01-27,03:29:17
37.417492,110.772449,0,1767,39840.1453587963,2009-01-27,03:29:19
37.417483,110.772445,0,1767,39840.1454166667,2009-01-27,03:29:24
37.417479,110.772431,0,1767,39840.145474537,2009-01-27,03:29:29
37.41747,110.772439,0,1767,39840.1455324074,2009-01-27,03:29:34
37.417453,110.772455,0,1768,39840.1455902778,2009-01-27,03:29:39
37.41744,110.772442,0,1769,39840.1456481481,2009-01-27,03:29:44
37.41742,110.772426,0,1769,39840.1457060185,2009-01-27,03:29:49
37.417435,110.77245,0,1768,39840.1457638889,2009-01-27,03:29:54
37.417441,110.772438,0,1767,39840.1458217593,2009-01-27,03:29:59
37.417441,110.772438,0,1767,39840.1458564815,2009-01-27,03:30:02
37.417439,110.772435,0,1764,39840.1458796296,2009-01-27,03:30:04
37.41743,110.772454,0,1764,39840.1459375,2009-01-27,03:30:09
37.417658,110.772634,0,1702,39840.1521875,2009-01-27,03:39:09
37.417684,110.772623,0,1701,39840.1522453704,2009-01-27,03:39:14
37.417672,110.772632,0,1699,39840.1523032407,2009-01-27,03:39:19
37.41768,110.772656,0,1698,39840.1525925926,2009-01-27,03:39:44
37.41768,110.772656,0,1698,39840.1526273148,2009-01-27,03:39:47
37.417687,110.772657,0,1698,39840.152650463,2009-01-27,03:39:49
37.417692,110.772669,0,1698,39840.1527083333,2009-01-27,03:39:54
37.417685,110.77269,0,1697,39840.1527662037,2009-01-27,03:39:59
37.417682,110.772726,0,1695,39840.1528240741,2009-01-27,03:40:04
37.417682,110.772726,0,1695,39840.1528587963,2009-01-27,03:40:07
37.41768,110.772722,0,1694,39840.1528819444,2009-01-27,03:40:09
37.417695,110.772699,0,1694,39840.1529398148,2009-01-27,03:40:14
37.417696,110.77271,0,1694,39840.1529976852,2009-01-27,03:40:19
37.417696,110.772715,0,1694,39840.1530555556,2009-01-27,03:40:24
37.417696,110.772722,0,1694,39840.1531134259,2009-01-27,03:40:29
37.417696,110.772722,0,1694,39840.1531481481,2009-01-27,03:40:32
37.417699,110.772729,0,1694,39840.1531712963,2009-01-27,03:40:34
37.417685,110.772734,0,1694,39840.1532291667,2009-01-27,03:40:39
37.417695,110.772765,0,1693,39840.153287037,2009-01-27,03:40:44
37.417717,110.772755,0,1692,39840.1533449074,2009-01-27,03:40:49
37.417726,110.772741,0,1691,39840.1534027778,2009-01-27,03:40:54
37.417752,110.772722,0,1690,39840.1534606481,2009-01-27,03:40:59
37.417759,110.772718,0,1690,39840.1535185185,2009-01-27,03:41:04
37.417759,110.772718,0,1690,39840.1535532407,2009-01-27,03:41:07
37.417762,110.772715,0,1690,39840.1535763889,2009-01-27,03:41:09
37.417782,110.772676,0,1689,39840.1536342593,2009-01-27,03:41:14
37.417789,110.772653,0,1688,39840.1536921296,2009-01-27,03:41:19
37.417796,110.772643,0,1688,39840.15375,2009-01-27,03:41:24
37.417818,110.77262,0,1688,39840.1538078704,2009-01-27,03:41:29
37.417832,110.772604,0,1688,39840.1538657407,2009-01-27,03:41:34
37.41783,110.772606,0,1688,39840.1539236111,2009-01-27,03:41:39
37.417831,110.772608,0,1688,39840.1539814815,2009-01-27,03:41:44
37.417832,110.772611,0,1688,39840.1540393519,2009-01-27,03:41:49
37.417829,110.772615,0,1688,39840.1540972222,2009-01-27,03:41:54
37.417829,110.772615,0,1688,39840.1541319444,2009-01-27,03:41:57
37.417829,110.77262,0,1688,39840.1541550926,2009-01-27,03:41:59
37.41783,110.772629,0,1688,39840.154212963,2009-01-27,03:42:04
37.417832,110.772635,0,1688,39840.1542708333,2009-01-27,03:42:09
37.417837,110.772638,0,1688,39840.1543287037,2009-01-27,03:42:14
37.417844,110.772638,0,1688,39840.1543865741,2009-01-27,03:42:19
37.417844,110.772638,0,1688,39840.1544212963,2009-01-27,03:42:22
37.41785,110.772638,0,1688,39840.1544444444,2009-01-27,03:42:24
37.417853,110.772647,0,1688,39840.1545023148,2009-01-27,03:42:29
37.417854,110.772672,0,1689,39840.1545601852,2009-01-27,03:42:34
37.417852,110.772712,0,1691,39840.1546180556,2009-01-27,03:42:39
37.41786,110.772742,0,1693,39840.1546759259,2009-01-27,03:42:44
37.417861,110.772761,0,1693,39840.1547337963,2009-01-27,03:42:49
37.417861,110.772761,0,1693,39840.1547685185,2009-01-27,03:42:52
37.417859,110.772765,0,1694,39840.1547916667,2009-01-27,03:42:54
37.417854,110.772774,0,1694,39840.154849537,2009-01-27,03:42:59
37.417854,110.772774,0,1694,39840.1548842593,2009-01-27,03:43:02
37.417855,110.772778,0,1694,39840.1549074074,2009-01-27,03:43:04
37.417855,110.772794,0,1695,39840.1549652778,2009-01-27,03:43:09
37.417838,110.772798,0,1697,39840.1550231481,2009-01-27,03:43:14
37.417834,110.772805,0,1697,39840.1550810185,2009-01-27,03:43:19
37.417838,110.772808,0,1697,39840.1551388889,2009-01-27,03:43:24
37.417834,110.772813,0,1697,39840.1551967593,2009-01-27,03:43:29
37.417833,110.772818,0,1698,39840.1552546296,2009-01-27,03:43:34
37.417832,110.772812,0,1698,39840.1553125,2009-01-27,03:43:39
37.417832,110.772812,0,1698,39840.1553472222,2009-01-27,03:43:42
37.417836,110.772805,0,1698,39840.1553703704,2009-01-27,03:43:44
37.417846,110.772804,0,1698,39840.1554282407,2009-01-27,03:43:49
37.417854,110.772796,0,1700,39840.1554861111,2009-01-27,03:43:54
37.417854,110.772796,0,1700,39840.1555208333,2009-01-27,03:43:57
37.417861,110.772801,0,1700,39840.1555439815,2009-01-27,03:43:59
37.41785,110.772803,0,1701,39840.1556018519,2009-01-27,03:44:04
37.417838,110.772788,0,1702,39840.1556597222,2009-01-27,03:44:09
37.417838,110.772788,0,1702,39840.1556944444,2009-01-27,03:44:12
37.417844,110.772788,0,1702,39840.1557175926,2009-01-27,03:44:14
37.417846,110.772777,0,1702,39840.155775463,2009-01-27,03:44:19
37.417846,110.772777,0,1702,39840.1558101852,2009-01-27,03:44:22
37.417851,110.772777,0,1702,39840.1558333333,2009-01-27,03:44:24
37.417856,110.772768,0,1702,39840.1558912037,2009-01-27,03:44:29
37.417862,110.772743,0,1703,39840.1559490741,2009-01-27,03:44:34
37.417872,110.772745,0,1704,39840.1560069444,2009-01-27,03:44:39
37.417869,110.772722,0,1705,39840.1560648148,2009-01-27,03:44:44
37.417869,110.7727,0,1706,39840.1561226852,2009-01-27,03:44:49
37.417873,110.772684,0,1707,39840.1561805556,2009-01-27,03:44:54
37.417871,110.772695,0,1707,39840.1562384259,2009-01-27,03:44:59
37.417863,110.77268,0,1708,39840.1562962963,2009-01-27,03:45:04
37.417864,110.772669,0,1708,39840.1563541667,2009-01-27,03:45:09
37.417861,110.772662,0,1708,39840.156412037,2009-01-27,03:45:14
37.417863,110.772661,0,1708,39840.1564699074,2009-01-27,03:45:19
37.417869,110.772665,0,1708,39840.1565277778,2009-01-27,03:45:24
37.417869,110.772662,0,1709,39840.1565856481,2009-01-27,03:45:29
37.417869,110.772662,0,1709,39840.1566203704,2009-01-27,03:45:32
37.41787,110.77267,0,1709,39840.1566435185,2009-01-27,03:45:34
37.417867,110.772679,0,1709,39840.1567013889,2009-01-27,03:45:39
37.417859,110.772683,0,1709,39840.1567592593,2009-01-27,03:45:44
37.417859,110.772683,0,1709,39840.1567939815,2009-01-27,03:45:47
37.417857,110.772689,0,1709,39840.1568171296,2009-01-27,03:45:49
37.417854,110.772699,0,1709,39840.156875,2009-01-27,03:45:54
37.417854,110.772699,0,1709,39840.1569097222,2009-01-27,03:45:57
37.41785,110.772704,0,1709,39840.1569328704,2009-01-27,03:45:59
37.41785,110.772713,0,1709,39840.1569907407,2009-01-27,03:46:04
37.417836,110.772728,0,1710,39840.1570486111,2009-01-27,03:46:09
37.417803,110.772705,0,1710,39840.1571064815,2009-01-27,03:46:14
37.417797,110.772691,0,1711,39840.1571643518,2009-01-27,03:46:19
37.417795,110.7727,0,1711,39840.1572222222,2009-01-27,03:46:24
37.417795,110.7727,0,1711,39840.1572569444,2009-01-27,03:46:27
37.417788,110.772706,0,1712,39840.1572800926,2009-01-27,03:46:29
37.417788,110.772715,0,1712,39840.157337963,2009-01-27,03:46:34
37.417788,110.772715,0,1712,39840.1573726852,2009-01-27,03:46:37
37.417789,110.772721,0,1712,39840.1573958333,2009-01-27,03:46:39
37.417798,110.772687,0,1713,39840.1574537037,2009-01-27,03:46:44
37.417802,110.772682,0,1713,39840.1575115741,2009-01-27,03:46:49
37.417806,110.772678,0,1714,39840.1575694444,2009-01-27,03:46:54
37.417812,110.772674,0,1714,39840.1576273148,2009-01-27,03:46:59
37.417812,110.772677,0,1714,39840.1576851852,2009-01-27,03:47:04
37.417812,110.772677,0,1714,39840.1577199074,2009-01-27,03:47:07
37.417818,110.772684,0,1714,39840.1577430556,2009-01-27,03:47:09
37.417808,110.772677,0,1715,39840.1578009259,2009-01-27,03:47:14
37.417799,110.772669,0,1716,39840.1578587963,2009-01-27,03:47:19
37.417799,110.772669,0,1716,39840.1578935185,2009-01-27,03:47:22
37.417798,110.772669,0,1716,39840.1579166667,2009-01-27,03:47:24
37.4178,110.77269,0,1717,39840.157974537,2009-01-27,03:47:29
37.417796,110.772709,0,1718,39840.1580324074,2009-01-27,03:47:34
37.417786,110.772711,0,1718,39840.1580902778,2009-01-27,03:47:39
37.417786,110.772711,0,1718,39840.158125,2009-01-27,03:47:42
37.417781,110.772718,0,1718,39840.1581481481,2009-01-27,03:47:44
37.417778,110.772745,0,1718,39840.1582060185,2009-01-27,03:47:49
37.417771,110.772759,0,1719,39840.1582638889,2009-01-27,03:47:54
37.417785,110.772762,0,1720,39840.1583217593,2009-01-27,03:47:59
37.417799,110.772753,0,1721,39840.1583796296,2009-01-27,03:48:04
37.417808,110.772767,0,1722,39840.1584375,2009-01-27,03:48:09
37.417808,110.772767,0,1722,39840.1584722222,2009-01-27,03:48:12
37.41764,110.772547,0,1830,39840.1638194444,2009-01-27,03:55:54
37.417604,110.772545,0,1835,39840.1638773148,2009-01-27,03:55:59
37.417592,110.772536,0,1842,39840.1639351852,2009-01-27,03:56:04
37.417592,110.772536,0,1842,39840.1639699074,2009-01-27,03:56:07
37.417584,110.772544,0,1849,39840.1639930556,2009-01-27,03:56:09
37.417578,110.772515,0,1855,39840.1640509259,2009-01-27,03:56:14
37.417579,110.772522,0,1856,39840.1641087963,2009-01-27,03:56:19
37.417582,110.772522,0,1856,39840.1641666667,2009-01-27,03:56:24
37.417587,110.772525,0,1856,39840.164224537,2009-01-27,03:56:29
37.417592,110.772524,0,1857,39840.1642824074,2009-01-27,03:56:34
37.417587,110.772521,0,1860,39840.1643402778,2009-01-27,03:56:39
37.417587,110.772521,0,1860,39840.164375,2009-01-27,03:56:42
37.417581,110.772529,0,1864,39840.1643981481,2009-01-27,03:56:44
37.41759,110.772533,0,1864,39840.1644560185,2009-01-27,03:56:49
37.417594,110.772533,0,1864,39840.1645138889,2009-01-27,03:56:54
37.417591,110.772535,0,1865,39840.1645717593,2009-01-27,03:56:59
37.417591,110.772535,0,1865,39840.1646064815,2009-01-27,03:57:02
37.417587,110.772542,0,1865,39840.1646296296,2009-01-27,03:57:04
37.417581,110.772551,0,1865,39840.1646875,2009-01-27,03:57:09
37.417574,110.772562,0,1870,39840.1647453704,2009-01-27,03:57:14
37.417574,110.772533,0,1873,39840.1648032407,2009-01-27,03:57:19
37.417575,110.772505,0,1877,39840.1648611111,2009-01-27,03:57:24
37.417575,110.772505,0,1877,39840.1648958333,2009-01-27,03:57:27
37.417575,110.772507,0,1880,39840.1649189815,2009-01-27,03:57:29
37.417584,110.772503,0,1880,39840.1649768518,2009-01-27,03:57:34
37.417584,110.772503,0,1880,39840.1650115741,2009-01-27,03:57:37
37.417586,110.772505,0,1881,39840.1650347222,2009-01-27,03:57:39
37.417577,110.772507,0,1881,39840.1650925926,2009-01-27,03:57:44
37.41758,110.772502,0,1881,39840.165150463,2009-01-27,03:57:49
37.417586,110.772496,0,1881,39840.1652083333,2009-01-27,03:57:54
37.417588,110.772499,0,1881,39840.1652662037,2009-01-27,03:57:59
37.417587,110.7725,0,1881,39840.1653240741,2009-01-27,03:58:04
37.417585,110.772506,0,1881,39840.1653819444,2009-01-27,03:58:09
37.417589,110.772506,0,1881,39840.1654398148,2009-01-27,03:58:14
37.417589,110.772506,0,1881,39840.165474537,2009-01-27,03:58:17
37.417597,110.772503,0,1881,39840.1654976852,2009-01-27,03:58:19
37.417589,110.772486,0,1883,39840.1655555556,2009-01-27,03:58:24
37.417571,110.772462,0,1887,39840.1656134259,2009-01-27,03:58:29
37.417574,110.772435,0,1892,39840.1656712963,2009-01-27,03:58:34
37.417581,110.772427,0,1897,39840.1657291667,2009-01-27,03:58:39
37.417581,110.772427,0,1897,39840.1657638889,2009-01-27,03:58:42
37.417574,110.772423,0,1903,39840.165787037,2009-01-27,03:58:44
37.417563,110.772427,0,1908,39840.1658449074,2009-01-27,03:58:49
37.417546,110.772398,0,1914,39840.1659027778,2009-01-27,03:58:54
37.417528,110.772384,0,1921,39840.1659606481,2009-01-27,03:58:59
37.417514,110.772397,0,1929,39840.1660185185,2009-01-27,03:59:04
37.417494,110.772408,0,1933,39840.1660763889,2009-01-27,03:59:09
37.417475,110.772403,0,1937,39840.1661342593,2009-01-27,03:59:14
37.417449,110.772399,0,1941,39840.1661921296,2009-01-27,03:59:19
37.417435,110.772388,0,1943,39840.16625,2009-01-27,03:59:24
37.417428,110.772398,0,1946,39840.1663078704,2009-01-27,03:59:29
37.417449,110.772413,0,1948,39840.1663657407,2009-01-27,03:59:34
37.417449,110.772413,0,1948,39840.166400463,2009-01-27,03:59:37
37.417453,110.772413,0,1948,39840.1664236111,2009-01-27,03:59:39
37.417444,110.772418,0,1950,39840.1664814815,2009-01-27,03:59:44
37.417432,110.772417,0,1951,39840.1665393518,2009-01-27,03:59:49
37.41742,110.772406,0,1954,39840.1665972222,2009-01-27,03:59:54
37.417415,110.772397,0,1958,39840.1666550926,2009-01-27,03:59:59
37.417385,110.77241,0,1965,39840.166712963,2009-01-27,04:00:04
37.417374,110.772418,0,1972,39840.1667708333,2009-01-27,04:00:09
37.41738,110.7724,0,1975,39840.1668287037,2009-01-27,04:00:14
37.41735,110.77239,0,1978,39840.1668865741,2009-01-27,04:00:19
37.417342,110.77239,0,1979,39840.1669444444,2009-01-27,04:00:24
37.41734,110.772391,0,1979,39840.1670023148,2009-01-27,04:00:29
37.41734,110.772398,0,1978,39840.1670601852,2009-01-27,04:00:34
37.417339,110.772394,0,1978,39840.1671180556,2009-01-27,04:00:39
37.417343,110.772393,0,1978,39840.1671759259,2009-01-27,04:00:44
37.417349,110.772391,0,1978,39840.1672337963,2009-01-27,04:00:49
37.417354,110.772392,0,1978,39840.1672916667,2009-01-27,04:00:54
37.41736,110.772398,0,1978,39840.167349537,2009-01-27,04:00:59
37.417361,110.772406,0,1978,39840.1674074074,2009-01-27,04:01:04
37.417355,110.772408,0,1978,39840.1674652778,2009-01-27,04:01:09
37.417355,110.772408,0,1978,39840.1675,2009-01-27,04:01:12
37.41736,110.772411,0,1978,39840.1675231481,2009-01-27,04:01:14
37.417325,110.772414,0,1979,39840.1675810185,2009-01-27,04:01:19
37.417312,110.772423,0,1979,39840.1676388889,2009-01-27,04:01:24
37.417302,110.772429,0,1980,39840.1676967593,2009-01-27,04:01:29
37.417302,110.772429,0,1980,39840.1677314815,2009-01-27,04:01:32
37.417301,110.772422,0,1981,39840.1677546296,2009-01-27,04:01:34
37.417266,110.772412,0,1981,39840.1678125,2009-01-27,04:01:39
37.417272,110.772417,0,1981,39840.1678703704,2009-01-27,04:01:44
37.417272,110.772417,0,1981,39840.1679050926,2009-01-27,04:01:47
37.417273,110.772423,0,1981,39840.1679282407,2009-01-27,04:01:49
37.417249,110.772466,0,1982,39840.1679861111,2009-01-27,04:01:54
37.417231,110.772459,0,1983,39840.1680439815,2009-01-27,04:01:59
37.417227,110.772429,0,1984,39840.1681018519,2009-01-27,04:02:04
37.417233,110.772415,0,1984,39840.1681597222,2009-01-27,04:02:09
37.417224,110.772431,0,1984,39840.1682175926,2009-01-27,04:02:14
37.417228,110.772422,0,1984,39840.168275463,2009-01-27,04:02:19
37.417228,110.772422,0,1984,39840.1683101852,2009-01-27,04:02:22
37.41722,110.772423,0,1985,39840.1683333333,2009-01-27,04:02:24
37.417211,110.772424,0,1985,39840.1683912037,2009-01-27,04:02:29
37.417197,110.772449,0,1985,39840.1684490741,2009-01-27,04:02:34
37.417189,110.772439,0,1986,39840.1685069444,2009-01-27,04:02:39
37.417208,110.772449,0,1987,39840.1685648148,2009-01-27,04:02:44
37.417208,110.772461,0,1988,39840.1686226852,2009-01-27,04:02:49
37.417219,110.772432,0,1989,39840.1686805556,2009-01-27,04:02:54
37.417229,110.772432,0,1989,39840.1687384259,2009-01-27,04:02:59
37.417258,110.772425,0,1980,39840.1687962963,2009-01-27,04:03:04
37.417269,110.772437,0,1971,39840.1688541667,2009-01-27,04:03:09
37.417269,110.772437,0,1971,39840.1688888889,2009-01-27,04:03:12
37.417267,110.772436,0,1971,39840.168912037,2009-01-27,04:03:14
37.417313,110.772415,0,1961,39840.1689699074,2009-01-27,04:03:19
37.417345,110.772393,0,1949,39840.1690162037,2009-01-27,04:03:23
37.417386,110.772375,0,1938,39840.1690625,2009-01-27,04:03:27
37.417432,110.772368,0,1927,39840.1691087963,2009-01-27,04:03:31
37.417443,110.772374,0,1915,39840.1691666667,2009-01-27,04:03:36
37.417482,110.772362,0,1903,39840.169224537,2009-01-27,04:03:41
37.417504,110.772345,0,1891,39840.1692824074,2009-01-27,04:03:46
37.417521,110.772345,0,1880,39840.1693402778,2009-01-27,04:03:51
37.41755,110.772349,0,1870,39840.1693981481,2009-01-27,04:03:56
37.417548,110.772373,0,1860,39840.1694560185,2009-01-27,04:04:01
37.417558,110.772407,0,1850,39840.1695138889,2009-01-27,04:04:06
37.417584,110.772419,0,1841,39840.1695717593,2009-01-27,04:04:11
37.417575,110.772418,0,1834,39840.1696296296,2009-01-27,04:04:16
37.417582,110.772415,0,1834,39840.1696875,2009-01-27,04:04:21
37.41758,110.772419,0,1833,39840.1697453704,2009-01-27,04:04:26
37.41758,110.772419,0,1833,39840.1697800926,2009-01-27,04:04:29
37.417573,110.772426,0,1833,39840.1698032407,2009-01-27,04:04:31
37.417559,110.772449,0,1826,39840.1698611111,2009-01-27,04:04:36
37.417553,110.772482,0,1820,39840.1699189815,2009-01-27,04:04:41
37.417577,110.772496,0,1814,39840.1699768519,2009-01-27,04:04:46
37.41758,110.772487,0,1812,39840.1700347222,2009-01-27,04:04:51
37.41758,110.772487,0,1812,39840.1700694444,2009-01-27,04:04:54
37.417576,110.772488,0,1812,39840.1700925926,2009-01-27,04:04:56
37.417557,110.772479,0,1810,39840.170150463,2009-01-27,04:05:01
37.417533,110.77247,0,1806,39840.1702083333,2009-01-27,04:05:06
37.417515,110.772505,0,1806,39840.1702662037,2009-01-27,04:05:11
37.417485,110.772492,0,1806,39840.1703240741,2009-01-27,04:05:16
37.417458,110.772512,0,1807,39840.1703819444,2009-01-27,04:05:21
37.417453,110.772512,0,1808,39840.1704398148,2009-01-27,04:05:26
37.417453,110.772512,0,1808,39840.170474537,2009-01-27,04:05:29
37.417451,110.772513,0,1808,39840.1704976852,2009-01-27,04:05:31
37.417445,110.772523,0,1808,39840.1705555556,2009-01-27,04:05:36
37.417422,110.772507,0,1809,39840.1706134259,2009-01-27,04:05:41
37.417411,110.772507,0,1810,39840.1706712963,2009-01-27,04:05:46
37.417403,110.772523,0,1811,39840.1707291667,2009-01-27,04:05:51
37.417385,110.772539,0,1812,39840.170787037,2009-01-27,04:05:56
37.417339,110.772549,0,1814,39840.1708449074,2009-01-27,04:06:01
37.417315,110.772563,0,1814,39840.1709027778,2009-01-27,04:06:06
37.417321,110.772574,0,1810,39840.1709606481,2009-01-27,04:06:11
37.417335,110.772569,0,1807,39840.1710185185,2009-01-27,04:06:16
37.417337,110.772555,0,1804,39840.1710763889,2009-01-27,04:06:21
37.417313,110.772585,0,1801,39840.1711342593,2009-01-27,04:06:26
37.417777,110.772556,0,1613,39840.1715162037,2009-01-27,04:06:59
37.417521,110.772625,0,1631,39840.1742708333,2009-01-27,04:10:57
37.417474,110.772642,0,1633,39840.1743171296,2009-01-27,04:11:01
37.417431,110.772654,0,1640,39840.174375,2009-01-27,04:11:06
37.41741,110.772658,0,1647,39840.1744328704,2009-01-27,04:11:11
37.4174,110.772659,0,1657,39840.1744907407,2009-01-27,04:11:16
37.417407,110.77264,0,1668,39840.1745486111,2009-01-27,04:11:21
37.417421,110.7726,0,1682,39840.1745949074,2009-01-27,04:11:25
37.417416,110.772568,0,1695,39840.1746527778,2009-01-27,04:11:30
37.417454,110.772516,0,1701,39840.1746759259,2009-01-27,04:11:32
37.417491,110.77248,0,1711,39840.1747106481,2009-01-27,04:11:35
37.417519,110.772491,0,1724,39840.1747569444,2009-01-27,04:11:39
37.417519,110.772491,0,1724,39840.1747916667,2009-01-27,04:11:42
37.417527,110.772491,0,1740,39840.1748148148,2009-01-27,04:11:44
37.417517,110.772512,0,1741,39840.1748726852,2009-01-27,04:11:49
37.417506,110.772501,0,1751,39840.1749305556,2009-01-27,04:11:54
37.417492,110.772514,0,1750,39840.1749884259,2009-01-27,04:11:59
37.417492,110.772514,0,1750,39840.1750231481,2009-01-27,04:12:02
37.417488,110.772511,0,1749,39840.1750462963,2009-01-27,04:12:04
37.417466,110.772496,0,1746,39840.1751041667,2009-01-27,04:12:09
37.417435,110.772503,0,1745,39840.175162037,2009-01-27,04:12:14
37.417397,110.772471,0,1746,39840.1752083333,2009-01-27,04:12:18
37.417393,110.772464,0,1748,39840.1752662037,2009-01-27,04:12:23
37.417393,110.772464,0,1748,39840.1753009259,2009-01-27,04:12:26
37.417385,110.772467,0,1751,39840.1753240741,2009-01-27,04:12:28
37.417365,110.772459,0,1754,39840.1753819444,2009-01-27,04:12:33
37.417371,110.772474,0,1755,39840.1754398148,2009-01-27,04:12:38
37.41738,110.772474,0,1756,39840.1754976852,2009-01-27,04:12:43
37.417395,110.772481,0,1757,39840.1755555556,2009-01-27,04:12:48
37.417395,110.772481,0,1757,39840.1755902778,2009-01-27,04:12:51
37.417389,110.772486,0,1758,39840.1756134259,2009-01-27,04:12:53
37.417379,110.772481,0,1758,39840.1756712963,2009-01-27,04:12:58
37.417379,110.772468,0,1759,39840.1757291667,2009-01-27,04:13:03
37.417358,110.772422,0,1759,39840.175787037,2009-01-27,04:13:08
37.41735,110.772387,0,1759,39840.1758449074,2009-01-27,04:13:13
37.41735,110.772387,0,1759,39840.1758796296,2009-01-27,04:13:16
37.417342,110.772386,0,1758,39840.1759027778,2009-01-27,04:13:18
37.417325,110.772386,0,1758,39840.1759606482,2009-01-27,04:13:23
37.417297,110.772399,0,1760,39840.1760185185,2009-01-27,04:13:28
37.417297,110.772399,0,1760,39840.1760532407,2009-01-27,04:13:31
37.4173,110.772394,0,1759,39840.1760763889,2009-01-27,04:13:33
37.417301,110.772368,0,1763,39840.1761342593,2009-01-27,04:13:38
37.417262,110.772388,0,1766,39840.1761921296,2009-01-27,04:13:43
37.417283,110.77243,0,1757,39840.17625,2009-01-27,04:13:48
37.417326,110.772418,0,1757,39840.1763078704,2009-01-27,04:13:53
37.417337,110.772395,0,1760,39840.1763657407,2009-01-27,04:13:58
37.417337,110.772395,0,1760,39840.176400463,2009-01-27,04:14:01
37.417343,110.772392,0,1762,39840.1764236111,2009-01-27,04:14:03
37.417331,110.772392,0,1756,39840.1764814815,2009-01-27,04:14:08
37.417311,110.772383,0,1755,39840.1765393519,2009-01-27,04:14:13
37.417301,110.772405,0,1755,39840.1765972222,2009-01-27,04:14:18
37.417292,110.772393,0,1755,39840.1766550926,2009-01-27,04:14:23
37.417288,110.772362,0,1758,39840.176712963,2009-01-27,04:14:28
37.417265,110.772369,0,1759,39840.1767708333,2009-01-27,04:14:33
37.417251,110.772372,0,1760,39840.1768287037,2009-01-27,04:14:38
37.417242,110.772372,0,1760,39840.1768865741,2009-01-27,04:14:43
37.417242,110.772372,0,1760,39840.1769212963,2009-01-27,04:14:46
37.417234,110.772375,0,1760,39840.1769444444,2009-01-27,04:14:48
37.417211,110.772371,0,1760,39840.1770023148,2009-01-27,04:14:53
37.417151,110.77238,0,1760,39840.177037037,2009-01-27,04:14:56
37.417097,110.772389,0,1760,39840.1770833333,2009-01-27,04:15:00
37.417071,110.772427,0,1760,39840.1771412037,2009-01-27,04:15:05
37.417061,110.77235,0,1765,39840.1771990741,2009-01-27,04:15:10
37.417039,110.772287,0,1766,39840.1772453704,2009-01-27,04:15:14
37.417008,110.772225,0,1770,39840.1772800926,2009-01-27,04:15:17
37.417045,110.772199,0,1762,39840.177337963,2009-01-27,04:15:22
37.417076,110.772148,0,1762,39840.1773842593,2009-01-27,04:15:26
37.417119,110.772113,0,1757,39840.1774305556,2009-01-27,04:15:30
37.41711,110.77207,0,1755,39840.1774884259,2009-01-27,04:15:35
37.417112,110.772002,0,1752,39840.1775347222,2009-01-27,04:15:39
37.417115,110.771939,0,1750,39840.1775925926,2009-01-27,04:15:44
37.417124,110.771882,0,1749,39840.1776388889,2009-01-27,04:15:48
37.417151,110.771807,0,1748,39840.1776851852,2009-01-27,04:15:52
37.417189,110.771763,0,1746,39840.1777314815,2009-01-27,04:15:56
37.417207,110.771704,0,1745,39840.1777777778,2009-01-27,04:16:00
37.417208,110.771646,0,1743,39840.1778240741,2009-01-27,04:16:04
37.417209,110.771589,0,1742,39840.1778472222,2009-01-27,04:16:06
37.417203,110.771531,0,1737,39840.1778819444,2009-01-27,04:16:09
37.417183,110.771485,0,1731,39840.1779166667,2009-01-27,04:16:12
37.417148,110.771429,0,1725,39840.1779513889,2009-01-27,04:16:15
37.417138,110.771374,0,1716,39840.1779976852,2009-01-27,04:16:19
37.41715,110.771313,0,1706,39840.1780439815,2009-01-27,04:16:23
37.417142,110.771261,0,1699,39840.1780787037,2009-01-27,04:16:26
37.417107,110.771208,0,1692,39840.1781134259,2009-01-27,04:16:29
37.417099,110.771145,0,1683,39840.1781597222,2009-01-27,04:16:33
37.417103,110.771095,0,1670,39840.1782175926,2009-01-27,04:16:38
37.417111,110.771038,0,1659,39840.1782638889,2009-01-27,04:16:42
37.41711,110.770977,0,1651,39840.1782986111,2009-01-27,04:16:45
37.417149,110.770946,0,1641,39840.1783333333,2009-01-27,04:16:48
37.417163,110.770908,0,1628,39840.1783912037,2009-01-27,04:16:53
37.417169,110.770856,0,1617,39840.1784375,2009-01-27,04:16:57
37.417189,110.770814,0,1608,39840.1784722222,2009-01-27,04:17:00
37.417219,110.770782,0,1599,39840.1785069444,2009-01-27,04:17:03
37.417255,110.770766,0,1587,39840.1785532407,2009-01-27,04:17:07
37.417255,110.770707,0,1577,39840.178599537,2009-01-27,04:17:11
37.417237,110.770662,0,1569,39840.1786342593,2009-01-27,04:17:14
37.417264,110.770631,0,1553,39840.1786921296,2009-01-27,04:17:19
37.417306,110.770603,0,1547,39840.1787268519,2009-01-27,04:17:22
37.417335,110.770564,0,1539,39840.1787615741,2009-01-27,04:17:25
37.417327,110.770503,0,1534,39840.1787962963,2009-01-27,04:17:28
37.417331,110.770438,0,1527,39840.1788310185,2009-01-27,04:17:31
37.417374,110.770409,0,1515,39840.1788773148,2009-01-27,04:17:35
37.417422,110.770382,0,1508,39840.178912037,2009-01-27,04:17:38
37.417451,110.770344,0,1498,39840.1789583333,2009-01-27,04:17:42
37.417482,110.770308,0,1486,39840.1790046296,2009-01-27,04:17:46
37.417514,110.77026,0,1475,39840.1790509259,2009-01-27,04:17:50
37.417554,110.770213,0,1466,39840.1790972222,2009-01-27,04:17:54
37.417587,110.770174,0,1460,39840.1791319444,2009-01-27,04:17:57
37.417624,110.77014,0,1452,39840.1791666667,2009-01-27,04:18:00
37.417658,110.77009,0,1442,39840.179212963,2009-01-27,04:18:04
37.417686,110.770046,0,1435,39840.1792476852,2009-01-27,04:18:07
37.417724,110.770013,0,1428,39840.1792824074,2009-01-27,04:18:10
37.417762,110.769968,0,1418,39840.1793287037,2009-01-27,04:18:14
37.417793,110.769921,0,1407,39840.179375,2009-01-27,04:18:18
37.417834,110.769868,0,1396,39840.1794212963,2009-01-27,04:18:22
37.417867,110.769831,0,1388,39840.1794560185,2009-01-27,04:18:25
37.417912,110.769779,0,1382,39840.1795023148,2009-01-27,04:18:29
37.417989,110.769765,0,1375,39840.179537037,2009-01-27,04:18:32
37.418053,110.769786,0,1374,39840.1795486111,2009-01-27,04:18:33
37.418131,110.769818,0,1373,39840.1795601852,2009-01-27,04:18:34
37.418191,110.769822,0,1368,39840.1795833333,2009-01-27,04:18:36
37.418252,110.769826,0,1363,39840.1796064815,2009-01-27,04:18:38
37.418298,110.769811,0,1355,39840.1796412037,2009-01-27,04:18:41
37.41832,110.769769,0,1343,39840.1796875,2009-01-27,04:18:45
37.418349,110.769725,0,1339,39840.1797222222,2009-01-27,04:18:48
37.418397,110.769685,0,1332,39840.1797569444,2009-01-27,04:18:51
37.418439,110.769647,0,1324,39840.1797916667,2009-01-27,04:18:54
37.418479,110.769611,0,1316,39840.1798263889,2009-01-27,04:18:57
37.418527,110.769567,0,1309,39840.1798611111,2009-01-27,04:19:00
37.418559,110.76951,0,1305,39840.1798958333,2009-01-27,04:19:03
37.418593,110.769474,0,1297,39840.1799305556,2009-01-27,04:19:06
37.418628,110.769439,0,1288,39840.1799652778,2009-01-27,04:19:09
37.418665,110.769394,0,1275,39840.1800115741,2009-01-27,04:19:13
37.418686,110.769341,0,1266,39840.1800462963,2009-01-27,04:19:16
37.418716,110.769287,0,1257,39840.1800810185,2009-01-27,04:19:19
37.418742,110.769236,0,1249,39840.1801273148,2009-01-27,04:19:23
37.418767,110.769197,0,1236,39840.1801851852,2009-01-27,04:19:28
37.418791,110.769158,0,1225,39840.1802314815,2009-01-27,04:19:32
37.418815,110.769111,0,1217,39840.1802662037,2009-01-27,04:19:35
37.418826,110.769065,0,1208,39840.1803009259,2009-01-27,04:19:38
37.418869,110.769015,0,1199,39840.1803356481,2009-01-27,04:19:41
37.418896,110.768983,0,1187,39840.1803819444,2009-01-27,04:19:45
37.41891,110.768934,0,1172,39840.1804398148,2009-01-27,04:19:50
37.418917,110.768881,0,1163,39840.180474537,2009-01-27,04:19:53
37.41893,110.768829,0,1158,39840.1805092593,2009-01-27,04:19:56
37.418964,110.768766,0,1149,39840.1805439815,2009-01-27,04:19:59
37.418957,110.768697,0,1138,39840.1805902778,2009-01-27,04:20:03
37.418919,110.768653,0,1137,39840.1806134259,2009-01-27,04:20:05
37.418775,110.768547,0,1135,39840.180625,2009-01-27,04:20:06
37.418765,110.768486,0,1126,39840.1806712963,2009-01-27,04:20:10
37.418744,110.768449,0,1117,39840.1807175926,2009-01-27,04:20:14
37.418729,110.768397,0,1107,39840.180775463,2009-01-27,04:20:19
37.418809,110.768356,0,1099,39840.1808101852,2009-01-27,04:20:22
37.418794,110.7683,0,1090,39840.1808449074,2009-01-27,04:20:25
37.418852,110.768287,0,1084,39840.1808680556,2009-01-27,04:20:27
37.418897,110.768298,0,1082,39840.1808796296,2009-01-27,04:20:28
37.418944,110.768297,0,1073,39840.1809143518,2009-01-27,04:20:31
37.41895,110.768238,0,1062,39840.1809606481,2009-01-27,04:20:35
37.418946,110.768173,0,1054,39840.1809953704,2009-01-27,04:20:38
37.41896,110.768127,0,1045,39840.1810300926,2009-01-27,04:20:41
37.418978,110.768079,0,1036,39840.1810648148,2009-01-27,04:20:44
37.41899,110.768015,0,1027,39840.181099537,2009-01-27,04:20:47
37.419044,110.768002,0,1018,39840.1811342593,2009-01-27,04:20:50
37.419043,110.767952,0,1009,39840.1811689815,2009-01-27,04:20:53
37.419071,110.767896,0,999,39840.1812152778,2009-01-27,04:20:57
37.419085,110.767849,0,992,39840.18125,2009-01-27,04:21:00
37.41909,110.767786,0,983,39840.1812847222,2009-01-27,04:21:03
37.41909,110.767713,0,975,39840.1813194444,2009-01-27,04:21:06
37.419185,110.767736,0,970,39840.1813425926,2009-01-27,04:21:08
37.419274,110.767778,0,967,39840.1813541667,2009-01-27,04:21:09
37.419328,110.767794,0,965,39840.1813657407,2009-01-27,04:21:10
37.419405,110.767821,0,964,39840.1813773148,2009-01-27,04:21:11
37.419455,110.767831,0,962,39840.1813888889,2009-01-27,04:21:12
37.419501,110.767803,0,952,39840.1814236111,2009-01-27,04:21:15
37.41954,110.767775,0,945,39840.1814583333,2009-01-27,04:21:18
37.419585,110.767751,0,935,39840.1815046296,2009-01-27,04:21:22
37.419627,110.767721,0,928,39840.1815393518,2009-01-27,04:21:25
37.419661,110.767692,0,921,39840.1815740741,2009-01-27,04:21:28
37.419704,110.767678,0,913,39840.1816087963,2009-01-27,04:21:31
37.419738,110.767651,0,903,39840.1816435185,2009-01-27,04:21:34
37.419779,110.767611,0,896,39840.1816782407,2009-01-27,04:21:37
37.419819,110.767588,0,886,39840.181712963,2009-01-27,04:21:40
37.419858,110.76755,0,879,39840.1817476852,2009-01-27,04:21:43
37.419885,110.767506,0,871,39840.1817824074,2009-01-27,04:21:46
37.419921,110.767482,0,859,39840.1818287037,2009-01-27,04:21:50
37.419971,110.767456,0,851,39840.1818634259,2009-01-27,04:21:53
37.420028,110.767433,0,844,39840.1818981481,2009-01-27,04:21:56
37.420069,110.767428,0,834,39840.1819444444,2009-01-27,04:22:00
37.42011,110.76741,0,828,39840.1819791667,2009-01-27,04:22:03
37.420149,110.767386,0,816,39840.182025463,2009-01-27,04:22:07
37.420178,110.767312,0,817,39840.1820717593,2009-01-27,04:22:11
37.420238,110.767268,0,816,39840.1821180556,2009-01-27,04:22:15
37.42028,110.767243,0,812,39840.1821643518,2009-01-27,04:22:19
37.420327,110.767257,0,806,39840.1821875,2009-01-27,04:22:21
37.420384,110.767247,0,797,39840.1822222222,2009-01-27,04:22:24
37.420431,110.767222,0,785,39840.1822685185,2009-01-27,04:22:28
37.420479,110.76721,0,774,39840.1823032407,2009-01-27,04:22:31
37.420536,110.767199,0,769,39840.182349537,2009-01-27,04:22:35
37.420571,110.767183,0,784,39840.1823958333,2009-01-27,04:22:39
37.420593,110.767203,0,801,39840.1824305556,2009-01-27,04:22:42
37.420624,110.767238,0,809,39840.1824652778,2009-01-27,04:22:45
37.42069,110.767258,0,816,39840.1825,2009-01-27,04:22:48
37.419798,110.768618,0,891,39840.1826851852,2009-01-27,04:23:04
37.419318,110.767849,0,1343,39840.1827777778,2009-01-27,04:23:12
37.419395,110.767849,0,1342,39840.1828009259,2009-01-27,04:23:14
37.41947,110.767864,0,1339,39840.1828356481,2009-01-27,04:23:17
37.419634,110.767931,0,1339,39840.1828472222,2009-01-27,04:23:18
37.419763,110.767993,0,1339,39840.1828703704,2009-01-27,04:23:20
37.419791,110.768085,0,1331,39840.1829282407,2009-01-27,04:23:25
37.419842,110.768145,0,1330,39840.1829398148,2009-01-27,04:23:26
37.419936,110.768237,0,1329,39840.1829513889,2009-01-27,04:23:27
37.419983,110.768288,0,1327,39840.182974537,2009-01-27,04:23:29
37.420034,110.768339,0,1326,39840.1829861111,2009-01-27,04:23:30
37.419984,110.768245,0,1335,39840.1829976852,2009-01-27,04:23:31
37.420015,110.76829,0,1334,39840.1830324074,2009-01-27,04:23:34
37.420052,110.768326,0,1333,39840.1830555556,2009-01-27,04:23:36
37.420128,110.76838,0,1335,39840.1830671296,2009-01-27,04:23:37
37.420113,110.768432,0,1343,39840.1831134259,2009-01-27,04:23:41
37.42009,110.768409,0,1351,39840.1831712963,2009-01-27,04:23:46
37.420102,110.768407,0,1347,39840.1832291667,2009-01-27,04:23:51
37.420041,110.76837,0,1364,39840.183275463,2009-01-27,04:23:55
37.41995,110.768302,0,1385,39840.1833101852,2009-01-27,04:23:58
37.41991,110.768253,0,1400,39840.1833217593,2009-01-27,04:23:59
37.41992,110.768283,0,1416,39840.1833449074,2009-01-27,04:24:01
37.419812,110.768192,0,1454,39840.1833680556,2009-01-27,04:24:03
37.419761,110.768213,0,1458,39840.1833796296,2009-01-27,04:24:04
37.419689,110.768187,0,1475,39840.1833912037,2009-01-27,04:24:05
37.419733,110.768271,0,1497,39840.1834259259,2009-01-27,04:24:08
37.419764,110.768318,0,1501,39840.1834375,2009-01-27,04:24:09
37.419752,110.768351,0,1508,39840.1834953704,2009-01-27,04:24:14
37.419709,110.768366,0,1517,39840.1835300926,2009-01-27,04:24:17
37.419652,110.768356,0,1530,39840.1835648148,2009-01-27,04:24:20
37.419657,110.768371,0,1548,39840.1836111111,2009-01-27,04:24:24
37.41967,110.768427,0,1556,39840.1836458333,2009-01-27,04:24:27
37.419693,110.768504,0,1566,39840.1836921296,2009-01-27,04:24:31
37.41966,110.768535,0,1575,39840.1837152778,2009-01-27,04:24:33
37.419665,110.768603,0,1583,39840.1837731482,2009-01-27,04:24:38
37.419627,110.768629,0,1596,39840.1838078704,2009-01-27,04:24:41
37.419649,110.768683,0,1603,39840.1838541667,2009-01-27,04:24:45
37.419617,110.768701,0,1607,39840.183912037,2009-01-27,04:24:50
37.419592,110.768737,0,1610,39840.1839699074,2009-01-27,04:24:55
37.419563,110.768775,0,1617,39840.1840162037,2009-01-27,04:24:59
37.419504,110.768757,0,1640,39840.1840393519,2009-01-27,04:25:01
37.419509,110.768791,0,1645,39840.1840972222,2009-01-27,04:25:06
37.419501,110.768821,0,1658,39840.1841550926,2009-01-27,04:25:11
37.419468,110.76883,0,1677,39840.1841782407,2009-01-27,04:25:13
37.419425,110.768841,0,1684,39840.184224537,2009-01-27,04:25:17
37.419398,110.768868,0,1699,39840.1842708333,2009-01-27,04:25:21
37.419366,110.768886,0,1715,39840.1843171296,2009-01-27,04:25:25
37.419322,110.768894,0,1732,39840.1843518519,2009-01-27,04:25:28
37.419282,110.768909,0,1747,39840.1843981481,2009-01-27,04:25:32
37.419239,110.768921,0,1754,39840.1844444444,2009-01-27,04:25:36
37.419194,110.76891,0,1767,39840.1845023148,2009-01-27,04:25:41
37.419153,110.768927,0,1785,39840.184525463,2009-01-27,04:25:43
37.419122,110.768945,0,1797,39840.1845486111,2009-01-27,04:25:45
37.419071,110.76895,0,1813,39840.1845717593,2009-01-27,04:25:47
37.419035,110.768959,0,1829,39840.1845949074,2009-01-27,04:25:49
37.419003,110.768939,0,1842,39840.1846064815,2009-01-27,04:25:50
37.41896,110.768943,0,1865,39840.1846412037,2009-01-27,04:25:53
37.418968,110.768997,0,1877,39840.1846759259,2009-01-27,04:25:56
37.418925,110.769,0,1897,39840.1846990741,2009-01-27,04:25:58
37.418896,110.768982,0,1913,39840.1847106481,2009-01-27,04:25:59
37.418858,110.768966,0,1929,39840.1847222222,2009-01-27,04:26:00
37.418835,110.768966,0,1944,39840.1847453704,2009-01-27,04:26:02
37.4188,110.768933,0,1969,39840.1847800926,2009-01-27,04:26:05
37.418774,110.768902,0,1983,39840.1847916667,2009-01-27,04:26:06
37.418717,110.768835,0,2009,39840.1848032407,2009-01-27,04:26:07
37.418643,110.76874,0,2038,39840.1848148148,2009-01-27,04:26:08
37.418616,110.768722,0,2051,39840.1848263889,2009-01-27,04:26:09
37.418593,110.768704,0,2065,39840.184837963,2009-01-27,04:26:10
37.418565,110.768693,0,2081,39840.1848611111,2009-01-27,04:26:12
37.418528,110.768684,0,2102,39840.1848842593,2009-01-27,04:26:14
37.4185,110.768674,0,2118,39840.1849074074,2009-01-27,04:26:16
37.418518,110.768705,0,2132,39840.1849305556,2009-01-27,04:26:18
37.418488,110.768715,0,2156,39840.1849537037,2009-01-27,04:26:20
37.418444,110.768707,0,2177,39840.1849768519,2009-01-27,04:26:22
37.418477,110.768733,0,2185,39840.185,2009-01-27,04:26:24
37.418502,110.76876,0,2199,39840.1850347222,2009-01-27,04:26:27
37.418494,110.768727,0,2216,39840.1850578704,2009-01-27,04:26:29
37.418474,110.768697,0,2232,39840.1850694444,2009-01-27,04:26:30
37.418465,110.768732,0,2249,39840.1850925926,2009-01-27,04:26:32
37.418439,110.768746,0,2263,39840.1851041667,2009-01-27,04:26:33
37.418391,110.768755,0,2286,39840.1851273148,2009-01-27,04:26:35
37.418383,110.768786,0,2304,39840.1851736111,2009-01-27,04:26:39
37.41841,110.768856,0,2312,39840.1852314815,2009-01-27,04:26:44
37.41844,110.768907,0,2315,39840.1852777778,2009-01-27,04:26:48
37.418477,110.768945,0,2321,39840.1853009259,2009-01-27,04:26:50
37.418548,110.768989,0,2330,39840.1853472222,2009-01-27,04:26:54
37.418573,110.769039,0,2331,39840.1854050926,2009-01-27,04:26:59
37.418573,110.769039,0,2331,39840.1854398148,2009-01-27,04:27:02
37.418569,110.769043,0,2339,39840.185462963,2009-01-27,04:27:04
37.418568,110.769074,0,2345,39840.1855208333,2009-01-27,04:27:09
37.418549,110.76911,0,2347,39840.1855787037,2009-01-27,04:27:14
37.418508,110.769156,0,2354,39840.1856134259,2009-01-27,04:27:17
37.418494,110.769116,0,2369,39840.1856481481,2009-01-27,04:27:20
37.418469,110.769077,0,2384,39840.1856828704,2009-01-27,04:27:23
37.418455,110.769137,0,2392,39840.1857291667,2009-01-27,04:27:27
37.418421,110.769154,0,2407,39840.1857638889,2009-01-27,04:27:30
37.418401,110.769189,0,2421,39840.1858101852,2009-01-27,04:27:34
37.418378,110.769223,0,2434,39840.1858449074,2009-01-27,04:27:37
37.418415,110.769241,0,2443,39840.1858796296,2009-01-27,04:27:40
37.41846,110.769247,0,2454,39840.1859259259,2009-01-27,04:27:44
37.418505,110.769247,0,2466,39840.1859606481,2009-01-27,04:27:47
37.418559,110.76924,0,2481,39840.1859953704,2009-01-27,04:27:50
37.4186,110.76923,0,2493,39840.1860185185,2009-01-27,04:27:52
37.418643,110.769224,0,2504,39840.1860648148,2009-01-27,04:27:56
37.418675,110.769232,0,2519,39840.186099537,2009-01-27,04:27:59
37.418702,110.76924,0,2533,39840.1861342593,2009-01-27,04:28:02
37.418742,110.76924,0,2549,39840.1861805556,2009-01-27,04:28:06
37.418764,110.769255,0,2565,39840.1862152778,2009-01-27,04:28:09
37.418807,110.769242,0,2581,39840.18625,2009-01-27,04:28:12
37.41884,110.768916,0,2741,39840.1934027778,2009-01-27,04:38:30
37.418847,110.768905,0,2740,39840.1934606481,2009-01-27,04:38:35
37.418854,110.768902,0,2740,39840.1935185185,2009-01-27,04:38:40
37.41886,110.768904,0,2740,39840.1935763889,2009-01-27,04:38:45
37.418862,110.768901,0,2740,39840.1936342593,2009-01-27,04:38:50
37.418862,110.768899,0,2740,39840.1936921296,2009-01-27,04:38:55
37.418864,110.768895,0,2740,39840.19375,2009-01-27,04:39:00
37.418859,110.768903,0,2740,39840.1938078704,2009-01-27,04:39:05
37.418852,110.768898,0,2743,39840.1938657407,2009-01-27,04:39:10
37.418851,110.7689,0,2743,39840.1939236111,2009-01-27,04:39:15
37.418847,110.768899,0,2743,39840.1939814815,2009-01-27,04:39:20
37.418844,110.768906,0,2743,39840.1940393519,2009-01-27,04:39:25
37.418844,110.768906,0,2743,39840.1940740741,2009-01-27,04:39:28
37.418845,110.768914,0,2743,39840.1940972222,2009-01-27,04:39:30
37.418864,110.768921,0,2742,39840.1941550926,2009-01-27,04:39:35
37.418879,110.768948,0,2742,39840.194212963,2009-01-27,04:39:40
37.41889,110.768968,0,2742,39840.1942708333,2009-01-27,04:39:45
37.418897,110.768942,0,2741,39840.1943287037,2009-01-27,04:39:50
37.418897,110.768942,0,2741,39840.1943634259,2009-01-27,04:39:53
37.418905,110.768935,0,2740,39840.1943865741,2009-01-27,04:39:55
37.41889,110.768944,0,2740,39840.1944444444,2009-01-27,04:40:00
37.418893,110.768956,0,2739,39840.1945023148,2009-01-27,04:40:05
37.418904,110.768966,0,2739,39840.1945601852,2009-01-27,04:40:10
37.418924,110.768963,0,2738,39840.1946180556,2009-01-27,04:40:15
37.418934,110.768963,0,2737,39840.1946759259,2009-01-27,04:40:20
37.418923,110.768948,0,2737,39840.1947337963,2009-01-27,04:40:25
37.418928,110.768936,0,2737,39840.1947916667,2009-01-27,04:40:30
37.418921,110.768927,0,2736,39840.194849537,2009-01-27,04:40:35
37.418905,110.768927,0,2737,39840.1949074074,2009-01-27,04:40:40
37.418887,110.768912,0,2737,39840.1949652778,2009-01-27,04:40:45
37.418873,110.768932,0,2735,39840.1950231481,2009-01-27,04:40:50
37.418873,110.768932,0,2735,39840.1950578704,2009-01-27,04:40:53
37.418868,110.768927,0,2734,39840.1950810185,2009-01-27,04:40:55
37.418855,110.768926,0,2733,39840.1951388889,2009-01-27,04:41:00
37.41885,110.768936,0,2733,39840.1951967593,2009-01-27,04:41:05
37.418857,110.768911,0,2734,39840.1952546296,2009-01-27,04:41:10
37.418867,110.768922,0,2738,39840.1953125,2009-01-27,04:41:15
37.418872,110.768928,0,2737,39840.1953703704,2009-01-27,04:41:20
37.418867,110.76893,0,2738,39840.1954282407,2009-01-27,04:41:25
37.418869,110.768931,0,2738,39840.1954861111,2009-01-27,04:41:30
37.418871,110.768933,0,2738,39840.1955439815,2009-01-27,04:41:35
37.418877,110.768933,0,2738,39840.1956018518,2009-01-27,04:41:40
37.418877,110.768933,0,2738,39840.1956365741,2009-01-27,04:41:43
37.418882,110.768934,0,2738,39840.1956597222,2009-01-27,04:41:45
37.418879,110.768919,0,2737,39840.1957175926,2009-01-27,04:41:50
37.418867,110.768898,0,2735,39840.195775463,2009-01-27,04:41:55
37.418869,110.768912,0,2731,39840.1958333333,2009-01-27,04:42:00
37.418863,110.768917,0,2731,39840.1958912037,2009-01-27,04:42:05
37.418863,110.768917,0,2731,39840.1959259259,2009-01-27,04:42:08
37.418858,110.768918,0,2730,39840.1959490741,2009-01-27,04:42:10
37.418834,110.768907,0,2730,39840.1960069444,2009-01-27,04:42:15
37.418836,110.768962,0,2730,39840.1960648148,2009-01-27,04:42:20
37.41884,110.769006,0,2728,39840.1961226852,2009-01-27,04:42:25
37.418838,110.769052,0,2726,39840.1961805556,2009-01-27,04:42:30
37.418834,110.769097,0,2725,39840.1962384259,2009-01-27,04:42:35
37.418842,110.769135,0,2724,39840.1962962963,2009-01-27,04:42:40
37.418812,110.769141,0,2722,39840.1963541667,2009-01-27,04:42:45
37.418793,110.769145,0,2719,39840.196412037,2009-01-27,04:42:50
37.41874,110.769144,0,2717,39840.1964699074,2009-01-27,04:42:55
37.418694,110.769158,0,2713,39840.1965277778,2009-01-27,04:43:00
37.418643,110.769159,0,2710,39840.1965856481,2009-01-27,04:43:05
37.418613,110.769158,0,2708,39840.1966435185,2009-01-27,04:43:10
37.418583,110.769149,0,2706,39840.1967013889,2009-01-27,04:43:15
37.418537,110.769148,0,2705,39840.1967592593,2009-01-27,04:43:20
37.418494,110.769161,0,2702,39840.1968055556,2009-01-27,04:43:24
37.418457,110.769163,0,2698,39840.1968634259,2009-01-27,04:43:29
37.418423,110.769174,0,2696,39840.1969212963,2009-01-27,04:43:34
37.41841,110.769175,0,2692,39840.1969791667,2009-01-27,04:43:39
37.418372,110.769154,0,2691,39840.197037037,2009-01-27,04:43:44
37.418347,110.769125,0,2690,39840.1970949074,2009-01-27,04:43:49
37.418339,110.769087,0,2689,39840.1971527778,2009-01-27,04:43:54
37.418335,110.769041,0,2687,39840.1972106481,2009-01-27,04:43:59
37.418338,110.76901,0,2686,39840.1972685185,2009-01-27,04:44:04
37.418352,110.768943,0,2684,39840.1973263889,2009-01-27,04:44:09
37.418391,110.768901,0,2684,39840.1973726852,2009-01-27,04:44:13
37.418401,110.768839,0,2681,39840.1974305556,2009-01-27,04:44:18
37.418434,110.768812,0,2678,39840.1974884259,2009-01-27,04:44:23
37.418446,110.768765,0,2676,39840.1975462963,2009-01-27,04:44:28
37.418461,110.768737,0,2673,39840.1976041667,2009-01-27,04:44:33
37.418433,110.768688,0,2671,39840.1976388889,2009-01-27,04:44:36
37.418422,110.768631,0,2669,39840.1976967593,2009-01-27,04:44:41
37.418401,110.76859,0,2666,39840.1977546296,2009-01-27,04:44:46
37.418418,110.768563,0,2663,39840.1978125,2009-01-27,04:44:51
37.418397,110.768513,0,2659,39840.1978703704,2009-01-27,04:44:56
37.418383,110.768466,0,2656,39840.1979282407,2009-01-27,04:45:01
37.418382,110.768445,0,2653,39840.1979861111,2009-01-27,04:45:06
37.418377,110.768399,0,2650,39840.1980439815,2009-01-27,04:45:11
37.41837,110.768342,0,2647,39840.1980902778,2009-01-27,04:45:15
37.41838,110.768282,0,2644,39840.1981481481,2009-01-27,04:45:20
37.418379,110.768243,0,2638,39840.1982060185,2009-01-27,04:45:25
37.418395,110.768194,0,2633,39840.1982638889,2009-01-27,04:45:30
37.418416,110.768164,0,2629,39840.1983217593,2009-01-27,04:45:35
37.418435,110.768125,0,2627,39840.1983796296,2009-01-27,04:45:40
37.418482,110.768097,0,2624,39840.1984375,2009-01-27,04:45:45
37.418489,110.768105,0,2620,39840.1984953704,2009-01-27,04:45:50
37.418489,110.768105,0,2620,39840.1985300926,2009-01-27,04:45:53
37.418494,110.768098,0,2617,39840.1985532407,2009-01-27,04:45:55
37.418496,110.768036,0,2615,39840.1986111111,2009-01-27,04:46:00
37.418514,110.767972,0,2613,39840.1986574074,2009-01-27,04:46:04
37.418519,110.767915,0,2612,39840.1987037037,2009-01-27,04:46:08
37.418553,110.767872,0,2610,39840.19875,2009-01-27,04:46:12
37.418556,110.767814,0,2609,39840.1987962963,2009-01-27,04:46:16
37.418559,110.767768,0,2608,39840.1988541667,2009-01-27,04:46:21
37.41856,110.767731,0,2607,39840.198912037,2009-01-27,04:46:26
37.418578,110.767683,0,2604,39840.1989699074,2009-01-27,04:46:31
37.418609,110.767637,0,2601,39840.1990277778,2009-01-27,04:46:36
37.418646,110.767604,0,2597,39840.1990856482,2009-01-27,04:46:41
37.418667,110.767564,0,2595,39840.1991435185,2009-01-27,04:46:46
37.418705,110.767509,0,2593,39840.1992013889,2009-01-27,04:46:51
37.41873,110.767453,0,2591,39840.1992592593,2009-01-27,04:46:56
37.418745,110.767386,0,2588,39840.1993171296,2009-01-27,04:47:01
37.418764,110.767322,0,2588,39840.199375,2009-01-27,04:47:06
37.418781,110.767262,0,2587,39840.1994328704,2009-01-27,04:47:11
37.418791,110.76724,0,2585,39840.1994907407,2009-01-27,04:47:16
37.41878,110.767189,0,2584,39840.1995486111,2009-01-27,04:47:21
37.418789,110.767149,0,2582,39840.1996064815,2009-01-27,04:47:26
37.418782,110.767125,0,2581,39840.1996643519,2009-01-27,04:47:31
37.418758,110.767069,0,2579,39840.1997222222,2009-01-27,04:47:36
37.41876,110.767016,0,2577,39840.1997800926,2009-01-27,04:47:41
37.418763,110.766956,0,2573,39840.199837963,2009-01-27,04:47:46
37.418769,110.766895,0,2571,39840.1998842593,2009-01-27,04:47:50
37.418772,110.766833,0,2569,39840.1999421296,2009-01-27,04:47:55
37.418791,110.76677,0,2568,39840.2,2009-01-27,04:48:00
37.41881,110.766707,0,2567,39840.2000578704,2009-01-27,04:48:05
37.418831,110.766647,0,2566,39840.2001157407,2009-01-27,04:48:10
37.418869,110.766613,0,2565,39840.2001736111,2009-01-27,04:48:15
37.418872,110.76657,0,2564,39840.2002314815,2009-01-27,04:48:20
37.41884,110.766553,0,2563,39840.2002893519,2009-01-27,04:48:25
37.418801,110.766566,0,2556,39840.2003472222,2009-01-27,04:48:30
37.418802,110.766573,0,2556,39840.2004050926,2009-01-27,04:48:35
37.418802,110.76657,0,2557,39840.200462963,2009-01-27,04:48:40
37.418802,110.76657,0,2557,39840.2004976852,2009-01-27,04:48:43
37.418806,110.766569,0,2557,39840.2005208333,2009-01-27,04:48:45
37.418749,110.766555,0,2557,39840.2005671296,2009-01-27,04:48:49
37.418705,110.766576,0,2557,39840.2006018519,2009-01-27,04:48:52
37.418661,110.766619,0,2557,39840.200625,2009-01-27,04:48:54
37.418605,110.766653,0,2557,39840.2006712963,2009-01-27,04:48:58
37.418518,110.766665,0,2557,39840.2006828704,2009-01-27,04:48:59
37.418471,110.766683,0,2557,39840.2007291667,2009-01-27,04:49:03
37.418385,110.766666,0,2556,39840.2007638889,2009-01-27,04:49:06
37.418334,110.76665,0,2554,39840.200787037,2009-01-27,04:49:08
37.418298,110.766711,0,2552,39840.2008449074,2009-01-27,04:49:13
37.418279,110.766767,0,2548,39840.2009027778,2009-01-27,04:49:18
37.41824,110.766808,0,2551,39840.2009490741,2009-01-27,04:49:22
37.418195,110.766831,0,2552,39840.2009953704,2009-01-27,04:49:26
37.418146,110.76686,0,2550,39840.2010416667,2009-01-27,04:49:30
37.418101,110.766894,0,2551,39840.201099537,2009-01-27,04:49:35
37.418076,110.766918,0,2550,39840.2011574074,2009-01-27,04:49:40
37.418037,110.766944,0,2549,39840.2012152778,2009-01-27,04:49:45
37.417985,110.766954,0,2545,39840.20125,2009-01-27,04:49:48
37.417938,110.766988,0,2545,39840.2013078704,2009-01-27,04:49:53
37.417888,110.767032,0,2542,39840.2013541667,2009-01-27,04:49:57
37.417844,110.76706,0,2543,39840.201400463,2009-01-27,04:50:01
37.417819,110.767096,0,2540,39840.2014583333,2009-01-27,04:50:06
37.417798,110.767125,0,2537,39840.2015162037,2009-01-27,04:50:11
37.417755,110.767141,0,2533,39840.2015625,2009-01-27,04:50:15
37.417729,110.767196,0,2529,39840.2016087963,2009-01-27,04:50:19
37.417702,110.767256,0,2527,39840.2016666667,2009-01-27,04:50:24
37.417678,110.767308,0,2524,39840.201724537,2009-01-27,04:50:29
37.417646,110.767358,0,2525,39840.2017708333,2009-01-27,04:50:33
37.417647,110.767428,0,2525,39840.2018171296,2009-01-27,04:50:37
37.417618,110.767486,0,2527,39840.201875,2009-01-27,04:50:42
37.417612,110.76755,0,2526,39840.2019328704,2009-01-27,04:50:47
37.417609,110.76762,0,2521,39840.2019907407,2009-01-27,04:50:52
37.417567,110.767665,0,2517,39840.2020486111,2009-01-27,04:50:57
37.41754,110.767709,0,2513,39840.2020949074,2009-01-27,04:51:01
37.417493,110.767747,0,2510,39840.2021296296,2009-01-27,04:51:04
37.417441,110.767774,0,2507,39840.2021643519,2009-01-27,04:51:07
37.417408,110.767818,0,2503,39840.2022106481,2009-01-27,04:51:11
37.417375,110.767844,0,2497,39840.2022685185,2009-01-27,04:51:16
37.417344,110.767882,0,2489,39840.2023263889,2009-01-27,04:51:21
37.417349,110.767954,0,2485,39840.2023611111,2009-01-27,04:51:24
37.41737,110.768018,0,2480,39840.2023958333,2009-01-27,04:51:27
37.417314,110.768016,0,2476,39840.2024305556,2009-01-27,04:51:30
37.417259,110.768006,0,2471,39840.2024652778,2009-01-27,04:51:33
37.417312,110.768049,0,2468,39840.2024884259,2009-01-27,04:51:35
37.417339,110.768116,0,2461,39840.2025462963,2009-01-27,04:51:40
37.417347,110.76819,0,2456,39840.2025925926,2009-01-27,04:51:44
37.417342,110.768253,0,2451,39840.2026388889,2009-01-27,04:51:48
37.417353,110.768307,0,2446,39840.2026851852,2009-01-27,04:51:52
37.417317,110.768333,0,2440,39840.2027430556,2009-01-27,04:51:57
37.417271,110.768361,0,2437,39840.2027777778,2009-01-27,04:52:00
37.417227,110.768396,0,2434,39840.2028125,2009-01-27,04:52:03
37.417188,110.768428,0,2431,39840.2028472222,2009-01-27,04:52:06
37.41715,110.768473,0,2427,39840.2029050926,2009-01-27,04:52:11
37.417128,110.768524,0,2424,39840.2029513889,2009-01-27,04:52:15
37.417178,110.768556,0,2424,39840.202974537,2009-01-27,04:52:17
37.417218,110.768593,0,2426,39840.2029861111,2009-01-27,04:52:18
37.417199,110.768646,0,2431,39840.2030439815,2009-01-27,04:52:23
37.417193,110.768701,0,2431,39840.2031018519,2009-01-27,04:52:28
37.417225,110.768742,0,2428,39840.2031597222,2009-01-27,04:52:33
37.417239,110.768782,0,2424,39840.2032175926,2009-01-27,04:52:38
37.417156,110.768751,0,2425,39840.2032291667,2009-01-27,04:52:39
37.417157,110.768811,0,2423,39840.2032407407,2009-01-27,04:52:40
37.417138,110.76887,0,2427,39840.2032638889,2009-01-27,04:52:42
37.417114,110.768943,0,2426,39840.2032986111,2009-01-27,04:52:45
37.417077,110.768997,0,2428,39840.2033333333,2009-01-27,04:52:48
37.417061,110.769061,0,2431,39840.2033796296,2009-01-27,04:52:52
37.417055,110.769135,0,2437,39840.2034143518,2009-01-27,04:52:55
37.417018,110.769187,0,2441,39840.2034606481,2009-01-27,04:52:59
37.417002,110.769256,0,2443,39840.2035069444,2009-01-27,04:53:03
37.416989,110.769323,0,2445,39840.2035532407,2009-01-27,04:53:07
37.416954,110.769357,0,2446,39840.2036111111,2009-01-27,04:53:12
37.416936,110.769417,0,2450,39840.2036574074,2009-01-27,04:53:16
37.416918,110.769491,0,2452,39840.2037037037,2009-01-27,04:53:20
37.416901,110.769545,0,2452,39840.2037384259,2009-01-27,04:53:23
37.416894,110.769607,0,2451,39840.2037731481,2009-01-27,04:53:26
37.416889,110.76968,0,2448,39840.2038194444,2009-01-27,04:53:30
37.416885,110.769754,0,2445,39840.2038657407,2009-01-27,04:53:34
37.416857,110.769805,0,2441,39840.203900463,2009-01-27,04:53:37
37.41683,110.76986,0,2437,39840.2039583333,2009-01-27,04:53:42
37.416825,110.769917,0,2435,39840.2039930556,2009-01-27,04:53:45
37.41681,110.769977,0,2431,39840.2040393518,2009-01-27,04:53:49
37.416775,110.770012,0,2428,39840.2040740741,2009-01-27,04:53:52
37.416736,110.77005,0,2424,39840.2041203704,2009-01-27,04:53:56
37.416714,110.770099,0,2421,39840.2041666667,2009-01-27,04:54:00
37.416687,110.77015,0,2416,39840.204212963,2009-01-27,04:54:04
37.41668,110.77021,0,2413,39840.2042592593,2009-01-27,04:54:08
37.416695,110.770278,0,2408,39840.2043171296,2009-01-27,04:54:13
37.416678,110.770352,0,2403,39840.2043634259,2009-01-27,04:54:17
37.416644,110.770404,0,2398,39840.2044097222,2009-01-27,04:54:21
37.41662,110.770452,0,2395,39840.2044444444,2009-01-27,04:54:24
37.416609,110.770511,0,2391,39840.2044907407,2009-01-27,04:54:28
37.416601,110.770572,0,2384,39840.204525463,2009-01-27,04:54:31
37.41661,110.770625,0,2378,39840.2045601852,2009-01-27,04:54:34
37.416587,110.770667,0,2367,39840.2046180556,2009-01-27,04:54:39
37.416544,110.770697,0,2356,39840.2046643518,2009-01-27,04:54:43
37.416534,110.770753,0,2346,39840.2047106481,2009-01-27,04:54:47
37.416541,110.770808,0,2341,39840.2047453704,2009-01-27,04:54:50
37.41652,110.770857,0,2335,39840.2047916667,2009-01-27,04:54:54
37.416492,110.770917,0,2329,39840.204837963,2009-01-27,04:54:58
37.416486,110.770982,0,2326,39840.2048726852,2009-01-27,04:55:01
37.416494,110.771038,0,2324,39840.2049074074,2009-01-27,04:55:04
37.416469,110.77109,0,2322,39840.2049421296,2009-01-27,04:55:07
37.416449,110.771153,0,2318,39840.205,2009-01-27,04:55:12
37.41642,110.771198,0,2318,39840.2050347222,2009-01-27,04:55:15
37.416388,110.771243,0,2320,39840.2050694444,2009-01-27,04:55:18
37.416358,110.771294,0,2319,39840.2051041667,2009-01-27,04:55:21
37.416355,110.771356,0,2321,39840.205162037,2009-01-27,04:55:26
37.416336,110.771418,0,2321,39840.2052199074,2009-01-27,04:55:31
37.416305,110.771466,0,2323,39840.2052662037,2009-01-27,04:55:35
37.416242,110.771474,0,2333,39840.2053125,2009-01-27,04:55:39
37.416195,110.771506,0,2335,39840.2053587963,2009-01-27,04:55:43
37.416202,110.77156,0,2342,39840.2054166667,2009-01-27,04:55:48
37.416203,110.771612,0,2349,39840.2054513889,2009-01-27,04:55:51
37.416187,110.771652,0,2356,39840.2055092593,2009-01-27,04:55:56
37.416193,110.771693,0,2372,39840.2055671296,2009-01-27,04:56:01
37.41619,110.771757,0,2378,39840.2056134259,2009-01-27,04:56:05
37.41619,110.77182,0,2382,39840.2056712963,2009-01-27,04:56:10
37.416162,110.771856,0,2394,39840.2056944444,2009-01-27,04:56:12
37.416153,110.771924,0,2414,39840.2057291667,2009-01-27,04:56:15
37.41616,110.771969,0,2424,39840.205787037,2009-01-27,04:56:20
37.416187,110.772017,0,2431,39840.2058449074,2009-01-27,04:56:25
37.416191,110.772035,0,2434,39840.2059027778,2009-01-27,04:56:30
37.416216,110.772041,0,2445,39840.2059606481,2009-01-27,04:56:35
37.416216,110.772041,0,2445,39840.2059953704,2009-01-27,04:56:38
37.416218,110.772041,0,2451,39840.2060185185,2009-01-27,04:56:40
37.416215,110.772051,0,2450,39840.2060763889,2009-01-27,04:56:45
37.416222,110.772065,0,2458,39840.2061342593,2009-01-27,04:56:50
37.416215,110.772039,0,2463,39840.2061921296,2009-01-27,04:56:55
37.416226,110.772044,0,2464,39840.20625,2009-01-27,04:57:00
37.416247,110.77203,0,2466,39840.2063078704,2009-01-27,04:57:05
37.416247,110.77203,0,2466,39840.2063425926,2009-01-27,04:57:08
37.416244,110.772033,0,2471,39840.2063657407,2009-01-27,04:57:10
37.416242,110.772042,0,2471,39840.2064236111,2009-01-27,04:57:15
37.416223,110.772046,0,2475,39840.2064814815,2009-01-27,04:57:20
37.416226,110.772034,0,2475,39840.2065393519,2009-01-27,04:57:25
37.416226,110.772028,0,2475,39840.2065972222,2009-01-27,04:57:30
37.416222,110.772022,0,2475,39840.2066550926,2009-01-27,04:57:35
37.416222,110.772022,0,2475,39840.2066898148,2009-01-27,04:57:38
37.416223,110.772016,0,2475,39840.206712963,2009-01-27,04:57:40
37.416221,110.772004,0,2475,39840.2067708333,2009-01-27,04:57:45
37.416214,110.771973,0,2475,39840.2068287037,2009-01-27,04:57:50
37.416208,110.771957,0,2476,39840.2068865741,2009-01-27,04:57:55
37.416213,110.771953,0,2476,39840.2069444444,2009-01-27,04:58:00
37.416211,110.771956,0,2476,39840.2070023148,2009-01-27,04:58:05
37.41621,110.771958,0,2476,39840.2070601852,2009-01-27,04:58:10
37.41621,110.771958,0,2476,39840.2070949074,2009-01-27,04:58:13
37.416214,110.771952,0,2476,39840.2071180556,2009-01-27,04:58:15
37.416216,110.771965,0,2478,39840.2071759259,2009-01-27,04:58:20
37.416264,110.771966,0,2481,39840.2072106482,2009-01-27,04:58:23
37.416303,110.771963,0,2483,39840.2072685185,2009-01-27,04:58:28
37.41635,110.771968,0,2488,39840.2073148148,2009-01-27,04:58:32
37.416394,110.772,0,2488,39840.2073726852,2009-01-27,04:58:37
37.416131,110.772033,0,2561,39840.2105555556,2009-01-27,05:03:12
37.416128,110.772067,0,2574,39840.2106134259,2009-01-27,05:03:17
37.416166,110.77208,0,2581,39840.2106712963,2009-01-27,05:03:22
37.41619,110.772135,0,2589,39840.2107175926,2009-01-27,05:03:26
37.416229,110.772149,0,2601,39840.210775463,2009-01-27,05:03:31
37.416241,110.772153,0,2613,39840.2108333333,2009-01-27,05:03:36
37.41624,110.772166,0,2625,39840.2108912037,2009-01-27,05:03:41
37.416215,110.772136,0,2636,39840.2109375,2009-01-27,05:03:45
37.416215,110.772136,0,2636,39840.2109722222,2009-01-27,05:03:48
37.416221,110.772133,0,2650,39840.2109953704,2009-01-27,05:03:50
37.416205,110.772104,0,2659,39840.2110532407,2009-01-27,05:03:55
37.416227,110.772105,0,2660,39840.2111111111,2009-01-27,05:04:00
37.416257,110.772105,0,2658,39840.2111689815,2009-01-27,05:04:05
37.416266,110.772094,0,2656,39840.2112268518,2009-01-27,05:04:10
37.416245,110.772063,0,2655,39840.2112847222,2009-01-27,05:04:15
37.41621,110.772062,0,2659,39840.2113425926,2009-01-27,05:04:20
37.416204,110.772096,0,2663,39840.211400463,2009-01-27,05:04:25
37.416183,110.772121,0,2668,39840.2114583333,2009-01-27,05:04:30
37.416172,110.772127,0,2673,39840.2115162037,2009-01-27,05:04:35
37.416159,110.772157,0,2678,39840.2115740741,2009-01-27,05:04:40
37.416146,110.772172,0,2679,39840.2116319444,2009-01-27,05:04:45
37.416111,110.77219,0,2669,39840.2116898148,2009-01-27,05:04:50
37.416074,110.772191,0,2660,39840.2117476852,2009-01-27,05:04:55
37.416049,110.772193,0,2653,39840.2118055556,2009-01-27,05:05:00
37.416044,110.772204,0,2652,39840.2118634259,2009-01-27,05:05:05
37.416022,110.772189,0,2657,39840.2119212963,2009-01-27,05:05:10
37.416027,110.772179,0,2663,39840.2119791667,2009-01-27,05:05:15
37.416043,110.772191,0,2668,39840.212037037,2009-01-27,05:05:20
37.416021,110.772174,0,2673,39840.2120949074,2009-01-27,05:05:25
37.415999,110.772179,0,2678,39840.2121527778,2009-01-27,05:05:30
37.415999,110.772179,0,2678,39840.2121875,2009-01-27,05:05:33
37.416002,110.772174,0,2683,39840.2122106481,2009-01-27,05:05:35
37.416001,110.772163,0,2688,39840.2122685185,2009-01-27,05:05:40
37.416017,110.772178,0,2693,39840.2123263889,2009-01-27,05:05:45
37.416042,110.772187,0,2699,39840.2123842593,2009-01-27,05:05:50
37.416073,110.772178,0,2705,39840.2124421296,2009-01-27,05:05:55
37.416086,110.772179,0,2709,39840.2125,2009-01-27,05:06:00
37.416086,110.772162,0,2714,39840.2125578704,2009-01-27,05:06:05
37.416099,110.772177,0,2719,39840.2126157407,2009-01-27,05:06:10
37.416064,110.772184,0,2724,39840.2126736111,2009-01-27,05:06:15
37.416064,110.772184,0,2724,39840.2127083333,2009-01-27,05:06:18
37.416058,110.772184,0,2727,39840.2127314815,2009-01-27,05:06:20
37.416067,110.772197,0,2732,39840.2127893518,2009-01-27,05:06:25
37.41607,110.772218,0,2738,39840.2128472222,2009-01-27,05:06:30
37.416049,110.772232,0,2742,39840.2129050926,2009-01-27,05:06:35
37.41606,110.772229,0,2747,39840.212962963,2009-01-27,05:06:40
37.416064,110.772219,0,2752,39840.2130208333,2009-01-27,05:06:45
37.416055,110.772216,0,2758,39840.2130787037,2009-01-27,05:06:50
37.41607,110.772226,0,2761,39840.2131365741,2009-01-27,05:06:55
37.416053,110.772239,0,2767,39840.2131944444,2009-01-27,05:07:00
37.416042,110.772241,0,2772,39840.2132523148,2009-01-27,05:07:05
37.416046,110.772265,0,2776,39840.2133101852,2009-01-27,05:07:10
37.416071,110.772286,0,2777,39840.2133680556,2009-01-27,05:07:15
37.416071,110.772286,0,2777,39840.2134027778,2009-01-27,05:07:18
37.416069,110.772292,0,2782,39840.2134259259,2009-01-27,05:07:20
37.416048,110.77229,0,2788,39840.2134837963,2009-01-27,05:07:25
37.41603,110.772288,0,2793,39840.2135416667,2009-01-27,05:07:30
37.41603,110.772288,0,2793,39840.2135763889,2009-01-27,05:07:33
37.416033,110.772288,0,2799,39840.213599537,2009-01-27,05:07:35
37.41602,110.772283,0,2804,39840.2136574074,2009-01-27,05:07:40
37.415998,110.772275,0,2808,39840.2137152778,2009-01-27,05:07:45
37.415982,110.772294,0,2812,39840.2137731481,2009-01-27,05:07:50
37.415982,110.772294,0,2812,39840.2138078704,2009-01-27,05:07:53
37.415981,110.772297,0,2816,39840.2138310185,2009-01-27,05:07:55
37.415957,110.772295,0,2822,39840.2138888889,2009-01-27,05:08:00
37.415957,110.772295,0,2822,39840.2139236111,2009-01-27,05:08:03
37.415746,110.772501,0,3057,39840.2201736111,2009-01-27,05:17:03
37.415735,110.772514,0,3072,39840.2202314815,2009-01-27,05:17:08
37.415717,110.772524,0,3087,39840.2202893518,2009-01-27,05:17:13
37.41569,110.772547,0,3104,39840.2203472222,2009-01-27,05:17:18
37.415654,110.772564,0,3117,39840.2203935185,2009-01-27,05:17:22
37.415622,110.772581,0,3131,39840.2204398148,2009-01-27,05:17:26
37.415605,110.772616,0,3142,39840.2204976852,2009-01-27,05:17:31
37.415598,110.772651,0,3158,39840.2205555556,2009-01-27,05:17:36
37.415616,110.772651,0,3169,39840.2206134259,2009-01-27,05:17:41
37.415628,110.772646,0,3182,39840.2206712963,2009-01-27,05:17:46
37.415633,110.772686,0,3196,39840.2207291667,2009-01-27,05:17:51
37.415625,110.77272,0,3210,39840.220787037,2009-01-27,05:17:56
37.415622,110.772733,0,3224,39840.2208449074,2009-01-27,05:18:01
37.415617,110.772746,0,3239,39840.2209027778,2009-01-27,05:18:06
37.415617,110.772746,0,3239,39840.2209375,2009-01-27,05:18:09
37.415624,110.772741,0,3254,39840.2209606481,2009-01-27,05:18:11
37.4156,110.77274,0,3270,39840.2210185185,2009-01-27,05:18:16
37.41557,110.772776,0,3283,39840.2210648148,2009-01-27,05:18:20
37.415553,110.772802,0,3294,39840.2211226852,2009-01-27,05:18:25
37.415553,110.772802,0,3294,39840.2211574074,2009-01-27,05:18:28
37.41555,110.772802,0,3308,39840.2211805556,2009-01-27,05:18:30
37.415547,110.772787,0,3324,39840.2212384259,2009-01-27,05:18:35
37.415547,110.772787,0,3324,39840.2212731481,2009-01-27,05:18:38
37.415544,110.772779,0,3341,39840.2212962963,2009-01-27,05:18:40
37.415587,110.772774,0,3354,39840.2213541667,2009-01-27,05:18:45
37.415634,110.772776,0,3363,39840.2213888889,2009-01-27,05:18:48
37.415683,110.772777,0,3373,39840.2214236111,2009-01-27,05:18:51
37.415723,110.772749,0,3383,39840.2214583333,2009-01-27,05:18:54
37.415765,110.77271,0,3394,39840.2214930556,2009-01-27,05:18:57
37.415786,110.772652,0,3404,39840.2215277778,2009-01-27,05:19:00
37.415811,110.772606,0,3414,39840.2215625,2009-01-27,05:19:03
37.415909,110.772488,0,3413,39840.2215972222,2009-01-27,05:19:06
37.416041,110.772292,0,3407,39840.2216319444,2009-01-27,05:19:09
37.416144,110.772009,0,3399,39840.2216435185,2009-01-27,05:19:10
37.416318,110.771828,0,3397,39840.2216666667,2009-01-27,05:19:12
37.416467,110.77164,0,3395,39840.2216782407,2009-01-27,05:19:13
37.416557,110.771515,0,3394,39840.2216898148,2009-01-27,05:19:14
37.416627,110.771412,0,3395,39840.2217013889,2009-01-27,05:19:15
37.416659,110.771324,0,3395,39840.221712963,2009-01-27,05:19:16
37.416685,110.771246,0,3395,39840.221724537,2009-01-27,05:19:17
37.416701,110.77117,0,3395,39840.2217361111,2009-01-27,05:19:18
37.416713,110.771082,0,3400,39840.2217708333,2009-01-27,05:19:21
37.41674,110.771024,0,3404,39840.2217939815,2009-01-27,05:19:23
37.41677,110.770956,0,3409,39840.2218171296,2009-01-27,05:19:25
37.41678,110.7709,0,3414,39840.2218402778,2009-01-27,05:19:27
37.416887,110.770972,0,3422,39840.221875,2009-01-27,05:19:30
37.416974,110.771019,0,3425,39840.2218865741,2009-01-27,05:19:31
37.41697,110.771123,0,3435,39840.2219328704,2009-01-27,05:19:35
37.416949,110.771214,0,3443,39840.2219675926,2009-01-27,05:19:38
37.41706,110.771307,0,3452,39840.2220023148,2009-01-27,05:19:41
37.417123,110.771375,0,3461,39840.222037037,2009-01-27,05:19:44
37.417161,110.771402,0,3466,39840.2220601852,2009-01-27,05:19:46
37.417202,110.771399,0,3474,39840.2220949074,2009-01-27,05:19:49
37.417215,110.771409,0,3487,39840.2221527778,2009-01-27,05:19:54
37.417246,110.771418,0,3500,39840.2222106481,2009-01-27,05:19:59
37.417283,110.771408,0,3510,39840.2222569444,2009-01-27,05:20:03
37.417322,110.771398,0,3520,39840.2223148148,2009-01-27,05:20:08
37.417309,110.771364,0,3527,39840.2223726852,2009-01-27,05:20:13
37.417263,110.771325,0,3532,39840.2224189815,2009-01-27,05:20:17
37.41722,110.7713,0,3536,39840.2224537037,2009-01-27,05:20:20
37.417178,110.771269,0,3540,39840.2224884259,2009-01-27,05:20:23
37.417157,110.771271,0,3546,39840.2225462963,2009-01-27,05:20:28
37.41721,110.771238,0,3548,39840.2225694444,2009-01-27,05:20:30
37.417271,110.771197,0,3553,39840.2226157407,2009-01-27,05:20:34
37.417313,110.771161,0,3559,39840.222650463,2009-01-27,05:20:37
37.417319,110.771126,0,3571,39840.2227083333,2009-01-27,05:20:42
37.417333,110.771098,0,3582,39840.2227662037,2009-01-27,05:20:47
37.417359,110.771071,0,3595,39840.2228240741,2009-01-27,05:20:52
37.417405,110.77106,0,3599,39840.2228587963,2009-01-27,05:20:55
37.417448,110.77103,0,3603,39840.2228935185,2009-01-27,05:20:58
37.417491,110.771014,0,3605,39840.2229166667,2009-01-27,05:21:00
37.417552,110.770982,0,3612,39840.2229513889,2009-01-27,05:21:03
37.417597,110.770957,0,3621,39840.2229861111,2009-01-27,05:21:06
37.417636,110.77094,0,3627,39840.2230092593,2009-01-27,05:21:08
37.417682,110.770911,0,3637,39840.2230439815,2009-01-27,05:21:11
37.417697,110.770908,0,3643,39840.2231018519,2009-01-27,05:21:16
37.417657,110.770932,0,3647,39840.2231481481,2009-01-27,05:21:20
37.417614,110.770939,0,3651,39840.2232060185,2009-01-27,05:21:25
37.417583,110.770966,0,3656,39840.2232638889,2009-01-27,05:21:30
37.417561,110.771002,0,3662,39840.2233217593,2009-01-27,05:21:35
37.417535,110.771023,0,3669,39840.2233796296,2009-01-27,05:21:40
37.417518,110.771056,0,3676,39840.2234375,2009-01-27,05:21:45
37.417491,110.77109,0,3687,39840.2234837963,2009-01-27,05:21:49
37.417474,110.771112,0,3700,39840.2235416667,2009-01-27,05:21:54
37.417467,110.771152,0,3715,39840.223599537,2009-01-27,05:21:59
37.41745,110.771182,0,3728,39840.2236458333,2009-01-27,05:22:03
37.417426,110.771216,0,3738,39840.2236805556,2009-01-27,05:22:06
37.417233,110.771333,0,3746,39840.2237152778,2009-01-27,05:22:09
37.41707,110.771419,0,3754,39840.22375,2009-01-27,05:22:12
37.41682,110.771539,0,3766,39840.2237962963,2009-01-27,05:22:16
37.416721,110.771586,0,3769,39840.2238194444,2009-01-27,05:22:18
37.416631,110.771617,0,3769,39840.2238310185,2009-01-27,05:22:19
37.41657,110.771622,0,3770,39840.2238541667,2009-01-27,05:22:21
37.416527,110.771566,0,3770,39840.2238773148,2009-01-27,05:22:23
37.416497,110.771543,0,3771,39840.2239351852,2009-01-27,05:22:28
37.416499,110.771534,0,3773,39840.2239930556,2009-01-27,05:22:33
37.416505,110.771494,0,3778,39840.2240509259,2009-01-27,05:22:38
37.416509,110.771485,0,3778,39840.2241087963,2009-01-27,05:22:43
37.416509,110.77147,0,3781,39840.2241666667,2009-01-27,05:22:48
37.416516,110.771451,0,3785,39840.224224537,2009-01-27,05:22:53
37.416504,110.771445,0,3790,39840.2242824074,2009-01-27,05:22:58
37.416496,110.771376,0,3793,39840.2243402778,2009-01-27,05:23:03
37.416521,110.771305,0,3795,39840.2243865741,2009-01-27,05:23:07
37.416522,110.771243,0,3797,39840.2244212963,2009-01-27,05:23:10
37.416482,110.771254,0,3808,39840.2244791667,2009-01-27,05:23:15
37.416442,110.771244,0,3818,39840.224525463,2009-01-27,05:23:19
37.416387,110.771242,0,3824,39840.2245601852,2009-01-27,05:23:22
37.41636,110.771256,0,3837,39840.2246180556,2009-01-27,05:23:27
37.41635,110.771268,0,3850,39840.2246759259,2009-01-27,05:23:32
37.416346,110.771249,0,3863,39840.2247337963,2009-01-27,05:23:37
37.416331,110.771249,0,3877,39840.2247916667,2009-01-27,05:23:42
37.416295,110.771242,0,3891,39840.224849537,2009-01-27,05:23:47
37.416092,110.771723,0,3872,39840.2248726852,2009-01-27,05:23:49
37.416518,110.771474,0,2293,39840.2267476852,2009-01-27,05:26:31
37.416591,110.771786,0,2254,39840.2267824074,2009-01-27,05:26:34
37.416566,110.771815,0,2238,39840.2268055556,2009-01-27,05:26:36
37.416517,110.771777,0,2237,39840.2268518518,2009-01-27,05:26:40
37.416484,110.771716,0,2247,39840.2268981481,2009-01-27,05:26:44
37.416467,110.771691,0,2256,39840.2269560185,2009-01-27,05:26:49
37.416456,110.771672,0,2258,39840.2270138889,2009-01-27,05:26:54
37.416486,110.771682,0,2264,39840.2270717593,2009-01-27,05:26:59
37.416504,110.771701,0,2282,39840.2271296296,2009-01-27,05:27:04
37.416504,110.771701,0,2282,39840.2271643518,2009-01-27,05:27:07
37.416497,110.771696,0,2292,39840.2271875,2009-01-27,05:27:09
37.416486,110.771692,0,2299,39840.2272453704,2009-01-27,05:27:14
37.416486,110.771692,0,2299,39840.2272800926,2009-01-27,05:27:17
37.416478,110.771685,0,2303,39840.2273032407,2009-01-27,05:27:19
37.416493,110.771671,0,2305,39840.2273611111,2009-01-27,05:27:24
37.416518,110.771666,0,2306,39840.2274189815,2009-01-27,05:27:29
37.416549,110.771657,0,2305,39840.2274768518,2009-01-27,05:27:34
37.41657,110.771663,0,2302,39840.2275347222,2009-01-27,05:27:39
37.41662,110.771695,0,2294,39840.2275810185,2009-01-27,05:27:43
37.416657,110.771719,0,2286,39840.2276041667,2009-01-27,05:27:45
37.416689,110.771747,0,2273,39840.227650463,2009-01-27,05:27:49
37.416723,110.77177,0,2265,39840.2276967593,2009-01-27,05:27:53
37.416763,110.771789,0,2259,39840.2277314815,2009-01-27,05:27:56
37.416805,110.771819,0,2252,39840.2277893518,2009-01-27,05:28:01
37.416815,110.771852,0,2251,39840.2278472222,2009-01-27,05:28:06
37.416832,110.771866,0,2251,39840.2279050926,2009-01-27,05:28:11
37.416848,110.771874,0,2249,39840.227962963,2009-01-27,05:28:16
37.416875,110.771879,0,2250,39840.2280208333,2009-01-27,05:28:21
37.416863,110.771905,0,2259,39840.2280787037,2009-01-27,05:28:26
37.416827,110.771933,0,2269,39840.2281134259,2009-01-27,05:28:29
37.416783,110.771923,0,2274,39840.2281481481,2009-01-27,05:28:32
37.416727,110.77193,0,2287,39840.2281944444,2009-01-27,05:28:36
37.416683,110.771937,0,2298,39840.2282175926,2009-01-27,05:28:38
37.416637,110.771928,0,2309,39840.2282407407,2009-01-27,05:28:40
37.416594,110.77192,0,2317,39840.228275463,2009-01-27,05:28:43
37.416551,110.771918,0,2327,39840.2283101852,2009-01-27,05:28:46
37.416502,110.771922,0,2341,39840.2283564815,2009-01-27,05:28:50
37.416464,110.771929,0,2350,39840.2283912037,2009-01-27,05:28:53
37.416425,110.771915,0,2360,39840.2284375,2009-01-27,05:28:57
37.41638,110.771911,0,2371,39840.2284953704,2009-01-27,05:29:02
37.416333,110.771878,0,2377,39840.2285300926,2009-01-27,05:29:05
37.416292,110.771855,0,2381,39840.2285648148,2009-01-27,05:29:08
37.41623,110.771839,0,2384,39840.2286226852,2009-01-27,05:29:13
37.416182,110.771821,0,2387,39840.2286574074,2009-01-27,05:29:16
37.41613,110.77178,0,2381,39840.2287037037,2009-01-27,05:29:20
37.41609,110.771749,0,2379,39840.2287268518,2009-01-27,05:29:22
37.416033,110.771712,0,2375,39840.2287615741,2009-01-27,05:29:25
37.41598,110.771677,0,2374,39840.2287847222,2009-01-27,05:29:27
37.415937,110.771654,0,2373,39840.2288078704,2009-01-27,05:29:29
37.41587,110.771618,0,2372,39840.2288310185,2009-01-27,05:29:31
37.415805,110.771584,0,2370,39840.2288541667,2009-01-27,05:29:33
37.41575,110.771553,0,2368,39840.2288773148,2009-01-27,05:29:35
37.415704,110.771526,0,2366,39840.228900463,2009-01-27,05:29:37
37.415652,110.771482,0,2363,39840.2289236111,2009-01-27,05:29:39
37.415585,110.771428,0,2361,39840.2289467593,2009-01-27,05:29:41
37.415518,110.771383,0,2358,39840.2289699074,2009-01-27,05:29:43
37.415452,110.771344,0,2356,39840.2289930556,2009-01-27,05:29:45
37.415369,110.7713,0,2353,39840.2290162037,2009-01-27,05:29:47
37.415295,110.771257,0,2351,39840.2290393518,2009-01-27,05:29:49
37.415218,110.771199,0,2348,39840.2290625,2009-01-27,05:29:51
37.416322,110.772523,0,2370,39840.2291898148,2009-01-27,05:30:02
37.416358,110.772486,0,2372,39840.2292013889,2009-01-27,05:30:03
37.416334,110.772443,0,2386,39840.2292361111,2009-01-27,05:30:06
37.416384,110.772447,0,2396,39840.2292708333,2009-01-27,05:30:09
37.416419,110.772422,0,2404,39840.2293055556,2009-01-27,05:30:12
37.416466,110.772385,0,2405,39840.2293287037,2009-01-27,05:30:14
37.416513,110.772342,0,2408,39840.2293518518,2009-01-27,05:30:16
37.416562,110.772329,0,2417,39840.2293865741,2009-01-27,05:30:19
37.416603,110.772325,0,2428,39840.2294328704,2009-01-27,05:30:23
37.416623,110.77228,0,2439,39840.2294791667,2009-01-27,05:30:27
37.416632,110.772225,0,2454,39840.229525463,2009-01-27,05:30:31
37.41662,110.772192,0,2467,39840.2295486111,2009-01-27,05:30:33
37.416622,110.772137,0,2489,39840.2295949074,2009-01-27,05:30:37
37.416621,110.772105,0,2504,39840.2296064815,2009-01-27,05:30:38
37.416635,110.772051,0,2519,39840.2296296296,2009-01-27,05:30:40
37.416658,110.771987,0,2533,39840.2296527778,2009-01-27,05:30:42
37.416695,110.771921,0,2541,39840.2296759259,2009-01-27,05:30:44
37.416706,110.771892,0,2558,39840.2297106481,2009-01-27,05:30:47
37.416693,110.77186,0,2582,39840.2297453704,2009-01-27,05:30:50
37.4167,110.77182,0,2601,39840.2297685185,2009-01-27,05:30:52
37.416717,110.771776,0,2616,39840.2298032407,2009-01-27,05:30:55
37.416718,110.771737,0,2629,39840.2298263889,2009-01-27,05:30:57
37.416696,110.771706,0,2645,39840.2298611111,2009-01-27,05:31:00
37.416673,110.77169,0,2665,39840.2298958333,2009-01-27,05:31:03
37.416665,110.771672,0,2689,39840.2299421296,2009-01-27,05:31:07
37.416656,110.771638,0,2708,39840.2299768519,2009-01-27,05:31:10
37.41666,110.771598,0,2721,39840.23,2009-01-27,05:31:12
37.416656,110.771551,0,2737,39840.2300347222,2009-01-27,05:31:15
37.416686,110.771513,0,2745,39840.2300810185,2009-01-27,05:31:19
37.416707,110.771478,0,2762,39840.2301157407,2009-01-27,05:31:22
37.416729,110.771441,0,2780,39840.230150463,2009-01-27,05:31:25
37.416756,110.771401,0,2791,39840.2301736111,2009-01-27,05:31:27
37.416777,110.771352,0,2803,39840.2301967593,2009-01-27,05:31:29
37.416795,110.771283,0,2820,39840.2302199074,2009-01-27,05:31:31
37.41684,110.771212,0,2824,39840.2302430556,2009-01-27,05:31:33
37.416887,110.77113,0,2827,39840.2302662037,2009-01-27,05:31:35
37.416908,110.77108,0,2832,39840.2302777778,2009-01-27,05:31:36
37.416927,110.771026,0,2839,39840.2302893519,2009-01-27,05:31:37
37.416947,110.77097,0,2846,39840.2303009259,2009-01-27,05:31:38
37.416965,110.770878,0,2858,39840.2303240741,2009-01-27,05:31:40
37.416991,110.770795,0,2868,39840.2303472222,2009-01-27,05:31:42
37.416598,110.771615,0,2966,39840.2311689815,2009-01-27,05:32:53
37.41662,110.771513,0,2964,39840.2311921296,2009-01-27,05:32:55
37.416653,110.771395,0,2967,39840.2312152778,2009-01-27,05:32:57
37.416681,110.771336,0,2967,39840.2312268519,2009-01-27,05:32:58
37.416717,110.771295,0,2968,39840.23125,2009-01-27,05:33:00
37.416743,110.771262,0,2969,39840.2313078704,2009-01-27,05:33:05
37.416715,110.771277,0,2967,39840.2313657407,2009-01-27,05:33:10
37.416716,110.771227,0,2978,39840.231412037,2009-01-27,05:33:14
37.416748,110.771184,0,2982,39840.2314467593,2009-01-27,05:33:17
37.4168,110.771152,0,2986,39840.2314930556,2009-01-27,05:33:21
37.416832,110.7711,0,2994,39840.2315277778,2009-01-27,05:33:24
37.416857,110.771051,0,2998,39840.2315625,2009-01-27,05:33:27
37.416848,110.771031,0,3012,39840.2316203704,2009-01-27,05:33:32
37.416862,110.771007,0,3017,39840.2316782407,2009-01-27,05:33:37
37.416884,110.770955,0,3029,39840.231712963,2009-01-27,05:33:40
37.416916,110.770911,0,3031,39840.2317361111,2009-01-27,05:33:42
37.416938,110.77086,0,3032,39840.2317592593,2009-01-27,05:33:44
37.416986,110.770803,0,3030,39840.2317824074,2009-01-27,05:33:46
37.417019,110.770763,0,3028,39840.2318171296,2009-01-27,05:33:49
37.416992,110.770713,0,3042,39840.2318634259,2009-01-27,05:33:53
37.416987,110.77066,0,3050,39840.2318981481,2009-01-27,05:33:56
37.416989,110.770601,0,3057,39840.2319444444,2009-01-27,05:34:00
37.417015,110.770558,0,3058,39840.2320023148,2009-01-27,05:34:05
37.417044,110.77051,0,3059,39840.232025463,2009-01-27,05:34:07
37.417048,110.770454,0,3063,39840.2320601852,2009-01-27,05:34:10
37.417048,110.770414,0,3075,39840.2321064815,2009-01-27,05:34:14
37.417059,110.770406,0,3085,39840.2321643519,2009-01-27,05:34:19
37.417085,110.770384,0,3089,39840.2322222222,2009-01-27,05:34:24
37.41712,110.770363,0,3098,39840.2322685185,2009-01-27,05:34:28
37.417148,110.770417,0,3108,39840.2323263889,2009-01-27,05:34:33
37.417401,110.770529,0,3174,39840.2325115741,2009-01-27,05:34:49
37.417464,110.770539,0,3179,39840.2325347222,2009-01-27,05:34:51
37.417514,110.770564,0,3184,39840.2325578704,2009-01-27,05:34:53
37.41758,110.77058,0,3190,39840.2325810185,2009-01-27,05:34:55
37.417778,110.770687,0,3207,39840.2326851852,2009-01-27,05:35:04
37.417775,110.770728,0,3221,39840.2327199074,2009-01-27,05:35:07
37.417767,110.77074,0,3241,39840.2327546296,2009-01-27,05:35:10
37.417789,110.7707,0,3258,39840.2327893519,2009-01-27,05:35:13
37.417773,110.770669,0,3271,39840.2328240741,2009-01-27,05:35:16
37.417752,110.770629,0,3284,39840.2328472222,2009-01-27,05:35:18
37.417715,110.770607,0,3297,39840.2328703704,2009-01-27,05:35:20
37.417701,110.770567,0,3308,39840.2328935185,2009-01-27,05:35:22
37.417673,110.770517,0,3320,39840.2329166667,2009-01-27,05:35:24
37.417632,110.77048,0,3330,39840.2329398148,2009-01-27,05:35:26
37.41759,110.770438,0,3343,39840.232962963,2009-01-27,05:35:28
37.417556,110.770394,0,3358,39840.2329861111,2009-01-27,05:35:30
37.417527,110.770354,0,3368,39840.2330092593,2009-01-27,05:35:32
37.417501,110.770304,0,3382,39840.2330324074,2009-01-27,05:35:34
37.417506,110.770283,0,3379,39840.2330902778,2009-01-27,05:35:39
37.417526,110.7703,0,3367,39840.2331481481,2009-01-27,05:35:44
37.417469,110.770292,0,3375,39840.2331712963,2009-01-27,05:35:46
37.417407,110.770277,0,3387,39840.2332060185,2009-01-27,05:35:49
37.417359,110.770285,0,3387,39840.2332523148,2009-01-27,05:35:53
37.417334,110.770231,0,3387,39840.2333101852,2009-01-27,05:35:58
37.417301,110.77022,0,3380,39840.2333680556,2009-01-27,05:36:03
37.417297,110.770159,0,3371,39840.2334143519,2009-01-27,05:36:07
37.417273,110.770125,0,3360,39840.2334606481,2009-01-27,05:36:11
37.417252,110.770118,0,3351,39840.2335185185,2009-01-27,05:36:16
37.417231,110.770065,0,3350,39840.2335763889,2009-01-27,05:36:21
37.41725,110.770013,0,3352,39840.2336226852,2009-01-27,05:36:25
37.417291,110.769979,0,3353,39840.2336689815,2009-01-27,05:36:29
37.417332,110.769967,0,3347,39840.2337037037,2009-01-27,05:36:32
37.417372,110.76993,0,3345,39840.2337268519,2009-01-27,05:36:34
37.417401,110.769888,0,3343,39840.23375,2009-01-27,05:36:36
37.417446,110.769842,0,3342,39840.2337731481,2009-01-27,05:36:38
37.417452,110.769816,0,3345,39840.2338310185,2009-01-27,05:36:43
37.417446,110.769779,0,3349,39840.2338888889,2009-01-27,05:36:48
37.4174,110.769766,0,3355,39840.2339236111,2009-01-27,05:36:51
37.417368,110.76973,0,3363,39840.2339467593,2009-01-27,05:36:53
37.417361,110.769673,0,3368,39840.2339699074,2009-01-27,05:36:55
37.417374,110.769601,0,3370,39840.2340046296,2009-01-27,05:36:58
37.417388,110.769547,0,3369,39840.2340277778,2009-01-27,05:37:00
37.417391,110.769472,0,3372,39840.2340625,2009-01-27,05:37:03
37.417406,110.769401,0,3371,39840.2340972222,2009-01-27,05:37:06
37.417419,110.769341,0,3378,39840.2341319444,2009-01-27,05:37:09
37.417384,110.769385,0,3380,39840.2341782407,2009-01-27,05:37:13
37.417421,110.769419,0,3377,39840.234224537,2009-01-27,05:37:17
37.417481,110.769399,0,3378,39840.2342592593,2009-01-27,05:37:20
37.417542,110.769379,0,3382,39840.2342824074,2009-01-27,05:37:22
37.417587,110.769396,0,3388,39840.2343055556,2009-01-27,05:37:24
37.417631,110.769432,0,3391,39840.2343287037,2009-01-27,05:37:26
37.417674,110.769471,0,3393,39840.2343518519,2009-01-27,05:37:28
37.416422,110.771497,0,2601,39840.238287037,2009-01-27,05:43:08
37.416462,110.771467,0,2605,39840.2382986111,2009-01-27,05:43:09
37.416495,110.77143,0,2613,39840.2383101852,2009-01-27,05:43:10
37.416525,110.771393,0,2623,39840.2383217593,2009-01-27,05:43:11
37.41655,110.771359,0,2636,39840.2383333333,2009-01-27,05:43:12
37.416611,110.771327,0,2648,39840.2383564815,2009-01-27,05:43:14
37.416669,110.77129,0,2664,39840.2383796296,2009-01-27,05:43:16
37.416722,110.771259,0,2675,39840.2384027778,2009-01-27,05:43:18
37.416771,110.771222,0,2687,39840.2384259259,2009-01-27,05:43:20
37.416814,110.77118,0,2699,39840.2384490741,2009-01-27,05:43:22
37.416854,110.771132,0,2715,39840.2384722222,2009-01-27,05:43:24
37.416891,110.771085,0,2728,39840.2384953704,2009-01-27,05:43:26
37.416922,110.771024,0,2739,39840.2385185185,2009-01-27,05:43:28
37.416954,110.770979,0,2744,39840.2385416667,2009-01-27,05:43:30
37.416989,110.770941,0,2749,39840.2385648148,2009-01-27,05:43:32
37.417023,110.770906,0,2761,39840.238587963,2009-01-27,05:43:34
37.417067,110.770852,0,2773,39840.2386226852,2009-01-27,05:43:37
37.417105,110.770799,0,2782,39840.2386574074,2009-01-27,05:43:40
37.417132,110.77078,0,2797,39840.2387037037,2009-01-27,05:43:44
37.417156,110.77073,0,2817,39840.2387615741,2009-01-27,05:43:49
37.417182,110.7707,0,2831,39840.2387847222,2009-01-27,05:43:51
37.417247,110.770639,0,2857,39840.2388425926,2009-01-27,05:43:56
37.417275,110.770599,0,2871,39840.2388773148,2009-01-27,05:43:59
37.417308,110.770568,0,2887,39840.238912037,2009-01-27,05:44:02
37.417342,110.770532,0,2898,39840.2389467593,2009-01-27,05:44:05
37.417376,110.770485,0,2910,39840.2389814815,2009-01-27,05:44:08
37.417393,110.770441,0,2921,39840.2390046296,2009-01-27,05:44:10
37.417409,110.770385,0,2932,39840.2390277778,2009-01-27,05:44:12
37.417415,110.770331,0,2941,39840.2390509259,2009-01-27,05:44:14
37.417423,110.770253,0,2952,39840.2390856481,2009-01-27,05:44:17
37.417422,110.770212,0,2967,39840.2391203704,2009-01-27,05:44:20
37.417426,110.770171,0,2982,39840.2391782407,2009-01-27,05:44:25
37.417422,110.770135,0,2990,39840.2392361111,2009-01-27,05:44:30
37.417439,110.770068,0,3002,39840.2392939815,2009-01-27,05:44:35
37.417452,110.770039,0,3007,39840.2393518519,2009-01-27,05:44:40
37.417465,110.770081,0,3015,39840.2394097222,2009-01-27,05:44:45
37.417461,110.770119,0,3022,39840.2394675926,2009-01-27,05:44:50
37.417474,110.770095,0,3039,39840.2395138889,2009-01-27,05:44:54
37.417495,110.77009,0,3051,39840.2395717593,2009-01-27,05:44:59
37.417515,110.770093,0,3059,39840.2396296296,2009-01-27,05:45:04
37.417525,110.770076,0,3062,39840.2396875,2009-01-27,05:45:09
37.417533,110.770118,0,3069,39840.2397453704,2009-01-27,05:45:14
37.417513,110.770103,0,3080,39840.2398032407,2009-01-27,05:45:19
37.417517,110.770057,0,3095,39840.2398611111,2009-01-27,05:45:24
37.417516,110.770006,0,3106,39840.2399189815,2009-01-27,05:45:29
37.417487,110.770006,0,3111,39840.2399768519,2009-01-27,05:45:34
37.417499,110.770013,0,3114,39840.2400347222,2009-01-27,05:45:39
37.417496,110.770004,0,3122,39840.2400925926,2009-01-27,05:45:44
37.417513,110.769948,0,3126,39840.240150463,2009-01-27,05:45:49
37.417539,110.769934,0,3127,39840.2402083333,2009-01-27,05:45:54
37.417549,110.769894,0,3130,39840.2402662037,2009-01-27,05:45:59
37.417561,110.769888,0,3135,39840.2403240741,2009-01-27,05:46:04
37.417593,110.769931,0,3131,39840.2403819444,2009-01-27,05:46:09
37.417603,110.76997,0,3118,39840.2404282407,2009-01-27,05:46:13
37.417606,110.770019,0,3105,39840.2404861111,2009-01-27,05:46:18
37.417649,110.770035,0,3095,39840.2405439815,2009-01-27,05:46:23
37.417659,110.77006,0,3086,39840.2406018519,2009-01-27,05:46:28
37.417654,110.770034,0,3088,39840.2406597222,2009-01-27,05:46:33
37.417654,110.769992,0,3092,39840.2407175926,2009-01-27,05:46:38
37.417672,110.76996,0,3085,39840.240775463,2009-01-27,05:46:43
37.41769,110.769944,0,3084,39840.2408333333,2009-01-27,05:46:48
37.417705,110.769935,0,3080,39840.2408912037,2009-01-27,05:46:53
37.417726,110.769914,0,3077,39840.2409490741,2009-01-27,05:46:58
37.417746,110.769872,0,3078,39840.2410069444,2009-01-27,05:47:03
37.41778,110.769856,0,3079,39840.2410648148,2009-01-27,05:47:08
37.417797,110.769861,0,3082,39840.2411226852,2009-01-27,05:47:13
37.417819,110.769888,0,3088,39840.2411805556,2009-01-27,05:47:18
37.417828,110.769865,0,3094,39840.2412384259,2009-01-27,05:47:23
37.417816,110.769866,0,3095,39840.2412962963,2009-01-27,05:47:28
37.417831,110.769867,0,3092,39840.2413541667,2009-01-27,05:47:33
37.417842,110.769855,0,3089,39840.241412037,2009-01-27,05:47:38
37.417822,110.769843,0,3092,39840.2414699074,2009-01-27,05:47:43
37.417809,110.769828,0,3096,39840.2415277778,2009-01-27,05:47:48
37.417796,110.769813,0,3102,39840.2415856481,2009-01-27,05:47:53
37.417794,110.769763,0,3112,39840.2416435185,2009-01-27,05:47:58
37.417784,110.769714,0,3122,39840.2416898148,2009-01-27,05:48:02
37.417782,110.769664,0,3132,39840.2417361111,2009-01-27,05:48:06
37.417792,110.76961,0,3143,39840.2417939815,2009-01-27,05:48:11
37.417801,110.769587,0,3150,39840.2418518519,2009-01-27,05:48:16
37.417805,110.769625,0,3157,39840.2419097222,2009-01-27,05:48:21
37.417797,110.769673,0,3158,39840.2419675926,2009-01-27,05:48:26
37.417799,110.769697,0,3160,39840.242025463,2009-01-27,05:48:31
37.417812,110.769709,0,3156,39840.2420833333,2009-01-27,05:48:36
37.41782,110.769738,0,3148,39840.2421412037,2009-01-27,05:48:41
37.417823,110.769714,0,3136,39840.2421990741,2009-01-27,05:48:46
37.417852,110.769667,0,3130,39840.2422569444,2009-01-27,05:48:51
37.417873,110.769618,0,3121,39840.2423032407,2009-01-27,05:48:55
37.417893,110.769568,0,3111,39840.242349537,2009-01-27,05:48:59
37.417917,110.769557,0,3102,39840.2424074074,2009-01-27,05:49:04
37.417928,110.769569,0,3095,39840.2424652778,2009-01-27,05:49:09
37.417921,110.769538,0,3090,39840.2425231481,2009-01-27,05:49:14
37.417924,110.769522,0,3084,39840.2425810185,2009-01-27,05:49:19
37.41792,110.769533,0,3084,39840.2426388889,2009-01-27,05:49:24
37.417934,110.769559,0,3083,39840.2426967593,2009-01-27,05:49:29
37.417956,110.769568,0,3085,39840.2427546296,2009-01-27,05:49:34
37.417956,110.769568,0,3085,39840.2427893518,2009-01-27,05:49:37
37.417948,110.769573,0,3085,39840.2428125,2009-01-27,05:49:39
37.417964,110.769545,0,3078,39840.2428703704,2009-01-27,05:49:44
37.417991,110.769508,0,3066,39840.2429282407,2009-01-27,05:49:49
37.418023,110.769483,0,3056,39840.242974537,2009-01-27,05:49:53
37.418056,110.76949,0,3043,39840.2430324074,2009-01-27,05:49:58
37.418089,110.769517,0,3030,39840.2430787037,2009-01-27,05:50:02
37.418133,110.769525,0,3018,39840.243125,2009-01-27,05:50:06
37.418177,110.769535,0,3009,39840.2431828704,2009-01-27,05:50:11
37.418198,110.76955,0,3002,39840.2432407407,2009-01-27,05:50:16
37.418222,110.769525,0,2993,39840.2432986111,2009-01-27,05:50:21
37.418242,110.769548,0,2978,39840.2433449074,2009-01-27,05:50:25
37.418272,110.769571,0,2967,39840.2433912037,2009-01-27,05:50:29
37.418317,110.769598,0,2957,39840.2434375,2009-01-27,05:50:33
37.418355,110.769612,0,2946,39840.2434837963,2009-01-27,05:50:37
37.418373,110.769632,0,2938,39840.2435416667,2009-01-27,05:50:42
37.418358,110.769671,0,2951,39840.243587963,2009-01-27,05:50:46
37.418364,110.769675,0,2955,39840.2436458333,2009-01-27,05:50:51
37.418364,110.769675,0,2955,39840.2436805556,2009-01-27,05:50:54
37.418367,110.769669,0,2959,39840.2437037037,2009-01-27,05:50:56
37.416929,110.771926,0,2395,39840.24375,2009-01-27,05:51:00
37.416961,110.771953,0,2380,39840.2437731481,2009-01-27,05:51:02
37.417,110.771978,0,2364,39840.2438078704,2009-01-27,05:51:05
37.417037,110.77199,0,2346,39840.2438425926,2009-01-27,05:51:08
37.417071,110.771981,0,2331,39840.2438773148,2009-01-27,05:51:11
37.417103,110.771968,0,2317,39840.243912037,2009-01-27,05:51:14
37.417141,110.771953,0,2305,39840.2439467593,2009-01-27,05:51:17
37.417183,110.771944,0,2295,39840.2439814815,2009-01-27,05:51:20
37.417225,110.77195,0,2285,39840.2440162037,2009-01-27,05:51:23
37.41727,110.771959,0,2272,39840.2440625,2009-01-27,05:51:27
37.417309,110.771958,0,2263,39840.2440972222,2009-01-27,05:51:30
37.417232,110.771996,0,2274,39840.2441319444,2009-01-27,05:51:33
37.417095,110.771939,0,2295,39840.2441435185,2009-01-27,05:51:34
37.417082,110.771994,0,2292,39840.2441550926,2009-01-27,05:51:35
37.4171,110.772068,0,2288,39840.2441782407,2009-01-27,05:51:37
37.417127,110.772133,0,2285,39840.2442013889,2009-01-27,05:51:39
37.417146,110.772183,0,2281,39840.244224537,2009-01-27,05:51:41
37.417164,110.772229,0,2273,39840.2442708333,2009-01-27,05:51:45
37.417189,110.772278,0,2263,39840.2443287037,2009-01-27,05:51:50
37.417211,110.772299,0,2253,39840.2443865741,2009-01-27,05:51:55
37.417226,110.772366,0,2247,39840.2444444444,2009-01-27,05:52:00
37.417245,110.772393,0,2239,39840.2445023148,2009-01-27,05:52:05
37.41729,110.772425,0,2233,39840.2445486111,2009-01-27,05:52:09
37.417322,110.772468,0,2225,39840.2445949074,2009-01-27,05:52:13
37.417339,110.772449,0,2222,39840.2446527778,2009-01-27,05:52:18
37.417366,110.772494,0,2216,39840.2446875,2009-01-27,05:52:21
37.417407,110.772529,0,2210,39840.2447337963,2009-01-27,05:52:25
37.417447,110.772552,0,2203,39840.2447685185,2009-01-27,05:52:28
37.417478,110.772592,0,2196,39840.2448032407,2009-01-27,05:52:31
37.417519,110.772629,0,2189,39840.244837963,2009-01-27,05:52:34
37.417567,110.772672,0,2183,39840.2448726852,2009-01-27,05:52:37
37.417602,110.772713,0,2179,39840.2448958333,2009-01-27,05:52:39
37.417639,110.772753,0,2175,39840.2449189815,2009-01-27,05:52:41
37.417685,110.772812,0,2168,39840.2449537037,2009-01-27,05:52:44
37.417707,110.772864,0,2163,39840.2450115741,2009-01-27,05:52:49
37.417747,110.772892,0,2156,39840.2450578704,2009-01-27,05:52:53
37.417768,110.772892,0,2148,39840.2451157407,2009-01-27,05:52:58
37.41777,110.772939,0,2139,39840.2451736111,2009-01-27,05:53:03
37.417786,110.772957,0,2130,39840.2452314815,2009-01-27,05:53:08
37.417836,110.772958,0,2123,39840.2452777778,2009-01-27,05:53:12
37.417881,110.772976,0,2117,39840.2453356481,2009-01-27,05:53:17
37.41788,110.772965,0,2111,39840.2453935185,2009-01-27,05:53:22
37.417869,110.772893,0,2107,39840.2454513889,2009-01-27,05:53:27
37.417847,110.772842,0,2105,39840.2454976852,2009-01-27,05:53:31
37.41785,110.772824,0,2104,39840.2455555556,2009-01-27,05:53:36
37.417818,110.772837,0,2105,39840.2456134259,2009-01-27,05:53:41
37.417788,110.772869,0,2108,39840.2456712963,2009-01-27,05:53:46
37.417766,110.772858,0,2113,39840.2457291667,2009-01-27,05:53:51
37.417738,110.772813,0,2119,39840.245787037,2009-01-27,05:53:56
37.417715,110.772766,0,2125,39840.2458449074,2009-01-27,05:54:01
37.417702,110.772789,0,2132,39840.2459027778,2009-01-27,05:54:06
37.417723,110.772779,0,2139,39840.2459606482,2009-01-27,05:54:11
37.417699,110.772757,0,2146,39840.2460185185,2009-01-27,05:54:16
37.417653,110.772764,0,2150,39840.2460532407,2009-01-27,05:54:19
37.417635,110.772814,0,2155,39840.246099537,2009-01-27,05:54:23
37.417626,110.772812,0,2162,39840.2461574074,2009-01-27,05:54:28
37.417594,110.772765,0,2165,39840.2461921296,2009-01-27,05:54:31
37.417562,110.772712,0,2167,39840.2462268519,2009-01-27,05:54:34
37.41753,110.772682,0,2171,39840.2462847222,2009-01-27,05:54:39
37.417496,110.772708,0,2175,39840.2463425926,2009-01-27,05:54:44
37.417481,110.772693,0,2178,39840.246400463,2009-01-27,05:54:49
37.417475,110.772683,0,2181,39840.2464583333,2009-01-27,05:54:54
37.41745,110.772665,0,2181,39840.2465162037,2009-01-27,05:54:59
37.417405,110.772632,0,2180,39840.2465740741,2009-01-27,05:55:04
37.417406,110.772606,0,2180,39840.2466319444,2009-01-27,05:55:09
37.417449,110.772595,0,2179,39840.2466898148,2009-01-27,05:55:14
37.417503,110.77263,0,2177,39840.246724537,2009-01-27,05:55:17
37.417503,110.77263,0,2177,39840.2467592593,2009-01-27,05:55:20
37.4175,110.772635,0,2175,39840.2467824074,2009-01-27,05:55:22
37.417473,110.772643,0,2172,39840.2468402778,2009-01-27,05:55:27
37.417483,110.772667,0,2168,39840.2468981481,2009-01-27,05:55:32
37.417498,110.772689,0,2165,39840.2469560185,2009-01-27,05:55:37
37.417519,110.772703,0,2162,39840.2470138889,2009-01-27,05:55:42
37.417564,110.772734,0,2157,39840.2470717593,2009-01-27,05:55:47
37.417588,110.772787,0,2154,39840.2471180556,2009-01-27,05:55:51
37.417622,110.772846,0,2149,39840.2471643519,2009-01-27,05:55:55
37.417639,110.772897,0,2145,39840.2472106481,2009-01-27,05:55:59
37.417679,110.772907,0,2140,39840.2472685185,2009-01-27,05:56:04
37.417692,110.772945,0,2134,39840.2473263889,2009-01-27,05:56:09
37.417692,110.772945,0,2134,39840.2473611111,2009-01-27,05:56:12
37.417696,110.772952,0,2128,39840.2473842593,2009-01-27,05:56:14
37.41774,110.772949,0,2121,39840.2474421296,2009-01-27,05:56:19
37.417748,110.772963,0,2112,39840.2475,2009-01-27,05:56:24
37.417738,110.772953,0,2102,39840.2475578704,2009-01-27,05:56:29
37.417771,110.772983,0,2095,39840.2476041667,2009-01-27,05:56:33
37.41781,110.773022,0,2089,39840.2476388889,2009-01-27,05:56:36
37.41781,110.773022,0,2089,39840.2476736111,2009-01-27,05:56:39
37.417813,110.773022,0,2080,39840.2476967593,2009-01-27,05:56:41
37.417803,110.773019,0,2069,39840.2477546296,2009-01-27,05:56:46
37.417801,110.773052,0,2065,39840.2478125,2009-01-27,05:56:51
37.417839,110.773083,0,2061,39840.2478587963,2009-01-27,05:56:55
37.417881,110.773115,0,2058,39840.2478935185,2009-01-27,05:56:58
37.417896,110.773105,0,2051,39840.2479513889,2009-01-27,05:57:03
37.41794,110.773132,0,2046,39840.2479976852,2009-01-27,05:57:07
37.417988,110.77316,0,2036,39840.2480555556,2009-01-27,05:57:12
37.418023,110.773204,0,2030,39840.2480902778,2009-01-27,05:57:15
37.418031,110.773214,0,2020,39840.2481481481,2009-01-27,05:57:20
37.418048,110.773227,0,2010,39840.2482060185,2009-01-27,05:57:25
37.41809,110.773244,0,2002,39840.2482523148,2009-01-27,05:57:29
37.418118,110.773221,0,1991,39840.2482986111,2009-01-27,05:57:33
37.418138,110.77323,0,1976,39840.2483564815,2009-01-27,05:57:38
37.418184,110.773254,0,1967,39840.2484143519,2009-01-27,05:57:43
37.418222,110.773289,0,1961,39840.2484722222,2009-01-27,05:57:48
37.418256,110.773269,0,1953,39840.2485300926,2009-01-27,05:57:53
37.418257,110.773229,0,1943,39840.248587963,2009-01-27,05:57:58
37.418262,110.773211,0,1932,39840.2486458333,2009-01-27,05:58:03
37.418282,110.773208,0,1919,39840.2487037037,2009-01-27,05:58:08
37.418314,110.773246,0,1910,39840.24875,2009-01-27,05:58:12
37.418344,110.773287,0,1904,39840.2488078704,2009-01-27,05:58:17
37.418391,110.773303,0,1899,39840.2488425926,2009-01-27,05:58:20
37.418408,110.773289,0,1895,39840.248900463,2009-01-27,05:58:25
37.418429,110.773332,0,1885,39840.2489351852,2009-01-27,05:58:28
37.41847,110.773364,0,1871,39840.2489814815,2009-01-27,05:58:32
37.418507,110.773389,0,1862,39840.2490162037,2009-01-27,05:58:35
37.418527,110.773399,0,1845,39840.2490740741,2009-01-27,05:58:40
37.418562,110.773397,0,1831,39840.2491203704,2009-01-27,05:58:44
37.418604,110.773425,0,1817,39840.2491666667,2009-01-27,05:58:48
37.418625,110.773446,0,1803,39840.249212963,2009-01-27,05:58:52
37.418664,110.773497,0,1794,39840.2492476852,2009-01-27,05:58:55
37.418707,110.77353,0,1781,39840.2492939815,2009-01-27,05:58:59
37.418746,110.773557,0,1771,39840.2493287037,2009-01-27,05:59:02
37.418784,110.773566,0,1759,39840.249375,2009-01-27,05:59:06
37.418802,110.77358,0,1743,39840.2494328704,2009-01-27,05:59:11
37.41883,110.773611,0,1734,39840.2494675926,2009-01-27,05:59:14
37.418867,110.773632,0,1724,39840.2495023148,2009-01-27,05:59:17
37.418905,110.773656,0,1712,39840.2495486111,2009-01-27,05:59:21
37.418946,110.773676,0,1704,39840.2495833333,2009-01-27,05:59:24
37.418965,110.773716,0,1692,39840.2496296296,2009-01-27,05:59:28
37.418994,110.773749,0,1680,39840.2496875,2009-01-27,05:59:33
37.419026,110.773789,0,1669,39840.2497337963,2009-01-27,05:59:37
37.419059,110.773825,0,1658,39840.2497800926,2009-01-27,05:59:41
37.419081,110.773863,0,1644,39840.249837963,2009-01-27,05:59:46
37.419115,110.773865,0,1633,39840.2498958333,2009-01-27,05:59:51
37.419155,110.773886,0,1625,39840.2499305556,2009-01-27,05:59:54
37.419184,110.773888,0,1611,39840.2499884259,2009-01-27,05:59:59
37.419209,110.773914,0,1598,39840.2500462963,2009-01-27,06:00:04
37.419231,110.773945,0,1586,39840.2501041667,2009-01-27,06:00:09
37.419267,110.773951,0,1576,39840.250150463,2009-01-27,06:00:13
37.419307,110.773938,0,1564,39840.2502083333,2009-01-27,06:00:18
37.419343,110.77392,0,1554,39840.2502546296,2009-01-27,06:00:22
37.419373,110.773915,0,1542,39840.2503125,2009-01-27,06:00:27
37.419416,110.773929,0,1534,39840.2503587963,2009-01-27,06:00:31
37.419433,110.773969,0,1525,39840.2504166667,2009-01-27,06:00:36
37.419177,110.773871,0,1509,39840.2549652778,2009-01-27,06:07:09
37.419171,110.773836,0,1511,39840.2550231481,2009-01-27,06:07:14
37.419164,110.773832,0,1512,39840.2550810185,2009-01-27,06:07:19
37.419164,110.773832,0,1512,39840.2551157407,2009-01-27,06:07:22
37.419166,110.773838,0,1513,39840.2551388889,2009-01-27,06:07:24
37.419156,110.773831,0,1514,39840.2551967593,2009-01-27,06:07:29
37.419143,110.77381,0,1514,39840.2552546296,2009-01-27,06:07:34
37.419137,110.77375,0,1515,39840.2553125,2009-01-27,06:07:39
37.419121,110.773705,0,1515,39840.2553703704,2009-01-27,06:07:44
37.4191,110.773695,0,1516,39840.2554282407,2009-01-27,06:07:49
37.419116,110.77375,0,1516,39840.2554398148,2009-01-27,06:07:50
37.419107,110.773738,0,1517,39840.2554976852,2009-01-27,06:07:55
37.419068,110.773773,0,1520,39840.2555439815,2009-01-27,06:07:59
37.419018,110.77375,0,1520,39840.2556018519,2009-01-27,06:08:04
37.418969,110.773802,0,1522,39840.2556597222,2009-01-27,06:08:09
37.418949,110.773873,0,1526,39840.2556944444,2009-01-27,06:08:12
37.418936,110.773896,0,1527,39840.2557523148,2009-01-27,06:08:17
37.41896,110.773957,0,1527,39840.2557986111,2009-01-27,06:08:21
37.418953,110.774024,0,1527,39840.2558449074,2009-01-27,06:08:25
37.418949,110.774038,0,1527,39840.2559027778,2009-01-27,06:08:30
37.418974,110.774035,0,1526,39840.2559606481,2009-01-27,06:08:35
37.419039,110.774016,0,1526,39840.2560185185,2009-01-27,06:08:40
37.419071,110.773952,0,1525,39840.2560763889,2009-01-27,06:08:45
37.419066,110.773895,0,1525,39840.2561111111,2009-01-27,06:08:48
37.419042,110.773848,0,1528,39840.2561458333,2009-01-27,06:08:51
37.419025,110.773847,0,1529,39840.2562037037,2009-01-27,06:08:56
37.419015,110.77384,0,1529,39840.2562615741,2009-01-27,06:09:01
37.418915,110.77381,0,1529,39840.2563078704,2009-01-27,06:09:05
37.418943,110.773759,0,1529,39840.2563194444,2009-01-27,06:09:06
37.41888,110.773788,0,1541,39840.2563773148,2009-01-27,06:09:11
37.418837,110.773845,0,1549,39840.2563888889,2009-01-27,06:09:12
37.418838,110.773781,0,1550,39840.2564236111,2009-01-27,06:09:15
37.418799,110.773803,0,1552,39840.2564814815,2009-01-27,06:09:20
37.418779,110.773775,0,1552,39840.2565393519,2009-01-27,06:09:25
37.418779,110.773775,0,1552,39840.2565740741,2009-01-27,06:09:28
37.418774,110.773771,0,1552,39840.2565972222,2009-01-27,06:09:30
37.418786,110.773777,0,1554,39840.2566550926,2009-01-27,06:09:35
37.418726,110.773772,0,1559,39840.2567013889,2009-01-27,06:09:39
37.418727,110.773827,0,1564,39840.256712963,2009-01-27,06:09:40
37.418725,110.773851,0,1559,39840.2567708333,2009-01-27,06:09:45
37.418636,110.773784,0,1565,39840.2567939815,2009-01-27,06:09:47
37.418552,110.773693,0,1572,39840.2568055556,2009-01-27,06:09:48
37.418497,110.773693,0,1577,39840.2568171296,2009-01-27,06:09:49
37.418451,110.773695,0,1581,39840.2568287037,2009-01-27,06:09:50
37.418421,110.773647,0,1580,39840.2568865741,2009-01-27,06:09:55
37.418421,110.773647,0,1580,39840.2569212963,2009-01-27,06:09:58
37.418414,110.773639,0,1579,39840.2569444444,2009-01-27,06:10:00
37.418375,110.7736,0,1581,39840.2569907407,2009-01-27,06:10:04
37.418296,110.773567,0,1585,39840.2570138889,2009-01-27,06:10:06
37.418233,110.773545,0,1588,39840.257037037,2009-01-27,06:10:08
37.418155,110.773513,0,1593,39840.2570601852,2009-01-27,06:10:10
37.418102,110.773496,0,1596,39840.2570833333,2009-01-27,06:10:12
37.418051,110.773486,0,1604,39840.2571064815,2009-01-27,06:10:14
37.417992,110.773463,0,1610,39840.2571296296,2009-01-27,06:10:16
37.417934,110.773434,0,1613,39840.2571643519,2009-01-27,06:10:19
37.417889,110.773412,0,1614,39840.2572106481,2009-01-27,06:10:23
37.417887,110.773399,0,1614,39840.2572685185,2009-01-27,06:10:28
37.417908,110.773357,0,1614,39840.2573263889,2009-01-27,06:10:33
37.417914,110.773297,0,1614,39840.2573726852,2009-01-27,06:10:37
37.417914,110.773237,0,1613,39840.2574074074,2009-01-27,06:10:40
37.417899,110.773169,0,1613,39840.2574421296,2009-01-27,06:10:43
37.417879,110.773117,0,1612,39840.2574652778,2009-01-27,06:10:45
37.349412,110.73659,0,2116,39840.2694444444,2009-01-27,06:28:00
37.349417,110.736598,0,2096,39840.2694560185,2009-01-27,06:28:01
37.349351,110.736638,0,2129,39840.2694675926,2009-01-27,06:28:02
37.349279,110.736689,0,2165,39840.2694791667,2009-01-27,06:28:03
37.349174,110.736772,0,2221,39840.2694907407,2009-01-27,06:28:04
37.349114,110.736809,0,2251,39840.2695023148,2009-01-27,06:28:05
37.349071,110.736826,0,2269,39840.2695138889,2009-01-27,06:28:06
37.349029,110.736831,0,2287,39840.269525463,2009-01-27,06:28:07
37.348977,110.736851,0,2317,39840.269537037,2009-01-27,06:28:08
37.348947,110.736862,0,2330,39840.2695486111,2009-01-27,06:28:09
37.348917,110.736872,0,2342,39840.2695601852,2009-01-27,06:28:10
37.348872,110.736852,0,2352,39840.2695833333,2009-01-27,06:28:12
37.348836,110.736891,0,2377,39840.2695949074,2009-01-27,06:28:13
37.348785,110.736943,0,2417,39840.2696064815,2009-01-27,06:28:14
37.348763,110.736972,0,2437,39840.2696180556,2009-01-27,06:28:15
37.348736,110.737003,0,2460,39840.2696296296,2009-01-27,06:28:16
37.348698,110.737039,0,2486,39840.2696412037,2009-01-27,06:28:17
37.348668,110.737075,0,2506,39840.2696527778,2009-01-27,06:28:18
37.348679,110.737119,0,2495,39840.2696875,2009-01-27,06:28:21
37.34866,110.737166,0,2508,39840.2697337963,2009-01-27,06:28:25
37.348636,110.737185,0,2526,39840.2697800926,2009-01-27,06:28:29
37.348595,110.737152,0,2540,39840.2698148148,2009-01-27,06:28:32
37.348536,110.737098,0,2549,39840.269837963,2009-01-27,06:28:34
37.334982,110.729144,0,1649,39840.2712268519,2009-01-27,06:30:34
37.347586,110.736331,0,1696,39840.271412037,2009-01-27,06:30:50
37.347629,110.736378,0,1703,39840.2714467593,2009-01-27,06:30:53
37.347666,110.73641,0,1709,39840.2714699074,2009-01-27,06:30:55
37.347709,110.736423,0,1716,39840.2714930556,2009-01-27,06:30:57
37.347775,110.736437,0,1724,39840.2715162037,2009-01-27,06:30:59
37.347837,110.736469,0,1729,39840.2715393519,2009-01-27,06:31:01
37.347895,110.736513,0,1723,39840.2715625,2009-01-27,06:31:03
37.347947,110.736554,0,1722,39840.2715856481,2009-01-27,06:31:05
37.34798,110.736597,0,1720,39840.2716087963,2009-01-27,06:31:07
37.348027,110.736634,0,1718,39840.2716319444,2009-01-27,06:31:09
37.345921,110.734897,0,1520,39840.2730671296,2009-01-27,06:33:13
37.345873,110.734849,0,1520,39840.2730787037,2009-01-27,06:33:14
37.345931,110.734813,0,1517,39840.273125,2009-01-27,06:33:18
37.346055,110.734926,0,1539,39840.2731481481,2009-01-27,06:33:20
37.346056,110.734993,0,1546,39840.2731597222,2009-01-27,06:33:21
37.346215,110.735073,0,1558,39840.2731712963,2009-01-27,06:33:22
37.346243,110.735084,0,1559,39840.2732291667,2009-01-27,06:33:27
37.346248,110.735095,0,1559,39840.273287037,2009-01-27,06:33:32
37.346247,110.735076,0,1559,39840.2733449074,2009-01-27,06:33:37
37.346296,110.735085,0,1557,39840.2733912037,2009-01-27,06:33:41
37.346343,110.735134,0,1566,39840.2734027778,2009-01-27,06:33:42
37.346853,110.734942,0,1563,39840.2734259259,2009-01-27,06:33:44
37.3469,110.735118,0,1554,39840.2734490741,2009-01-27,06:33:46
37.347157,110.735314,0,1581,39840.2734606481,2009-01-27,06:33:47
37.347257,110.735442,0,1588,39840.2734722222,2009-01-27,06:33:48
37.347333,110.735545,0,1596,39840.2734837963,2009-01-27,06:33:49
37.347382,110.735587,0,1602,39840.2734953704,2009-01-27,06:33:50
37.347427,110.735619,0,1612,39840.2735069444,2009-01-27,06:33:51
37.34747,110.73565,0,1618,39840.2735185185,2009-01-27,06:33:52
37.34756,110.735695,0,1625,39840.2735416667,2009-01-27,06:33:54
37.347611,110.735727,0,1630,39840.2735532407,2009-01-27,06:33:55
37.347678,110.73578,0,1636,39840.2735763889,2009-01-27,06:33:57
37.347724,110.735812,0,1641,39840.273587963,2009-01-27,06:33:58
37.347774,110.735842,0,1645,39840.273599537,2009-01-27,06:33:59
37.347858,110.735875,0,1652,39840.2736226852,2009-01-27,06:34:01
37.349112,110.736634,0,1793,39840.2736921296,2009-01-27,06:34:07
37.349254,110.736663,0,1799,39840.2737152778,2009-01-27,06:34:09
37.349307,110.736614,0,1826,39840.2737268518,2009-01-27,06:34:10
37.349326,110.736674,0,1839,39840.27375,2009-01-27,06:34:12
37.349355,110.736623,0,1834,39840.2737962963,2009-01-27,06:34:16
37.34935,110.736679,0,1841,39840.2738194444,2009-01-27,06:34:18
37.349389,110.736684,0,1835,39840.2738773148,2009-01-27,06:34:23
37.349434,110.736703,0,1835,39840.2739351852,2009-01-27,06:34:28
37.349457,110.736671,0,1848,39840.2739930556,2009-01-27,06:34:33
37.349465,110.736664,0,1867,39840.2740162037,2009-01-27,06:34:35
37.349453,110.7366,0,1889,39840.2740509259,2009-01-27,06:34:38
37.349453,110.7366,0,1889,39840.2740625,2009-01-27,06:34:39
37.349452,110.736608,0,1907,39840.2740856481,2009-01-27,06:34:41
37.349469,110.736595,0,1922,39840.2741435185,2009-01-27,06:34:46
37.349485,110.736591,0,1938,39840.2741782407,2009-01-27,06:34:49
37.349487,110.736607,0,1967,39840.274212963,2009-01-27,06:34:52
37.349485,110.736626,0,1990,39840.2742361111,2009-01-27,06:34:54
37.349501,110.736637,0,2006,39840.2742708333,2009-01-27,06:34:57
37.349504,110.736606,0,2025,39840.2743171296,2009-01-27,06:35:01
37.349487,110.736572,0,2041,39840.2743634259,2009-01-27,06:35:05
37.349477,110.736578,0,2059,39840.2743981481,2009-01-27,06:35:08
37.349477,110.736578,0,2059,39840.2744328704,2009-01-27,06:35:11
37.349472,110.736573,0,2072,39840.2744560185,2009-01-27,06:35:13
37.349478,110.736563,0,2092,39840.2745023148,2009-01-27,06:35:17
37.349497,110.736567,0,2111,39840.2745486111,2009-01-27,06:35:21
37.349485,110.736595,0,2127,39840.2745833333,2009-01-27,06:35:24
37.349501,110.736637,0,2141,39840.2746296296,2009-01-27,06:35:28
37.349534,110.736653,0,2154,39840.2746759259,2009-01-27,06:35:32
37.349559,110.736678,0,2166,39840.2747106481,2009-01-27,06:35:35
37.349575,110.736694,0,2181,39840.2747569444,2009-01-27,06:35:39
37.349582,110.736726,0,2195,39840.2748032407,2009-01-27,06:35:43
37.349565,110.736738,0,2206,39840.2748611111,2009-01-27,06:35:48
37.349545,110.736798,0,2214,39840.2749074074,2009-01-27,06:35:52
37.349548,110.736858,0,2221,39840.2749652778,2009-01-27,06:35:57
37.349523,110.736899,0,2223,39840.2750231481,2009-01-27,06:36:02
37.349516,110.736962,0,2220,39840.2750810185,2009-01-27,06:36:07
37.349498,110.736999,0,2216,39840.2751388889,2009-01-27,06:36:12
37.349498,110.736999,0,2216,39840.2751736111,2009-01-27,06:36:15
37.34949,110.736995,0,2215,39840.2751967593,2009-01-27,06:36:17
37.349448,110.736973,0,2211,39840.2752430556,2009-01-27,06:36:21
37.349403,110.73699,0,2209,39840.2752893518,2009-01-27,06:36:25
37.349352,110.736983,0,2212,39840.2753472222,2009-01-27,06:36:30
37.349381,110.737001,0,2214,39840.2754050926,2009-01-27,06:36:35
37.34942,110.737008,0,2215,39840.275462963,2009-01-27,06:36:40
37.34947,110.737012,0,2213,39840.2755092593,2009-01-27,06:36:44
37.349521,110.736986,0,2211,39840.2755555556,2009-01-27,06:36:48
37.349543,110.736963,0,2209,39840.2756134259,2009-01-27,06:36:53
37.349573,110.736969,0,2206,39840.2756712963,2009-01-27,06:36:58
37.349603,110.737001,0,2203,39840.2757291667,2009-01-27,06:37:03
37.34962,110.737062,0,2201,39840.275775463,2009-01-27,06:37:07
37.349621,110.737147,0,2200,39840.2758333333,2009-01-27,06:37:12
37.34963,110.737208,0,2197,39840.2758796296,2009-01-27,06:37:16
37.349642,110.737279,0,2194,39840.2759259259,2009-01-27,06:37:20
37.34968,110.737329,0,2191,39840.2759722222,2009-01-27,06:37:24
37.349463,110.736671,0,2276,39840.2809027778,2009-01-27,06:44:30
37.349475,110.736876,0,2283,39840.2809490741,2009-01-27,06:44:34
37.349484,110.736934,0,2285,39840.2809722222,2009-01-27,06:44:36
37.349499,110.737001,0,2280,39840.2809837963,2009-01-27,06:44:37
37.349507,110.737095,0,2270,39840.2809953704,2009-01-27,06:44:38
37.34955,110.737214,0,2260,39840.2810069444,2009-01-27,06:44:39
37.349506,110.737076,0,2276,39840.2810185185,2009-01-27,06:44:40
37.349555,110.737235,0,2259,39840.2810300926,2009-01-27,06:44:41
37.349575,110.737284,0,2253,39840.2810416667,2009-01-27,06:44:42
37.349539,110.737246,0,2274,39840.281099537,2009-01-27,06:44:47
37.349512,110.737181,0,2288,39840.2811226852,2009-01-27,06:44:49
37.349488,110.73712,0,2298,39840.2811342593,2009-01-27,06:44:50
37.349503,110.737169,0,2279,39840.2811574074,2009-01-27,06:44:52
37.349521,110.737225,0,2265,39840.2811689815,2009-01-27,06:44:53
37.349547,110.737276,0,2252,39840.2811805556,2009-01-27,06:44:54
37.349571,110.737306,0,2240,39840.2812037037,2009-01-27,06:44:56
37.349586,110.737302,0,2247,39840.2812615741,2009-01-27,06:45:01
37.34958,110.73729,0,2254,39840.2813194444,2009-01-27,06:45:06
37.349567,110.737276,0,2256,39840.2813773148,2009-01-27,06:45:11
37.349594,110.737306,0,2258,39840.2814351852,2009-01-27,06:45:16
37.349611,110.737359,0,2262,39840.2814930556,2009-01-27,06:45:21
37.349631,110.73743,0,2257,39840.2815162037,2009-01-27,06:45:23
37.349641,110.737503,0,2252,39840.2815509259,2009-01-27,06:45:26
37.349634,110.737562,0,2253,39840.2815856481,2009-01-27,06:45:29
37.349621,110.737538,0,2244,39840.2816435185,2009-01-27,06:45:34
37.349598,110.737505,0,2246,39840.2817013889,2009-01-27,06:45:39
37.349591,110.73748,0,2248,39840.2817592593,2009-01-27,06:45:44
37.349574,110.73742,0,2248,39840.2818055556,2009-01-27,06:45:48
37.349565,110.737347,0,2249,39840.2818518518,2009-01-27,06:45:52
37.349565,110.737291,0,2252,39840.281875,2009-01-27,06:45:54
37.349527,110.737241,0,2261,39840.2818981481,2009-01-27,06:45:56
37.349486,110.737164,0,2270,39840.2819328704,2009-01-27,06:45:59
37.349472,110.737133,0,2275,39840.2819907407,2009-01-27,06:46:04
37.349473,110.737124,0,2274,39840.2820486111,2009-01-27,06:46:09
37.349458,110.737058,0,2278,39840.2820717593,2009-01-27,06:46:11
37.349609,110.736812,0,2295,39840.2869907407,2009-01-27,06:53:16
37.34961,110.73676,0,2295,39840.2870486111,2009-01-27,06:53:21
37.34959,110.736709,0,2298,39840.2870717593,2009-01-27,06:53:23
37.349569,110.736656,0,2299,39840.2871296296,2009-01-27,06:53:28
37.349525,110.736627,0,2300,39840.2871875,2009-01-27,06:53:33
37.349493,110.736641,0,2303,39840.2872453704,2009-01-27,06:53:38
37.349466,110.736587,0,2305,39840.2872800926,2009-01-27,06:53:41
37.349436,110.736534,0,2311,39840.2873148148,2009-01-27,06:53:44
37.349395,110.736542,0,2311,39840.2873726852,2009-01-27,06:53:49
37.349382,110.736551,0,2311,39840.2874305556,2009-01-27,06:53:54
37.349368,110.736554,0,2311,39840.2874884259,2009-01-27,06:53:59
37.349372,110.736527,0,2311,39840.2875462963,2009-01-27,06:54:04
37.34939,110.736488,0,2310,39840.2876041667,2009-01-27,06:54:09
37.34939,110.73647,0,2309,39840.287662037,2009-01-27,06:54:14
37.349392,110.73647,0,2309,39840.2877199074,2009-01-27,06:54:19
37.349397,110.736473,0,2309,39840.2877777778,2009-01-27,06:54:24
37.349397,110.736473,0,2309,39840.2878125,2009-01-27,06:54:27
37.349394,110.736466,0,2309,39840.2878356481,2009-01-27,06:54:29
37.349389,110.736475,0,2309,39840.2878935185,2009-01-27,06:54:34
37.349375,110.736475,0,2309,39840.2879513889,2009-01-27,06:54:39
37.349366,110.736497,0,2309,39840.2880092593,2009-01-27,06:54:44
37.349376,110.736547,0,2308,39840.2880671296,2009-01-27,06:54:49
37.349366,110.736591,0,2308,39840.288125,2009-01-27,06:54:54
37.349338,110.736621,0,2308,39840.2881828704,2009-01-27,06:54:59
37.349293,110.73663,0,2308,39840.2882291667,2009-01-27,06:55:03
37.349239,110.73665,0,2307,39840.288287037,2009-01-27,06:55:08
37.349221,110.736683,0,2307,39840.2883449074,2009-01-27,06:55:13
37.349202,110.736713,0,2306,39840.2884027778,2009-01-27,06:55:18
37.349149,110.736724,0,2305,39840.2884375,2009-01-27,06:55:21
37.34911,110.736739,0,2303,39840.2884953704,2009-01-27,06:55:26
37.349081,110.736766,0,2303,39840.2885532407,2009-01-27,06:55:31
37.349036,110.7368,0,2302,39840.288587963,2009-01-27,06:55:34
37.34901,110.736832,0,2299,39840.2886458333,2009-01-27,06:55:39
37.348998,110.736849,0,2297,39840.2887037037,2009-01-27,06:55:44
37.348948,110.737002,0,2286,39840.3086805556,2009-01-27,07:24:30
37.348891,110.736852,0,2298,39840.3087037037,2009-01-27,07:24:32
37.348901,110.736775,0,2299,39840.3087152778,2009-01-27,07:24:33
37.348971,110.736826,0,2299,39840.3087268519,2009-01-27,07:24:34
37.349059,110.736848,0,2299,39840.3087384259,2009-01-27,07:24:35
37.349062,110.736833,0,2320,39840.3087615741,2009-01-27,07:24:37
37.349056,110.736841,0,2339,39840.3087847222,2009-01-27,07:24:39
37.349038,110.736867,0,2323,39840.3088078704,2009-01-27,07:24:41
37.349002,110.736894,0,2315,39840.3088657407,2009-01-27,07:24:46
37.348986,110.736936,0,2303,39840.308912037,2009-01-27,07:24:50
37.348998,110.736968,0,2300,39840.3089699074,2009-01-27,07:24:55
37.349,110.73699,0,2297,39840.3090277778,2009-01-27,07:25:00
37.34897,110.737036,0,2301,39840.3090740741,2009-01-27,07:25:04
37.348966,110.737062,0,2305,39840.3091319444,2009-01-27,07:25:09
37.348966,110.737062,0,2305,39840.3091666667,2009-01-27,07:25:12
37.348958,110.737058,0,2305,39840.3091898148,2009-01-27,07:25:14
37.348963,110.737081,0,2299,39840.3092476852,2009-01-27,07:25:19
37.348976,110.737096,0,2298,39840.3093055556,2009-01-27,07:25:24
37.348989,110.737143,0,2298,39840.3093634259,2009-01-27,07:25:29
37.348956,110.737084,0,2301,39840.309525463,2009-01-27,07:25:43
37.348864,110.736996,0,2266,39840.3095486111,2009-01-27,07:25:45
37.348906,110.736944,0,2290,39840.3095717593,2009-01-27,07:25:47
37.348926,110.736934,0,2305,39840.3095833333,2009-01-27,07:25:48
37.348936,110.736945,0,2287,39840.3096412037,2009-01-27,07:25:53
37.348928,110.736975,0,2285,39840.3096990741,2009-01-27,07:25:58
37.348902,110.736992,0,2283,39840.3097569444,2009-01-27,07:26:03
37.348901,110.736975,0,2276,39840.3098148148,2009-01-27,07:26:08
37.348912,110.737005,0,2273,39840.3098726852,2009-01-27,07:26:13
37.348912,110.737005,0,2273,39840.3099074074,2009-01-27,07:26:16
37.348918,110.737008,0,2274,39840.3099305556,2009-01-27,07:26:18
37.348957,110.736971,0,2280,39840.3099768519,2009-01-27,07:26:22
37.34898,110.736939,0,2296,39840.31,2009-01-27,07:26:24
37.349016,110.736904,0,2313,39840.3100347222,2009-01-27,07:26:27
37.349056,110.73688,0,2308,39840.3100925926,2009-01-27,07:26:32
37.349079,110.736835,0,2308,39840.310150463,2009-01-27,07:26:37
37.349037,110.736841,0,2296,39840.3101967593,2009-01-27,07:26:41
37.349001,110.73684,0,2298,39840.3102546296,2009-01-27,07:26:46
37.34895,110.73683,0,2298,39840.3103125,2009-01-27,07:26:51
37.349154,110.736683,0,2034,39840.3141203704,2009-01-27,07:32:20
37.349018,110.736837,0,2085,39840.3141319444,2009-01-27,07:32:21
37.348742,110.736982,0,2118,39840.3141435185,2009-01-27,07:32:22
37.348703,110.736996,0,2156,39840.3141550926,2009-01-27,07:32:23
37.348714,110.736918,0,2189,39840.3141666667,2009-01-27,07:32:24
37.34868,110.736838,0,2255,39840.3141782407,2009-01-27,07:32:25
37.348603,110.736829,0,2273,39840.3141898148,2009-01-27,07:32:26
37.348578,110.736836,0,2282,39840.3142476852,2009-01-27,07:32:31
37.348578,110.736836,0,2282,39840.3142824074,2009-01-27,07:32:34
37.348581,110.736832,0,2283,39840.3143055556,2009-01-27,07:32:36
37.348726,110.736957,0,2311,39840.3143402778,2009-01-27,07:32:39
37.348963,110.736952,0,2320,39840.3143518518,2009-01-27,07:32:40
37.3489,110.736844,0,2322,39840.314375,2009-01-27,07:32:42
37.348945,110.73689,0,2322,39840.3143981481,2009-01-27,07:32:44
37.348972,110.736887,0,2307,39840.3144560185,2009-01-27,07:32:49
37.348935,110.736863,0,2300,39840.3144675926,2009-01-27,07:32:50
37.348913,110.736883,0,2302,39840.314525463,2009-01-27,07:32:55
37.348967,110.736935,0,2291,39840.3145486111,2009-01-27,07:32:57
37.348977,110.736947,0,2274,39840.3146064815,2009-01-27,07:33:02
37.348927,110.736924,0,2271,39840.3146527778,2009-01-27,07:33:06
37.34892,110.73691,0,2260,39840.3147106481,2009-01-27,07:33:11
37.348916,110.736905,0,2259,39840.3147685185,2009-01-27,07:33:16
37.348915,110.736901,0,2259,39840.3148263889,2009-01-27,07:33:21
37.348915,110.736901,0,2259,39840.3148611111,2009-01-27,07:33:24
37.34891,110.736908,0,2259,39840.3148842593,2009-01-27,07:33:26
37.348888,110.7369,0,2259,39840.3149421296,2009-01-27,07:33:31
37.348901,110.736899,0,2254,39840.315,2009-01-27,07:33:36
37.348896,110.736863,0,2253,39840.3150578704,2009-01-27,07:33:41
37.348892,110.736829,0,2259,39840.3151157407,2009-01-27,07:33:46
37.348891,110.73681,0,2263,39840.3151736111,2009-01-27,07:33:51
37.348918,110.736794,0,2268,39840.3152314815,2009-01-27,07:33:56
37.348941,110.736807,0,2268,39840.3152893518,2009-01-27,07:34:01
37.348941,110.736807,0,2268,39840.3153240741,2009-01-27,07:34:04
37.348943,110.736812,0,2280,39840.3153472222,2009-01-27,07:34:06
37.348915,110.736853,0,2290,39840.3154050926,2009-01-27,07:34:11
37.348933,110.736893,0,2293,39840.315462963,2009-01-27,07:34:16
37.348913,110.736907,0,2294,39840.3155208333,2009-01-27,07:34:21
37.348949,110.736929,0,2291,39840.3155787037,2009-01-27,07:34:26
37.348959,110.736904,0,2288,39840.3156365741,2009-01-27,07:34:31
37.348965,110.736898,0,2286,39840.3156944444,2009-01-27,07:34:36
37.348965,110.736898,0,2286,39840.3157291667,2009-01-27,07:34:39
37.348967,110.7369,0,2286,39840.3157523148,2009-01-27,07:34:41
37.348973,110.736888,0,2280,39840.3158101852,2009-01-27,07:34:46
37.348967,110.736866,0,2275,39840.3158680556,2009-01-27,07:34:51
37.348961,110.736856,0,2274,39840.3159259259,2009-01-27,07:34:56
37.34894,110.736834,0,2272,39840.3159837963,2009-01-27,07:35:01
37.348976,110.736832,0,2269,39840.3160416667,2009-01-27,07:35:06
37.348976,110.736832,0,2269,39840.3160763889,2009-01-27,07:35:09
37.34898,110.73684,0,2271,39840.316099537,2009-01-27,07:35:11
37.34897,110.736835,0,2271,39840.3161574074,2009-01-27,07:35:16
37.348975,110.736814,0,2269,39840.3162152778,2009-01-27,07:35:21
37.348976,110.736783,0,2268,39840.3162731482,2009-01-27,07:35:26
37.34898,110.736816,0,2271,39840.3163310185,2009-01-27,07:35:31
37.348938,110.736787,0,2273,39840.3163773148,2009-01-27,07:35:35
37.348919,110.736772,0,2272,39840.3164351852,2009-01-27,07:35:40
37.348932,110.73678,0,2269,39840.3164930556,2009-01-27,07:35:45
37.348975,110.736819,0,2268,39840.3165277778,2009-01-27,07:35:48
37.348984,110.736844,0,2266,39840.3165856482,2009-01-27,07:35:53
37.348959,110.736862,0,2266,39840.3166435185,2009-01-27,07:35:58
37.348911,110.736887,0,2267,39840.3166782407,2009-01-27,07:36:01
37.349033,110.736664,0,2393,39840.3169212963,2009-01-27,07:36:22
37.349069,110.73681,0,2280,39840.3169328704,2009-01-27,07:36:23
37.349176,110.736843,0,2283,39840.3169444444,2009-01-27,07:36:24
37.349287,110.736575,0,2288,39840.3202430556,2009-01-27,07:41:09
37.349326,110.736543,0,2287,39840.3203009259,2009-01-27,07:41:14
37.349368,110.736505,0,2282,39840.3203587963,2009-01-27,07:41:19
37.349356,110.736449,0,2280,39840.3204166667,2009-01-27,07:41:24
37.349367,110.736387,0,2279,39840.320474537,2009-01-27,07:41:29
37.34937,110.736325,0,2280,39840.3205324074,2009-01-27,07:41:34
37.349373,110.736273,0,2281,39840.3205902778,2009-01-27,07:41:39
37.349384,110.736217,0,2282,39840.3206481481,2009-01-27,07:41:44
37.349376,110.736157,0,2281,39840.3206944444,2009-01-27,07:41:48
37.349373,110.736097,0,2276,39840.3207291667,2009-01-27,07:41:51
37.34936,110.73604,0,2274,39840.3207638889,2009-01-27,07:41:54
37.349369,110.735982,0,2274,39840.3208101852,2009-01-27,07:41:58
37.349379,110.735929,0,2272,39840.3208680556,2009-01-27,07:42:03
37.349371,110.735864,0,2270,39840.3209143518,2009-01-27,07:42:07
37.349388,110.735804,0,2269,39840.3209606481,2009-01-27,07:42:11
37.349398,110.735752,0,2266,39840.3210185185,2009-01-27,07:42:16
37.34943,110.735702,0,2265,39840.3210763889,2009-01-27,07:42:21
37.349446,110.735665,0,2265,39840.3211342593,2009-01-27,07:42:26
37.349438,110.735598,0,2266,39840.3211805556,2009-01-27,07:42:30
37.349446,110.735537,0,2266,39840.3212384259,2009-01-27,07:42:35
37.349485,110.735492,0,2265,39840.3212962963,2009-01-27,07:42:40
37.349491,110.73545,0,2264,39840.3213541667,2009-01-27,07:42:45
37.349484,110.735422,0,2262,39840.321412037,2009-01-27,07:42:50
37.349455,110.735405,0,2259,39840.3214699074,2009-01-27,07:42:55
37.349417,110.735387,0,2257,39840.3215277778,2009-01-27,07:43:00
37.34937,110.735353,0,2255,39840.3215740741,2009-01-27,07:43:04
37.349327,110.735321,0,2253,39840.3216203704,2009-01-27,07:43:08
37.349279,110.735285,0,2251,39840.3216666667,2009-01-27,07:43:12
37.34925,110.735262,0,2248,39840.321724537,2009-01-27,07:43:17
37.349218,110.735249,0,2246,39840.3217824074,2009-01-27,07:43:22
37.349183,110.735286,0,2246,39840.3218055556,2009-01-27,07:43:24
37.349148,110.735325,0,2245,39840.3218287037,2009-01-27,07:43:26
37.349114,110.735373,0,2244,39840.321875,2009-01-27,07:43:30
37.349076,110.73541,0,2242,39840.3219328704,2009-01-27,07:43:35
37.349036,110.735439,0,2241,39840.3219791667,2009-01-27,07:43:39
37.349001,110.735489,0,2240,39840.322025463,2009-01-27,07:43:43
37.348968,110.735539,0,2239,39840.3220601852,2009-01-27,07:43:46
37.348924,110.735594,0,2238,39840.3220949074,2009-01-27,07:43:49
37.348889,110.735634,0,2238,39840.3221180556,2009-01-27,07:43:51
37.348836,110.735692,0,2237,39840.3221527778,2009-01-27,07:43:54
37.348805,110.735734,0,2236,39840.3221875,2009-01-27,07:43:57
37.348777,110.735777,0,2235,39840.3222453704,2009-01-27,07:44:02
37.348742,110.735762,0,2235,39840.3223032407,2009-01-27,07:44:07
37.348685,110.735746,0,2234,39840.322349537,2009-01-27,07:44:11
37.349417,110.735773,0,2231,39840.3239351852,2009-01-27,07:46:28
37.349384,110.73562,0,2263,39840.3239467593,2009-01-27,07:46:29
37.349356,110.735531,0,2353,39840.3239583333,2009-01-27,07:46:30
37.349385,110.735582,0,2340,39840.3239699074,2009-01-27,07:46:31
37.349392,110.735549,0,2311,39840.3239930556,2009-01-27,07:46:33
37.34944,110.735553,0,2303,39840.3240277778,2009-01-27,07:46:36
37.349407,110.735538,0,2293,39840.3240740741,2009-01-27,07:46:40
37.349387,110.735553,0,2285,39840.3241319444,2009-01-27,07:46:45
37.349402,110.735562,0,2301,39840.3241550926,2009-01-27,07:46:47
37.349392,110.735586,0,2301,39840.324212963,2009-01-27,07:46:52
37.349387,110.735612,0,2291,39840.3242708333,2009-01-27,07:46:57
37.349398,110.73562,0,2289,39840.3243287037,2009-01-27,07:47:02
37.349397,110.735605,0,2288,39840.3243865741,2009-01-27,07:47:07
37.349369,110.73563,0,2287,39840.3244444444,2009-01-27,07:47:12
37.349364,110.735678,0,2284,39840.3245023148,2009-01-27,07:47:17
37.349365,110.735706,0,2283,39840.3245601852,2009-01-27,07:47:22
37.349373,110.735744,0,2285,39840.3246180556,2009-01-27,07:47:27
37.349354,110.735764,0,2286,39840.3246759259,2009-01-27,07:47:32
37.34933,110.735811,0,2285,39840.3247337963,2009-01-27,07:47:37
37.349331,110.735861,0,2284,39840.3247916667,2009-01-27,07:47:42
37.349315,110.73591,0,2284,39840.324849537,2009-01-27,07:47:47
37.349284,110.735965,0,2285,39840.3248958333,2009-01-27,07:47:51
37.349279,110.736025,0,2286,39840.3249537037,2009-01-27,07:47:56
37.349285,110.736052,0,2284,39840.3250115741,2009-01-27,07:48:01
37.349285,110.7361,0,2284,39840.3250694444,2009-01-27,07:48:06
37.349276,110.736157,0,2283,39840.3251273148,2009-01-27,07:48:11
37.349277,110.736227,0,2284,39840.3251736111,2009-01-27,07:48:15
37.349279,110.736265,0,2282,39840.3252314815,2009-01-27,07:48:20
37.349295,110.736297,0,2281,39840.3252893519,2009-01-27,07:48:25
37.349312,110.736356,0,2281,39840.3253472222,2009-01-27,07:48:30
37.349332,110.736405,0,2280,39840.3254050926,2009-01-27,07:48:35
37.349355,110.736456,0,2281,39840.325462963,2009-01-27,07:48:40
37.349365,110.736498,0,2281,39840.3255208333,2009-01-27,07:48:45
37.349314,110.736504,0,2281,39840.3255671296,2009-01-27,07:48:49
37.349285,110.736526,0,2281,39840.325625,2009-01-27,07:48:54
37.34925,110.736544,0,2280,39840.3256828704,2009-01-27,07:48:59
37.349241,110.736575,0,2279,39840.3257407407,2009-01-27,07:49:04
37.349205,110.736613,0,2277,39840.325787037,2009-01-27,07:49:08
37.349162,110.736658,0,2277,39840.3258449074,2009-01-27,07:49:13
37.348949,110.736821,0,2284,39840.3281018519,2009-01-27,07:52:28
37.348908,110.736828,0,2284,39840.3281597222,2009-01-27,07:52:33
37.348021,110.736654,0,2285,39840.3291550926,2009-01-27,07:53:59
37.349207,110.736917,0,2281,39840.3291898148,2009-01-27,07:54:02
37.349115,110.736827,0,2277,39840.3292361111,2009-01-27,07:54:06
37.349125,110.736774,0,2284,39840.3292476852,2009-01-27,07:54:07
37.349077,110.736789,0,2283,39840.3292824074,2009-01-27,07:54:10
37.349025,110.736787,0,2282,39840.3293287037,2009-01-27,07:54:14
37.349003,110.736782,0,2280,39840.3293865741,2009-01-27,07:54:19
37.349002,110.73679,0,2285,39840.3294444444,2009-01-27,07:54:24
37.349002,110.73679,0,2285,39840.3294791667,2009-01-27,07:54:27
37.349,110.736798,0,2284,39840.3295023148,2009-01-27,07:54:29
37.348994,110.736808,0,2284,39840.3295601852,2009-01-27,07:54:34
37.348994,110.736808,0,2284,39840.3295949074,2009-01-27,07:54:37
37.348997,110.736811,0,2284,39840.3296180556,2009-01-27,07:54:39
37.349006,110.736815,0,2285,39840.3296759259,2009-01-27,07:54:44
37.349022,110.736827,0,2281,39840.3297337963,2009-01-27,07:54:49
37.349023,110.736836,0,2280,39840.3297916667,2009-01-27,07:54:54
37.34903,110.73683,0,2279,39840.329849537,2009-01-27,07:54:59
37.34903,110.73683,0,2279,39840.3298842593,2009-01-27,07:55:02
37.349035,110.736832,0,2279,39840.3299074074,2009-01-27,07:55:04
37.349026,110.736827,0,2278,39840.3299652778,2009-01-27,07:55:09
37.349026,110.736827,0,2278,39840.33,2009-01-27,07:55:12
37.349022,110.736819,0,2278,39840.3300231481,2009-01-27,07:55:14
37.349017,110.736828,0,2278,39840.3300810185,2009-01-27,07:55:19
37.349002,110.736839,0,2278,39840.3301388889,2009-01-27,07:55:24
37.349017,110.736849,0,2279,39840.3301967593,2009-01-27,07:55:29
37.349013,110.736873,0,2281,39840.3302546296,2009-01-27,07:55:34
37.349031,110.736884,0,2280,39840.3303125,2009-01-27,07:55:39
37.349054,110.73688,0,2277,39840.3303703704,2009-01-27,07:55:44
37.34909,110.73689,0,2278,39840.3304282407,2009-01-27,07:55:49
37.349118,110.736915,0,2279,39840.3304861111,2009-01-27,07:55:54
37.349126,110.736932,0,2280,39840.3305439815,2009-01-27,07:55:59
37.349138,110.736937,0,2280,39840.3306018518,2009-01-27,07:56:04
37.349125,110.736933,0,2280,39840.3306597222,2009-01-27,07:56:09
37.34908,110.736927,0,2280,39840.3307175926,2009-01-27,07:56:14
37.34908,110.736935,0,2280,39840.330775463,2009-01-27,07:56:19
37.34908,110.736935,0,2280,39840.3308101852,2009-01-27,07:56:22
37.349082,110.736941,0,2280,39840.3308333333,2009-01-27,07:56:24
37.349088,110.73695,0,2280,39840.3308912037,2009-01-27,07:56:29
37.34909,110.736963,0,2280,39840.3309490741,2009-01-27,07:56:34
37.349104,110.736969,0,2279,39840.3310069444,2009-01-27,07:56:39
37.349104,110.736969,0,2279,39840.3310416667,2009-01-27,07:56:42
37.34911,110.736968,0,2279,39840.3310648148,2009-01-27,07:56:44
37.349106,110.736923,0,2279,39840.3311226852,2009-01-27,07:56:49
37.349103,110.736895,0,2280,39840.3311805556,2009-01-27,07:56:54
37.349152,110.736882,0,2269,39840.3312962963,2009-01-27,07:57:04
37.349068,110.73685,0,2278,39840.3313425926,2009-01-27,07:57:08
37.349081,110.736823,0,2275,39840.331400463,2009-01-27,07:57:13
37.349107,110.736818,0,2276,39840.3314583333,2009-01-27,07:57:18
37.349135,110.736808,0,2275,39840.3315162037,2009-01-27,07:57:23
37.349647,110.736559,0,2264,39840.3318634259,2009-01-27,07:57:53
37.349682,110.736425,0,2261,39840.331875,2009-01-27,07:57:54
37.349706,110.73636,0,2260,39840.3318865741,2009-01-27,07:57:55
37.34978,110.736274,0,2259,39840.3319097222,2009-01-27,07:57:57
37.349828,110.736223,0,2258,39840.3319212963,2009-01-27,07:57:58
37.349889,110.736194,0,2257,39840.3319328704,2009-01-27,07:57:59
37.34995,110.736155,0,2256,39840.3319444444,2009-01-27,07:58:00
37.416104,110.772257,0,2170,39840.3429513889,2009-01-27,08:13:51
37.41609,110.772255,0,2170,39840.3430092593,2009-01-27,08:13:56
37.416047,110.77226,0,2169,39840.3430671296,2009-01-27,08:14:01
37.416051,110.772255,0,2168,39840.343125,2009-01-27,08:14:06
37.416051,110.772255,0,2168,39840.3431597222,2009-01-27,08:14:09
37.416056,110.772257,0,2168,39840.3431828704,2009-01-27,08:14:11
37.416084,110.77225,0,2168,39840.3432407407,2009-01-27,08:14:16
37.416105,110.772247,0,2169,39840.3432986111,2009-01-27,08:14:21
37.41609,110.772247,0,2168,39840.3433564815,2009-01-27,08:14:26
37.41609,110.772247,0,2168,39840.3433912037,2009-01-27,08:14:29
37.416095,110.772251,0,2168,39840.3434143519,2009-01-27,08:14:31
37.416106,110.772265,0,2167,39840.3434722222,2009-01-27,08:14:36
37.416378,110.7721,0,2176,39840.3435185185,2009-01-27,08:14:40
37.416033,110.77217,0,2177,39840.3435300926,2009-01-27,08:14:41
37.415957,110.772174,0,2177,39840.3435416667,2009-01-27,08:14:42
37.415907,110.772167,0,2177,39840.3435532407,2009-01-27,08:14:43
37.415801,110.772189,0,2178,39840.3435648148,2009-01-27,08:14:44
37.415819,110.772133,0,2178,39840.343599537,2009-01-27,08:14:47
37.41586,110.772106,0,2177,39840.3436226852,2009-01-27,08:14:49
37.415928,110.772056,0,2176,39840.3436458333,2009-01-27,08:14:51
37.41597,110.772019,0,2175,39840.3436574074,2009-01-27,08:14:52
37.416015,110.771991,0,2174,39840.3436689815,2009-01-27,08:14:53
37.416072,110.771968,0,2172,39840.3436921296,2009-01-27,08:14:55
37.416122,110.77195,0,2169,39840.3437152778,2009-01-27,08:14:57
37.416171,110.77195,0,2167,39840.3437384259,2009-01-27,08:14:59
37.416202,110.771992,0,2158,39840.3437847222,2009-01-27,08:15:03
37.416252,110.771972,0,2153,39840.3438078704,2009-01-27,08:15:05
37.416296,110.77197,0,2148,39840.3438310185,2009-01-27,08:15:07
37.416333,110.771936,0,2146,39840.3438425926,2009-01-27,08:15:08
37.416392,110.771871,0,2140,39840.3438773148,2009-01-27,08:15:11
37.416451,110.771809,0,2136,39840.343900463,2009-01-27,08:15:13
37.416505,110.771772,0,2132,39840.3439236111,2009-01-27,08:15:15
37.416541,110.771715,0,2125,39840.3439699074,2009-01-27,08:15:19
37.416563,110.771672,0,2123,39840.3440277778,2009-01-27,08:15:24
37.416561,110.771683,0,2118,39840.3440856481,2009-01-27,08:15:29
37.416563,110.771696,0,2118,39840.3441435185,2009-01-27,08:15:34
37.416557,110.771713,0,2119,39840.3442013889,2009-01-27,08:15:39
37.416591,110.771738,0,2122,39840.3442592593,2009-01-27,08:15:44
37.416588,110.771718,0,2125,39840.3443171296,2009-01-27,08:15:49
37.416591,110.771647,0,2125,39840.3443518518,2009-01-27,08:15:52
37.416606,110.77159,0,2127,39840.344375,2009-01-27,08:15:54
37.416563,110.771545,0,2129,39840.3444212963,2009-01-27,08:15:58
37.416517,110.77155,0,2130,39840.3444444444,2009-01-27,08:16:00
37.416446,110.77156,0,2131,39840.3444675926,2009-01-27,08:16:02
37.416311,110.771563,0,2136,39840.3444907407,2009-01-27,08:16:04
37.416266,110.771615,0,2138,39840.3445023148,2009-01-27,08:16:05
37.416275,110.771559,0,2151,39840.344525463,2009-01-27,08:16:07
37.416253,110.771511,0,2157,39840.344537037,2009-01-27,08:16:08
37.416231,110.771583,0,2173,39840.3445601852,2009-01-27,08:16:10
37.416196,110.771616,0,2181,39840.3445717593,2009-01-27,08:16:11
37.416139,110.771705,0,2202,39840.3445949074,2009-01-27,08:16:13
37.4161,110.771717,0,2211,39840.3446064815,2009-01-27,08:16:14
37.416057,110.771738,0,2220,39840.3446412037,2009-01-27,08:16:17
37.415998,110.77175,0,2235,39840.3446759259,2009-01-27,08:16:20
37.415956,110.771753,0,2247,39840.3446990741,2009-01-27,08:16:22
37.415923,110.771757,0,2261,39840.3447337963,2009-01-27,08:16:25
37.415908,110.771742,0,2278,39840.3447800926,2009-01-27,08:16:29
37.415906,110.771754,0,2298,39840.3448263889,2009-01-27,08:16:33
37.415926,110.771801,0,2327,39840.344837963,2009-01-27,08:16:34
37.415936,110.77183,0,2346,39840.344849537,2009-01-27,08:16:35
37.415941,110.771853,0,2362,39840.3448611111,2009-01-27,08:16:36
37.415936,110.771864,0,2383,39840.3448842593,2009-01-27,08:16:38
37.41596,110.771882,0,2405,39840.3449074074,2009-01-27,08:16:40
37.415984,110.771889,0,2421,39840.3449537037,2009-01-27,08:16:44
37.41602,110.771884,0,2433,39840.3450115741,2009-01-27,08:16:49
37.416031,110.771887,0,2441,39840.3450694444,2009-01-27,08:16:54
37.416046,110.771886,0,2443,39840.3451273148,2009-01-27,08:16:59
37.416076,110.771892,0,2449,39840.3451851852,2009-01-27,08:17:04
37.416094,110.771899,0,2455,39840.3452430556,2009-01-27,08:17:09
37.416092,110.771897,0,2458,39840.3453009259,2009-01-27,08:17:14
37.416089,110.771899,0,2459,39840.3453587963,2009-01-27,08:17:19
37.416086,110.771899,0,2459,39840.3454166667,2009-01-27,08:17:24
37.416086,110.771899,0,2459,39840.3454513889,2009-01-27,08:17:27
37.416093,110.7719,0,2459,39840.345474537,2009-01-27,08:17:29
37.416125,110.771932,0,2460,39840.3455324074,2009-01-27,08:17:34
37.416167,110.771956,0,2460,39840.3455671296,2009-01-27,08:17:37
37.416213,110.771973,0,2461,39840.3455902778,2009-01-27,08:17:39
37.416261,110.771999,0,2463,39840.3456365741,2009-01-27,08:17:43
37.416284,110.772012,0,2465,39840.3456944444,2009-01-27,08:17:48
37.416323,110.772045,0,2466,39840.3457523148,2009-01-27,08:17:53
37.416344,110.772057,0,2469,39840.3458101852,2009-01-27,08:17:58
37.416316,110.772035,0,2472,39840.3458680556,2009-01-27,08:18:03
37.416312,110.772025,0,2472,39840.3459259259,2009-01-27,08:18:08
37.416308,110.77198,0,2473,39840.3459837963,2009-01-27,08:18:13
37.416293,110.771969,0,2473,39840.3460416667,2009-01-27,08:18:18
37.416299,110.771999,0,2473,39840.346099537,2009-01-27,08:18:23
37.416319,110.772002,0,2472,39840.3461574074,2009-01-27,08:18:28
37.416349,110.772015,0,2471,39840.3462152778,2009-01-27,08:18:33
37.416395,110.772036,0,2472,39840.34625,2009-01-27,08:18:36
37.416395,110.772036,0,2472,39840.3462847222,2009-01-27,08:18:39
37.416394,110.772039,0,2471,39840.3463078704,2009-01-27,08:18:41
37.416373,110.772048,0,2470,39840.3463657407,2009-01-27,08:18:46
37.416415,110.772071,0,2470,39840.346400463,2009-01-27,08:18:49
37.416451,110.772083,0,2469,39840.3464583333,2009-01-27,08:18:54
37.416495,110.772128,0,2469,39840.3465046296,2009-01-27,08:18:58
37.41627,110.772021,0,2483,39840.3489930556,2009-01-27,08:22:33
37.416226,110.77203,0,2485,39840.3490393519,2009-01-27,08:22:37
37.416223,110.772043,0,2482,39840.3490972222,2009-01-27,08:22:42
37.416265,110.77205,0,2478,39840.3491550926,2009-01-27,08:22:47
37.41628,110.771998,0,2477,39840.349212963,2009-01-27,08:22:52
37.416254,110.771948,0,2476,39840.3492592593,2009-01-27,08:22:56
37.416244,110.771908,0,2474,39840.3493171296,2009-01-27,08:23:01
37.416281,110.771891,0,2475,39840.349375,2009-01-27,08:23:06
37.416268,110.771873,0,2476,39840.3494328704,2009-01-27,08:23:11
37.416307,110.771904,0,2477,39840.3494907407,2009-01-27,08:23:16
37.416347,110.771947,0,2472,39840.3495486111,2009-01-27,08:23:21
37.416335,110.771955,0,2473,39840.3496064815,2009-01-27,08:23:26
37.416344,110.771952,0,2477,39840.3496643519,2009-01-27,08:23:31
37.416329,110.771948,0,2479,39840.3497222222,2009-01-27,08:23:36
37.416322,110.771934,0,2480,39840.3497800926,2009-01-27,08:23:41
37.416322,110.771934,0,2480,39840.3498148148,2009-01-27,08:23:44
37.416324,110.77194,0,2481,39840.349837963,2009-01-27,08:23:46
37.416282,110.771911,0,2485,39840.3498958333,2009-01-27,08:23:51
37.416292,110.771927,0,2490,39840.3499537037,2009-01-27,08:23:56
37.416331,110.771955,0,2495,39840.3500115741,2009-01-27,08:24:01
37.416355,110.771977,0,2495,39840.3500694444,2009-01-27,08:24:06
37.416313,110.771961,0,2492,39840.3501273148,2009-01-27,08:24:11
37.416336,110.771952,0,2490,39840.3501851852,2009-01-27,08:24:16
37.416376,110.771934,0,2484,39840.3502314815,2009-01-27,08:24:20
37.416374,110.771912,0,2480,39840.3502893519,2009-01-27,08:24:25
37.416423,110.771947,0,2476,39840.3503356481,2009-01-27,08:24:29
37.416446,110.771979,0,2473,39840.3503935185,2009-01-27,08:24:34
37.41642,110.771988,0,2473,39840.3504513889,2009-01-27,08:24:39
37.416389,110.772007,0,2476,39840.3505092593,2009-01-27,08:24:44
37.41636,110.772034,0,2477,39840.3505671296,2009-01-27,08:24:49
37.416346,110.772035,0,2480,39840.350625,2009-01-27,08:24:54
37.416318,110.771989,0,2483,39840.3506712963,2009-01-27,08:24:58
37.416302,110.771931,0,2483,39840.3507175926,2009-01-27,08:25:02
37.416311,110.771885,0,2484,39840.350775463,2009-01-27,08:25:07
37.416345,110.771861,0,2480,39840.3508333333,2009-01-27,08:25:12
37.416383,110.771861,0,2475,39840.3508912037,2009-01-27,08:25:17
37.416408,110.771884,0,2474,39840.3509490741,2009-01-27,08:25:22
37.416416,110.771908,0,2473,39840.3510069444,2009-01-27,08:25:27
37.416416,110.771908,0,2473,39840.3510416667,2009-01-27,08:25:30
37.416412,110.771901,0,2474,39840.3510648148,2009-01-27,08:25:32
37.416415,110.771951,0,2474,39840.3511226852,2009-01-27,08:25:37
37.416394,110.771976,0,2476,39840.3511805556,2009-01-27,08:25:42
37.416385,110.771969,0,2476,39840.3512384259,2009-01-27,08:25:47
37.416344,110.771961,0,2477,39840.3512962963,2009-01-27,08:25:52
37.416338,110.771982,0,2479,39840.3513541667,2009-01-27,08:25:57
37.416323,110.771956,0,2481,39840.351412037,2009-01-27,08:26:02
37.416313,110.771935,0,2480,39840.3514699074,2009-01-27,08:26:07
37.416322,110.771983,0,2482,39840.3515277778,2009-01-27,08:26:12
37.416355,110.772004,0,2485,39840.3515856481,2009-01-27,08:26:17
37.416369,110.772006,0,2487,39840.3516435185,2009-01-27,08:26:22
37.416364,110.771979,0,2488,39840.3517013889,2009-01-27,08:26:27
37.416374,110.772013,0,2490,39840.3517592593,2009-01-27,08:26:32
37.416394,110.772003,0,2494,39840.3518171296,2009-01-27,08:26:37
37.416398,110.771993,0,2496,39840.351875,2009-01-27,08:26:42
37.416382,110.771953,0,2500,39840.3519328704,2009-01-27,08:26:47
37.416382,110.771953,0,2500,39840.3519675926,2009-01-27,08:26:50
37.416374,110.771946,0,2500,39840.3519907407,2009-01-27,08:26:52
37.416384,110.771984,0,2502,39840.3520486111,2009-01-27,08:26:57
37.416402,110.77205,0,2502,39840.3520949074,2009-01-27,08:27:01
37.41645,110.772117,0,2501,39840.3521180556,2009-01-27,08:27:03
37.416505,110.772152,0,2498,39840.3521412037,2009-01-27,08:27:05
37.416557,110.772162,0,2494,39840.3521759259,2009-01-27,08:27:08
37.416582,110.772169,0,2483,39840.3522337963,2009-01-27,08:27:13
37.416619,110.772177,0,2472,39840.3522916667,2009-01-27,08:27:18
37.416564,110.772173,0,2463,39840.352349537,2009-01-27,08:27:23
37.416521,110.772166,0,2459,39840.3523958333,2009-01-27,08:27:27
37.416519,110.772142,0,2455,39840.3524537037,2009-01-27,08:27:32
37.416498,110.772116,0,2449,39840.3525115741,2009-01-27,08:27:37
37.416485,110.772133,0,2443,39840.3525694444,2009-01-27,08:27:42
37.416459,110.772154,0,2439,39840.3526273148,2009-01-27,08:27:47
37.416458,110.772216,0,2433,39840.3526851852,2009-01-27,08:27:52
37.416461,110.772281,0,2427,39840.3527314815,2009-01-27,08:27:56
37.416451,110.77234,0,2425,39840.3527777778,2009-01-27,08:28:00
37.41643,110.772396,0,2421,39840.3528356481,2009-01-27,08:28:05
37.416493,110.772411,0,2414,39840.3528935185,2009-01-27,08:28:10
37.416549,110.772401,0,2411,39840.3529166667,2009-01-27,08:28:12
37.416541,110.772386,0,2409,39840.352974537,2009-01-27,08:28:17
37.416598,110.772429,0,2409,39840.3530208333,2009-01-27,08:28:21
37.416644,110.772442,0,2408,39840.3530439815,2009-01-27,08:28:23
37.416712,110.77244,0,2407,39840.3530787037,2009-01-27,08:28:26
37.416046,110.772217,0,2379,39840.3535185185,2009-01-27,08:29:04
37.416122,110.772127,0,2374,39840.3535300926,2009-01-27,08:29:05
37.416159,110.772193,0,2361,39840.3535648148,2009-01-27,08:29:08
37.416212,110.772206,0,2356,39840.3535763889,2009-01-27,08:29:09
37.416273,110.772215,0,2343,39840.353599537,2009-01-27,08:29:11
37.416274,110.772282,0,2332,39840.3536342593,2009-01-27,08:29:14
37.416298,110.772321,0,2319,39840.3536921296,2009-01-27,08:29:19
37.416342,110.772368,0,2307,39840.3537268518,2009-01-27,08:29:22
37.416372,110.772438,0,2267,39840.3537384259,2009-01-27,08:29:23
37.416398,110.772487,0,2235,39840.35375,2009-01-27,08:29:24
37.41643,110.772519,0,2206,39840.3537615741,2009-01-27,08:29:25
37.416453,110.772558,0,2181,39840.3537731481,2009-01-27,08:29:26
37.416481,110.772577,0,2160,39840.3537847222,2009-01-27,08:29:27
37.416508,110.772421,0,2260,39840.3538078704,2009-01-27,08:29:29
37.416525,110.772326,0,2312,39840.3538194444,2009-01-27,08:29:30
37.416543,110.772285,0,2342,39840.3538310185,2009-01-27,08:29:31
37.416552,110.772271,0,2364,39840.3538425926,2009-01-27,08:29:32
37.41653,110.772265,0,2380,39840.353900463,2009-01-27,08:29:37
37.416562,110.772247,0,2377,39840.3539583333,2009-01-27,08:29:42
37.416609,110.772283,0,2368,39840.3540046296,2009-01-27,08:29:46
37.416651,110.77232,0,2362,39840.3540625,2009-01-27,08:29:51
37.416634,110.772338,0,2375,39840.3541203704,2009-01-27,08:29:56
37.416608,110.772324,0,2382,39840.3541782407,2009-01-27,08:30:01
37.416604,110.772303,0,2365,39840.3542361111,2009-01-27,08:30:06
37.416566,110.772299,0,2346,39840.3542708333,2009-01-27,08:30:09
37.416541,110.77227,0,2336,39840.3543055556,2009-01-27,08:30:12
37.416502,110.772261,0,2329,39840.3543634259,2009-01-27,08:30:17
37.416513,110.772284,0,2316,39840.3544212963,2009-01-27,08:30:22
37.416505,110.772312,0,2301,39840.3544791667,2009-01-27,08:30:27
37.416511,110.772322,0,2289,39840.354537037,2009-01-27,08:30:32
37.416458,110.77235,0,2287,39840.3545717593,2009-01-27,08:30:35
37.416429,110.772368,0,2275,39840.3546180556,2009-01-27,08:30:39
37.416378,110.772393,0,2273,39840.3546527778,2009-01-27,08:30:42
37.416332,110.772385,0,2273,39840.3546759259,2009-01-27,08:30:44
37.416317,110.772364,0,2272,39840.3547337963,2009-01-27,08:30:49
37.416301,110.772422,0,2270,39840.3547916667,2009-01-27,08:30:54
37.416312,110.772425,0,2270,39840.354849537,2009-01-27,08:30:59
37.416343,110.772381,0,2265,39840.3549074074,2009-01-27,08:31:04
37.416383,110.772361,0,2275,39840.3549537037,2009-01-27,08:31:08
37.4164,110.772392,0,2266,39840.3550115741,2009-01-27,08:31:13
37.416355,110.772365,0,2309,39840.3550578704,2009-01-27,08:31:17
37.416347,110.772317,0,2340,39840.3550810185,2009-01-27,08:31:19
37.416365,110.772264,0,2368,39840.3551041667,2009-01-27,08:31:21
37.416408,110.77224,0,2366,39840.3551273148,2009-01-27,08:31:23
37.416409,110.772201,0,2387,39840.3551388889,2009-01-27,08:31:24
37.416405,110.772171,0,2407,39840.355150463,2009-01-27,08:31:25
37.416399,110.772147,0,2425,39840.355162037,2009-01-27,08:31:26
37.416407,110.772113,0,2449,39840.3551851852,2009-01-27,08:31:28
37.416421,110.772074,0,2453,39840.3552430556,2009-01-27,08:31:33
37.416365,110.772073,0,2451,39840.3552777778,2009-01-27,08:31:36
37.416356,110.772045,0,2462,39840.3553356482,2009-01-27,08:31:41
37.416602,110.771924,0,2336,39840.3578819444,2009-01-27,08:35:21
37.416644,110.771944,0,2334,39840.3579050926,2009-01-27,08:35:23
37.41669,110.771963,0,2335,39840.3579398148,2009-01-27,08:35:26
37.416728,110.771961,0,2333,39840.3579976852,2009-01-27,08:35:31
37.416748,110.77199,0,2333,39840.3580555556,2009-01-27,08:35:36
37.416719,110.771995,0,2335,39840.3581134259,2009-01-27,08:35:41
37.416715,110.771976,0,2332,39840.3581712963,2009-01-27,08:35:46
37.416715,110.771976,0,2332,39840.3582060185,2009-01-27,08:35:49
37.416712,110.771979,0,2327,39840.3582291667,2009-01-27,08:35:51
37.416749,110.771991,0,2324,39840.358287037,2009-01-27,08:35:56
37.416754,110.771972,0,2325,39840.3583449074,2009-01-27,08:36:01
37.416716,110.771941,0,2323,39840.3584027778,2009-01-27,08:36:06
37.416694,110.771984,0,2325,39840.3584606481,2009-01-27,08:36:11
37.416746,110.771988,0,2324,39840.3585185185,2009-01-27,08:36:16
37.416808,110.771995,0,2324,39840.3585648148,2009-01-27,08:36:20
37.416865,110.772007,0,2327,39840.358587963,2009-01-27,08:36:22
37.41692,110.772007,0,2323,39840.3586226852,2009-01-27,08:36:25
37.416965,110.771997,0,2321,39840.3586574074,2009-01-27,08:36:28
37.417011,110.771999,0,2318,39840.3586921296,2009-01-27,08:36:31
37.417033,110.772051,0,2312,39840.35875,2009-01-27,08:36:36
37.417083,110.772078,0,2307,39840.3587962963,2009-01-27,08:36:40
37.417132,110.77207,0,2304,39840.3588310185,2009-01-27,08:36:43
37.417187,110.772077,0,2303,39840.3588773148,2009-01-27,08:36:47
37.417159,110.772078,0,2308,39840.3589351852,2009-01-27,08:36:52
37.417109,110.772041,0,2312,39840.3589930556,2009-01-27,08:36:57
37.417107,110.772051,0,2308,39840.3590509259,2009-01-27,08:37:02
37.417146,110.772098,0,2306,39840.3590972222,2009-01-27,08:37:06
37.417162,110.772091,0,2301,39840.3591550926,2009-01-27,08:37:11
37.417146,110.772097,0,2298,39840.359212963,2009-01-27,08:37:16
37.417145,110.772086,0,2291,39840.3592708333,2009-01-27,08:37:21
37.417196,110.772107,0,2288,39840.3593287037,2009-01-27,08:37:26
37.417209,110.772078,0,2282,39840.3593865741,2009-01-27,08:37:31
37.417264,110.772086,0,2277,39840.3594212963,2009-01-27,08:37:34
37.417312,110.772092,0,2272,39840.3594675926,2009-01-27,08:37:38
37.417285,110.772072,0,2267,39840.359525463,2009-01-27,08:37:43
37.417279,110.772116,0,2269,39840.3595833333,2009-01-27,08:37:48
37.417234,110.772115,0,2275,39840.3596412037,2009-01-27,08:37:53
37.41727,110.772119,0,2274,39840.3596990741,2009-01-27,08:37:58
37.417331,110.772129,0,2276,39840.3597337963,2009-01-27,08:38:01
37.417398,110.772134,0,2280,39840.3597685185,2009-01-27,08:38:04
37.417455,110.772115,0,2279,39840.3598032407,2009-01-27,08:38:07
37.417502,110.772104,0,2276,39840.3598263889,2009-01-27,08:38:09
37.417548,110.772097,0,2276,39840.359849537,2009-01-27,08:38:11
37.417603,110.772087,0,2273,39840.3599074074,2009-01-27,08:38:16
37.41765,110.772076,0,2273,39840.3599421296,2009-01-27,08:38:19
37.417712,110.772071,0,2272,39840.3599768518,2009-01-27,08:38:22
37.41776,110.772072,0,2270,39840.36,2009-01-27,08:38:24
37.417819,110.772072,0,2267,39840.3600231481,2009-01-27,08:38:26
37.41788,110.772077,0,2262,39840.3600462963,2009-01-27,08:38:28
37.417937,110.772086,0,2259,39840.3600694444,2009-01-27,08:38:30
37.417988,110.772081,0,2253,39840.3601041667,2009-01-27,08:38:33
37.41805,110.772074,0,2249,39840.3601388889,2009-01-27,08:38:36
37.418103,110.77208,0,2244,39840.3601736111,2009-01-27,08:38:39
37.418154,110.772074,0,2236,39840.3602314815,2009-01-27,08:38:44
37.418198,110.772084,0,2233,39840.3602662037,2009-01-27,08:38:47
37.418232,110.772087,0,2223,39840.3603240741,2009-01-27,08:38:52
37.41828,110.7721,0,2218,39840.3603587963,2009-01-27,08:38:55
37.418246,110.772121,0,2207,39840.3604166667,2009-01-27,08:39:00
37.418195,110.772119,0,2202,39840.3604513889,2009-01-27,08:39:03
37.418126,110.772102,0,2199,39840.3604861111,2009-01-27,08:39:06
37.418114,110.772091,0,2190,39840.3605439815,2009-01-27,08:39:11
37.418168,110.772094,0,2186,39840.3605671296,2009-01-27,08:39:13
37.41822,110.772096,0,2182,39840.3606018518,2009-01-27,08:39:16
37.418246,110.772089,0,2176,39840.3606597222,2009-01-27,08:39:21
37.418297,110.772117,0,2173,39840.3606828704,2009-01-27,08:39:23
37.418344,110.772157,0,2169,39840.3607175926,2009-01-27,08:39:26
37.418373,110.772176,0,2161,39840.360775463,2009-01-27,08:39:31
37.418396,110.772219,0,2153,39840.3608333333,2009-01-27,08:39:36
37.418354,110.772229,0,2147,39840.3608912037,2009-01-27,08:39:41
37.418306,110.772226,0,2144,39840.3609259259,2009-01-27,08:39:44
37.418291,110.772229,0,2139,39840.3609837963,2009-01-27,08:39:49
37.418308,110.772244,0,2143,39840.3610416667,2009-01-27,08:39:54
37.419931,110.771938,0,2159,39840.362025463,2009-01-27,08:41:19
37.419914,110.77191,0,2173,39840.3620486111,2009-01-27,08:41:21
37.418866,110.771184,0,2687,39840.3620717593,2009-01-27,08:41:23
37.418583,110.771218,0,2708,39840.3620833333,2009-01-27,08:41:24
37.418459,110.771217,0,2715,39840.3620949074,2009-01-27,08:41:25
37.418279,110.77122,0,2733,39840.3621064815,2009-01-27,08:41:26
37.418223,110.771193,0,2737,39840.3621180556,2009-01-27,08:41:27
37.418173,110.771181,0,2742,39840.3621296296,2009-01-27,08:41:28
37.418124,110.771177,0,2750,39840.3621412037,2009-01-27,08:41:29
37.418054,110.771182,0,2762,39840.3621527778,2009-01-27,08:41:30
37.417994,110.771156,0,2770,39840.3621759259,2009-01-27,08:41:32
37.417919,110.771132,0,2783,39840.3621990741,2009-01-27,08:41:34
37.417868,110.771142,0,2800,39840.3622222222,2009-01-27,08:41:36
37.417841,110.771125,0,2816,39840.3622569444,2009-01-27,08:41:39
37.417794,110.771115,0,2836,39840.3622916667,2009-01-27,08:41:42
37.417768,110.7711,0,2848,39840.3623148148,2009-01-27,08:41:44
37.417755,110.771068,0,2863,39840.362349537,2009-01-27,08:41:47
37.417727,110.771048,0,2884,39840.3623958333,2009-01-27,08:41:51
37.417702,110.771007,0,2895,39840.3624305556,2009-01-27,08:41:54
37.417687,110.771002,0,2912,39840.3624652778,2009-01-27,08:41:57
37.417672,110.770953,0,2927,39840.3625115741,2009-01-27,08:42:01
37.417659,110.770896,0,2935,39840.3625462963,2009-01-27,08:42:04
37.417632,110.770888,0,2955,39840.3625925926,2009-01-27,08:42:08
37.417621,110.770891,0,2973,39840.3626157407,2009-01-27,08:42:10
37.417632,110.770854,0,2989,39840.3626736111,2009-01-27,08:42:15
37.417655,110.770792,0,2997,39840.3627199074,2009-01-27,08:42:19
37.417692,110.770753,0,2997,39840.3627777778,2009-01-27,08:42:24
37.417798,110.770763,0,2996,39840.3628703704,2009-01-27,08:42:32
37.417841,110.770786,0,2997,39840.3629050926,2009-01-27,08:42:35
37.417896,110.770786,0,2997,39840.3629513889,2009-01-27,08:42:39
37.418004,110.770741,0,3001,39840.3633449074,2009-01-27,08:43:13
37.418013,110.770743,0,3001,39840.3634606482,2009-01-27,08:43:23
37.418024,110.770741,0,3001,39840.3638078704,2009-01-27,08:43:53
37.418024,110.770741,0,3001,39840.3638425926,2009-01-27,08:43:56
37.418024,110.770738,0,3001,39840.3638657407,2009-01-27,08:43:58
37.41793,110.770807,0,2972,39840.3638773148,2009-01-27,08:43:59
37.417855,110.770877,0,2948,39840.3638888889,2009-01-27,08:44:00
37.417771,110.77093,0,2923,39840.363900463,2009-01-27,08:44:01
37.417654,110.771011,0,2889,39840.363912037,2009-01-27,08:44:02
37.417553,110.771078,0,2860,39840.3639236111,2009-01-27,08:44:03
37.417466,110.771128,0,2838,39840.3639351852,2009-01-27,08:44:04
37.417481,110.771055,0,2843,39840.3639814815,2009-01-27,08:44:08
37.417502,110.770991,0,2844,39840.3640277778,2009-01-27,08:44:12
37.417365,110.771093,0,2806,39840.3640393519,2009-01-27,08:44:13
37.417402,110.771113,0,2807,39840.3640972222,2009-01-27,08:44:18
37.417424,110.771146,0,2821,39840.3641550926,2009-01-27,08:44:23
37.417403,110.771145,0,2844,39840.3641898148,2009-01-27,08:44:26
37.417385,110.771152,0,2860,39840.3642361111,2009-01-27,08:44:30
37.417368,110.771134,0,2879,39840.3642824074,2009-01-27,08:44:34
37.417368,110.771103,0,2884,39840.3643402778,2009-01-27,08:44:39
37.417323,110.771146,0,2864,39840.364375,2009-01-27,08:44:42
37.417279,110.771198,0,2844,39840.3643865741,2009-01-27,08:44:43
37.417291,110.771129,0,2848,39840.3644444444,2009-01-27,08:44:48
37.417305,110.771075,0,2856,39840.3644907407,2009-01-27,08:44:52
37.417315,110.77102,0,2858,39840.364525463,2009-01-27,08:44:55
37.417321,110.770951,0,2859,39840.3645601852,2009-01-27,08:44:58
37.417334,110.770892,0,2857,39840.3646180556,2009-01-27,08:45:03
37.417361,110.770885,0,2853,39840.3646759259,2009-01-27,08:45:08
37.417395,110.770897,0,2852,39840.3647337963,2009-01-27,08:45:13
37.417421,110.770946,0,2857,39840.3647800926,2009-01-27,08:45:17
37.417467,110.770968,0,2858,39840.3648263889,2009-01-27,08:45:21
37.417618,110.770973,0,2869,39840.3656944444,2009-01-27,08:46:36
37.417571,110.770996,0,2860,39840.3657175926,2009-01-27,08:46:38
37.417509,110.771021,0,2849,39840.3657407407,2009-01-27,08:46:40
37.417442,110.771049,0,2838,39840.3657638889,2009-01-27,08:46:42
37.417377,110.771099,0,2826,39840.365787037,2009-01-27,08:46:44
37.41731,110.77113,0,2815,39840.3658101852,2009-01-27,08:46:46
37.417251,110.771158,0,2811,39840.3658449074,2009-01-27,08:46:49
37.417208,110.771178,0,2814,39840.3658796296,2009-01-27,08:46:52
37.417142,110.771187,0,2806,39840.3659027778,2009-01-27,08:46:54
37.417094,110.771193,0,2805,39840.3659490741,2009-01-27,08:46:58
37.417034,110.771223,0,2798,39840.3659722222,2009-01-27,08:47:00
37.416978,110.771264,0,2790,39840.3659953704,2009-01-27,08:47:02
37.416931,110.771291,0,2784,39840.3660185185,2009-01-27,08:47:04
37.416868,110.77132,0,2777,39840.3660532407,2009-01-27,08:47:07
37.416828,110.77136,0,2772,39840.366087963,2009-01-27,08:47:10
37.416795,110.771396,0,2764,39840.3661458333,2009-01-27,08:47:15
37.416771,110.771422,0,2761,39840.3662037037,2009-01-27,08:47:20
37.416726,110.771456,0,2753,39840.36625,2009-01-27,08:47:24
37.416687,110.771463,0,2741,39840.3663078704,2009-01-27,08:47:29
37.416652,110.771496,0,2734,39840.3663541667,2009-01-27,08:47:33
37.416647,110.771513,0,2731,39840.366412037,2009-01-27,08:47:38
37.416613,110.771589,0,2730,39840.3664467593,2009-01-27,08:47:41
37.416574,110.771675,0,2716,39840.3664699074,2009-01-27,08:47:43
37.416529,110.771716,0,2711,39840.3664814815,2009-01-27,08:47:44
37.416495,110.771752,0,2706,39840.3664930556,2009-01-27,08:47:45
37.416454,110.771788,0,2700,39840.3665046296,2009-01-27,08:47:46
37.416403,110.771834,0,2696,39840.3665162037,2009-01-27,08:47:47
37.416389,110.771877,0,2683,39840.3665393519,2009-01-27,08:47:49
37.416359,110.771924,0,2676,39840.3665625,2009-01-27,08:47:51
37.416327,110.771968,0,2668,39840.3665856481,2009-01-27,08:47:53
37.416278,110.772018,0,2662,39840.3666087963,2009-01-27,08:47:55
37.416261,110.772039,0,2647,39840.3666666667,2009-01-27,08:48:00
37.416261,110.772039,0,2647,39840.3667013889,2009-01-27,08:48:03
37.416257,110.772047,0,2632,39840.366724537,2009-01-27,08:48:05
37.416249,110.772064,0,2626,39840.3667824074,2009-01-27,08:48:10
37.416256,110.772086,0,2623,39840.3668402778,2009-01-27,08:48:15
37.416243,110.772129,0,2622,39840.3668981481,2009-01-27,08:48:20
37.416207,110.772148,0,2619,39840.3669560185,2009-01-27,08:48:25
37.416194,110.772114,0,2616,39840.3670138889,2009-01-27,08:48:30
37.416191,110.772088,0,2616,39840.3670717593,2009-01-27,08:48:35
37.416189,110.772059,0,2619,39840.3671296296,2009-01-27,08:48:40
37.416152,110.772055,0,2618,39840.3671875,2009-01-27,08:48:45
37.416137,110.772037,0,2617,39840.3672453704,2009-01-27,08:48:50
37.416145,110.772067,0,2619,39840.3673032407,2009-01-27,08:48:55
37.416164,110.772071,0,2618,39840.3673611111,2009-01-27,08:49:00
37.416203,110.772056,0,2611,39840.3674189815,2009-01-27,08:49:05
37.416206,110.772036,0,2608,39840.3674768518,2009-01-27,08:49:10
37.416216,110.772028,0,2603,39840.3675347222,2009-01-27,08:49:15
37.416243,110.772065,0,2599,39840.3675925926,2009-01-27,08:49:20
37.416258,110.7721,0,2592,39840.367650463,2009-01-27,08:49:25
37.41628,110.772081,0,2586,39840.3677083333,2009-01-27,08:49:30
37.416289,110.772069,0,2578,39840.3677662037,2009-01-27,08:49:35
37.416324,110.772072,0,2568,39840.3678240741,2009-01-27,08:49:40
37.416336,110.772044,0,2562,39840.3678819444,2009-01-27,08:49:45
37.416347,110.772046,0,2554,39840.3679398148,2009-01-27,08:49:50
37.41637,110.772075,0,2550,39840.3679976852,2009-01-27,08:49:55
37.41637,110.772041,0,2544,39840.3680555556,2009-01-27,08:50:00
37.416393,110.772074,0,2539,39840.3681134259,2009-01-27,08:50:05
37.416412,110.772091,0,2535,39840.3681712963,2009-01-27,08:50:10
37.416412,110.772091,0,2535,39840.3682060185,2009-01-27,08:50:13
37.416415,110.772091,0,2529,39840.3682291667,2009-01-27,08:50:15
37.416437,110.772096,0,2526,39840.368287037,2009-01-27,08:50:20
37.416453,110.772105,0,2525,39840.3683449074,2009-01-27,08:50:25
37.416466,110.772106,0,2520,39840.3684027778,2009-01-27,08:50:30
37.416493,110.772153,0,2516,39840.3684490741,2009-01-27,08:50:34
37.416521,110.772125,0,2505,39840.3685069444,2009-01-27,08:50:39
37.416544,110.772065,0,2502,39840.3685416667,2009-01-27,08:50:42
37.416581,110.772071,0,2492,39840.368599537,2009-01-27,08:50:47
37.416613,110.77206,0,2478,39840.3686574074,2009-01-27,08:50:52
37.41662,110.772043,0,2463,39840.3687152778,2009-01-27,08:50:57
37.416662,110.772038,0,2450,39840.3687731481,2009-01-27,08:51:02
37.416694,110.772028,0,2437,39840.3688194444,2009-01-27,08:51:06
37.416717,110.772048,0,2421,39840.3688773148,2009-01-27,08:51:11
37.416749,110.772052,0,2406,39840.3689236111,2009-01-27,08:51:15
37.416767,110.772105,0,2394,39840.3689814815,2009-01-27,08:51:20
37.416792,110.772075,0,2381,39840.3690393518,2009-01-27,08:51:25
37.416606,110.771956,0,2363,39840.3716319444,2009-01-27,08:55:09
37.416526,110.771936,0,2377,39840.3716550926,2009-01-27,08:55:11
37.41648,110.771921,0,2386,39840.3716666667,2009-01-27,08:55:12
37.416439,110.771905,0,2394,39840.3716782407,2009-01-27,08:55:13
37.416351,110.771884,0,2410,39840.3717013889,2009-01-27,08:55:15
37.416306,110.771887,0,2418,39840.371712963,2009-01-27,08:55:16
37.41625,110.771881,0,2426,39840.371724537,2009-01-27,08:55:17
37.416201,110.771881,0,2440,39840.3717476852,2009-01-27,08:55:19
37.416198,110.771892,0,2453,39840.3718055556,2009-01-27,08:55:24
37.416198,110.771892,0,2453,39840.3718402778,2009-01-27,08:55:27
37.416194,110.771898,0,2455,39840.3718634259,2009-01-27,08:55:29
37.41618,110.771908,0,2457,39840.3719212963,2009-01-27,08:55:34
37.416168,110.771915,0,2467,39840.3719791667,2009-01-27,08:55:39
37.416166,110.771918,0,2467,39840.372037037,2009-01-27,08:55:44
37.416173,110.771926,0,2468,39840.3720949074,2009-01-27,08:55:49
37.416178,110.771932,0,2468,39840.3721527778,2009-01-27,08:55:54
37.416179,110.771933,0,2468,39840.3722106481,2009-01-27,08:55:59
37.416179,110.771933,0,2468,39840.3722453704,2009-01-27,08:56:02
37.416179,110.771933,0,2468,39840.3722685185,2009-01-27,08:56:04
37.416162,110.771927,0,2471,39840.3723263889,2009-01-27,08:56:09
37.416168,110.771932,0,2472,39840.3723842593,2009-01-27,08:56:14
37.416167,110.771931,0,2472,39840.3724421296,2009-01-27,08:56:19
37.416164,110.771929,0,2473,39840.3725,2009-01-27,08:56:24
37.416161,110.771926,0,2473,39840.3725578704,2009-01-27,08:56:29
37.416155,110.771929,0,2473,39840.3726157407,2009-01-27,08:56:34
37.416155,110.771929,0,2473,39840.372650463,2009-01-27,08:56:37
37.416151,110.771927,0,2473,39840.3726736111,2009-01-27,08:56:39
37.416151,110.771918,0,2473,39840.3727314815,2009-01-27,08:56:44
37.416182,110.771915,0,2475,39840.3727893519,2009-01-27,08:56:49
37.416172,110.771916,0,2475,39840.3728472222,2009-01-27,08:56:54
37.416172,110.771916,0,2475,39840.3728819444,2009-01-27,08:56:57
37.41617,110.771915,0,2475,39840.3729050926,2009-01-27,08:56:59
37.416184,110.771932,0,2476,39840.372962963,2009-01-27,08:57:04
37.416238,110.771948,0,2476,39840.3730092593,2009-01-27,08:57:08
37.416285,110.771959,0,2477,39840.3730439815,2009-01-27,08:57:11
37.416337,110.771962,0,2480,39840.3730902778,2009-01-27,08:57:15
37.416386,110.771986,0,2483,39840.3731481481,2009-01-27,08:57:20
37.416434,110.771994,0,2486,39840.3731944444,2009-01-27,08:57:24
37.416461,110.772,0,2488,39840.3732523148,2009-01-27,08:57:29
37.416435,110.772013,0,2489,39840.3733101852,2009-01-27,08:57:34
37.416423,110.772013,0,2489,39840.3733680556,2009-01-27,08:57:39
37.4164,110.772027,0,2490,39840.3734259259,2009-01-27,08:57:44
37.416404,110.771993,0,2491,39840.3734837963,2009-01-27,08:57:49
37.416409,110.771976,0,2491,39840.3735416667,2009-01-27,08:57:54
37.416417,110.771974,0,2492,39840.373599537,2009-01-27,08:57:59
37.416416,110.771981,0,2492,39840.3736574074,2009-01-27,08:58:04
37.416416,110.771981,0,2492,39840.3736921296,2009-01-27,08:58:07
37.416412,110.771976,0,2493,39840.3737152778,2009-01-27,08:58:09
37.416421,110.771973,0,2493,39840.3737731481,2009-01-27,08:58:14
37.416443,110.771976,0,2493,39840.3738310185,2009-01-27,08:58:19
37.416465,110.771982,0,2493,39840.3738888889,2009-01-27,08:58:24
37.416648,110.772206,0,2480,39840.4416435185,2009-01-27,10:35:58
37.416656,110.772234,0,2480,39840.4417013889,2009-01-27,10:36:03
37.416632,110.772199,0,2479,39840.4417592593,2009-01-27,10:36:08
37.416608,110.772174,0,2479,39840.4418171296,2009-01-27,10:36:13
37.416572,110.77215,0,2479,39840.441875,2009-01-27,10:36:18
37.41653,110.772106,0,2479,39840.4419328704,2009-01-27,10:36:23
37.416506,110.772074,0,2478,39840.4419907407,2009-01-27,10:36:28
37.416492,110.77208,0,2478,39840.4420486111,2009-01-27,10:36:33
37.41652,110.772084,0,2477,39840.4421064815,2009-01-27,10:36:38
37.416518,110.772083,0,2477,39840.4421643519,2009-01-27,10:36:43
37.416518,110.772083,0,2477,39840.4421990741,2009-01-27,10:36:46
37.41652,110.772088,0,2477,39840.4422222222,2009-01-27,10:36:48
37.416517,110.772071,0,2477,39840.4422800926,2009-01-27,10:36:53
37.41655,110.772095,0,2477,39840.442337963,2009-01-27,10:36:58
37.416553,110.772072,0,2477,39840.4423958333,2009-01-27,10:37:03
37.416526,110.772083,0,2475,39840.4424537037,2009-01-27,10:37:08
37.416528,110.772092,0,2476,39840.4425115741,2009-01-27,10:37:13
37.416542,110.77208,0,2476,39840.4425694444,2009-01-27,10:37:18
37.416542,110.772063,0,2475,39840.4426273148,2009-01-27,10:37:23
37.416505,110.772023,0,2475,39840.4426736111,2009-01-27,10:37:27
37.416508,110.772016,0,2475,39840.4427314815,2009-01-27,10:37:32
37.416509,110.772008,0,2475,39840.4427893519,2009-01-27,10:37:37
37.416509,110.772008,0,2475,39840.4428240741,2009-01-27,10:37:40
37.416501,110.772,0,2475,39840.4428472222,2009-01-27,10:37:42
37.416307,110.771836,0,2475,39840.4430555556,2009-01-27,10:38:00
37.416252,110.771694,0,2432,39840.4430671296,2009-01-27,10:38:01
37.416353,110.771823,0,2452,39840.4430787037,2009-01-27,10:38:02
37.416368,110.771846,0,2470,39840.4430902778,2009-01-27,10:38:03
37.41635,110.771874,0,2499,39840.4431018519,2009-01-27,10:38:04
37.416323,110.771945,0,2501,39840.4431134259,2009-01-27,10:38:05
37.416305,110.772008,0,2510,39840.443125,2009-01-27,10:38:06
37.416299,110.771947,0,2492,39840.4431365741,2009-01-27,10:38:07
37.416258,110.771956,0,2505,39840.4431597222,2009-01-27,10:38:09
37.416239,110.771974,0,2521,39840.4431712963,2009-01-27,10:38:10
37.4162,110.771922,0,2521,39840.4431944444,2009-01-27,10:38:12
37.41619,110.771898,0,2499,39840.4432060185,2009-01-27,10:38:13
37.416173,110.771862,0,2474,39840.4432291667,2009-01-27,10:38:15
37.416146,110.771848,0,2483,39840.443287037,2009-01-27,10:38:20
37.416159,110.771849,0,2482,39840.4433449074,2009-01-27,10:38:25
37.416159,110.771849,0,2482,39840.4433796296,2009-01-27,10:38:28
37.416165,110.771849,0,2480,39840.4434027778,2009-01-27,10:38:30
37.416179,110.771864,0,2482,39840.4434606481,2009-01-27,10:38:35
37.416167,110.771883,0,2481,39840.4435185185,2009-01-27,10:38:40
37.416192,110.771895,0,2480,39840.4435763889,2009-01-27,10:38:45
37.416192,110.771895,0,2480,39840.4436111111,2009-01-27,10:38:48
37.416187,110.77189,0,2480,39840.4436342593,2009-01-27,10:38:50
37.416184,110.771881,0,2479,39840.4436921296,2009-01-27,10:38:55
37.416179,110.771878,0,2479,39840.44375,2009-01-27,10:39:00
37.416179,110.771878,0,2479,39840.4437847222,2009-01-27,10:39:03
37.416176,110.771877,0,2479,39840.4438078704,2009-01-27,10:39:05
37.416166,110.771871,0,2479,39840.4438657407,2009-01-27,10:39:10
37.416166,110.771871,0,2479,39840.443900463,2009-01-27,10:39:13
37.416161,110.771871,0,2479,39840.4439236111,2009-01-27,10:39:15
37.416191,110.771886,0,2479,39840.4439814815,2009-01-27,10:39:20
37.416205,110.771864,0,2482,39840.4440393519,2009-01-27,10:39:25
37.416199,110.771881,0,2482,39840.4440972222,2009-01-27,10:39:30
37.416203,110.771879,0,2484,39840.4441550926,2009-01-27,10:39:35
37.416203,110.771879,0,2484,39840.4441898148,2009-01-27,10:39:38
37.416205,110.77188,0,2485,39840.444212963,2009-01-27,10:39:40
37.416187,110.77191,0,2485,39840.4442708333,2009-01-27,10:39:45
37.416162,110.771915,0,2485,39840.4443287037,2009-01-27,10:39:50
37.416163,110.771931,0,2486,39840.4443865741,2009-01-27,10:39:55
37.416162,110.771942,0,2486,39840.4444444444,2009-01-27,10:40:00
37.416176,110.771915,0,2487,39840.4445023148,2009-01-27,10:40:05
37.416184,110.771891,0,2488,39840.4445601852,2009-01-27,10:40:10
37.416184,110.771891,0,2488,39840.4445949074,2009-01-27,10:40:13
37.416178,110.771895,0,2489,39840.4446180556,2009-01-27,10:40:15
37.416181,110.771904,0,2489,39840.4446759259,2009-01-27,10:40:20
37.416191,110.771895,0,2491,39840.4447337963,2009-01-27,10:40:25
37.416197,110.771867,0,2493,39840.4447916667,2009-01-27,10:40:30
37.416202,110.771891,0,2493,39840.444849537,2009-01-27,10:40:35
37.416193,110.771907,0,2494,39840.4449074074,2009-01-27,10:40:40
37.416194,110.7719,0,2497,39840.4449652778,2009-01-27,10:40:45
37.416199,110.771896,0,2498,39840.4450231481,2009-01-27,10:40:50
37.416199,110.771897,0,2498,39840.4450810185,2009-01-27,10:40:55
37.416194,110.771898,0,2499,39840.4451388889,2009-01-27,10:41:00
37.416194,110.771898,0,2499,39840.4451736111,2009-01-27,10:41:03
37.416188,110.771893,0,2499,39840.4451967593,2009-01-27,10:41:05
37.416208,110.771885,0,2502,39840.4452546296,2009-01-27,10:41:10
37.416223,110.771895,0,2502,39840.4453125,2009-01-27,10:41:15
37.416228,110.771896,0,2503,39840.4453703704,2009-01-27,10:41:20
37.416228,110.771896,0,2503,39840.4454050926,2009-01-27,10:41:23
37.416222,110.771897,0,2503,39840.4454282407,2009-01-27,10:41:25
37.416216,110.771888,0,2503,39840.4454861111,2009-01-27,10:41:30
37.416216,110.771888,0,2503,39840.4455208333,2009-01-27,10:41:33
37.416213,110.771883,0,2504,39840.4455439815,2009-01-27,10:41:35
37.416209,110.771894,0,2504,39840.4456018518,2009-01-27,10:41:40
37.416215,110.771885,0,2504,39840.4456597222,2009-01-27,10:41:45
37.416214,110.771878,0,2504,39840.4457175926,2009-01-27,10:41:50
37.416214,110.771878,0,2504,39840.4457523148,2009-01-27,10:41:53
37.416209,110.771881,0,2505,39840.445775463,2009-01-27,10:41:55
37.416203,110.771897,0,2505,39840.4458333333,2009-01-27,10:42:00
37.416203,110.771897,0,2505,39840.4458680556,2009-01-27,10:42:03
37.416201,110.771892,0,2505,39840.4458912037,2009-01-27,10:42:05
37.416189,110.771887,0,2506,39840.4459490741,2009-01-27,10:42:10
37.416185,110.771866,0,2507,39840.4460069444,2009-01-27,10:42:15
37.416185,110.771866,0,2507,39840.4460416667,2009-01-27,10:42:18
37.416185,110.771867,0,2506,39840.4460648148,2009-01-27,10:42:20
37.416176,110.771871,0,2506,39840.4461226852,2009-01-27,10:42:25
37.416179,110.771877,0,2505,39840.4461805556,2009-01-27,10:42:30
37.416179,110.771877,0,2505,39840.4462152778,2009-01-27,10:42:33
37.416184,110.771875,0,2505,39840.4462384259,2009-01-27,10:42:35
37.416181,110.771866,0,2506,39840.4462962963,2009-01-27,10:42:40
37.41618,110.771875,0,2507,39840.4463541667,2009-01-27,10:42:45
37.41618,110.771875,0,2507,39840.4463888889,2009-01-27,10:42:48
37.416174,110.771881,0,2508,39840.446412037,2009-01-27,10:42:50
37.416165,110.771894,0,2509,39840.4464699074,2009-01-27,10:42:55
37.416185,110.771913,0,2509,39840.4465277778,2009-01-27,10:43:00
37.416184,110.771894,0,2508,39840.4465856481,2009-01-27,10:43:05
37.416184,110.771894,0,2508,39840.4466203704,2009-01-27,10:43:08
37.416178,110.771898,0,2508,39840.4466435185,2009-01-27,10:43:10
37.416173,110.771887,0,2507,39840.4467013889,2009-01-27,10:43:15
37.416176,110.771872,0,2506,39840.4467592593,2009-01-27,10:43:20
37.416172,110.771864,0,2506,39840.4468171296,2009-01-27,10:43:25
37.41617,110.771863,0,2507,39840.446875,2009-01-27,10:43:30
37.416165,110.771867,0,2507,39840.4469328704,2009-01-27,10:43:35
37.416164,110.771863,0,2507,39840.4469907407,2009-01-27,10:43:40
37.416161,110.77186,0,2507,39840.4470486111,2009-01-27,10:43:45
37.416158,110.771862,0,2507,39840.4471064815,2009-01-27,10:43:50
37.416157,110.771862,0,2508,39840.4471643518,2009-01-27,10:43:55
37.416161,110.771856,0,2508,39840.4472222222,2009-01-27,10:44:00
37.416163,110.771859,0,2509,39840.4472800926,2009-01-27,10:44:05
37.416169,110.771861,0,2509,39840.447337963,2009-01-27,10:44:10
37.416169,110.771861,0,2509,39840.4473726852,2009-01-27,10:44:13
37.416164,110.771865,0,2509,39840.4473958333,2009-01-27,10:44:15
37.416169,110.771874,0,2509,39840.4474537037,2009-01-27,10:44:20
37.416168,110.77186,0,2511,39840.4475115741,2009-01-27,10:44:25
37.416187,110.771866,0,2511,39840.4475694444,2009-01-27,10:44:30
37.416198,110.771884,0,2513,39840.4476273148,2009-01-27,10:44:35
37.416238,110.771901,0,2515,39840.4476851852,2009-01-27,10:44:40
37.416249,110.77189,0,2517,39840.4477430556,2009-01-27,10:44:45
37.416264,110.771907,0,2519,39840.4478009259,2009-01-27,10:44:50
37.416264,110.771888,0,2522,39840.4478587963,2009-01-27,10:44:55
37.416265,110.771869,0,2524,39840.4479166667,2009-01-27,10:45:00
37.41627,110.771862,0,2524,39840.447974537,2009-01-27,10:45:05
37.41627,110.771862,0,2524,39840.4480092593,2009-01-27,10:45:08
37.416276,110.771865,0,2525,39840.4480324074,2009-01-27,10:45:10
37.416275,110.771875,0,2525,39840.4480902778,2009-01-27,10:45:15
37.416268,110.771884,0,2526,39840.4481481481,2009-01-27,10:45:20
37.416239,110.7719,0,2526,39840.4482060185,2009-01-27,10:45:25
37.416235,110.771904,0,2526,39840.4482638889,2009-01-27,10:45:30
37.416239,110.771896,0,2526,39840.4483217593,2009-01-27,10:45:35
37.416236,110.771895,0,2526,39840.4483796296,2009-01-27,10:45:40
37.416236,110.771895,0,2526,39840.4484143518,2009-01-27,10:45:43
37.41623,110.771902,0,2526,39840.4484375,2009-01-27,10:45:45
37.416233,110.771912,0,2527,39840.4484953704,2009-01-27,10:45:50
37.416239,110.771909,0,2527,39840.4485532407,2009-01-27,10:45:55
37.416239,110.771909,0,2527,39840.448587963,2009-01-27,10:45:58
37.416245,110.771914,0,2528,39840.4486111111,2009-01-27,10:46:00
37.416241,110.771898,0,2528,39840.4486689815,2009-01-27,10:46:05
37.416244,110.771907,0,2529,39840.4487268519,2009-01-27,10:46:10
37.416235,110.771925,0,2529,39840.4487847222,2009-01-27,10:46:15
37.416235,110.771925,0,2529,39840.4488194444,2009-01-27,10:46:18
37.416237,110.77193,0,2530,39840.4488425926,2009-01-27,10:46:20
37.416247,110.771916,0,2530,39840.448900463,2009-01-27,10:46:25
37.416247,110.771916,0,2530,39840.4489351852,2009-01-27,10:46:28
37.416253,110.771909,0,2530,39840.4489583333,2009-01-27,10:46:30
37.416262,110.771901,0,2531,39840.4490162037,2009-01-27,10:46:35
37.416268,110.771913,0,2532,39840.4490740741,2009-01-27,10:46:40
37.416249,110.771898,0,2532,39840.4491319444,2009-01-27,10:46:45
37.416252,110.771899,0,2532,39840.4491898148,2009-01-27,10:46:50
37.416254,110.771897,0,2532,39840.4492476852,2009-01-27,10:46:55
37.416252,110.771898,0,2532,39840.4493055556,2009-01-27,10:47:00
37.416254,110.771896,0,2532,39840.4493634259,2009-01-27,10:47:05
37.416256,110.771896,0,2533,39840.4494212963,2009-01-27,10:47:10
37.416256,110.771896,0,2533,39840.4494560185,2009-01-27,10:47:13
37.416252,110.771889,0,2533,39840.4494791667,2009-01-27,10:47:15
37.416236,110.77186,0,2533,39840.449537037,2009-01-27,10:47:20
37.416233,110.77187,0,2532,39840.4495949074,2009-01-27,10:47:25
37.416215,110.771867,0,2530,39840.4496527778,2009-01-27,10:47:30
37.416191,110.771886,0,2529,39840.4497106481,2009-01-27,10:47:35
37.416187,110.771869,0,2529,39840.4497685185,2009-01-27,10:47:40
37.416179,110.771892,0,2529,39840.4498263889,2009-01-27,10:47:45
37.416171,110.771884,0,2530,39840.4498842593,2009-01-27,10:47:50
37.416171,110.771884,0,2530,39840.4499189815,2009-01-27,10:47:53
37.416167,110.771887,0,2531,39840.4499421296,2009-01-27,10:47:55
37.416143,110.771865,0,2530,39840.45,2009-01-27,10:48:00
37.416134,110.771867,0,2530,39840.4500578704,2009-01-27,10:48:05
37.416152,110.771895,0,2529,39840.4501157407,2009-01-27,10:48:10
37.416152,110.771895,0,2529,39840.450150463,2009-01-27,10:48:13
37.416159,110.771891,0,2529,39840.4501736111,2009-01-27,10:48:15
37.416144,110.771885,0,2529,39840.4502314815,2009-01-27,10:48:20
37.416144,110.771885,0,2529,39840.4502662037,2009-01-27,10:48:23
37.41615,110.77188,0,2529,39840.4502893519,2009-01-27,10:48:25
37.416147,110.771868,0,2529,39840.4503472222,2009-01-27,10:48:30
37.416147,110.771868,0,2529,39840.4503819444,2009-01-27,10:48:33
37.416143,110.771861,0,2530,39840.4504050926,2009-01-27,10:48:35
37.416137,110.771851,0,2530,39840.450462963,2009-01-27,10:48:40
37.416137,110.771861,0,2530,39840.4505208333,2009-01-27,10:48:45
37.416134,110.771859,0,2530,39840.4505787037,2009-01-27,10:48:50
37.416134,110.771859,0,2530,39840.4506134259,2009-01-27,10:48:53
37.416132,110.771855,0,2530,39840.4506365741,2009-01-27,10:48:55
37.416149,110.771856,0,2529,39840.4506944444,2009-01-27,10:49:00
37.416161,110.771857,0,2529,39840.4507523148,2009-01-27,10:49:05
37.416161,110.771857,0,2529,39840.450787037,2009-01-27,10:49:08
37.416165,110.771857,0,2529,39840.4508101852,2009-01-27,10:49:10
37.416173,110.771847,0,2529,39840.4508680556,2009-01-27,10:49:15
37.416167,110.771853,0,2529,39840.4509259259,2009-01-27,10:49:20
37.416159,110.771853,0,2529,39840.4509837963,2009-01-27,10:49:25
37.416159,110.771848,0,2529,39840.4510416667,2009-01-27,10:49:30
37.416165,110.77185,0,2529,39840.451099537,2009-01-27,10:49:35
37.416168,110.771857,0,2530,39840.4511574074,2009-01-27,10:49:40
37.416169,110.771857,0,2530,39840.4512152778,2009-01-27,10:49:45
37.416162,110.771858,0,2530,39840.4512731481,2009-01-27,10:49:50
37.416162,110.771861,0,2530,39840.4513310185,2009-01-27,10:49:55
37.416163,110.771858,0,2530,39840.4513888889,2009-01-27,10:50:00
37.416158,110.771852,0,2530,39840.4514467593,2009-01-27,10:50:05
37.416154,110.77185,0,2530,39840.4515046296,2009-01-27,10:50:10
37.416154,110.771852,0,2531,39840.4515625,2009-01-27,10:50:15
37.416154,110.771852,0,2531,39840.4515972222,2009-01-27,10:50:18
37.416148,110.771849,0,2531,39840.4516203704,2009-01-27,10:50:20
37.416149,110.771862,0,2531,39840.4516782407,2009-01-27,10:50:25
37.416152,110.771874,0,2531,39840.4517361111,2009-01-27,10:50:30
37.416147,110.771864,0,2531,39840.4517939815,2009-01-27,10:50:35
37.416118,110.771855,0,2531,39840.4518518519,2009-01-27,10:50:40
37.416129,110.771844,0,2529,39840.4519097222,2009-01-27,10:50:45
37.416144,110.771844,0,2529,39840.4519675926,2009-01-27,10:50:50
37.416146,110.771837,0,2529,39840.452025463,2009-01-27,10:50:55
37.416148,110.771843,0,2529,39840.4520833333,2009-01-27,10:51:00
37.41615,110.771847,0,2529,39840.4521412037,2009-01-27,10:51:05
37.416148,110.771842,0,2529,39840.4521990741,2009-01-27,10:51:10
37.416148,110.771842,0,2529,39840.4522337963,2009-01-27,10:51:13
37.416149,110.77184,0,2529,39840.4522569444,2009-01-27,10:51:15
