# Supplementary material for: A location privacy protection method based on blockchain and threshold cryptography
Source: PLoS One. 2025 Jun 4;20(6):e0324551. doi: 10.1371/journal.pone.0324551 (PMC12136415; doi:10.1371/journal.pone.0324551)
Supplement: S1 File — (ZIP) [file pone.0324551.s001.zip › Data/002/Trajectory/20090128005705.plt]

Geolife trajectory
WGS 84
Altitude is in Feet
Reserved 3
0,2,255,My Track,0,0,2,8421376
0
37.416457,110.772023,0,2545,39841.0396412037,2009-01-28,00:57:05
37.416125,110.772155,0,2576,39841.0396527778,2009-01-28,00:57:06
37.416382,110.772043,0,2474,39841.0396643518,2009-01-28,00:57:07
37.416513,110.771764,0,2545,39841.0574884259,2009-01-28,01:22:47
37.416489,110.771696,0,2543,39841.0575462963,2009-01-28,01:22:52
37.416444,110.771708,0,2540,39841.0576041667,2009-01-28,01:22:57
37.416419,110.7717,0,2539,39841.057662037,2009-01-28,01:23:02
37.416419,110.7717,0,2539,39841.0576967593,2009-01-28,01:23:05
37.416425,110.771698,0,2539,39841.0577199074,2009-01-28,01:23:07
37.416392,110.77175,0,2539,39841.0577662037,2009-01-28,01:23:11
37.416371,110.771853,0,2539,39841.0581134259,2009-01-28,01:23:41
37.416404,110.771913,0,2538,39841.0581481481,2009-01-28,01:23:44
37.416418,110.771959,0,2538,39841.0582060185,2009-01-28,01:23:49
37.416416,110.772002,0,2538,39841.0582638889,2009-01-28,01:23:54
37.416427,110.771994,0,2537,39841.0583217593,2009-01-28,01:23:59
37.416427,110.771994,0,2537,39841.0583564815,2009-01-28,01:24:02
37.416431,110.77199,0,2537,39841.0583796296,2009-01-28,01:24:04
37.416441,110.772002,0,2537,39841.0584375,2009-01-28,01:24:09
37.416442,110.772016,0,2537,39841.0584953704,2009-01-28,01:24:14
37.416465,110.772017,0,2537,39841.0585532407,2009-01-28,01:24:19
37.416463,110.772043,0,2537,39841.0586111111,2009-01-28,01:24:24
37.416452,110.772065,0,2537,39841.0586689815,2009-01-28,01:24:29
37.416458,110.77208,0,2536,39841.0587268519,2009-01-28,01:24:34
37.41646,110.772097,0,2536,39841.0587847222,2009-01-28,01:24:39
37.416411,110.772123,0,2536,39841.0588310185,2009-01-28,01:24:43
37.416362,110.772129,0,2536,39841.0588773148,2009-01-28,01:24:47
37.416358,110.772098,0,2536,39841.0589351852,2009-01-28,01:24:52
37.416358,110.772098,0,2536,39841.0589699074,2009-01-28,01:24:55
37.416361,110.772097,0,2536,39841.0589930556,2009-01-28,01:24:57
37.416373,110.772079,0,2536,39841.0590509259,2009-01-28,01:25:02
37.416389,110.772061,0,2535,39841.0591087963,2009-01-28,01:25:07
37.416403,110.772039,0,2533,39841.0591666667,2009-01-28,01:25:12
37.416414,110.772021,0,2530,39841.059224537,2009-01-28,01:25:17
37.416448,110.772029,0,2527,39841.0592824074,2009-01-28,01:25:22
37.416485,110.772013,0,2523,39841.0593402778,2009-01-28,01:25:27
37.416497,110.772008,0,2518,39841.0593981481,2009-01-28,01:25:32
37.416532,110.771998,0,2512,39841.0594560185,2009-01-28,01:25:37
37.41655,110.771986,0,2505,39841.0595138889,2009-01-28,01:25:42
37.416548,110.771983,0,2498,39841.0595717593,2009-01-28,01:25:47
37.416548,110.771983,0,2498,39841.0596064815,2009-01-28,01:25:50
37.416555,110.771989,0,2488,39841.0596296296,2009-01-28,01:25:52
37.416582,110.771981,0,2475,39841.0596875,2009-01-28,01:25:57
37.416589,110.771943,0,2465,39841.0597453704,2009-01-28,01:26:02
37.416543,110.771952,0,2470,39841.0597916667,2009-01-28,01:26:06
37.416518,110.77197,0,2469,39841.059849537,2009-01-28,01:26:11
37.416471,110.771999,0,2467,39841.0598842593,2009-01-28,01:26:14
37.416426,110.772011,0,2467,39841.0599189815,2009-01-28,01:26:17
37.416373,110.772014,0,2468,39841.0599652778,2009-01-28,01:26:21
37.41633,110.772033,0,2468,39841.06,2009-01-28,01:26:24
37.416273,110.772046,0,2469,39841.0600347222,2009-01-28,01:26:27
37.416212,110.772068,0,2470,39841.0600694444,2009-01-28,01:26:30
37.416154,110.772085,0,2471,39841.0601041667,2009-01-28,01:26:33
37.416109,110.772099,0,2472,39841.0601273148,2009-01-28,01:26:35
37.41606,110.772108,0,2474,39841.060150463,2009-01-28,01:26:37
37.415996,110.772118,0,2477,39841.0601967593,2009-01-28,01:26:41
37.415945,110.772141,0,2478,39841.0602199074,2009-01-28,01:26:43
37.415895,110.772173,0,2479,39841.0602430556,2009-01-28,01:26:45
37.415839,110.772215,0,2481,39841.0602777778,2009-01-28,01:26:48
37.415456,110.772349,0,2488,39841.060462963,2009-01-28,01:27:04
37.41541,110.772352,0,2489,39841.0604976852,2009-01-28,01:27:07
37.41537,110.772384,0,2492,39841.0605439815,2009-01-28,01:27:11
37.415348,110.772454,0,2495,39841.0605902778,2009-01-28,01:27:15
37.415308,110.77251,0,2496,39841.0606134259,2009-01-28,01:27:17
37.415291,110.772569,0,2498,39841.0606481481,2009-01-28,01:27:20
37.415332,110.772538,0,2502,39841.0606944444,2009-01-28,01:27:24
37.415402,110.772489,0,2503,39841.0607175926,2009-01-28,01:27:26
37.415421,110.772477,0,2504,39841.060775463,2009-01-28,01:27:31
37.415428,110.772495,0,2506,39841.0608333333,2009-01-28,01:27:36
37.415445,110.772506,0,2509,39841.0608912037,2009-01-28,01:27:41
37.415491,110.77249,0,2509,39841.0609490741,2009-01-28,01:27:46
37.415513,110.772474,0,2506,39841.0610069444,2009-01-28,01:27:51
37.415547,110.772477,0,2506,39841.0610648148,2009-01-28,01:27:56
37.415558,110.772482,0,2507,39841.0611226852,2009-01-28,01:28:01
37.415863,110.77237,0,2505,39841.0611805556,2009-01-28,01:28:06
37.416039,110.772302,0,2504,39841.0611921296,2009-01-28,01:28:07
37.416151,110.772258,0,2504,39841.0612037037,2009-01-28,01:28:08
37.416257,110.772221,0,2503,39841.0612152778,2009-01-28,01:28:09
37.416358,110.772194,0,2501,39841.0612268519,2009-01-28,01:28:10
37.416411,110.772186,0,2498,39841.0612384259,2009-01-28,01:28:11
37.416475,110.772183,0,2492,39841.0612615741,2009-01-28,01:28:13
37.416557,110.772164,0,2488,39841.0612847222,2009-01-28,01:28:15
37.416618,110.772145,0,2486,39841.0612962963,2009-01-28,01:28:16
37.416673,110.772131,0,2484,39841.0613078704,2009-01-28,01:28:17
37.416738,110.772108,0,2481,39841.0613194444,2009-01-28,01:28:18
37.416787,110.772087,0,2478,39841.0613310185,2009-01-28,01:28:19
37.416848,110.772079,0,2471,39841.0613541667,2009-01-28,01:28:21
37.416908,110.772068,0,2462,39841.0613773148,2009-01-28,01:28:23
37.416957,110.772047,0,2454,39841.061400463,2009-01-28,01:28:25
37.417003,110.772027,0,2444,39841.0614236111,2009-01-28,01:28:27
37.417047,110.772003,0,2431,39841.0614467593,2009-01-28,01:28:29
37.417079,110.772009,0,2413,39841.0614814815,2009-01-28,01:28:32
37.417107,110.772022,0,2400,39841.0615046296,2009-01-28,01:28:34
37.417139,110.772028,0,2386,39841.0615277778,2009-01-28,01:28:36
37.417165,110.771986,0,2373,39841.0615509259,2009-01-28,01:28:38
37.417225,110.771954,0,2357,39841.0615856481,2009-01-28,01:28:41
37.417286,110.77195,0,2356,39841.0616319444,2009-01-28,01:28:45
37.41732,110.771974,0,2343,39841.0616666667,2009-01-28,01:28:48
37.417352,110.77199,0,2328,39841.0617013889,2009-01-28,01:28:51
37.417389,110.772007,0,2310,39841.0617361111,2009-01-28,01:28:54
37.417394,110.772035,0,2295,39841.0617592593,2009-01-28,01:28:56
37.417379,110.77206,0,2274,39841.0617939815,2009-01-28,01:28:59
37.417379,110.77206,0,2274,39841.0618055556,2009-01-28,01:29:00
37.417385,110.772067,0,2253,39841.0618287037,2009-01-28,01:29:02
37.417408,110.772072,0,2231,39841.0618634259,2009-01-28,01:29:05
37.417427,110.772079,0,2215,39841.0618865741,2009-01-28,01:29:07
37.417457,110.772082,0,2202,39841.0619097222,2009-01-28,01:29:09
37.417502,110.772108,0,2186,39841.0619444444,2009-01-28,01:29:12
37.417454,110.772118,0,2220,39841.0619560185,2009-01-28,01:29:13
37.41747,110.772065,0,2214,39841.0619907407,2009-01-28,01:29:16
37.417494,110.772064,0,2197,39841.0620486111,2009-01-28,01:29:21
37.417495,110.772019,0,2185,39841.0620949074,2009-01-28,01:29:25
37.41754,110.772009,0,2179,39841.0621527778,2009-01-28,01:29:30
37.417499,110.772025,0,2176,39841.0622106481,2009-01-28,01:29:35
37.417454,110.772001,0,2180,39841.0622337963,2009-01-28,01:29:37
37.4174,110.771954,0,2184,39841.0622685185,2009-01-28,01:29:40
37.417365,110.771915,0,2186,39841.0623032407,2009-01-28,01:29:43
37.417318,110.771884,0,2191,39841.062337963,2009-01-28,01:29:46
37.417275,110.771891,0,2196,39841.0623726852,2009-01-28,01:29:49
37.417257,110.771905,0,2201,39841.0624305556,2009-01-28,01:29:54
37.417293,110.771881,0,2207,39841.0624884259,2009-01-28,01:29:59
37.417291,110.771845,0,2209,39841.0625462963,2009-01-28,01:30:04
37.417244,110.771866,0,2209,39841.0625925926,2009-01-28,01:30:08
37.41723,110.771878,0,2207,39841.062650463,2009-01-28,01:30:13
37.417252,110.771859,0,2205,39841.0627083333,2009-01-28,01:30:18
37.417268,110.771836,0,2208,39841.0627662037,2009-01-28,01:30:23
37.417247,110.771833,0,2210,39841.0628240741,2009-01-28,01:30:28
37.41722,110.771823,0,2225,39841.0628819444,2009-01-28,01:30:33
37.417185,110.77185,0,2232,39841.0629166667,2009-01-28,01:30:36
37.417152,110.771876,0,2238,39841.062974537,2009-01-28,01:30:41
37.417116,110.7719,0,2243,39841.0630324074,2009-01-28,01:30:46
37.417117,110.771914,0,2249,39841.0630902778,2009-01-28,01:30:51
37.417117,110.771914,0,2249,39841.063125,2009-01-28,01:30:54
37.417115,110.771907,0,2255,39841.0631481481,2009-01-28,01:30:56
37.417112,110.771894,0,2256,39841.0632060185,2009-01-28,01:31:01
37.417095,110.771892,0,2277,39841.0632523148,2009-01-28,01:31:05
37.417094,110.771879,0,2293,39841.0632986111,2009-01-28,01:31:09
37.417112,110.771852,0,2306,39841.0633333333,2009-01-28,01:31:12
37.417091,110.771828,0,2320,39841.0633912037,2009-01-28,01:31:17
37.417061,110.771835,0,2334,39841.0634375,2009-01-28,01:31:21
37.41702,110.771837,0,2348,39841.0634953704,2009-01-28,01:31:26
37.416988,110.771856,0,2364,39841.0635416667,2009-01-28,01:31:30
37.41694,110.77188,0,2372,39841.0635763889,2009-01-28,01:31:33
37.416959,110.771868,0,2378,39841.0636342593,2009-01-28,01:31:38
37.41692,110.771921,0,2386,39841.0636805556,2009-01-28,01:31:42
37.416897,110.771961,0,2392,39841.0637384259,2009-01-28,01:31:47
37.416903,110.771972,0,2388,39841.0637962963,2009-01-28,01:31:52
37.416892,110.771986,0,2392,39841.0638541667,2009-01-28,01:31:57
37.416837,110.772017,0,2396,39841.063912037,2009-01-28,01:32:02
37.416816,110.772026,0,2394,39841.0639699074,2009-01-28,01:32:07
37.416842,110.772017,0,2394,39841.0640277778,2009-01-28,01:32:12
37.416856,110.771994,0,2399,39841.0640856481,2009-01-28,01:32:17
37.416839,110.771978,0,2404,39841.0641435185,2009-01-28,01:32:22
37.416797,110.77201,0,2407,39841.0641898148,2009-01-28,01:32:26
37.41678,110.772032,0,2409,39841.0642476852,2009-01-28,01:32:31
37.416769,110.77204,0,2416,39841.0643055556,2009-01-28,01:32:36
37.416738,110.772049,0,2420,39841.0643634259,2009-01-28,01:32:41
37.416685,110.772055,0,2427,39841.0644097222,2009-01-28,01:32:45
37.41665,110.77204,0,2437,39841.0644560185,2009-01-28,01:32:49
37.416602,110.772051,0,2447,39841.0645023148,2009-01-28,01:32:53
37.416558,110.772065,0,2453,39841.064537037,2009-01-28,01:32:56
37.416557,110.772033,0,2467,39841.0645949074,2009-01-28,01:33:01
37.416518,110.772046,0,2481,39841.0646527778,2009-01-28,01:33:06
37.416518,110.772046,0,2481,39841.0646875,2009-01-28,01:33:09
37.416525,110.772046,0,2492,39841.0647106481,2009-01-28,01:33:11
37.416542,110.772055,0,2498,39841.0647685185,2009-01-28,01:33:16
37.416577,110.772075,0,2503,39841.0648263889,2009-01-28,01:33:21
37.416556,110.772069,0,2507,39841.0648842593,2009-01-28,01:33:26
37.416576,110.772056,0,2507,39841.0649421296,2009-01-28,01:33:31
37.416561,110.772092,0,2507,39841.065,2009-01-28,01:33:36
37.416537,110.772117,0,2505,39841.0650578704,2009-01-28,01:33:41
37.416546,110.772103,0,2498,39841.0651157407,2009-01-28,01:33:46
37.41658,110.772081,0,2490,39841.0651736111,2009-01-28,01:33:51
37.416567,110.772097,0,2481,39841.0652314815,2009-01-28,01:33:56
37.416544,110.772099,0,2474,39841.0652893518,2009-01-28,01:34:01
37.41657,110.772099,0,2466,39841.0653472222,2009-01-28,01:34:06
37.4166,110.772099,0,2459,39841.0654050926,2009-01-28,01:34:11
37.416629,110.772088,0,2449,39841.065462963,2009-01-28,01:34:16
37.416665,110.772078,0,2442,39841.0655208333,2009-01-28,01:34:21
37.416693,110.772066,0,2435,39841.0655787037,2009-01-28,01:34:26
37.416691,110.772057,0,2428,39841.0656365741,2009-01-28,01:34:31
37.41667,110.772048,0,2427,39841.0656944444,2009-01-28,01:34:36
37.416661,110.772033,0,2428,39841.0657523148,2009-01-28,01:34:41
37.416623,110.772018,0,2432,39841.0658101852,2009-01-28,01:34:46
37.416633,110.771991,0,2438,39841.0658680556,2009-01-28,01:34:51
37.416643,110.771974,0,2440,39841.0659259259,2009-01-28,01:34:56
37.416632,110.771982,0,2444,39841.0659837963,2009-01-28,01:35:01
37.416645,110.771982,0,2447,39841.0660416667,2009-01-28,01:35:06
37.416629,110.771989,0,2448,39841.066099537,2009-01-28,01:35:11
37.416665,110.771954,0,2446,39841.0661574074,2009-01-28,01:35:16
37.416661,110.771945,0,2443,39841.0662152778,2009-01-28,01:35:21
37.416649,110.771965,0,2439,39841.0662731482,2009-01-28,01:35:26
37.416668,110.771968,0,2435,39841.0663310185,2009-01-28,01:35:31
37.41672,110.771973,0,2429,39841.0663888889,2009-01-28,01:35:36
37.416736,110.772011,0,2422,39841.0664467593,2009-01-28,01:35:41
37.416767,110.772021,0,2417,39841.0665046296,2009-01-28,01:35:46
37.41678,110.772021,0,2414,39841.0665625,2009-01-28,01:35:51
37.4168,110.772016,0,2408,39841.0666203704,2009-01-28,01:35:56
37.416823,110.771997,0,2404,39841.0666782407,2009-01-28,01:36:01
37.416814,110.771975,0,2399,39841.0667361111,2009-01-28,01:36:06
37.416865,110.771947,0,2397,39841.0667939815,2009-01-28,01:36:11
37.416854,110.771919,0,2400,39841.0668518519,2009-01-28,01:36:16
37.416856,110.771892,0,2401,39841.0669097222,2009-01-28,01:36:21
37.416855,110.77188,0,2401,39841.0669675926,2009-01-28,01:36:26
37.41682,110.771881,0,2399,39841.067025463,2009-01-28,01:36:31
37.416806,110.771886,0,2401,39841.0670833333,2009-01-28,01:36:36
37.416762,110.771913,0,2404,39841.0671180556,2009-01-28,01:36:39
37.416729,110.771949,0,2409,39841.0671643519,2009-01-28,01:36:43
37.416763,110.771944,0,2413,39841.0672222222,2009-01-28,01:36:48
37.416781,110.771958,0,2418,39841.0672800926,2009-01-28,01:36:53
37.416823,110.771933,0,2423,39841.067337963,2009-01-28,01:36:58
37.41683,110.771899,0,2428,39841.0673958333,2009-01-28,01:37:03
37.416812,110.771888,0,2433,39841.0674537037,2009-01-28,01:37:08
37.416761,110.771928,0,2433,39841.0675,2009-01-28,01:37:12
37.416742,110.771934,0,2436,39841.0675578704,2009-01-28,01:37:17
37.416755,110.771938,0,2436,39841.0676157407,2009-01-28,01:37:22
37.416753,110.771993,0,2436,39841.0676736111,2009-01-28,01:37:27
37.416753,110.771993,0,2436,39841.0677083333,2009-01-28,01:37:30
37.416756,110.771997,0,2432,39841.0677314815,2009-01-28,01:37:32
37.416766,110.772006,0,2430,39841.0677893519,2009-01-28,01:37:37
37.416749,110.772034,0,2429,39841.0678472222,2009-01-28,01:37:42
37.416775,110.772043,0,2428,39841.0679050926,2009-01-28,01:37:47
37.416757,110.772082,0,2426,39841.067962963,2009-01-28,01:37:52
37.416749,110.77215,0,2426,39841.0680208333,2009-01-28,01:37:57
37.416765,110.77217,0,2423,39841.0680787037,2009-01-28,01:38:02
37.416756,110.77218,0,2423,39841.0681365741,2009-01-28,01:38:07
37.416756,110.77218,0,2423,39841.0681712963,2009-01-28,01:38:10
37.416752,110.772181,0,2425,39841.0681944444,2009-01-28,01:38:12
37.416734,110.772183,0,2430,39841.0682523148,2009-01-28,01:38:17
37.416749,110.77216,0,2433,39841.0683101852,2009-01-28,01:38:22
37.41679,110.772131,0,2434,39841.0683564815,2009-01-28,01:38:26
37.416805,110.772147,0,2434,39841.0684143519,2009-01-28,01:38:31
37.416796,110.772161,0,2431,39841.0684722222,2009-01-28,01:38:36
37.416765,110.772162,0,2430,39841.0685300926,2009-01-28,01:38:41
37.416768,110.772127,0,2427,39841.068587963,2009-01-28,01:38:46
37.416791,110.772105,0,2423,39841.0686458333,2009-01-28,01:38:51
37.416773,110.7721,0,2422,39841.0687037037,2009-01-28,01:38:56
37.416773,110.7721,0,2422,39841.0687384259,2009-01-28,01:38:59
37.416766,110.772093,0,2421,39841.0687615741,2009-01-28,01:39:01
37.416781,110.772055,0,2421,39841.0688194444,2009-01-28,01:39:06
37.416765,110.772037,0,2419,39841.0688773148,2009-01-28,01:39:11
37.416759,110.772013,0,2419,39841.0689351852,2009-01-28,01:39:16
37.416751,110.772033,0,2420,39841.0689930556,2009-01-28,01:39:21
37.416776,110.772025,0,2419,39841.0690509259,2009-01-28,01:39:26
37.416772,110.772036,0,2422,39841.0691087963,2009-01-28,01:39:31
37.416762,110.772042,0,2423,39841.0691666667,2009-01-28,01:39:36
37.416749,110.772044,0,2425,39841.069224537,2009-01-28,01:39:41
37.416702,110.772058,0,2432,39841.0692824074,2009-01-28,01:39:46
37.416655,110.772096,0,2442,39841.0693287037,2009-01-28,01:39:50
37.416644,110.772124,0,2449,39841.0693865741,2009-01-28,01:39:55
37.416661,110.77212,0,2452,39841.0694444444,2009-01-28,01:40:00
37.416663,110.77211,0,2453,39841.0695023148,2009-01-28,01:40:05
37.416699,110.772064,0,2456,39841.0695486111,2009-01-28,01:40:09
37.416699,110.772037,0,2459,39841.0696064815,2009-01-28,01:40:14
37.416692,110.772012,0,2460,39841.0696643519,2009-01-28,01:40:19
37.416704,110.772009,0,2461,39841.0697222222,2009-01-28,01:40:24
37.416684,110.772028,0,2462,39841.0697800926,2009-01-28,01:40:29
37.416691,110.772044,0,2464,39841.069837963,2009-01-28,01:40:34
37.416688,110.772081,0,2464,39841.0698958333,2009-01-28,01:40:39
37.416666,110.772088,0,2464,39841.0699537037,2009-01-28,01:40:44
37.416621,110.772093,0,2465,39841.07,2009-01-28,01:40:48
37.416597,110.772077,0,2469,39841.0700578704,2009-01-28,01:40:53
37.416595,110.77205,0,2472,39841.0701157407,2009-01-28,01:40:58
37.41662,110.772012,0,2473,39841.0701736111,2009-01-28,01:41:03
37.416563,110.772038,0,2478,39841.0702314815,2009-01-28,01:41:08
37.416543,110.772057,0,2484,39841.0702893519,2009-01-28,01:41:13
37.416525,110.772053,0,2493,39841.0703472222,2009-01-28,01:41:18
37.416503,110.772052,0,2500,39841.0704050926,2009-01-28,01:41:23
37.416455,110.772079,0,2505,39841.070462963,2009-01-28,01:41:28
37.416455,110.772079,0,2505,39841.0704976852,2009-01-28,01:41:31
37.416447,110.772072,0,2505,39841.0705208333,2009-01-28,01:41:33
37.416471,110.772069,0,2508,39841.0705787037,2009-01-28,01:41:38
37.416506,110.772036,0,2508,39841.0706365741,2009-01-28,01:41:43
37.416542,110.772032,0,2512,39841.0706944444,2009-01-28,01:41:48
37.416542,110.772032,0,2512,39841.0707291667,2009-01-28,01:41:51
37.416536,110.772035,0,2510,39841.0707523148,2009-01-28,01:41:53
37.416532,110.772004,0,2509,39841.0708101852,2009-01-28,01:41:58
37.416534,110.772,0,2510,39841.0708680556,2009-01-28,01:42:03
37.416534,110.772,0,2510,39841.0709027778,2009-01-28,01:42:06
37.416531,110.771998,0,2510,39841.0709259259,2009-01-28,01:42:08
37.416574,110.771979,0,2512,39841.0709722222,2009-01-28,01:42:12
37.416593,110.772008,0,2511,39841.0710300926,2009-01-28,01:42:17
37.416573,110.772014,0,2512,39841.071087963,2009-01-28,01:42:22
37.416525,110.772053,0,2513,39841.0711458333,2009-01-28,01:42:27
37.416555,110.772023,0,2510,39841.0712037037,2009-01-28,01:42:32
37.416579,110.771975,0,2509,39841.0712384259,2009-01-28,01:42:35
37.416602,110.771921,0,2507,39841.0712847222,2009-01-28,01:42:39
37.416575,110.771938,0,2510,39841.0713425926,2009-01-28,01:42:44
37.416541,110.771971,0,2518,39841.0713888889,2009-01-28,01:42:48
37.416528,110.771991,0,2524,39841.0714467593,2009-01-28,01:42:53
37.416521,110.772047,0,2526,39841.0714930556,2009-01-28,01:42:57
37.416515,110.772024,0,2528,39841.0715509259,2009-01-28,01:43:02
37.416542,110.772001,0,2530,39841.0716087963,2009-01-28,01:43:07
37.416567,110.771942,0,2530,39841.0716550926,2009-01-28,01:43:11
37.416571,110.771917,0,2528,39841.071712963,2009-01-28,01:43:16
37.416536,110.771917,0,2527,39841.0717708333,2009-01-28,01:43:21
37.416539,110.771941,0,2528,39841.0718287037,2009-01-28,01:43:26
37.416547,110.771919,0,2528,39841.0718865741,2009-01-28,01:43:31
37.416556,110.771899,0,2531,39841.0719444444,2009-01-28,01:43:36
37.41655,110.771895,0,2534,39841.0720023148,2009-01-28,01:43:41
37.41655,110.771895,0,2534,39841.072037037,2009-01-28,01:43:44
37.416556,110.771893,0,2536,39841.0720601852,2009-01-28,01:43:46
37.416544,110.77191,0,2538,39841.0721180556,2009-01-28,01:43:51
37.416511,110.771924,0,2539,39841.0721759259,2009-01-28,01:43:56
37.416485,110.771948,0,2540,39841.0722337963,2009-01-28,01:44:01
37.416446,110.771973,0,2543,39841.0722916667,2009-01-28,01:44:06
37.416431,110.771988,0,2548,39841.072349537,2009-01-28,01:44:11
37.416413,110.772012,0,2548,39841.0724074074,2009-01-28,01:44:16
37.416402,110.772048,0,2547,39841.0724652778,2009-01-28,01:44:21
37.416401,110.772065,0,2546,39841.0725231481,2009-01-28,01:44:26
37.416402,110.772074,0,2550,39841.0725810185,2009-01-28,01:44:31
37.416449,110.77203,0,2552,39841.0726157407,2009-01-28,01:44:34
37.416482,110.771991,0,2552,39841.0726388889,2009-01-28,01:44:36
37.416502,110.771943,0,2556,39841.0726967593,2009-01-28,01:44:41
37.416541,110.771888,0,2559,39841.0727430556,2009-01-28,01:44:45
37.416561,110.771848,0,2562,39841.0728009259,2009-01-28,01:44:50
37.416585,110.771815,0,2566,39841.0728587963,2009-01-28,01:44:55
37.416601,110.771772,0,2570,39841.0729166667,2009-01-28,01:45:00
37.416638,110.771736,0,2572,39841.0729513889,2009-01-28,01:45:03
37.416672,110.771683,0,2575,39841.0730092593,2009-01-28,01:45:08
37.416687,110.771677,0,2578,39841.0730671296,2009-01-28,01:45:13
37.416667,110.771704,0,2579,39841.073125,2009-01-28,01:45:18
37.416619,110.771746,0,2575,39841.0731828704,2009-01-28,01:45:23
37.416583,110.771783,0,2574,39841.0732060185,2009-01-28,01:45:25
37.416564,110.771833,0,2568,39841.0732407407,2009-01-28,01:45:28
37.416549,110.771873,0,2560,39841.0732986111,2009-01-28,01:45:33
37.416513,110.771912,0,2558,39841.0733217593,2009-01-28,01:45:35
37.41648,110.77195,0,2554,39841.0733564815,2009-01-28,01:45:38
37.41645,110.771998,0,2550,39841.0733912037,2009-01-28,01:45:41
37.416455,110.772031,0,2549,39841.0734490741,2009-01-28,01:45:46
37.416487,110.772087,0,2542,39841.0734953704,2009-01-28,01:45:50
37.416493,110.77214,0,2537,39841.0735532407,2009-01-28,01:45:55
37.416496,110.772157,0,2533,39841.0736111111,2009-01-28,01:46:00
37.416516,110.772122,0,2529,39841.0736689815,2009-01-28,01:46:05
37.416519,110.772086,0,2527,39841.0737268519,2009-01-28,01:46:10
37.41652,110.772029,0,2526,39841.0737847222,2009-01-28,01:46:15
37.416503,110.772009,0,2525,39841.0738425926,2009-01-28,01:46:20
37.416469,110.771983,0,2525,39841.073900463,2009-01-28,01:46:25
37.41649,110.771935,0,2524,39841.0739583333,2009-01-28,01:46:30
37.416483,110.771946,0,2521,39841.0740162037,2009-01-28,01:46:35
37.416495,110.771964,0,2522,39841.0740740741,2009-01-28,01:46:40
37.416505,110.771975,0,2525,39841.0741319444,2009-01-28,01:46:45
37.416494,110.771992,0,2526,39841.0741898148,2009-01-28,01:46:50
37.416452,110.772027,0,2524,39841.0742361111,2009-01-28,01:46:54
37.416482,110.771986,0,2523,39841.0742939815,2009-01-28,01:46:59
37.416528,110.771956,0,2519,39841.0743402778,2009-01-28,01:47:03
37.416559,110.771999,0,2518,39841.0743981482,2009-01-28,01:47:08
37.416564,110.772024,0,2517,39841.0744560185,2009-01-28,01:47:13
37.416595,110.772005,0,2514,39841.0745138889,2009-01-28,01:47:18
37.41661,110.772009,0,2514,39841.0745717593,2009-01-28,01:47:23
37.416591,110.772029,0,2510,39841.0746296296,2009-01-28,01:47:28
37.416582,110.772042,0,2511,39841.0746875,2009-01-28,01:47:33
37.416573,110.772063,0,2513,39841.0747453704,2009-01-28,01:47:38
37.416573,110.772063,0,2513,39841.0747800926,2009-01-28,01:47:41
37.416581,110.772068,0,2512,39841.0748032407,2009-01-28,01:47:43
37.416569,110.77206,0,2509,39841.0748611111,2009-01-28,01:47:48
37.416561,110.772029,0,2511,39841.0749189815,2009-01-28,01:47:53
37.416552,110.771979,0,2513,39841.0749768519,2009-01-28,01:47:58
37.416542,110.771963,0,2513,39841.0750347222,2009-01-28,01:48:03
37.416546,110.771967,0,2516,39841.0750925926,2009-01-28,01:48:08
37.416552,110.77196,0,2515,39841.075150463,2009-01-28,01:48:13
37.416552,110.77196,0,2515,39841.0751851852,2009-01-28,01:48:16
37.416548,110.77196,0,2517,39841.0752083333,2009-01-28,01:48:18
37.416531,110.771984,0,2518,39841.0752662037,2009-01-28,01:48:23
37.416547,110.771999,0,2516,39841.0753240741,2009-01-28,01:48:28
37.416553,110.772016,0,2516,39841.0753819444,2009-01-28,01:48:33
37.416543,110.77205,0,2515,39841.0754398148,2009-01-28,01:48:38
37.416529,110.772078,0,2514,39841.0754976852,2009-01-28,01:48:43
37.416485,110.772066,0,2513,39841.0755555556,2009-01-28,01:48:48
37.416473,110.772033,0,2515,39841.0756134259,2009-01-28,01:48:53
37.416478,110.771996,0,2517,39841.0756712963,2009-01-28,01:48:58
37.416492,110.772029,0,2519,39841.0757291667,2009-01-28,01:49:03
37.416478,110.772014,0,2519,39841.075787037,2009-01-28,01:49:08
37.416485,110.771974,0,2518,39841.0758449074,2009-01-28,01:49:13
37.416519,110.771986,0,2511,39841.0759027778,2009-01-28,01:49:18
37.416547,110.772003,0,2507,39841.0759606481,2009-01-28,01:49:23
37.41656,110.772007,0,2505,39841.0760185185,2009-01-28,01:49:28
37.416571,110.772031,0,2504,39841.0760763889,2009-01-28,01:49:33
37.416606,110.772057,0,2502,39841.0761342593,2009-01-28,01:49:38
37.41665,110.772082,0,2500,39841.0761805556,2009-01-28,01:49:42
37.41669,110.772106,0,2494,39841.0762268519,2009-01-28,01:49:46
37.416729,110.772134,0,2489,39841.0762615741,2009-01-28,01:49:49
37.416771,110.772163,0,2482,39841.0762962963,2009-01-28,01:49:52
37.416802,110.772207,0,2475,39841.0763310185,2009-01-28,01:49:55
37.416839,110.772256,0,2468,39841.0763657407,2009-01-28,01:49:58
37.416863,110.772294,0,2459,39841.076412037,2009-01-28,01:50:02
37.416896,110.772273,0,2444,39841.0764699074,2009-01-28,01:50:07
37.416926,110.77225,0,2433,39841.0765277778,2009-01-28,01:50:12
37.416954,110.772215,0,2420,39841.0765856481,2009-01-28,01:50:17
37.416983,110.77218,0,2407,39841.0766435185,2009-01-28,01:50:22
37.417025,110.772163,0,2395,39841.0767013889,2009-01-28,01:50:27
37.417051,110.772194,0,2386,39841.0767592593,2009-01-28,01:50:32
37.417038,110.772221,0,2377,39841.0768171296,2009-01-28,01:50:37
37.417019,110.772216,0,2376,39841.076875,2009-01-28,01:50:42
37.417019,110.772216,0,2376,39841.0769097222,2009-01-28,01:50:45
37.417024,110.772213,0,2376,39841.0769328704,2009-01-28,01:50:47
37.41699,110.772191,0,2378,39841.0769907407,2009-01-28,01:50:52
37.416959,110.772134,0,2383,39841.0770486111,2009-01-28,01:50:57
37.416937,110.77209,0,2390,39841.0771064815,2009-01-28,01:51:02
37.416933,110.772044,0,2394,39841.0771643519,2009-01-28,01:51:07
37.416889,110.772049,0,2396,39841.0772222222,2009-01-28,01:51:12
37.416847,110.772073,0,2400,39841.0772800926,2009-01-28,01:51:17
37.416873,110.772022,0,2405,39841.077337963,2009-01-28,01:51:22
37.416918,110.772007,0,2408,39841.0773726852,2009-01-28,01:51:25
37.416937,110.772004,0,2413,39841.0774305556,2009-01-28,01:51:30
37.416946,110.771985,0,2413,39841.0774884259,2009-01-28,01:51:35
37.416977,110.772029,0,2408,39841.0775462963,2009-01-28,01:51:40
37.416967,110.772001,0,2401,39841.0776041667,2009-01-28,01:51:45
37.416973,110.772038,0,2394,39841.077662037,2009-01-28,01:51:50
37.416981,110.772073,0,2388,39841.0777199074,2009-01-28,01:51:55
37.416971,110.772116,0,2382,39841.0777777778,2009-01-28,01:52:00
37.416974,110.772088,0,2376,39841.0778356481,2009-01-28,01:52:05
37.417016,110.772111,0,2371,39841.0778935185,2009-01-28,01:52:10
37.417023,110.77213,0,2366,39841.0779513889,2009-01-28,01:52:15
37.417023,110.77213,0,2366,39841.0779861111,2009-01-28,01:52:18
37.417025,110.772133,0,2359,39841.0780092593,2009-01-28,01:52:20
37.417043,110.772134,0,2352,39841.0780671296,2009-01-28,01:52:25
37.417061,110.772108,0,2343,39841.078125,2009-01-28,01:52:30
37.4171,110.772094,0,2335,39841.0781712963,2009-01-28,01:52:34
37.417109,110.772083,0,2327,39841.0782291667,2009-01-28,01:52:39
37.417112,110.772061,0,2322,39841.078287037,2009-01-28,01:52:44
37.417159,110.772063,0,2320,39841.0783333333,2009-01-28,01:52:48
37.417189,110.772076,0,2319,39841.0783912037,2009-01-28,01:52:53
37.417186,110.772102,0,2320,39841.0784490741,2009-01-28,01:52:58
37.417181,110.772115,0,2320,39841.0785069444,2009-01-28,01:53:03
37.417223,110.772071,0,2321,39841.0785532407,2009-01-28,01:53:07
37.417266,110.772106,0,2319,39841.078599537,2009-01-28,01:53:11
37.417313,110.772131,0,2315,39841.0786574074,2009-01-28,01:53:16
37.417363,110.772145,0,2309,39841.0787152778,2009-01-28,01:53:21
37.417149,110.772349,0,2319,39841.081087963,2009-01-28,01:56:46
37.417102,110.772346,0,2321,39841.0811458333,2009-01-28,01:56:51
37.41709,110.772318,0,2322,39841.0812037037,2009-01-28,01:56:56
37.417099,110.772304,0,2326,39841.0812615741,2009-01-28,01:57:01
37.417102,110.772353,0,2328,39841.0813194444,2009-01-28,01:57:06
37.417098,110.772382,0,2330,39841.0813773148,2009-01-28,01:57:11
37.417052,110.772374,0,2333,39841.0814351852,2009-01-28,01:57:16
37.417005,110.772411,0,2335,39841.0814814815,2009-01-28,01:57:20
37.416972,110.772443,0,2340,39841.0815393519,2009-01-28,01:57:25
37.416997,110.772411,0,2343,39841.0815972222,2009-01-28,01:57:30
37.417002,110.772391,0,2345,39841.0816550926,2009-01-28,01:57:35
37.416977,110.772396,0,2348,39841.081712963,2009-01-28,01:57:40
37.417007,110.772344,0,2354,39841.0817476852,2009-01-28,01:57:43
37.417048,110.772307,0,2357,39841.0817939815,2009-01-28,01:57:47
37.417037,110.77231,0,2358,39841.0818518519,2009-01-28,01:57:52
37.417063,110.772284,0,2358,39841.0819097222,2009-01-28,01:57:57
37.417098,110.772274,0,2358,39841.0819675926,2009-01-28,01:58:02
37.417055,110.7723,0,2359,39841.082025463,2009-01-28,01:58:07
37.417049,110.772317,0,2360,39841.0820833333,2009-01-28,01:58:12
37.416995,110.772372,0,2359,39841.0821296296,2009-01-28,01:58:16
37.416986,110.772361,0,2357,39841.0821875,2009-01-28,01:58:21
37.416986,110.772361,0,2357,39841.0822222222,2009-01-28,01:58:24
37.416982,110.772369,0,2353,39841.0822453704,2009-01-28,01:58:26
37.416982,110.77234,0,2354,39841.0823032407,2009-01-28,01:58:31
37.416982,110.77234,0,2354,39841.082337963,2009-01-28,01:58:34
37.416981,110.772342,0,2357,39841.0823611111,2009-01-28,01:58:36
37.417034,110.772323,0,2359,39841.0824189815,2009-01-28,01:58:41
37.417002,110.772329,0,2362,39841.0824768519,2009-01-28,01:58:46
37.416985,110.772288,0,2367,39841.0825347222,2009-01-28,01:58:51
37.416962,110.772293,0,2364,39841.0825925926,2009-01-28,01:58:56
37.416936,110.772287,0,2369,39841.082650463,2009-01-28,01:59:01
37.416956,110.772278,0,2372,39841.0827083333,2009-01-28,01:59:06
37.416951,110.772248,0,2375,39841.0827662037,2009-01-28,01:59:11
37.416951,110.772248,0,2375,39841.0828009259,2009-01-28,01:59:14
37.416948,110.772241,0,2382,39841.0828240741,2009-01-28,01:59:16
37.416924,110.772248,0,2383,39841.0828819444,2009-01-28,01:59:21
37.416877,110.772276,0,2386,39841.0829398148,2009-01-28,01:59:26
37.416831,110.772299,0,2389,39841.0829861111,2009-01-28,01:59:30
37.416847,110.772283,0,2388,39841.0830439815,2009-01-28,01:59:35
37.416842,110.772263,0,2389,39841.0831018519,2009-01-28,01:59:40
37.416858,110.772249,0,2387,39841.0831597222,2009-01-28,01:59:45
37.416839,110.772236,0,2383,39841.0832175926,2009-01-28,01:59:50
37.41682,110.772258,0,2379,39841.083275463,2009-01-28,01:59:55
37.416867,110.772253,0,2374,39841.0833333333,2009-01-28,02:00:00
37.416835,110.772295,0,2375,39841.0833796296,2009-01-28,02:00:04
37.416817,110.772289,0,2377,39841.0834375,2009-01-28,02:00:09
37.416817,110.772289,0,2377,39841.0834722222,2009-01-28,02:00:12
37.416819,110.772289,0,2376,39841.0834953704,2009-01-28,02:00:14
37.416842,110.772292,0,2373,39841.0835532407,2009-01-28,02:00:19
37.416825,110.772305,0,2368,39841.0836111111,2009-01-28,02:00:24
37.416808,110.77232,0,2374,39841.0836689815,2009-01-28,02:00:29
37.416823,110.772316,0,2371,39841.0837268519,2009-01-28,02:00:34
37.416851,110.772282,0,2366,39841.0837847222,2009-01-28,02:00:39
37.416845,110.772332,0,2360,39841.0838425926,2009-01-28,02:00:44
37.416872,110.772327,0,2351,39841.083900463,2009-01-28,02:00:49
37.416912,110.772289,0,2345,39841.0839583333,2009-01-28,02:00:54
37.416925,110.772314,0,2337,39841.0840162037,2009-01-28,02:00:59
37.416981,110.772313,0,2333,39841.0840509259,2009-01-28,02:01:02
37.41703,110.772313,0,2329,39841.0840856481,2009-01-28,02:01:05
37.417056,110.77234,0,2332,39841.0841435185,2009-01-28,02:01:10
37.41705,110.772382,0,2330,39841.0842013889,2009-01-28,02:01:15
37.417074,110.772372,0,2327,39841.0842592593,2009-01-28,02:01:20
37.417096,110.772378,0,2323,39841.0843171296,2009-01-28,02:01:25
37.417093,110.772408,0,2317,39841.084375,2009-01-28,02:01:30
37.41714,110.772432,0,2313,39841.0844212963,2009-01-28,02:01:34
37.417146,110.772414,0,2305,39841.0844791667,2009-01-28,02:01:39
37.417106,110.772441,0,2299,39841.084525463,2009-01-28,02:01:43
37.417133,110.77248,0,2291,39841.0845833333,2009-01-28,02:01:48
37.417163,110.772484,0,2287,39841.0846412037,2009-01-28,02:01:53
37.417184,110.772486,0,2280,39841.0846990741,2009-01-28,02:01:58
37.417234,110.772495,0,2273,39841.0847337963,2009-01-28,02:02:01
37.417253,110.772492,0,2267,39841.0847916667,2009-01-28,02:02:06
37.417266,110.772474,0,2261,39841.084849537,2009-01-28,02:02:11
37.417284,110.772503,0,2255,39841.0849074074,2009-01-28,02:02:16
37.417319,110.772535,0,2247,39841.0849537037,2009-01-28,02:02:20
37.417354,110.772518,0,2241,39841.0850115741,2009-01-28,02:02:25
37.417335,110.772512,0,2237,39841.0850694444,2009-01-28,02:02:30
37.417376,110.772526,0,2236,39841.0851273148,2009-01-28,02:02:35
37.417375,110.772505,0,2240,39841.0851851852,2009-01-28,02:02:40
37.417362,110.772481,0,2240,39841.0852430556,2009-01-28,02:02:45
37.417365,110.772495,0,2236,39841.0853009259,2009-01-28,02:02:50
37.417367,110.772517,0,2243,39841.0853587963,2009-01-28,02:02:55
37.417341,110.772557,0,2242,39841.0854166667,2009-01-28,02:03:00
37.417273,110.772567,0,2251,39841.085474537,2009-01-28,02:03:05
37.417265,110.772553,0,2258,39841.0855324074,2009-01-28,02:03:10
37.417281,110.772518,0,2264,39841.0855902778,2009-01-28,02:03:15
37.417282,110.772535,0,2268,39841.0856481481,2009-01-28,02:03:20
37.417251,110.772549,0,2275,39841.0857060185,2009-01-28,02:03:25
37.417206,110.772534,0,2278,39841.0857523148,2009-01-28,02:03:29
37.417161,110.772574,0,2281,39841.0857986111,2009-01-28,02:03:33
37.417179,110.772597,0,2276,39841.0858564815,2009-01-28,02:03:38
37.417228,110.772587,0,2271,39841.0859027778,2009-01-28,02:03:42
37.417244,110.77257,0,2266,39841.0859606481,2009-01-28,02:03:47
37.417244,110.772558,0,2266,39841.0860185185,2009-01-28,02:03:52
37.417192,110.772558,0,2267,39841.0860648148,2009-01-28,02:03:56
37.417213,110.772543,0,2264,39841.0861226852,2009-01-28,02:04:01
37.417194,110.772568,0,2262,39841.0861805556,2009-01-28,02:04:06
37.417167,110.772594,0,2261,39841.0862384259,2009-01-28,02:04:11
37.41718,110.772603,0,2254,39841.0862962963,2009-01-28,02:04:16
37.417164,110.772622,0,2250,39841.0863541667,2009-01-28,02:04:21
37.417096,110.772636,0,2250,39841.086400463,2009-01-28,02:04:25
37.417355,110.77261,0,2237,39841.0889699074,2009-01-28,02:08:07
37.417376,110.772632,0,2229,39841.0890277778,2009-01-28,02:08:12
37.417403,110.772632,0,2221,39841.0890856481,2009-01-28,02:08:17
37.417401,110.77265,0,2214,39841.0891435185,2009-01-28,02:08:22
37.4174,110.772675,0,2207,39841.0892013889,2009-01-28,02:08:27
37.41741,110.772721,0,2201,39841.0892592593,2009-01-28,02:08:32
37.41741,110.772776,0,2197,39841.0893055556,2009-01-28,02:08:36
37.417418,110.772819,0,2192,39841.0893634259,2009-01-28,02:08:41
37.417446,110.772813,0,2189,39841.0894212963,2009-01-28,02:08:46
37.41747,110.772834,0,2183,39841.0894791667,2009-01-28,02:08:51
37.417507,110.772837,0,2177,39841.089537037,2009-01-28,02:08:56
37.417526,110.772861,0,2171,39841.0895949074,2009-01-28,02:09:01
37.417508,110.772878,0,2163,39841.0896527778,2009-01-28,02:09:06
37.417474,110.772849,0,2165,39841.0897106482,2009-01-28,02:09:11
37.417509,110.77285,0,2157,39841.0897685185,2009-01-28,02:09:16
37.417537,110.772865,0,2149,39841.0898263889,2009-01-28,02:09:21
37.417532,110.772851,0,2142,39841.0898842593,2009-01-28,02:09:26
37.417575,110.772864,0,2133,39841.0899305556,2009-01-28,02:09:30
37.417588,110.772882,0,2123,39841.0899884259,2009-01-28,02:09:35
37.417607,110.772914,0,2110,39841.0900462963,2009-01-28,02:09:40
37.417631,110.772939,0,2098,39841.0901041667,2009-01-28,02:09:45
37.417608,110.772989,0,2091,39841.0901388889,2009-01-28,02:09:48
37.417629,110.77303,0,2081,39841.0901851852,2009-01-28,02:09:52
37.417627,110.773009,0,2071,39841.0902430556,2009-01-28,02:09:57
37.417666,110.773002,0,2061,39841.0902893519,2009-01-28,02:10:01
37.417711,110.77301,0,2050,39841.0903356481,2009-01-28,02:10:05
37.417738,110.773029,0,2041,39841.0903935185,2009-01-28,02:10:10
37.417784,110.773053,0,2033,39841.0904398148,2009-01-28,02:10:14
37.417841,110.773065,0,2026,39841.090474537,2009-01-28,02:10:17
37.41789,110.773106,0,2018,39841.0905208333,2009-01-28,02:10:21
37.417927,110.773126,0,2007,39841.0905787037,2009-01-28,02:10:26
37.417963,110.773145,0,1994,39841.0906365741,2009-01-28,02:10:31
37.418008,110.773167,0,1986,39841.0906712963,2009-01-28,02:10:34
37.418034,110.773188,0,1973,39841.0907291667,2009-01-28,02:10:39
37.418074,110.773204,0,1965,39841.0907638889,2009-01-28,02:10:42
37.418105,110.773233,0,1955,39841.0908101852,2009-01-28,02:10:46
37.418146,110.773253,0,1947,39841.0908680556,2009-01-28,02:10:51
37.418179,110.773252,0,1937,39841.0909259259,2009-01-28,02:10:56
37.418212,110.773289,0,1931,39841.0909606481,2009-01-28,02:10:59
37.41823,110.773313,0,1919,39841.0910185185,2009-01-28,02:11:04
37.418197,110.773341,0,1910,39841.0910648148,2009-01-28,02:11:08
37.418242,110.773354,0,1905,39841.0911226852,2009-01-28,02:11:13
37.418273,110.773401,0,1896,39841.0911805556,2009-01-28,02:11:18
37.418321,110.773413,0,1891,39841.0912152778,2009-01-28,02:11:21
37.418339,110.77344,0,1884,39841.0912731481,2009-01-28,02:11:26
37.418353,110.773458,0,1878,39841.0913310185,2009-01-28,02:11:31
37.418326,110.773493,0,1872,39841.0913888889,2009-01-28,02:11:36
37.418369,110.773498,0,1866,39841.0914236111,2009-01-28,02:11:39
37.418422,110.773506,0,1861,39841.0914583333,2009-01-28,02:11:42
37.41844,110.773509,0,1853,39841.0915162037,2009-01-28,02:11:47
37.418459,110.77352,0,1847,39841.0915740741,2009-01-28,02:11:52
37.418473,110.773542,0,1837,39841.0916319444,2009-01-28,02:11:57
37.418478,110.773568,0,1830,39841.0916898148,2009-01-28,02:12:02
37.418503,110.773597,0,1820,39841.0917476852,2009-01-28,02:12:07
37.418549,110.773606,0,1811,39841.0917939815,2009-01-28,02:12:11
37.418581,110.773624,0,1801,39841.0918518519,2009-01-28,02:12:16
37.41858,110.77367,0,1790,39841.0919097222,2009-01-28,02:12:21
37.418608,110.773654,0,1776,39841.0919675926,2009-01-28,02:12:26
37.418628,110.773603,0,1768,39841.0920023148,2009-01-28,02:12:29
37.418607,110.773542,0,1757,39841.0920486111,2009-01-28,02:12:33
37.418616,110.773487,0,1748,39841.0920833333,2009-01-28,02:12:36
37.418638,110.773436,0,1739,39841.0921180556,2009-01-28,02:12:39
37.418682,110.773386,0,1729,39841.0921527778,2009-01-28,02:12:42
37.418644,110.77344,0,1726,39841.0921643519,2009-01-28,02:12:43
37.418583,110.773506,0,1723,39841.0921759259,2009-01-28,02:12:44
37.418571,110.773451,0,1712,39841.0922106481,2009-01-28,02:12:47
37.418526,110.773407,0,1721,39841.0922453704,2009-01-28,02:12:50
37.418483,110.773398,0,1728,39841.0922800926,2009-01-28,02:12:53
37.418506,110.773427,0,1724,39841.092337963,2009-01-28,02:12:58
37.418533,110.773439,0,1720,39841.0923958333,2009-01-28,02:13:03
37.418539,110.77344,0,1717,39841.0924537037,2009-01-28,02:13:08
37.418541,110.773448,0,1716,39841.0925115741,2009-01-28,02:13:13
37.418544,110.773453,0,1716,39841.0925694444,2009-01-28,02:13:18
37.418544,110.773453,0,1716,39841.0926041667,2009-01-28,02:13:21
37.41854,110.773454,0,1716,39841.0926273148,2009-01-28,02:13:23
37.418531,110.77346,0,1716,39841.0926851852,2009-01-28,02:13:28
37.418518,110.773475,0,1719,39841.0927430556,2009-01-28,02:13:33
37.4185,110.773496,0,1723,39841.0928009259,2009-01-28,02:13:38
37.418496,110.773498,0,1724,39841.0928587963,2009-01-28,02:13:43
37.418496,110.773502,0,1724,39841.0929166667,2009-01-28,02:13:48
37.418497,110.773504,0,1724,39841.092974537,2009-01-28,02:13:53
37.418497,110.773504,0,1724,39841.0930092593,2009-01-28,02:13:56
37.418498,110.773503,0,1724,39841.0930324074,2009-01-28,02:13:58
37.418506,110.773532,0,1743,39841.0930902778,2009-01-28,02:14:03
37.418526,110.773543,0,1762,39841.0931365741,2009-01-28,02:14:07
37.418559,110.773558,0,1774,39841.0931712963,2009-01-28,02:14:10
37.418614,110.773579,0,1777,39841.0932060185,2009-01-28,02:14:13
37.418658,110.773597,0,1780,39841.0932407407,2009-01-28,02:14:16
37.418569,110.773627,0,1783,39841.0932638889,2009-01-28,02:14:18
37.419137,110.774597,0,492,39841.1503935185,2009-01-28,03:36:34
37.419189,110.774614,0,492,39841.1504050926,2009-01-28,03:36:35
37.419986,110.773662,0,507,39841.150474537,2009-01-28,03:36:41
37.419959,110.773673,0,515,39841.1505324074,2009-01-28,03:36:46
37.41993,110.773671,0,524,39841.1505902778,2009-01-28,03:36:51
37.419915,110.773669,0,531,39841.1506481481,2009-01-28,03:36:56
37.419915,110.773669,0,531,39841.1506828704,2009-01-28,03:36:59
37.419918,110.773665,0,537,39841.1507060185,2009-01-28,03:37:01
37.419902,110.773658,0,543,39841.1507638889,2009-01-28,03:37:06
37.419954,110.773635,0,544,39841.1508101852,2009-01-28,03:37:10
37.419966,110.773597,0,550,39841.1508680556,2009-01-28,03:37:15
37.419941,110.773593,0,558,39841.1509259259,2009-01-28,03:37:20
37.419902,110.773599,0,568,39841.1509837963,2009-01-28,03:37:25
37.419878,110.773616,0,577,39841.1510416667,2009-01-28,03:37:30
37.419911,110.773584,0,578,39841.151099537,2009-01-28,03:37:35
37.419935,110.773563,0,580,39841.1511574074,2009-01-28,03:37:40
37.419958,110.773539,0,583,39841.1512152778,2009-01-28,03:37:45
37.419922,110.773539,0,591,39841.1512731481,2009-01-28,03:37:50
37.419913,110.773545,0,597,39841.1513310185,2009-01-28,03:37:55
37.419897,110.773556,0,604,39841.1513888889,2009-01-28,03:38:00
37.419862,110.77356,0,612,39841.1514467593,2009-01-28,03:38:05
37.419855,110.773574,0,615,39841.1515046296,2009-01-28,03:38:10
37.419849,110.773588,0,615,39841.1515625,2009-01-28,03:38:15
37.41981,110.773611,0,614,39841.1516203704,2009-01-28,03:38:20
37.419779,110.773652,0,614,39841.1516782407,2009-01-28,03:38:25
37.419759,110.773691,0,614,39841.1517361111,2009-01-28,03:38:30
37.419711,110.773718,0,615,39841.1517708333,2009-01-28,03:38:33
37.419642,110.773765,0,620,39841.1517939815,2009-01-28,03:38:35
37.41959,110.773799,0,622,39841.1518171296,2009-01-28,03:38:37
37.419544,110.773852,0,625,39841.1518402778,2009-01-28,03:38:39
37.419507,110.773892,0,627,39841.1518634259,2009-01-28,03:38:41
37.419451,110.773948,0,630,39841.1518981481,2009-01-28,03:38:44
37.419407,110.773983,0,633,39841.1519212963,2009-01-28,03:38:46
37.419348,110.774015,0,635,39841.1519444444,2009-01-28,03:38:48
37.4193,110.774041,0,637,39841.1519675926,2009-01-28,03:38:50
37.41927,110.774033,0,642,39841.152025463,2009-01-28,03:38:55
37.419283,110.773994,0,648,39841.1520833333,2009-01-28,03:39:00
37.4193,110.773933,0,654,39841.1521412037,2009-01-28,03:39:05
37.419329,110.773877,0,661,39841.1521990741,2009-01-28,03:39:10
37.419343,110.77382,0,667,39841.1522453704,2009-01-28,03:39:14
37.419342,110.773786,0,675,39841.1523032407,2009-01-28,03:39:19
37.419355,110.773736,0,683,39841.1523611111,2009-01-28,03:39:24
37.415656,110.772007,0,3030,39841.1524189815,2009-01-28,03:39:29
37.415635,110.771949,0,3029,39841.1524652778,2009-01-28,03:39:33
37.415626,110.771892,0,3028,39841.1525,2009-01-28,03:39:36
37.41561,110.771848,0,3027,39841.1525578704,2009-01-28,03:39:41
37.415601,110.771806,0,3025,39841.1526157407,2009-01-28,03:39:46
37.415581,110.771773,0,3024,39841.1526736111,2009-01-28,03:39:51
37.415569,110.771771,0,3024,39841.1527314815,2009-01-28,03:39:56
37.415569,110.771771,0,3024,39841.1527662037,2009-01-28,03:39:59
37.415566,110.771768,0,3023,39841.1527893519,2009-01-28,03:40:01
37.415554,110.771765,0,3023,39841.1528472222,2009-01-28,03:40:06
37.415555,110.771736,0,3023,39841.1529050926,2009-01-28,03:40:11
37.415574,110.771744,0,3022,39841.152962963,2009-01-28,03:40:16
37.41557,110.771727,0,3023,39841.1530208333,2009-01-28,03:40:21
37.415577,110.771729,0,3024,39841.1530787037,2009-01-28,03:40:26
37.415577,110.771729,0,3024,39841.1531134259,2009-01-28,03:40:29
37.41558,110.771723,0,3023,39841.1531365741,2009-01-28,03:40:31
37.415576,110.771752,0,3023,39841.1531944444,2009-01-28,03:40:36
37.415548,110.771776,0,3023,39841.1532523148,2009-01-28,03:40:41
37.41556,110.771782,0,3024,39841.1533101852,2009-01-28,03:40:46
37.415545,110.771775,0,3025,39841.1533680556,2009-01-28,03:40:51
37.415549,110.771762,0,3026,39841.1534259259,2009-01-28,03:40:56
37.415536,110.771763,0,3027,39841.1534837963,2009-01-28,03:41:01
37.415536,110.77174,0,3027,39841.1535416667,2009-01-28,03:41:06
37.415536,110.77174,0,3027,39841.1535763889,2009-01-28,03:41:09
37.415542,110.771746,0,3027,39841.153599537,2009-01-28,03:41:11
37.415553,110.771737,0,3027,39841.1536574074,2009-01-28,03:41:16
37.41555,110.77172,0,3028,39841.1537152778,2009-01-28,03:41:21
37.415556,110.771692,0,3029,39841.1537731481,2009-01-28,03:41:26
37.415589,110.771671,0,3031,39841.1538310185,2009-01-28,03:41:31
37.415837,110.771704,0,2869,39841.1619560185,2009-01-28,03:53:13
37.415882,110.771718,0,2868,39841.1619791667,2009-01-28,03:53:15
37.415895,110.771712,0,2864,39841.162037037,2009-01-28,03:53:20
37.415936,110.771746,0,2858,39841.1620833333,2009-01-28,03:53:24
37.415982,110.771767,0,2855,39841.1621064815,2009-01-28,03:53:26
37.416027,110.771786,0,2853,39841.1621180556,2009-01-28,03:53:27
37.415965,110.771761,0,2850,39841.1621296296,2009-01-28,03:53:28
37.415932,110.771728,0,2842,39841.1621759259,2009-01-28,03:53:32
37.415885,110.771695,0,2834,39841.1622106481,2009-01-28,03:53:35
37.415856,110.771657,0,2826,39841.1622569444,2009-01-28,03:53:39
37.415828,110.771653,0,2815,39841.1623148148,2009-01-28,03:53:44
37.417728,110.772661,0,1680,39841.1627314815,2009-01-28,03:54:20
37.417438,110.772479,0,1850,39841.1627430556,2009-01-28,03:54:21
37.417374,110.772418,0,1877,39841.1627546296,2009-01-28,03:54:22
37.417416,110.772413,0,1854,39841.1627662037,2009-01-28,03:54:23
37.417381,110.77234,0,1869,39841.1627893519,2009-01-28,03:54:25
37.417338,110.772341,0,1885,39841.1628009259,2009-01-28,03:54:26
37.417254,110.772317,0,1925,39841.1628125,2009-01-28,03:54:27
37.417223,110.772296,0,1936,39841.1628240741,2009-01-28,03:54:28
37.417253,110.772312,0,1905,39841.1628356481,2009-01-28,03:54:29
37.41727,110.772327,0,1884,39841.1628472222,2009-01-28,03:54:30
37.417279,110.772343,0,1868,39841.1628587963,2009-01-28,03:54:31
37.417268,110.772372,0,1846,39841.1628819444,2009-01-28,03:54:33
37.417212,110.772385,0,1831,39841.1629050926,2009-01-28,03:54:35
37.417164,110.772373,0,1826,39841.1629166667,2009-01-28,03:54:36
37.417116,110.772351,0,1821,39841.1629282407,2009-01-28,03:54:37
37.41704,110.772326,0,1812,39841.1629513889,2009-01-28,03:54:39
37.416993,110.772264,0,1806,39841.162974537,2009-01-28,03:54:41
37.417078,110.772292,0,1808,39841.1629976852,2009-01-28,03:54:43
37.417062,110.77228,0,1809,39841.1630555556,2009-01-28,03:54:48
37.417062,110.77228,0,1809,39841.1630902778,2009-01-28,03:54:51
37.417063,110.77228,0,1807,39841.1631134259,2009-01-28,03:54:53
37.417073,110.772284,0,1806,39841.1631712963,2009-01-28,03:54:58
37.417074,110.772287,0,1805,39841.1632291667,2009-01-28,03:55:03
37.417078,110.772286,0,1806,39841.163287037,2009-01-28,03:55:08
37.417081,110.772285,0,1808,39841.1633449074,2009-01-28,03:55:13
37.417084,110.772283,0,1810,39841.1634027778,2009-01-28,03:55:18
37.417084,110.772283,0,1810,39841.1634375,2009-01-28,03:55:21
37.417085,110.772284,0,1813,39841.1634606481,2009-01-28,03:55:23
37.417071,110.772285,0,1817,39841.1635185185,2009-01-28,03:55:28
37.417073,110.772295,0,1824,39841.1635763889,2009-01-28,03:55:33
37.417073,110.772303,0,1827,39841.1636342593,2009-01-28,03:55:38
37.417074,110.77231,0,1831,39841.1636921296,2009-01-28,03:55:43
37.417074,110.77231,0,1831,39841.1637268519,2009-01-28,03:55:46
37.417071,110.77231,0,1832,39841.16375,2009-01-28,03:55:48
37.417068,110.77232,0,1832,39841.1638078704,2009-01-28,03:55:53
37.417087,110.77233,0,1832,39841.1638657407,2009-01-28,03:55:58
37.417138,110.772361,0,1835,39841.163900463,2009-01-28,03:56:01
37.417201,110.772389,0,1837,39841.1639236111,2009-01-28,03:56:03
37.417274,110.772412,0,1840,39841.1639467593,2009-01-28,03:56:05
37.417268,110.772403,0,1875,39841.1639583333,2009-01-28,03:56:06
37.417231,110.772411,0,1898,39841.1639699074,2009-01-28,03:56:07
37.417202,110.772436,0,1909,39841.1639814815,2009-01-28,03:56:08
37.417255,110.772438,0,1914,39841.1640162037,2009-01-28,03:56:11
37.417278,110.772526,0,1917,39841.1640509259,2009-01-28,03:56:14
37.417275,110.772577,0,1921,39841.1641087963,2009-01-28,03:56:19
37.417313,110.772594,0,1926,39841.1641666667,2009-01-28,03:56:24
37.417242,110.772544,0,1931,39841.1641898148,2009-01-28,03:56:26
37.417212,110.772495,0,1936,39841.164212963,2009-01-28,03:56:28
37.417202,110.772444,0,1944,39841.1642476852,2009-01-28,03:56:31
37.417227,110.772398,0,1953,39841.1642824074,2009-01-28,03:56:34
37.41725,110.772346,0,1961,39841.1643287037,2009-01-28,03:56:38
37.417267,110.772292,0,1968,39841.164375,2009-01-28,03:56:42
37.417293,110.772257,0,1976,39841.1644328704,2009-01-28,03:56:47
37.417328,110.772228,0,1983,39841.1644907407,2009-01-28,03:56:52
37.417358,110.7722,0,1990,39841.1645486111,2009-01-28,03:56:57
37.417388,110.772185,0,1995,39841.1646064815,2009-01-28,03:57:02
37.417414,110.772152,0,2001,39841.1646643518,2009-01-28,03:57:07
37.41744,110.772109,0,2005,39841.1647222222,2009-01-28,03:57:12
37.41744,110.772109,0,2005,39841.1647569444,2009-01-28,03:57:15
37.417439,110.772111,0,2009,39841.1647800926,2009-01-28,03:57:17
37.417448,110.772101,0,2014,39841.164837963,2009-01-28,03:57:22
37.41744,110.772126,0,2018,39841.1648958333,2009-01-28,03:57:27
37.417429,110.772125,0,2024,39841.1649537037,2009-01-28,03:57:32
37.417396,110.772117,0,2033,39841.1650115741,2009-01-28,03:57:37
37.417357,110.772134,0,2042,39841.1650694444,2009-01-28,03:57:42
37.417329,110.77214,0,2047,39841.1651273148,2009-01-28,03:57:47
37.417327,110.772136,0,2047,39841.1651851852,2009-01-28,03:57:52
37.417327,110.772136,0,2047,39841.1652199074,2009-01-28,03:57:55
37.417325,110.772133,0,2047,39841.1652430556,2009-01-28,03:57:57
37.417282,110.772129,0,2055,39841.1652893518,2009-01-28,03:58:01
37.417235,110.772125,0,2064,39841.1653472222,2009-01-28,03:58:06
37.417194,110.772133,0,2073,39841.1653935185,2009-01-28,03:58:10
37.417194,110.772133,0,2073,39841.1654282407,2009-01-28,03:58:13
37.41719,110.772131,0,2073,39841.1654513889,2009-01-28,03:58:15
37.41718,110.772136,0,2074,39841.1655092593,2009-01-28,03:58:20
37.41718,110.772136,0,2074,39841.1655439815,2009-01-28,03:58:23
37.417174,110.772138,0,2074,39841.1655671296,2009-01-28,03:58:25
37.417172,110.772147,0,2074,39841.165625,2009-01-28,03:58:30
37.417172,110.772147,0,2074,39841.1656597222,2009-01-28,03:58:33
37.417165,110.77215,0,2074,39841.1656828704,2009-01-28,03:58:35
37.417129,110.772153,0,2081,39841.1657407407,2009-01-28,03:58:40
37.41712,110.772183,0,2087,39841.1657986111,2009-01-28,03:58:45
37.41712,110.772171,0,2092,39841.1658564815,2009-01-28,03:58:50
37.417118,110.772165,0,2092,39841.1659143518,2009-01-28,03:58:55
37.417113,110.772168,0,2092,39841.1659722222,2009-01-28,03:59:00
37.417119,110.77217,0,2093,39841.1660300926,2009-01-28,03:59:05
37.417118,110.772178,0,2093,39841.166087963,2009-01-28,03:59:10
37.417115,110.772182,0,2093,39841.1661458333,2009-01-28,03:59:15
37.417115,110.772182,0,2093,39841.1661805556,2009-01-28,03:59:18
37.417114,110.772174,0,2094,39841.1662037037,2009-01-28,03:59:20
37.417124,110.772154,0,2095,39841.1662615741,2009-01-28,03:59:25
37.417135,110.772112,0,2104,39841.1663194444,2009-01-28,03:59:30
37.417135,110.772112,0,2104,39841.1663541667,2009-01-28,03:59:33
37.417139,110.772112,0,2108,39841.1663773148,2009-01-28,03:59:35
37.417136,110.772121,0,2109,39841.1664351852,2009-01-28,03:59:40
37.417139,110.772125,0,2109,39841.1664930556,2009-01-28,03:59:45
37.417137,110.772117,0,2109,39841.1665509259,2009-01-28,03:59:50
37.417137,110.772117,0,2109,39841.1665856481,2009-01-28,03:59:53
37.41713,110.772117,0,2109,39841.1666087963,2009-01-28,03:59:55
37.41712,110.772148,0,2112,39841.1666666667,2009-01-28,04:00:00
37.417103,110.772173,0,2116,39841.166724537,2009-01-28,04:00:05
37.417075,110.772197,0,2121,39841.1667824074,2009-01-28,04:00:10
37.417072,110.772206,0,2126,39841.1668402778,2009-01-28,04:00:15
37.417077,110.772173,0,2130,39841.1668981481,2009-01-28,04:00:20
37.417067,110.772166,0,2131,39841.1669560185,2009-01-28,04:00:25
37.417046,110.772125,0,2136,39841.1670138889,2009-01-28,04:00:30
37.417018,110.772129,0,2142,39841.1670717593,2009-01-28,04:00:35
37.417,110.772108,0,2148,39841.1671296296,2009-01-28,04:00:40
37.416979,110.772117,0,2154,39841.1671875,2009-01-28,04:00:45
37.416981,110.772123,0,2156,39841.1672453704,2009-01-28,04:00:50
37.416975,110.772117,0,2156,39841.1673032407,2009-01-28,04:00:55
37.416975,110.772112,0,2157,39841.1673611111,2009-01-28,04:01:00
37.416975,110.772112,0,2157,39841.1673958333,2009-01-28,04:01:03
37.416969,110.772106,0,2157,39841.1674189815,2009-01-28,04:01:05
37.416963,110.772094,0,2158,39841.1674768519,2009-01-28,04:01:10
37.416951,110.772079,0,2162,39841.1675347222,2009-01-28,04:01:15
37.416936,110.772106,0,2166,39841.1675925926,2009-01-28,04:01:20
37.416936,110.772112,0,2169,39841.167650463,2009-01-28,04:01:25
37.416936,110.772112,0,2169,39841.1676851852,2009-01-28,04:01:28
37.416929,110.772117,0,2169,39841.1677083333,2009-01-28,04:01:30
37.416916,110.772157,0,2174,39841.1677662037,2009-01-28,04:01:35
37.416895,110.77216,0,2180,39841.1678240741,2009-01-28,04:01:40
37.416889,110.772146,0,2182,39841.1678819444,2009-01-28,04:01:45
37.416873,110.772128,0,2185,39841.1679398148,2009-01-28,04:01:50
37.41689,110.772147,0,2186,39841.1679976852,2009-01-28,04:01:55
37.41689,110.772147,0,2186,39841.1680324074,2009-01-28,04:01:58
37.416886,110.772147,0,2187,39841.1680555556,2009-01-28,04:02:00
37.416906,110.772088,0,2189,39841.1681134259,2009-01-28,04:02:05
37.416911,110.772058,0,2192,39841.1681712963,2009-01-28,04:02:10
37.416911,110.772058,0,2192,39841.1682060185,2009-01-28,04:02:13
37.416904,110.77206,0,2192,39841.1682291667,2009-01-28,04:02:15
37.416881,110.772067,0,2190,39841.168287037,2009-01-28,04:02:20
37.416859,110.772037,0,2189,39841.1683449074,2009-01-28,04:02:25
37.416852,110.772022,0,2189,39841.1684027778,2009-01-28,04:02:30
37.416852,110.771949,0,2190,39841.1684606481,2009-01-28,04:02:35
37.416857,110.771877,0,2192,39841.1685185185,2009-01-28,04:02:40
37.416858,110.771829,0,2192,39841.1685763889,2009-01-28,04:02:45
37.416876,110.771813,0,2190,39841.1686342593,2009-01-28,04:02:50
37.416876,110.771804,0,2191,39841.1686921296,2009-01-28,04:02:55
37.416881,110.77181,0,2191,39841.16875,2009-01-28,04:03:00
37.416876,110.771806,0,2190,39841.1688078704,2009-01-28,04:03:05
37.416876,110.771806,0,2190,39841.1688425926,2009-01-28,04:03:08
37.416877,110.771799,0,2190,39841.1688657407,2009-01-28,04:03:10
37.416876,110.771787,0,2191,39841.1689236111,2009-01-28,04:03:15
37.416884,110.771778,0,2191,39841.1689814815,2009-01-28,04:03:20
37.416915,110.771807,0,2191,39841.1690393519,2009-01-28,04:03:25
37.416934,110.771814,0,2192,39841.1690972222,2009-01-28,04:03:30
37.416963,110.771814,0,2194,39841.1691550926,2009-01-28,04:03:35
37.416985,110.771805,0,2197,39841.169212963,2009-01-28,04:03:40
37.417022,110.771852,0,2200,39841.1692708333,2009-01-28,04:03:45
37.417037,110.77189,0,2205,39841.1693287037,2009-01-28,04:03:50
37.417065,110.771953,0,2210,39841.1693865741,2009-01-28,04:03:55
37.417084,110.772011,0,2213,39841.1694328704,2009-01-28,04:03:59
37.417083,110.772068,0,2216,39841.1694907407,2009-01-28,04:04:04
37.417072,110.7721,0,2218,39841.1695486111,2009-01-28,04:04:09
37.417049,110.77211,0,2221,39841.1696064815,2009-01-28,04:04:14
37.417016,110.772157,0,2225,39841.1696643519,2009-01-28,04:04:19
37.417,110.772152,0,2227,39841.1697222222,2009-01-28,04:04:24
37.416988,110.772139,0,2230,39841.1697800926,2009-01-28,04:04:29
37.416978,110.772126,0,2233,39841.169837963,2009-01-28,04:04:34
37.416964,110.772089,0,2235,39841.1698958333,2009-01-28,04:04:39
37.416961,110.77208,0,2238,39841.1699537037,2009-01-28,04:04:44
37.416957,110.772062,0,2239,39841.1700115741,2009-01-28,04:04:49
37.416964,110.772077,0,2240,39841.1700694444,2009-01-28,04:04:54
37.416969,110.772066,0,2241,39841.1701273148,2009-01-28,04:04:59
37.41696,110.772068,0,2242,39841.1701851852,2009-01-28,04:05:04
37.416946,110.772083,0,2243,39841.1702430556,2009-01-28,04:05:09
37.416944,110.772092,0,2244,39841.1703009259,2009-01-28,04:05:14
37.416945,110.772092,0,2244,39841.1703587963,2009-01-28,04:05:19
37.416945,110.772092,0,2244,39841.1703935185,2009-01-28,04:05:22
37.416941,110.772092,0,2245,39841.1704166667,2009-01-28,04:05:24
37.41694,110.772082,0,2245,39841.170474537,2009-01-28,04:05:29
37.41694,110.772082,0,2245,39841.1705092593,2009-01-28,04:05:32
37.416935,110.772078,0,2245,39841.1705324074,2009-01-28,04:05:34
37.416926,110.772086,0,2245,39841.1705902778,2009-01-28,04:05:39
37.416872,110.772102,0,2245,39841.1706365741,2009-01-28,04:05:43
37.416825,110.772141,0,2246,39841.1706944444,2009-01-28,04:05:48
37.416782,110.772167,0,2246,39841.1707523148,2009-01-28,04:05:53
37.416756,110.772184,0,2247,39841.1708101852,2009-01-28,04:05:58
37.416734,110.772182,0,2247,39841.1708680556,2009-01-28,04:06:03
37.416715,110.772186,0,2248,39841.1709259259,2009-01-28,04:06:08
37.416705,110.7722,0,2248,39841.1709837963,2009-01-28,04:06:13
37.416691,110.772223,0,2249,39841.1710416667,2009-01-28,04:06:18
37.41668,110.772211,0,2249,39841.171099537,2009-01-28,04:06:23
37.416671,110.772216,0,2249,39841.1711574074,2009-01-28,04:06:28
37.416658,110.772228,0,2249,39841.1712152778,2009-01-28,04:06:33
37.416677,110.772212,0,2250,39841.1712731481,2009-01-28,04:06:38
37.416677,110.772212,0,2250,39841.1713078704,2009-01-28,04:06:41
37.416676,110.772215,0,2250,39841.1713310185,2009-01-28,04:06:43
37.41672,110.772188,0,2250,39841.1713888889,2009-01-28,04:06:48
37.416729,110.772179,0,2251,39841.1714467593,2009-01-28,04:06:53
37.416735,110.772188,0,2251,39841.1715046296,2009-01-28,04:06:58
37.416737,110.772187,0,2251,39841.1715625,2009-01-28,04:07:03
37.416744,110.772194,0,2251,39841.1716203704,2009-01-28,04:07:08
37.416744,110.772194,0,2251,39841.1716550926,2009-01-28,04:07:11
37.416747,110.772195,0,2251,39841.1716782407,2009-01-28,04:07:13
37.416734,110.772206,0,2252,39841.1717361111,2009-01-28,04:07:18
37.416697,110.772213,0,2257,39841.1717939815,2009-01-28,04:07:23
37.416659,110.772217,0,2264,39841.1718518519,2009-01-28,04:07:28
37.416635,110.772229,0,2267,39841.1719097222,2009-01-28,04:07:33
37.416612,110.772227,0,2273,39841.1719675926,2009-01-28,04:07:38
37.416621,110.772221,0,2274,39841.172025463,2009-01-28,04:07:43
37.416619,110.772237,0,2276,39841.1720833333,2009-01-28,04:07:48
37.416619,110.772237,0,2276,39841.1721180556,2009-01-28,04:07:51
37.416615,110.772233,0,2278,39841.1721412037,2009-01-28,04:07:53
37.416615,110.772217,0,2281,39841.1721990741,2009-01-28,04:07:58
37.416607,110.772201,0,2283,39841.1722569444,2009-01-28,04:08:03
37.416595,110.772206,0,2285,39841.1723148148,2009-01-28,04:08:08
37.416586,110.772198,0,2286,39841.1723726852,2009-01-28,04:08:13
37.41657,110.772211,0,2287,39841.1724305556,2009-01-28,04:08:18
37.416551,110.772207,0,2289,39841.1724884259,2009-01-28,04:08:23
37.416521,110.77223,0,2291,39841.1725462963,2009-01-28,04:08:28
37.416495,110.772235,0,2294,39841.1726041667,2009-01-28,04:08:33
37.416487,110.77221,0,2296,39841.172662037,2009-01-28,04:08:38
37.416471,110.772201,0,2299,39841.1727199074,2009-01-28,04:08:43
37.416471,110.772219,0,2300,39841.1727777778,2009-01-28,04:08:48
37.416459,110.772224,0,2302,39841.1728356481,2009-01-28,04:08:53
37.416449,110.772221,0,2304,39841.1728935185,2009-01-28,04:08:58
37.416455,110.772238,0,2305,39841.1729513889,2009-01-28,04:09:03
37.416454,110.772241,0,2305,39841.1730092593,2009-01-28,04:09:08
37.416454,110.772241,0,2305,39841.1730439815,2009-01-28,04:09:11
37.416462,110.772235,0,2305,39841.1730671296,2009-01-28,04:09:13
37.416501,110.772204,0,2305,39841.1731134259,2009-01-28,04:09:17
37.416554,110.772183,0,2305,39841.1731597222,2009-01-28,04:09:21
37.41634,110.772214,0,2349,39841.1736921296,2009-01-28,04:10:07
37.416361,110.772184,0,2353,39841.17375,2009-01-28,04:10:12
37.416383,110.772182,0,2347,39841.1738078704,2009-01-28,04:10:17
37.416387,110.77221,0,2331,39841.1738541667,2009-01-28,04:10:21
37.416342,110.772213,0,2342,39841.173912037,2009-01-28,04:10:26
37.41632,110.772191,0,2359,39841.1739351852,2009-01-28,04:10:28
37.416338,110.772173,0,2360,39841.1739930556,2009-01-28,04:10:33
37.416365,110.772193,0,2343,39841.1740046296,2009-01-28,04:10:34
37.416403,110.772195,0,2329,39841.1740277778,2009-01-28,04:10:36
37.416378,110.772172,0,2361,39841.1740393518,2009-01-28,04:10:37
37.416363,110.772138,0,2390,39841.1740509259,2009-01-28,04:10:38
37.416341,110.77211,0,2428,39841.1740625,2009-01-28,04:10:39
37.416341,110.772137,0,2444,39841.1740972222,2009-01-28,04:10:42
37.416345,110.772127,0,2448,39841.1741550926,2009-01-28,04:10:47
37.416394,110.772111,0,2453,39841.1741666667,2009-01-28,04:10:48
37.41643,110.77207,0,2452,39841.1741898148,2009-01-28,04:10:50
37.416457,110.772047,0,2453,39841.1742476852,2009-01-28,04:10:55
37.416434,110.77204,0,2467,39841.1742939815,2009-01-28,04:10:59
37.416404,110.772055,0,2486,39841.1743287037,2009-01-28,04:11:02
37.416363,110.772052,0,2506,39841.1743518518,2009-01-28,04:11:04
37.416334,110.772056,0,2523,39841.174375,2009-01-28,04:11:06
37.416305,110.77204,0,2539,39841.1743981481,2009-01-28,04:11:08
37.416271,110.772022,0,2559,39841.1744212963,2009-01-28,04:11:10
37.416238,110.77201,0,2577,39841.1744328704,2009-01-28,04:11:11
37.416217,110.771998,0,2592,39841.1744444444,2009-01-28,04:11:12
37.416192,110.771982,0,2608,39841.1744560185,2009-01-28,04:11:13
37.416169,110.771968,0,2626,39841.1744675926,2009-01-28,04:11:14
37.416154,110.771954,0,2641,39841.1744791667,2009-01-28,04:11:15
37.416128,110.77195,0,2659,39841.1744907407,2009-01-28,04:11:16
37.416099,110.77194,0,2679,39841.1745023148,2009-01-28,04:11:17
37.416061,110.771936,0,2706,39841.1745138889,2009-01-28,04:11:18
37.416018,110.771928,0,2736,39841.174525463,2009-01-28,04:11:19
37.415991,110.771924,0,2758,39841.174537037,2009-01-28,04:11:20
37.415967,110.771924,0,2777,39841.1745486111,2009-01-28,04:11:21
37.415937,110.77192,0,2796,39841.1745601852,2009-01-28,04:11:22
37.415912,110.771919,0,2812,39841.1745717593,2009-01-28,04:11:23
37.415873,110.771898,0,2834,39841.1745949074,2009-01-28,04:11:25
37.415839,110.771884,0,2852,39841.1746180556,2009-01-28,04:11:27
37.415821,110.771878,0,2862,39841.1746759259,2009-01-28,04:11:32
37.415812,110.77185,0,2877,39841.1747106481,2009-01-28,04:11:35
37.415805,110.771846,0,2898,39841.1747685185,2009-01-28,04:11:40
37.415803,110.771845,0,2915,39841.1748032407,2009-01-28,04:11:43
37.415796,110.771839,0,2932,39841.1748263889,2009-01-28,04:11:45
37.41579,110.771838,0,2948,39841.174849537,2009-01-28,04:11:47
37.415775,110.771809,0,2980,39841.1748958333,2009-01-28,04:11:51
37.415775,110.771809,0,2980,39841.1749305556,2009-01-28,04:11:54
37.415767,110.771815,0,2996,39841.1749537037,2009-01-28,04:11:56
37.415725,110.771806,0,3020,39841.1749768518,2009-01-28,04:11:58
37.415687,110.771785,0,3044,39841.175,2009-01-28,04:12:00
37.415655,110.771777,0,3064,39841.1750231481,2009-01-28,04:12:02
37.41563,110.771768,0,3079,39841.1750347222,2009-01-28,04:12:03
37.4156,110.771762,0,3095,39841.1750462963,2009-01-28,04:12:04
37.415574,110.771745,0,3119,39841.1750694444,2009-01-28,04:12:06
37.41556,110.771736,0,3141,39841.1751041667,2009-01-28,04:12:09
37.415544,110.771718,0,3161,39841.1751273148,2009-01-28,04:12:11
37.415528,110.771688,0,3186,39841.175162037,2009-01-28,04:12:14
37.415529,110.771665,0,3205,39841.1751967593,2009-01-28,04:12:17
37.415527,110.771645,0,3226,39841.1752314815,2009-01-28,04:12:20
37.415558,110.771638,0,3239,39841.1752893519,2009-01-28,04:12:25
37.415568,110.771637,0,3246,39841.1753472222,2009-01-28,04:12:30
37.415628,110.771625,0,3237,39841.1753935185,2009-01-28,04:12:34
37.415676,110.771608,0,3228,39841.1754282407,2009-01-28,04:12:37
37.415712,110.771579,0,3226,39841.1754861111,2009-01-28,04:12:42
37.415688,110.771579,0,3233,39841.1755439815,2009-01-28,04:12:47
37.415675,110.771615,0,3230,39841.1756018519,2009-01-28,04:12:52
37.415635,110.771614,0,3239,39841.1756365741,2009-01-28,04:12:55
37.415586,110.771642,0,3248,39841.1756828704,2009-01-28,04:12:59
37.415546,110.77166,0,3260,39841.1757291667,2009-01-28,04:13:03
37.415515,110.771679,0,3276,39841.1757638889,2009-01-28,04:13:06
37.415503,110.771681,0,3294,39841.1757986111,2009-01-28,04:13:09
37.415503,110.771681,0,3294,39841.1758217593,2009-01-28,04:13:11
37.415496,110.771676,0,3312,39841.1758449074,2009-01-28,04:13:13
37.415474,110.771651,0,3326,39841.1758796296,2009-01-28,04:13:16
37.415451,110.771644,0,3344,39841.1759375,2009-01-28,04:13:21
37.41543,110.771637,0,3358,39841.1759722222,2009-01-28,04:13:24
37.415429,110.771627,0,3371,39841.1760300926,2009-01-28,04:13:29
37.415429,110.771627,0,3371,39841.1760416667,2009-01-28,04:13:30
37.415424,110.77163,0,3388,39841.1760648148,2009-01-28,04:13:32
37.415404,110.771628,0,3401,39841.1761226852,2009-01-28,04:13:37
37.4154,110.771598,0,3417,39841.1761805556,2009-01-28,04:13:42
37.4154,110.771598,0,3417,39841.1762152778,2009-01-28,04:13:45
37.415402,110.771602,0,3434,39841.1762384259,2009-01-28,04:13:47
37.415445,110.771614,0,3421,39841.1762962963,2009-01-28,04:13:52
37.415445,110.771614,0,3421,39841.1763310185,2009-01-28,04:13:55
37.415452,110.77161,0,3418,39841.1763541667,2009-01-28,04:13:57
37.415428,110.771586,0,3436,39841.176412037,2009-01-28,04:14:02
37.415417,110.771582,0,3451,39841.1764699074,2009-01-28,04:14:07
37.415393,110.771586,0,3464,39841.1765277778,2009-01-28,04:14:12
37.415393,110.771586,0,3464,39841.1765625,2009-01-28,04:14:15
37.415396,110.771583,0,3469,39841.1765856481,2009-01-28,04:14:17
37.415403,110.771597,0,3469,39841.1766435185,2009-01-28,04:14:22
37.415403,110.771597,0,3469,39841.1766782407,2009-01-28,04:14:25
37.415402,110.771597,0,3465,39841.1767013889,2009-01-28,04:14:27
37.415411,110.771605,0,3453,39841.1767592593,2009-01-28,04:14:32
37.415426,110.77163,0,3441,39841.1768171296,2009-01-28,04:14:37
37.415444,110.77163,0,3428,39841.176875,2009-01-28,04:14:42
37.415444,110.77163,0,3428,39841.1769097222,2009-01-28,04:14:45
37.415446,110.771629,0,3418,39841.1769328704,2009-01-28,04:14:47
37.415437,110.771621,0,3414,39841.1769907407,2009-01-28,04:14:52
37.41542,110.771638,0,3412,39841.1770486111,2009-01-28,04:14:57
37.415417,110.771618,0,3396,39841.1770833333,2009-01-28,04:15:00
37.415426,110.771617,0,3394,39841.1771412037,2009-01-28,04:15:05
37.415745,110.771676,0,3307,39841.1771643519,2009-01-28,04:15:07
37.415739,110.771649,0,3291,39841.1771990741,2009-01-28,04:15:10
37.415784,110.771667,0,3248,39841.1772106481,2009-01-28,04:15:11
37.415818,110.771671,0,3209,39841.1772222222,2009-01-28,04:15:12
37.415853,110.771686,0,3174,39841.1772337963,2009-01-28,04:15:13
37.415884,110.77169,0,3145,39841.1772453704,2009-01-28,04:15:14
37.415915,110.771694,0,3116,39841.1772569444,2009-01-28,04:15:15
37.415944,110.771702,0,3088,39841.1772685185,2009-01-28,04:15:16
37.41596,110.771704,0,3066,39841.1772800926,2009-01-28,04:15:17
37.415979,110.771707,0,3046,39841.1772916667,2009-01-28,04:15:18
37.416,110.771728,0,3024,39841.1773032407,2009-01-28,04:15:19
37.416025,110.771733,0,3006,39841.1773148148,2009-01-28,04:15:20
37.416049,110.771743,0,2991,39841.1773263889,2009-01-28,04:15:21
37.416072,110.77175,0,2963,39841.177349537,2009-01-28,04:15:23
37.416096,110.771762,0,2938,39841.1773726852,2009-01-28,04:15:25
37.416117,110.771768,0,2917,39841.1773958333,2009-01-28,04:15:27
37.416115,110.77175,0,2904,39841.1774537037,2009-01-28,04:15:32
37.416112,110.771738,0,2905,39841.1775115741,2009-01-28,04:15:37
37.416106,110.771748,0,2901,39841.1775694444,2009-01-28,04:15:42
37.416067,110.771783,0,2901,39841.1776273148,2009-01-28,04:15:47
37.416016,110.771827,0,2903,39841.1776851852,2009-01-28,04:15:52
37.415965,110.771866,0,2906,39841.1777199074,2009-01-28,04:15:55
37.41593,110.771901,0,2912,39841.1777777778,2009-01-28,04:16:00
37.415911,110.771883,0,2923,39841.1778356481,2009-01-28,04:16:05
37.415923,110.771849,0,2931,39841.1778935185,2009-01-28,04:16:10
37.415936,110.771846,0,2935,39841.1779513889,2009-01-28,04:16:15
37.415972,110.771717,0,2980,39841.1783564815,2009-01-28,04:16:50
37.415947,110.771767,0,2980,39841.1783796296,2009-01-28,04:16:52
37.415935,110.771825,0,2960,39841.1784027778,2009-01-28,04:16:54
37.416161,110.77188,0,2800,39841.1784143519,2009-01-28,04:16:55
37.416214,110.771881,0,2749,39841.1784259259,2009-01-28,04:16:56
37.416231,110.77188,0,2731,39841.1784375,2009-01-28,04:16:57
37.416231,110.771899,0,2720,39841.1784953704,2009-01-28,04:17:02
37.416239,110.771916,0,2735,39841.1785532407,2009-01-28,04:17:07
37.41623,110.77196,0,2723,39841.1786111111,2009-01-28,04:17:12
37.416214,110.771973,0,2712,39841.1786689815,2009-01-28,04:17:17
37.416206,110.771963,0,2714,39841.1787268519,2009-01-28,04:17:22
37.416206,110.771963,0,2714,39841.1787615741,2009-01-28,04:17:25
37.416203,110.77196,0,2721,39841.1787847222,2009-01-28,04:17:27
37.416186,110.771948,0,2727,39841.1788425926,2009-01-28,04:17:32
37.416225,110.771956,0,2715,39841.178900463,2009-01-28,04:17:37
37.416258,110.771965,0,2712,39841.1789583333,2009-01-28,04:17:42
37.41629,110.771953,0,2722,39841.1790162037,2009-01-28,04:17:47
37.416309,110.771936,0,2736,39841.1790740741,2009-01-28,04:17:52
37.416309,110.771936,0,2736,39841.1791087963,2009-01-28,04:17:55
37.416304,110.771931,0,2746,39841.1791319444,2009-01-28,04:17:57
37.416324,110.771917,0,2749,39841.1791898148,2009-01-28,04:18:02
37.416357,110.771908,0,2743,39841.1792476852,2009-01-28,04:18:07
37.416378,110.771915,0,2734,39841.1793055556,2009-01-28,04:18:12
37.416378,110.771915,0,2734,39841.1793402778,2009-01-28,04:18:15
37.416386,110.771919,0,2730,39841.1793634259,2009-01-28,04:18:17
37.416418,110.771922,0,2718,39841.1794212963,2009-01-28,04:18:22
37.416449,110.771913,0,2705,39841.1794560185,2009-01-28,04:18:25
37.416475,110.771918,0,2689,39841.1794791667,2009-01-28,04:18:27
37.416502,110.771921,0,2674,39841.179525463,2009-01-28,04:18:31
37.416295,110.772057,0,2529,39841.1981134259,2009-01-28,04:45:17
37.416245,110.772055,0,2529,39841.1981712963,2009-01-28,04:45:22
37.416327,110.772012,0,2528,39841.2043055556,2009-01-28,04:54:12
37.416315,110.77203,0,2528,39841.2043634259,2009-01-28,04:54:17
37.416341,110.77205,0,2529,39841.2044212963,2009-01-28,04:54:22
37.416333,110.772041,0,2529,39841.2044791667,2009-01-28,04:54:27
37.416315,110.772017,0,2530,39841.204537037,2009-01-28,04:54:32
37.416306,110.771999,0,2532,39841.2045949074,2009-01-28,04:54:37
37.416305,110.772003,0,2533,39841.2046527778,2009-01-28,04:54:42
37.416305,110.772003,0,2533,39841.2046875,2009-01-28,04:54:45
37.416309,110.772008,0,2533,39841.2047106481,2009-01-28,04:54:47
37.416296,110.771995,0,2533,39841.2047685185,2009-01-28,04:54:52
37.416314,110.771992,0,2533,39841.2048263889,2009-01-28,04:54:57
37.416331,110.771979,0,2533,39841.2048842593,2009-01-28,04:55:02
37.416387,110.771988,0,2532,39841.2049421296,2009-01-28,04:55:07
37.416435,110.77199,0,2532,39841.2049884259,2009-01-28,04:55:11
37.415361,110.770446,0,3241,39841.2801851852,2009-01-28,06:43:28
37.415926,110.771365,0,2818,39841.2803009259,2009-01-28,06:43:38
37.415801,110.771118,0,2935,39841.2803125,2009-01-28,06:43:39
37.415816,110.771169,0,2911,39841.2803240741,2009-01-28,06:43:40
37.415915,110.771306,0,2849,39841.2803356481,2009-01-28,06:43:41
37.416053,110.771511,0,2751,39841.2803472222,2009-01-28,06:43:42
37.4161,110.7716,0,2705,39841.2803587963,2009-01-28,06:43:43
37.416129,110.771641,0,2684,39841.2803703704,2009-01-28,06:43:44
37.416164,110.771692,0,2672,39841.2803935185,2009-01-28,06:43:46
37.41609,110.771546,0,2732,39841.2804050926,2009-01-28,06:43:47
37.416197,110.771697,0,2660,39841.280462963,2009-01-28,06:43:52
37.416216,110.771731,0,2643,39841.280474537,2009-01-28,06:43:53
37.416252,110.771777,0,2619,39841.2804976852,2009-01-28,06:43:55
37.416227,110.771738,0,2634,39841.2805092593,2009-01-28,06:43:56
37.41617,110.771704,0,2655,39841.2805439815,2009-01-28,06:43:59
37.416141,110.771674,0,2666,39841.2805555556,2009-01-28,06:44:00
37.416094,110.771621,0,2690,39841.2805787037,2009-01-28,06:44:02
37.416103,110.771636,0,2670,39841.2806365741,2009-01-28,06:44:07
37.416137,110.771685,0,2645,39841.2806481481,2009-01-28,06:44:08
37.41616,110.771718,0,2629,39841.2806597222,2009-01-28,06:44:09
37.4162,110.771779,0,2601,39841.2806712963,2009-01-28,06:44:10
37.416247,110.771849,0,2570,39841.2806944444,2009-01-28,06:44:12
37.416271,110.771884,0,2554,39841.2807060185,2009-01-28,06:44:13
37.416301,110.771908,0,2539,39841.2807175926,2009-01-28,06:44:14
37.416337,110.77195,0,2522,39841.2807407407,2009-01-28,06:44:16
37.416308,110.77193,0,2534,39841.280775463,2009-01-28,06:44:19
37.416268,110.771895,0,2550,39841.2807986111,2009-01-28,06:44:21
37.416235,110.771888,0,2552,39841.2808564815,2009-01-28,06:44:26
37.416194,110.771838,0,2576,39841.2808796296,2009-01-28,06:44:28
37.416194,110.771838,0,2576,39841.2809143519,2009-01-28,06:44:31
37.416196,110.771846,0,2569,39841.2809375,2009-01-28,06:44:33
37.416177,110.771831,0,2576,39841.2809953704,2009-01-28,06:44:38
37.416196,110.77187,0,2564,39841.2810532407,2009-01-28,06:44:43
37.41622,110.771908,0,2554,39841.2811111111,2009-01-28,06:44:48
37.416234,110.771935,0,2538,39841.2811458333,2009-01-28,06:44:51
37.416233,110.771917,0,2532,39841.2812037037,2009-01-28,06:44:56
37.416226,110.771937,0,2527,39841.2812615741,2009-01-28,06:45:01
37.416262,110.771978,0,2519,39841.2813078704,2009-01-28,06:45:05
37.416301,110.772012,0,2507,39841.2813425926,2009-01-28,06:45:08
37.416356,110.772011,0,2509,39841.2813888889,2009-01-28,06:45:12
37.416354,110.772024,0,2503,39841.2814467593,2009-01-28,06:45:17
37.416405,110.772051,0,2500,39841.2815046296,2009-01-28,06:45:22
37.416441,110.772076,0,2490,39841.2815277778,2009-01-28,06:45:24
37.416462,110.772082,0,2487,39841.2815856481,2009-01-28,06:45:29
37.416462,110.772082,0,2487,39841.2816203704,2009-01-28,06:45:32
37.41647,110.772074,0,2492,39841.2816435185,2009-01-28,06:45:34
37.416444,110.772061,0,2495,39841.2817013889,2009-01-28,06:45:39
37.416443,110.77205,0,2491,39841.2817592593,2009-01-28,06:45:44
37.416414,110.772026,0,2506,39841.2818171296,2009-01-28,06:45:49
37.416399,110.772011,0,2509,39841.281875,2009-01-28,06:45:54
37.416407,110.772,0,2507,39841.2819328704,2009-01-28,06:45:59
37.416416,110.771998,0,2499,39841.2819907407,2009-01-28,06:46:04
37.416402,110.772007,0,2503,39841.2820486111,2009-01-28,06:46:09
37.416369,110.772031,0,2508,39841.2821064815,2009-01-28,06:46:14
37.416358,110.772043,0,2513,39841.2821643518,2009-01-28,06:46:19
37.416336,110.772064,0,2511,39841.2822222222,2009-01-28,06:46:24
37.416354,110.772045,0,2509,39841.2822800926,2009-01-28,06:46:29
37.416368,110.772034,0,2507,39841.282337963,2009-01-28,06:46:34
37.416355,110.772039,0,2510,39841.2823958333,2009-01-28,06:46:39
37.416357,110.772025,0,2511,39841.2824537037,2009-01-28,06:46:44
37.416369,110.772001,0,2511,39841.2825115741,2009-01-28,06:46:49
37.416382,110.771974,0,2515,39841.2825694444,2009-01-28,06:46:54
37.416396,110.771942,0,2516,39841.2826273148,2009-01-28,06:46:59
37.416396,110.771942,0,2516,39841.282662037,2009-01-28,06:47:02
37.416394,110.77194,0,2517,39841.2826851852,2009-01-28,06:47:04
37.416364,110.771947,0,2518,39841.2827430556,2009-01-28,06:47:09
37.416358,110.771971,0,2520,39841.2828009259,2009-01-28,06:47:14
37.416358,110.771971,0,2520,39841.2828356481,2009-01-28,06:47:17
37.416352,110.771974,0,2522,39841.2828587963,2009-01-28,06:47:19
37.416355,110.771943,0,2523,39841.2829166667,2009-01-28,06:47:24
37.416355,110.771943,0,2523,39841.2829513889,2009-01-28,06:47:27
37.416355,110.77195,0,2521,39841.282974537,2009-01-28,06:47:29
37.416357,110.771969,0,2523,39841.2830324074,2009-01-28,06:47:34
37.416357,110.771969,0,2523,39841.2830671296,2009-01-28,06:47:37
37.41635,110.77197,0,2529,39841.2830902778,2009-01-28,06:47:39
37.416355,110.771958,0,2532,39841.2831481481,2009-01-28,06:47:44
37.41635,110.771969,0,2535,39841.2832060185,2009-01-28,06:47:49
37.416359,110.771959,0,2537,39841.2832638889,2009-01-28,06:47:54
37.416348,110.771955,0,2542,39841.2833217593,2009-01-28,06:47:59
37.416348,110.771955,0,2542,39841.2833564815,2009-01-28,06:48:02
37.416342,110.77195,0,2545,39841.2833796296,2009-01-28,06:48:04
37.416328,110.771929,0,2549,39841.2834375,2009-01-28,06:48:09
37.416296,110.77191,0,2554,39841.2834953704,2009-01-28,06:48:14
37.416279,110.771931,0,2559,39841.2835532407,2009-01-28,06:48:19
37.416279,110.771931,0,2559,39841.283587963,2009-01-28,06:48:22
37.416284,110.771925,0,2565,39841.2836111111,2009-01-28,06:48:24
37.416284,110.77191,0,2571,39841.2836689815,2009-01-28,06:48:29
37.416274,110.771882,0,2575,39841.2837268518,2009-01-28,06:48:34
37.416274,110.771882,0,2575,39841.2837615741,2009-01-28,06:48:37
37.416279,110.771875,0,2580,39841.2837847222,2009-01-28,06:48:39
37.416252,110.77185,0,2583,39841.2838425926,2009-01-28,06:48:44
37.416248,110.771835,0,2587,39841.283900463,2009-01-28,06:48:49
37.416266,110.77182,0,2589,39841.2839583333,2009-01-28,06:48:54
37.416254,110.771805,0,2593,39841.2840162037,2009-01-28,06:48:59
37.416254,110.771805,0,2593,39841.2840509259,2009-01-28,06:49:02
37.416255,110.771809,0,2598,39841.2840740741,2009-01-28,06:49:04
37.416275,110.771827,0,2602,39841.2841319444,2009-01-28,06:49:09
37.416275,110.771827,0,2602,39841.2841666667,2009-01-28,06:49:12
37.416274,110.771826,0,2605,39841.2841898148,2009-01-28,06:49:14
37.41629,110.77183,0,2608,39841.2842476852,2009-01-28,06:49:19
37.416311,110.771828,0,2607,39841.2843055556,2009-01-28,06:49:24
37.416287,110.771857,0,2609,39841.2843634259,2009-01-28,06:49:29
37.416298,110.771857,0,2611,39841.2844212963,2009-01-28,06:49:34
37.416296,110.771892,0,2613,39841.2844791667,2009-01-28,06:49:39
37.416281,110.771899,0,2616,39841.284537037,2009-01-28,06:49:44
37.41631,110.771857,0,2617,39841.2845949074,2009-01-28,06:49:49
37.416333,110.771856,0,2618,39841.2846527778,2009-01-28,06:49:54
37.416319,110.771874,0,2620,39841.2847106481,2009-01-28,06:49:59
37.416322,110.771891,0,2623,39841.2847685185,2009-01-28,06:50:04
37.416325,110.771874,0,2624,39841.2848263889,2009-01-28,06:50:09
37.416328,110.771883,0,2623,39841.2848842593,2009-01-28,06:50:14
37.416318,110.771871,0,2625,39841.2849421296,2009-01-28,06:50:19
37.416324,110.771844,0,2627,39841.285,2009-01-28,06:50:24
37.416294,110.771878,0,2632,39841.2850578704,2009-01-28,06:50:29
37.416293,110.771878,0,2633,39841.2851157407,2009-01-28,06:50:34
37.416293,110.771878,0,2633,39841.285150463,2009-01-28,06:50:37
37.41629,110.771871,0,2635,39841.2851736111,2009-01-28,06:50:39
37.416263,110.771871,0,2637,39841.2852314815,2009-01-28,06:50:44
37.416261,110.771825,0,2636,39841.2852893519,2009-01-28,06:50:49
37.41625,110.771826,0,2640,39841.2853472222,2009-01-28,06:50:54
37.416234,110.771828,0,2641,39841.2854050926,2009-01-28,06:50:59
37.416235,110.771849,0,2642,39841.285462963,2009-01-28,06:51:04
37.416242,110.771837,0,2643,39841.2855208333,2009-01-28,06:51:09
37.416271,110.771801,0,2644,39841.2855787037,2009-01-28,06:51:14
37.416271,110.771801,0,2644,39841.2856134259,2009-01-28,06:51:17
37.416273,110.771804,0,2643,39841.2856365741,2009-01-28,06:51:19
37.416285,110.771826,0,2640,39841.2856944444,2009-01-28,06:51:24
37.416283,110.771862,0,2639,39841.2857523148,2009-01-28,06:51:29
37.416284,110.771849,0,2638,39841.2858101852,2009-01-28,06:51:34
37.416298,110.77187,0,2637,39841.2858680556,2009-01-28,06:51:39
37.416298,110.77187,0,2637,39841.2859027778,2009-01-28,06:51:42
37.416306,110.77187,0,2637,39841.2859259259,2009-01-28,06:51:44
37.416302,110.771883,0,2633,39841.2859837963,2009-01-28,06:51:49
37.416315,110.771875,0,2628,39841.2860416667,2009-01-28,06:51:54
37.416305,110.771876,0,2628,39841.286099537,2009-01-28,06:51:59
37.416299,110.771878,0,2629,39841.2861574074,2009-01-28,06:52:04
37.416293,110.77188,0,2629,39841.2862152778,2009-01-28,06:52:09
37.416293,110.77188,0,2629,39841.28625,2009-01-28,06:52:12
37.416289,110.771888,0,2629,39841.2862731481,2009-01-28,06:52:14
37.416291,110.771897,0,2628,39841.2863310185,2009-01-28,06:52:19
37.4163,110.771898,0,2627,39841.2863888889,2009-01-28,06:52:24
37.416293,110.771896,0,2627,39841.2864467593,2009-01-28,06:52:29
37.416288,110.771899,0,2627,39841.2865046296,2009-01-28,06:52:34
37.416285,110.771906,0,2627,39841.2865625,2009-01-28,06:52:39
37.416288,110.771909,0,2627,39841.2866203704,2009-01-28,06:52:44
37.416288,110.771909,0,2627,39841.2866550926,2009-01-28,06:52:47
37.41629,110.771909,0,2627,39841.2866782407,2009-01-28,06:52:49
37.416291,110.771899,0,2627,39841.2867361111,2009-01-28,06:52:54
37.416287,110.771891,0,2627,39841.2867939815,2009-01-28,06:52:59
37.416284,110.771895,0,2627,39841.2868518519,2009-01-28,06:53:04
37.416283,110.7719,0,2627,39841.2869097222,2009-01-28,06:53:09
37.416281,110.771902,0,2627,39841.2869675926,2009-01-28,06:53:14
37.416276,110.771904,0,2627,39841.287025463,2009-01-28,06:53:19
37.416272,110.771906,0,2627,39841.2870833333,2009-01-28,06:53:24
37.416272,110.771906,0,2627,39841.2871180556,2009-01-28,06:53:27
37.416275,110.771903,0,2627,39841.2871412037,2009-01-28,06:53:29
37.416301,110.771868,0,2626,39841.2871990741,2009-01-28,06:53:34
37.41633,110.771836,0,2622,39841.2872569444,2009-01-28,06:53:39
37.416344,110.771806,0,2618,39841.2873148148,2009-01-28,06:53:44
37.41637,110.771781,0,2614,39841.2873726852,2009-01-28,06:53:49
37.416357,110.771787,0,2609,39841.2874305556,2009-01-28,06:53:54
37.416348,110.771788,0,2608,39841.2874884259,2009-01-28,06:53:59
37.416348,110.771788,0,2608,39841.2875231481,2009-01-28,06:54:02
37.416341,110.771785,0,2608,39841.2875462963,2009-01-28,06:54:04
37.416338,110.771831,0,2603,39841.2876041667,2009-01-28,06:54:09
37.416331,110.77186,0,2601,39841.287662037,2009-01-28,06:54:14
37.416332,110.771881,0,2601,39841.2877199074,2009-01-28,06:54:19
37.416336,110.771883,0,2597,39841.2877777778,2009-01-28,06:54:24
37.41633,110.771875,0,2597,39841.2878356481,2009-01-28,06:54:29
37.41633,110.771875,0,2597,39841.2878703704,2009-01-28,06:54:32
37.41633,110.771879,0,2596,39841.2878935185,2009-01-28,06:54:34
37.416333,110.771865,0,2594,39841.2879513889,2009-01-28,06:54:39
37.416327,110.771849,0,2592,39841.2880092593,2009-01-28,06:54:44
37.416331,110.771847,0,2589,39841.2880671296,2009-01-28,06:54:49
37.416331,110.771847,0,2589,39841.2881018519,2009-01-28,06:54:52
37.416329,110.771846,0,2587,39841.288125,2009-01-28,06:54:54
37.416332,110.771837,0,2586,39841.2881828704,2009-01-28,06:54:59
37.416323,110.771849,0,2584,39841.2882407407,2009-01-28,06:55:04
37.416327,110.771881,0,2582,39841.2882986111,2009-01-28,06:55:09
37.416338,110.771891,0,2581,39841.2883564815,2009-01-28,06:55:14
37.416337,110.771897,0,2580,39841.2884143519,2009-01-28,06:55:19
37.416336,110.771897,0,2580,39841.2884722222,2009-01-28,06:55:24
37.416336,110.771897,0,2580,39841.2885069444,2009-01-28,06:55:27
37.416332,110.771892,0,2580,39841.2885300926,2009-01-28,06:55:29
37.416323,110.771888,0,2580,39841.288587963,2009-01-28,06:55:34
37.416315,110.771893,0,2580,39841.2886458333,2009-01-28,06:55:39
37.416309,110.771885,0,2580,39841.2887037037,2009-01-28,06:55:44
37.416306,110.771879,0,2580,39841.2887615741,2009-01-28,06:55:49
37.416304,110.771886,0,2580,39841.2888194444,2009-01-28,06:55:54
37.416303,110.77189,0,2580,39841.2888773148,2009-01-28,06:55:59
37.4163,110.771887,0,2580,39841.2889351852,2009-01-28,06:56:04
37.4163,110.771888,0,2580,39841.2889930556,2009-01-28,06:56:09
37.416305,110.771883,0,2580,39841.2890509259,2009-01-28,06:56:14
37.416307,110.771881,0,2580,39841.2891087963,2009-01-28,06:56:19
37.416307,110.771881,0,2580,39841.2891435185,2009-01-28,06:56:22
37.416309,110.771881,0,2580,39841.2891666667,2009-01-28,06:56:24
37.416324,110.771869,0,2580,39841.289224537,2009-01-28,06:56:29
37.416364,110.771872,0,2578,39841.2892824074,2009-01-28,06:56:34
37.416365,110.771892,0,2577,39841.2893402778,2009-01-28,06:56:39
37.416365,110.771935,0,2577,39841.2893981481,2009-01-28,06:56:44
37.416372,110.771962,0,2575,39841.2894560185,2009-01-28,06:56:49
37.416324,110.772277,0,2457,39841.2970949074,2009-01-28,07:07:49
37.416278,110.772333,0,2458,39841.2971296296,2009-01-28,07:07:52
37.416242,110.772369,0,2458,39841.2971643518,2009-01-28,07:07:55
37.416215,110.772416,0,2459,39841.2972106481,2009-01-28,07:07:59
37.416186,110.772449,0,2460,39841.2972685185,2009-01-28,07:08:04
37.416166,110.772464,0,2460,39841.2973263889,2009-01-28,07:08:09
37.416129,110.772506,0,2462,39841.2973842593,2009-01-28,07:08:14
37.416092,110.772541,0,2463,39841.2974189815,2009-01-28,07:08:17
37.416055,110.772587,0,2464,39841.2974537037,2009-01-28,07:08:20
37.416021,110.772601,0,2465,39841.2975115741,2009-01-28,07:08:25
37.415998,110.772634,0,2466,39841.2975694444,2009-01-28,07:08:30
37.416008,110.772624,0,2467,39841.2976273148,2009-01-28,07:08:35
37.416054,110.77257,0,2468,39841.2976736111,2009-01-28,07:08:39
37.416092,110.772539,0,2469,39841.2977314815,2009-01-28,07:08:44
37.416124,110.772528,0,2472,39841.2977893518,2009-01-28,07:08:49
37.416148,110.772477,0,2472,39841.2978009259,2009-01-28,07:08:50
37.416186,110.772428,0,2474,39841.2978356481,2009-01-28,07:08:53
37.416224,110.772393,0,2474,39841.2978703704,2009-01-28,07:08:56
37.416264,110.772343,0,2475,39841.2979166667,2009-01-28,07:09:00
37.416264,110.772343,0,2475,39841.2979513889,2009-01-28,07:09:03
37.416268,110.772351,0,2476,39841.297974537,2009-01-28,07:09:05
37.416284,110.772324,0,2476,39841.2980324074,2009-01-28,07:09:10
37.416301,110.772302,0,2478,39841.2980902778,2009-01-28,07:09:15
37.416301,110.772302,0,2478,39841.298125,2009-01-28,07:09:18
37.416297,110.772296,0,2479,39841.2981481481,2009-01-28,07:09:20
37.416335,110.77223,0,2479,39841.2981828704,2009-01-28,07:09:23
37.41638,110.772168,0,2478,39841.2982175926,2009-01-28,07:09:26
37.41641,110.772106,0,2479,39841.2982523148,2009-01-28,07:09:29
37.416439,110.772049,0,2480,39841.298287037,2009-01-28,07:09:32
37.416439,110.772049,0,2480,39841.2983217593,2009-01-28,07:09:35
37.41644,110.772043,0,2483,39841.2983449074,2009-01-28,07:09:37
37.416426,110.772083,0,2483,39841.2984027778,2009-01-28,07:09:42
37.416425,110.772091,0,2483,39841.2984606481,2009-01-28,07:09:47
37.416425,110.772091,0,2483,39841.2984953704,2009-01-28,07:09:50
37.416424,110.772091,0,2483,39841.2985185185,2009-01-28,07:09:52
37.416421,110.772081,0,2483,39841.2985763889,2009-01-28,07:09:57
37.416411,110.77211,0,2485,39841.2986342593,2009-01-28,07:10:02
37.416366,110.772135,0,2485,39841.2986805556,2009-01-28,07:10:06
37.416342,110.772193,0,2484,39841.2987384259,2009-01-28,07:10:11
37.416322,110.772252,0,2485,39841.2987847222,2009-01-28,07:10:15
37.416281,110.772283,0,2483,39841.2988310185,2009-01-28,07:10:19
37.416262,110.772314,0,2484,39841.2988888889,2009-01-28,07:10:24
37.416209,110.772332,0,2485,39841.2989467593,2009-01-28,07:10:29
37.416191,110.772357,0,2484,39841.2990046296,2009-01-28,07:10:34
37.41617,110.772395,0,2486,39841.2990625,2009-01-28,07:10:39
37.416162,110.77241,0,2487,39841.2991203704,2009-01-28,07:10:44
37.416157,110.772428,0,2489,39841.2991782407,2009-01-28,07:10:49
37.416209,110.772375,0,2489,39841.2992361111,2009-01-28,07:10:54
37.416236,110.772327,0,2489,39841.2992592593,2009-01-28,07:10:56
37.416286,110.772251,0,2490,39841.2993055556,2009-01-28,07:11:00
37.416285,110.772265,0,2491,39841.2993634259,2009-01-28,07:11:05
37.416323,110.772219,0,2491,39841.299375,2009-01-28,07:11:06
37.416346,110.772174,0,2494,39841.2994328704,2009-01-28,07:11:11
37.41639,110.772125,0,2494,39841.2994444444,2009-01-28,07:11:12
37.416387,110.77214,0,2494,39841.2995023148,2009-01-28,07:11:17
37.416387,110.77214,0,2494,39841.299537037,2009-01-28,07:11:20
37.416387,110.772139,0,2494,39841.2995601852,2009-01-28,07:11:22
37.416393,110.772126,0,2494,39841.2996180556,2009-01-28,07:11:27
37.416432,110.772063,0,2494,39841.2996412037,2009-01-28,07:11:29
37.416482,110.771992,0,2494,39841.2996643518,2009-01-28,07:11:31
37.416534,110.771933,0,2494,39841.2996875,2009-01-28,07:11:33
37.416519,110.771946,0,2496,39841.2997453704,2009-01-28,07:11:38
37.416563,110.771897,0,2496,39841.2997685185,2009-01-28,07:11:40
37.416604,110.771836,0,2496,39841.2997800926,2009-01-28,07:11:41
37.416654,110.771797,0,2497,39841.2998148148,2009-01-28,07:11:44
37.41663,110.771846,0,2497,39841.2998263889,2009-01-28,07:11:45
37.416582,110.771913,0,2497,39841.299837963,2009-01-28,07:11:46
37.416535,110.77193,0,2498,39841.2998726852,2009-01-28,07:11:49
37.416588,110.77188,0,2498,39841.2999189815,2009-01-28,07:11:53
37.416579,110.771877,0,2498,39841.2999768518,2009-01-28,07:11:58
37.416598,110.771853,0,2497,39841.3000347222,2009-01-28,07:12:03
37.416592,110.771885,0,2497,39841.3000925926,2009-01-28,07:12:08
37.416552,110.771935,0,2496,39841.3001388889,2009-01-28,07:12:12
37.416515,110.771983,0,2495,39841.3001736111,2009-01-28,07:12:15
37.416506,110.772014,0,2494,39841.3002314815,2009-01-28,07:12:20
37.416506,110.772014,0,2494,39841.3002662037,2009-01-28,07:12:23
37.41651,110.77201,0,2494,39841.3002893519,2009-01-28,07:12:25
37.416519,110.772003,0,2494,39841.3003472222,2009-01-28,07:12:30
37.416508,110.772008,0,2494,39841.3004050926,2009-01-28,07:12:35
37.416508,110.772008,0,2494,39841.3004398148,2009-01-28,07:12:38
37.416511,110.772011,0,2494,39841.300462963,2009-01-28,07:12:40
37.416521,110.771986,0,2492,39841.3005208333,2009-01-28,07:12:45
37.416493,110.771997,0,2491,39841.3005787037,2009-01-28,07:12:50
37.416492,110.772007,0,2491,39841.3006365741,2009-01-28,07:12:55
37.416478,110.772026,0,2491,39841.3006944444,2009-01-28,07:13:00
37.416463,110.772046,0,2492,39841.3007523148,2009-01-28,07:13:05
37.416473,110.772046,0,2492,39841.3008101852,2009-01-28,07:13:10
37.416473,110.772046,0,2492,39841.3008449074,2009-01-28,07:13:13
37.416466,110.77204,0,2493,39841.3008680556,2009-01-28,07:13:15
37.416468,110.77202,0,2493,39841.3009259259,2009-01-28,07:13:20
37.416486,110.771994,0,2495,39841.3009837963,2009-01-28,07:13:25
37.416486,110.771994,0,2495,39841.3010185185,2009-01-28,07:13:28
37.416478,110.771991,0,2496,39841.3010416667,2009-01-28,07:13:30
37.416479,110.772018,0,2495,39841.301099537,2009-01-28,07:13:35
37.41649,110.772035,0,2496,39841.3011574074,2009-01-28,07:13:40
37.416473,110.772057,0,2496,39841.3012152778,2009-01-28,07:13:45
37.416454,110.772096,0,2495,39841.3012731481,2009-01-28,07:13:50
37.416412,110.772111,0,2496,39841.3013310185,2009-01-28,07:13:55
37.416391,110.772141,0,2498,39841.3013888889,2009-01-28,07:14:00
37.416371,110.772147,0,2498,39841.3014467593,2009-01-28,07:14:05
37.416346,110.772184,0,2500,39841.3015046296,2009-01-28,07:14:10
37.416317,110.772211,0,2502,39841.3015625,2009-01-28,07:14:15
37.416287,110.772256,0,2503,39841.3016203704,2009-01-28,07:14:20
37.416243,110.7723,0,2504,39841.3016666667,2009-01-28,07:14:24
37.416194,110.772343,0,2505,39841.3017013889,2009-01-28,07:14:27
37.416153,110.77238,0,2506,39841.301724537,2009-01-28,07:14:29
37.416113,110.772414,0,2506,39841.3017476852,2009-01-28,07:14:31
37.416065,110.772465,0,2507,39841.3017824074,2009-01-28,07:14:34
37.416016,110.772533,0,2508,39841.3018171296,2009-01-28,07:14:37
37.415988,110.772578,0,2508,39841.3018402778,2009-01-28,07:14:39
37.415949,110.772632,0,2509,39841.3018634259,2009-01-28,07:14:41
37.415905,110.772701,0,2510,39841.3018865741,2009-01-28,07:14:43
37.415846,110.772773,0,2510,39841.3019097222,2009-01-28,07:14:45
37.415795,110.77285,0,2511,39841.3019328704,2009-01-28,07:14:47
37.415775,110.772907,0,2511,39841.3019444444,2009-01-28,07:14:48
37.415755,110.772964,0,2512,39841.3019560185,2009-01-28,07:14:49
37.415734,110.773022,0,2512,39841.3019675926,2009-01-28,07:14:50
37.415709,110.773081,0,2512,39841.3019791667,2009-01-28,07:14:51
37.41568,110.773141,0,2513,39841.3019907407,2009-01-28,07:14:52
37.415636,110.773225,0,2513,39841.3020138889,2009-01-28,07:14:54
37.415614,110.773276,0,2513,39841.302025463,2009-01-28,07:14:55
37.415586,110.773325,0,2514,39841.3020486111,2009-01-28,07:14:57
37.415631,110.773256,0,2513,39841.3020601852,2009-01-28,07:14:58
37.415578,110.773325,0,2514,39841.3020833333,2009-01-28,07:15:00
37.415524,110.773399,0,2515,39841.3021064815,2009-01-28,07:15:02
37.415473,110.773472,0,2515,39841.3021296296,2009-01-28,07:15:04
37.41542,110.773541,0,2516,39841.3021527778,2009-01-28,07:15:06
37.415364,110.773609,0,2517,39841.3021759259,2009-01-28,07:15:08
37.415296,110.773651,0,2517,39841.3021990741,2009-01-28,07:15:10
37.415335,110.773538,0,2518,39841.3022106481,2009-01-28,07:15:11
37.415265,110.773513,0,2519,39841.3022337963,2009-01-28,07:15:13
37.414358,110.773633,0,2513,39841.3025694444,2009-01-28,07:15:42
37.416589,110.771922,0,2397,39841.3026041667,2009-01-28,07:15:45
37.416602,110.772023,0,2386,39841.3026157407,2009-01-28,07:15:46
37.416626,110.772085,0,2363,39841.3026388889,2009-01-28,07:15:48
37.416638,110.772169,0,2342,39841.302662037,2009-01-28,07:15:50
37.416633,110.772273,0,2332,39841.3026736111,2009-01-28,07:15:51
37.416616,110.772174,0,2313,39841.3026967593,2009-01-28,07:15:53
37.416593,110.77223,0,2297,39841.3027199074,2009-01-28,07:15:55
37.416596,110.772205,0,2275,39841.3027430556,2009-01-28,07:15:57
37.416576,110.772287,0,2271,39841.3027546296,2009-01-28,07:15:58
37.416567,110.772337,0,2264,39841.3027662037,2009-01-28,07:15:59
37.416574,110.772299,0,2252,39841.3027777778,2009-01-28,07:16:00
37.416575,110.772286,0,2227,39841.3028009259,2009-01-28,07:16:02
37.416567,110.772349,0,2221,39841.3028125,2009-01-28,07:16:03
37.416568,110.772423,0,2199,39841.3028356481,2009-01-28,07:16:05
37.41657,110.772537,0,2190,39841.3028472222,2009-01-28,07:16:06
37.416581,110.772597,0,2171,39841.3028703704,2009-01-28,07:16:08
37.416594,110.772659,0,2152,39841.3028935185,2009-01-28,07:16:10
37.416611,110.772737,0,2133,39841.3029166667,2009-01-28,07:16:12
37.416619,110.772815,0,2114,39841.3029398148,2009-01-28,07:16:14
37.416621,110.77288,0,2097,39841.302962963,2009-01-28,07:16:16
37.416624,110.772966,0,2077,39841.3029861111,2009-01-28,07:16:18
37.416636,110.772919,0,2056,39841.3029976852,2009-01-28,07:16:19
37.416636,110.772982,0,2050,39841.3030092593,2009-01-28,07:16:20
37.41663,110.773046,0,2030,39841.3030555556,2009-01-28,07:16:24
37.416631,110.773096,0,2018,39841.3030787037,2009-01-28,07:16:26
37.416646,110.77312,0,1991,39841.3031018519,2009-01-28,07:16:28
37.416674,110.773214,0,1969,39841.303125,2009-01-28,07:16:30
37.416692,110.773254,0,1959,39841.3031365741,2009-01-28,07:16:31
37.416715,110.773295,0,1949,39841.3031481481,2009-01-28,07:16:32
37.416743,110.773339,0,1938,39841.3031597222,2009-01-28,07:16:33
37.416773,110.773389,0,1926,39841.3031712963,2009-01-28,07:16:34
37.416801,110.773438,0,1916,39841.3031828704,2009-01-28,07:16:35
37.416834,110.773493,0,1904,39841.3031944444,2009-01-28,07:16:36
37.416867,110.773549,0,1894,39841.3032060185,2009-01-28,07:16:37
37.416986,110.77379,0,1806,39841.3033680556,2009-01-28,07:16:51
37.416994,110.773728,0,1817,39841.3034027778,2009-01-28,07:16:54
37.416616,110.773262,0,2053,39841.3034143519,2009-01-28,07:16:55
37.416384,110.772758,0,2377,39841.3034259259,2009-01-28,07:16:56
37.416334,110.77235,0,2435,39841.3034375,2009-01-28,07:16:57
37.416353,110.772302,0,2470,39841.3034490741,2009-01-28,07:16:58
37.416372,110.772205,0,2485,39841.3034722222,2009-01-28,07:17:00
37.416384,110.772155,0,2495,39841.3035185185,2009-01-28,07:17:04
37.416397,110.772118,0,2480,39841.3035763889,2009-01-28,07:17:09
37.416397,110.772104,0,2497,39841.3036111111,2009-01-28,07:17:12
37.416418,110.772078,0,2498,39841.3036689815,2009-01-28,07:17:17
37.41643,110.772075,0,2505,39841.3037268519,2009-01-28,07:17:22
37.416441,110.772049,0,2491,39841.3037847222,2009-01-28,07:17:27
37.416453,110.772029,0,2500,39841.3038425926,2009-01-28,07:17:32
37.41662,110.771819,0,2475,39841.3059606481,2009-01-28,07:20:35
37.416651,110.771768,0,2475,39841.3060069444,2009-01-28,07:20:39
37.416687,110.771727,0,2476,39841.3060648148,2009-01-28,07:20:44
37.41672,110.771686,0,2476,39841.306099537,2009-01-28,07:20:47
37.416759,110.771679,0,2478,39841.3061574074,2009-01-28,07:20:52
37.416793,110.771639,0,2479,39841.3062037037,2009-01-28,07:20:56
37.416835,110.771606,0,2478,39841.3062268518,2009-01-28,07:20:58
37.416878,110.771578,0,2479,39841.3062731481,2009-01-28,07:21:02
37.416912,110.771563,0,2482,39841.3063310185,2009-01-28,07:21:07
37.416952,110.771502,0,2481,39841.3063425926,2009-01-28,07:21:08
37.416986,110.771463,0,2481,39841.3063657407,2009-01-28,07:21:10
37.417048,110.771406,0,2484,39841.3064236111,2009-01-28,07:21:15
37.417031,110.771455,0,2488,39841.3064814815,2009-01-28,07:21:20
37.417004,110.77151,0,2491,39841.3065277778,2009-01-28,07:21:24
37.416877,110.771626,0,2490,39841.3065509259,2009-01-28,07:21:26
37.416834,110.771663,0,2490,39841.3065856481,2009-01-28,07:21:29
37.416792,110.771693,0,2488,39841.3066319444,2009-01-28,07:21:33
37.4168,110.771682,0,2484,39841.3066898148,2009-01-28,07:21:38
37.416682,110.771755,0,2480,39841.306724537,2009-01-28,07:21:41
37.416616,110.771815,0,2479,39841.3067361111,2009-01-28,07:21:42
37.416575,110.771873,0,2478,39841.3067476852,2009-01-28,07:21:43
37.416537,110.771921,0,2477,39841.3067708333,2009-01-28,07:21:45
37.416501,110.771958,0,2475,39841.3068287037,2009-01-28,07:21:50
37.416494,110.771978,0,2473,39841.3068865741,2009-01-28,07:21:55
37.416481,110.772,0,2470,39841.3069444444,2009-01-28,07:22:00
37.416456,110.772011,0,2469,39841.3070023148,2009-01-28,07:22:05
37.416429,110.772017,0,2466,39841.3070601852,2009-01-28,07:22:10
37.416433,110.772015,0,2462,39841.3071180556,2009-01-28,07:22:15
37.416433,110.772015,0,2462,39841.3071527778,2009-01-28,07:22:18
37.416436,110.772022,0,2463,39841.3071759259,2009-01-28,07:22:20
37.416474,110.771998,0,2463,39841.3072337963,2009-01-28,07:22:25
37.416516,110.77194,0,2462,39841.3072685185,2009-01-28,07:22:28
37.416554,110.771903,0,2462,39841.3073032407,2009-01-28,07:22:31
37.416603,110.771852,0,2459,39841.307337963,2009-01-28,07:22:34
37.416646,110.771831,0,2458,39841.3073726852,2009-01-28,07:22:37
37.41669,110.771819,0,2458,39841.3074305556,2009-01-28,07:22:42
37.41673,110.771774,0,2459,39841.3074884259,2009-01-28,07:22:47
37.416765,110.771741,0,2460,39841.3075462963,2009-01-28,07:22:52
37.416807,110.771718,0,2461,39841.3076041667,2009-01-28,07:22:57
37.416852,110.771681,0,2462,39841.307662037,2009-01-28,07:23:02
37.41688,110.771649,0,2464,39841.3077199074,2009-01-28,07:23:07
37.416921,110.771612,0,2464,39841.3077777778,2009-01-28,07:23:12
37.416943,110.771571,0,2466,39841.3078356481,2009-01-28,07:23:17
37.416953,110.771557,0,2469,39841.3078935185,2009-01-28,07:23:22
37.41697,110.771523,0,2468,39841.3079513889,2009-01-28,07:23:27
37.41697,110.771523,0,2468,39841.3079861111,2009-01-28,07:23:30
37.416975,110.771521,0,2470,39841.3080092593,2009-01-28,07:23:32
37.41698,110.771507,0,2472,39841.3080671296,2009-01-28,07:23:37
37.416995,110.771504,0,2470,39841.308125,2009-01-28,07:23:42
37.417016,110.771487,0,2472,39841.3081828704,2009-01-28,07:23:47
37.41704,110.771484,0,2472,39841.3082407407,2009-01-28,07:23:52
37.417072,110.771463,0,2473,39841.3082986111,2009-01-28,07:23:57
37.417111,110.771436,0,2475,39841.3083564815,2009-01-28,07:24:02
37.417148,110.771402,0,2476,39841.3084027778,2009-01-28,07:24:06
37.417198,110.771344,0,2477,39841.3084490741,2009-01-28,07:24:10
37.417232,110.771299,0,2478,39841.3084953704,2009-01-28,07:24:14
37.417279,110.771288,0,2480,39841.3085532407,2009-01-28,07:24:19
37.417258,110.771328,0,2480,39841.3086111111,2009-01-28,07:24:24
37.417203,110.771352,0,2481,39841.3086458333,2009-01-28,07:24:27
37.417145,110.771398,0,2481,39841.3086574074,2009-01-28,07:24:28
37.417094,110.771454,0,2481,39841.3086689815,2009-01-28,07:24:29
37.417035,110.771505,0,2482,39841.3086921296,2009-01-28,07:24:31
37.416982,110.771562,0,2482,39841.3087152778,2009-01-28,07:24:33
37.416938,110.771574,0,2486,39841.3087731482,2009-01-28,07:24:38
37.41693,110.771568,0,2486,39841.3088310185,2009-01-28,07:24:43
37.416926,110.77156,0,2486,39841.3088888889,2009-01-28,07:24:48
37.416926,110.77156,0,2486,39841.3089236111,2009-01-28,07:24:51
37.416932,110.771558,0,2486,39841.3089467593,2009-01-28,07:24:53
37.416928,110.771548,0,2486,39841.3090046296,2009-01-28,07:24:58
37.41693,110.771531,0,2487,39841.3090625,2009-01-28,07:25:03
37.416924,110.77156,0,2489,39841.3091203704,2009-01-28,07:25:08
37.416856,110.771617,0,2488,39841.3091319444,2009-01-28,07:25:09
37.416781,110.771667,0,2488,39841.3091550926,2009-01-28,07:25:11
37.41672,110.77171,0,2489,39841.3092013889,2009-01-28,07:25:15
37.416646,110.771762,0,2489,39841.309224537,2009-01-28,07:25:17
37.416575,110.771823,0,2489,39841.3092361111,2009-01-28,07:25:18
37.416507,110.771876,0,2489,39841.3092476852,2009-01-28,07:25:19
37.416455,110.77193,0,2489,39841.3092592593,2009-01-28,07:25:20
37.416354,110.77202,0,2489,39841.3092824074,2009-01-28,07:25:22
37.416306,110.772072,0,2490,39841.3093055556,2009-01-28,07:25:24
37.416231,110.772117,0,2490,39841.3093171296,2009-01-28,07:25:25
37.416173,110.772156,0,2490,39841.3093402778,2009-01-28,07:25:27
37.416116,110.772194,0,2491,39841.3093634259,2009-01-28,07:25:29
37.416031,110.772266,0,2491,39841.309375,2009-01-28,07:25:30
37.415913,110.772342,0,2491,39841.3093981481,2009-01-28,07:25:32
37.415859,110.772374,0,2491,39841.3094097222,2009-01-28,07:25:33
37.415748,110.772478,0,2491,39841.3094212963,2009-01-28,07:25:34
37.415707,110.772524,0,2491,39841.3094328704,2009-01-28,07:25:35
37.415616,110.772593,0,2491,39841.3094444444,2009-01-28,07:25:36
37.415547,110.772633,0,2491,39841.3094560185,2009-01-28,07:25:37
37.415465,110.772703,0,2491,39841.3094675926,2009-01-28,07:25:38
37.415372,110.772788,0,2491,39841.3094791667,2009-01-28,07:25:39
37.415302,110.772837,0,2492,39841.3094907407,2009-01-28,07:25:40
37.415259,110.772878,0,2493,39841.3095138889,2009-01-28,07:25:42
37.415216,110.772932,0,2494,39841.309525463,2009-01-28,07:25:43
37.415125,110.773012,0,2494,39841.309537037,2009-01-28,07:25:44
37.41499,110.773144,0,2494,39841.3095601852,2009-01-28,07:25:46
37.414892,110.773246,0,2496,39841.3095949074,2009-01-28,07:25:49
37.41485,110.77327,0,2497,39841.3096064815,2009-01-28,07:25:50
37.414749,110.773341,0,2497,39841.3096180556,2009-01-28,07:25:51
37.414688,110.773382,0,2497,39841.3096296296,2009-01-28,07:25:52
37.414629,110.773429,0,2498,39841.3096412037,2009-01-28,07:25:53
37.41474,110.773313,0,2497,39841.3096527778,2009-01-28,07:25:54
37.414832,110.77323,0,2496,39841.3096643519,2009-01-28,07:25:55
