# Supplementary material for: A location privacy protection method based on blockchain and threshold cryptography
Source: PLoS One. 2025 Jun 4;20(6):e0324551. doi: 10.1371/journal.pone.0324551 (PMC12136415; doi:10.1371/journal.pone.0324551)
Supplement: S1 File — (ZIP) [file pone.0324551.s001.zip › Data/002/Trajectory/20090128072557.plt]

Geolife trajectory
WGS 84
Altitude is in Feet
Reserved 3
0,2,255,My Track,0,0,2,8421376
0
37.415882,110.772366,0,2490,39841.3096875,2009-01-28,07:25:57
37.416012,110.772284,0,2489,39841.3097106481,2009-01-28,07:25:59
37.415955,110.772293,0,2490,39841.3097569444,2009-01-28,07:26:03
37.415921,110.772347,0,2492,39841.3098148148,2009-01-28,07:26:08
37.41591,110.772349,0,2490,39841.3098726852,2009-01-28,07:26:13
37.41591,110.772349,0,2490,39841.3099074074,2009-01-28,07:26:16
37.415911,110.772354,0,2492,39841.3099305556,2009-01-28,07:26:18
37.415893,110.772354,0,2497,39841.3099884259,2009-01-28,07:26:23
37.415874,110.772362,0,2500,39841.3100462963,2009-01-28,07:26:28
37.415857,110.772376,0,2502,39841.3101041667,2009-01-28,07:26:33
37.415855,110.772383,0,2504,39841.310162037,2009-01-28,07:26:38
37.415855,110.772383,0,2504,39841.3101967593,2009-01-28,07:26:41
37.415849,110.772377,0,2505,39841.3102199074,2009-01-28,07:26:43
37.416043,110.772264,0,2502,39841.3102777778,2009-01-28,07:26:48
37.416128,110.772199,0,2501,39841.3102893519,2009-01-28,07:26:49
37.416181,110.772154,0,2501,39841.3103009259,2009-01-28,07:26:50
37.416238,110.772104,0,2501,39841.3103240741,2009-01-28,07:26:52
37.416284,110.772087,0,2501,39841.3103587963,2009-01-28,07:26:55
37.416337,110.772071,0,2504,39841.3103935185,2009-01-28,07:26:58
37.41636,110.772036,0,2503,39841.3104513889,2009-01-28,07:27:03
37.41638,110.77207,0,2503,39841.3105092593,2009-01-28,07:27:08
37.41638,110.77207,0,2503,39841.3105439815,2009-01-28,07:27:11
37.416388,110.772077,0,2503,39841.3105671296,2009-01-28,07:27:13
37.416387,110.772051,0,2502,39841.310625,2009-01-28,07:27:18
37.416365,110.772015,0,2497,39841.3106828704,2009-01-28,07:27:23
37.416351,110.771993,0,2493,39841.3107407407,2009-01-28,07:27:28
37.416351,110.771993,0,2493,39841.310775463,2009-01-28,07:27:31
37.41635,110.771996,0,2489,39841.3107986111,2009-01-28,07:27:33
37.41635,110.772013,0,2488,39841.3108564815,2009-01-28,07:27:38
37.41635,110.772013,0,2488,39841.3108912037,2009-01-28,07:27:41
37.416348,110.772019,0,2486,39841.3109143519,2009-01-28,07:27:43
37.416362,110.772032,0,2486,39841.3109722222,2009-01-28,07:27:48
37.416362,110.772032,0,2486,39841.3110069444,2009-01-28,07:27:51
37.416366,110.772032,0,2483,39841.3110300926,2009-01-28,07:27:53
37.416378,110.772034,0,2484,39841.311087963,2009-01-28,07:27:58
37.416415,110.772013,0,2481,39841.3111458333,2009-01-28,07:28:03
37.416399,110.772004,0,2479,39841.3112037037,2009-01-28,07:28:08
37.416419,110.772014,0,2478,39841.3112615741,2009-01-28,07:28:13
37.416439,110.772001,0,2477,39841.3113194444,2009-01-28,07:28:18
37.416448,110.771988,0,2473,39841.3113773148,2009-01-28,07:28:23
37.416458,110.771961,0,2471,39841.3114351852,2009-01-28,07:28:28
37.416458,110.771949,0,2469,39841.3114930556,2009-01-28,07:28:33
37.416463,110.771959,0,2468,39841.3115509259,2009-01-28,07:28:38
37.416466,110.771967,0,2468,39841.3116087963,2009-01-28,07:28:43
37.416466,110.771967,0,2468,39841.3116435185,2009-01-28,07:28:46
37.416463,110.771964,0,2471,39841.3116666667,2009-01-28,07:28:48
37.41647,110.771978,0,2472,39841.311724537,2009-01-28,07:28:53
37.416456,110.771981,0,2474,39841.3117824074,2009-01-28,07:28:58
37.416447,110.771998,0,2476,39841.3118402778,2009-01-28,07:29:03
37.416457,110.772011,0,2478,39841.3118981481,2009-01-28,07:29:08
37.416478,110.771986,0,2479,39841.3119560185,2009-01-28,07:29:13
37.416496,110.771962,0,2485,39841.3120138889,2009-01-28,07:29:18
37.416513,110.77195,0,2487,39841.3120717593,2009-01-28,07:29:23
37.416545,110.771919,0,2490,39841.3121296296,2009-01-28,07:29:28
37.416542,110.77188,0,2491,39841.3121875,2009-01-28,07:29:33
37.416542,110.77188,0,2491,39841.3122222222,2009-01-28,07:29:36
37.416538,110.771878,0,2492,39841.3122453704,2009-01-28,07:29:38
37.416484,110.771885,0,2491,39841.3123032407,2009-01-28,07:29:43
37.416454,110.771886,0,2487,39841.3123611111,2009-01-28,07:29:48
37.416451,110.7719,0,2482,39841.3124189815,2009-01-28,07:29:53
37.416432,110.771879,0,2476,39841.3124768519,2009-01-28,07:29:58
37.416439,110.771916,0,2473,39841.3125347222,2009-01-28,07:30:03
37.416439,110.771916,0,2473,39841.3125694444,2009-01-28,07:30:06
37.416436,110.771921,0,2469,39841.3125925926,2009-01-28,07:30:08
37.416444,110.771961,0,2469,39841.312650463,2009-01-28,07:30:13
37.416472,110.77196,0,2468,39841.3127083333,2009-01-28,07:30:18
37.416511,110.771947,0,2463,39841.3127662037,2009-01-28,07:30:23
37.416528,110.771986,0,2456,39841.3128240741,2009-01-28,07:30:28
37.416536,110.772021,0,2445,39841.3128819444,2009-01-28,07:30:33
37.416543,110.77199,0,2429,39841.3129398148,2009-01-28,07:30:38
37.416541,110.771975,0,2418,39841.3129976852,2009-01-28,07:30:43
37.416559,110.771971,0,2403,39841.3130555556,2009-01-28,07:30:48
37.416565,110.771981,0,2389,39841.3131134259,2009-01-28,07:30:53
37.416581,110.772009,0,2377,39841.3131712963,2009-01-28,07:30:58
37.416576,110.771977,0,2379,39841.3132291667,2009-01-28,07:31:03
37.416527,110.772028,0,2378,39841.313287037,2009-01-28,07:31:08
37.416501,110.772089,0,2381,39841.3133217593,2009-01-28,07:31:11
37.416461,110.772126,0,2384,39841.3133564815,2009-01-28,07:31:14
37.416413,110.772137,0,2385,39841.3133912037,2009-01-28,07:31:17
37.416371,110.77218,0,2390,39841.3134259259,2009-01-28,07:31:20
37.416546,110.771936,0,2452,39841.3188888889,2009-01-28,07:39:12
37.416585,110.771917,0,2452,39841.3189467593,2009-01-28,07:39:17
37.416625,110.771888,0,2452,39841.3190046296,2009-01-28,07:39:22
37.416648,110.77188,0,2451,39841.3190625,2009-01-28,07:39:27
37.416632,110.771877,0,2450,39841.3191203704,2009-01-28,07:39:32
37.416671,110.771884,0,2450,39841.3191782407,2009-01-28,07:39:37
37.416694,110.771873,0,2450,39841.3192361111,2009-01-28,07:39:42
37.416739,110.771857,0,2451,39841.3192708333,2009-01-28,07:39:45
37.41669,110.771874,0,2451,39841.3193055556,2009-01-28,07:39:48
37.416643,110.771898,0,2453,39841.3193402778,2009-01-28,07:39:51
37.416632,110.771904,0,2453,39841.3193981481,2009-01-28,07:39:56
37.416632,110.771904,0,2453,39841.3194328704,2009-01-28,07:39:59
37.416628,110.771903,0,2453,39841.3194560185,2009-01-28,07:40:01
37.416578,110.771931,0,2455,39841.3195023148,2009-01-28,07:40:05
37.416541,110.771954,0,2456,39841.3195601852,2009-01-28,07:40:10
37.416522,110.771967,0,2457,39841.3196180556,2009-01-28,07:40:15
37.416522,110.771967,0,2457,39841.3196527778,2009-01-28,07:40:18
37.416519,110.771968,0,2457,39841.3196759259,2009-01-28,07:40:20
37.416509,110.771967,0,2457,39841.3197337963,2009-01-28,07:40:25
37.416486,110.771978,0,2458,39841.3197916667,2009-01-28,07:40:30
37.416457,110.771994,0,2458,39841.319849537,2009-01-28,07:40:35
37.416457,110.771994,0,2458,39841.3198842593,2009-01-28,07:40:38
37.416452,110.771995,0,2458,39841.3199074074,2009-01-28,07:40:40
37.416417,110.772006,0,2460,39841.3199652778,2009-01-28,07:40:45
37.416416,110.772007,0,2459,39841.3200231481,2009-01-28,07:40:50
37.416415,110.772006,0,2459,39841.3200810185,2009-01-28,07:40:55
37.416415,110.772006,0,2459,39841.3201157407,2009-01-28,07:40:58
37.416412,110.772012,0,2459,39841.3201388889,2009-01-28,07:41:00
37.41639,110.772025,0,2459,39841.3201967593,2009-01-28,07:41:05
37.416372,110.772032,0,2460,39841.3202546296,2009-01-28,07:41:10
37.416368,110.772034,0,2461,39841.3203125,2009-01-28,07:41:15
37.416368,110.772034,0,2461,39841.3203472222,2009-01-28,07:41:18
37.416373,110.772041,0,2461,39841.3203703704,2009-01-28,07:41:20
37.416384,110.772028,0,2462,39841.3204282407,2009-01-28,07:41:25
37.416399,110.772025,0,2461,39841.3204861111,2009-01-28,07:41:30
37.41639,110.772009,0,2459,39841.3205439815,2009-01-28,07:41:35
37.416402,110.772,0,2459,39841.3206018518,2009-01-28,07:41:40
37.416408,110.77201,0,2457,39841.3206597222,2009-01-28,07:41:45
37.416413,110.772006,0,2457,39841.3207175926,2009-01-28,07:41:50
37.416412,110.772006,0,2457,39841.320775463,2009-01-28,07:41:55
37.416408,110.772004,0,2457,39841.3208333333,2009-01-28,07:42:00
37.416408,110.772004,0,2457,39841.3208680556,2009-01-28,07:42:03
37.416402,110.772007,0,2457,39841.3208912037,2009-01-28,07:42:05
37.416414,110.772004,0,2459,39841.3209490741,2009-01-28,07:42:10
37.416414,110.772004,0,2459,39841.3209837963,2009-01-28,07:42:13
37.416409,110.772003,0,2461,39841.3210069444,2009-01-28,07:42:15
37.416382,110.77202,0,2462,39841.3210648148,2009-01-28,07:42:20
37.416382,110.77202,0,2462,39841.321099537,2009-01-28,07:42:23
37.416381,110.772024,0,2464,39841.3211226852,2009-01-28,07:42:25
37.416372,110.772018,0,2466,39841.3211805556,2009-01-28,07:42:30
37.416362,110.772027,0,2466,39841.3212384259,2009-01-28,07:42:35
37.416345,110.772035,0,2468,39841.3212962963,2009-01-28,07:42:40
37.416328,110.77206,0,2469,39841.3213541667,2009-01-28,07:42:45
37.416328,110.77206,0,2469,39841.3213888889,2009-01-28,07:42:48
37.416329,110.772058,0,2471,39841.321412037,2009-01-28,07:42:50
37.41635,110.772052,0,2473,39841.3214699074,2009-01-28,07:42:55
37.416327,110.772049,0,2474,39841.3215277778,2009-01-28,07:43:00
37.416347,110.772034,0,2476,39841.3215856481,2009-01-28,07:43:05
37.41637,110.772024,0,2476,39841.3216435185,2009-01-28,07:43:10
37.416404,110.772015,0,2477,39841.3217013889,2009-01-28,07:43:15
37.41638,110.772025,0,2477,39841.3217592593,2009-01-28,07:43:20
37.41638,110.772025,0,2477,39841.3217939815,2009-01-28,07:43:23
37.416378,110.77203,0,2477,39841.3218171296,2009-01-28,07:43:25
37.416368,110.772035,0,2477,39841.321875,2009-01-28,07:43:30
37.416323,110.772069,0,2477,39841.3219212963,2009-01-28,07:43:34
37.416296,110.77207,0,2477,39841.3219791667,2009-01-28,07:43:39
37.416259,110.77208,0,2475,39841.322037037,2009-01-28,07:43:44
37.416228,110.772108,0,2473,39841.3220949074,2009-01-28,07:43:49
37.416258,110.772084,0,2476,39841.3221527778,2009-01-28,07:43:54
37.41623,110.772089,0,2473,39841.3222106481,2009-01-28,07:43:59
37.416265,110.772088,0,2474,39841.3222685185,2009-01-28,07:44:04
37.416297,110.772073,0,2473,39841.3223263889,2009-01-28,07:44:09
37.416312,110.772066,0,2472,39841.3223842593,2009-01-28,07:44:14
37.41632,110.772056,0,2472,39841.3224421296,2009-01-28,07:44:19
37.416322,110.772047,0,2472,39841.3225,2009-01-28,07:44:24
37.416322,110.772047,0,2472,39841.3225347222,2009-01-28,07:44:27
37.416327,110.772044,0,2472,39841.3225578704,2009-01-28,07:44:29
37.416353,110.772044,0,2472,39841.3226157407,2009-01-28,07:44:34
37.416351,110.772031,0,2472,39841.3226736111,2009-01-28,07:44:39
37.416363,110.772023,0,2472,39841.3227314815,2009-01-28,07:44:44
37.416405,110.772017,0,2472,39841.3227893518,2009-01-28,07:44:49
37.416405,110.772017,0,2472,39841.3228240741,2009-01-28,07:44:52
37.416398,110.772009,0,2470,39841.3228472222,2009-01-28,07:44:54
37.416424,110.771989,0,2470,39841.3229050926,2009-01-28,07:44:59
37.41647,110.771987,0,2471,39841.322962963,2009-01-28,07:45:04
37.416417,110.772012,0,2468,39841.3230092593,2009-01-28,07:45:08
37.416417,110.772012,0,2468,39841.3230439815,2009-01-28,07:45:11
37.416409,110.772014,0,2467,39841.3230671296,2009-01-28,07:45:13
37.416433,110.772018,0,2467,39841.323125,2009-01-28,07:45:18
37.416425,110.772002,0,2467,39841.3231828704,2009-01-28,07:45:23
37.416423,110.772001,0,2467,39841.3232407407,2009-01-28,07:45:28
37.416423,110.772001,0,2467,39841.323275463,2009-01-28,07:45:31
37.416428,110.771993,0,2467,39841.3232986111,2009-01-28,07:45:33
37.4164,110.772005,0,2465,39841.3233564815,2009-01-28,07:45:38
37.416392,110.772026,0,2466,39841.3234143518,2009-01-28,07:45:43
37.416398,110.77203,0,2466,39841.3234722222,2009-01-28,07:45:48
37.416398,110.77203,0,2466,39841.3235069444,2009-01-28,07:45:51
37.416399,110.77203,0,2466,39841.3235300926,2009-01-28,07:45:53
37.416418,110.772026,0,2467,39841.323587963,2009-01-28,07:45:58
37.416432,110.772004,0,2467,39841.3236458333,2009-01-28,07:46:03
37.416431,110.772023,0,2466,39841.3237037037,2009-01-28,07:46:08
37.416444,110.772014,0,2465,39841.3237615741,2009-01-28,07:46:13
37.416434,110.77201,0,2466,39841.3238194444,2009-01-28,07:46:18
37.416424,110.771997,0,2465,39841.3238773148,2009-01-28,07:46:23
37.416407,110.772019,0,2464,39841.3239351852,2009-01-28,07:46:28
37.416394,110.772002,0,2462,39841.3239930556,2009-01-28,07:46:33
37.416637,110.771859,0,2433,39841.337962963,2009-01-28,08:06:40
37.416642,110.771846,0,2428,39841.3380208333,2009-01-28,08:06:45
37.416667,110.771839,0,2422,39841.3380787037,2009-01-28,08:06:50
37.416679,110.771824,0,2415,39841.3381365741,2009-01-28,08:06:55
37.416717,110.771834,0,2412,39841.3381944444,2009-01-28,08:07:00
37.416698,110.771833,0,2404,39841.3382523148,2009-01-28,08:07:05
37.416679,110.771836,0,2394,39841.3383101852,2009-01-28,08:07:10
37.416679,110.771836,0,2394,39841.3383449074,2009-01-28,08:07:13
37.416677,110.77184,0,2399,39841.3383680556,2009-01-28,08:07:15
37.416643,110.771804,0,2402,39841.3384143518,2009-01-28,08:07:19
37.416621,110.771796,0,2400,39841.3384722222,2009-01-28,08:07:24
37.416595,110.771807,0,2400,39841.3385300926,2009-01-28,08:07:29
37.416576,110.771776,0,2402,39841.338587963,2009-01-28,08:07:34
37.416559,110.771772,0,2401,39841.3386458333,2009-01-28,08:07:39
37.416559,110.771772,0,2401,39841.3386805556,2009-01-28,08:07:42
37.416555,110.77177,0,2399,39841.3387037037,2009-01-28,08:07:44
37.416532,110.771791,0,2397,39841.3387615741,2009-01-28,08:07:49
37.416522,110.771793,0,2394,39841.3388194444,2009-01-28,08:07:54
37.416528,110.77178,0,2392,39841.3388773148,2009-01-28,08:07:59
37.416536,110.771762,0,2388,39841.3389351852,2009-01-28,08:08:04
37.416559,110.771764,0,2384,39841.3389930556,2009-01-28,08:08:09
37.416576,110.771788,0,2381,39841.3390509259,2009-01-28,08:08:14
37.416607,110.771796,0,2379,39841.3391087963,2009-01-28,08:08:19
37.416609,110.771776,0,2375,39841.3391666667,2009-01-28,08:08:24
37.416621,110.771789,0,2375,39841.339224537,2009-01-28,08:08:29
37.416614,110.771778,0,2370,39841.3392824074,2009-01-28,08:08:34
37.416658,110.771788,0,2372,39841.3393402778,2009-01-28,08:08:39
37.416678,110.771788,0,2366,39841.3393981481,2009-01-28,08:08:44
37.416687,110.771795,0,2352,39841.3394560185,2009-01-28,08:08:49
37.416679,110.771746,0,2337,39841.3395023148,2009-01-28,08:08:53
37.416662,110.771729,0,2328,39841.3395601852,2009-01-28,08:08:58
37.41669,110.771706,0,2317,39841.3396180556,2009-01-28,08:09:03
37.416706,110.771712,0,2310,39841.3396759259,2009-01-28,08:09:08
37.416752,110.77171,0,2304,39841.3397106482,2009-01-28,08:09:11
37.416783,110.771693,0,2293,39841.3397453704,2009-01-28,08:09:14
37.416827,110.771681,0,2284,39841.3397800926,2009-01-28,08:09:17
37.416802,110.771679,0,2276,39841.339837963,2009-01-28,08:09:22
37.416848,110.771707,0,2265,39841.3398842593,2009-01-28,08:09:26
37.416879,110.771688,0,2252,39841.3399305556,2009-01-28,08:09:30
37.416917,110.771667,0,2244,39841.3399652778,2009-01-28,08:09:33
37.416946,110.771636,0,2231,39841.3400115741,2009-01-28,08:09:37
37.416944,110.771599,0,2210,39841.3400578704,2009-01-28,08:09:41
37.416997,110.77161,0,2205,39841.3401157407,2009-01-28,08:09:46
37.416986,110.771615,0,2204,39841.3401736111,2009-01-28,08:09:51
37.417024,110.771599,0,2196,39841.3402199074,2009-01-28,08:09:55
37.417044,110.771574,0,2182,39841.3402777778,2009-01-28,08:10:00
37.417017,110.771581,0,2195,39841.3403356481,2009-01-28,08:10:05
37.417009,110.771564,0,2185,39841.3403935185,2009-01-28,08:10:10
37.41698,110.771538,0,2177,39841.3404513889,2009-01-28,08:10:15
37.416985,110.771535,0,2176,39841.3405092593,2009-01-28,08:10:20
37.416985,110.771535,0,2176,39841.3405439815,2009-01-28,08:10:23
37.416979,110.771539,0,2171,39841.3405671296,2009-01-28,08:10:25
37.417019,110.771537,0,2157,39841.340625,2009-01-28,08:10:30
37.417019,110.771537,0,2157,39841.3406597222,2009-01-28,08:10:33
37.417012,110.771537,0,2155,39841.3406828704,2009-01-28,08:10:35
37.417002,110.771518,0,2148,39841.3407407407,2009-01-28,08:10:40
37.41696,110.77151,0,2151,39841.3407986111,2009-01-28,08:10:45
37.416941,110.771507,0,2146,39841.3408564815,2009-01-28,08:10:50
37.417,110.771507,0,2139,39841.3409143519,2009-01-28,08:10:55
37.417006,110.771495,0,2133,39841.3409722222,2009-01-28,08:11:00
37.41699,110.771498,0,2127,39841.3410300926,2009-01-28,08:11:05
37.417034,110.771502,0,2119,39841.3410648148,2009-01-28,08:11:08
37.416998,110.771471,0,2112,39841.3411111111,2009-01-28,08:11:12
37.416998,110.771471,0,2112,39841.3411458333,2009-01-28,08:11:15
37.417002,110.771466,0,2105,39841.3411689815,2009-01-28,08:11:17
37.416979,110.771411,0,2102,39841.3412268519,2009-01-28,08:11:22
37.417014,110.77141,0,2099,39841.3412847222,2009-01-28,08:11:27
37.417014,110.77141,0,2099,39841.3413194444,2009-01-28,08:11:30
37.417022,110.771409,0,2101,39841.3413425926,2009-01-28,08:11:32
37.416974,110.771403,0,2093,39841.341400463,2009-01-28,08:11:37
37.416905,110.771392,0,2104,39841.3414467593,2009-01-28,08:11:41
37.416909,110.771375,0,2101,39841.3415046296,2009-01-28,08:11:46
37.416931,110.771366,0,2095,39841.3415625,2009-01-28,08:11:51
37.416966,110.771371,0,2084,39841.3416203704,2009-01-28,08:11:56
37.416947,110.77139,0,2079,39841.3416782407,2009-01-28,08:12:01
37.416891,110.771401,0,2079,39841.341724537,2009-01-28,08:12:05
37.416876,110.771372,0,2070,39841.3417824074,2009-01-28,08:12:10
37.416925,110.771366,0,2063,39841.3418171296,2009-01-28,08:12:13
37.416961,110.771353,0,2053,39841.3418634259,2009-01-28,08:12:17
37.416972,110.77131,0,2051,39841.3419212963,2009-01-28,08:12:22
37.416935,110.771303,0,2060,39841.3419675926,2009-01-28,08:12:26
37.416917,110.771333,0,2067,39841.342025463,2009-01-28,08:12:31
37.416963,110.771325,0,2061,39841.3420601852,2009-01-28,08:12:34
37.41691,110.771353,0,2071,39841.3421064815,2009-01-28,08:12:38
37.416904,110.771374,0,2071,39841.3421643519,2009-01-28,08:12:43
37.416916,110.771361,0,2070,39841.3422222222,2009-01-28,08:12:48
37.416947,110.771333,0,2080,39841.3422685185,2009-01-28,08:12:52
37.416942,110.771359,0,2090,39841.3423263889,2009-01-28,08:12:57
37.416907,110.771358,0,2095,39841.3423842593,2009-01-28,08:13:02
37.416898,110.771395,0,2101,39841.3424421296,2009-01-28,08:13:07
37.416933,110.771425,0,2098,39841.3425,2009-01-28,08:13:12
37.416985,110.771434,0,2100,39841.3425578704,2009-01-28,08:13:17
37.416993,110.771477,0,2106,39841.3426157407,2009-01-28,08:13:22
37.416947,110.771468,0,2110,39841.3426388889,2009-01-28,08:13:24
37.416966,110.77145,0,2112,39841.3426967593,2009-01-28,08:13:29
37.417013,110.771434,0,2106,39841.3427430556,2009-01-28,08:13:33
37.417038,110.771446,0,2103,39841.3428009259,2009-01-28,08:13:38
37.417077,110.771431,0,2096,39841.3428587963,2009-01-28,08:13:43
37.41708,110.771408,0,2088,39841.3429166667,2009-01-28,08:13:48
37.417122,110.771432,0,2082,39841.342974537,2009-01-28,08:13:53
37.417161,110.771456,0,2072,39841.3430324074,2009-01-28,08:13:58
37.417171,110.771463,0,2065,39841.3430902778,2009-01-28,08:14:03
37.417218,110.771462,0,2061,39841.3431365741,2009-01-28,08:14:07
37.417217,110.771452,0,2059,39841.3431944444,2009-01-28,08:14:12
37.417188,110.771436,0,2058,39841.3432523148,2009-01-28,08:14:17
37.417232,110.771431,0,2056,39841.3433101852,2009-01-28,08:14:22
37.417244,110.771396,0,2055,39841.3433680556,2009-01-28,08:14:27
37.417213,110.771401,0,2057,39841.3434259259,2009-01-28,08:14:32
37.41718,110.771382,0,2059,39841.3434837963,2009-01-28,08:14:37
37.417217,110.771382,0,2062,39841.3435416667,2009-01-28,08:14:42
37.417204,110.771351,0,2066,39841.343599537,2009-01-28,08:14:47
37.417215,110.771357,0,2069,39841.3436574074,2009-01-28,08:14:52
37.417243,110.771376,0,2073,39841.3437152778,2009-01-28,08:14:57
37.417256,110.771415,0,2077,39841.3437731481,2009-01-28,08:15:02
37.417256,110.771415,0,2077,39841.3438078704,2009-01-28,08:15:05
37.417262,110.771409,0,2080,39841.3438310185,2009-01-28,08:15:07
37.417272,110.771393,0,2082,39841.3438888889,2009-01-28,08:15:12
37.417228,110.771383,0,2083,39841.3439467593,2009-01-28,08:15:17
37.417182,110.771363,0,2084,39841.3440046296,2009-01-28,08:15:22
37.417227,110.771408,0,2085,39841.3440509259,2009-01-28,08:15:26
37.417226,110.771432,0,2086,39841.3441087963,2009-01-28,08:15:31
37.417184,110.771467,0,2085,39841.3441666667,2009-01-28,08:15:36
37.417188,110.771541,0,2084,39841.344212963,2009-01-28,08:15:40
37.417151,110.771595,0,2082,39841.3442592593,2009-01-28,08:15:44
37.417129,110.771631,0,2078,39841.3443171296,2009-01-28,08:15:49
37.417116,110.771617,0,2073,39841.344375,2009-01-28,08:15:54
37.417136,110.771621,0,2068,39841.3444328704,2009-01-28,08:15:59
37.417145,110.771616,0,2062,39841.3444907407,2009-01-28,08:16:04
37.417123,110.771625,0,2053,39841.3445486111,2009-01-28,08:16:09
37.417122,110.771656,0,2042,39841.3446064815,2009-01-28,08:16:14
37.417101,110.771613,0,2032,39841.3446527778,2009-01-28,08:16:18
37.417086,110.771548,0,2025,39841.3446875,2009-01-28,08:16:21
37.417111,110.77149,0,2015,39841.3447337963,2009-01-28,08:16:25
37.41715,110.771448,0,2008,39841.3447685185,2009-01-28,08:16:28
37.417194,110.771434,0,2004,39841.3447916667,2009-01-28,08:16:30
37.417243,110.771417,0,1994,39841.344837963,2009-01-28,08:16:34
37.417254,110.771406,0,1979,39841.3448958333,2009-01-28,08:16:39
37.41729,110.771392,0,1970,39841.3449305556,2009-01-28,08:16:42
37.417256,110.771356,0,1960,39841.3449884259,2009-01-28,08:16:47
37.417287,110.771331,0,1949,39841.3450462963,2009-01-28,08:16:52
37.417334,110.771334,0,1943,39841.3450810185,2009-01-28,08:16:55
37.417385,110.771328,0,1939,39841.3451157407,2009-01-28,08:16:58
37.417397,110.771265,0,1933,39841.3451736111,2009-01-28,08:17:03
37.417397,110.771265,0,1933,39841.3452083333,2009-01-28,08:17:06
37.417403,110.771257,0,1929,39841.3452314815,2009-01-28,08:17:08
37.417421,110.771212,0,1924,39841.3452893518,2009-01-28,08:17:13
37.417472,110.771212,0,1921,39841.3453356481,2009-01-28,08:17:17
37.417468,110.771242,0,1915,39841.3453935185,2009-01-28,08:17:22
37.417427,110.77121,0,1910,39841.3454513889,2009-01-28,08:17:27
37.417386,110.771165,0,1909,39841.3454976852,2009-01-28,08:17:31
37.417433,110.771155,0,1908,39841.3455324074,2009-01-28,08:17:34
37.41744,110.771103,0,1911,39841.3455902778,2009-01-28,08:17:39
37.417487,110.771084,0,1912,39841.3456481481,2009-01-28,08:17:44
37.417509,110.771076,0,1910,39841.3457060185,2009-01-28,08:17:49
37.41748,110.771027,0,1909,39841.3457523148,2009-01-28,08:17:53
37.417463,110.771004,0,1907,39841.3458101852,2009-01-28,08:17:58
37.417485,110.770996,0,1905,39841.3458680556,2009-01-28,08:18:03
37.417485,110.770981,0,1902,39841.3459259259,2009-01-28,08:18:08
37.417485,110.770999,0,1900,39841.3459837963,2009-01-28,08:18:13
37.417506,110.771027,0,1897,39841.3460416667,2009-01-28,08:18:18
37.417506,110.771027,0,1897,39841.3460763889,2009-01-28,08:18:21
37.417498,110.771027,0,1896,39841.346099537,2009-01-28,08:18:23
37.417554,110.77104,0,1893,39841.3461574074,2009-01-28,08:18:28
37.417534,110.771032,0,1894,39841.3462152778,2009-01-28,08:18:33
37.417534,110.771032,0,1894,39841.34625,2009-01-28,08:18:36
37.417526,110.771038,0,1893,39841.3462731481,2009-01-28,08:18:38
37.417487,110.771044,0,1895,39841.3463310185,2009-01-28,08:18:43
37.41745,110.771037,0,1896,39841.3463888889,2009-01-28,08:18:48
37.417471,110.771036,0,1898,39841.3464467593,2009-01-28,08:18:53
37.417463,110.771082,0,1899,39841.3465046296,2009-01-28,08:18:58
37.417427,110.771084,0,1900,39841.3465625,2009-01-28,08:19:03
37.417381,110.771075,0,1901,39841.3465972222,2009-01-28,08:19:06
37.417362,110.771061,0,1900,39841.3466550926,2009-01-28,08:19:11
37.417346,110.771103,0,1900,39841.346712963,2009-01-28,08:19:16
37.41732,110.771142,0,1899,39841.3467708333,2009-01-28,08:19:21
37.417286,110.771121,0,1901,39841.3468287037,2009-01-28,08:19:26
37.417332,110.771123,0,1903,39841.3468634259,2009-01-28,08:19:29
37.417378,110.771111,0,1908,39841.3469097222,2009-01-28,08:19:33
37.417352,110.771092,0,1915,39841.3469675926,2009-01-28,08:19:38
37.417368,110.771122,0,1922,39841.347025463,2009-01-28,08:19:43
37.417313,110.77109,0,1925,39841.3470833333,2009-01-28,08:19:48
37.417289,110.771086,0,1930,39841.3471412037,2009-01-28,08:19:53
37.417266,110.771115,0,1935,39841.3471990741,2009-01-28,08:19:58
37.417285,110.771105,0,1941,39841.3472569444,2009-01-28,08:20:03
37.417235,110.771088,0,1943,39841.3472916667,2009-01-28,08:20:06
37.417277,110.77113,0,1946,39841.347349537,2009-01-28,08:20:11
37.417279,110.77112,0,1947,39841.3474074074,2009-01-28,08:20:16
37.417288,110.771126,0,1949,39841.3474652778,2009-01-28,08:20:21
37.417275,110.771146,0,1950,39841.3475231482,2009-01-28,08:20:26
37.417242,110.771145,0,1950,39841.3475810185,2009-01-28,08:20:31
37.417197,110.771153,0,1951,39841.3476388889,2009-01-28,08:20:36
37.417237,110.771175,0,1953,39841.3476967593,2009-01-28,08:20:41
37.417262,110.771152,0,1956,39841.3477546296,2009-01-28,08:20:46
37.417246,110.771166,0,1956,39841.3478125,2009-01-28,08:20:51
37.417246,110.771166,0,1956,39841.3478472222,2009-01-28,08:20:54
37.417252,110.771162,0,1955,39841.3478703704,2009-01-28,08:20:56
37.417211,110.771193,0,1952,39841.3479282407,2009-01-28,08:21:01
37.417248,110.771222,0,1951,39841.3479861111,2009-01-28,08:21:06
37.417266,110.771226,0,1949,39841.3480439815,2009-01-28,08:21:11
37.417221,110.771201,0,1948,39841.3480671296,2009-01-28,08:21:13
37.417181,110.771176,0,1950,39841.3481018519,2009-01-28,08:21:16
37.417169,110.771173,0,1953,39841.3481597222,2009-01-28,08:21:21
37.417121,110.771155,0,1955,39841.3482060185,2009-01-28,08:21:25
37.417168,110.771178,0,1956,39841.3482638889,2009-01-28,08:21:30
37.417168,110.771178,0,1956,39841.3482986111,2009-01-28,08:21:33
37.417172,110.771185,0,1957,39841.3483217593,2009-01-28,08:21:35
37.417175,110.771149,0,1956,39841.3483796296,2009-01-28,08:21:40
37.41722,110.771158,0,1953,39841.3484259259,2009-01-28,08:21:44
37.417279,110.771188,0,1951,39841.3484606481,2009-01-28,08:21:47
37.417231,110.771158,0,1945,39841.3485185185,2009-01-28,08:21:52
37.417225,110.77119,0,1941,39841.3485763889,2009-01-28,08:21:57
37.417223,110.771177,0,1940,39841.3486342593,2009-01-28,08:22:02
37.417231,110.771149,0,1941,39841.3486921296,2009-01-28,08:22:07
37.417278,110.77113,0,1943,39841.34875,2009-01-28,08:22:12
37.417278,110.77113,0,1943,39841.3487847222,2009-01-28,08:22:15
37.417276,110.771135,0,1944,39841.3488078704,2009-01-28,08:22:17
37.417318,110.771181,0,1944,39841.3488657407,2009-01-28,08:22:22
37.41733,110.771111,0,1942,39841.348912037,2009-01-28,08:22:26
37.417355,110.771076,0,1937,39841.3489699074,2009-01-28,08:22:31
37.417344,110.771056,0,1932,39841.3490277778,2009-01-28,08:22:36
37.417381,110.771004,0,1928,39841.3490856481,2009-01-28,08:22:41
37.417407,110.770969,0,1924,39841.3491435185,2009-01-28,08:22:46
37.417377,110.770993,0,1917,39841.3492013889,2009-01-28,08:22:51
37.417381,110.770981,0,1906,39841.3492592593,2009-01-28,08:22:56
37.417413,110.770981,0,1895,39841.3493171296,2009-01-28,08:23:01
37.417453,110.770968,0,1891,39841.349375,2009-01-28,08:23:06
37.417456,110.770918,0,1887,39841.3494328704,2009-01-28,08:23:11
37.417431,110.770941,0,1894,39841.3494907407,2009-01-28,08:23:16
37.417365,110.770954,0,1908,39841.349525463,2009-01-28,08:23:19
37.417326,110.770971,0,1916,39841.3495486111,2009-01-28,08:23:21
37.417288,110.770973,0,1926,39841.3495717593,2009-01-28,08:23:23
37.417262,110.770977,0,1942,39841.3495949074,2009-01-28,08:23:25
37.417196,110.770973,0,1956,39841.3496296296,2009-01-28,08:23:28
37.417158,110.770966,0,1966,39841.3496643519,2009-01-28,08:23:31
37.417129,110.770966,0,1979,39841.3497222222,2009-01-28,08:23:36
37.417134,110.771025,0,1988,39841.3497800926,2009-01-28,08:23:41
37.417114,110.771061,0,2004,39841.3498263889,2009-01-28,08:23:45
37.41711,110.771096,0,2017,39841.3498611111,2009-01-28,08:23:48
37.417092,110.771137,0,2028,39841.3498958333,2009-01-28,08:23:51
37.417068,110.771165,0,2034,39841.3499537037,2009-01-28,08:23:56
37.417053,110.771222,0,2040,39841.35,2009-01-28,08:24:00
37.417024,110.771272,0,2046,39841.3500578704,2009-01-28,08:24:05
37.417071,110.771339,0,2050,39841.3500925926,2009-01-28,08:24:08
37.417092,110.771391,0,2053,39841.3501273148,2009-01-28,08:24:11
37.41706,110.771432,0,2056,39841.3501736111,2009-01-28,08:24:15
37.417039,110.771493,0,2060,39841.3502199074,2009-01-28,08:24:19
37.417007,110.771524,0,2064,39841.3502777778,2009-01-28,08:24:24
37.416967,110.771496,0,2068,39841.3503240741,2009-01-28,08:24:28
37.416921,110.771445,0,2071,39841.3503587963,2009-01-28,08:24:31
37.416933,110.771477,0,2076,39841.3504166667,2009-01-28,08:24:36
37.416917,110.771503,0,2083,39841.350474537,2009-01-28,08:24:41
37.41672,110.771709,0,2097,39841.3545833333,2009-01-28,08:30:36
37.416139,110.772446,0,2103,39841.3546064815,2009-01-28,08:30:38
37.416168,110.772505,0,2103,39841.3546180556,2009-01-28,08:30:39
37.416125,110.772591,0,2103,39841.3546412037,2009-01-28,08:30:41
37.416076,110.772659,0,2103,39841.3546643518,2009-01-28,08:30:43
37.416088,110.772723,0,2101,39841.3546990741,2009-01-28,08:30:46
37.416066,110.772764,0,2097,39841.3547569444,2009-01-28,08:30:51
37.41605,110.772726,0,2089,39841.3548148148,2009-01-28,08:30:56
37.416007,110.772749,0,2082,39841.3548611111,2009-01-28,08:31:00
37.415981,110.772796,0,2078,39841.3548958333,2009-01-28,08:31:03
37.415972,110.772817,0,2069,39841.3549537037,2009-01-28,08:31:08
37.416019,110.772794,0,2062,39841.3549884259,2009-01-28,08:31:11
37.415969,110.772827,0,2058,39841.3550115741,2009-01-28,08:31:13
37.415924,110.772854,0,2051,39841.3550462963,2009-01-28,08:31:16
37.415937,110.772867,0,2040,39841.3551041667,2009-01-28,08:31:21
37.415924,110.772923,0,2031,39841.355150463,2009-01-28,08:31:25
37.415918,110.772951,0,2019,39841.3552083333,2009-01-28,08:31:30
37.415862,110.772953,0,2006,39841.3552662037,2009-01-28,08:31:35
37.415845,110.772938,0,1992,39841.3553240741,2009-01-28,08:31:40
37.415814,110.772985,0,1983,39841.3553587963,2009-01-28,08:31:43
37.41586,110.773001,0,1972,39841.3554050926,2009-01-28,08:31:47
37.415892,110.773037,0,1963,39841.3554398148,2009-01-28,08:31:50
37.415951,110.773051,0,1954,39841.355474537,2009-01-28,08:31:53
37.416001,110.773046,0,1951,39841.3554861111,2009-01-28,08:31:54
37.416077,110.773031,0,1945,39841.3555092593,2009-01-28,08:31:56
37.416089,110.773055,0,1930,39841.3555671296,2009-01-28,08:32:01
37.416117,110.77308,0,1916,39841.355625,2009-01-28,08:32:06
37.416126,110.773119,0,1912,39841.3556828704,2009-01-28,08:32:11
37.41615,110.773104,0,1909,39841.3557407407,2009-01-28,08:32:16
37.416532,110.772893,0,1985,39841.3558101852,2009-01-28,08:32:22
37.417313,110.772458,0,2074,39841.3558333333,2009-01-28,08:32:24
37.41765,110.772418,0,2098,39841.3558449074,2009-01-28,08:32:25
37.417763,110.772388,0,2116,39841.3558680556,2009-01-28,08:32:27
37.417742,110.772443,0,2121,39841.3559027778,2009-01-28,08:32:30
37.417757,110.772497,0,2120,39841.3559490741,2009-01-28,08:32:34
37.417737,110.772525,0,2117,39841.3560069444,2009-01-28,08:32:39
37.417945,110.77248,0,2134,39841.3560185185,2009-01-28,08:32:40
37.41794,110.772497,0,2129,39841.3560763889,2009-01-28,08:32:45
37.418127,110.772466,0,2140,39841.3561226852,2009-01-28,08:32:49
37.418278,110.772427,0,2148,39841.3561689815,2009-01-28,08:32:53
37.418362,110.772404,0,2153,39841.3561805556,2009-01-28,08:32:54
37.418423,110.772387,0,2157,39841.3561921296,2009-01-28,08:32:55
37.418488,110.772368,0,2160,39841.3562152778,2009-01-28,08:32:57
37.418541,110.772351,0,2160,39841.3562615741,2009-01-28,08:33:01
37.41861,110.772354,0,2158,39841.3562962963,2009-01-28,08:33:04
37.418671,110.772369,0,2155,39841.3563310185,2009-01-28,08:33:07
37.418721,110.772356,0,2149,39841.3563888889,2009-01-28,08:33:12
37.418737,110.772357,0,2140,39841.3564467593,2009-01-28,08:33:17
37.418737,110.772357,0,2140,39841.3564814815,2009-01-28,08:33:20
37.418742,110.772364,0,2130,39841.3565046296,2009-01-28,08:33:22
37.41877,110.772365,0,2121,39841.3565625,2009-01-28,08:33:27
37.418789,110.772325,0,2112,39841.3566203704,2009-01-28,08:33:32
37.418848,110.772321,0,2107,39841.3566666667,2009-01-28,08:33:36
37.418888,110.772325,0,2098,39841.356724537,2009-01-28,08:33:41
37.418934,110.772329,0,2095,39841.3567476852,2009-01-28,08:33:43
37.418939,110.772314,0,2085,39841.3568055556,2009-01-28,08:33:48
37.418981,110.77231,0,2075,39841.3568634259,2009-01-28,08:33:53
37.418994,110.772296,0,2064,39841.3569212963,2009-01-28,08:33:58
37.419044,110.772279,0,2059,39841.3569675926,2009-01-28,08:34:02
37.419107,110.772278,0,2056,39841.3569907407,2009-01-28,08:34:04
37.419177,110.772271,0,2053,39841.3570138889,2009-01-28,08:34:06
37.419234,110.77228,0,2051,39841.357025463,2009-01-28,08:34:07
37.419279,110.772274,0,2049,39841.3570486111,2009-01-28,08:34:09
37.419336,110.772268,0,2044,39841.3570833333,2009-01-28,08:34:12
37.419369,110.77226,0,2033,39841.3571412037,2009-01-28,08:34:17
37.419392,110.772281,0,2024,39841.3571990741,2009-01-28,08:34:22
37.419395,110.772325,0,2014,39841.3572569444,2009-01-28,08:34:27
37.419422,110.772367,0,2001,39841.3573032407,2009-01-28,08:34:31
37.4194,110.77238,0,1992,39841.3573611111,2009-01-28,08:34:36
37.419389,110.772364,0,1983,39841.3574189815,2009-01-28,08:34:41
37.419441,110.772352,0,1976,39841.3574652778,2009-01-28,08:34:45
37.419492,110.772349,0,1970,39841.3575,2009-01-28,08:34:48
37.41952,110.77237,0,1957,39841.3575578704,2009-01-28,08:34:53
37.419524,110.772352,0,1941,39841.3576157407,2009-01-28,08:34:58
37.419555,110.772361,0,1928,39841.3577314815,2009-01-28,08:35:08
37.419514,110.772346,0,1932,39841.3577893519,2009-01-28,08:35:13
37.41953,110.772271,0,1949,39841.3584837963,2009-01-28,08:36:13
37.41953,110.772271,0,1949,39841.3585185185,2009-01-28,08:36:16
37.419531,110.772267,0,1951,39841.3585416667,2009-01-28,08:36:18
37.419574,110.772289,0,1951,39841.3585763889,2009-01-28,08:36:21
37.419574,110.77228,0,1949,39841.3586342593,2009-01-28,08:36:26
37.419574,110.772251,0,1945,39841.3586921296,2009-01-28,08:36:31
37.419584,110.772269,0,1939,39841.35875,2009-01-28,08:36:36
37.419646,110.772293,0,1936,39841.3587847222,2009-01-28,08:36:39
37.419687,110.772287,0,1932,39841.3588425926,2009-01-28,08:36:44
37.419657,110.772282,0,1928,39841.358900463,2009-01-28,08:36:49
37.419608,110.772279,0,1927,39841.3589236111,2009-01-28,08:36:51
37.41964,110.772322,0,1922,39841.3589583333,2009-01-28,08:36:54
37.419584,110.772322,0,1921,39841.3589814815,2009-01-28,08:36:56
37.419538,110.77233,0,1917,39841.3590046296,2009-01-28,08:36:58
37.419488,110.772347,0,1912,39841.3590277778,2009-01-28,08:37:00
37.419444,110.772368,0,1908,39841.3590509259,2009-01-28,08:37:02
37.419405,110.772397,0,1900,39841.3590856481,2009-01-28,08:37:05
37.419365,110.772421,0,1889,39841.3591319444,2009-01-28,08:37:09
37.419332,110.772451,0,1876,39841.3591898148,2009-01-28,08:37:14
37.419339,110.772462,0,1862,39841.3592476852,2009-01-28,08:37:19
37.419287,110.772449,0,1855,39841.3592824074,2009-01-28,08:37:22
37.419233,110.77244,0,1847,39841.3593171296,2009-01-28,08:37:25
37.419237,110.772478,0,1830,39841.359375,2009-01-28,08:37:30
37.419226,110.772506,0,1817,39841.3594328704,2009-01-28,08:37:35
37.419254,110.772531,0,1805,39841.3594907407,2009-01-28,08:37:40
37.419142,110.77254,0,1821,39841.3595138889,2009-01-28,08:37:42
37.41905,110.772545,0,1837,39841.359525463,2009-01-28,08:37:43
37.418917,110.772542,0,1858,39841.359537037,2009-01-28,08:37:44
37.418795,110.772535,0,1876,39841.3595486111,2009-01-28,08:37:45
37.41868,110.772526,0,1893,39841.3595601852,2009-01-28,08:37:46
37.418588,110.772535,0,1908,39841.3595717593,2009-01-28,08:37:47
37.418478,110.772532,0,1926,39841.3595833333,2009-01-28,08:37:48
37.418377,110.772522,0,1941,39841.3595949074,2009-01-28,08:37:49
37.418266,110.772524,0,1957,39841.3596064815,2009-01-28,08:37:50
37.418188,110.772527,0,1969,39841.3596180556,2009-01-28,08:37:51
37.418116,110.77251,0,1979,39841.3596296296,2009-01-28,08:37:52
37.418028,110.772502,0,1989,39841.3596412037,2009-01-28,08:37:53
37.417946,110.772516,0,2000,39841.3596527778,2009-01-28,08:37:54
37.417868,110.77252,0,2008,39841.3596643518,2009-01-28,08:37:55
37.417773,110.772518,0,2019,39841.3596759259,2009-01-28,08:37:56
37.417662,110.77254,0,2030,39841.3596875,2009-01-28,08:37:57
37.417591,110.772552,0,2037,39841.3596990741,2009-01-28,08:37:58
37.417522,110.772559,0,2044,39841.3597106481,2009-01-28,08:37:59
37.417538,110.772571,0,2032,39841.3597685185,2009-01-28,08:38:04
37.417532,110.772632,0,2022,39841.3598148148,2009-01-28,08:38:08
37.417547,110.772661,0,2008,39841.3598726852,2009-01-28,08:38:13
37.417551,110.772684,0,1995,39841.3599305556,2009-01-28,08:38:18
37.417549,110.77271,0,1982,39841.3599884259,2009-01-28,08:38:23
37.417585,110.772708,0,1971,39841.3600347222,2009-01-28,08:38:27
37.41745,110.772733,0,1980,39841.3600462963,2009-01-28,08:38:28
37.417492,110.772739,0,1973,39841.3600810185,2009-01-28,08:38:31
37.417353,110.772773,0,1982,39841.3600925926,2009-01-28,08:38:32
37.417333,110.77282,0,1969,39841.360150463,2009-01-28,08:38:37
37.417197,110.772823,0,1977,39841.360162037,2009-01-28,08:38:38
37.41716,110.772856,0,1969,39841.3601967593,2009-01-28,08:38:41
37.417129,110.772898,0,1961,39841.3602314815,2009-01-28,08:38:44
37.417106,110.772881,0,1948,39841.3602893518,2009-01-28,08:38:49
37.417051,110.772891,0,1938,39841.3603356481,2009-01-28,08:38:53
37.417014,110.772894,0,1934,39841.3603935185,2009-01-28,08:38:58
37.416996,110.772895,0,1933,39841.3604513889,2009-01-28,08:39:03
37.416946,110.772931,0,1932,39841.3604861111,2009-01-28,08:39:06
37.416901,110.772981,0,1932,39841.3605208333,2009-01-28,08:39:09
37.416799,110.772994,0,1937,39841.3605787037,2009-01-28,08:39:14
37.41668,110.773035,0,1942,39841.3605902778,2009-01-28,08:39:15
37.416586,110.773065,0,1946,39841.3606018518,2009-01-28,08:39:16
37.416472,110.773064,0,1952,39841.360625,2009-01-28,08:39:18
37.416396,110.773071,0,1955,39841.3606481481,2009-01-28,08:39:20
37.416347,110.773106,0,1957,39841.3606597222,2009-01-28,08:39:21
37.416287,110.773131,0,1960,39841.3606828704,2009-01-28,08:39:23
37.416226,110.773133,0,1963,39841.3607060185,2009-01-28,08:39:25
37.41617,110.773124,0,1965,39841.3607523148,2009-01-28,08:39:29
37.416118,110.773141,0,1967,39841.360775463,2009-01-28,08:39:31
37.416058,110.773163,0,1969,39841.3607986111,2009-01-28,08:39:33
37.415988,110.773189,0,1972,39841.3608333333,2009-01-28,08:39:36
37.415933,110.77321,0,1971,39841.3608680556,2009-01-28,08:39:39
37.415754,110.773276,0,1967,39841.3609606481,2009-01-28,08:39:47
37.415679,110.773322,0,1965,39841.3610185185,2009-01-28,08:39:52
37.415729,110.773274,0,1963,39841.3610532407,2009-01-28,08:39:55
37.415772,110.773244,0,1961,39841.361087963,2009-01-28,08:39:58
37.415738,110.773288,0,1958,39841.3611458333,2009-01-28,08:40:03
37.415662,110.773351,0,1953,39841.3612268518,2009-01-28,08:40:10
37.41557,110.773428,0,1953,39841.36125,2009-01-28,08:40:12
37.415508,110.773459,0,1950,39841.3612847222,2009-01-28,08:40:15
37.415435,110.773494,0,1949,39841.3613078704,2009-01-28,08:40:17
37.415388,110.773503,0,1946,39841.3613425926,2009-01-28,08:40:20
37.415392,110.773478,0,1945,39841.361400463,2009-01-28,08:40:25
37.41534,110.773514,0,1944,39841.361412037,2009-01-28,08:40:26
37.415311,110.773532,0,1943,39841.3614699074,2009-01-28,08:40:31
37.415291,110.773541,0,1942,39841.3615277778,2009-01-28,08:40:36
37.415338,110.773489,0,1939,39841.3615740741,2009-01-28,08:40:40
37.415405,110.773451,0,1938,39841.3615856481,2009-01-28,08:40:41
37.415473,110.77344,0,1937,39841.3616087963,2009-01-28,08:40:43
37.415558,110.773383,0,1936,39841.3616203704,2009-01-28,08:40:44
37.415607,110.773385,0,1935,39841.3616550926,2009-01-28,08:40:47
37.415583,110.773419,0,1932,39841.361712963,2009-01-28,08:40:52
37.415529,110.773457,0,1926,39841.3617592593,2009-01-28,08:40:56
37.415469,110.77351,0,1924,39841.3617824074,2009-01-28,08:40:58
37.415433,110.773506,0,1919,39841.3618402778,2009-01-28,08:41:03
37.41538,110.773531,0,1915,39841.3618865741,2009-01-28,08:41:07
37.415329,110.773565,0,1914,39841.3618981481,2009-01-28,08:41:08
37.415294,110.773609,0,1914,39841.3619560185,2009-01-28,08:41:13
37.415247,110.773632,0,1915,39841.3620138889,2009-01-28,08:41:18
37.415252,110.773616,0,1917,39841.3620717593,2009-01-28,08:41:23
37.415244,110.773629,0,1919,39841.3621296296,2009-01-28,08:41:28
37.415269,110.773613,0,1920,39841.3621875,2009-01-28,08:41:33
37.415309,110.773578,0,1920,39841.3622222222,2009-01-28,08:41:36
37.415345,110.773594,0,1922,39841.3622800926,2009-01-28,08:41:41
37.415391,110.773612,0,1921,39841.3623148148,2009-01-28,08:41:44
37.415442,110.773589,0,1919,39841.3623611111,2009-01-28,08:41:48
37.415461,110.773599,0,1919,39841.3624189815,2009-01-28,08:41:53
37.41548,110.773609,0,1917,39841.3624768518,2009-01-28,08:41:58
37.415506,110.773605,0,1912,39841.3625347222,2009-01-28,08:42:03
37.415539,110.773585,0,1908,39841.3625925926,2009-01-28,08:42:08
37.415688,110.77338,0,2027,39841.3650578704,2009-01-28,08:45:41
37.415733,110.773342,0,2025,39841.3650694444,2009-01-28,08:45:42
37.415785,110.773307,0,2024,39841.3651041667,2009-01-28,08:45:45
37.415813,110.773307,0,2017,39841.365162037,2009-01-28,08:45:50
37.415853,110.773269,0,2014,39841.3651851852,2009-01-28,08:45:52
37.415787,110.773331,0,2011,39841.3652199074,2009-01-28,08:45:55
37.415728,110.773366,0,2009,39841.3652430556,2009-01-28,08:45:57
37.415688,110.773392,0,2008,39841.3652546296,2009-01-28,08:45:58
37.415615,110.773411,0,2002,39841.3652893519,2009-01-28,08:46:01
37.415547,110.773473,0,1996,39841.3653240741,2009-01-28,08:46:04
37.415588,110.773478,0,1985,39841.3653819444,2009-01-28,08:46:09
37.41554,110.773513,0,1978,39841.3654166667,2009-01-28,08:46:12
37.415468,110.773575,0,1977,39841.3654282407,2009-01-28,08:46:13
37.415417,110.773625,0,1970,39841.365462963,2009-01-28,08:46:16
37.415366,110.773669,0,1967,39841.365474537,2009-01-28,08:46:17
37.415299,110.773742,0,1960,39841.3655324074,2009-01-28,08:46:22
37.415226,110.773802,0,1952,39841.3655671296,2009-01-28,08:46:25
37.415183,110.773831,0,1948,39841.3655902778,2009-01-28,08:46:27
37.41512,110.77388,0,1940,39841.365625,2009-01-28,08:46:30
37.415071,110.773929,0,1933,39841.3656597222,2009-01-28,08:46:33
37.414935,110.774066,0,1929,39841.3656828704,2009-01-28,08:46:35
37.414877,110.774118,0,1925,39841.3657060185,2009-01-28,08:46:37
37.414822,110.774157,0,1921,39841.3657291667,2009-01-28,08:46:39
37.414869,110.774115,0,1917,39841.3657523148,2009-01-28,08:46:41
37.41491,110.774092,0,1908,39841.365787037,2009-01-28,08:46:44
37.41491,110.774092,0,1908,39841.3658217593,2009-01-28,08:46:47
37.41491,110.774086,0,1903,39841.3658449074,2009-01-28,08:46:49
37.414923,110.774083,0,1902,39841.3659027778,2009-01-28,08:46:54
37.414953,110.774076,0,1900,39841.3659606481,2009-01-28,08:46:59
37.414969,110.774088,0,1897,39841.3660185185,2009-01-28,08:47:04
37.414985,110.774091,0,1894,39841.3660763889,2009-01-28,08:47:09
37.41501,110.774082,0,1889,39841.3661342593,2009-01-28,08:47:14
37.415035,110.774082,0,1886,39841.3661921296,2009-01-28,08:47:19
37.415027,110.774092,0,1889,39841.36625,2009-01-28,08:47:24
37.414976,110.774102,0,1890,39841.3662962963,2009-01-28,08:47:28
37.414937,110.774108,0,1890,39841.3663541667,2009-01-28,08:47:33
37.414946,110.774106,0,1887,39841.366412037,2009-01-28,08:47:38
37.414987,110.774085,0,1882,39841.3664699074,2009-01-28,08:47:43
37.415031,110.774063,0,1877,39841.3665277778,2009-01-28,08:47:48
37.415063,110.774064,0,1873,39841.3665856481,2009-01-28,08:47:53
37.415078,110.774057,0,1868,39841.3666435185,2009-01-28,08:47:58
37.415059,110.77405,0,1862,39841.3667013889,2009-01-28,08:48:03
37.415059,110.77405,0,1862,39841.3667361111,2009-01-28,08:48:06
37.415067,110.774052,0,1854,39841.3667592593,2009-01-28,08:48:08
37.41509,110.774037,0,1846,39841.3668171296,2009-01-28,08:48:13
37.415077,110.774087,0,1846,39841.366875,2009-01-28,08:48:18
37.41509,110.774105,0,1841,39841.3669328704,2009-01-28,08:48:23
37.415126,110.774076,0,1832,39841.3669791667,2009-01-28,08:48:27
37.415172,110.774066,0,1825,39841.367025463,2009-01-28,08:48:31
37.415217,110.774083,0,1819,39841.3670601852,2009-01-28,08:48:34
37.415265,110.774089,0,1820,39841.3671064815,2009-01-28,08:48:38
37.415309,110.774089,0,1816,39841.3671412037,2009-01-28,08:48:41
37.415349,110.774084,0,1807,39841.3671990741,2009-01-28,08:48:46
37.415371,110.774076,0,1806,39841.3672569444,2009-01-28,08:48:51
37.4154,110.774073,0,1804,39841.3673148148,2009-01-28,08:48:56
37.415404,110.77406,0,1802,39841.3673726852,2009-01-28,08:49:01
37.415421,110.774079,0,1803,39841.3674305556,2009-01-28,08:49:06
37.41544,110.774055,0,1798,39841.3674884259,2009-01-28,08:49:11
37.415461,110.774101,0,1797,39841.3675462963,2009-01-28,08:49:16
37.415465,110.774085,0,1794,39841.3676041667,2009-01-28,08:49:21
37.415475,110.774105,0,1787,39841.367662037,2009-01-28,08:49:26
37.415506,110.774079,0,1781,39841.3677199074,2009-01-28,08:49:31
37.4155,110.774061,0,1778,39841.3677777778,2009-01-28,08:49:36
37.415477,110.774064,0,1777,39841.3678356481,2009-01-28,08:49:41
37.415491,110.774028,0,1776,39841.3678935185,2009-01-28,08:49:46
37.415515,110.774025,0,1777,39841.3679513889,2009-01-28,08:49:51
37.415518,110.774037,0,1773,39841.3680092593,2009-01-28,08:49:56
37.415509,110.774043,0,1781,39841.3680671296,2009-01-28,08:50:01
37.415498,110.774043,0,1783,39841.368125,2009-01-28,08:50:06
37.415484,110.77408,0,1789,39841.3681828704,2009-01-28,08:50:11
37.415505,110.774034,0,1784,39841.3682407407,2009-01-28,08:50:16
37.415529,110.774026,0,1798,39841.3684143518,2009-01-28,08:50:31
37.415532,110.77401,0,1801,39841.3684722222,2009-01-28,08:50:36
37.415553,110.773992,0,1804,39841.3685300926,2009-01-28,08:50:41
37.415545,110.773971,0,1809,39841.368587963,2009-01-28,08:50:46
37.415536,110.773948,0,1811,39841.3686458333,2009-01-28,08:50:51
37.415536,110.773948,0,1811,39841.3686805556,2009-01-28,08:50:54
37.415532,110.773942,0,1819,39841.3687037037,2009-01-28,08:50:56
37.415563,110.773954,0,1828,39841.3688194444,2009-01-28,08:51:06
37.415581,110.773919,0,1827,39841.3688773148,2009-01-28,08:51:11
37.415588,110.773892,0,1829,39841.3689351852,2009-01-28,08:51:16
37.41557,110.773871,0,1839,39841.3689930556,2009-01-28,08:51:21
37.415537,110.773843,0,1850,39841.3690393518,2009-01-28,08:51:25
37.415555,110.773849,0,1857,39841.3690972222,2009-01-28,08:51:30
37.415563,110.773817,0,1866,39841.3691550926,2009-01-28,08:51:35
37.415572,110.773757,0,1865,39841.369212963,2009-01-28,08:51:40
37.415561,110.773748,0,1871,39841.3692708333,2009-01-28,08:51:45
37.415552,110.773759,0,1899,39841.3693865741,2009-01-28,08:51:55
37.415569,110.773733,0,1909,39841.3694444444,2009-01-28,08:52:00
37.415589,110.773699,0,1937,39841.3696180556,2009-01-28,08:52:15
37.41561,110.77369,0,1951,39841.3696759259,2009-01-28,08:52:20
37.41561,110.77369,0,1951,39841.3697106481,2009-01-28,08:52:23
37.415605,110.773687,0,1967,39841.3697337963,2009-01-28,08:52:25
37.415602,110.773657,0,1979,39841.3697916667,2009-01-28,08:52:30
37.415614,110.773634,0,1991,39841.369849537,2009-01-28,08:52:35
37.415613,110.773622,0,2004,39841.3699074074,2009-01-28,08:52:40
37.415632,110.7736,0,2018,39841.3699652778,2009-01-28,08:52:45
37.415648,110.773559,0,2028,39841.3700231481,2009-01-28,08:52:50
37.415641,110.773533,0,2033,39841.3700810185,2009-01-28,08:52:55
37.415639,110.773542,0,2035,39841.3701388889,2009-01-28,08:53:00
37.415642,110.773515,0,2042,39841.3701967593,2009-01-28,08:53:05
37.415664,110.773486,0,2050,39841.3702546296,2009-01-28,08:53:10
37.415657,110.773475,0,2056,39841.3703125,2009-01-28,08:53:15
37.415643,110.773467,0,2063,39841.3703703704,2009-01-28,08:53:20
37.415649,110.773452,0,2069,39841.3704282407,2009-01-28,08:53:25
37.415637,110.77345,0,2074,39841.3704861111,2009-01-28,08:53:30
37.415651,110.77344,0,2078,39841.3705439815,2009-01-28,08:53:35
37.415667,110.773438,0,2083,39841.3706018519,2009-01-28,08:53:40
37.415667,110.773438,0,2083,39841.3706365741,2009-01-28,08:53:43
37.415675,110.773435,0,2087,39841.3706597222,2009-01-28,08:53:45
37.415652,110.773411,0,2089,39841.3707175926,2009-01-28,08:53:50
37.415652,110.773411,0,2089,39841.3707523148,2009-01-28,08:53:53
37.415647,110.773409,0,2091,39841.370775463,2009-01-28,08:53:55
37.415667,110.773384,0,2093,39841.3708333333,2009-01-28,08:54:00
37.415702,110.773369,0,2096,39841.3708912037,2009-01-28,08:54:05
37.415723,110.773328,0,2097,39841.3709490741,2009-01-28,08:54:10
37.415751,110.773301,0,2103,39841.3710069444,2009-01-28,08:54:15
37.415792,110.773256,0,2102,39841.3710648148,2009-01-28,08:54:20
37.415837,110.773271,0,2104,39841.3711111111,2009-01-28,08:54:24
37.415881,110.773256,0,2108,39841.3711574074,2009-01-28,08:54:28
37.415905,110.773223,0,2115,39841.3712152778,2009-01-28,08:54:33
37.415926,110.773189,0,2119,39841.3712731482,2009-01-28,08:54:38
37.415953,110.773164,0,2123,39841.3713310185,2009-01-28,08:54:43
37.415969,110.77314,0,2130,39841.3713888889,2009-01-28,08:54:48
37.415982,110.77312,0,2139,39841.3714467593,2009-01-28,08:54:53
37.415988,110.773089,0,2144,39841.3715046296,2009-01-28,08:54:58
37.416019,110.77306,0,2146,39841.3715625,2009-01-28,08:55:03
37.416038,110.773031,0,2149,39841.3716203704,2009-01-28,08:55:08
37.416073,110.773001,0,2153,39841.3716782407,2009-01-28,08:55:13
37.416086,110.772994,0,2150,39841.3717361111,2009-01-28,08:55:18
37.416124,110.772956,0,2147,39841.3717939815,2009-01-28,08:55:23
37.416155,110.772923,0,2145,39841.3718518519,2009-01-28,08:55:28
37.416192,110.772906,0,2146,39841.3719097222,2009-01-28,08:55:33
37.416665,110.772027,0,2405,39841.3854050926,2009-01-28,09:14:59
37.416651,110.772018,0,2409,39841.385462963,2009-01-28,09:15:04
37.416631,110.772026,0,2412,39841.3855208333,2009-01-28,09:15:09
37.416624,110.772026,0,2413,39841.3855787037,2009-01-28,09:15:14
37.416629,110.772022,0,2413,39841.3856365741,2009-01-28,09:15:19
37.416629,110.772022,0,2413,39841.3856712963,2009-01-28,09:15:22
37.416636,110.772016,0,2418,39841.3856944444,2009-01-28,09:15:24
37.416626,110.772023,0,2419,39841.3857523148,2009-01-28,09:15:29
37.416628,110.772008,0,2420,39841.3858101852,2009-01-28,09:15:34
37.416637,110.772007,0,2420,39841.3858680556,2009-01-28,09:15:39
37.416645,110.772012,0,2420,39841.3859259259,2009-01-28,09:15:44
37.41665,110.772016,0,2420,39841.3859837963,2009-01-28,09:15:49
37.41665,110.772016,0,2420,39841.3860185185,2009-01-28,09:15:52
37.416653,110.772017,0,2419,39841.3860416667,2009-01-28,09:15:54
37.416641,110.772027,0,2423,39841.386099537,2009-01-28,09:15:59
37.416628,110.772051,0,2427,39841.3861574074,2009-01-28,09:16:04
37.416636,110.772017,0,2430,39841.3862152778,2009-01-28,09:16:09
37.416636,110.772017,0,2430,39841.38625,2009-01-28,09:16:12
37.416629,110.772015,0,2431,39841.3862731481,2009-01-28,09:16:14
37.416607,110.772021,0,2432,39841.3863310185,2009-01-28,09:16:19
37.416607,110.772021,0,2432,39841.3863657407,2009-01-28,09:16:22
37.416612,110.772022,0,2432,39841.3863888889,2009-01-28,09:16:24
37.416621,110.772009,0,2432,39841.3864467593,2009-01-28,09:16:29
37.416647,110.771996,0,2431,39841.3865046296,2009-01-28,09:16:34
37.416668,110.772032,0,2428,39841.3865625,2009-01-28,09:16:39
37.416668,110.772032,0,2428,39841.3865972222,2009-01-28,09:16:42
37.416664,110.772026,0,2426,39841.3866203704,2009-01-28,09:16:44
37.416654,110.772025,0,2425,39841.3866782407,2009-01-28,09:16:49
37.416624,110.772015,0,2425,39841.3867361111,2009-01-28,09:16:54
37.416622,110.772006,0,2426,39841.3867939815,2009-01-28,09:16:59
37.416638,110.772033,0,2429,39841.3868518519,2009-01-28,09:17:04
37.416641,110.77201,0,2431,39841.3869097222,2009-01-28,09:17:09
37.416634,110.771986,0,2435,39841.3869675926,2009-01-28,09:17:14
37.416618,110.771991,0,2439,39841.387025463,2009-01-28,09:17:19
37.416618,110.771991,0,2439,39841.3870601852,2009-01-28,09:17:22
37.416611,110.771985,0,2441,39841.3870833333,2009-01-28,09:17:24
37.416585,110.772007,0,2443,39841.3871412037,2009-01-28,09:17:29
37.416597,110.772009,0,2445,39841.3871990741,2009-01-28,09:17:34
37.416596,110.772008,0,2445,39841.3872569444,2009-01-28,09:17:39
37.416596,110.772008,0,2445,39841.3872916667,2009-01-28,09:17:42
37.416591,110.772002,0,2445,39841.3873148148,2009-01-28,09:17:44
37.416602,110.772019,0,2445,39841.3873726852,2009-01-28,09:17:49
37.416607,110.772025,0,2444,39841.3874305556,2009-01-28,09:17:54
37.416607,110.772025,0,2444,39841.3874652778,2009-01-28,09:17:57
37.416609,110.772019,0,2446,39841.3874884259,2009-01-28,09:17:59
37.416595,110.772033,0,2445,39841.3875462963,2009-01-28,09:18:04
37.416591,110.772015,0,2442,39841.3876041667,2009-01-28,09:18:09
37.416601,110.772018,0,2442,39841.387662037,2009-01-28,09:18:14
37.416601,110.772018,0,2442,39841.3876967593,2009-01-28,09:18:17
37.416606,110.772014,0,2442,39841.3877199074,2009-01-28,09:18:19
37.416629,110.77199,0,2440,39841.3877777778,2009-01-28,09:18:24
37.416638,110.772004,0,2438,39841.3878356481,2009-01-28,09:18:29
37.416651,110.772025,0,2439,39841.3878935185,2009-01-28,09:18:34
37.416643,110.77205,0,2440,39841.3879513889,2009-01-28,09:18:39
37.41664,110.77204,0,2440,39841.3880092593,2009-01-28,09:18:44
37.41664,110.77204,0,2440,39841.3880439815,2009-01-28,09:18:47
37.416635,110.77204,0,2440,39841.3880671296,2009-01-28,09:18:49
37.416646,110.772034,0,2441,39841.388125,2009-01-28,09:18:54
37.416629,110.772048,0,2443,39841.3881828704,2009-01-28,09:18:59
37.416631,110.772047,0,2443,39841.3882407407,2009-01-28,09:19:04
37.416631,110.772047,0,2443,39841.388275463,2009-01-28,09:19:07
37.416632,110.772049,0,2443,39841.3882986111,2009-01-28,09:19:09
37.416616,110.772063,0,2444,39841.3883564815,2009-01-28,09:19:14
37.416581,110.772101,0,2446,39841.3884143519,2009-01-28,09:19:19
37.416553,110.772106,0,2446,39841.3884722222,2009-01-28,09:19:24
37.416524,110.772148,0,2448,39841.3885300926,2009-01-28,09:19:29
37.416486,110.772168,0,2448,39841.388587963,2009-01-28,09:19:34
37.416471,110.772159,0,2447,39841.3886458333,2009-01-28,09:19:39
37.416471,110.772159,0,2447,39841.3886805556,2009-01-28,09:19:42
37.416464,110.772161,0,2446,39841.3887037037,2009-01-28,09:19:44
37.416453,110.772175,0,2445,39841.3887615741,2009-01-28,09:19:49
37.416453,110.772175,0,2445,39841.3887962963,2009-01-28,09:19:52
37.416456,110.772178,0,2445,39841.3888194444,2009-01-28,09:19:54
37.416465,110.772184,0,2445,39841.3888773148,2009-01-28,09:19:59
37.4165,110.772131,0,2445,39841.388900463,2009-01-28,09:20:01
37.416531,110.772079,0,2446,39841.3889351852,2009-01-28,09:20:04
37.416584,110.772015,0,2447,39841.3889583333,2009-01-28,09:20:06
37.416606,110.771972,0,2448,39841.3890162037,2009-01-28,09:20:11
37.416621,110.771982,0,2448,39841.3890740741,2009-01-28,09:20:16
37.416605,110.772,0,2447,39841.3891319444,2009-01-28,09:20:21
37.416595,110.771997,0,2448,39841.3891898148,2009-01-28,09:20:26
37.416583,110.772037,0,2448,39841.3892476852,2009-01-28,09:20:31
37.416594,110.77204,0,2448,39841.3893055556,2009-01-28,09:20:36
37.416605,110.772009,0,2446,39841.3893634259,2009-01-28,09:20:41
37.416622,110.772016,0,2445,39841.3894212963,2009-01-28,09:20:46
37.41662,110.771994,0,2445,39841.3894791667,2009-01-28,09:20:51
37.416617,110.772002,0,2444,39841.389537037,2009-01-28,09:20:56
37.416617,110.772002,0,2444,39841.3895717593,2009-01-28,09:20:59
37.416619,110.772009,0,2444,39841.3895949074,2009-01-28,09:21:01
37.416617,110.772034,0,2443,39841.3896527778,2009-01-28,09:21:06
37.416617,110.772034,0,2443,39841.3896875,2009-01-28,09:21:09
37.416625,110.772042,0,2441,39841.3897106481,2009-01-28,09:21:11
37.416649,110.772016,0,2440,39841.3897685185,2009-01-28,09:21:16
37.416636,110.772045,0,2440,39841.3898263889,2009-01-28,09:21:21
37.416636,110.772028,0,2440,39841.3898842593,2009-01-28,09:21:26
37.416622,110.772025,0,2444,39841.3899421296,2009-01-28,09:21:31
37.416622,110.772025,0,2444,39841.3899768519,2009-01-28,09:21:34
37.416624,110.77203,0,2448,39841.39,2009-01-28,09:21:36
37.416614,110.772026,0,2451,39841.3900578704,2009-01-28,09:21:41
37.416598,110.772039,0,2453,39841.3901157407,2009-01-28,09:21:46
37.416598,110.772039,0,2453,39841.390150463,2009-01-28,09:21:49
37.41659,110.772041,0,2454,39841.3901736111,2009-01-28,09:21:51
37.416596,110.772014,0,2458,39841.3902314815,2009-01-28,09:21:56
37.416586,110.772032,0,2463,39841.3902893519,2009-01-28,09:22:01
37.416574,110.772029,0,2466,39841.3903472222,2009-01-28,09:22:06
37.416579,110.772027,0,2466,39841.3904050926,2009-01-28,09:22:11
37.416579,110.772025,0,2466,39841.390462963,2009-01-28,09:22:16
37.416579,110.772025,0,2466,39841.3904976852,2009-01-28,09:22:19
37.416586,110.772019,0,2466,39841.3905208333,2009-01-28,09:22:21
37.416595,110.772002,0,2466,39841.3905787037,2009-01-28,09:22:26
37.416564,110.772026,0,2466,39841.3906365741,2009-01-28,09:22:31
37.416547,110.772031,0,2467,39841.3906944444,2009-01-28,09:22:36
37.416544,110.772041,0,2468,39841.3907523148,2009-01-28,09:22:41
37.416535,110.772038,0,2468,39841.3908101852,2009-01-28,09:22:46
37.416541,110.772015,0,2470,39841.3908680556,2009-01-28,09:22:51
37.416538,110.772052,0,2472,39841.3909259259,2009-01-28,09:22:56
37.416536,110.772066,0,2475,39841.3909837963,2009-01-28,09:23:01
37.416539,110.772095,0,2477,39841.3910416667,2009-01-28,09:23:06
37.416529,110.77208,0,2479,39841.391099537,2009-01-28,09:23:11
37.416531,110.772052,0,2481,39841.3911574074,2009-01-28,09:23:16
37.416536,110.772023,0,2482,39841.3912152778,2009-01-28,09:23:21
37.416536,110.772023,0,2482,39841.39125,2009-01-28,09:23:24
37.41654,110.772021,0,2482,39841.3912731481,2009-01-28,09:23:26
37.416529,110.772021,0,2482,39841.3913310185,2009-01-28,09:23:31
37.416513,110.772041,0,2482,39841.3913888889,2009-01-28,09:23:36
37.416535,110.772032,0,2482,39841.3914467593,2009-01-28,09:23:41
37.416535,110.772032,0,2482,39841.3914814815,2009-01-28,09:23:44
37.416535,110.772032,0,2482,39841.3915046296,2009-01-28,09:23:46
37.416523,110.772031,0,2483,39841.3915625,2009-01-28,09:23:51
37.416525,110.772038,0,2484,39841.3916203704,2009-01-28,09:23:56
37.416525,110.772038,0,2484,39841.3916550926,2009-01-28,09:23:59
37.416522,110.772039,0,2484,39841.3916782407,2009-01-28,09:24:01
37.416504,110.772026,0,2484,39841.3917361111,2009-01-28,09:24:06
37.416522,110.772011,0,2485,39841.3917939815,2009-01-28,09:24:11
37.416522,110.772011,0,2485,39841.3918287037,2009-01-28,09:24:14
37.416516,110.772004,0,2486,39841.3918518518,2009-01-28,09:24:16
37.41652,110.771995,0,2487,39841.3919097222,2009-01-28,09:24:21
37.41652,110.771995,0,2487,39841.3919444444,2009-01-28,09:24:24
37.416512,110.77199,0,2486,39841.3919675926,2009-01-28,09:24:26
37.416529,110.771987,0,2487,39841.392025463,2009-01-28,09:24:31
37.416538,110.771994,0,2486,39841.3920833333,2009-01-28,09:24:36
37.416539,110.772013,0,2486,39841.3921412037,2009-01-28,09:24:41
37.41657,110.772012,0,2486,39841.3921990741,2009-01-28,09:24:46
37.416553,110.772009,0,2485,39841.3922569444,2009-01-28,09:24:51
37.416553,110.772009,0,2485,39841.3922916667,2009-01-28,09:24:54
37.416548,110.772003,0,2485,39841.3923148148,2009-01-28,09:24:56
37.416544,110.772025,0,2485,39841.3923726852,2009-01-28,09:25:01
37.416541,110.772036,0,2484,39841.3924305556,2009-01-28,09:25:06
37.416526,110.772049,0,2484,39841.3924884259,2009-01-28,09:25:11
37.416526,110.772049,0,2484,39841.3925231481,2009-01-28,09:25:14
37.416523,110.772054,0,2483,39841.3925462963,2009-01-28,09:25:16
37.416533,110.772057,0,2482,39841.3926041667,2009-01-28,09:25:21
37.416532,110.77203,0,2481,39841.392662037,2009-01-28,09:25:26
37.416535,110.772025,0,2480,39841.3927199074,2009-01-28,09:25:31
37.416535,110.772025,0,2480,39841.3927546296,2009-01-28,09:25:34
37.416533,110.772028,0,2479,39841.3927777778,2009-01-28,09:25:36
37.416538,110.772048,0,2478,39841.3928356481,2009-01-28,09:25:41
37.416544,110.772058,0,2477,39841.3928935185,2009-01-28,09:25:46
37.416546,110.772025,0,2478,39841.3929513889,2009-01-28,09:25:51
37.416515,110.772005,0,2479,39841.3930092593,2009-01-28,09:25:56
37.416515,110.772005,0,2479,39841.3930439815,2009-01-28,09:25:59
37.416516,110.772002,0,2479,39841.3930671296,2009-01-28,09:26:01
37.416505,110.771978,0,2481,39841.393125,2009-01-28,09:26:06
37.41651,110.771969,0,2483,39841.3931828704,2009-01-28,09:26:11
37.416505,110.771992,0,2484,39841.3932407407,2009-01-28,09:26:16
37.41652,110.771975,0,2484,39841.3932986111,2009-01-28,09:26:21
37.4165,110.77198,0,2482,39841.3933564815,2009-01-28,09:26:26
37.416513,110.771987,0,2483,39841.3934143518,2009-01-28,09:26:31
37.416507,110.771971,0,2483,39841.3934722222,2009-01-28,09:26:36
37.416507,110.771971,0,2483,39841.3935069444,2009-01-28,09:26:39
37.41651,110.771977,0,2482,39841.3935300926,2009-01-28,09:26:41
37.41652,110.771984,0,2482,39841.393587963,2009-01-28,09:26:46
37.416509,110.772002,0,2480,39841.3936458333,2009-01-28,09:26:51
37.416509,110.772002,0,2480,39841.3936805556,2009-01-28,09:26:54
37.416509,110.771995,0,2479,39841.3937037037,2009-01-28,09:26:56
37.416504,110.772009,0,2476,39841.3937615741,2009-01-28,09:27:01
37.416509,110.772023,0,2475,39841.3938194444,2009-01-28,09:27:06
37.416509,110.772023,0,2475,39841.3938541667,2009-01-28,09:27:09
37.416515,110.772028,0,2474,39841.3938773148,2009-01-28,09:27:11
37.416527,110.772039,0,2475,39841.3939351852,2009-01-28,09:27:16
37.416538,110.772039,0,2475,39841.3939930556,2009-01-28,09:27:21
37.416542,110.772054,0,2473,39841.3940509259,2009-01-28,09:27:26
37.416527,110.772044,0,2473,39841.3941087963,2009-01-28,09:27:31
37.416535,110.772058,0,2475,39841.3941666667,2009-01-28,09:27:36
37.416519,110.772064,0,2477,39841.394224537,2009-01-28,09:27:41
37.416515,110.77205,0,2480,39841.3942824074,2009-01-28,09:27:46
37.41649,110.772049,0,2480,39841.3943402778,2009-01-28,09:27:51
37.416493,110.772008,0,2481,39841.3943981482,2009-01-28,09:27:56
37.416493,110.772008,0,2481,39841.3944328704,2009-01-28,09:27:59
37.416495,110.772001,0,2484,39841.3944560185,2009-01-28,09:28:01
37.416472,110.772021,0,2484,39841.3945138889,2009-01-28,09:28:06
37.416472,110.772021,0,2484,39841.3945486111,2009-01-28,09:28:09
37.416474,110.772016,0,2486,39841.3945717593,2009-01-28,09:28:11
37.416473,110.771992,0,2486,39841.3946296296,2009-01-28,09:28:16
37.416479,110.771996,0,2486,39841.3946875,2009-01-28,09:28:21
37.416486,110.771998,0,2486,39841.3947453704,2009-01-28,09:28:26
37.416489,110.771991,0,2485,39841.3948032407,2009-01-28,09:28:31
37.416493,110.771986,0,2485,39841.3948611111,2009-01-28,09:28:36
37.416497,110.771985,0,2485,39841.3949189815,2009-01-28,09:28:41
37.416502,110.771984,0,2485,39841.3949768519,2009-01-28,09:28:46
37.416509,110.771982,0,2485,39841.3950347222,2009-01-28,09:28:51
37.416509,110.771982,0,2485,39841.3950694444,2009-01-28,09:28:54
37.416509,110.771978,0,2485,39841.3950925926,2009-01-28,09:28:56
37.416494,110.771941,0,2485,39841.395150463,2009-01-28,09:29:01
37.416489,110.77196,0,2485,39841.3952083333,2009-01-28,09:29:06
37.416498,110.771958,0,2485,39841.3952662037,2009-01-28,09:29:11
37.416498,110.771958,0,2485,39841.3953009259,2009-01-28,09:29:14
37.416498,110.771962,0,2485,39841.3953240741,2009-01-28,09:29:16
37.416509,110.771975,0,2488,39841.3953819444,2009-01-28,09:29:21
37.416515,110.771942,0,2489,39841.3954398148,2009-01-28,09:29:26
37.416515,110.771942,0,2489,39841.395474537,2009-01-28,09:29:29
37.416515,110.771943,0,2492,39841.3954976852,2009-01-28,09:29:31
37.416499,110.771954,0,2496,39841.3955555556,2009-01-28,09:29:36
37.416487,110.772004,0,2498,39841.3956134259,2009-01-28,09:29:41
37.416487,110.772004,0,2498,39841.3956481481,2009-01-28,09:29:44
37.416479,110.771997,0,2502,39841.3956712963,2009-01-28,09:29:46
37.416475,110.772027,0,2505,39841.3957291667,2009-01-28,09:29:51
37.416456,110.772025,0,2508,39841.395787037,2009-01-28,09:29:56
37.416429,110.77204,0,2510,39841.3958449074,2009-01-28,09:30:01
37.416429,110.77204,0,2510,39841.3958796296,2009-01-28,09:30:04
37.416436,110.772033,0,2510,39841.3959027778,2009-01-28,09:30:06
37.416432,110.771993,0,2512,39841.3959606481,2009-01-28,09:30:11
37.416431,110.77197,0,2511,39841.3960185185,2009-01-28,09:30:16
37.416431,110.77197,0,2511,39841.3960532407,2009-01-28,09:30:19
37.416434,110.771962,0,2513,39841.3960763889,2009-01-28,09:30:21
37.416443,110.771957,0,2513,39841.3961342593,2009-01-28,09:30:26
37.416441,110.771952,0,2513,39841.3961921296,2009-01-28,09:30:31
37.416441,110.771952,0,2513,39841.3962268519,2009-01-28,09:30:34
37.416449,110.771958,0,2513,39841.39625,2009-01-28,09:30:36
37.416446,110.771949,0,2513,39841.3963078704,2009-01-28,09:30:41
37.416466,110.771951,0,2513,39841.3963657407,2009-01-28,09:30:46
37.41646,110.771938,0,2512,39841.3964236111,2009-01-28,09:30:51
37.416446,110.771964,0,2511,39841.3964814815,2009-01-28,09:30:56
37.416426,110.771983,0,2510,39841.3965393519,2009-01-28,09:31:01
37.416426,110.771983,0,2510,39841.3965972222,2009-01-28,09:31:06
37.416429,110.771979,0,2510,39841.3966550926,2009-01-28,09:31:11
37.416429,110.771979,0,2510,39841.3966898148,2009-01-28,09:31:14
37.416431,110.771974,0,2509,39841.396712963,2009-01-28,09:31:16
37.416417,110.77197,0,2508,39841.3967708333,2009-01-28,09:31:21
37.416424,110.771976,0,2508,39841.3968287037,2009-01-28,09:31:26
37.416426,110.77198,0,2508,39841.3968865741,2009-01-28,09:31:31
37.416426,110.77198,0,2508,39841.3969212963,2009-01-28,09:31:34
37.416432,110.771985,0,2508,39841.3969444444,2009-01-28,09:31:36
37.416433,110.772012,0,2507,39841.3970023148,2009-01-28,09:31:41
37.416441,110.772014,0,2507,39841.3970601852,2009-01-28,09:31:46
37.416441,110.772014,0,2507,39841.3970949074,2009-01-28,09:31:49
37.416448,110.772013,0,2507,39841.3971180556,2009-01-28,09:31:51
37.416461,110.772007,0,2508,39841.3971759259,2009-01-28,09:31:56
37.416461,110.772007,0,2508,39841.3972106481,2009-01-28,09:31:59
37.416461,110.772008,0,2510,39841.3972337963,2009-01-28,09:32:01
37.416471,110.772001,0,2510,39841.3972916667,2009-01-28,09:32:06
37.416444,110.771998,0,2513,39841.397349537,2009-01-28,09:32:11
37.416449,110.771996,0,2513,39841.3974074074,2009-01-28,09:32:16
37.416454,110.77199,0,2513,39841.3974652778,2009-01-28,09:32:21
37.416455,110.771987,0,2513,39841.3975231481,2009-01-28,09:32:26
37.416455,110.771987,0,2513,39841.3975578704,2009-01-28,09:32:29
37.416457,110.771986,0,2514,39841.3975810185,2009-01-28,09:32:31
37.416463,110.771973,0,2514,39841.3976388889,2009-01-28,09:32:36
37.416465,110.77197,0,2514,39841.3976967593,2009-01-28,09:32:41
37.416469,110.771965,0,2514,39841.3977546296,2009-01-28,09:32:46
37.416474,110.77196,0,2514,39841.3978125,2009-01-28,09:32:51
37.416474,110.77196,0,2514,39841.3978472222,2009-01-28,09:32:54
37.416481,110.771953,0,2514,39841.3978703704,2009-01-28,09:32:56
37.416486,110.771963,0,2514,39841.3979282407,2009-01-28,09:33:01
37.416486,110.771963,0,2514,39841.397962963,2009-01-28,09:33:04
37.416494,110.771964,0,2514,39841.3979861111,2009-01-28,09:33:06
37.416503,110.771961,0,2514,39841.3980439815,2009-01-28,09:33:11
37.416517,110.771946,0,2514,39841.3981018519,2009-01-28,09:33:16
37.416529,110.771942,0,2515,39841.3981597222,2009-01-28,09:33:21
37.416529,110.771942,0,2515,39841.3981944444,2009-01-28,09:33:24
37.416534,110.771934,0,2516,39841.3982175926,2009-01-28,09:33:26
37.41651,110.771945,0,2515,39841.398275463,2009-01-28,09:33:31
37.416513,110.771942,0,2515,39841.3983333333,2009-01-28,09:33:36
37.416257,110.771853,0,2502,39841.401712963,2009-01-28,09:38:28
37.416247,110.771861,0,2503,39841.4017708333,2009-01-28,09:38:33
37.416229,110.77191,0,2503,39841.4018287037,2009-01-28,09:38:38
37.416226,110.77192,0,2503,39841.4018865741,2009-01-28,09:38:43
37.416221,110.771932,0,2502,39841.4019444444,2009-01-28,09:38:48
37.416236,110.7719,0,2502,39841.4020023148,2009-01-28,09:38:53
37.416242,110.771904,0,2502,39841.4020601852,2009-01-28,09:38:58
37.416248,110.771901,0,2502,39841.4021180556,2009-01-28,09:39:03
37.416248,110.771901,0,2502,39841.4021527778,2009-01-28,09:39:06
37.416241,110.771898,0,2502,39841.4021759259,2009-01-28,09:39:08
37.41624,110.771888,0,2502,39841.4022337963,2009-01-28,09:39:13
37.416254,110.771877,0,2502,39841.4022916667,2009-01-28,09:39:18
37.416254,110.771877,0,2502,39841.4023263889,2009-01-28,09:39:21
37.416246,110.771875,0,2502,39841.402349537,2009-01-28,09:39:23
37.416241,110.771893,0,2502,39841.4024074074,2009-01-28,09:39:28
37.416246,110.771888,0,2502,39841.4024652778,2009-01-28,09:39:33
37.416246,110.771888,0,2502,39841.4025,2009-01-28,09:39:36
37.416248,110.771884,0,2502,39841.4025231482,2009-01-28,09:39:38
37.416248,110.771875,0,2502,39841.4025810185,2009-01-28,09:39:43
37.416246,110.771875,0,2502,39841.4026388889,2009-01-28,09:39:48
37.416251,110.771871,0,2502,39841.4026967593,2009-01-28,09:39:53
37.416251,110.771871,0,2502,39841.4027314815,2009-01-28,09:39:56
37.416253,110.771866,0,2502,39841.4027546296,2009-01-28,09:39:58
37.416244,110.771836,0,2502,39841.4028125,2009-01-28,09:40:03
37.416231,110.771813,0,2501,39841.4028703704,2009-01-28,09:40:08
37.416241,110.771807,0,2501,39841.4029282407,2009-01-28,09:40:13
37.416244,110.77181,0,2501,39841.4029861111,2009-01-28,09:40:18
37.416243,110.771812,0,2501,39841.4030439815,2009-01-28,09:40:23
37.416243,110.771812,0,2501,39841.4030787037,2009-01-28,09:40:26
37.416241,110.771807,0,2501,39841.4031018519,2009-01-28,09:40:28
37.416231,110.771823,0,2502,39841.4031597222,2009-01-28,09:40:33
37.416288,110.771859,0,2502,39841.4032060185,2009-01-28,09:40:37
37.416336,110.771882,0,2503,39841.4032638889,2009-01-28,09:40:42
37.416379,110.771905,0,2502,39841.4033101852,2009-01-28,09:40:46
37.416423,110.771917,0,2502,39841.4033564815,2009-01-28,09:40:50
37.416395,110.771981,0,2504,39841.4034027778,2009-01-28,09:40:54
37.4164,110.772028,0,2509,39841.4034606481,2009-01-28,09:40:59
37.416398,110.772004,0,2510,39841.4035185185,2009-01-28,09:41:04
37.416428,110.771993,0,2514,39841.4035763889,2009-01-28,09:41:09
37.41645,110.771947,0,2514,39841.4036342593,2009-01-28,09:41:14
37.416461,110.771915,0,2513,39841.4036921296,2009-01-28,09:41:19
37.416468,110.771896,0,2514,39841.40375,2009-01-28,09:41:24
37.416499,110.771863,0,2515,39841.4038078704,2009-01-28,09:41:29
37.416513,110.771823,0,2517,39841.4038657407,2009-01-28,09:41:34
37.416512,110.771841,0,2518,39841.4039236111,2009-01-28,09:41:39
37.416493,110.771833,0,2519,39841.4039814815,2009-01-28,09:41:44
37.416493,110.771833,0,2519,39841.4040162037,2009-01-28,09:41:47
37.416496,110.771831,0,2522,39841.4040393519,2009-01-28,09:41:49
37.416485,110.771846,0,2525,39841.4040972222,2009-01-28,09:41:54
37.41648,110.771827,0,2527,39841.4041550926,2009-01-28,09:41:59
37.416462,110.771827,0,2528,39841.404212963,2009-01-28,09:42:04
37.416456,110.771815,0,2529,39841.4042708333,2009-01-28,09:42:09
37.416446,110.771817,0,2529,39841.4043287037,2009-01-28,09:42:14
37.416449,110.771827,0,2529,39841.4043865741,2009-01-28,09:42:19
37.416458,110.771835,0,2529,39841.4044444444,2009-01-28,09:42:24
37.416458,110.771835,0,2529,39841.4044791667,2009-01-28,09:42:27
37.416455,110.771838,0,2528,39841.4045023148,2009-01-28,09:42:29
37.416451,110.771815,0,2528,39841.4045601852,2009-01-28,09:42:34
37.416466,110.771761,0,2529,39841.4046180556,2009-01-28,09:42:39
37.416437,110.771739,0,2528,39841.4046759259,2009-01-28,09:42:44
37.41644,110.771744,0,2526,39841.4047337963,2009-01-28,09:42:49
37.41644,110.771744,0,2526,39841.4047685185,2009-01-28,09:42:52
37.416433,110.771745,0,2526,39841.4047916667,2009-01-28,09:42:54
37.41643,110.771771,0,2525,39841.404849537,2009-01-28,09:42:59
37.41643,110.771771,0,2525,39841.4048842593,2009-01-28,09:43:02
37.416436,110.771771,0,2525,39841.4049074074,2009-01-28,09:43:04
37.416432,110.771828,0,2527,39841.4049537037,2009-01-28,09:43:08
37.416424,110.771843,0,2527,39841.4050115741,2009-01-28,09:43:13
37.416426,110.771834,0,2528,39841.4050694444,2009-01-28,09:43:18
37.416426,110.771834,0,2528,39841.4051041667,2009-01-28,09:43:21
37.416424,110.771842,0,2528,39841.4051273148,2009-01-28,09:43:23
37.416414,110.771878,0,2527,39841.4051851852,2009-01-28,09:43:28
37.416178,110.771952,0,2528,39841.4078935185,2009-01-28,09:47:22
37.416138,110.771956,0,2524,39841.4079513889,2009-01-28,09:47:27
37.416125,110.771969,0,2523,39841.4080092593,2009-01-28,09:47:32
37.416125,110.771969,0,2523,39841.4080439815,2009-01-28,09:47:35
37.416124,110.771967,0,2523,39841.4080671296,2009-01-28,09:47:37
37.416104,110.771964,0,2519,39841.408125,2009-01-28,09:47:42
37.416104,110.771964,0,2519,39841.4081597222,2009-01-28,09:47:45
37.416099,110.771957,0,2517,39841.4081828704,2009-01-28,09:47:47
37.416111,110.771953,0,2515,39841.4082407407,2009-01-28,09:47:52
37.416112,110.771952,0,2516,39841.4082986111,2009-01-28,09:47:57
37.416111,110.771952,0,2516,39841.4083564815,2009-01-28,09:48:02
37.416116,110.771958,0,2515,39841.4084143518,2009-01-28,09:48:07
37.416116,110.771958,0,2515,39841.4084490741,2009-01-28,09:48:10
37.416116,110.771959,0,2515,39841.4084722222,2009-01-28,09:48:12
37.416101,110.771936,0,2514,39841.4085300926,2009-01-28,09:48:17
37.416108,110.771881,0,2516,39841.408587963,2009-01-28,09:48:22
37.416111,110.771864,0,2515,39841.4086458333,2009-01-28,09:48:27
37.416104,110.771853,0,2515,39841.4087037037,2009-01-28,09:48:32
37.416104,110.771853,0,2515,39841.4087384259,2009-01-28,09:48:35
37.416109,110.771847,0,2514,39841.4087615741,2009-01-28,09:48:37
37.416123,110.771855,0,2514,39841.4088194444,2009-01-28,09:48:42
37.416139,110.771897,0,2515,39841.4088773148,2009-01-28,09:48:47
37.416144,110.771898,0,2516,39841.4089351852,2009-01-28,09:48:52
37.416144,110.771898,0,2516,39841.4089699074,2009-01-28,09:48:55
37.416144,110.771898,0,2517,39841.4089930556,2009-01-28,09:48:57
37.416148,110.771931,0,2517,39841.4090509259,2009-01-28,09:49:02
37.416142,110.771945,0,2516,39841.4091087963,2009-01-28,09:49:07
37.416165,110.771939,0,2515,39841.4091666667,2009-01-28,09:49:12
37.416215,110.77196,0,2514,39841.409224537,2009-01-28,09:49:17
37.416259,110.771948,0,2514,39841.4092592593,2009-01-28,09:49:20
37.416313,110.771957,0,2513,39841.4093055556,2009-01-28,09:49:24
37.41636,110.771981,0,2511,39841.4093518518,2009-01-28,09:49:28
37.416397,110.772027,0,2510,39841.4093981481,2009-01-28,09:49:32
37.416389,110.772056,0,2508,39841.4094560185,2009-01-28,09:49:37
37.416387,110.772031,0,2507,39841.4095138889,2009-01-28,09:49:42
37.416386,110.772035,0,2507,39841.4095717593,2009-01-28,09:49:47
37.416384,110.772038,0,2507,39841.4096296296,2009-01-28,09:49:52
37.416387,110.772032,0,2507,39841.4096875,2009-01-28,09:49:57
37.416387,110.772032,0,2507,39841.4097222222,2009-01-28,09:50:00
37.416379,110.772029,0,2507,39841.4097453704,2009-01-28,09:50:02
37.416363,110.772024,0,2509,39841.4098032407,2009-01-28,09:50:07
37.41636,110.771981,0,2510,39841.4098611111,2009-01-28,09:50:12
37.416341,110.771991,0,2511,39841.4099189815,2009-01-28,09:50:17
37.41635,110.771973,0,2513,39841.4099768519,2009-01-28,09:50:22
37.416374,110.771966,0,2514,39841.4100347222,2009-01-28,09:50:27
37.416377,110.771972,0,2514,39841.4100925926,2009-01-28,09:50:32
37.416373,110.771973,0,2514,39841.410150463,2009-01-28,09:50:37
37.41637,110.771976,0,2514,39841.4102083333,2009-01-28,09:50:42
37.41637,110.771973,0,2514,39841.4102662037,2009-01-28,09:50:47
37.416377,110.771974,0,2514,39841.4103240741,2009-01-28,09:50:52
37.416384,110.771972,0,2514,39841.4103819444,2009-01-28,09:50:57
37.416389,110.771972,0,2514,39841.4104398148,2009-01-28,09:51:02
37.416393,110.771978,0,2514,39841.4104976852,2009-01-28,09:51:07
37.416393,110.771984,0,2514,39841.4105555556,2009-01-28,09:51:12
37.41639,110.771987,0,2514,39841.4106134259,2009-01-28,09:51:17
37.416483,110.771672,0,2521,39841.4601736111,2009-01-28,11:02:39
37.416513,110.771657,0,2521,39841.4602314815,2009-01-28,11:02:44
37.416516,110.771646,0,2520,39841.4602893519,2009-01-28,11:02:49
37.416496,110.771624,0,2520,39841.4603472222,2009-01-28,11:02:54
37.41648,110.771615,0,2520,39841.4604050926,2009-01-28,11:02:59
37.416482,110.771606,0,2519,39841.460462963,2009-01-28,11:03:04
37.416482,110.771606,0,2519,39841.4604976852,2009-01-28,11:03:07
37.41649,110.771598,0,2519,39841.4605208333,2009-01-28,11:03:09
37.416476,110.771656,0,2518,39841.4605439815,2009-01-28,11:03:11
37.416481,110.771766,0,2518,39841.4606018519,2009-01-28,11:03:16
37.416485,110.771829,0,2515,39841.4606597222,2009-01-28,11:03:21
37.416466,110.771898,0,2515,39841.4606944444,2009-01-28,11:03:24
37.416449,110.771957,0,2515,39841.4607523148,2009-01-28,11:03:29
37.416438,110.772003,0,2515,39841.4608101852,2009-01-28,11:03:34
37.416434,110.77202,0,2514,39841.4608680556,2009-01-28,11:03:39
37.416402,110.772042,0,2515,39841.4609259259,2009-01-28,11:03:44
37.416399,110.772066,0,2515,39841.4609837963,2009-01-28,11:03:49
37.416402,110.772091,0,2515,39841.4610416667,2009-01-28,11:03:54
37.416402,110.772091,0,2515,39841.4610763889,2009-01-28,11:03:57
37.416406,110.772095,0,2516,39841.461099537,2009-01-28,11:03:59
37.416416,110.772102,0,2516,39841.4611574074,2009-01-28,11:04:04
37.416421,110.772092,0,2517,39841.4612152778,2009-01-28,11:04:09
37.416421,110.772102,0,2517,39841.4612731481,2009-01-28,11:04:14
37.416439,110.7721,0,2518,39841.4613310185,2009-01-28,11:04:19
37.416432,110.772088,0,2518,39841.4613888889,2009-01-28,11:04:24
37.416415,110.772088,0,2519,39841.4614467593,2009-01-28,11:04:29
37.416412,110.772103,0,2519,39841.4615046296,2009-01-28,11:04:34
37.416425,110.772119,0,2519,39841.4615625,2009-01-28,11:04:39
37.416429,110.772087,0,2519,39841.4616203704,2009-01-28,11:04:44
37.416424,110.772072,0,2519,39841.4616782407,2009-01-28,11:04:49
37.416424,110.772072,0,2519,39841.461712963,2009-01-28,11:04:52
37.416418,110.772068,0,2519,39841.4617361111,2009-01-28,11:04:54
37.416423,110.772058,0,2519,39841.4617939815,2009-01-28,11:04:59
37.416435,110.772028,0,2519,39841.4618518518,2009-01-28,11:05:04
37.416432,110.772,0,2519,39841.4619097222,2009-01-28,11:05:09
37.416436,110.771954,0,2519,39841.4619675926,2009-01-28,11:05:14
37.416426,110.771955,0,2520,39841.462025463,2009-01-28,11:05:19
37.416426,110.771935,0,2520,39841.4620833333,2009-01-28,11:05:24
37.416426,110.771935,0,2520,39841.4621180556,2009-01-28,11:05:27
37.416423,110.771934,0,2520,39841.4621412037,2009-01-28,11:05:29
37.41642,110.771943,0,2520,39841.4621990741,2009-01-28,11:05:34
37.4164,110.771935,0,2521,39841.4622569444,2009-01-28,11:05:39
37.416402,110.771944,0,2521,39841.4623148148,2009-01-28,11:05:44
37.416426,110.771957,0,2520,39841.4623726852,2009-01-28,11:05:49
37.416426,110.771957,0,2520,39841.4624074074,2009-01-28,11:05:52
37.416426,110.771957,0,2520,39841.4624305556,2009-01-28,11:05:54
37.416423,110.771999,0,2520,39841.4624884259,2009-01-28,11:05:59
37.416441,110.77203,0,2520,39841.4625462963,2009-01-28,11:06:04
37.416438,110.772008,0,2520,39841.4626041667,2009-01-28,11:06:09
37.416438,110.772008,0,2520,39841.4626388889,2009-01-28,11:06:12
37.416434,110.772001,0,2520,39841.462662037,2009-01-28,11:06:14
37.416418,110.772004,0,2520,39841.4627199074,2009-01-28,11:06:19
37.416405,110.772009,0,2520,39841.4627777778,2009-01-28,11:06:24
37.416412,110.771971,0,2521,39841.4628356481,2009-01-28,11:06:29
37.416425,110.771961,0,2521,39841.4628935185,2009-01-28,11:06:34
37.41642,110.771918,0,2521,39841.4629513889,2009-01-28,11:06:39
37.416398,110.771904,0,2521,39841.4630092593,2009-01-28,11:06:44
37.416417,110.771926,0,2521,39841.4630671296,2009-01-28,11:06:49
37.416417,110.771955,0,2521,39841.463125,2009-01-28,11:06:54
37.416417,110.771955,0,2521,39841.4631597222,2009-01-28,11:06:57
37.416421,110.771963,0,2520,39841.4631828704,2009-01-28,11:06:59
37.416437,110.771961,0,2520,39841.4632407407,2009-01-28,11:07:04
37.416448,110.771928,0,2520,39841.4632986111,2009-01-28,11:07:09
37.41644,110.771918,0,2520,39841.4633564815,2009-01-28,11:07:14
37.41644,110.771918,0,2520,39841.4633912037,2009-01-28,11:07:17
37.416442,110.771917,0,2520,39841.4634143518,2009-01-28,11:07:19
37.416425,110.77193,0,2521,39841.4634722222,2009-01-28,11:07:24
37.416422,110.771962,0,2521,39841.4635300926,2009-01-28,11:07:29
37.416438,110.771983,0,2521,39841.463587963,2009-01-28,11:07:34
37.416416,110.771998,0,2521,39841.4636458333,2009-01-28,11:07:39
37.416421,110.772009,0,2521,39841.4637037037,2009-01-28,11:07:44
37.416455,110.771977,0,2520,39841.4637615741,2009-01-28,11:07:49
37.416434,110.771982,0,2520,39841.4638194444,2009-01-28,11:07:54
37.416434,110.771982,0,2520,39841.4638541667,2009-01-28,11:07:57
37.416439,110.771977,0,2520,39841.4638773148,2009-01-28,11:07:59
37.416452,110.771979,0,2520,39841.4639351852,2009-01-28,11:08:04
37.416452,110.771979,0,2520,39841.4639699074,2009-01-28,11:08:07
37.41645,110.771977,0,2520,39841.4639930556,2009-01-28,11:08:09
37.41646,110.771991,0,2520,39841.4640509259,2009-01-28,11:08:14
37.416438,110.772001,0,2520,39841.4641087963,2009-01-28,11:08:19
37.416429,110.772015,0,2520,39841.4641666667,2009-01-28,11:08:24
37.416439,110.772005,0,2520,39841.464224537,2009-01-28,11:08:29
37.416426,110.772011,0,2520,39841.4642824074,2009-01-28,11:08:34
37.416431,110.77202,0,2520,39841.4643402778,2009-01-28,11:08:39
37.41643,110.772033,0,2520,39841.4643981481,2009-01-28,11:08:44
37.41643,110.772033,0,2520,39841.4644328704,2009-01-28,11:08:47
37.416428,110.772032,0,2519,39841.4644560185,2009-01-28,11:08:49
37.416415,110.771988,0,2519,39841.4645138889,2009-01-28,11:08:54
37.416412,110.771976,0,2519,39841.4645717593,2009-01-28,11:08:59
37.41641,110.771964,0,2519,39841.4646296296,2009-01-28,11:09:04
37.416412,110.771958,0,2520,39841.4646875,2009-01-28,11:09:09
37.416412,110.771958,0,2520,39841.4647222222,2009-01-28,11:09:12
37.41642,110.771951,0,2519,39841.4647453704,2009-01-28,11:09:14
37.416417,110.771929,0,2519,39841.4648032407,2009-01-28,11:09:19
37.416411,110.771929,0,2519,39841.4648611111,2009-01-28,11:09:24
37.416409,110.771922,0,2519,39841.4649189815,2009-01-28,11:09:29
37.416413,110.771918,0,2519,39841.4649768519,2009-01-28,11:09:34
37.416413,110.771913,0,2519,39841.4650347222,2009-01-28,11:09:39
37.416413,110.77191,0,2519,39841.4650925926,2009-01-28,11:09:44
37.416408,110.771903,0,2519,39841.465150463,2009-01-28,11:09:49
37.416408,110.771903,0,2519,39841.4651851852,2009-01-28,11:09:52
37.416406,110.771899,0,2519,39841.4652083333,2009-01-28,11:09:54
37.416408,110.771889,0,2519,39841.4652662037,2009-01-28,11:09:59
37.416416,110.771844,0,2518,39841.4653240741,2009-01-28,11:10:04
37.416416,110.771834,0,2518,39841.4653819444,2009-01-28,11:10:09
37.416416,110.771834,0,2518,39841.4654166667,2009-01-28,11:10:12
37.416412,110.77183,0,2518,39841.4654398148,2009-01-28,11:10:14
37.416418,110.771864,0,2518,39841.4654976852,2009-01-28,11:10:19
37.416433,110.771845,0,2517,39841.4655555556,2009-01-28,11:10:24
37.416438,110.771834,0,2517,39841.4656134259,2009-01-28,11:10:29
37.416438,110.771834,0,2517,39841.4656481481,2009-01-28,11:10:32
37.416436,110.771832,0,2517,39841.4656712963,2009-01-28,11:10:34
37.416421,110.771849,0,2517,39841.4657291667,2009-01-28,11:10:39
37.416421,110.771849,0,2517,39841.4657638889,2009-01-28,11:10:42
37.416418,110.771856,0,2517,39841.465787037,2009-01-28,11:10:44
37.416426,110.771843,0,2517,39841.4658449074,2009-01-28,11:10:49
37.416417,110.771832,0,2517,39841.4659027778,2009-01-28,11:10:54
37.416413,110.771826,0,2517,39841.4659606481,2009-01-28,11:10:59
37.416413,110.771826,0,2517,39841.4659953704,2009-01-28,11:11:02
37.416413,110.771826,0,2517,39841.4660185185,2009-01-28,11:11:04
37.416413,110.77184,0,2517,39841.4660763889,2009-01-28,11:11:09
37.416413,110.77184,0,2517,39841.4661111111,2009-01-28,11:11:12
37.416409,110.771834,0,2516,39841.4661342593,2009-01-28,11:11:14
37.416415,110.771845,0,2516,39841.4661921296,2009-01-28,11:11:19
37.416415,110.771845,0,2516,39841.4662268519,2009-01-28,11:11:22
37.416416,110.771839,0,2516,39841.46625,2009-01-28,11:11:24
37.416441,110.771829,0,2516,39841.4663078704,2009-01-28,11:11:29
37.416441,110.771829,0,2516,39841.4663425926,2009-01-28,11:11:32
37.416443,110.771833,0,2515,39841.4663657407,2009-01-28,11:11:34
37.416448,110.771845,0,2515,39841.4664236111,2009-01-28,11:11:39
37.416442,110.77188,0,2515,39841.4664814815,2009-01-28,11:11:44
37.41644,110.771912,0,2515,39841.4665393519,2009-01-28,11:11:49
37.416453,110.77191,0,2515,39841.4665972222,2009-01-28,11:11:54
37.416431,110.771932,0,2516,39841.4666550926,2009-01-28,11:11:59
37.416431,110.771932,0,2516,39841.4666898148,2009-01-28,11:12:02
37.416424,110.771934,0,2516,39841.466712963,2009-01-28,11:12:04
37.416409,110.771932,0,2517,39841.4667708333,2009-01-28,11:12:09
37.416406,110.771932,0,2517,39841.4668287037,2009-01-28,11:12:14
37.416406,110.771932,0,2517,39841.4668634259,2009-01-28,11:12:17
37.416411,110.771938,0,2518,39841.4668865741,2009-01-28,11:12:19
37.416412,110.771918,0,2518,39841.4669444444,2009-01-28,11:12:24
37.416412,110.771918,0,2518,39841.4669791667,2009-01-28,11:12:27
37.416412,110.771922,0,2518,39841.4670023148,2009-01-28,11:12:29
37.416435,110.771931,0,2518,39841.4670601852,2009-01-28,11:12:34
37.416436,110.771942,0,2518,39841.4671180556,2009-01-28,11:12:39
37.416433,110.771939,0,2518,39841.4671759259,2009-01-28,11:12:44
37.416433,110.771939,0,2518,39841.4672106481,2009-01-28,11:12:47
37.416434,110.771938,0,2518,39841.4672337963,2009-01-28,11:12:49
37.416422,110.77197,0,2520,39841.4672916667,2009-01-28,11:12:54
37.416422,110.77197,0,2520,39841.4673263889,2009-01-28,11:12:57
37.416415,110.771978,0,2521,39841.467349537,2009-01-28,11:12:59
37.416419,110.771964,0,2521,39841.4674074074,2009-01-28,11:13:04
37.416402,110.771981,0,2521,39841.4674652778,2009-01-28,11:13:09
37.416397,110.771999,0,2521,39841.4675231481,2009-01-28,11:13:14
37.416421,110.771966,0,2521,39841.4675810185,2009-01-28,11:13:19
37.416439,110.771964,0,2521,39841.4676388889,2009-01-28,11:13:24
37.416445,110.77198,0,2520,39841.4676967593,2009-01-28,11:13:29
37.416443,110.77196,0,2521,39841.4677546296,2009-01-28,11:13:34
37.41644,110.771964,0,2521,39841.4678125,2009-01-28,11:13:39
37.41644,110.771964,0,2521,39841.4678472222,2009-01-28,11:13:42
37.416443,110.771971,0,2521,39841.4678703704,2009-01-28,11:13:44
37.416447,110.771984,0,2521,39841.4679282407,2009-01-28,11:13:49
37.41644,110.771988,0,2521,39841.4679861111,2009-01-28,11:13:54
37.41644,110.771988,0,2521,39841.4680208333,2009-01-28,11:13:57
37.416434,110.771987,0,2522,39841.4680439815,2009-01-28,11:13:59
37.416432,110.771978,0,2522,39841.4681018519,2009-01-28,11:14:04
37.416427,110.771951,0,2521,39841.4681597222,2009-01-28,11:14:09
37.416418,110.771945,0,2521,39841.4682175926,2009-01-28,11:14:14
37.416425,110.771943,0,2522,39841.468275463,2009-01-28,11:14:19
37.416425,110.771943,0,2522,39841.4683101852,2009-01-28,11:14:22
37.416426,110.771945,0,2522,39841.4683333333,2009-01-28,11:14:24
37.416425,110.771977,0,2523,39841.4683912037,2009-01-28,11:14:29
37.416425,110.771977,0,2523,39841.4684259259,2009-01-28,11:14:32
37.416425,110.771974,0,2522,39841.4684490741,2009-01-28,11:14:34
37.416451,110.771971,0,2523,39841.4685069444,2009-01-28,11:14:39
37.416451,110.771971,0,2523,39841.4685416667,2009-01-28,11:14:42
37.416459,110.771966,0,2522,39841.4685648148,2009-01-28,11:14:44
37.416486,110.771973,0,2521,39841.4686226852,2009-01-28,11:14:49
37.416518,110.771953,0,2519,39841.4686805556,2009-01-28,11:14:54
37.416521,110.771934,0,2518,39841.4687384259,2009-01-28,11:14:59
37.416515,110.77196,0,2516,39841.4687962963,2009-01-28,11:15:04
37.416515,110.77196,0,2516,39841.4688310185,2009-01-28,11:15:07
37.416507,110.771967,0,2514,39841.4688541667,2009-01-28,11:15:09
37.41652,110.771953,0,2513,39841.468912037,2009-01-28,11:15:14
37.416502,110.771935,0,2512,39841.4689699074,2009-01-28,11:15:19
37.416505,110.771934,0,2512,39841.4690277778,2009-01-28,11:15:24
37.416505,110.771934,0,2512,39841.4690625,2009-01-28,11:15:27
37.416506,110.771931,0,2512,39841.4690856481,2009-01-28,11:15:29
37.416493,110.771926,0,2513,39841.4691435185,2009-01-28,11:15:34
37.416467,110.771926,0,2514,39841.4692013889,2009-01-28,11:15:39
37.416466,110.771937,0,2515,39841.4692592593,2009-01-28,11:15:44
37.416448,110.771934,0,2515,39841.4693171296,2009-01-28,11:15:49
37.416435,110.771942,0,2515,39841.469375,2009-01-28,11:15:54
37.416438,110.771951,0,2515,39841.4694328704,2009-01-28,11:15:59
37.416444,110.771934,0,2513,39841.4694907407,2009-01-28,11:16:04
37.41645,110.771947,0,2512,39841.4695486111,2009-01-28,11:16:09
37.416458,110.771965,0,2512,39841.4696064815,2009-01-28,11:16:14
37.416443,110.771955,0,2513,39841.4696643518,2009-01-28,11:16:19
37.416443,110.771964,0,2514,39841.4697222222,2009-01-28,11:16:24
37.416443,110.771957,0,2515,39841.4697800926,2009-01-28,11:16:29
37.416446,110.771955,0,2515,39841.469837963,2009-01-28,11:16:34
37.416449,110.771955,0,2515,39841.4698958333,2009-01-28,11:16:39
37.416449,110.771949,0,2515,39841.4699537037,2009-01-28,11:16:44
37.416449,110.771949,0,2515,39841.4699884259,2009-01-28,11:16:47
37.416445,110.771954,0,2516,39841.4700115741,2009-01-28,11:16:49
37.416446,110.771921,0,2517,39841.4700694444,2009-01-28,11:16:54
37.41643,110.771909,0,2517,39841.4701273148,2009-01-28,11:16:59
37.41642,110.771925,0,2517,39841.4701851852,2009-01-28,11:17:04
37.416417,110.771927,0,2517,39841.4702430556,2009-01-28,11:17:09
37.416412,110.771923,0,2517,39841.4703009259,2009-01-28,11:17:14
37.416409,110.77192,0,2517,39841.4703587963,2009-01-28,11:17:19
37.41641,110.771923,0,2517,39841.4704166667,2009-01-28,11:17:24
37.416407,110.771927,0,2517,39841.470474537,2009-01-28,11:17:29
37.416405,110.77192,0,2518,39841.4705324074,2009-01-28,11:17:34
37.416406,110.771913,0,2518,39841.4705902778,2009-01-28,11:17:39
37.416409,110.771916,0,2518,39841.4706481481,2009-01-28,11:17:44
37.416403,110.77192,0,2518,39841.4707060185,2009-01-28,11:17:49
37.416403,110.77192,0,2518,39841.4707407407,2009-01-28,11:17:52
37.4164,110.771924,0,2518,39841.4707638889,2009-01-28,11:17:54
37.416397,110.771933,0,2518,39841.4708217593,2009-01-28,11:17:59
37.416399,110.771938,0,2518,39841.4708796296,2009-01-28,11:18:04
37.416399,110.771938,0,2518,39841.4709143518,2009-01-28,11:18:07
37.416399,110.771945,0,2518,39841.4709375,2009-01-28,11:18:09
37.41639,110.771965,0,2518,39841.4709953704,2009-01-28,11:18:14
37.416389,110.771972,0,2517,39841.4710532407,2009-01-28,11:18:19
37.416389,110.771972,0,2517,39841.471087963,2009-01-28,11:18:22
37.41639,110.77198,0,2517,39841.4711111111,2009-01-28,11:18:24
37.416389,110.771997,0,2518,39841.4711689815,2009-01-28,11:18:29
37.416389,110.771997,0,2518,39841.4712037037,2009-01-28,11:18:32
37.416388,110.771994,0,2518,39841.4712268518,2009-01-28,11:18:34
37.416393,110.771985,0,2518,39841.4712847222,2009-01-28,11:18:39
37.416394,110.771935,0,2517,39841.4713425926,2009-01-28,11:18:44
37.416408,110.771926,0,2517,39841.471400463,2009-01-28,11:18:49
37.416425,110.771896,0,2517,39841.4714583333,2009-01-28,11:18:54
37.416413,110.771916,0,2516,39841.4715162037,2009-01-28,11:18:59
37.41642,110.771928,0,2515,39841.4715740741,2009-01-28,11:19:04
37.41643,110.77191,0,2514,39841.4716319444,2009-01-28,11:19:09
37.416447,110.77193,0,2513,39841.4716898148,2009-01-28,11:19:14
37.416463,110.771926,0,2513,39841.4717476852,2009-01-28,11:19:19
37.416448,110.771944,0,2513,39841.4718055556,2009-01-28,11:19:24
37.416442,110.771963,0,2513,39841.4718634259,2009-01-28,11:19:29
37.416433,110.771962,0,2513,39841.4719212963,2009-01-28,11:19:34
37.416431,110.77195,0,2513,39841.4719791667,2009-01-28,11:19:39
37.416436,110.771941,0,2513,39841.472037037,2009-01-28,11:19:44
37.416436,110.771941,0,2513,39841.4720717593,2009-01-28,11:19:47
37.41643,110.771941,0,2513,39841.4720949074,2009-01-28,11:19:49
37.416431,110.771919,0,2513,39841.4721527778,2009-01-28,11:19:54
37.416456,110.771884,0,2513,39841.4722106481,2009-01-28,11:19:59
37.416469,110.771873,0,2513,39841.4722685185,2009-01-28,11:20:04
37.416464,110.771887,0,2512,39841.4723263889,2009-01-28,11:20:09
37.416452,110.771899,0,2512,39841.4723842593,2009-01-28,11:20:14
37.416452,110.771899,0,2512,39841.4724189815,2009-01-28,11:20:17
37.416446,110.771904,0,2512,39841.4724421296,2009-01-28,11:20:19
37.416429,110.771933,0,2512,39841.4725,2009-01-28,11:20:24
37.416435,110.771939,0,2512,39841.4725578704,2009-01-28,11:20:29
37.41644,110.771938,0,2512,39841.4726157407,2009-01-28,11:20:34
37.416445,110.771931,0,2512,39841.4726736111,2009-01-28,11:20:39
37.416449,110.771924,0,2512,39841.4727314815,2009-01-28,11:20:44
37.416453,110.771919,0,2512,39841.4727893519,2009-01-28,11:20:49
37.416453,110.771919,0,2512,39841.4728240741,2009-01-28,11:20:52
37.416452,110.771922,0,2512,39841.4728472222,2009-01-28,11:20:54
37.416453,110.771896,0,2513,39841.4729050926,2009-01-28,11:20:59
37.416457,110.77189,0,2513,39841.472962963,2009-01-28,11:21:04
37.416457,110.77189,0,2513,39841.4729976852,2009-01-28,11:21:07
37.416459,110.771885,0,2513,39841.4730208333,2009-01-28,11:21:09
37.416458,110.771909,0,2512,39841.4730787037,2009-01-28,11:21:14
37.416455,110.771895,0,2512,39841.4731365741,2009-01-28,11:21:19
37.416453,110.771904,0,2512,39841.4731944444,2009-01-28,11:21:24
37.416456,110.771908,0,2512,39841.4732523148,2009-01-28,11:21:29
37.416457,110.771904,0,2512,39841.4733101852,2009-01-28,11:21:34
37.416458,110.771898,0,2512,39841.4733680556,2009-01-28,11:21:39
37.416452,110.771894,0,2512,39841.4734259259,2009-01-28,11:21:44
37.416452,110.771889,0,2512,39841.4734837963,2009-01-28,11:21:49
37.416451,110.771884,0,2513,39841.4735416667,2009-01-28,11:21:54
37.416451,110.771884,0,2513,39841.4735763889,2009-01-28,11:21:57
37.416445,110.771883,0,2513,39841.473599537,2009-01-28,11:21:59
37.416442,110.771868,0,2513,39841.4736574074,2009-01-28,11:22:04
37.416436,110.771891,0,2513,39841.4737152778,2009-01-28,11:22:09
37.416425,110.771911,0,2512,39841.4737731481,2009-01-28,11:22:14
37.416418,110.7719,0,2512,39841.4738310185,2009-01-28,11:22:19
37.416424,110.771913,0,2512,39841.4738888889,2009-01-28,11:22:24
37.416435,110.771914,0,2512,39841.4739467593,2009-01-28,11:22:29
37.416435,110.771914,0,2512,39841.4739814815,2009-01-28,11:22:32
37.41644,110.771911,0,2512,39841.4740046296,2009-01-28,11:22:34
37.416451,110.771908,0,2512,39841.4740625,2009-01-28,11:22:39
37.416451,110.771908,0,2512,39841.4740972222,2009-01-28,11:22:42
37.416456,110.771905,0,2512,39841.4741203704,2009-01-28,11:22:44
37.416454,110.771914,0,2512,39841.4741782407,2009-01-28,11:22:49
37.416451,110.771922,0,2512,39841.4742361111,2009-01-28,11:22:54
37.416459,110.771922,0,2513,39841.4742939815,2009-01-28,11:22:59
37.416459,110.771922,0,2513,39841.4743287037,2009-01-28,11:23:02
37.416452,110.771917,0,2513,39841.4743518519,2009-01-28,11:23:04
37.416453,110.771908,0,2513,39841.4744097222,2009-01-28,11:23:09
37.416452,110.771894,0,2513,39841.4744675926,2009-01-28,11:23:14
37.416468,110.771919,0,2513,39841.474525463,2009-01-28,11:23:19
37.416477,110.771917,0,2513,39841.4745833333,2009-01-28,11:23:24
37.416461,110.771944,0,2512,39841.4746412037,2009-01-28,11:23:29
37.416463,110.771955,0,2512,39841.4746990741,2009-01-28,11:23:34
37.416463,110.771955,0,2512,39841.4747337963,2009-01-28,11:23:37
37.416468,110.771952,0,2512,39841.4747569444,2009-01-28,11:23:39
37.416489,110.771915,0,2512,39841.4748148148,2009-01-28,11:23:44
37.416514,110.771909,0,2512,39841.4748726852,2009-01-28,11:23:49
37.416509,110.771894,0,2511,39841.4749305556,2009-01-28,11:23:54
37.416544,110.771867,0,2510,39841.4749884259,2009-01-28,11:23:59
37.416529,110.77189,0,2508,39841.4750462963,2009-01-28,11:24:04
37.416505,110.771905,0,2507,39841.4751041667,2009-01-28,11:24:09
37.416513,110.771902,0,2506,39841.475162037,2009-01-28,11:24:14
37.416513,110.771902,0,2506,39841.4751967593,2009-01-28,11:24:17
37.416512,110.771904,0,2505,39841.4752199074,2009-01-28,11:24:19
37.416503,110.771907,0,2505,39841.4752777778,2009-01-28,11:24:24
37.416491,110.771904,0,2506,39841.4753356481,2009-01-28,11:24:29
37.416467,110.771922,0,2507,39841.4753935185,2009-01-28,11:24:34
37.416469,110.771953,0,2506,39841.4754513889,2009-01-28,11:24:39
37.41645,110.771979,0,2506,39841.4755092593,2009-01-28,11:24:44
37.416452,110.771981,0,2506,39841.4755671296,2009-01-28,11:24:49
37.416445,110.771983,0,2506,39841.475625,2009-01-28,11:24:54
37.416445,110.771983,0,2506,39841.4756597222,2009-01-28,11:24:57
37.41644,110.77198,0,2506,39841.4756828704,2009-01-28,11:24:59
37.416438,110.771965,0,2506,39841.4757407407,2009-01-28,11:25:04
37.416446,110.771976,0,2506,39841.4757986111,2009-01-28,11:25:09
37.416437,110.77198,0,2506,39841.4758564815,2009-01-28,11:25:14
37.416432,110.771998,0,2507,39841.4759143519,2009-01-28,11:25:19
37.416423,110.772015,0,2507,39841.4759722222,2009-01-28,11:25:24
37.416422,110.771999,0,2508,39841.4760300926,2009-01-28,11:25:29
37.41641,110.771981,0,2509,39841.476087963,2009-01-28,11:25:34
37.416409,110.771992,0,2510,39841.4761458333,2009-01-28,11:25:39
37.416398,110.772004,0,2511,39841.4762037037,2009-01-28,11:25:44
37.416396,110.771982,0,2513,39841.4762615741,2009-01-28,11:25:49
37.416395,110.77196,0,2513,39841.4763194444,2009-01-28,11:25:54
37.416395,110.771987,0,2513,39841.4763773148,2009-01-28,11:25:59
37.416395,110.771987,0,2513,39841.476412037,2009-01-28,11:26:02
37.416397,110.771987,0,2514,39841.4764351852,2009-01-28,11:26:04
37.416391,110.771957,0,2515,39841.4764930556,2009-01-28,11:26:09
37.416375,110.771964,0,2516,39841.4765509259,2009-01-28,11:26:14
37.416361,110.771942,0,2518,39841.4766087963,2009-01-28,11:26:19
37.416347,110.771924,0,2519,39841.4766666667,2009-01-28,11:26:24
37.416348,110.771938,0,2519,39841.476724537,2009-01-28,11:26:29
37.416361,110.771964,0,2519,39841.4767824074,2009-01-28,11:26:34
37.416361,110.771964,0,2519,39841.4768171296,2009-01-28,11:26:37
37.416365,110.771958,0,2520,39841.4768402778,2009-01-28,11:26:39
37.416398,110.771943,0,2521,39841.4768981481,2009-01-28,11:26:44
37.41642,110.771979,0,2521,39841.4769560185,2009-01-28,11:26:49
37.416422,110.771963,0,2519,39841.4770138889,2009-01-28,11:26:54
37.41643,110.771948,0,2517,39841.4770717593,2009-01-28,11:26:59
37.416429,110.771901,0,2514,39841.4771296296,2009-01-28,11:27:04
37.416432,110.771859,0,2512,39841.4771875,2009-01-28,11:27:09
37.416448,110.771852,0,2509,39841.4772453704,2009-01-28,11:27:14
37.416446,110.771831,0,2507,39841.4773032407,2009-01-28,11:27:19
37.416433,110.771838,0,2505,39841.4773611111,2009-01-28,11:27:24
37.416414,110.771835,0,2505,39841.4774189815,2009-01-28,11:27:29
37.416416,110.771854,0,2504,39841.4774768518,2009-01-28,11:27:34
37.416421,110.771868,0,2503,39841.4775347222,2009-01-28,11:27:39
37.416414,110.771851,0,2503,39841.4775925926,2009-01-28,11:27:44
37.416415,110.771805,0,2505,39841.477650463,2009-01-28,11:27:49
37.416403,110.771786,0,2505,39841.4777083333,2009-01-28,11:27:54
37.416412,110.771802,0,2505,39841.4777662037,2009-01-28,11:27:59
37.416414,110.771788,0,2506,39841.4778240741,2009-01-28,11:28:04
37.416453,110.771781,0,2506,39841.4778819444,2009-01-28,11:28:09
37.416456,110.771798,0,2505,39841.4779398148,2009-01-28,11:28:14
37.416451,110.771778,0,2505,39841.4779976852,2009-01-28,11:28:19
37.416442,110.771805,0,2503,39841.4780555556,2009-01-28,11:28:24
37.416461,110.771804,0,2503,39841.4781134259,2009-01-28,11:28:29
37.416474,110.771824,0,2502,39841.4781712963,2009-01-28,11:28:34
37.416493,110.771805,0,2503,39841.4782291667,2009-01-28,11:28:39
37.416481,110.771824,0,2503,39841.478287037,2009-01-28,11:28:44
37.41647,110.771829,0,2503,39841.4783449074,2009-01-28,11:28:49
37.416466,110.771846,0,2502,39841.4784027778,2009-01-28,11:28:54
37.416469,110.77184,0,2503,39841.4784606481,2009-01-28,11:28:59
37.416469,110.77184,0,2503,39841.4784953704,2009-01-28,11:29:02
37.416462,110.771836,0,2505,39841.4785185185,2009-01-28,11:29:04
37.416462,110.77182,0,2505,39841.4785763889,2009-01-28,11:29:09
37.41645,110.771809,0,2506,39841.4786342593,2009-01-28,11:29:14
37.416454,110.771829,0,2505,39841.4786921296,2009-01-28,11:29:19
37.416465,110.771836,0,2505,39841.47875,2009-01-28,11:29:24
37.41646,110.771824,0,2505,39841.4788078704,2009-01-28,11:29:29
37.416467,110.771833,0,2506,39841.4788657407,2009-01-28,11:29:34
37.416455,110.771825,0,2506,39841.4789236111,2009-01-28,11:29:39
37.416455,110.771825,0,2506,39841.4789583333,2009-01-28,11:29:42
37.416453,110.771819,0,2506,39841.4789814815,2009-01-28,11:29:44
37.416447,110.771852,0,2506,39841.4790393518,2009-01-28,11:29:49
37.416447,110.771852,0,2506,39841.4790740741,2009-01-28,11:29:52
37.416444,110.771845,0,2506,39841.4790972222,2009-01-28,11:29:54
37.416443,110.771856,0,2506,39841.4791550926,2009-01-28,11:29:59
37.416437,110.771854,0,2507,39841.479212963,2009-01-28,11:30:04
37.416444,110.771851,0,2507,39841.4792708333,2009-01-28,11:30:09
37.416444,110.771851,0,2507,39841.4793055556,2009-01-28,11:30:12
37.416445,110.771856,0,2508,39841.4793287037,2009-01-28,11:30:14
37.416443,110.771845,0,2508,39841.4793865741,2009-01-28,11:30:19
37.416448,110.771835,0,2508,39841.4794444444,2009-01-28,11:30:24
37.416453,110.771831,0,2508,39841.4795023148,2009-01-28,11:30:29
37.416451,110.771827,0,2508,39841.4795601852,2009-01-28,11:30:34
37.416451,110.771827,0,2508,39841.4795949074,2009-01-28,11:30:37
37.416453,110.771831,0,2508,39841.4796180556,2009-01-28,11:30:39
37.416461,110.771841,0,2508,39841.4796759259,2009-01-28,11:30:44
37.416466,110.771872,0,2508,39841.4797337963,2009-01-28,11:30:49
37.416466,110.771872,0,2508,39841.4797685185,2009-01-28,11:30:52
37.416474,110.771872,0,2508,39841.4797916667,2009-01-28,11:30:54
37.416469,110.771863,0,2508,39841.479849537,2009-01-28,11:30:59
37.416456,110.771863,0,2508,39841.4799074074,2009-01-28,11:31:04
37.416451,110.771878,0,2508,39841.4799652778,2009-01-28,11:31:09
37.416453,110.771878,0,2508,39841.4800231481,2009-01-28,11:31:14
37.416453,110.771878,0,2508,39841.4800578704,2009-01-28,11:31:17
37.416456,110.771882,0,2508,39841.4800810185,2009-01-28,11:31:19
37.416469,110.771821,0,2508,39841.4801273148,2009-01-28,11:31:23
37.416471,110.771848,0,2508,39841.4801851852,2009-01-28,11:31:28
37.416467,110.77182,0,2508,39841.4802430556,2009-01-28,11:31:33
37.416467,110.771809,0,2508,39841.4803009259,2009-01-28,11:31:38
37.41647,110.771805,0,2508,39841.4803587963,2009-01-28,11:31:43
37.416468,110.771812,0,2508,39841.4804166667,2009-01-28,11:31:48
37.416464,110.771816,0,2508,39841.480474537,2009-01-28,11:31:53
37.416465,110.771819,0,2508,39841.4805324074,2009-01-28,11:31:58
37.416465,110.771819,0,2508,39841.4805671296,2009-01-28,11:32:01
37.416472,110.77182,0,2508,39841.4805902778,2009-01-28,11:32:03
37.416469,110.771848,0,2508,39841.4806481482,2009-01-28,11:32:08
37.416475,110.771865,0,2508,39841.4807060185,2009-01-28,11:32:13
37.416484,110.771871,0,2508,39841.4807638889,2009-01-28,11:32:18
37.416513,110.771921,0,2508,39841.4808101852,2009-01-28,11:32:22
37.416528,110.771984,0,2508,39841.4808680556,2009-01-28,11:32:27
37.416545,110.771956,0,2508,39841.4809259259,2009-01-28,11:32:32
37.416522,110.771945,0,2508,39841.4809837963,2009-01-28,11:32:37
37.416522,110.771945,0,2508,39841.4810185185,2009-01-28,11:32:40
37.416517,110.771949,0,2508,39841.4810416667,2009-01-28,11:32:42
37.416494,110.771964,0,2508,39841.481099537,2009-01-28,11:32:47
37.416483,110.77199,0,2508,39841.4811574074,2009-01-28,11:32:52
37.41647,110.771972,0,2509,39841.4812152778,2009-01-28,11:32:57
37.41647,110.771972,0,2509,39841.48125,2009-01-28,11:33:00
37.416462,110.771965,0,2509,39841.4812731481,2009-01-28,11:33:02
37.416472,110.771974,0,2509,39841.4813310185,2009-01-28,11:33:07
37.416466,110.771969,0,2509,39841.4813888889,2009-01-28,11:33:12
37.41646,110.77197,0,2509,39841.4814467593,2009-01-28,11:33:17
37.416462,110.77197,0,2509,39841.4815046296,2009-01-28,11:33:22
37.416462,110.77197,0,2509,39841.4815393519,2009-01-28,11:33:25
37.416467,110.771976,0,2509,39841.4815625,2009-01-28,11:33:27
37.416464,110.771937,0,2509,39841.4816203704,2009-01-28,11:33:32
37.416466,110.771927,0,2509,39841.4816782407,2009-01-28,11:33:37
37.41647,110.771924,0,2510,39841.4817361111,2009-01-28,11:33:42
37.41647,110.771924,0,2510,39841.4817708333,2009-01-28,11:33:45
37.416475,110.77192,0,2510,39841.4817939815,2009-01-28,11:33:47
37.41649,110.771929,0,2510,39841.4818518519,2009-01-28,11:33:52
37.416505,110.771963,0,2510,39841.4819097222,2009-01-28,11:33:57
37.416508,110.771949,0,2510,39841.4819675926,2009-01-28,11:34:02
37.416507,110.771969,0,2509,39841.482025463,2009-01-28,11:34:07
37.416511,110.771958,0,2509,39841.4820833333,2009-01-28,11:34:12
37.416521,110.771929,0,2508,39841.4821412037,2009-01-28,11:34:17
37.416532,110.771935,0,2507,39841.4821990741,2009-01-28,11:34:22
37.416572,110.771947,0,2505,39841.4822569444,2009-01-28,11:34:27
37.416622,110.771971,0,2503,39841.4823148148,2009-01-28,11:34:32
37.416616,110.771919,0,2501,39841.4823726852,2009-01-28,11:34:37
37.416574,110.771907,0,2498,39841.4824305556,2009-01-28,11:34:42
37.416541,110.771922,0,2497,39841.4824884259,2009-01-28,11:34:47
37.416524,110.771877,0,2495,39841.4825462963,2009-01-28,11:34:52
37.416487,110.771868,0,2494,39841.4826041667,2009-01-28,11:34:57
37.416472,110.771833,0,2493,39841.482662037,2009-01-28,11:35:02
37.416461,110.771846,0,2492,39841.4827199074,2009-01-28,11:35:07
37.416451,110.77184,0,2491,39841.4827777778,2009-01-28,11:35:12
37.416464,110.771804,0,2492,39841.4828356481,2009-01-28,11:35:17
37.416486,110.771822,0,2491,39841.4828935185,2009-01-28,11:35:22
37.416482,110.771818,0,2491,39841.4829513889,2009-01-28,11:35:27
37.416482,110.771818,0,2491,39841.4829861111,2009-01-28,11:35:30
37.416474,110.771821,0,2491,39841.4830092593,2009-01-28,11:35:32
37.416454,110.771839,0,2492,39841.4830671296,2009-01-28,11:35:37
37.416454,110.771839,0,2492,39841.4831018519,2009-01-28,11:35:40
37.416453,110.771838,0,2493,39841.483125,2009-01-28,11:35:42
37.416474,110.771815,0,2494,39841.4831828704,2009-01-28,11:35:47
37.416479,110.771799,0,2495,39841.4832407407,2009-01-28,11:35:52
37.416474,110.771758,0,2496,39841.4832986111,2009-01-28,11:35:57
37.416478,110.771795,0,2496,39841.4833564815,2009-01-28,11:36:02
37.416478,110.771795,0,2496,39841.4833912037,2009-01-28,11:36:05
37.416483,110.771789,0,2496,39841.4834143519,2009-01-28,11:36:07
37.416499,110.771809,0,2497,39841.4834722222,2009-01-28,11:36:12
37.416528,110.771852,0,2499,39841.4835300926,2009-01-28,11:36:17
37.416554,110.771881,0,2501,39841.483587963,2009-01-28,11:36:22
37.416567,110.77194,0,2502,39841.4836226852,2009-01-28,11:36:25
37.416551,110.771947,0,2503,39841.4836805556,2009-01-28,11:36:30
37.416534,110.771908,0,2505,39841.4837384259,2009-01-28,11:36:35
37.416534,110.771908,0,2505,39841.4837731481,2009-01-28,11:36:38
37.416535,110.771915,0,2505,39841.4837962963,2009-01-28,11:36:40
37.416504,110.771918,0,2505,39841.4838541667,2009-01-28,11:36:45
37.416487,110.771888,0,2505,39841.483912037,2009-01-28,11:36:50
37.416467,110.771855,0,2505,39841.4839699074,2009-01-28,11:36:55
37.416447,110.771881,0,2505,39841.4840277778,2009-01-28,11:37:00
37.416447,110.771865,0,2505,39841.4840856481,2009-01-28,11:37:05
37.416457,110.771844,0,2506,39841.4841435185,2009-01-28,11:37:10
37.416457,110.771868,0,2507,39841.4842013889,2009-01-28,11:37:15
37.416466,110.771898,0,2507,39841.4842592593,2009-01-28,11:37:20
37.416455,110.771953,0,2507,39841.4843171296,2009-01-28,11:37:25
37.416457,110.771986,0,2507,39841.484375,2009-01-28,11:37:30
37.416459,110.771988,0,2507,39841.4844328704,2009-01-28,11:37:35
37.416459,110.771988,0,2507,39841.4844675926,2009-01-28,11:37:38
37.416462,110.771991,0,2508,39841.4844907407,2009-01-28,11:37:40
37.416457,110.771971,0,2509,39841.4845486111,2009-01-28,11:37:45
37.416471,110.771908,0,2509,39841.4846064815,2009-01-28,11:37:50
37.416482,110.77193,0,2508,39841.4846643518,2009-01-28,11:37:55
37.416495,110.771958,0,2508,39841.4847222222,2009-01-28,11:38:00
37.416505,110.77195,0,2508,39841.4847800926,2009-01-28,11:38:05
37.416506,110.77191,0,2508,39841.484837963,2009-01-28,11:38:10
37.416522,110.771935,0,2506,39841.4848958333,2009-01-28,11:38:15
37.416522,110.771914,0,2505,39841.4849537037,2009-01-28,11:38:20
37.416522,110.771914,0,2505,39841.4849884259,2009-01-28,11:38:23
37.41653,110.771912,0,2505,39841.4850115741,2009-01-28,11:38:25
37.416529,110.771887,0,2506,39841.4850694444,2009-01-28,11:38:30
37.416508,110.771887,0,2505,39841.4851273148,2009-01-28,11:38:35
37.416508,110.771887,0,2505,39841.485162037,2009-01-28,11:38:38
37.416503,110.771887,0,2505,39841.4851851852,2009-01-28,11:38:40
37.416493,110.771841,0,2506,39841.4852430556,2009-01-28,11:38:45
37.416474,110.771849,0,2508,39841.4853009259,2009-01-28,11:38:50
37.416451,110.771878,0,2508,39841.4853587963,2009-01-28,11:38:55
37.416453,110.771857,0,2509,39841.4854166667,2009-01-28,11:39:00
37.416478,110.771848,0,2508,39841.485474537,2009-01-28,11:39:05
37.416513,110.771887,0,2509,39841.4855324074,2009-01-28,11:39:10
37.416535,110.771907,0,2510,39841.4855902778,2009-01-28,11:39:15
37.416557,110.771942,0,2510,39841.4856481481,2009-01-28,11:39:20
37.416557,110.771942,0,2510,39841.4856828704,2009-01-28,11:39:23
37.416565,110.771936,0,2509,39841.4857060185,2009-01-28,11:39:25
37.416572,110.771974,0,2508,39841.4857638889,2009-01-28,11:39:30
37.416572,110.771974,0,2508,39841.4857986111,2009-01-28,11:39:33
37.416566,110.77197,0,2508,39841.4858217593,2009-01-28,11:39:35
37.416562,110.771958,0,2507,39841.4858796296,2009-01-28,11:39:40
37.416558,110.771928,0,2506,39841.4859375,2009-01-28,11:39:45
37.416558,110.771902,0,2506,39841.4859953704,2009-01-28,11:39:50
37.416548,110.771878,0,2505,39841.4860532407,2009-01-28,11:39:55
37.416545,110.77189,0,2504,39841.4861111111,2009-01-28,11:40:00
37.416516,110.771876,0,2504,39841.4861689815,2009-01-28,11:40:05
37.416493,110.771883,0,2504,39841.4862268518,2009-01-28,11:40:10
37.416444,110.77188,0,2503,39841.4862847222,2009-01-28,11:40:15
37.416437,110.77191,0,2503,39841.4863425926,2009-01-28,11:40:20
37.416444,110.771931,0,2504,39841.486400463,2009-01-28,11:40:25
37.416454,110.771934,0,2504,39841.4864583333,2009-01-28,11:40:30
37.416463,110.771972,0,2503,39841.4865162037,2009-01-28,11:40:35
37.4165,110.771937,0,2503,39841.4865625,2009-01-28,11:40:39
37.416523,110.771951,0,2504,39841.4866203704,2009-01-28,11:40:44
37.416522,110.771928,0,2504,39841.4866782407,2009-01-28,11:40:49
37.416522,110.771928,0,2504,39841.486712963,2009-01-28,11:40:52
37.416515,110.771933,0,2504,39841.4867361111,2009-01-28,11:40:54
37.416506,110.771896,0,2505,39841.4867939815,2009-01-28,11:40:59
37.41648,110.771901,0,2505,39841.4868518518,2009-01-28,11:41:04
37.41648,110.771901,0,2505,39841.4868865741,2009-01-28,11:41:07
37.416475,110.771908,0,2505,39841.4869097222,2009-01-28,11:41:09
37.416461,110.771915,0,2506,39841.4869675926,2009-01-28,11:41:14
37.41646,110.771887,0,2507,39841.487025463,2009-01-28,11:41:19
37.41646,110.771887,0,2507,39841.4870601852,2009-01-28,11:41:22
37.416463,110.771887,0,2507,39841.4870833333,2009-01-28,11:41:24
37.416476,110.771894,0,2507,39841.4871412037,2009-01-28,11:41:29
37.416519,110.771887,0,2506,39841.4871990741,2009-01-28,11:41:34
37.416557,110.771888,0,2505,39841.4872569444,2009-01-28,11:41:39
37.416589,110.771907,0,2502,39841.4873148148,2009-01-28,11:41:44
37.416635,110.771924,0,2500,39841.4873611111,2009-01-28,11:41:48
37.416672,110.771933,0,2498,39841.4874189815,2009-01-28,11:41:53
37.416687,110.77194,0,2493,39841.4874768518,2009-01-28,11:41:58
37.416683,110.771925,0,2489,39841.4875347222,2009-01-28,11:42:03
37.416683,110.771925,0,2489,39841.4875694444,2009-01-28,11:42:06
37.416682,110.771925,0,2485,39841.4875925926,2009-01-28,11:42:08
37.416665,110.771938,0,2482,39841.487650463,2009-01-28,11:42:13
37.41663,110.771918,0,2483,39841.4877083333,2009-01-28,11:42:18
37.416596,110.771902,0,2482,39841.4877662037,2009-01-28,11:42:23
37.416575,110.771914,0,2483,39841.4878240741,2009-01-28,11:42:28
37.416558,110.77189,0,2483,39841.4878819444,2009-01-28,11:42:33
37.41656,110.771832,0,2483,39841.4879166667,2009-01-28,11:42:36
37.416556,110.771823,0,2485,39841.487974537,2009-01-28,11:42:41
37.416541,110.771825,0,2486,39841.4880324074,2009-01-28,11:42:46
37.416532,110.771834,0,2486,39841.4880902778,2009-01-28,11:42:51
37.416534,110.771792,0,2487,39841.4881481482,2009-01-28,11:42:56
37.416534,110.771792,0,2487,39841.4881828704,2009-01-28,11:42:59
37.416527,110.771789,0,2488,39841.4882060185,2009-01-28,11:43:01
37.416502,110.771766,0,2488,39841.4882638889,2009-01-28,11:43:06
37.41651,110.771796,0,2488,39841.4883217593,2009-01-28,11:43:11
37.416507,110.771815,0,2488,39841.4883796296,2009-01-28,11:43:16
37.416528,110.771825,0,2488,39841.4884375,2009-01-28,11:43:21
37.416526,110.771835,0,2489,39841.4884953704,2009-01-28,11:43:26
37.416527,110.771867,0,2488,39841.4885532407,2009-01-28,11:43:31
37.416509,110.771822,0,2490,39841.4886111111,2009-01-28,11:43:36
37.416502,110.7718,0,2491,39841.4886689815,2009-01-28,11:43:41
37.416473,110.77181,0,2492,39841.4887268519,2009-01-28,11:43:46
37.416459,110.771794,0,2493,39841.4887847222,2009-01-28,11:43:51
37.41645,110.77179,0,2494,39841.4888425926,2009-01-28,11:43:56
37.416472,110.771819,0,2494,39841.488900463,2009-01-28,11:44:01
37.416492,110.771825,0,2494,39841.4889583333,2009-01-28,11:44:06
37.416492,110.771825,0,2494,39841.4890162037,2009-01-28,11:44:11
37.416492,110.771825,0,2494,39841.4890509259,2009-01-28,11:44:14
37.41649,110.771829,0,2495,39841.4890740741,2009-01-28,11:44:16
37.41651,110.771844,0,2494,39841.4891319444,2009-01-28,11:44:21
37.416538,110.771857,0,2493,39841.4891898148,2009-01-28,11:44:26
37.416574,110.771864,0,2493,39841.4892476852,2009-01-28,11:44:31
37.416575,110.771881,0,2492,39841.4893055556,2009-01-28,11:44:36
37.41659,110.771897,0,2491,39841.4893634259,2009-01-28,11:44:41
37.416618,110.771945,0,2490,39841.4894097222,2009-01-28,11:44:45
37.416622,110.771916,0,2490,39841.4894675926,2009-01-28,11:44:50
37.4166,110.771857,0,2489,39841.489525463,2009-01-28,11:44:55
37.416572,110.771842,0,2489,39841.4895833333,2009-01-28,11:45:00
37.416554,110.771841,0,2488,39841.4896412037,2009-01-28,11:45:05
37.416522,110.771856,0,2487,39841.4896990741,2009-01-28,11:45:10
37.416509,110.77185,0,2487,39841.4897569444,2009-01-28,11:45:15
37.416498,110.771788,0,2487,39841.4897916667,2009-01-28,11:45:18
37.416469,110.77174,0,2488,39841.489837963,2009-01-28,11:45:22
37.416464,110.771752,0,2487,39841.4898958333,2009-01-28,11:45:27
37.416483,110.771789,0,2487,39841.4899537037,2009-01-28,11:45:32
37.416503,110.771801,0,2488,39841.4900115741,2009-01-28,11:45:37
37.416493,110.771836,0,2487,39841.4900694444,2009-01-28,11:45:42
37.4165,110.771845,0,2487,39841.4901273148,2009-01-28,11:45:47
37.4165,110.771845,0,2487,39841.490162037,2009-01-28,11:45:50
37.416508,110.771849,0,2486,39841.4901851852,2009-01-28,11:45:52
37.416511,110.77187,0,2486,39841.4902430556,2009-01-28,11:45:57
37.416512,110.77187,0,2486,39841.4903009259,2009-01-28,11:46:02
37.416514,110.771867,0,2487,39841.4903587963,2009-01-28,11:46:07
37.416514,110.771867,0,2487,39841.4903935185,2009-01-28,11:46:10
37.416519,110.771866,0,2487,39841.4904166667,2009-01-28,11:46:12
37.416528,110.771862,0,2487,39841.490474537,2009-01-28,11:46:17
37.416528,110.771862,0,2487,39841.4905092593,2009-01-28,11:46:20
37.416534,110.77187,0,2487,39841.4905324074,2009-01-28,11:46:22
37.416539,110.771843,0,2487,39841.4905902778,2009-01-28,11:46:27
37.41653,110.771792,0,2487,39841.4906481481,2009-01-28,11:46:32
37.41653,110.771792,0,2487,39841.4906828704,2009-01-28,11:46:35
37.416533,110.771789,0,2488,39841.4907060185,2009-01-28,11:46:37
37.416548,110.771803,0,2489,39841.4907638889,2009-01-28,11:46:42
37.416541,110.771814,0,2489,39841.4908217593,2009-01-28,11:46:47
37.416523,110.771829,0,2487,39841.4908796296,2009-01-28,11:46:52
37.416524,110.771838,0,2487,39841.4909375,2009-01-28,11:46:57
37.416524,110.771838,0,2487,39841.4909722222,2009-01-28,11:47:00
37.416529,110.771839,0,2487,39841.4909953704,2009-01-28,11:47:02
37.416519,110.771819,0,2488,39841.4910532407,2009-01-28,11:47:07
37.416489,110.771849,0,2486,39841.4911111111,2009-01-28,11:47:12
37.416489,110.771849,0,2486,39841.4911458333,2009-01-28,11:47:15
37.416492,110.771841,0,2486,39841.4911689815,2009-01-28,11:47:17
37.416523,110.771828,0,2486,39841.4912268519,2009-01-28,11:47:22
37.416551,110.771837,0,2485,39841.4912847222,2009-01-28,11:47:27
37.416557,110.771822,0,2485,39841.4913425926,2009-01-28,11:47:32
37.416557,110.771822,0,2485,39841.4913773148,2009-01-28,11:47:35
37.416563,110.771821,0,2486,39841.491400463,2009-01-28,11:47:37
37.416549,110.771827,0,2485,39841.4914583333,2009-01-28,11:47:42
37.416549,110.771827,0,2485,39841.4914930556,2009-01-28,11:47:45
37.416544,110.771829,0,2485,39841.4915162037,2009-01-28,11:47:47
37.416548,110.77184,0,2484,39841.4915740741,2009-01-28,11:47:52
37.416533,110.771859,0,2484,39841.4916319444,2009-01-28,11:47:57
37.41655,110.771874,0,2483,39841.4916898148,2009-01-28,11:48:02
37.416542,110.77186,0,2481,39841.4917476852,2009-01-28,11:48:07
37.416531,110.771886,0,2480,39841.4918055556,2009-01-28,11:48:12
37.416517,110.771893,0,2480,39841.4918634259,2009-01-28,11:48:17
37.416504,110.771855,0,2481,39841.4919212963,2009-01-28,11:48:22
37.416485,110.771832,0,2481,39841.4919791667,2009-01-28,11:48:27
37.416482,110.771846,0,2481,39841.492037037,2009-01-28,11:48:32
37.416466,110.771849,0,2482,39841.4920949074,2009-01-28,11:48:37
37.416473,110.771813,0,2482,39841.4921527778,2009-01-28,11:48:42
37.416496,110.771827,0,2484,39841.4922106481,2009-01-28,11:48:47
37.416496,110.771827,0,2484,39841.4922453704,2009-01-28,11:48:50
37.416495,110.771823,0,2485,39841.4922685185,2009-01-28,11:48:52
37.416485,110.771801,0,2485,39841.4923263889,2009-01-28,11:48:57
37.416496,110.771799,0,2484,39841.4923842593,2009-01-28,11:49:02
37.416496,110.771799,0,2484,39841.4924189815,2009-01-28,11:49:05
37.416492,110.771794,0,2485,39841.4924421296,2009-01-28,11:49:07
37.41651,110.771791,0,2485,39841.4925,2009-01-28,11:49:12
37.416552,110.771816,0,2484,39841.4925578704,2009-01-28,11:49:17
37.416589,110.771782,0,2482,39841.4926041667,2009-01-28,11:49:21
37.416624,110.771783,0,2478,39841.492662037,2009-01-28,11:49:26
37.416622,110.771739,0,2475,39841.4927199074,2009-01-28,11:49:31
37.416588,110.771761,0,2471,39841.4927777778,2009-01-28,11:49:36
37.416568,110.771788,0,2470,39841.4928356481,2009-01-28,11:49:41
37.416571,110.771793,0,2470,39841.4928935185,2009-01-28,11:49:46
37.416565,110.771799,0,2470,39841.4929513889,2009-01-28,11:49:51
37.416569,110.771798,0,2470,39841.4930092593,2009-01-28,11:49:56
37.416569,110.771798,0,2470,39841.4930439815,2009-01-28,11:49:59
37.416572,110.771794,0,2470,39841.4930671296,2009-01-28,11:50:01
37.416562,110.771799,0,2470,39841.493125,2009-01-28,11:50:06
37.416558,110.771788,0,2470,39841.4931828704,2009-01-28,11:50:11
37.416555,110.77178,0,2470,39841.4932407407,2009-01-28,11:50:16
37.416555,110.77178,0,2470,39841.493275463,2009-01-28,11:50:19
37.416551,110.771784,0,2470,39841.4932986111,2009-01-28,11:50:21
37.41655,110.77182,0,2470,39841.4933564815,2009-01-28,11:50:26
37.41655,110.77182,0,2470,39841.4933912037,2009-01-28,11:50:29
37.416549,110.771818,0,2472,39841.4934143518,2009-01-28,11:50:31
37.41655,110.771837,0,2473,39841.4934722222,2009-01-28,11:50:36
37.416552,110.771846,0,2474,39841.4935300926,2009-01-28,11:50:41
37.416593,110.771838,0,2476,39841.493587963,2009-01-28,11:50:46
37.416608,110.771895,0,2476,39841.4936342593,2009-01-28,11:50:50
37.416625,110.771868,0,2477,39841.4936921296,2009-01-28,11:50:55
37.416634,110.771896,0,2476,39841.49375,2009-01-28,11:51:00
37.416634,110.771896,0,2476,39841.4937847222,2009-01-28,11:51:03
37.41664,110.771894,0,2475,39841.4938078704,2009-01-28,11:51:05
37.416626,110.771835,0,2475,39841.4938657407,2009-01-28,11:51:10
37.416605,110.77181,0,2474,39841.4939236111,2009-01-28,11:51:15
37.416589,110.771789,0,2474,39841.4939814815,2009-01-28,11:51:20
37.41661,110.77179,0,2473,39841.4940393518,2009-01-28,11:51:25
37.416626,110.771816,0,2473,39841.4940972222,2009-01-28,11:51:30
37.416628,110.7718,0,2473,39841.4941550926,2009-01-28,11:51:35
37.416617,110.771801,0,2472,39841.494212963,2009-01-28,11:51:40
37.4166,110.771807,0,2471,39841.4942708333,2009-01-28,11:51:45
37.4166,110.771807,0,2471,39841.4943055556,2009-01-28,11:51:48
37.416606,110.771804,0,2469,39841.4943287037,2009-01-28,11:51:50
37.416589,110.771813,0,2467,39841.4943865741,2009-01-28,11:51:55
37.416578,110.771784,0,2469,39841.4944444444,2009-01-28,11:52:00
37.416554,110.771785,0,2469,39841.4945023148,2009-01-28,11:52:05
37.416529,110.771782,0,2469,39841.4945601852,2009-01-28,11:52:10
37.416517,110.771791,0,2468,39841.4946180556,2009-01-28,11:52:15
37.416512,110.771803,0,2468,39841.4946759259,2009-01-28,11:52:20
37.416516,110.77178,0,2470,39841.4947337963,2009-01-28,11:52:25
37.416499,110.771803,0,2478,39841.4947916667,2009-01-28,11:52:30
37.416475,110.771851,0,2485,39841.494849537,2009-01-28,11:52:35
37.416478,110.771893,0,2491,39841.4949074074,2009-01-28,11:52:40
37.416473,110.771892,0,2491,39841.4949652778,2009-01-28,11:52:45
37.416473,110.771892,0,2491,39841.495,2009-01-28,11:52:48
37.41647,110.771898,0,2491,39841.4950231481,2009-01-28,11:52:50
37.416472,110.771872,0,2492,39841.4950810185,2009-01-28,11:52:55
37.416476,110.771875,0,2496,39841.4951388889,2009-01-28,11:53:00
37.416476,110.771875,0,2496,39841.4951736111,2009-01-28,11:53:03
37.416475,110.771879,0,2494,39841.4951967593,2009-01-28,11:53:05
37.416474,110.771916,0,2498,39841.4952546296,2009-01-28,11:53:10
37.416487,110.77191,0,2502,39841.4953125,2009-01-28,11:53:15
37.416498,110.771907,0,2502,39841.4953703704,2009-01-28,11:53:20
37.416492,110.771896,0,2501,39841.4954282407,2009-01-28,11:53:25
37.41648,110.771889,0,2498,39841.4954861111,2009-01-28,11:53:30
37.416481,110.771875,0,2496,39841.4955439815,2009-01-28,11:53:35
37.416478,110.771879,0,2495,39841.4956018519,2009-01-28,11:53:40
37.416478,110.771879,0,2495,39841.4956365741,2009-01-28,11:53:43
37.416483,110.771879,0,2494,39841.4956597222,2009-01-28,11:53:45
37.416497,110.771902,0,2493,39841.4957175926,2009-01-28,11:53:50
37.416532,110.7719,0,2495,39841.495775463,2009-01-28,11:53:55
37.416548,110.771904,0,2496,39841.4958333333,2009-01-28,11:54:00
37.416553,110.771946,0,2496,39841.4958912037,2009-01-28,11:54:05
37.416553,110.771946,0,2496,39841.4959259259,2009-01-28,11:54:08
37.416548,110.771951,0,2497,39841.4959490741,2009-01-28,11:54:10
37.416525,110.771939,0,2497,39841.4960069444,2009-01-28,11:54:15
37.416502,110.771933,0,2496,39841.4960648148,2009-01-28,11:54:20
37.416492,110.771943,0,2497,39841.4961226852,2009-01-28,11:54:25
37.416479,110.771955,0,2498,39841.4961805556,2009-01-28,11:54:30
37.416479,110.771955,0,2498,39841.4962152778,2009-01-28,11:54:33
37.416478,110.771954,0,2498,39841.4962384259,2009-01-28,11:54:35
37.416491,110.771941,0,2499,39841.4962962963,2009-01-28,11:54:40
37.416477,110.771939,0,2501,39841.4963541667,2009-01-28,11:54:45
37.416431,110.771893,0,2502,39841.496412037,2009-01-28,11:54:50
37.416374,110.771876,0,2503,39841.4964583333,2009-01-28,11:54:54
37.416356,110.771881,0,2503,39841.4965162037,2009-01-28,11:54:59
37.416402,110.771875,0,2501,39841.4965740741,2009-01-28,11:55:04
37.416424,110.771882,0,2491,39841.4966319444,2009-01-28,11:55:09
37.416469,110.771924,0,2479,39841.4966782407,2009-01-28,11:55:13
37.416506,110.771959,0,2470,39841.496712963,2009-01-28,11:55:16
37.416525,110.771956,0,2453,39841.4967708333,2009-01-28,11:55:21
37.416562,110.771914,0,2441,39841.4968171296,2009-01-28,11:55:25
37.416596,110.771883,0,2432,39841.4968518519,2009-01-28,11:55:28
37.416633,110.77187,0,2420,39841.4968865741,2009-01-28,11:55:31
37.41665,110.771841,0,2413,39841.4969444444,2009-01-28,11:55:36
37.416678,110.771808,0,2401,39841.4969907407,2009-01-28,11:55:40
37.416709,110.771804,0,2390,39841.497025463,2009-01-28,11:55:43
37.416751,110.771804,0,2376,39841.4970601852,2009-01-28,11:55:46
37.416785,110.771775,0,2363,39841.4971064815,2009-01-28,11:55:50
37.416817,110.771759,0,2349,39841.4971527778,2009-01-28,11:55:54
37.416846,110.771736,0,2336,39841.4972106481,2009-01-28,11:55:59
37.416864,110.771708,0,2326,39841.4972685185,2009-01-28,11:56:04
37.416877,110.77171,0,2308,39841.4973032407,2009-01-28,11:56:07
37.416847,110.771731,0,2328,39841.4973148148,2009-01-28,11:56:08
37.416808,110.771707,0,2330,39841.4973726852,2009-01-28,11:56:13
37.41679,110.771703,0,2324,39841.4974305556,2009-01-28,11:56:18
37.416797,110.771654,0,2321,39841.4974884259,2009-01-28,11:56:23
37.416802,110.77163,0,2320,39841.4975462963,2009-01-28,11:56:28
37.416794,110.771654,0,2319,39841.4976041667,2009-01-28,11:56:33
37.416785,110.771641,0,2321,39841.497662037,2009-01-28,11:56:38
37.416799,110.771671,0,2322,39841.4977199074,2009-01-28,11:56:43
37.416832,110.771646,0,2320,39841.4977777778,2009-01-28,11:56:48
37.416872,110.771635,0,2316,39841.4978356481,2009-01-28,11:56:53
37.416884,110.771673,0,2313,39841.4978935185,2009-01-28,11:56:58
37.416887,110.771649,0,2307,39841.4979513889,2009-01-28,11:57:03
37.41688,110.771624,0,2298,39841.4980092593,2009-01-28,11:57:08
37.416861,110.771619,0,2294,39841.4980671296,2009-01-28,11:57:13
37.416834,110.77165,0,2291,39841.498125,2009-01-28,11:57:18
37.416833,110.771665,0,2284,39841.4981828704,2009-01-28,11:57:23
37.416839,110.771687,0,2282,39841.4982407407,2009-01-28,11:57:28
37.416843,110.77165,0,2277,39841.4982986111,2009-01-28,11:57:33
37.416847,110.771608,0,2271,39841.4983564815,2009-01-28,11:57:38
37.416827,110.771629,0,2271,39841.4984143519,2009-01-28,11:57:43
37.416786,110.771639,0,2278,39841.4984606481,2009-01-28,11:57:47
37.416748,110.771668,0,2288,39841.4985185185,2009-01-28,11:57:52
37.41671,110.771712,0,2298,39841.4985763889,2009-01-28,11:57:57
37.416677,110.771711,0,2310,39841.4986226852,2009-01-28,11:58:01
37.416667,110.771703,0,2324,39841.4986805556,2009-01-28,11:58:06
37.416632,110.771699,0,2336,39841.4987384259,2009-01-28,11:58:11
37.41663,110.771704,0,2341,39841.4987962963,2009-01-28,11:58:16
37.41663,110.771704,0,2341,39841.4988310185,2009-01-28,11:58:19
37.416632,110.771708,0,2350,39841.4988541667,2009-01-28,11:58:21
37.416629,110.771721,0,2355,39841.498912037,2009-01-28,11:58:26
37.416629,110.771721,0,2355,39841.4989467593,2009-01-28,11:58:29
37.416624,110.771727,0,2355,39841.4989699074,2009-01-28,11:58:31
37.416583,110.771719,0,2361,39841.4990046296,2009-01-28,11:58:34
37.41655,110.771729,0,2367,39841.4990625,2009-01-28,11:58:39
37.41655,110.771729,0,2367,39841.4990972222,2009-01-28,11:58:42
37.416548,110.771734,0,2369,39841.4991203704,2009-01-28,11:58:44
37.416531,110.771747,0,2374,39841.4991782407,2009-01-28,11:58:49
37.416543,110.771765,0,2377,39841.4992361111,2009-01-28,11:58:54
37.416543,110.771765,0,2377,39841.4992708333,2009-01-28,11:58:57
37.41655,110.771758,0,2379,39841.4992939815,2009-01-28,11:58:59
37.416541,110.771757,0,2380,39841.4993518519,2009-01-28,11:59:04
37.416541,110.771757,0,2380,39841.4993865741,2009-01-28,11:59:07
37.416546,110.771754,0,2383,39841.4994097222,2009-01-28,11:59:09
37.416567,110.771745,0,2384,39841.4994675926,2009-01-28,11:59:14
37.41661,110.77175,0,2385,39841.499525463,2009-01-28,11:59:19
37.416624,110.771765,0,2386,39841.4995833333,2009-01-28,11:59:24
37.416621,110.771771,0,2386,39841.4996412037,2009-01-28,11:59:29
37.416621,110.771771,0,2386,39841.4996759259,2009-01-28,11:59:32
37.416615,110.771772,0,2386,39841.4996990741,2009-01-28,11:59:34
37.416628,110.771751,0,2388,39841.4997569444,2009-01-28,11:59:39
37.41664,110.771756,0,2390,39841.4998148148,2009-01-28,11:59:44
37.41664,110.771756,0,2390,39841.499849537,2009-01-28,11:59:47
37.416648,110.771755,0,2394,39841.4998726852,2009-01-28,11:59:49
37.416661,110.771743,0,2397,39841.4999305556,2009-01-28,11:59:54
37.416667,110.771715,0,2401,39841.4999884259,2009-01-28,11:59:59
37.41666,110.771701,0,2402,39841.5000462963,2009-01-28,12:00:04
37.41666,110.771701,0,2402,39841.5000810185,2009-01-28,12:00:07
37.416658,110.771707,0,2405,39841.5001041667,2009-01-28,12:00:09
37.416671,110.7717,0,2406,39841.500162037,2009-01-28,12:00:14
37.416687,110.771666,0,2409,39841.5002199074,2009-01-28,12:00:19
37.416691,110.771698,0,2410,39841.5002777778,2009-01-28,12:00:24
37.416691,110.771707,0,2409,39841.5003356481,2009-01-28,12:00:29
37.416696,110.771716,0,2410,39841.5003935185,2009-01-28,12:00:34
37.416704,110.771695,0,2410,39841.5004513889,2009-01-28,12:00:39
37.416702,110.771667,0,2410,39841.5005092593,2009-01-28,12:00:44
37.416697,110.771636,0,2411,39841.5005671296,2009-01-28,12:00:49
37.416692,110.771606,0,2411,39841.500625,2009-01-28,12:00:54
37.416664,110.771578,0,2411,39841.5006828704,2009-01-28,12:00:59
37.416668,110.771606,0,2411,39841.5007407407,2009-01-28,12:01:04
37.416678,110.771616,0,2410,39841.5007986111,2009-01-28,12:01:09
37.416678,110.771616,0,2410,39841.5008333333,2009-01-28,12:01:12
37.416684,110.771619,0,2411,39841.5008564815,2009-01-28,12:01:14
37.4167,110.771624,0,2411,39841.5009143518,2009-01-28,12:01:19
37.416731,110.771615,0,2411,39841.5009722222,2009-01-28,12:01:24
37.416755,110.771578,0,2412,39841.5010300926,2009-01-28,12:01:29
37.416759,110.771564,0,2412,39841.501087963,2009-01-28,12:01:34
37.416755,110.771574,0,2412,39841.5011458333,2009-01-28,12:01:39
37.416755,110.771574,0,2412,39841.5011805556,2009-01-28,12:01:42
37.416748,110.771578,0,2412,39841.5012037037,2009-01-28,12:01:44
37.416724,110.771574,0,2413,39841.5012615741,2009-01-28,12:01:49
37.416686,110.771588,0,2413,39841.5013194444,2009-01-28,12:01:54
37.416668,110.77159,0,2414,39841.5013773148,2009-01-28,12:01:59
37.41666,110.771578,0,2415,39841.5014351852,2009-01-28,12:02:04
37.416662,110.771599,0,2420,39841.5014930556,2009-01-28,12:02:09
37.416663,110.771621,0,2422,39841.5015509259,2009-01-28,12:02:14
37.416663,110.771618,0,2422,39841.5016087963,2009-01-28,12:02:19
37.416663,110.771618,0,2422,39841.5016435185,2009-01-28,12:02:22
37.416661,110.771618,0,2422,39841.5016666667,2009-01-28,12:02:24
37.416652,110.771633,0,2423,39841.501724537,2009-01-28,12:02:29
37.41664,110.771698,0,2425,39841.5017824074,2009-01-28,12:02:34
37.416631,110.771742,0,2427,39841.5018402778,2009-01-28,12:02:39
37.416605,110.771796,0,2429,39841.5018981481,2009-01-28,12:02:44
37.4166,110.771815,0,2430,39841.5019560185,2009-01-28,12:02:49
37.4166,110.771815,0,2430,39841.5019907407,2009-01-28,12:02:52
37.416599,110.771819,0,2431,39841.5020138889,2009-01-28,12:02:54
37.416591,110.771835,0,2431,39841.5020717593,2009-01-28,12:02:59
37.416574,110.771848,0,2431,39841.5021296296,2009-01-28,12:03:04
37.416555,110.771808,0,2432,39841.5021875,2009-01-28,12:03:09
37.416545,110.771799,0,2432,39841.5022453704,2009-01-28,12:03:14
37.416545,110.771811,0,2434,39841.5023032407,2009-01-28,12:03:19
37.416546,110.771814,0,2434,39841.5023611111,2009-01-28,12:03:24
37.416542,110.771809,0,2434,39841.5024189815,2009-01-28,12:03:29
37.416542,110.771808,0,2435,39841.5024768518,2009-01-28,12:03:34
37.416542,110.771808,0,2435,39841.5025115741,2009-01-28,12:03:37
37.416546,110.771808,0,2435,39841.5025347222,2009-01-28,12:03:39
37.416548,110.771829,0,2435,39841.5025925926,2009-01-28,12:03:44
37.416551,110.771795,0,2434,39841.502650463,2009-01-28,12:03:49
37.416551,110.771795,0,2434,39841.5026851852,2009-01-28,12:03:52
37.416551,110.771793,0,2435,39841.5027083333,2009-01-28,12:03:54
37.416544,110.771814,0,2436,39841.5027662037,2009-01-28,12:03:59
37.416543,110.771814,0,2438,39841.5028240741,2009-01-28,12:04:04
37.416546,110.771809,0,2438,39841.5028819444,2009-01-28,12:04:09
37.416546,110.771809,0,2438,39841.5029166667,2009-01-28,12:04:12
37.416547,110.771806,0,2438,39841.5029398148,2009-01-28,12:04:14
37.416549,110.771815,0,2438,39841.5029976852,2009-01-28,12:04:19
37.416559,110.771821,0,2438,39841.5030555556,2009-01-28,12:04:24
37.416546,110.77182,0,2441,39841.5031134259,2009-01-28,12:04:29
37.416532,110.771822,0,2444,39841.5031712963,2009-01-28,12:04:34
37.416539,110.771856,0,2446,39841.5032291667,2009-01-28,12:04:39
37.416542,110.771874,0,2448,39841.503287037,2009-01-28,12:04:44
37.416552,110.771832,0,2450,39841.5033449074,2009-01-28,12:04:49
37.416543,110.771843,0,2451,39841.5034027778,2009-01-28,12:04:54
37.416527,110.771835,0,2452,39841.5034606481,2009-01-28,12:04:59
37.416527,110.771835,0,2452,39841.5034953704,2009-01-28,12:05:02
37.416521,110.771832,0,2452,39841.5035185185,2009-01-28,12:05:04
37.416514,110.771842,0,2453,39841.5035763889,2009-01-28,12:05:09
37.416504,110.771847,0,2454,39841.5036342593,2009-01-28,12:05:14
37.416504,110.771847,0,2454,39841.5036689815,2009-01-28,12:05:17
37.416501,110.771839,0,2454,39841.5036921296,2009-01-28,12:05:19
37.416492,110.771834,0,2455,39841.50375,2009-01-28,12:05:24
37.416476,110.771853,0,2457,39841.5038078704,2009-01-28,12:05:29
37.416455,110.771879,0,2458,39841.5038657407,2009-01-28,12:05:34
37.416453,110.771866,0,2459,39841.5039236111,2009-01-28,12:05:39
37.416453,110.771866,0,2459,39841.5039583333,2009-01-28,12:05:42
37.416459,110.771866,0,2460,39841.5039814815,2009-01-28,12:05:44
37.416469,110.771873,0,2461,39841.5040393519,2009-01-28,12:05:49
37.416461,110.771851,0,2462,39841.5040972222,2009-01-28,12:05:54
37.416462,110.771825,0,2463,39841.5041550926,2009-01-28,12:05:59
37.416471,110.771822,0,2464,39841.504212963,2009-01-28,12:06:04
37.41647,110.771853,0,2466,39841.5042708333,2009-01-28,12:06:09
37.416472,110.771852,0,2466,39841.5043287037,2009-01-28,12:06:14
37.416474,110.771844,0,2467,39841.5043865741,2009-01-28,12:06:19
37.416474,110.771844,0,2467,39841.5044212963,2009-01-28,12:06:22
37.416469,110.771838,0,2468,39841.5044444444,2009-01-28,12:06:24
37.416467,110.771819,0,2469,39841.5045023148,2009-01-28,12:06:29
37.416469,110.771837,0,2469,39841.5045601852,2009-01-28,12:06:34
37.416468,110.771845,0,2469,39841.5046180556,2009-01-28,12:06:39
37.416468,110.771845,0,2469,39841.5046527778,2009-01-28,12:06:42
37.416469,110.771845,0,2469,39841.5046759259,2009-01-28,12:06:44
37.416486,110.771853,0,2469,39841.5047337963,2009-01-28,12:06:49
37.416508,110.77187,0,2469,39841.5047916667,2009-01-28,12:06:54
37.416508,110.77187,0,2469,39841.5048263889,2009-01-28,12:06:57
37.416515,110.771867,0,2469,39841.504849537,2009-01-28,12:06:59
37.416512,110.771855,0,2469,39841.5049074074,2009-01-28,12:07:04
37.4165,110.771865,0,2469,39841.5049652778,2009-01-28,12:07:09
37.4165,110.771865,0,2469,39841.505,2009-01-28,12:07:12
37.416506,110.771868,0,2469,39841.5050231481,2009-01-28,12:07:14
37.416514,110.771852,0,2470,39841.5050810185,2009-01-28,12:07:19
37.416539,110.771826,0,2469,39841.5051388889,2009-01-28,12:07:24
37.416553,110.771818,0,2468,39841.5051967593,2009-01-28,12:07:29
37.416556,110.771825,0,2467,39841.5052546296,2009-01-28,12:07:34
37.416556,110.771825,0,2467,39841.5052893519,2009-01-28,12:07:37
37.416554,110.771828,0,2467,39841.5053125,2009-01-28,12:07:39
37.416549,110.77184,0,2467,39841.5053703704,2009-01-28,12:07:44
37.416546,110.771839,0,2467,39841.5054282407,2009-01-28,12:07:49
37.416545,110.77184,0,2468,39841.5054861111,2009-01-28,12:07:54
37.416547,110.771842,0,2468,39841.5055439815,2009-01-28,12:07:59
37.416547,110.771842,0,2468,39841.5055787037,2009-01-28,12:08:02
37.416539,110.771837,0,2468,39841.5056018519,2009-01-28,12:08:04
37.416525,110.771837,0,2469,39841.5056597222,2009-01-28,12:08:09
37.416528,110.771825,0,2469,39841.5057175926,2009-01-28,12:08:14
37.416528,110.771825,0,2469,39841.5057523148,2009-01-28,12:08:17
37.416531,110.771828,0,2469,39841.505775463,2009-01-28,12:08:19
37.416531,110.771818,0,2470,39841.5058333333,2009-01-28,12:08:24
37.416522,110.771814,0,2470,39841.5058912037,2009-01-28,12:08:29
37.416511,110.771805,0,2470,39841.5059490741,2009-01-28,12:08:34
37.416521,110.771809,0,2471,39841.5060069444,2009-01-28,12:08:39
37.416521,110.771809,0,2471,39841.5060416667,2009-01-28,12:08:42
37.416526,110.771808,0,2471,39841.5060648148,2009-01-28,12:08:44
37.416538,110.771833,0,2471,39841.5061226852,2009-01-28,12:08:49
37.416532,110.771865,0,2470,39841.5061805556,2009-01-28,12:08:54
37.416525,110.771878,0,2470,39841.5062384259,2009-01-28,12:08:59
37.416513,110.771865,0,2470,39841.5062962963,2009-01-28,12:09:04
37.416503,110.77187,0,2470,39841.5063541667,2009-01-28,12:09:09
37.416487,110.771863,0,2470,39841.506412037,2009-01-28,12:09:14
37.416483,110.77185,0,2470,39841.5064699074,2009-01-28,12:09:19
37.416489,110.771844,0,2471,39841.5065277778,2009-01-28,12:09:24
37.416489,110.771844,0,2471,39841.5065625,2009-01-28,12:09:27
37.416483,110.771836,0,2471,39841.5065856481,2009-01-28,12:09:29
37.416482,110.771825,0,2471,39841.5066435185,2009-01-28,12:09:34
37.416497,110.771841,0,2471,39841.5067013889,2009-01-28,12:09:39
37.416507,110.77184,0,2471,39841.5067592593,2009-01-28,12:09:44
37.416521,110.771854,0,2470,39841.5068171296,2009-01-28,12:09:49
37.416521,110.771854,0,2470,39841.5068518519,2009-01-28,12:09:52
37.416526,110.771851,0,2471,39841.506875,2009-01-28,12:09:54
37.416529,110.771874,0,2471,39841.5069328704,2009-01-28,12:09:59
37.416531,110.771867,0,2471,39841.5069907407,2009-01-28,12:10:04
37.416531,110.771867,0,2471,39841.507025463,2009-01-28,12:10:07
37.416537,110.771859,0,2470,39841.5070486111,2009-01-28,12:10:09
37.416542,110.771844,0,2470,39841.5071064815,2009-01-28,12:10:14
37.416539,110.771835,0,2470,39841.5071643519,2009-01-28,12:10:19
37.416539,110.771835,0,2470,39841.5071990741,2009-01-28,12:10:22
37.416532,110.771836,0,2470,39841.5072222222,2009-01-28,12:10:24
37.416522,110.771837,0,2470,39841.5072800926,2009-01-28,12:10:29
37.416525,110.771826,0,2470,39841.507337963,2009-01-28,12:10:34
37.416522,110.771856,0,2470,39841.5073958333,2009-01-28,12:10:39
37.416526,110.771853,0,2470,39841.5074537037,2009-01-28,12:10:44
37.416524,110.771853,0,2470,39841.5075115741,2009-01-28,12:10:49
37.416517,110.77185,0,2470,39841.5075694444,2009-01-28,12:10:54
37.41651,110.771845,0,2470,39841.5076273148,2009-01-28,12:10:59
37.416514,110.771838,0,2470,39841.5076851852,2009-01-28,12:11:04
37.416515,110.771838,0,2470,39841.5077430556,2009-01-28,12:11:09
37.416507,110.771837,0,2471,39841.5078009259,2009-01-28,12:11:14
37.416507,110.771837,0,2471,39841.5078356481,2009-01-28,12:11:17
37.416499,110.771838,0,2471,39841.5078587963,2009-01-28,12:11:19
37.416496,110.771853,0,2471,39841.5079166667,2009-01-28,12:11:24
37.416506,110.77187,0,2471,39841.507974537,2009-01-28,12:11:29
37.416519,110.771885,0,2471,39841.5080324074,2009-01-28,12:11:34
37.416505,110.771894,0,2472,39841.5080902778,2009-01-28,12:11:39
37.416474,110.771888,0,2472,39841.5081481481,2009-01-28,12:11:44
37.416472,110.771917,0,2473,39841.5082060185,2009-01-28,12:11:49
37.416495,110.771931,0,2473,39841.5082638889,2009-01-28,12:11:54
37.416515,110.77192,0,2473,39841.5083217593,2009-01-28,12:11:59
37.41652,110.771913,0,2473,39841.5083796296,2009-01-28,12:12:04
37.41652,110.771913,0,2473,39841.5084143518,2009-01-28,12:12:07
37.41652,110.77192,0,2473,39841.5084375,2009-01-28,12:12:09
37.416508,110.771929,0,2474,39841.5084953704,2009-01-28,12:12:14
37.416503,110.771939,0,2475,39841.5085532407,2009-01-28,12:12:19
37.416503,110.771939,0,2475,39841.508587963,2009-01-28,12:12:22
37.416501,110.771938,0,2476,39841.5086111111,2009-01-28,12:12:24
37.41653,110.771944,0,2478,39841.5086689815,2009-01-28,12:12:29
37.416551,110.771912,0,2479,39841.5087268518,2009-01-28,12:12:34
37.416574,110.771897,0,2480,39841.5087847222,2009-01-28,12:12:39
37.416587,110.771839,0,2481,39841.5088425926,2009-01-28,12:12:44
37.416536,110.771806,0,2482,39841.508900463,2009-01-28,12:12:49
37.416499,110.771763,0,2482,39841.5089351852,2009-01-28,12:12:52
37.416504,110.771718,0,2482,39841.5089930556,2009-01-28,12:12:57
37.416527,110.771771,0,2482,39841.5090046296,2009-01-28,12:12:58
37.416519,110.771842,0,2482,39841.5090277778,2009-01-28,12:13:00
37.416472,110.771884,0,2484,39841.5090625,2009-01-28,12:13:03
37.416445,110.771884,0,2483,39841.5091203704,2009-01-28,12:13:08
37.416435,110.77189,0,2481,39841.5091782407,2009-01-28,12:13:13
37.416429,110.771872,0,2481,39841.5092361111,2009-01-28,12:13:18
37.416434,110.771902,0,2481,39841.5092939815,2009-01-28,12:13:23
37.416425,110.771864,0,2481,39841.5093518518,2009-01-28,12:13:28
37.41642,110.771854,0,2480,39841.5094097222,2009-01-28,12:13:33
37.416382,110.771888,0,2479,39841.5094675926,2009-01-28,12:13:38
37.416338,110.771863,0,2479,39841.5095023148,2009-01-28,12:13:41
37.41632,110.771838,0,2477,39841.5095601852,2009-01-28,12:13:46
37.41637,110.771836,0,2476,39841.5095833333,2009-01-28,12:13:48
37.416422,110.771827,0,2475,39841.5096180556,2009-01-28,12:13:51
37.416462,110.771799,0,2472,39841.5096643518,2009-01-28,12:13:55
37.416476,110.77176,0,2469,39841.5097222222,2009-01-28,12:14:00
37.416426,110.771769,0,2466,39841.5097569444,2009-01-28,12:14:03
37.41638,110.7718,0,2464,39841.5097916667,2009-01-28,12:14:06
37.416345,110.771844,0,2462,39841.5098263889,2009-01-28,12:14:09
37.416305,110.771851,0,2458,39841.5098842593,2009-01-28,12:14:14
37.416287,110.771886,0,2457,39841.5099421296,2009-01-28,12:14:19
37.416278,110.771866,0,2455,39841.51,2009-01-28,12:14:24
37.416153,110.771791,0,2457,39841.5100347222,2009-01-28,12:14:27
37.416062,110.771782,0,2458,39841.5100462963,2009-01-28,12:14:28
37.416021,110.771851,0,2456,39841.5100810185,2009-01-28,12:14:31
37.415993,110.771904,0,2456,39841.5100925926,2009-01-28,12:14:32
37.415962,110.771959,0,2456,39841.5101041667,2009-01-28,12:14:33
37.41591,110.772022,0,2456,39841.5101157407,2009-01-28,12:14:34
37.415853,110.772085,0,2455,39841.5101273148,2009-01-28,12:14:35
37.4158,110.772127,0,2454,39841.5101388889,2009-01-28,12:14:36
37.415757,110.772159,0,2452,39841.510150463,2009-01-28,12:14:37
37.415702,110.772222,0,2451,39841.510162037,2009-01-28,12:14:38
37.415649,110.772276,0,2450,39841.5101736111,2009-01-28,12:14:39
37.415593,110.772345,0,2449,39841.5101851852,2009-01-28,12:14:40
37.415537,110.772399,0,2448,39841.5101967593,2009-01-28,12:14:41
37.415475,110.772456,0,2446,39841.5102083333,2009-01-28,12:14:42
37.415415,110.772511,0,2445,39841.5102199074,2009-01-28,12:14:43
37.415356,110.77257,0,2443,39841.5102314815,2009-01-28,12:14:44
37.415296,110.772625,0,2441,39841.5102430556,2009-01-28,12:14:45
37.415236,110.772679,0,2439,39841.5102546296,2009-01-28,12:14:46
37.415149,110.772735,0,2435,39841.5102662037,2009-01-28,12:14:47
37.415051,110.772769,0,2430,39841.5102777778,2009-01-28,12:14:48
37.414968,110.772798,0,2425,39841.5102893518,2009-01-28,12:14:49
37.414876,110.772834,0,2423,39841.5103009259,2009-01-28,12:14:50
37.41478,110.772866,0,2418,39841.5103125,2009-01-28,12:14:51
37.414686,110.772909,0,2414,39841.5103240741,2009-01-28,12:14:52
37.414599,110.772945,0,2409,39841.5103356481,2009-01-28,12:14:53
37.414515,110.772981,0,2404,39841.5103472222,2009-01-28,12:14:54
37.414432,110.773016,0,2400,39841.5103587963,2009-01-28,12:14:55
37.414352,110.773056,0,2395,39841.5103703704,2009-01-28,12:14:56
37.414272,110.77309,0,2390,39841.5103819444,2009-01-28,12:14:57
37.4142,110.773132,0,2385,39841.5103935185,2009-01-28,12:14:58
37.414134,110.773179,0,2380,39841.5104050926,2009-01-28,12:14:59
37.414063,110.773238,0,2386,39841.5104166667,2009-01-28,12:15:00
37.414003,110.773298,0,2382,39841.5104282407,2009-01-28,12:15:01
37.413933,110.773356,0,2379,39841.5104398148,2009-01-28,12:15:02
37.413839,110.773414,0,2376,39841.5104513889,2009-01-28,12:15:03
37.413786,110.773478,0,2371,39841.510462963,2009-01-28,12:15:04
37.413754,110.773553,0,2366,39841.510474537,2009-01-28,12:15:05
37.413732,110.773622,0,2360,39841.5104861111,2009-01-28,12:15:06
37.413715,110.773707,0,2354,39841.5104976852,2009-01-28,12:15:07
37.413714,110.773825,0,2349,39841.5105092593,2009-01-28,12:15:08
37.41372,110.773917,0,2344,39841.5105208333,2009-01-28,12:15:09
37.413746,110.774009,0,2338,39841.5105324074,2009-01-28,12:15:10
37.413766,110.774099,0,2332,39841.5105439815,2009-01-28,12:15:11
37.413777,110.774189,0,2345,39841.5105555556,2009-01-28,12:15:12
37.413804,110.774269,0,2353,39841.5105671296,2009-01-28,12:15:13
37.413846,110.774338,0,2350,39841.5105787037,2009-01-28,12:15:14
37.41389,110.774409,0,2347,39841.5105902778,2009-01-28,12:15:15
37.413944,110.774485,0,2344,39841.5106018518,2009-01-28,12:15:16
37.414005,110.774561,0,2341,39841.5106134259,2009-01-28,12:15:17
37.414063,110.774638,0,2337,39841.510625,2009-01-28,12:15:18
37.414118,110.774722,0,2333,39841.5106365741,2009-01-28,12:15:19
37.414175,110.774806,0,2330,39841.5106481481,2009-01-28,12:15:20
37.414229,110.774896,0,2325,39841.5106597222,2009-01-28,12:15:21
37.414268,110.774994,0,2321,39841.5106712963,2009-01-28,12:15:22
37.414309,110.775095,0,2315,39841.5106828704,2009-01-28,12:15:23
37.414353,110.775195,0,2311,39841.5106944444,2009-01-28,12:15:24
37.414373,110.775308,0,2321,39841.5107060185,2009-01-28,12:15:25
37.414407,110.775417,0,2317,39841.5107175926,2009-01-28,12:15:26
37.41444,110.775531,0,2314,39841.5107291667,2009-01-28,12:15:27
37.414469,110.775638,0,2309,39841.5107407407,2009-01-28,12:15:28
37.414496,110.775745,0,2306,39841.5107523148,2009-01-28,12:15:29
37.414525,110.775861,0,2302,39841.5107638889,2009-01-28,12:15:30
37.414542,110.77598,0,2300,39841.510775463,2009-01-28,12:15:31
37.414556,110.776093,0,2298,39841.510787037,2009-01-28,12:15:32
37.414562,110.776203,0,2295,39841.5107986111,2009-01-28,12:15:33
37.414557,110.776299,0,2291,39841.5108101852,2009-01-28,12:15:34
37.414552,110.776412,0,2298,39841.5108217593,2009-01-28,12:15:35
37.414544,110.776504,0,2296,39841.5108333333,2009-01-28,12:15:36
37.414535,110.77659,0,2293,39841.5108449074,2009-01-28,12:15:37
37.414521,110.776674,0,2291,39841.5108564815,2009-01-28,12:15:38
37.414504,110.776757,0,2288,39841.5108680556,2009-01-28,12:15:39
37.414467,110.77686,0,2288,39841.5108796296,2009-01-28,12:15:40
37.414424,110.776968,0,2294,39841.5108912037,2009-01-28,12:15:41
37.414384,110.777056,0,2294,39841.5109027778,2009-01-28,12:15:42
37.414345,110.777153,0,2293,39841.5109143518,2009-01-28,12:15:43
37.414321,110.77725,0,2291,39841.5109259259,2009-01-28,12:15:44
37.4143,110.777364,0,2289,39841.5109375,2009-01-28,12:15:45
37.414283,110.777481,0,2287,39841.5109490741,2009-01-28,12:15:46
37.414253,110.777593,0,2285,39841.5109606481,2009-01-28,12:15:47
37.414232,110.777702,0,2281,39841.5109722222,2009-01-28,12:15:48
37.414216,110.777832,0,2282,39841.5109837963,2009-01-28,12:15:49
37.414201,110.777956,0,2280,39841.5109953704,2009-01-28,12:15:50
37.414181,110.778073,0,2277,39841.5110069444,2009-01-28,12:15:51
37.414163,110.778191,0,2274,39841.5110185185,2009-01-28,12:15:52
37.41416,110.778333,0,2273,39841.5110300926,2009-01-28,12:15:53
37.414152,110.778471,0,2271,39841.5110416667,2009-01-28,12:15:54
37.41414,110.778599,0,2269,39841.5110532407,2009-01-28,12:15:55
37.414129,110.778724,0,2266,39841.5110648148,2009-01-28,12:15:56
37.414115,110.778841,0,2262,39841.5110763889,2009-01-28,12:15:57
37.414097,110.778966,0,2259,39841.511087963,2009-01-28,12:15:58
37.414062,110.779087,0,2255,39841.511099537,2009-01-28,12:15:59
37.41403,110.7792,0,2250,39841.5111111111,2009-01-28,12:16:00
37.414011,110.779308,0,2245,39841.5111226852,2009-01-28,12:16:01
37.413992,110.779437,0,2241,39841.5111342593,2009-01-28,12:16:02
37.413979,110.779578,0,2238,39841.5111458333,2009-01-28,12:16:03
37.413968,110.779721,0,2234,39841.5111574074,2009-01-28,12:16:04
37.413949,110.779858,0,2243,39841.5111689815,2009-01-28,12:16:05
37.413948,110.779992,0,2243,39841.5111805556,2009-01-28,12:16:06
37.413944,110.780111,0,2241,39841.5111921296,2009-01-28,12:16:07
37.413946,110.780223,0,2240,39841.5112037037,2009-01-28,12:16:08
37.413947,110.780329,0,2238,39841.5112152778,2009-01-28,12:16:09
37.413969,110.78043,0,2238,39841.5112268519,2009-01-28,12:16:10
37.413978,110.78054,0,2236,39841.5112384259,2009-01-28,12:16:11
37.413997,110.780645,0,2236,39841.51125,2009-01-28,12:16:12
37.414021,110.780749,0,2235,39841.5112615741,2009-01-28,12:16:13
37.414054,110.780857,0,2236,39841.5112731481,2009-01-28,12:16:14
37.414092,110.780966,0,2234,39841.5112847222,2009-01-28,12:16:15
37.414136,110.781077,0,2233,39841.5112962963,2009-01-28,12:16:16
37.414175,110.781192,0,2232,39841.5113078704,2009-01-28,12:16:17
37.414216,110.7813,0,2233,39841.5113194444,2009-01-28,12:16:18
37.414256,110.781413,0,2232,39841.5113310185,2009-01-28,12:16:19
37.414286,110.781523,0,2230,39841.5113425926,2009-01-28,12:16:20
37.414326,110.78163,0,2230,39841.5113541667,2009-01-28,12:16:21
37.414353,110.781736,0,2228,39841.5113657407,2009-01-28,12:16:22
37.414382,110.781839,0,2227,39841.5113773148,2009-01-28,12:16:23
37.414405,110.781943,0,2225,39841.5113888889,2009-01-28,12:16:24
37.414421,110.782046,0,2226,39841.511400463,2009-01-28,12:16:25
37.41443,110.782134,0,2224,39841.511412037,2009-01-28,12:16:26
37.414437,110.782223,0,2223,39841.5114236111,2009-01-28,12:16:27
37.414442,110.78231,0,2222,39841.5114351852,2009-01-28,12:16:28
37.414443,110.782393,0,2219,39841.5114467593,2009-01-28,12:16:29
37.414442,110.782475,0,2217,39841.5114583333,2009-01-28,12:16:30
37.414439,110.782563,0,2217,39841.5114699074,2009-01-28,12:16:31
37.414437,110.782649,0,2217,39841.5114814815,2009-01-28,12:16:32
37.41443,110.782725,0,2214,39841.5114930556,2009-01-28,12:16:33
37.414416,110.78281,0,2212,39841.5115046296,2009-01-28,12:16:34
37.414398,110.78289,0,2210,39841.5115162037,2009-01-28,12:16:35
37.414378,110.782974,0,2208,39841.5115277778,2009-01-28,12:16:36
37.414354,110.78306,0,2205,39841.5115393519,2009-01-28,12:16:37
37.414332,110.783145,0,2202,39841.5115509259,2009-01-28,12:16:38
37.414305,110.783234,0,2199,39841.5115625,2009-01-28,12:16:39
37.414276,110.783319,0,2196,39841.5115740741,2009-01-28,12:16:40
37.414247,110.783399,0,2194,39841.5115856482,2009-01-28,12:16:41
37.414216,110.783477,0,2191,39841.5115972222,2009-01-28,12:16:42
37.414177,110.783556,0,2201,39841.5116087963,2009-01-28,12:16:43
37.414143,110.783636,0,2200,39841.5116203704,2009-01-28,12:16:44
37.414113,110.783722,0,2198,39841.5116319444,2009-01-28,12:16:45
37.414082,110.783814,0,2196,39841.5116435185,2009-01-28,12:16:46
37.414051,110.783912,0,2194,39841.5116550926,2009-01-28,12:16:47
37.414016,110.784006,0,2192,39841.5116666667,2009-01-28,12:16:48
37.413983,110.784105,0,2191,39841.5116782407,2009-01-28,12:16:49
37.413952,110.784206,0,2190,39841.5116898148,2009-01-28,12:16:50
37.413921,110.784305,0,2188,39841.5117013889,2009-01-28,12:16:51
37.413888,110.784405,0,2186,39841.511712963,2009-01-28,12:16:52
37.413854,110.784502,0,2183,39841.511724537,2009-01-28,12:16:53
37.41382,110.784602,0,2180,39841.5117361111,2009-01-28,12:16:54
37.413783,110.784703,0,2177,39841.5117476852,2009-01-28,12:16:55
37.413746,110.784805,0,2174,39841.5117592593,2009-01-28,12:16:56
37.413708,110.784903,0,2170,39841.5117708333,2009-01-28,12:16:57
37.413671,110.785002,0,2166,39841.5117824074,2009-01-28,12:16:58
37.413618,110.785103,0,2180,39841.5117939815,2009-01-28,12:16:59
37.413577,110.785201,0,2180,39841.5118055556,2009-01-28,12:17:00
37.413536,110.785307,0,2181,39841.5118171296,2009-01-28,12:17:01
37.41349,110.785419,0,2181,39841.5118287037,2009-01-28,12:17:02
37.413441,110.785534,0,2183,39841.5118402778,2009-01-28,12:17:03
37.413397,110.78565,0,2184,39841.5118518519,2009-01-28,12:17:04
37.413351,110.785779,0,2185,39841.5118634259,2009-01-28,12:17:05
37.413301,110.785922,0,2186,39841.511875,2009-01-28,12:17:06
37.413244,110.786068,0,2189,39841.5118865741,2009-01-28,12:17:07
37.413191,110.786201,0,2191,39841.5118981482,2009-01-28,12:17:08
37.413139,110.786328,0,2192,39841.5119097222,2009-01-28,12:17:09
37.41309,110.786446,0,2193,39841.5119212963,2009-01-28,12:17:10
37.413047,110.78656,0,2191,39841.5119328704,2009-01-28,12:17:11
37.412996,110.786679,0,2192,39841.5119444444,2009-01-28,12:17:12
37.412944,110.786785,0,2194,39841.5119560185,2009-01-28,12:17:13
37.412891,110.786894,0,2197,39841.5119675926,2009-01-28,12:17:14
37.412839,110.787007,0,2198,39841.5119791667,2009-01-28,12:17:15
37.41279,110.787118,0,2200,39841.5119907407,2009-01-28,12:17:16
37.412744,110.787236,0,2199,39841.5120023148,2009-01-28,12:17:17
37.412697,110.787363,0,2199,39841.5120138889,2009-01-28,12:17:18
37.412652,110.787486,0,2198,39841.512025463,2009-01-28,12:17:19
37.4126,110.787613,0,2197,39841.512037037,2009-01-28,12:17:20
37.412549,110.787735,0,2197,39841.5120486111,2009-01-28,12:17:21
37.412497,110.787866,0,2196,39841.5120601852,2009-01-28,12:17:22
37.412445,110.787997,0,2196,39841.5120717593,2009-01-28,12:17:23
37.4124,110.788127,0,2196,39841.5120833333,2009-01-28,12:17:24
37.412354,110.788256,0,2196,39841.5120949074,2009-01-28,12:17:25
37.412304,110.788382,0,2196,39841.5121064815,2009-01-28,12:17:26
37.412259,110.788496,0,2199,39841.5121180556,2009-01-28,12:17:27
37.412218,110.788607,0,2198,39841.5121296296,2009-01-28,12:17:28
37.412179,110.788715,0,2199,39841.5121412037,2009-01-28,12:17:29
37.412138,110.788822,0,2200,39841.5121527778,2009-01-28,12:17:30
37.4121,110.78892,0,2200,39841.5121643519,2009-01-28,12:17:31
37.412058,110.789019,0,2200,39841.5121759259,2009-01-28,12:17:32
37.412019,110.789118,0,2200,39841.5121875,2009-01-28,12:17:33
37.411982,110.789221,0,2198,39841.5121990741,2009-01-28,12:17:34
37.411944,110.789328,0,2197,39841.5122106481,2009-01-28,12:17:35
37.411907,110.789429,0,2196,39841.5122222222,2009-01-28,12:17:36
37.411866,110.78953,0,2195,39841.5122337963,2009-01-28,12:17:37
37.411827,110.789637,0,2193,39841.5122453704,2009-01-28,12:17:38
37.411787,110.789747,0,2189,39841.5122569444,2009-01-28,12:17:39
37.411746,110.789855,0,2187,39841.5122685185,2009-01-28,12:17:40
37.411709,110.789962,0,2184,39841.5122800926,2009-01-28,12:17:41
37.411679,110.79007,0,2182,39841.5122916667,2009-01-28,12:17:42
37.411647,110.790185,0,2179,39841.5123032407,2009-01-28,12:17:43
37.411615,110.790306,0,2176,39841.5123148148,2009-01-28,12:17:44
37.411579,110.790423,0,2173,39841.5123263889,2009-01-28,12:17:45
37.411548,110.790532,0,2170,39841.512337963,2009-01-28,12:17:46
37.411514,110.79063,0,2168,39841.512349537,2009-01-28,12:17:47
37.41148,110.790722,0,2165,39841.5123611111,2009-01-28,12:17:48
37.411452,110.790804,0,2163,39841.5123726852,2009-01-28,12:17:49
37.411425,110.790882,0,2162,39841.5123842593,2009-01-28,12:17:50
37.411395,110.790964,0,2161,39841.5123958333,2009-01-28,12:17:51
37.411362,110.791044,0,2160,39841.5124074074,2009-01-28,12:17:52
37.411327,110.791133,0,2159,39841.5124189815,2009-01-28,12:17:53
37.411288,110.79122,0,2156,39841.5124305556,2009-01-28,12:17:54
37.411251,110.791315,0,2153,39841.5124421296,2009-01-28,12:17:55
37.411213,110.791416,0,2151,39841.5124537037,2009-01-28,12:17:56
37.411178,110.791528,0,2149,39841.5124652778,2009-01-28,12:17:57
37.411145,110.791632,0,2146,39841.5124768519,2009-01-28,12:17:58
37.411112,110.791733,0,2144,39841.5124884259,2009-01-28,12:17:59
37.411085,110.791826,0,2143,39841.5125,2009-01-28,12:18:00
37.411056,110.791917,0,2143,39841.5125115741,2009-01-28,12:18:01
37.411036,110.792003,0,2143,39841.5125231481,2009-01-28,12:18:02
37.411024,110.792088,0,2140,39841.5125347222,2009-01-28,12:18:03
37.411009,110.79217,0,2136,39841.5125462963,2009-01-28,12:18:04
37.410996,110.792259,0,2134,39841.5125578704,2009-01-28,12:18:05
37.410973,110.792348,0,2135,39841.5125694444,2009-01-28,12:18:06
37.410955,110.792432,0,2137,39841.5125810185,2009-01-28,12:18:07
37.410941,110.792519,0,2137,39841.5125925926,2009-01-28,12:18:08
37.410935,110.79262,0,2139,39841.5126041667,2009-01-28,12:18:09
37.410928,110.792716,0,2142,39841.5126157407,2009-01-28,12:18:10
37.410926,110.792816,0,2145,39841.5126273148,2009-01-28,12:18:11
37.410933,110.79294,0,2148,39841.5126388889,2009-01-28,12:18:12
37.410937,110.793061,0,2152,39841.512650463,2009-01-28,12:18:13
37.410943,110.793174,0,2155,39841.512662037,2009-01-28,12:18:14
37.410947,110.793294,0,2157,39841.5126736111,2009-01-28,12:18:15
37.410952,110.793418,0,2159,39841.5126851852,2009-01-28,12:18:16
37.410957,110.793539,0,2161,39841.5126967593,2009-01-28,12:18:17
37.410963,110.793665,0,2164,39841.5127083333,2009-01-28,12:18:18
37.410978,110.793786,0,2164,39841.5127199074,2009-01-28,12:18:19
37.410989,110.793906,0,2164,39841.5127314815,2009-01-28,12:18:20
37.411009,110.794032,0,2165,39841.5127430556,2009-01-28,12:18:21
37.411024,110.794157,0,2166,39841.5127546296,2009-01-28,12:18:22
37.411041,110.794283,0,2167,39841.5127662037,2009-01-28,12:18:23
37.411049,110.794409,0,2167,39841.5127777778,2009-01-28,12:18:24
37.411058,110.794542,0,2168,39841.5127893519,2009-01-28,12:18:25
37.411071,110.794676,0,2171,39841.5128009259,2009-01-28,12:18:26
37.411081,110.794821,0,2176,39841.5128125,2009-01-28,12:18:27
37.411097,110.794957,0,2180,39841.5128240741,2009-01-28,12:18:28
37.411112,110.795097,0,2185,39841.5128356481,2009-01-28,12:18:29
37.411126,110.795229,0,2187,39841.5128472222,2009-01-28,12:18:30
37.411139,110.795368,0,2190,39841.5128587963,2009-01-28,12:18:31
37.411154,110.795505,0,2195,39841.5128703704,2009-01-28,12:18:32
37.411166,110.795648,0,2199,39841.5128819444,2009-01-28,12:18:33
37.41118,110.795786,0,2202,39841.5128935185,2009-01-28,12:18:34
37.411191,110.795927,0,2204,39841.5129050926,2009-01-28,12:18:35
37.411205,110.796068,0,2206,39841.5129166667,2009-01-28,12:18:36
37.411225,110.7962,0,2209,39841.5129282407,2009-01-28,12:18:37
37.411246,110.79633,0,2213,39841.5129398148,2009-01-28,12:18:38
37.411267,110.796458,0,2216,39841.5129513889,2009-01-28,12:18:39
37.411293,110.796583,0,2219,39841.512962963,2009-01-28,12:18:40
37.411318,110.796705,0,2221,39841.512974537,2009-01-28,12:18:41
37.411344,110.796828,0,2224,39841.5129861111,2009-01-28,12:18:42
37.411373,110.796951,0,2226,39841.5129976852,2009-01-28,12:18:43
37.411402,110.797077,0,2228,39841.5130092593,2009-01-28,12:18:44
37.411432,110.797205,0,2230,39841.5130208333,2009-01-28,12:18:45
37.411468,110.797331,0,2232,39841.5130324074,2009-01-28,12:18:46
37.4115,110.797462,0,2235,39841.5130439815,2009-01-28,12:18:47
37.41154,110.797591,0,2239,39841.5130555556,2009-01-28,12:18:48
37.411578,110.797724,0,2241,39841.5130671296,2009-01-28,12:18:49
37.41161,110.797865,0,2243,39841.5130787037,2009-01-28,12:18:50
37.411645,110.798,0,2243,39841.5130902778,2009-01-28,12:18:51
37.411684,110.798135,0,2244,39841.5131018519,2009-01-28,12:18:52
37.411723,110.798273,0,2246,39841.5131134259,2009-01-28,12:18:53
37.411761,110.798414,0,2247,39841.513125,2009-01-28,12:18:54
37.411799,110.798557,0,2247,39841.5131365741,2009-01-28,12:18:55
37.411838,110.798697,0,2248,39841.5131481481,2009-01-28,12:18:56
37.411873,110.798832,0,2249,39841.5131597222,2009-01-28,12:18:57
37.411902,110.798964,0,2251,39841.5131712963,2009-01-28,12:18:58
37.411931,110.799093,0,2252,39841.5131828704,2009-01-28,12:18:59
37.411952,110.799224,0,2253,39841.5131944444,2009-01-28,12:19:00
37.411965,110.799353,0,2255,39841.5132060185,2009-01-28,12:19:01
37.411981,110.79948,0,2258,39841.5132175926,2009-01-28,12:19:02
37.411991,110.799617,0,2262,39841.5132291667,2009-01-28,12:19:03
37.411999,110.799752,0,2263,39841.5132407407,2009-01-28,12:19:04
37.412013,110.799875,0,2262,39841.5132523148,2009-01-28,12:19:05
37.412026,110.800005,0,2264,39841.5132638889,2009-01-28,12:19:06
37.412042,110.800127,0,2265,39841.513275463,2009-01-28,12:19:07
37.412054,110.80026,0,2269,39841.513287037,2009-01-28,12:19:08
37.412065,110.800392,0,2271,39841.5132986111,2009-01-28,12:19:09
37.412073,110.800534,0,2274,39841.5133101852,2009-01-28,12:19:10
37.412082,110.800679,0,2278,39841.5133217593,2009-01-28,12:19:11
37.41209,110.800819,0,2283,39841.5133333333,2009-01-28,12:19:12
37.412099,110.800952,0,2287,39841.5133449074,2009-01-28,12:19:13
37.412116,110.801069,0,2287,39841.5133564815,2009-01-28,12:19:14
37.41212,110.801206,0,2290,39841.5133680556,2009-01-28,12:19:15
37.412134,110.801344,0,2292,39841.5133796296,2009-01-28,12:19:16
37.412143,110.801476,0,2295,39841.5133912037,2009-01-28,12:19:17
37.412164,110.801603,0,2298,39841.5134027778,2009-01-28,12:19:18
37.412172,110.801736,0,2299,39841.5134143519,2009-01-28,12:19:19
37.412178,110.801863,0,2302,39841.5134259259,2009-01-28,12:19:20
37.412183,110.80199,0,2303,39841.5134375,2009-01-28,12:19:21
37.412191,110.802105,0,2301,39841.5134490741,2009-01-28,12:19:22
37.412204,110.802222,0,2304,39841.5134606481,2009-01-28,12:19:23
37.412211,110.802332,0,2309,39841.5134722222,2009-01-28,12:19:24
37.412222,110.802427,0,2309,39841.5134837963,2009-01-28,12:19:25
37.412236,110.80253,0,2313,39841.5134953704,2009-01-28,12:19:26
37.412239,110.802635,0,2315,39841.5135069444,2009-01-28,12:19:27
37.412249,110.802748,0,2320,39841.5135185185,2009-01-28,12:19:28
37.412253,110.802848,0,2318,39841.5135300926,2009-01-28,12:19:29
37.412257,110.802951,0,2321,39841.5135416667,2009-01-28,12:19:30
37.412254,110.803047,0,2327,39841.5135532407,2009-01-28,12:19:31
37.412258,110.803126,0,2325,39841.5135648148,2009-01-28,12:19:32
37.412262,110.803194,0,2326,39841.5135763889,2009-01-28,12:19:33
37.412264,110.803296,0,2324,39841.513599537,2009-01-28,12:19:35
37.412284,110.803401,0,2322,39841.5136226852,2009-01-28,12:19:37
37.412292,110.803491,0,2320,39841.5136458333,2009-01-28,12:19:39
37.412295,110.803554,0,2322,39841.5136574074,2009-01-28,12:19:40
37.4123,110.803615,0,2325,39841.5136689815,2009-01-28,12:19:41
37.412306,110.803687,0,2328,39841.5136805556,2009-01-28,12:19:42
37.412312,110.803768,0,2330,39841.5136921296,2009-01-28,12:19:43
37.412318,110.803851,0,2332,39841.5137037037,2009-01-28,12:19:44
37.412333,110.803934,0,2330,39841.5137152778,2009-01-28,12:19:45
37.412345,110.804011,0,2331,39841.5137268519,2009-01-28,12:19:46
37.412345,110.804097,0,2334,39841.5137384259,2009-01-28,12:19:47
37.412356,110.804177,0,2333,39841.51375,2009-01-28,12:19:48
37.412361,110.804271,0,2335,39841.5137615741,2009-01-28,12:19:49
37.412371,110.804357,0,2337,39841.5137731481,2009-01-28,12:19:50
37.41238,110.804443,0,2336,39841.5137847222,2009-01-28,12:19:51
37.41239,110.804523,0,2337,39841.5137962963,2009-01-28,12:19:52
37.412399,110.804621,0,2339,39841.5138078704,2009-01-28,12:19:53
37.412408,110.804711,0,2342,39841.5138194444,2009-01-28,12:19:54
37.412416,110.804819,0,2346,39841.5138310185,2009-01-28,12:19:55
37.412422,110.804923,0,2349,39841.5138425926,2009-01-28,12:19:56
37.412435,110.805028,0,2351,39841.5138541667,2009-01-28,12:19:57
37.412452,110.805129,0,2349,39841.5138657407,2009-01-28,12:19:58
37.412468,110.805229,0,2350,39841.5138773148,2009-01-28,12:19:59
37.412482,110.805349,0,2351,39841.5138888889,2009-01-28,12:20:00
37.412496,110.805471,0,2352,39841.513900463,2009-01-28,12:20:01
37.412509,110.805586,0,2353,39841.513912037,2009-01-28,12:20:02
37.412514,110.805715,0,2352,39841.5139236111,2009-01-28,12:20:03
37.412522,110.805842,0,2354,39841.5139351852,2009-01-28,12:20:04
37.412529,110.80598,0,2355,39841.5139467593,2009-01-28,12:20:05
37.412537,110.806125,0,2356,39841.5139583333,2009-01-28,12:20:06
37.412554,110.806252,0,2355,39841.5139699074,2009-01-28,12:20:07
37.412567,110.806387,0,2355,39841.5139814815,2009-01-28,12:20:08
37.412578,110.806529,0,2356,39841.5139930556,2009-01-28,12:20:09
37.412589,110.80667,0,2355,39841.5140046296,2009-01-28,12:20:10
37.412605,110.806804,0,2354,39841.5140162037,2009-01-28,12:20:11
37.412619,110.806938,0,2356,39841.5140277778,2009-01-28,12:20:12
37.412631,110.807076,0,2359,39841.5140393519,2009-01-28,12:20:13
37.412651,110.807216,0,2360,39841.5140509259,2009-01-28,12:20:14
37.412669,110.807356,0,2362,39841.5140625,2009-01-28,12:20:15
37.412697,110.807486,0,2365,39841.5140740741,2009-01-28,12:20:16
37.412729,110.807614,0,2367,39841.5140856481,2009-01-28,12:20:17
37.412751,110.807745,0,2368,39841.5140972222,2009-01-28,12:20:18
37.41278,110.807874,0,2369,39841.5141087963,2009-01-28,12:20:19
37.412813,110.808,0,2369,39841.5141203704,2009-01-28,12:20:20
37.412851,110.808129,0,2369,39841.5141319444,2009-01-28,12:20:21
37.412881,110.808257,0,2369,39841.5141435185,2009-01-28,12:20:22
37.412918,110.808381,0,2368,39841.5141550926,2009-01-28,12:20:23
37.412947,110.808501,0,2368,39841.5141666667,2009-01-28,12:20:24
37.412977,110.808615,0,2366,39841.5141782407,2009-01-28,12:20:25
37.413016,110.808722,0,2366,39841.5141898148,2009-01-28,12:20:26
37.413059,110.808824,0,2365,39841.5142013889,2009-01-28,12:20:27
37.413107,110.808931,0,2366,39841.514212963,2009-01-28,12:20:28
37.413151,110.809047,0,2365,39841.514224537,2009-01-28,12:20:29
37.413203,110.809148,0,2364,39841.5142361111,2009-01-28,12:20:30
37.41325,110.809257,0,2365,39841.5142476852,2009-01-28,12:20:31
37.413296,110.80936,0,2366,39841.5142592593,2009-01-28,12:20:32
37.413344,110.809458,0,2366,39841.5142708333,2009-01-28,12:20:33
37.413392,110.809555,0,2366,39841.5142824074,2009-01-28,12:20:34
37.413453,110.809645,0,2365,39841.5142939815,2009-01-28,12:20:35
37.413523,110.809724,0,2362,39841.5143055556,2009-01-28,12:20:36
37.413588,110.809813,0,2362,39841.5143171296,2009-01-28,12:20:37
37.413651,110.80991,0,2363,39841.5143287037,2009-01-28,12:20:38
37.413714,110.810008,0,2363,39841.5143402778,2009-01-28,12:20:39
37.41378,110.810101,0,2363,39841.5143518519,2009-01-28,12:20:40
37.413841,110.810198,0,2363,39841.5143634259,2009-01-28,12:20:41
37.413897,110.810284,0,2361,39841.514375,2009-01-28,12:20:42
37.413947,110.810369,0,2361,39841.5143865741,2009-01-28,12:20:43
37.413993,110.810453,0,2362,39841.5143981481,2009-01-28,12:20:44
37.41403,110.81053,0,2362,39841.5144097222,2009-01-28,12:20:45
37.41407,110.810604,0,2361,39841.5144212963,2009-01-28,12:20:46
37.414113,110.810679,0,2361,39841.5144328704,2009-01-28,12:20:47
37.414153,110.810762,0,2360,39841.5144444444,2009-01-28,12:20:48
37.41419,110.810845,0,2359,39841.5144560185,2009-01-28,12:20:49
37.414225,110.810932,0,2358,39841.5144675926,2009-01-28,12:20:50
37.414256,110.811018,0,2359,39841.5144791667,2009-01-28,12:20:51
37.414291,110.8111,0,2360,39841.5144907407,2009-01-28,12:20:52
37.414333,110.81118,0,2359,39841.5145023148,2009-01-28,12:20:53
37.414361,110.811254,0,2360,39841.5145138889,2009-01-28,12:20:54
37.4144,110.811325,0,2360,39841.514525463,2009-01-28,12:20:55
37.414444,110.811398,0,2360,39841.514537037,2009-01-28,12:20:56
37.414482,110.81147,0,2361,39841.5145486111,2009-01-28,12:20:57
37.414531,110.811543,0,2362,39841.5145601852,2009-01-28,12:20:58
37.414571,110.811619,0,2362,39841.5145717593,2009-01-28,12:20:59
37.414616,110.811698,0,2363,39841.5145833333,2009-01-28,12:21:00
37.414654,110.811778,0,2363,39841.5145949074,2009-01-28,12:21:01
37.414696,110.811857,0,2362,39841.5146064815,2009-01-28,12:21:02
37.414742,110.811934,0,2362,39841.5146180556,2009-01-28,12:21:03
37.414795,110.812001,0,2361,39841.5146296296,2009-01-28,12:21:04
37.414849,110.812065,0,2360,39841.5146412037,2009-01-28,12:21:05
37.414897,110.812133,0,2359,39841.5146527778,2009-01-28,12:21:06
37.414943,110.812196,0,2358,39841.5146643519,2009-01-28,12:21:07
37.415,110.812248,0,2357,39841.5146759259,2009-01-28,12:21:08
37.415067,110.812285,0,2354,39841.5146875,2009-01-28,12:21:09
37.415131,110.812342,0,2352,39841.5146990741,2009-01-28,12:21:10
37.415202,110.812398,0,2348,39841.5147106481,2009-01-28,12:21:11
37.415267,110.812465,0,2347,39841.5147222222,2009-01-28,12:21:12
37.415331,110.812522,0,2346,39841.5147337963,2009-01-28,12:21:13
37.415393,110.812589,0,2344,39841.5147453704,2009-01-28,12:21:14
37.415458,110.812658,0,2342,39841.5147569444,2009-01-28,12:21:15
37.415538,110.812717,0,2338,39841.5147685185,2009-01-28,12:21:16
37.415623,110.812773,0,2335,39841.5147800926,2009-01-28,12:21:17
37.415709,110.812827,0,2333,39841.5147916667,2009-01-28,12:21:18
37.415795,110.812896,0,2330,39841.5148032407,2009-01-28,12:21:19
37.415879,110.812957,0,2328,39841.5148148148,2009-01-28,12:21:20
37.415961,110.813029,0,2325,39841.5148263889,2009-01-28,12:21:21
37.416042,110.813096,0,2322,39841.514837963,2009-01-28,12:21:22
37.416127,110.813145,0,2319,39841.514849537,2009-01-28,12:21:23
37.416216,110.813195,0,2317,39841.5148611111,2009-01-28,12:21:24
37.416306,110.813246,0,2315,39841.5148726852,2009-01-28,12:21:25
37.416396,110.813294,0,2313,39841.5148842593,2009-01-28,12:21:26
37.416486,110.813339,0,2311,39841.5148958333,2009-01-28,12:21:27
37.416575,110.813383,0,2310,39841.5149074074,2009-01-28,12:21:28
37.416663,110.813424,0,2308,39841.5149189815,2009-01-28,12:21:29
37.416757,110.813463,0,2306,39841.5149305556,2009-01-28,12:21:30
37.416843,110.813497,0,2304,39841.5149421296,2009-01-28,12:21:31
37.416933,110.813536,0,2303,39841.5149537037,2009-01-28,12:21:32
37.417012,110.813591,0,2302,39841.5149652778,2009-01-28,12:21:33
37.417095,110.813652,0,2301,39841.5149768519,2009-01-28,12:21:34
37.417176,110.813705,0,2300,39841.5149884259,2009-01-28,12:21:35
37.417262,110.813761,0,2299,39841.515,2009-01-28,12:21:36
37.417341,110.813804,0,2298,39841.5150115741,2009-01-28,12:21:37
37.417424,110.813851,0,2296,39841.5150231481,2009-01-28,12:21:38
37.417501,110.813889,0,2295,39841.5150347222,2009-01-28,12:21:39
37.417589,110.81393,0,2294,39841.5150462963,2009-01-28,12:21:40
37.417662,110.813988,0,2294,39841.5150578704,2009-01-28,12:21:41
37.417748,110.814035,0,2293,39841.5150694444,2009-01-28,12:21:42
37.417832,110.814066,0,2293,39841.5150810185,2009-01-28,12:21:43
37.417916,110.814127,0,2294,39841.5150925926,2009-01-28,12:21:44
37.418002,110.814193,0,2295,39841.5151041667,2009-01-28,12:21:45
37.418087,110.814249,0,2296,39841.5151157407,2009-01-28,12:21:46
37.41818,110.814298,0,2298,39841.5151273148,2009-01-28,12:21:47
37.418261,110.814343,0,2298,39841.5151388889,2009-01-28,12:21:48
37.418348,110.814387,0,2299,39841.515150463,2009-01-28,12:21:49
37.418436,110.814433,0,2302,39841.515162037,2009-01-28,12:21:50
37.418525,110.814473,0,2303,39841.5151736111,2009-01-28,12:21:51
37.41861,110.814514,0,2303,39841.5151851852,2009-01-28,12:21:52
37.418697,110.814561,0,2303,39841.5151967593,2009-01-28,12:21:53
37.418783,110.81461,0,2304,39841.5152083333,2009-01-28,12:21:54
37.418861,110.814657,0,2304,39841.5152199074,2009-01-28,12:21:55
37.418951,110.814728,0,2306,39841.5152314815,2009-01-28,12:21:56
37.419041,110.814788,0,2307,39841.5152430556,2009-01-28,12:21:57
37.419122,110.814852,0,2309,39841.5152546296,2009-01-28,12:21:58
37.419203,110.814915,0,2309,39841.5152662037,2009-01-28,12:21:59
37.419281,110.814983,0,2310,39841.5152777778,2009-01-28,12:22:00
37.419362,110.815059,0,2310,39841.5152893519,2009-01-28,12:22:01
37.419449,110.815141,0,2311,39841.5153009259,2009-01-28,12:22:02
37.419535,110.815216,0,2311,39841.5153125,2009-01-28,12:22:03
37.419616,110.815295,0,2311,39841.5153240741,2009-01-28,12:22:04
37.419691,110.815375,0,2311,39841.5153356481,2009-01-28,12:22:05
37.419763,110.815465,0,2311,39841.5153472222,2009-01-28,12:22:06
37.419835,110.815554,0,2311,39841.5153587963,2009-01-28,12:22:07
37.419899,110.815642,0,2312,39841.5153703704,2009-01-28,12:22:08
37.419962,110.815724,0,2312,39841.5153819444,2009-01-28,12:22:09
37.420029,110.815808,0,2313,39841.5153935185,2009-01-28,12:22:10
37.420091,110.815892,0,2313,39841.5154050926,2009-01-28,12:22:11
37.420148,110.815971,0,2313,39841.5154166667,2009-01-28,12:22:12
37.420209,110.816048,0,2314,39841.5154282407,2009-01-28,12:22:13
37.420266,110.816127,0,2314,39841.5154398148,2009-01-28,12:22:14
37.420318,110.816208,0,2315,39841.5154513889,2009-01-28,12:22:15
37.420369,110.816292,0,2315,39841.515462963,2009-01-28,12:22:16
37.420424,110.816384,0,2316,39841.515474537,2009-01-28,12:22:17
37.420476,110.816472,0,2317,39841.5154861111,2009-01-28,12:22:18
37.420531,110.816564,0,2318,39841.5154976852,2009-01-28,12:22:19
37.420584,110.816649,0,2318,39841.5155092593,2009-01-28,12:22:20
37.420635,110.816735,0,2318,39841.5155208333,2009-01-28,12:22:21
37.420681,110.816833,0,2319,39841.5155324074,2009-01-28,12:22:22
37.42073,110.816931,0,2320,39841.5155439815,2009-01-28,12:22:23
37.42078,110.817028,0,2322,39841.5155555556,2009-01-28,12:22:24
37.420841,110.817123,0,2322,39841.5155671296,2009-01-28,12:22:25
37.420894,110.817216,0,2323,39841.5155787037,2009-01-28,12:22:26
37.420952,110.817307,0,2324,39841.5155902778,2009-01-28,12:22:27
37.421006,110.817377,0,2323,39841.5156018519,2009-01-28,12:22:28
37.421061,110.817459,0,2324,39841.5156134259,2009-01-28,12:22:29
37.421118,110.817554,0,2324,39841.515625,2009-01-28,12:22:30
37.421171,110.817649,0,2325,39841.5156365741,2009-01-28,12:22:31
37.42123,110.81775,0,2326,39841.5156481481,2009-01-28,12:22:32
37.421282,110.817847,0,2326,39841.5156597222,2009-01-28,12:22:33
37.421336,110.817956,0,2327,39841.5156712963,2009-01-28,12:22:34
37.421394,110.818063,0,2328,39841.5156828704,2009-01-28,12:22:35
37.421452,110.818177,0,2330,39841.5156944444,2009-01-28,12:22:36
37.421513,110.818296,0,2332,39841.5157060185,2009-01-28,12:22:37
37.421573,110.818414,0,2335,39841.5157175926,2009-01-28,12:22:38
37.421636,110.818529,0,2337,39841.5157291667,2009-01-28,12:22:39
37.421699,110.818642,0,2339,39841.5157407407,2009-01-28,12:22:40
37.421765,110.818758,0,2341,39841.5157523148,2009-01-28,12:22:41
37.421826,110.81887,0,2342,39841.5157638889,2009-01-28,12:22:42
37.421884,110.818975,0,2343,39841.515775463,2009-01-28,12:22:43
37.421943,110.819071,0,2344,39841.515787037,2009-01-28,12:22:44
37.421999,110.819164,0,2345,39841.5157986111,2009-01-28,12:22:45
37.42206,110.819256,0,2347,39841.5158101852,2009-01-28,12:22:46
37.422125,110.819345,0,2349,39841.5158217593,2009-01-28,12:22:47
37.422196,110.819432,0,2351,39841.5158333333,2009-01-28,12:22:48
37.422266,110.819514,0,2352,39841.5158449074,2009-01-28,12:22:49
37.422339,110.8196,0,2354,39841.5158564815,2009-01-28,12:22:50
37.422408,110.819676,0,2356,39841.5158680556,2009-01-28,12:22:51
37.422463,110.819745,0,2357,39841.5158796296,2009-01-28,12:22:52
37.422514,110.819811,0,2359,39841.5158912037,2009-01-28,12:22:53
37.422547,110.819872,0,2361,39841.5159027778,2009-01-28,12:22:54
37.422581,110.819922,0,2362,39841.5159143518,2009-01-28,12:22:55
37.422618,110.819973,0,2363,39841.5159259259,2009-01-28,12:22:56
37.422662,110.820024,0,2364,39841.5159375,2009-01-28,12:22:57
37.422704,110.820066,0,2364,39841.5159490741,2009-01-28,12:22:58
37.422747,110.820108,0,2365,39841.5159606481,2009-01-28,12:22:59
37.422792,110.820158,0,2366,39841.5159722222,2009-01-28,12:23:00
37.422844,110.820207,0,2367,39841.5159837963,2009-01-28,12:23:01
37.422895,110.820269,0,2368,39841.5159953704,2009-01-28,12:23:02
37.422942,110.820327,0,2369,39841.5160069444,2009-01-28,12:23:03
37.423013,110.820371,0,2371,39841.5160185185,2009-01-28,12:23:04
37.42307,110.820431,0,2373,39841.5160300926,2009-01-28,12:23:05
37.42312,110.820488,0,2375,39841.5160416667,2009-01-28,12:23:06
37.423158,110.82057,0,2377,39841.5160532407,2009-01-28,12:23:07
37.423207,110.820621,0,2380,39841.5160648148,2009-01-28,12:23:08
37.423262,110.820669,0,2382,39841.5160763889,2009-01-28,12:23:09
37.42332,110.820725,0,2384,39841.516087963,2009-01-28,12:23:10
37.423376,110.820776,0,2387,39841.516099537,2009-01-28,12:23:11
37.423418,110.820823,0,2389,39841.5161111111,2009-01-28,12:23:12
37.423476,110.820872,0,2391,39841.5161226852,2009-01-28,12:23:13
37.423524,110.820902,0,2393,39841.5161342593,2009-01-28,12:23:14
37.423583,110.820981,0,2397,39841.5161458333,2009-01-28,12:23:15
37.423642,110.821046,0,2400,39841.5161574074,2009-01-28,12:23:16
37.423698,110.821112,0,2402,39841.5161689815,2009-01-28,12:23:17
37.423751,110.821173,0,2405,39841.5161805556,2009-01-28,12:23:18
37.4238,110.821236,0,2407,39841.5161921296,2009-01-28,12:23:19
37.423855,110.821304,0,2410,39841.5162037037,2009-01-28,12:23:20
37.423905,110.821366,0,2413,39841.5162152778,2009-01-28,12:23:21
37.423952,110.82143,0,2415,39841.5162268518,2009-01-28,12:23:22
37.423988,110.821493,0,2418,39841.5162384259,2009-01-28,12:23:23
37.424034,110.821556,0,2421,39841.51625,2009-01-28,12:23:24
37.424077,110.821621,0,2425,39841.5162615741,2009-01-28,12:23:25
37.424112,110.821686,0,2428,39841.5162731481,2009-01-28,12:23:26
37.424159,110.82175,0,2432,39841.5162847222,2009-01-28,12:23:27
37.424195,110.821808,0,2435,39841.5162962963,2009-01-28,12:23:28
37.424235,110.821877,0,2439,39841.5163078704,2009-01-28,12:23:29
37.424269,110.821945,0,2442,39841.5163194444,2009-01-28,12:23:30
37.424301,110.822012,0,2445,39841.5163310185,2009-01-28,12:23:31
37.424335,110.82208,0,2448,39841.5163425926,2009-01-28,12:23:32
37.424371,110.822149,0,2450,39841.5163541667,2009-01-28,12:23:33
37.424407,110.822217,0,2453,39841.5163657407,2009-01-28,12:23:34
37.424444,110.822283,0,2456,39841.5163773148,2009-01-28,12:23:35
37.424478,110.82235,0,2460,39841.5163888889,2009-01-28,12:23:36
37.424509,110.822415,0,2465,39841.516400463,2009-01-28,12:23:37
37.424537,110.822472,0,2467,39841.516412037,2009-01-28,12:23:38
37.424573,110.82253,0,2469,39841.5164236111,2009-01-28,12:23:39
37.424607,110.822591,0,2472,39841.5164351852,2009-01-28,12:23:40
37.424645,110.822653,0,2473,39841.5164467593,2009-01-28,12:23:41
37.424678,110.822721,0,2475,39841.5164583333,2009-01-28,12:23:42
37.424709,110.822786,0,2476,39841.5164699074,2009-01-28,12:23:43
37.424732,110.822851,0,2476,39841.5164814815,2009-01-28,12:23:44
37.424759,110.822918,0,2474,39841.5164930556,2009-01-28,12:23:45
37.424783,110.822974,0,2470,39841.5165046296,2009-01-28,12:23:46
37.424813,110.823047,0,2470,39841.5165162037,2009-01-28,12:23:47
37.424851,110.823123,0,2471,39841.5165277778,2009-01-28,12:23:48
37.424882,110.823211,0,2475,39841.5165393518,2009-01-28,12:23:49
37.424916,110.823297,0,2477,39841.5165509259,2009-01-28,12:23:50
37.424947,110.823383,0,2479,39841.5165625,2009-01-28,12:23:51
37.424978,110.823466,0,2481,39841.5165740741,2009-01-28,12:23:52
37.425005,110.823546,0,2481,39841.5165856481,2009-01-28,12:23:53
37.425034,110.823629,0,2481,39841.5165972222,2009-01-28,12:23:54
37.425054,110.823722,0,2482,39841.5166087963,2009-01-28,12:23:55
37.425074,110.823808,0,2484,39841.5166203704,2009-01-28,12:23:56
37.425096,110.823895,0,2486,39841.5166319444,2009-01-28,12:23:57
37.425124,110.823984,0,2486,39841.5166435185,2009-01-28,12:23:58
37.425151,110.824078,0,2487,39841.5166550926,2009-01-28,12:23:59
37.425173,110.82417,0,2489,39841.5166666667,2009-01-28,12:24:00
37.425193,110.82427,0,2491,39841.5166782407,2009-01-28,12:24:01
37.425211,110.824368,0,2492,39841.5166898148,2009-01-28,12:24:02
37.425234,110.824462,0,2492,39841.5167013889,2009-01-28,12:24:03
37.425259,110.824563,0,2494,39841.516712963,2009-01-28,12:24:04
37.425274,110.824672,0,2495,39841.516724537,2009-01-28,12:24:05
37.425291,110.824782,0,2496,39841.5167361111,2009-01-28,12:24:06
37.425308,110.824889,0,2497,39841.5167476852,2009-01-28,12:24:07
37.425321,110.825002,0,2496,39841.5167592593,2009-01-28,12:24:08
37.425328,110.825119,0,2496,39841.5167708333,2009-01-28,12:24:09
37.425345,110.82525,0,2496,39841.5167824074,2009-01-28,12:24:10
37.425365,110.825376,0,2495,39841.5167939815,2009-01-28,12:24:11
37.425375,110.82551,0,2496,39841.5168055556,2009-01-28,12:24:12
37.425398,110.825625,0,2496,39841.5168171296,2009-01-28,12:24:13
37.425416,110.825732,0,2494,39841.5168287037,2009-01-28,12:24:14
37.425421,110.825847,0,2493,39841.5168402778,2009-01-28,12:24:15
37.425423,110.825963,0,2492,39841.5168518518,2009-01-28,12:24:16
37.425416,110.826075,0,2491,39841.5168634259,2009-01-28,12:24:17
37.425399,110.826165,0,2487,39841.516875,2009-01-28,12:24:18
37.425381,110.826284,0,2485,39841.5168865741,2009-01-28,12:24:19
37.425367,110.82638,0,2480,39841.5168981481,2009-01-28,12:24:20
37.425352,110.826464,0,2474,39841.5169097222,2009-01-28,12:24:21
37.425338,110.826551,0,2470,39841.5169212963,2009-01-28,12:24:22
37.42532,110.826627,0,2471,39841.5169328704,2009-01-28,12:24:23
37.425303,110.826694,0,2469,39841.5169444444,2009-01-28,12:24:24
37.425285,110.826759,0,2468,39841.5169560185,2009-01-28,12:24:25
37.42526,110.826813,0,2467,39841.5169675926,2009-01-28,12:24:26
37.425239,110.826885,0,2467,39841.5169791667,2009-01-28,12:24:27
37.425218,110.826969,0,2465,39841.5169907407,2009-01-28,12:24:28
37.425193,110.82705,0,2466,39841.5170023148,2009-01-28,12:24:29
37.425168,110.827142,0,2466,39841.5170138889,2009-01-28,12:24:30
37.425144,110.827218,0,2467,39841.517025463,2009-01-28,12:24:31
37.425114,110.827309,0,2468,39841.517037037,2009-01-28,12:24:32
37.4251,110.827386,0,2467,39841.5170486111,2009-01-28,12:24:33
37.425082,110.827467,0,2466,39841.5170601852,2009-01-28,12:24:34
37.425061,110.827547,0,2465,39841.5170717593,2009-01-28,12:24:35
37.425043,110.82762,0,2465,39841.5170833333,2009-01-28,12:24:36
37.425024,110.827703,0,2466,39841.5170949074,2009-01-28,12:24:37
37.425006,110.827778,0,2467,39841.5171064815,2009-01-28,12:24:38
37.424979,110.82785,0,2469,39841.5171180556,2009-01-28,12:24:39
37.424958,110.827939,0,2470,39841.5171296296,2009-01-28,12:24:40
37.424939,110.828004,0,2471,39841.5171412037,2009-01-28,12:24:41
37.424927,110.828078,0,2468,39841.5171527778,2009-01-28,12:24:42
37.424905,110.828159,0,2468,39841.5171643518,2009-01-28,12:24:43
37.424888,110.828235,0,2466,39841.5171759259,2009-01-28,12:24:44
37.424868,110.828315,0,2467,39841.5171875,2009-01-28,12:24:45
37.42485,110.828401,0,2466,39841.5171990741,2009-01-28,12:24:46
37.424828,110.82849,0,2466,39841.5172106481,2009-01-28,12:24:47
37.424803,110.828568,0,2466,39841.5172222222,2009-01-28,12:24:48
37.424775,110.828663,0,2465,39841.5172337963,2009-01-28,12:24:49
37.424748,110.828767,0,2465,39841.5172453704,2009-01-28,12:24:50
37.424722,110.828859,0,2467,39841.5172569444,2009-01-28,12:24:51
37.42469,110.828954,0,2470,39841.5172685185,2009-01-28,12:24:52
37.424657,110.829063,0,2469,39841.5172800926,2009-01-28,12:24:53
37.42463,110.829176,0,2468,39841.5172916667,2009-01-28,12:24:54
37.4246,110.829296,0,2469,39841.5173032407,2009-01-28,12:24:55
37.424571,110.829402,0,2469,39841.5173148148,2009-01-28,12:24:56
37.424543,110.829509,0,2469,39841.5173263889,2009-01-28,12:24:57
37.424511,110.829624,0,2468,39841.517337963,2009-01-28,12:24:58
37.424477,110.82974,0,2470,39841.517349537,2009-01-28,12:24:59
37.424446,110.829847,0,2470,39841.5173611111,2009-01-28,12:25:00
37.424417,110.829952,0,2470,39841.5173726852,2009-01-28,12:25:01
37.424386,110.830046,0,2472,39841.5173842593,2009-01-28,12:25:02
37.424355,110.83014,0,2474,39841.5173958333,2009-01-28,12:25:03
37.424328,110.830223,0,2472,39841.5174074074,2009-01-28,12:25:04
37.424307,110.830277,0,2471,39841.5174189815,2009-01-28,12:25:05
37.424287,110.830352,0,2469,39841.5174305556,2009-01-28,12:25:06
37.424272,110.830421,0,2466,39841.5174421296,2009-01-28,12:25:07
37.424252,110.830493,0,2464,39841.5174537037,2009-01-28,12:25:08
37.424225,110.830574,0,2465,39841.5174652778,2009-01-28,12:25:09
37.424197,110.83066,0,2465,39841.5174768518,2009-01-28,12:25:10
37.424171,110.830748,0,2465,39841.5174884259,2009-01-28,12:25:11
37.424138,110.830826,0,2468,39841.5175,2009-01-28,12:25:12
37.424106,110.830906,0,2471,39841.5175115741,2009-01-28,12:25:13
37.42408,110.830978,0,2471,39841.5175231481,2009-01-28,12:25:14
37.424057,110.831054,0,2470,39841.5175347222,2009-01-28,12:25:15
37.424032,110.831126,0,2470,39841.5175462963,2009-01-28,12:25:16
37.424,110.831194,0,2471,39841.5175578704,2009-01-28,12:25:17
37.423962,110.831266,0,2470,39841.5175694444,2009-01-28,12:25:18
37.42394,110.831331,0,2468,39841.5175810185,2009-01-28,12:25:19
37.42391,110.831399,0,2469,39841.5175925926,2009-01-28,12:25:20
37.423877,110.831481,0,2468,39841.5176041667,2009-01-28,12:25:21
37.42384,110.831568,0,2467,39841.5176157407,2009-01-28,12:25:22
37.423807,110.831642,0,2466,39841.5176273148,2009-01-28,12:25:23
37.42378,110.831716,0,2464,39841.5176388889,2009-01-28,12:25:24
37.423746,110.831799,0,2462,39841.517650463,2009-01-28,12:25:25
37.423713,110.831874,0,2464,39841.517662037,2009-01-28,12:25:26
37.423675,110.831963,0,2465,39841.5176736111,2009-01-28,12:25:27
37.423635,110.832048,0,2465,39841.5176851852,2009-01-28,12:25:28
37.423592,110.83213,0,2468,39841.5176967593,2009-01-28,12:25:29
37.423548,110.832228,0,2466,39841.5177083333,2009-01-28,12:25:30
37.4235,110.832327,0,2468,39841.5177199074,2009-01-28,12:25:31
37.423464,110.832427,0,2464,39841.5177314815,2009-01-28,12:25:32
37.423419,110.83253,0,2463,39841.5177430556,2009-01-28,12:25:33
37.423372,110.832628,0,2461,39841.5177546296,2009-01-28,12:25:34
37.423317,110.832724,0,2463,39841.5177662037,2009-01-28,12:25:35
37.423261,110.832812,0,2463,39841.5177777778,2009-01-28,12:25:36
37.423217,110.832894,0,2464,39841.5177893518,2009-01-28,12:25:37
37.423162,110.832979,0,2466,39841.5178009259,2009-01-28,12:25:38
37.423101,110.833049,0,2468,39841.5178125,2009-01-28,12:25:39
37.423043,110.833128,0,2470,39841.5178240741,2009-01-28,12:25:40
37.422987,110.833208,0,2470,39841.5178356481,2009-01-28,12:25:41
37.422935,110.833278,0,2468,39841.5178472222,2009-01-28,12:25:42
37.422884,110.833332,0,2468,39841.5178587963,2009-01-28,12:25:43
37.422828,110.833387,0,2469,39841.5178703704,2009-01-28,12:25:44
37.422775,110.833441,0,2470,39841.5178819444,2009-01-28,12:25:45
37.422727,110.833485,0,2466,39841.5178935185,2009-01-28,12:25:46
37.42267,110.833532,0,2470,39841.5179050926,2009-01-28,12:25:47
37.422618,110.833573,0,2470,39841.5179166667,2009-01-28,12:25:48
37.422565,110.833615,0,2469,39841.5179282407,2009-01-28,12:25:49
37.422511,110.833655,0,2470,39841.5179398148,2009-01-28,12:25:50
37.422454,110.833687,0,2471,39841.5179513889,2009-01-28,12:25:51
37.422397,110.833727,0,2470,39841.517962963,2009-01-28,12:25:52
37.422329,110.833757,0,2469,39841.517974537,2009-01-28,12:25:53
37.422264,110.833799,0,2468,39841.5179861111,2009-01-28,12:25:54
37.422202,110.833844,0,2468,39841.5179976852,2009-01-28,12:25:55
37.422145,110.833887,0,2469,39841.5180092593,2009-01-28,12:25:56
37.422095,110.833937,0,2471,39841.5180208333,2009-01-28,12:25:57
37.42205,110.833991,0,2474,39841.5180324074,2009-01-28,12:25:58
37.422004,110.834036,0,2476,39841.5180439815,2009-01-28,12:25:59
37.421958,110.834076,0,2478,39841.5180555556,2009-01-28,12:26:00
37.421914,110.834109,0,2478,39841.5180671296,2009-01-28,12:26:01
37.421855,110.834158,0,2485,39841.5180902778,2009-01-28,12:26:03
37.421798,110.834229,0,2488,39841.5181134259,2009-01-28,12:26:05
37.421772,110.834278,0,2488,39841.518125,2009-01-28,12:26:06
37.421742,110.834335,0,2488,39841.5181365741,2009-01-28,12:26:07
37.421704,110.834393,0,2491,39841.5181481481,2009-01-28,12:26:08
37.421664,110.834441,0,2493,39841.5181597222,2009-01-28,12:26:09
37.42162,110.83448,0,2496,39841.5181712963,2009-01-28,12:26:10
37.421574,110.83452,0,2497,39841.5181828704,2009-01-28,12:26:11
37.421518,110.834552,0,2497,39841.5181944444,2009-01-28,12:26:12
37.421464,110.834572,0,2498,39841.5182060185,2009-01-28,12:26:13
37.421408,110.834603,0,2496,39841.5182175926,2009-01-28,12:26:14
37.421352,110.834641,0,2495,39841.5182291667,2009-01-28,12:26:15
37.4213,110.834682,0,2496,39841.5182407407,2009-01-28,12:26:16
37.421248,110.834726,0,2498,39841.5182523148,2009-01-28,12:26:17
37.421196,110.834778,0,2500,39841.5182638889,2009-01-28,12:26:18
37.421149,110.834844,0,2500,39841.518275463,2009-01-28,12:26:19
37.42109,110.834893,0,2504,39841.518287037,2009-01-28,12:26:20
37.421028,110.83494,0,2506,39841.5182986111,2009-01-28,12:26:21
37.420967,110.834985,0,2509,39841.5183101852,2009-01-28,12:26:22
37.420903,110.83502,0,2510,39841.5183217593,2009-01-28,12:26:23
37.42084,110.835062,0,2511,39841.5183333333,2009-01-28,12:26:24
37.420775,110.835106,0,2513,39841.5183449074,2009-01-28,12:26:25
37.420714,110.835154,0,2512,39841.5183564815,2009-01-28,12:26:26
37.420651,110.8352,0,2514,39841.5183680556,2009-01-28,12:26:27
37.42059,110.835251,0,2515,39841.5183796296,2009-01-28,12:26:28
37.420529,110.835301,0,2517,39841.5183912037,2009-01-28,12:26:29
37.420469,110.835348,0,2518,39841.5184027778,2009-01-28,12:26:30
37.420411,110.8354,0,2519,39841.5184143518,2009-01-28,12:26:31
37.420352,110.83545,0,2522,39841.5184259259,2009-01-28,12:26:32
37.420291,110.835498,0,2525,39841.5184375,2009-01-28,12:26:33
37.420236,110.835547,0,2527,39841.5184490741,2009-01-28,12:26:34
37.420182,110.83559,0,2530,39841.5184606481,2009-01-28,12:26:35
37.420129,110.835637,0,2531,39841.5184722222,2009-01-28,12:26:36
37.420073,110.835667,0,2532,39841.5184837963,2009-01-28,12:26:37
37.420021,110.835708,0,2533,39841.5184953704,2009-01-28,12:26:38
37.419974,110.835758,0,2534,39841.5185069444,2009-01-28,12:26:39
37.419927,110.835806,0,2533,39841.5185185185,2009-01-28,12:26:40
37.419885,110.835855,0,2532,39841.5185300926,2009-01-28,12:26:41
37.419845,110.835898,0,2532,39841.5185416667,2009-01-28,12:26:42
37.419808,110.835941,0,2531,39841.5185532407,2009-01-28,12:26:43
37.419775,110.835981,0,2533,39841.5185648148,2009-01-28,12:26:44
37.419735,110.836017,0,2532,39841.5185763889,2009-01-28,12:26:45
37.419692,110.83606,0,2535,39841.518587963,2009-01-28,12:26:46
37.419652,110.836102,0,2536,39841.518599537,2009-01-28,12:26:47
37.419605,110.836153,0,2536,39841.5186111111,2009-01-28,12:26:48
37.419553,110.836204,0,2535,39841.5186226852,2009-01-28,12:26:49
37.419497,110.836262,0,2534,39841.5186342593,2009-01-28,12:26:50
37.419434,110.83632,0,2533,39841.5186458333,2009-01-28,12:26:51
37.419365,110.836379,0,2535,39841.5186574074,2009-01-28,12:26:52
37.419305,110.836435,0,2535,39841.5186689815,2009-01-28,12:26:53
37.419249,110.836486,0,2534,39841.5186805556,2009-01-28,12:26:54
37.419197,110.836532,0,2532,39841.5186921296,2009-01-28,12:26:55
37.419146,110.836583,0,2529,39841.5187037037,2009-01-28,12:26:56
37.419098,110.836639,0,2528,39841.5187152778,2009-01-28,12:26:57
37.419041,110.836689,0,2525,39841.5187268518,2009-01-28,12:26:58
37.418985,110.836733,0,2525,39841.5187384259,2009-01-28,12:26:59
37.418925,110.836781,0,2528,39841.51875,2009-01-28,12:27:00
37.418864,110.836839,0,2524,39841.5187615741,2009-01-28,12:27:01
37.418804,110.836895,0,2525,39841.5187731481,2009-01-28,12:27:02
37.418744,110.836963,0,2525,39841.5187847222,2009-01-28,12:27:03
37.418673,110.837036,0,2528,39841.5187962963,2009-01-28,12:27:04
37.418592,110.837104,0,2529,39841.5188078704,2009-01-28,12:27:05
37.418507,110.83717,0,2533,39841.5188194444,2009-01-28,12:27:06
37.418419,110.837234,0,2538,39841.5188310185,2009-01-28,12:27:07
37.418346,110.837306,0,2537,39841.5188425926,2009-01-28,12:27:08
37.418266,110.837365,0,2536,39841.5188541667,2009-01-28,12:27:09
37.418189,110.83743,0,2537,39841.5188657407,2009-01-28,12:27:10
37.418108,110.837493,0,2537,39841.5188773148,2009-01-28,12:27:11
37.418026,110.837556,0,2537,39841.5188888889,2009-01-28,12:27:12
37.417941,110.837616,0,2538,39841.518900463,2009-01-28,12:27:13
37.417861,110.837679,0,2539,39841.518912037,2009-01-28,12:27:14
37.417783,110.837742,0,2541,39841.5189236111,2009-01-28,12:27:15
37.417706,110.83781,0,2541,39841.5189351852,2009-01-28,12:27:16
37.417633,110.837886,0,2542,39841.5189467593,2009-01-28,12:27:17
37.417565,110.837964,0,2541,39841.5189583333,2009-01-28,12:27:18
37.417494,110.838032,0,2543,39841.5189699074,2009-01-28,12:27:19
37.41742,110.838109,0,2545,39841.5189814815,2009-01-28,12:27:20
37.41734,110.83818,0,2547,39841.5189930556,2009-01-28,12:27:21
37.417251,110.838254,0,2549,39841.5190046296,2009-01-28,12:27:22
37.417175,110.838325,0,2548,39841.5190162037,2009-01-28,12:27:23
37.417083,110.838411,0,2549,39841.5190277778,2009-01-28,12:27:24
37.416996,110.838505,0,2547,39841.5190393519,2009-01-28,12:27:25
37.416902,110.838597,0,2546,39841.5190509259,2009-01-28,12:27:26
37.416804,110.83866,0,2546,39841.5190625,2009-01-28,12:27:27
37.416725,110.838741,0,2549,39841.5190740741,2009-01-28,12:27:28
37.416669,110.838815,0,2543,39841.5190856481,2009-01-28,12:27:29
37.416608,110.838889,0,2541,39841.5190972222,2009-01-28,12:27:30
37.416548,110.83896,0,2538,39841.5191087963,2009-01-28,12:27:31
37.416487,110.839031,0,2534,39841.5191203704,2009-01-28,12:27:32
37.416435,110.839094,0,2530,39841.5191319444,2009-01-28,12:27:33
37.416384,110.839169,0,2529,39841.5191435185,2009-01-28,12:27:34
37.416339,110.839245,0,2526,39841.5191550926,2009-01-28,12:27:35
37.416299,110.83932,0,2522,39841.5191666667,2009-01-28,12:27:36
37.41626,110.839407,0,2514,39841.5191782407,2009-01-28,12:27:37
37.416212,110.839508,0,2506,39841.5191898148,2009-01-28,12:27:38
37.416161,110.83961,0,2504,39841.5192013889,2009-01-28,12:27:39
37.416105,110.839735,0,2498,39841.519212963,2009-01-28,12:27:40
37.416046,110.839866,0,2495,39841.519224537,2009-01-28,12:27:41
37.416001,110.839994,0,2493,39841.5192361111,2009-01-28,12:27:42
37.415936,110.840113,0,2500,39841.5192476852,2009-01-28,12:27:43
37.415895,110.840243,0,2494,39841.5192592593,2009-01-28,12:27:44
37.415848,110.840366,0,2491,39841.5192708333,2009-01-28,12:27:45
37.415785,110.840491,0,2497,39841.5192824074,2009-01-28,12:27:46
37.415735,110.840613,0,2499,39841.5192939815,2009-01-28,12:27:47
37.415696,110.840731,0,2495,39841.5193055556,2009-01-28,12:27:48
37.415659,110.840829,0,2497,39841.5193171296,2009-01-28,12:27:49
37.415623,110.840925,0,2497,39841.5193287037,2009-01-28,12:27:50
37.41559,110.84104,0,2496,39841.5193402778,2009-01-28,12:27:51
37.415557,110.841149,0,2495,39841.5193518519,2009-01-28,12:27:52
37.415531,110.841259,0,2496,39841.5193634259,2009-01-28,12:27:53
37.415498,110.841369,0,2496,39841.519375,2009-01-28,12:27:54
37.415464,110.841485,0,2497,39841.5193865741,2009-01-28,12:27:55
37.415434,110.841607,0,2496,39841.5193981482,2009-01-28,12:27:56
37.4154,110.841737,0,2497,39841.5194097222,2009-01-28,12:27:57
37.415369,110.84187,0,2496,39841.5194212963,2009-01-28,12:27:58
37.415336,110.842006,0,2497,39841.5194328704,2009-01-28,12:27:59
37.415302,110.842121,0,2495,39841.5194444444,2009-01-28,12:28:00
37.415269,110.842241,0,2497,39841.5194560185,2009-01-28,12:28:01
37.415239,110.842378,0,2494,39841.5194675926,2009-01-28,12:28:02
37.415209,110.842515,0,2493,39841.5194791667,2009-01-28,12:28:03
37.415175,110.842644,0,2493,39841.5194907407,2009-01-28,12:28:04
37.415138,110.842767,0,2493,39841.5195023148,2009-01-28,12:28:05
37.415098,110.842902,0,2490,39841.5195138889,2009-01-28,12:28:06
37.415056,110.843019,0,2492,39841.519525463,2009-01-28,12:28:07
37.415016,110.843139,0,2491,39841.519537037,2009-01-28,12:28:08
37.414979,110.843258,0,2490,39841.5195486111,2009-01-28,12:28:09
37.414947,110.843371,0,2490,39841.5195601852,2009-01-28,12:28:10
37.414914,110.843493,0,2492,39841.5195717593,2009-01-28,12:28:11
37.414883,110.843608,0,2492,39841.5195833333,2009-01-28,12:28:12
37.414858,110.843736,0,2491,39841.5195949074,2009-01-28,12:28:13
37.414827,110.843872,0,2491,39841.5196064815,2009-01-28,12:28:14
37.414795,110.844005,0,2492,39841.5196180556,2009-01-28,12:28:15
37.414764,110.844144,0,2493,39841.5196296296,2009-01-28,12:28:16
37.414729,110.84428,0,2496,39841.5196412037,2009-01-28,12:28:17
37.414693,110.844412,0,2500,39841.5196527778,2009-01-28,12:28:18
37.41466,110.84454,0,2501,39841.5196643519,2009-01-28,12:28:19
37.41463,110.844653,0,2500,39841.5196759259,2009-01-28,12:28:20
37.414602,110.844761,0,2500,39841.5196875,2009-01-28,12:28:21
37.414573,110.844866,0,2500,39841.5196990741,2009-01-28,12:28:22
37.414547,110.844971,0,2500,39841.5197106482,2009-01-28,12:28:23
37.414515,110.84508,0,2500,39841.5197222222,2009-01-28,12:28:24
37.414483,110.845192,0,2501,39841.5197337963,2009-01-28,12:28:25
37.414451,110.845305,0,2502,39841.5197453704,2009-01-28,12:28:26
37.414421,110.845409,0,2505,39841.5197569444,2009-01-28,12:28:27
37.414393,110.845511,0,2505,39841.5197685185,2009-01-28,12:28:28
37.414362,110.845614,0,2508,39841.5197800926,2009-01-28,12:28:29
37.41433,110.845721,0,2509,39841.5197916667,2009-01-28,12:28:30
37.414299,110.84583,0,2509,39841.5198032407,2009-01-28,12:28:31
37.414277,110.845947,0,2508,39841.5198148148,2009-01-28,12:28:32
37.414248,110.846065,0,2511,39841.5198263889,2009-01-28,12:28:33
37.414213,110.846194,0,2512,39841.519837963,2009-01-28,12:28:34
37.41418,110.846327,0,2511,39841.519849537,2009-01-28,12:28:35
37.414145,110.846461,0,2509,39841.5198611111,2009-01-28,12:28:36
37.41411,110.846585,0,2509,39841.5198726852,2009-01-28,12:28:37
37.414074,110.846729,0,2511,39841.5198842593,2009-01-28,12:28:38
37.414042,110.846853,0,2510,39841.5198958333,2009-01-28,12:28:39
37.41401,110.847,0,2508,39841.5199074074,2009-01-28,12:28:40
37.413974,110.847126,0,2510,39841.5199189815,2009-01-28,12:28:41
37.413937,110.847258,0,2512,39841.5199305556,2009-01-28,12:28:42
37.413896,110.847389,0,2512,39841.5199421296,2009-01-28,12:28:43
37.413856,110.847514,0,2515,39841.5199537037,2009-01-28,12:28:44
37.413815,110.847667,0,2514,39841.5199652778,2009-01-28,12:28:45
37.413774,110.847812,0,2513,39841.5199768519,2009-01-28,12:28:46
37.413737,110.847954,0,2512,39841.5199884259,2009-01-28,12:28:47
37.413703,110.848091,0,2512,39841.52,2009-01-28,12:28:48
37.413673,110.848215,0,2513,39841.5200115741,2009-01-28,12:28:49
37.41365,110.848331,0,2511,39841.5200231481,2009-01-28,12:28:50
37.413628,110.848432,0,2511,39841.5200347222,2009-01-28,12:28:51
37.413613,110.848538,0,2508,39841.5200462963,2009-01-28,12:28:52
37.413589,110.84864,0,2507,39841.5200578704,2009-01-28,12:28:53
37.413561,110.848746,0,2506,39841.5200694444,2009-01-28,12:28:54
37.413526,110.848864,0,2505,39841.5200810185,2009-01-28,12:28:55
37.413494,110.848985,0,2502,39841.5200925926,2009-01-28,12:28:56
37.41346,110.849106,0,2503,39841.5201041667,2009-01-28,12:28:57
37.413424,110.849233,0,2503,39841.5201157407,2009-01-28,12:28:58
37.413382,110.849367,0,2504,39841.5201273148,2009-01-28,12:28:59
37.413341,110.849503,0,2505,39841.5201388889,2009-01-28,12:29:00
37.413298,110.849639,0,2506,39841.520150463,2009-01-28,12:29:01
37.413265,110.849773,0,2505,39841.520162037,2009-01-28,12:29:02
37.413234,110.849894,0,2504,39841.5201736111,2009-01-28,12:29:03
37.413204,110.850028,0,2501,39841.5201851852,2009-01-28,12:29:04
37.41317,110.850157,0,2499,39841.5201967593,2009-01-28,12:29:05
37.413149,110.850274,0,2495,39841.5202083333,2009-01-28,12:29:06
37.413133,110.850392,0,2491,39841.5202199074,2009-01-28,12:29:07
37.413117,110.850505,0,2488,39841.5202314815,2009-01-28,12:29:08
37.413101,110.850618,0,2486,39841.5202430556,2009-01-28,12:29:09
37.413089,110.850746,0,2487,39841.5202546296,2009-01-28,12:29:10
37.413085,110.850858,0,2486,39841.5202662037,2009-01-28,12:29:11
37.413091,110.850969,0,2483,39841.5202777778,2009-01-28,12:29:12
37.413091,110.851076,0,2482,39841.5202893519,2009-01-28,12:29:13
37.413079,110.85119,0,2483,39841.5203009259,2009-01-28,12:29:14
37.413068,110.851302,0,2482,39841.5203125,2009-01-28,12:29:15
37.413073,110.85142,0,2480,39841.5203240741,2009-01-28,12:29:16
37.413069,110.851546,0,2482,39841.5203356481,2009-01-28,12:29:17
37.413084,110.851663,0,2482,39841.5203472222,2009-01-28,12:29:18
37.413095,110.851787,0,2482,39841.5203587963,2009-01-28,12:29:19
37.413104,110.851923,0,2483,39841.5203703704,2009-01-28,12:29:20
37.413125,110.852058,0,2482,39841.5203819444,2009-01-28,12:29:21
37.413138,110.852209,0,2483,39841.5203935185,2009-01-28,12:29:22
37.413157,110.852359,0,2483,39841.5204050926,2009-01-28,12:29:23
37.413177,110.852518,0,2483,39841.5204166667,2009-01-28,12:29:24
37.413195,110.85267,0,2483,39841.5204282407,2009-01-28,12:29:25
37.413218,110.852814,0,2483,39841.5204398148,2009-01-28,12:29:26
37.41324,110.85296,0,2484,39841.5204513889,2009-01-28,12:29:27
37.413259,110.853107,0,2485,39841.520462963,2009-01-28,12:29:28
37.41329,110.85325,0,2486,39841.520474537,2009-01-28,12:29:29
37.41332,110.853391,0,2487,39841.5204861111,2009-01-28,12:29:30
37.413352,110.853532,0,2489,39841.5204976852,2009-01-28,12:29:31
37.413385,110.85367,0,2490,39841.5205092593,2009-01-28,12:29:32
37.413418,110.853803,0,2492,39841.5205208333,2009-01-28,12:29:33
37.413446,110.85393,0,2493,39841.5205324074,2009-01-28,12:29:34
37.413474,110.854055,0,2494,39841.5205439815,2009-01-28,12:29:35
37.413504,110.854178,0,2495,39841.5205555556,2009-01-28,12:29:36
37.413539,110.854297,0,2496,39841.5205671296,2009-01-28,12:29:37
37.413572,110.854416,0,2497,39841.5205787037,2009-01-28,12:29:38
37.413603,110.854536,0,2498,39841.5205902778,2009-01-28,12:29:39
37.413637,110.854654,0,2499,39841.5206018519,2009-01-28,12:29:40
37.413671,110.854769,0,2500,39841.5206134259,2009-01-28,12:29:41
37.413697,110.85488,0,2501,39841.520625,2009-01-28,12:29:42
37.413723,110.854989,0,2502,39841.5206365741,2009-01-28,12:29:43
37.413749,110.855098,0,2504,39841.5206481481,2009-01-28,12:29:44
37.413774,110.855211,0,2505,39841.5206597222,2009-01-28,12:29:45
37.413802,110.855328,0,2506,39841.5206712963,2009-01-28,12:29:46
37.413838,110.855448,0,2508,39841.5206828704,2009-01-28,12:29:47
37.413869,110.855569,0,2509,39841.5206944444,2009-01-28,12:29:48
37.413908,110.855694,0,2511,39841.5207060185,2009-01-28,12:29:49
37.413945,110.855826,0,2514,39841.5207175926,2009-01-28,12:29:50
37.413984,110.855963,0,2517,39841.5207291667,2009-01-28,12:29:51
37.414027,110.8561,0,2521,39841.5207407407,2009-01-28,12:29:52
37.414064,110.856244,0,2523,39841.5207523148,2009-01-28,12:29:53
37.414107,110.856393,0,2526,39841.5207638889,2009-01-28,12:29:54
37.414145,110.856543,0,2527,39841.520775463,2009-01-28,12:29:55
37.414181,110.856685,0,2528,39841.520787037,2009-01-28,12:29:56
37.414216,110.856818,0,2528,39841.5207986111,2009-01-28,12:29:57
37.414252,110.856933,0,2528,39841.5208101852,2009-01-28,12:29:58
37.414286,110.857058,0,2529,39841.5208217593,2009-01-28,12:29:59
37.414326,110.857176,0,2529,39841.5208333333,2009-01-28,12:30:00
37.414366,110.857286,0,2530,39841.5208449074,2009-01-28,12:30:01
37.414412,110.857391,0,2532,39841.5208564815,2009-01-28,12:30:02
37.414468,110.857501,0,2535,39841.5208680556,2009-01-28,12:30:03
37.414527,110.857608,0,2537,39841.5208796296,2009-01-28,12:30:04
37.414589,110.857708,0,2540,39841.5208912037,2009-01-28,12:30:05
37.414658,110.857814,0,2544,39841.5209027778,2009-01-28,12:30:06
37.414732,110.857919,0,2548,39841.5209143519,2009-01-28,12:30:07
37.414808,110.858014,0,2552,39841.5209259259,2009-01-28,12:30:08
37.414898,110.858114,0,2555,39841.5209375,2009-01-28,12:30:09
37.414996,110.858217,0,2557,39841.5209490741,2009-01-28,12:30:10
37.415098,110.858317,0,2560,39841.5209606481,2009-01-28,12:30:11
37.415199,110.858414,0,2564,39841.5209722222,2009-01-28,12:30:12
37.415303,110.858508,0,2567,39841.5209837963,2009-01-28,12:30:13
37.415412,110.858607,0,2572,39841.5209953704,2009-01-28,12:30:14
37.415519,110.858694,0,2575,39841.5210069444,2009-01-28,12:30:15
37.415624,110.858763,0,2579,39841.5210185185,2009-01-28,12:30:16
37.415734,110.858824,0,2583,39841.5210300926,2009-01-28,12:30:17
37.415838,110.858882,0,2586,39841.5210416667,2009-01-28,12:30:18
37.415939,110.858934,0,2590,39841.5210532407,2009-01-28,12:30:19
37.416044,110.858982,0,2593,39841.5210648148,2009-01-28,12:30:20
37.41615,110.859026,0,2597,39841.5210763889,2009-01-28,12:30:21
37.416267,110.859069,0,2592,39841.521087963,2009-01-28,12:30:22
37.416378,110.859117,0,2594,39841.521099537,2009-01-28,12:30:23
37.416478,110.859162,0,2597,39841.5211111111,2009-01-28,12:30:24
37.416574,110.859196,0,2599,39841.5211226852,2009-01-28,12:30:25
37.416683,110.859242,0,2602,39841.5211342593,2009-01-28,12:30:26
37.416795,110.859291,0,2605,39841.5211458333,2009-01-28,12:30:27
37.416909,110.859345,0,2609,39841.5211574074,2009-01-28,12:30:28
37.417025,110.859403,0,2612,39841.5211689815,2009-01-28,12:30:29
37.417137,110.859464,0,2616,39841.5211805556,2009-01-28,12:30:30
37.417258,110.859528,0,2620,39841.5211921296,2009-01-28,12:30:31
37.417364,110.859588,0,2624,39841.5212037037,2009-01-28,12:30:32
37.417471,110.859643,0,2627,39841.5212152778,2009-01-28,12:30:33
37.417573,110.8597,0,2631,39841.5212268519,2009-01-28,12:30:34
37.417673,110.859756,0,2635,39841.5212384259,2009-01-28,12:30:35
37.417756,110.859806,0,2638,39841.52125,2009-01-28,12:30:36
37.417844,110.859865,0,2641,39841.5212615741,2009-01-28,12:30:37
37.417936,110.85993,0,2643,39841.5212731481,2009-01-28,12:30:38
37.418024,110.859986,0,2646,39841.5212847222,2009-01-28,12:30:39
37.418116,110.860052,0,2648,39841.5212962963,2009-01-28,12:30:40
37.418216,110.860118,0,2651,39841.5213078704,2009-01-28,12:30:41
37.418314,110.860185,0,2654,39841.5213194444,2009-01-28,12:30:42
37.418416,110.860264,0,2657,39841.5213310185,2009-01-28,12:30:43
37.418522,110.860346,0,2660,39841.5213425926,2009-01-28,12:30:44
37.418628,110.860423,0,2663,39841.5213541667,2009-01-28,12:30:45
37.418737,110.860502,0,2665,39841.5213657407,2009-01-28,12:30:46
37.418848,110.86059,0,2668,39841.5213773148,2009-01-28,12:30:47
37.418959,110.860678,0,2670,39841.5213888889,2009-01-28,12:30:48
37.419061,110.860765,0,2671,39841.521400463,2009-01-28,12:30:49
37.41915,110.860846,0,2673,39841.521412037,2009-01-28,12:30:50
37.419244,110.860931,0,2675,39841.5214236111,2009-01-28,12:30:51
37.419336,110.861008,0,2678,39841.5214351852,2009-01-28,12:30:52
37.419429,110.861085,0,2680,39841.5214467593,2009-01-28,12:30:53
37.419513,110.861163,0,2684,39841.5214583333,2009-01-28,12:30:54
37.419598,110.861232,0,2688,39841.5214699074,2009-01-28,12:30:55
37.419689,110.861304,0,2691,39841.5214814815,2009-01-28,12:30:56
37.419785,110.861378,0,2693,39841.5214930556,2009-01-28,12:30:57
37.419875,110.861448,0,2695,39841.5215046296,2009-01-28,12:30:58
37.419969,110.861524,0,2698,39841.5215162037,2009-01-28,12:30:59
37.420062,110.861599,0,2701,39841.5215277778,2009-01-28,12:31:00
37.420158,110.861676,0,2705,39841.5215393519,2009-01-28,12:31:01
37.420251,110.861752,0,2709,39841.5215509259,2009-01-28,12:31:02
37.420348,110.861841,0,2712,39841.5215625,2009-01-28,12:31:03
37.420452,110.861927,0,2716,39841.5215740741,2009-01-28,12:31:04
37.420557,110.862013,0,2721,39841.5215856481,2009-01-28,12:31:05
37.420659,110.862097,0,2726,39841.5215972222,2009-01-28,12:31:06
37.420763,110.862179,0,2731,39841.5216087963,2009-01-28,12:31:07
37.420877,110.862268,0,2735,39841.5216203704,2009-01-28,12:31:08
37.420977,110.862355,0,2740,39841.5216319444,2009-01-28,12:31:09
37.42108,110.862442,0,2744,39841.5216435185,2009-01-28,12:31:10
37.421184,110.862538,0,2750,39841.5216550926,2009-01-28,12:31:11
37.421286,110.862624,0,2754,39841.5216666667,2009-01-28,12:31:12
37.421384,110.862709,0,2758,39841.5216782407,2009-01-28,12:31:13
37.421494,110.862798,0,2763,39841.5216898148,2009-01-28,12:31:14
37.421592,110.862883,0,2767,39841.5217013889,2009-01-28,12:31:15
37.421696,110.862969,0,2772,39841.521712963,2009-01-28,12:31:16
37.421807,110.863053,0,2777,39841.521724537,2009-01-28,12:31:17
37.421924,110.863145,0,2781,39841.5217361111,2009-01-28,12:31:18
37.422029,110.863232,0,2785,39841.5217476852,2009-01-28,12:31:19
37.422142,110.863323,0,2788,39841.5217592593,2009-01-28,12:31:20
37.422253,110.863408,0,2792,39841.5217708333,2009-01-28,12:31:21
37.422372,110.863496,0,2797,39841.5217824074,2009-01-28,12:31:22
37.422481,110.863582,0,2799,39841.5217939815,2009-01-28,12:31:23
37.42259,110.863666,0,2803,39841.5218055556,2009-01-28,12:31:24
37.422699,110.863752,0,2807,39841.5218171296,2009-01-28,12:31:25
37.422795,110.863837,0,2811,39841.5218287037,2009-01-28,12:31:26
37.422883,110.863922,0,2815,39841.5218402778,2009-01-28,12:31:27
37.422964,110.863996,0,2813,39841.5218518519,2009-01-28,12:31:28
37.423041,110.864063,0,2815,39841.5218634259,2009-01-28,12:31:29
37.423119,110.864128,0,2817,39841.521875,2009-01-28,12:31:30
37.423201,110.864198,0,2819,39841.5218865741,2009-01-28,12:31:31
37.42328,110.864269,0,2821,39841.5218981481,2009-01-28,12:31:32
37.423363,110.864342,0,2824,39841.5219097222,2009-01-28,12:31:33
37.42345,110.864416,0,2827,39841.5219212963,2009-01-28,12:31:34
37.423538,110.864488,0,2830,39841.5219328704,2009-01-28,12:31:35
37.42364,110.864568,0,2826,39841.5219444444,2009-01-28,12:31:36
37.42374,110.86464,0,2827,39841.5219560185,2009-01-28,12:31:37
37.42384,110.86471,0,2829,39841.5219675926,2009-01-28,12:31:38
37.423946,110.86478,0,2831,39841.5219791667,2009-01-28,12:31:39
37.424055,110.86485,0,2833,39841.5219907407,2009-01-28,12:31:40
37.424155,110.864915,0,2835,39841.5220023148,2009-01-28,12:31:41
37.424263,110.864988,0,2837,39841.5220138889,2009-01-28,12:31:42
37.424356,110.865079,0,2839,39841.522025463,2009-01-28,12:31:43
37.424447,110.865162,0,2841,39841.522037037,2009-01-28,12:31:44
37.424534,110.86525,0,2842,39841.5220486111,2009-01-28,12:31:45
37.424601,110.865341,0,2844,39841.5220601852,2009-01-28,12:31:46
37.42467,110.865427,0,2845,39841.5220717593,2009-01-28,12:31:47
37.424746,110.865505,0,2848,39841.5220833333,2009-01-28,12:31:48
37.424807,110.865574,0,2850,39841.5220949074,2009-01-28,12:31:49
37.424865,110.865635,0,2853,39841.5221064815,2009-01-28,12:31:50
37.424917,110.865687,0,2851,39841.5221180556,2009-01-28,12:31:51
37.424958,110.865731,0,2853,39841.5221296296,2009-01-28,12:31:52
37.425009,110.865783,0,2857,39841.5221527778,2009-01-28,12:31:54
37.425069,110.86583,0,2860,39841.5221759259,2009-01-28,12:31:56
37.425131,110.865882,0,2864,39841.5221990741,2009-01-28,12:31:58
37.42517,110.865919,0,2866,39841.5222106481,2009-01-28,12:31:59
37.425211,110.865954,0,2869,39841.5222222222,2009-01-28,12:32:00
37.425246,110.865992,0,2871,39841.5222337963,2009-01-28,12:32:01
37.4253,110.866053,0,2875,39841.5222569444,2009-01-28,12:32:03
37.425371,110.866097,0,2880,39841.5222800926,2009-01-28,12:32:05
37.425418,110.866121,0,2882,39841.5222916667,2009-01-28,12:32:06
37.425504,110.866162,0,2887,39841.5223148148,2009-01-28,12:32:08
37.425545,110.866188,0,2889,39841.5223263889,2009-01-28,12:32:09
37.425598,110.86627,0,2890,39841.522349537,2009-01-28,12:32:11
37.425637,110.866316,0,2891,39841.5223611111,2009-01-28,12:32:12
37.425688,110.866368,0,2892,39841.5223726852,2009-01-28,12:32:13
37.425727,110.866408,0,2892,39841.5223842593,2009-01-28,12:32:14
37.425771,110.86646,0,2891,39841.5223958333,2009-01-28,12:32:15
37.425833,110.866496,0,2893,39841.5224074074,2009-01-28,12:32:16
37.425909,110.866549,0,2893,39841.5224189815,2009-01-28,12:32:17
37.425973,110.866599,0,2895,39841.5224305556,2009-01-28,12:32:18
37.426048,110.866645,0,2897,39841.5224421296,2009-01-28,12:32:19
37.426118,110.86669,0,2895,39841.5224537037,2009-01-28,12:32:20
37.426184,110.866737,0,2897,39841.5224652778,2009-01-28,12:32:21
37.426251,110.866797,0,2899,39841.5224768519,2009-01-28,12:32:22
37.426329,110.866855,0,2898,39841.5224884259,2009-01-28,12:32:23
37.426404,110.866906,0,2901,39841.5225,2009-01-28,12:32:24
37.426471,110.866951,0,2902,39841.5225115741,2009-01-28,12:32:25
37.426536,110.866991,0,2900,39841.5225231481,2009-01-28,12:32:26
37.426617,110.867037,0,2900,39841.5225347222,2009-01-28,12:32:27
37.426697,110.867077,0,2902,39841.5225462963,2009-01-28,12:32:28
37.426784,110.867119,0,2903,39841.5225578704,2009-01-28,12:32:29
37.426867,110.867154,0,2904,39841.5225694444,2009-01-28,12:32:30
37.426965,110.867197,0,2906,39841.5225810185,2009-01-28,12:32:31
37.427064,110.867245,0,2907,39841.5225925926,2009-01-28,12:32:32
37.427152,110.867288,0,2908,39841.5226041667,2009-01-28,12:32:33
37.427234,110.867335,0,2910,39841.5226157407,2009-01-28,12:32:34
37.42732,110.86739,0,2912,39841.5226273148,2009-01-28,12:32:35
37.427417,110.867452,0,2913,39841.5226388889,2009-01-28,12:32:36
37.427512,110.86751,0,2915,39841.522650463,2009-01-28,12:32:37
37.42761,110.867577,0,2917,39841.522662037,2009-01-28,12:32:38
37.427708,110.86764,0,2917,39841.5226736111,2009-01-28,12:32:39
37.427797,110.867699,0,2917,39841.5226851852,2009-01-28,12:32:40
37.427887,110.867753,0,2916,39841.5226967593,2009-01-28,12:32:41
37.427977,110.867807,0,2916,39841.5227083333,2009-01-28,12:32:42
37.428064,110.867865,0,2916,39841.5227199074,2009-01-28,12:32:43
37.428156,110.867941,0,2918,39841.5227314815,2009-01-28,12:32:44
37.428239,110.868011,0,2917,39841.5227430556,2009-01-28,12:32:45
37.42832,110.868082,0,2912,39841.5227546296,2009-01-28,12:32:46
37.4284,110.868164,0,2908,39841.5227662037,2009-01-28,12:32:47
37.428465,110.868229,0,2899,39841.5227777778,2009-01-28,12:32:48
37.428525,110.868292,0,2887,39841.5227893519,2009-01-28,12:32:49
37.42858,110.868364,0,2876,39841.5228009259,2009-01-28,12:32:50
37.428627,110.868436,0,2867,39841.5228125,2009-01-28,12:32:51
37.428672,110.868529,0,2859,39841.5228240741,2009-01-28,12:32:52
37.428717,110.868624,0,2854,39841.5228356481,2009-01-28,12:32:53
37.428767,110.868736,0,2850,39841.5228472222,2009-01-28,12:32:54
37.42882,110.868845,0,2846,39841.5228587963,2009-01-28,12:32:55
37.428873,110.86896,0,2841,39841.5228703704,2009-01-28,12:32:56
37.428922,110.869078,0,2837,39841.5228819444,2009-01-28,12:32:57
37.428966,110.869181,0,2829,39841.5228935185,2009-01-28,12:32:58
37.429007,110.869294,0,2822,39841.5229050926,2009-01-28,12:32:59
37.429057,110.869415,0,2818,39841.5229166667,2009-01-28,12:33:00
37.429103,110.869533,0,2811,39841.5229282407,2009-01-28,12:33:01
37.429147,110.869649,0,2806,39841.5229398148,2009-01-28,12:33:02
37.429181,110.869753,0,2800,39841.5229513889,2009-01-28,12:33:03
37.429218,110.869855,0,2795,39841.522962963,2009-01-28,12:33:04
37.429258,110.869965,0,2791,39841.522974537,2009-01-28,12:33:05
37.429292,110.87008,0,2784,39841.5229861111,2009-01-28,12:33:06
37.429318,110.870185,0,2774,39841.5229976852,2009-01-28,12:33:07
37.429349,110.870297,0,2766,39841.5230092593,2009-01-28,12:33:08
37.429378,110.870408,0,2759,39841.5230208333,2009-01-28,12:33:09
37.429403,110.870509,0,2752,39841.5230324074,2009-01-28,12:33:10
37.429426,110.870615,0,2745,39841.5230439815,2009-01-28,12:33:11
37.429445,110.870717,0,2736,39841.5230555556,2009-01-28,12:33:12
37.429468,110.870827,0,2729,39841.5230671296,2009-01-28,12:33:13
37.429489,110.870936,0,2722,39841.5230787037,2009-01-28,12:33:14
37.429498,110.871044,0,2717,39841.5230902778,2009-01-28,12:33:15
37.429512,110.871135,0,2707,39841.5231018519,2009-01-28,12:33:16
37.429533,110.871234,0,2700,39841.5231134259,2009-01-28,12:33:17
37.429547,110.871332,0,2693,39841.523125,2009-01-28,12:33:18
37.429559,110.871425,0,2687,39841.5231365741,2009-01-28,12:33:19
37.42957,110.871498,0,2677,39841.5231481481,2009-01-28,12:33:20
37.429587,110.871588,0,2671,39841.5231597222,2009-01-28,12:33:21
37.4296,110.871688,0,2668,39841.5231712963,2009-01-28,12:33:22
37.429604,110.871764,0,2659,39841.5231828704,2009-01-28,12:33:23
37.429617,110.871862,0,2654,39841.5231944444,2009-01-28,12:33:24
37.429631,110.871968,0,2648,39841.5232060185,2009-01-28,12:33:25
37.429644,110.872067,0,2644,39841.5232175926,2009-01-28,12:33:26
37.429658,110.872162,0,2640,39841.5232291667,2009-01-28,12:33:27
37.429671,110.872249,0,2637,39841.5232407407,2009-01-28,12:33:28
37.429688,110.872335,0,2634,39841.5232523148,2009-01-28,12:33:29
37.429708,110.872416,0,2630,39841.5232638889,2009-01-28,12:33:30
37.429725,110.872501,0,2628,39841.523275463,2009-01-28,12:33:31
37.42974,110.872589,0,2625,39841.523287037,2009-01-28,12:33:32
37.429765,110.872679,0,2622,39841.5232986111,2009-01-28,12:33:33
37.429781,110.872768,0,2619,39841.5233101852,2009-01-28,12:33:34
37.429792,110.872852,0,2615,39841.5233217593,2009-01-28,12:33:35
37.429803,110.872937,0,2613,39841.5233333333,2009-01-28,12:33:36
37.429815,110.873018,0,2609,39841.5233449074,2009-01-28,12:33:37
37.429826,110.873089,0,2606,39841.5233564815,2009-01-28,12:33:38
37.429833,110.873158,0,2605,39841.5233680556,2009-01-28,12:33:39
37.429852,110.873226,0,2603,39841.5233796296,2009-01-28,12:33:40
37.429861,110.873304,0,2602,39841.5233912037,2009-01-28,12:33:41
37.429862,110.873394,0,2603,39841.5234027778,2009-01-28,12:33:42
37.429861,110.873465,0,2600,39841.5234143519,2009-01-28,12:33:43
37.429869,110.873544,0,2597,39841.5234259259,2009-01-28,12:33:44
37.429872,110.873626,0,2593,39841.5234375,2009-01-28,12:33:45
37.429876,110.873701,0,2591,39841.5234490741,2009-01-28,12:33:46
37.429872,110.873762,0,2585,39841.5234606481,2009-01-28,12:33:47
37.429875,110.873863,0,2572,39841.5234837963,2009-01-28,12:33:49
37.429876,110.873942,0,2562,39841.5235069444,2009-01-28,12:33:51
37.429882,110.87403,0,2559,39841.5235300926,2009-01-28,12:33:53
37.429902,110.874128,0,2553,39841.5235532407,2009-01-28,12:33:55
37.42991,110.874188,0,2553,39841.5235648148,2009-01-28,12:33:56
37.429925,110.874248,0,2552,39841.5235763889,2009-01-28,12:33:57
37.429944,110.874308,0,2550,39841.523587963,2009-01-28,12:33:58
37.429962,110.874372,0,2547,39841.523599537,2009-01-28,12:33:59
37.429977,110.874438,0,2547,39841.5236111111,2009-01-28,12:34:00
37.429989,110.874517,0,2546,39841.5236226852,2009-01-28,12:34:01
37.430004,110.8746,0,2544,39841.5236342593,2009-01-28,12:34:02
37.430021,110.87468,0,2541,39841.5236458333,2009-01-28,12:34:03
37.430034,110.874756,0,2538,39841.5236574074,2009-01-28,12:34:04
37.430044,110.874833,0,2535,39841.5236689815,2009-01-28,12:34:05
37.430054,110.874906,0,2533,39841.5236805556,2009-01-28,12:34:06
37.430066,110.874973,0,2529,39841.5236921296,2009-01-28,12:34:07
37.430072,110.875046,0,2528,39841.5237037037,2009-01-28,12:34:08
37.430071,110.875119,0,2526,39841.5237152778,2009-01-28,12:34:09
37.430085,110.875208,0,2527,39841.5237268518,2009-01-28,12:34:10
37.430094,110.875292,0,2526,39841.5237384259,2009-01-28,12:34:11
37.430103,110.87538,0,2525,39841.52375,2009-01-28,12:34:12
37.430111,110.875475,0,2525,39841.5237615741,2009-01-28,12:34:13
37.43012,110.87557,0,2524,39841.5237731481,2009-01-28,12:34:14
37.43013,110.875665,0,2523,39841.5237847222,2009-01-28,12:34:15
37.430147,110.875763,0,2523,39841.5237962963,2009-01-28,12:34:16
37.43016,110.875876,0,2522,39841.5238078704,2009-01-28,12:34:17
37.430177,110.875982,0,2521,39841.5238194444,2009-01-28,12:34:18
37.430188,110.876084,0,2519,39841.5238310185,2009-01-28,12:34:19
37.430202,110.876187,0,2519,39841.5238425926,2009-01-28,12:34:20
37.430209,110.87629,0,2518,39841.5238541667,2009-01-28,12:34:21
37.43022,110.876384,0,2517,39841.5238657407,2009-01-28,12:34:22
37.430239,110.87647,0,2516,39841.5238773148,2009-01-28,12:34:23
37.430256,110.876571,0,2516,39841.5238888889,2009-01-28,12:34:24
37.430273,110.876672,0,2516,39841.523900463,2009-01-28,12:34:25
37.430285,110.876787,0,2516,39841.523912037,2009-01-28,12:34:26
37.430297,110.876906,0,2517,39841.5239236111,2009-01-28,12:34:27
37.430314,110.877023,0,2517,39841.5239351852,2009-01-28,12:34:28
37.430329,110.877147,0,2518,39841.5239467593,2009-01-28,12:34:29
37.430341,110.87727,0,2519,39841.5239583333,2009-01-28,12:34:30
37.430364,110.877389,0,2519,39841.5239699074,2009-01-28,12:34:31
37.430382,110.877509,0,2519,39841.5239814815,2009-01-28,12:34:32
37.4304,110.877629,0,2519,39841.5239930556,2009-01-28,12:34:33
37.430413,110.877745,0,2520,39841.5240046296,2009-01-28,12:34:34
37.430433,110.877862,0,2520,39841.5240162037,2009-01-28,12:34:35
37.430455,110.877982,0,2520,39841.5240277778,2009-01-28,12:34:36
37.430464,110.878105,0,2521,39841.5240393518,2009-01-28,12:34:37
37.430479,110.87823,0,2522,39841.5240509259,2009-01-28,12:34:38
37.4305,110.878361,0,2523,39841.5240625,2009-01-28,12:34:39
37.430519,110.878493,0,2524,39841.5240740741,2009-01-28,12:34:40
37.430537,110.878621,0,2525,39841.5240856481,2009-01-28,12:34:41
37.430549,110.878748,0,2526,39841.5240972222,2009-01-28,12:34:42
37.430552,110.878874,0,2527,39841.5241087963,2009-01-28,12:34:43
37.430558,110.878992,0,2528,39841.5241203704,2009-01-28,12:34:44
37.430568,110.879109,0,2529,39841.5241319444,2009-01-28,12:34:45
37.430576,110.879212,0,2529,39841.5241435185,2009-01-28,12:34:46
37.430582,110.879312,0,2529,39841.5241550926,2009-01-28,12:34:47
37.430588,110.87939,0,2525,39841.5241666667,2009-01-28,12:34:48
37.430594,110.879482,0,2524,39841.5241782407,2009-01-28,12:34:49
37.43061,110.879588,0,2525,39841.5241898148,2009-01-28,12:34:50
37.430624,110.879698,0,2526,39841.5242013889,2009-01-28,12:34:51
37.430643,110.879814,0,2528,39841.524212963,2009-01-28,12:34:52
37.43066,110.879931,0,2530,39841.524224537,2009-01-28,12:34:53
37.430668,110.880052,0,2532,39841.5242361111,2009-01-28,12:34:54
37.430676,110.880167,0,2533,39841.5242476852,2009-01-28,12:34:55
37.43069,110.880278,0,2534,39841.5242592593,2009-01-28,12:34:56
37.430698,110.880384,0,2535,39841.5242708333,2009-01-28,12:34:57
37.430711,110.880492,0,2536,39841.5242824074,2009-01-28,12:34:58
37.430719,110.880598,0,2537,39841.5242939815,2009-01-28,12:34:59
37.430728,110.880705,0,2538,39841.5243055556,2009-01-28,12:35:00
37.430746,110.880819,0,2540,39841.5243171296,2009-01-28,12:35:01
37.430767,110.880936,0,2542,39841.5243287037,2009-01-28,12:35:02
37.430787,110.881046,0,2544,39841.5243402778,2009-01-28,12:35:03
37.430797,110.881163,0,2546,39841.5243518518,2009-01-28,12:35:04
37.430801,110.88128,0,2548,39841.5243634259,2009-01-28,12:35:05
37.43082,110.881389,0,2549,39841.524375,2009-01-28,12:35:06
37.43083,110.881494,0,2551,39841.5243865741,2009-01-28,12:35:07
37.430845,110.881596,0,2552,39841.5243981481,2009-01-28,12:35:08
37.430857,110.881691,0,2554,39841.5244097222,2009-01-28,12:35:09
37.430867,110.881791,0,2555,39841.5244212963,2009-01-28,12:35:10
37.430882,110.881889,0,2556,39841.5244328704,2009-01-28,12:35:11
37.430896,110.881977,0,2558,39841.5244444444,2009-01-28,12:35:12
37.430902,110.882078,0,2560,39841.5244560185,2009-01-28,12:35:13
37.430905,110.882184,0,2563,39841.5244675926,2009-01-28,12:35:14
37.43092,110.882291,0,2565,39841.5244791667,2009-01-28,12:35:15
37.430935,110.882401,0,2568,39841.5244907407,2009-01-28,12:35:16
37.43096,110.882519,0,2572,39841.5245023148,2009-01-28,12:35:17
37.430975,110.882627,0,2574,39841.5245138889,2009-01-28,12:35:18
37.430996,110.882744,0,2576,39841.524525463,2009-01-28,12:35:19
37.431,110.88286,0,2579,39841.524537037,2009-01-28,12:35:20
37.431016,110.882979,0,2581,39841.5245486111,2009-01-28,12:35:21
37.431029,110.88309,0,2583,39841.5245601852,2009-01-28,12:35:22
37.431035,110.883195,0,2585,39841.5245717593,2009-01-28,12:35:23
37.431044,110.883289,0,2587,39841.5245833333,2009-01-28,12:35:24
37.431048,110.883369,0,2589,39841.5245949074,2009-01-28,12:35:25
37.431055,110.883447,0,2590,39841.5246064815,2009-01-28,12:35:26
37.431062,110.883531,0,2592,39841.5246180556,2009-01-28,12:35:27
37.431077,110.883627,0,2594,39841.5246296296,2009-01-28,12:35:28
37.431096,110.883724,0,2596,39841.5246412037,2009-01-28,12:35:29
37.431113,110.883827,0,2598,39841.5246527778,2009-01-28,12:35:30
37.431131,110.883931,0,2600,39841.5246643518,2009-01-28,12:35:31
37.431134,110.884033,0,2603,39841.5246759259,2009-01-28,12:35:32
37.431144,110.884133,0,2604,39841.5246875,2009-01-28,12:35:33
37.431155,110.884234,0,2604,39841.5246990741,2009-01-28,12:35:34
37.431174,110.884334,0,2605,39841.5247106481,2009-01-28,12:35:35
37.431188,110.884426,0,2606,39841.5247222222,2009-01-28,12:35:36
37.4312,110.884521,0,2605,39841.5247337963,2009-01-28,12:35:37
37.431217,110.884621,0,2605,39841.5247453704,2009-01-28,12:35:38
37.431231,110.884723,0,2605,39841.5247569444,2009-01-28,12:35:39
37.431249,110.884821,0,2605,39841.5247685185,2009-01-28,12:35:40
37.431268,110.88492,0,2605,39841.5247800926,2009-01-28,12:35:41
37.431287,110.88502,0,2606,39841.5247916667,2009-01-28,12:35:42
37.431311,110.885118,0,2606,39841.5248032407,2009-01-28,12:35:43
37.431333,110.88522,0,2608,39841.5248148148,2009-01-28,12:35:44
37.43136,110.885329,0,2607,39841.5248263889,2009-01-28,12:35:45
37.431393,110.885438,0,2606,39841.524837963,2009-01-28,12:35:46
37.431419,110.885542,0,2607,39841.524849537,2009-01-28,12:35:47
37.431449,110.885655,0,2606,39841.5248611111,2009-01-28,12:35:48
37.431476,110.885767,0,2605,39841.5248726852,2009-01-28,12:35:49
37.43151,110.885883,0,2603,39841.5248842593,2009-01-28,12:35:50
37.431533,110.886003,0,2601,39841.5248958333,2009-01-28,12:35:51
37.431554,110.886119,0,2601,39841.5249074074,2009-01-28,12:35:52
37.431577,110.886235,0,2603,39841.5249189815,2009-01-28,12:35:53
37.431599,110.886346,0,2604,39841.5249305556,2009-01-28,12:35:54
37.431618,110.886452,0,2605,39841.5249421296,2009-01-28,12:35:55
37.431647,110.886555,0,2604,39841.5249537037,2009-01-28,12:35:56
37.431679,110.886657,0,2604,39841.5249652778,2009-01-28,12:35:57
37.431702,110.886756,0,2604,39841.5249768518,2009-01-28,12:35:58
37.431717,110.88685,0,2606,39841.5249884259,2009-01-28,12:35:59
37.431745,110.88695,0,2606,39841.525,2009-01-28,12:36:00
37.431764,110.887051,0,2607,39841.5250115741,2009-01-28,12:36:01
37.43179,110.887142,0,2606,39841.5250231481,2009-01-28,12:36:02
37.431807,110.887229,0,2605,39841.5250347222,2009-01-28,12:36:03
37.431834,110.887316,0,2604,39841.5250462963,2009-01-28,12:36:04
37.431848,110.887411,0,2605,39841.5250578704,2009-01-28,12:36:05
37.431869,110.887507,0,2606,39841.5250694444,2009-01-28,12:36:06
37.431891,110.887603,0,2604,39841.5250810185,2009-01-28,12:36:07
37.431906,110.88771,0,2603,39841.5250925926,2009-01-28,12:36:08
37.431934,110.887814,0,2603,39841.5251041667,2009-01-28,12:36:09
37.431966,110.887925,0,2603,39841.5251157407,2009-01-28,12:36:10
37.431989,110.888031,0,2602,39841.5251273148,2009-01-28,12:36:11
37.432014,110.888128,0,2597,39841.5251388889,2009-01-28,12:36:12
37.43203,110.888222,0,2594,39841.525150463,2009-01-28,12:36:13
37.43203,110.888292,0,2588,39841.525162037,2009-01-28,12:36:14
37.432036,110.888367,0,2583,39841.5251736111,2009-01-28,12:36:15
37.432035,110.888439,0,2577,39841.5251851852,2009-01-28,12:36:16
37.432034,110.888513,0,2570,39841.5251967593,2009-01-28,12:36:17
37.432034,110.888583,0,2563,39841.5252083333,2009-01-28,12:36:18
37.432065,110.888626,0,2557,39841.5252199074,2009-01-28,12:36:19
37.432091,110.888686,0,2551,39841.5252314815,2009-01-28,12:36:20
37.432129,110.888733,0,2547,39841.5252430556,2009-01-28,12:36:21
37.432163,110.888786,0,2545,39841.5252546296,2009-01-28,12:36:22
37.432191,110.888844,0,2542,39841.5252662037,2009-01-28,12:36:23
37.43222,110.88891,0,2539,39841.5252777778,2009-01-28,12:36:24
37.432246,110.888982,0,2536,39841.5252893518,2009-01-28,12:36:25
37.432285,110.889054,0,2533,39841.5253009259,2009-01-28,12:36:26
37.432322,110.889126,0,2528,39841.5253125,2009-01-28,12:36:27
37.432364,110.889185,0,2526,39841.5253240741,2009-01-28,12:36:28
37.432402,110.88925,0,2523,39841.5253356481,2009-01-28,12:36:29
37.43243,110.889311,0,2522,39841.5253472222,2009-01-28,12:36:30
37.43246,110.889375,0,2522,39841.5253587963,2009-01-28,12:36:31
37.432493,110.889432,0,2521,39841.5253703704,2009-01-28,12:36:32
37.432518,110.889493,0,2519,39841.5253819444,2009-01-28,12:36:33
37.432544,110.889555,0,2519,39841.5253935185,2009-01-28,12:36:34
37.43258,110.88962,0,2518,39841.5254050926,2009-01-28,12:36:35
37.432614,110.889687,0,2518,39841.5254166667,2009-01-28,12:36:36
37.43265,110.889761,0,2521,39841.5254282407,2009-01-28,12:36:37
37.432686,110.889841,0,2521,39841.5254398148,2009-01-28,12:36:38
37.432719,110.889924,0,2521,39841.5254513889,2009-01-28,12:36:39
37.432754,110.890007,0,2522,39841.525462963,2009-01-28,12:36:40
37.432791,110.890092,0,2524,39841.525474537,2009-01-28,12:36:41
37.432836,110.89018,0,2523,39841.5254861111,2009-01-28,12:36:42
37.432877,110.890268,0,2522,39841.5254976852,2009-01-28,12:36:43
37.432913,110.890356,0,2522,39841.5255092593,2009-01-28,12:36:44
37.432947,110.890446,0,2523,39841.5255208333,2009-01-28,12:36:45
37.432987,110.890539,0,2523,39841.5255324074,2009-01-28,12:36:46
37.433021,110.890626,0,2523,39841.5255439815,2009-01-28,12:36:47
37.433053,110.890707,0,2523,39841.5255555556,2009-01-28,12:36:48
37.43309,110.890796,0,2522,39841.5255671296,2009-01-28,12:36:49
37.43311,110.890881,0,2522,39841.5255787037,2009-01-28,12:36:50
37.433137,110.890966,0,2521,39841.5255902778,2009-01-28,12:36:51
37.433155,110.891031,0,2520,39841.5256018518,2009-01-28,12:36:52
37.43317,110.891091,0,2519,39841.5256134259,2009-01-28,12:36:53
37.433187,110.891179,0,2521,39841.5256365741,2009-01-28,12:36:55
37.433188,110.891238,0,2524,39841.5256712963,2009-01-28,12:36:58
37.433223,110.891279,0,2524,39841.5257060185,2009-01-28,12:37:01
37.433276,110.891341,0,2524,39841.5257291667,2009-01-28,12:37:03
37.433318,110.891377,0,2524,39841.5257407407,2009-01-28,12:37:04
37.433355,110.891422,0,2524,39841.5257523148,2009-01-28,12:37:05
37.433387,110.89148,0,2525,39841.5257638889,2009-01-28,12:37:06
37.433421,110.891551,0,2525,39841.525775463,2009-01-28,12:37:07
37.433458,110.891626,0,2526,39841.525787037,2009-01-28,12:37:08
37.433491,110.891703,0,2526,39841.5257986111,2009-01-28,12:37:09
37.43352,110.891782,0,2527,39841.5258101852,2009-01-28,12:37:10
37.43355,110.891863,0,2527,39841.5258217593,2009-01-28,12:37:11
37.433582,110.891951,0,2528,39841.5258333333,2009-01-28,12:37:12
37.433618,110.892039,0,2528,39841.5258449074,2009-01-28,12:37:13
37.433651,110.892133,0,2529,39841.5258564815,2009-01-28,12:37:14
37.433683,110.892224,0,2529,39841.5258680556,2009-01-28,12:37:15
37.433721,110.89232,0,2530,39841.5258796296,2009-01-28,12:37:16
37.433747,110.892409,0,2531,39841.5258912037,2009-01-28,12:37:17
37.433783,110.892505,0,2531,39841.5259027778,2009-01-28,12:37:18
37.433821,110.892607,0,2531,39841.5259143518,2009-01-28,12:37:19
37.433857,110.892704,0,2532,39841.5259259259,2009-01-28,12:37:20
37.433886,110.892798,0,2533,39841.5259375,2009-01-28,12:37:21
37.433906,110.892888,0,2533,39841.5259490741,2009-01-28,12:37:22
37.433925,110.892967,0,2534,39841.5259606481,2009-01-28,12:37:23
37.433926,110.893057,0,2534,39841.5259722222,2009-01-28,12:37:24
37.43395,110.893141,0,2535,39841.5259837963,2009-01-28,12:37:25
37.433968,110.893214,0,2535,39841.5259953704,2009-01-28,12:37:26
37.433991,110.893289,0,2536,39841.5260069444,2009-01-28,12:37:27
37.434001,110.893361,0,2536,39841.5260185185,2009-01-28,12:37:28
37.434028,110.893434,0,2536,39841.5260300926,2009-01-28,12:37:29
37.434067,110.893506,0,2537,39841.5260416667,2009-01-28,12:37:30
37.434103,110.893566,0,2538,39841.5260532407,2009-01-28,12:37:31
37.434152,110.893635,0,2539,39841.5260648148,2009-01-28,12:37:32
37.434196,110.893706,0,2540,39841.5260763889,2009-01-28,12:37:33
37.43424,110.893772,0,2541,39841.526087963,2009-01-28,12:37:34
37.434296,110.893852,0,2542,39841.526099537,2009-01-28,12:37:35
37.434346,110.893928,0,2542,39841.5261111111,2009-01-28,12:37:36
37.434385,110.893995,0,2543,39841.5261226852,2009-01-28,12:37:37
37.434427,110.89406,0,2544,39841.5261342593,2009-01-28,12:37:38
37.434476,110.894131,0,2546,39841.5261458333,2009-01-28,12:37:39
37.43452,110.894199,0,2547,39841.5261574074,2009-01-28,12:37:40
37.434553,110.894255,0,2548,39841.5261689815,2009-01-28,12:37:41
37.434591,110.894315,0,2550,39841.5261805556,2009-01-28,12:37:42
37.434626,110.894375,0,2551,39841.5261921296,2009-01-28,12:37:43
37.434663,110.894438,0,2552,39841.5262037037,2009-01-28,12:37:44
37.4347,110.894501,0,2554,39841.5262152778,2009-01-28,12:37:45
37.43474,110.894569,0,2555,39841.5262268518,2009-01-28,12:37:46
37.43477,110.894631,0,2556,39841.5262384259,2009-01-28,12:37:47
37.434802,110.894702,0,2559,39841.52625,2009-01-28,12:37:48
37.434846,110.894784,0,2560,39841.5262615741,2009-01-28,12:37:49
37.434885,110.894865,0,2562,39841.5262731481,2009-01-28,12:37:50
37.434925,110.894941,0,2563,39841.5262847222,2009-01-28,12:37:51
37.43497,110.895025,0,2565,39841.5262962963,2009-01-28,12:37:52
37.43502,110.895107,0,2566,39841.5263078704,2009-01-28,12:37:53
37.435069,110.895185,0,2568,39841.5263194444,2009-01-28,12:37:54
37.435121,110.895272,0,2569,39841.5263310185,2009-01-28,12:37:55
37.435172,110.89536,0,2571,39841.5263425926,2009-01-28,12:37:56
37.435218,110.895448,0,2573,39841.5263541667,2009-01-28,12:37:57
37.435278,110.895545,0,2574,39841.5263657407,2009-01-28,12:37:58
37.435335,110.895637,0,2575,39841.5263773148,2009-01-28,12:37:59
37.435388,110.895732,0,2577,39841.5263888889,2009-01-28,12:38:00
37.435447,110.895839,0,2578,39841.526400463,2009-01-28,12:38:01
37.435487,110.895945,0,2581,39841.526412037,2009-01-28,12:38:02
37.435529,110.896046,0,2582,39841.5264236111,2009-01-28,12:38:03
37.435559,110.896147,0,2584,39841.5264351852,2009-01-28,12:38:04
37.435601,110.896244,0,2585,39841.5264467593,2009-01-28,12:38:05
37.435639,110.896336,0,2587,39841.5264583333,2009-01-28,12:38:06
37.435676,110.896429,0,2588,39841.5264699074,2009-01-28,12:38:07
37.435723,110.896514,0,2589,39841.5264814815,2009-01-28,12:38:08
37.435777,110.896612,0,2591,39841.5264930556,2009-01-28,12:38:09
37.435823,110.896708,0,2593,39841.5265046296,2009-01-28,12:38:10
37.435866,110.896801,0,2594,39841.5265162037,2009-01-28,12:38:11
37.435913,110.896892,0,2596,39841.5265277778,2009-01-28,12:38:12
37.435964,110.896984,0,2598,39841.5265393518,2009-01-28,12:38:13
37.436006,110.897072,0,2600,39841.5265509259,2009-01-28,12:38:14
37.43605,110.897155,0,2601,39841.5265625,2009-01-28,12:38:15
37.436094,110.897239,0,2603,39841.5265740741,2009-01-28,12:38:16
37.436127,110.89731,0,2604,39841.5265856481,2009-01-28,12:38:17
37.436166,110.897385,0,2606,39841.5265972222,2009-01-28,12:38:18
37.436206,110.897458,0,2607,39841.5266087963,2009-01-28,12:38:19
37.436245,110.897525,0,2610,39841.5266203704,2009-01-28,12:38:20
37.436276,110.897576,0,2611,39841.5266319444,2009-01-28,12:38:21
37.436323,110.897671,0,2615,39841.5266550926,2009-01-28,12:38:23
37.436374,110.897741,0,2617,39841.5266782407,2009-01-28,12:38:25
37.436407,110.897803,0,2619,39841.5267013889,2009-01-28,12:38:27
37.43638,110.897858,0,2621,39841.526724537,2009-01-28,12:38:29
37.436355,110.897906,0,2624,39841.5267476852,2009-01-28,12:38:31
37.436336,110.897936,0,2632,39841.5268055556,2009-01-28,12:38:36
37.436337,110.897968,0,2636,39841.5268634259,2009-01-28,12:38:41
37.436342,110.897998,0,2640,39841.5269212963,2009-01-28,12:38:46
37.436334,110.898031,0,2644,39841.5269791667,2009-01-28,12:38:51
37.436332,110.898059,0,2649,39841.527037037,2009-01-28,12:38:56
37.436332,110.898074,0,2652,39841.5270949074,2009-01-28,12:39:01
37.43633,110.898096,0,2654,39841.5271527778,2009-01-28,12:39:06
37.436323,110.898109,0,2656,39841.5272106482,2009-01-28,12:39:11
37.436318,110.898118,0,2657,39841.5272685185,2009-01-28,12:39:16
37.436306,110.89813,0,2658,39841.5273263889,2009-01-28,12:39:21
37.436301,110.898161,0,2658,39841.5273842593,2009-01-28,12:39:26
37.436329,110.898196,0,2658,39841.5274421296,2009-01-28,12:39:31
37.436342,110.898223,0,2657,39841.5275,2009-01-28,12:39:36
37.436351,110.898231,0,2656,39841.5275578704,2009-01-28,12:39:41
37.43639,110.898267,0,2655,39841.5275925926,2009-01-28,12:39:44
37.436429,110.898312,0,2656,39841.5276157407,2009-01-28,12:39:46
37.436471,110.898381,0,2656,39841.5276388889,2009-01-28,12:39:48
37.436491,110.898444,0,2652,39841.527662037,2009-01-28,12:39:50
37.436533,110.898521,0,2646,39841.5276851852,2009-01-28,12:39:52
37.436569,110.89862,0,2640,39841.5277083333,2009-01-28,12:39:54
37.436614,110.898726,0,2636,39841.5277314815,2009-01-28,12:39:56
37.436642,110.898782,0,2636,39841.5277430556,2009-01-28,12:39:57
37.436672,110.898846,0,2636,39841.5277546296,2009-01-28,12:39:58
37.436711,110.898918,0,2634,39841.5277662037,2009-01-28,12:39:59
37.436741,110.898991,0,2633,39841.5277777778,2009-01-28,12:40:00
37.436775,110.899069,0,2629,39841.5277893519,2009-01-28,12:40:01
37.4368,110.899138,0,2625,39841.5278009259,2009-01-28,12:40:02
37.43683,110.899211,0,2623,39841.5278125,2009-01-28,12:40:03
37.43686,110.899288,0,2621,39841.5278240741,2009-01-28,12:40:04
37.43689,110.899365,0,2619,39841.5278356481,2009-01-28,12:40:05
37.436919,110.899443,0,2618,39841.5278472222,2009-01-28,12:40:06
37.436947,110.89952,0,2616,39841.5278587963,2009-01-28,12:40:07
37.436978,110.899592,0,2614,39841.5278703704,2009-01-28,12:40:08
37.437008,110.89966,0,2611,39841.5278819444,2009-01-28,12:40:09
37.437029,110.899723,0,2609,39841.5278935185,2009-01-28,12:40:10
37.437059,110.899793,0,2605,39841.5279050926,2009-01-28,12:40:11
37.437087,110.899858,0,2602,39841.5279166667,2009-01-28,12:40:12
37.437112,110.89992,0,2598,39841.5279282407,2009-01-28,12:40:13
37.43714,110.900014,0,2592,39841.5279513889,2009-01-28,12:40:15
37.437162,110.900091,0,2588,39841.527974537,2009-01-28,12:40:17
37.437166,110.900158,0,2584,39841.5280092593,2009-01-28,12:40:20
37.437172,110.900192,0,2573,39841.5280671296,2009-01-28,12:40:25
37.437183,110.900207,0,2566,39841.528125,2009-01-28,12:40:30
37.437183,110.900207,0,2566,39841.5281597222,2009-01-28,12:40:33
37.43719,110.90021,0,2562,39841.5281828704,2009-01-28,12:40:35
37.437202,110.900238,0,2560,39841.5282407407,2009-01-28,12:40:40
37.437211,110.900244,0,2557,39841.5282986111,2009-01-28,12:40:45
37.437217,110.900224,0,2556,39841.5283564815,2009-01-28,12:40:50
37.437223,110.900204,0,2554,39841.5284143519,2009-01-28,12:40:55
37.437249,110.900225,0,2552,39841.5284722222,2009-01-28,12:41:00
37.437283,110.900276,0,2552,39841.5284953704,2009-01-28,12:41:02
37.437333,110.900328,0,2551,39841.5285185185,2009-01-28,12:41:04
37.437387,110.900358,0,2551,39841.5285416667,2009-01-28,12:41:06
37.437441,110.900361,0,2551,39841.5285648148,2009-01-28,12:41:08
37.4375,110.900348,0,2550,39841.528587963,2009-01-28,12:41:10
37.437573,110.900355,0,2550,39841.5286111111,2009-01-28,12:41:12
37.437636,110.900349,0,2549,39841.5286342593,2009-01-28,12:41:14
37.437666,110.900407,0,2543,39841.5286921296,2009-01-28,12:41:19
37.437672,110.900472,0,2541,39841.5287268519,2009-01-28,12:41:22
37.437654,110.900479,0,2541,39841.5287847222,2009-01-28,12:41:27
37.437686,110.900483,0,2540,39841.5288425926,2009-01-28,12:41:32
37.437701,110.900515,0,2541,39841.528900463,2009-01-28,12:41:37
37.437717,110.900538,0,2544,39841.5289583333,2009-01-28,12:41:42
37.437726,110.900511,0,2548,39841.5290162037,2009-01-28,12:41:47
37.437723,110.900472,0,2552,39841.5290740741,2009-01-28,12:41:52
37.437718,110.900457,0,2556,39841.5291319444,2009-01-28,12:41:57
37.437696,110.900429,0,2559,39841.5291898148,2009-01-28,12:42:02
37.43769,110.900489,0,2559,39841.529224537,2009-01-28,12:42:05
37.437673,110.900563,0,2560,39841.5292592593,2009-01-28,12:42:08
37.437664,110.900641,0,2560,39841.5292939815,2009-01-28,12:42:11
37.437683,110.90065,0,2563,39841.5293518519,2009-01-28,12:42:16
37.437665,110.900701,0,2566,39841.5294097222,2009-01-28,12:42:21
37.437701,110.900717,0,2570,39841.5294675926,2009-01-28,12:42:26
37.43773,110.900703,0,2573,39841.529525463,2009-01-28,12:42:31
37.437746,110.900712,0,2575,39841.5295833333,2009-01-28,12:42:36
