# Supplementary material for: A location privacy protection method based on blockchain and threshold cryptography
Source: PLoS One. 2025 Jun 4;20(6):e0324551. doi: 10.1371/journal.pone.0324551 (PMC12136415; doi:10.1371/journal.pone.0324551)
Supplement: S1 File — (ZIP) [file pone.0324551.s001.zip › Data/002/Trajectory/20090129053303.plt]

Geolife trajectory
WGS 84
Altitude is in Feet
Reserved 3
0,2,255,My Track,0,0,2,8421376
0
37.435625,110.904447,0,492,39842.2312847222,2009-01-29,05:33:03
37.43523,110.904438,0,492,39842.2313078704,2009-01-29,05:33:05
37.434865,110.904244,0,491,39842.2313194444,2009-01-29,05:33:06
37.434901,110.904283,0,491,39842.2313425926,2009-01-29,05:33:08
37.43477,110.904209,0,491,39842.2313657407,2009-01-29,05:33:10
37.43486,110.90422,0,491,39842.2313773148,2009-01-29,05:33:11
37.434997,110.904238,0,491,39842.2313888889,2009-01-29,05:33:12
37.435038,110.904298,0,491,39842.231400463,2009-01-29,05:33:13
37.435097,110.904329,0,491,39842.231412037,2009-01-29,05:33:14
37.435144,110.904343,0,491,39842.2314351852,2009-01-29,05:33:16
37.435064,110.904324,0,491,39842.2314699074,2009-01-29,05:33:19
37.43515,110.904371,0,490,39842.2314930556,2009-01-29,05:33:21
37.435204,110.904372,0,490,39842.2315162037,2009-01-29,05:33:23
37.43525,110.904332,0,490,39842.2315625,2009-01-29,05:33:27
37.435302,110.904322,0,490,39842.2315856481,2009-01-29,05:33:29
37.435349,110.904314,0,490,39842.2316087963,2009-01-29,05:33:31
37.435426,110.904307,0,490,39842.2316319444,2009-01-29,05:33:33
37.435433,110.904259,0,491,39842.2316898148,2009-01-29,05:33:38
37.43548,110.90428,0,491,39842.2317013889,2009-01-29,05:33:39
37.435416,110.904262,0,491,39842.231724537,2009-01-29,05:33:41
37.435365,110.90423,0,491,39842.2317476852,2009-01-29,05:33:43
37.435423,110.904198,0,491,39842.2317939815,2009-01-29,05:33:47
37.43552,110.904175,0,491,39842.2318287037,2009-01-29,05:33:50
37.435642,110.90423,0,491,39842.231875,2009-01-29,05:33:54
37.435691,110.904259,0,491,39842.2319097222,2009-01-29,05:33:57
37.435691,110.904259,0,491,39842.2319444444,2009-01-29,05:34:00
37.435698,110.904267,0,492,39842.2319675926,2009-01-29,05:34:02
37.43723,110.897393,0,2926,39842.2320023148,2009-01-29,05:34:05
37.437238,110.897328,0,2925,39842.232037037,2009-01-29,05:34:08
37.4372,110.897261,0,2925,39842.2320833333,2009-01-29,05:34:12
37.437175,110.897185,0,2923,39842.2321296296,2009-01-29,05:34:16
37.43716,110.897131,0,2922,39842.2321643519,2009-01-29,05:34:19
37.437133,110.897078,0,2921,39842.2321990741,2009-01-29,05:34:22
37.437104,110.897034,0,2919,39842.2322337963,2009-01-29,05:34:25
37.437087,110.896983,0,2917,39842.2322916667,2009-01-29,05:34:30
37.43707,110.896956,0,2916,39842.232349537,2009-01-29,05:34:35
37.437028,110.896932,0,2915,39842.2323958333,2009-01-29,05:34:39
37.436999,110.896914,0,2914,39842.2324537037,2009-01-29,05:34:44
37.437012,110.896887,0,2913,39842.2325115741,2009-01-29,05:34:49
37.437009,110.896847,0,2912,39842.2325694444,2009-01-29,05:34:54
37.436988,110.896838,0,2912,39842.2326273148,2009-01-29,05:34:59
37.436958,110.896788,0,2911,39842.2326851852,2009-01-29,05:35:04
37.436948,110.896728,0,2911,39842.2327314815,2009-01-29,05:35:08
37.436932,110.89667,0,2911,39842.2327893519,2009-01-29,05:35:13
37.438579,110.892641,0,4128,39842.2333564815,2009-01-29,05:36:02
37.438613,110.892564,0,4144,39842.2333680556,2009-01-29,05:36:03
37.438656,110.892465,0,4172,39842.2333796296,2009-01-29,05:36:04
37.438689,110.892423,0,4163,39842.2333912037,2009-01-29,05:36:05
37.438721,110.892376,0,4153,39842.2334027778,2009-01-29,05:36:06
37.438743,110.892332,0,4160,39842.2334143519,2009-01-29,05:36:07
37.438761,110.892276,0,4162,39842.2334490741,2009-01-29,05:36:10
37.438797,110.89219,0,4187,39842.2334606481,2009-01-29,05:36:11
37.438829,110.892099,0,4216,39842.2334722222,2009-01-29,05:36:12
37.438848,110.892031,0,4238,39842.2334837963,2009-01-29,05:36:13
37.438868,110.891971,0,4251,39842.2335069444,2009-01-29,05:36:15
37.437347,110.894437,0,3054,39842.2348148148,2009-01-29,05:38:08
37.43725,110.894564,0,3012,39842.2348263889,2009-01-29,05:38:09
37.437027,110.8949,0,2907,39842.234837963,2009-01-29,05:38:10
37.436258,110.896036,0,2552,39842.2348726852,2009-01-29,05:38:13
37.436224,110.895995,0,2555,39842.2349074074,2009-01-29,05:38:16
37.436223,110.895933,0,2556,39842.2349421296,2009-01-29,05:38:19
37.436203,110.895922,0,2572,39842.2349537037,2009-01-29,05:38:20
37.436114,110.895928,0,2577,39842.2349652778,2009-01-29,05:38:21
37.436082,110.895857,0,2577,39842.235,2009-01-29,05:38:24
37.436011,110.895872,0,2576,39842.2350347222,2009-01-29,05:38:27
37.435894,110.895972,0,2547,39842.2350578704,2009-01-29,05:38:29
37.435819,110.896018,0,2529,39842.2350810185,2009-01-29,05:38:31
37.435773,110.896011,0,2520,39842.2351157407,2009-01-29,05:38:34
37.435727,110.89603,0,2504,39842.2351388889,2009-01-29,05:38:36
37.435695,110.896047,0,2489,39842.235162037,2009-01-29,05:38:38
37.435637,110.896063,0,2476,39842.2351851852,2009-01-29,05:38:40
37.435564,110.896143,0,2450,39842.2352083333,2009-01-29,05:38:42
37.435499,110.89621,0,2424,39842.2352199074,2009-01-29,05:38:43
37.43546,110.896238,0,2412,39842.2352314815,2009-01-29,05:38:44
37.435417,110.896264,0,2399,39842.2352430556,2009-01-29,05:38:45
37.435379,110.896285,0,2389,39842.2352546296,2009-01-29,05:38:46
37.435323,110.896267,0,2372,39842.2353125,2009-01-29,05:38:51
37.435275,110.896307,0,2357,39842.2353240741,2009-01-29,05:38:52
37.435229,110.896333,0,2342,39842.2353472222,2009-01-29,05:38:54
37.435189,110.896348,0,2332,39842.2353703704,2009-01-29,05:38:56
37.435128,110.896371,0,2315,39842.2354050926,2009-01-29,05:38:59
37.435136,110.896299,0,2333,39842.2354282407,2009-01-29,05:39:01
37.435154,110.896243,0,2348,39842.2354398148,2009-01-29,05:39:02
37.435154,110.89619,0,2364,39842.2354513889,2009-01-29,05:39:03
37.435141,110.896222,0,2350,39842.2354861111,2009-01-29,05:39:06
37.435128,110.896165,0,2350,39842.2355324074,2009-01-29,05:39:10
37.435094,110.896105,0,2356,39842.2355671296,2009-01-29,05:39:13
37.435094,110.896045,0,2360,39842.2356018518,2009-01-29,05:39:16
37.435018,110.896097,0,2335,39842.2356597222,2009-01-29,05:39:21
37.434977,110.896061,0,2334,39842.2356944444,2009-01-29,05:39:24
37.434885,110.896098,0,2314,39842.2357175926,2009-01-29,05:39:26
37.434821,110.896139,0,2299,39842.2357291667,2009-01-29,05:39:27
37.434796,110.896104,0,2287,39842.2357638889,2009-01-29,05:39:30
37.434752,110.896112,0,2271,39842.2357986111,2009-01-29,05:39:33
37.434701,110.896138,0,2263,39842.2358101852,2009-01-29,05:39:34
37.434636,110.896181,0,2252,39842.2358333333,2009-01-29,05:39:36
37.43459,110.896219,0,2236,39842.2358564815,2009-01-29,05:39:38
37.434543,110.896249,0,2221,39842.2358796296,2009-01-29,05:39:40
37.43449,110.896274,0,2211,39842.2359027778,2009-01-29,05:39:42
37.434447,110.896283,0,2195,39842.2359606481,2009-01-29,05:39:47
37.434434,110.896238,0,2187,39842.2360185185,2009-01-29,05:39:52
37.434462,110.896133,0,2197,39842.2360763889,2009-01-29,05:39:57
37.43454,110.896002,0,2223,39842.236087963,2009-01-29,05:39:58
37.43458,110.895941,0,2238,39842.236099537,2009-01-29,05:39:59
37.434626,110.895867,0,2253,39842.2361111111,2009-01-29,05:40:00
37.434637,110.895806,0,2258,39842.2361458333,2009-01-29,05:40:03
37.434609,110.895748,0,2259,39842.2361921296,2009-01-29,05:40:07
37.434578,110.895703,0,2265,39842.2362268518,2009-01-29,05:40:10
37.434529,110.895659,0,2269,39842.2362615741,2009-01-29,05:40:13
37.434501,110.89561,0,2271,39842.2363078704,2009-01-29,05:40:17
37.434497,110.895548,0,2280,39842.2363425926,2009-01-29,05:40:20
37.434497,110.895474,0,2282,39842.2363888889,2009-01-29,05:40:24
37.434519,110.895405,0,2286,39842.2364236111,2009-01-29,05:40:27
37.434552,110.89535,0,2289,39842.2364467593,2009-01-29,05:40:29
37.434582,110.895288,0,2290,39842.2364699074,2009-01-29,05:40:31
37.43457,110.895216,0,2296,39842.2364814815,2009-01-29,05:40:32
37.4346,110.895154,0,2299,39842.2365046296,2009-01-29,05:40:34
37.434632,110.895105,0,2303,39842.2365277778,2009-01-29,05:40:36
37.434667,110.895061,0,2302,39842.2365509259,2009-01-29,05:40:38
37.434712,110.895002,0,2300,39842.2365856481,2009-01-29,05:40:41
37.434732,110.894944,0,2300,39842.2366319444,2009-01-29,05:40:45
37.434751,110.894882,0,2297,39842.2366782407,2009-01-29,05:40:49
37.434723,110.894792,0,2300,39842.236724537,2009-01-29,05:40:53
37.434739,110.894732,0,2298,39842.2367708333,2009-01-29,05:40:57
37.434747,110.894688,0,2296,39842.2368287037,2009-01-29,05:41:02
37.434722,110.894632,0,2293,39842.236875,2009-01-29,05:41:06
37.434753,110.894635,0,2286,39842.2369328704,2009-01-29,05:41:11
37.434789,110.89467,0,2277,39842.2369907407,2009-01-29,05:41:16
37.434696,110.894748,0,2285,39842.2370486111,2009-01-29,05:41:21
37.434633,110.894752,0,2283,39842.2370717593,2009-01-29,05:41:23
37.434509,110.894736,0,2285,39842.2371064815,2009-01-29,05:41:26
37.434468,110.894759,0,2280,39842.2371527778,2009-01-29,05:41:30
37.434436,110.894798,0,2275,39842.2371759259,2009-01-29,05:41:32
37.434402,110.89486,0,2269,39842.2372106481,2009-01-29,05:41:35
37.434802,110.895642,0,2469,39842.307337963,2009-01-29,07:22:34
37.435078,110.895454,0,2403,39842.307349537,2009-01-29,07:22:35
37.4355,110.895432,0,2470,39842.3073611111,2009-01-29,07:22:36
37.435422,110.895519,0,2501,39842.3073726852,2009-01-29,07:22:37
37.435309,110.895572,0,2504,39842.3074074074,2009-01-29,07:22:40
37.435242,110.895603,0,2508,39842.3074189815,2009-01-29,07:22:41
37.435165,110.895623,0,2482,39842.3074305556,2009-01-29,07:22:42
37.435117,110.895634,0,2477,39842.3074537037,2009-01-29,07:22:44
37.435048,110.895603,0,2470,39842.3074884259,2009-01-29,07:22:47
37.435073,110.895558,0,2476,39842.3075347222,2009-01-29,07:22:51
37.435061,110.895542,0,2478,39842.3075925926,2009-01-29,07:22:56
37.435019,110.895508,0,2474,39842.3076388889,2009-01-29,07:23:00
37.434986,110.895458,0,2468,39842.3076851852,2009-01-29,07:23:04
37.434913,110.895453,0,2461,39842.3077199074,2009-01-29,07:23:07
37.434846,110.895441,0,2455,39842.3077777778,2009-01-29,07:23:12
37.434802,110.89544,0,2461,39842.3078009259,2009-01-29,07:23:14
37.434767,110.895452,0,2446,39842.3078472222,2009-01-29,07:23:18
37.434718,110.895476,0,2444,39842.3078819444,2009-01-29,07:23:21
37.434671,110.895526,0,2439,39842.3079166667,2009-01-29,07:23:24
37.434627,110.895573,0,2437,39842.3079398148,2009-01-29,07:23:26
37.434675,110.895614,0,2443,39842.307962963,2009-01-29,07:23:28
37.434678,110.895672,0,2443,39842.3079976852,2009-01-29,07:23:31
37.434714,110.895626,0,2446,39842.3080439815,2009-01-29,07:23:35
37.434787,110.895626,0,2447,39842.3080671296,2009-01-29,07:23:37
37.434855,110.895647,0,2454,39842.3080902778,2009-01-29,07:23:39
37.434846,110.895712,0,2452,39842.3081481481,2009-01-29,07:23:44
37.434879,110.895765,0,2448,39842.3081944444,2009-01-29,07:23:48
37.434912,110.895813,0,2445,39842.3082407407,2009-01-29,07:23:52
37.434888,110.895868,0,2439,39842.3082986111,2009-01-29,07:23:57
37.434836,110.895912,0,2435,39842.3083333333,2009-01-29,07:24:00
37.434854,110.895984,0,2434,39842.3083796296,2009-01-29,07:24:04
37.434873,110.896,0,2433,39842.3084375,2009-01-29,07:24:09
37.434885,110.895986,0,2424,39842.3084953704,2009-01-29,07:24:14
37.434873,110.896025,0,2420,39842.3085532407,2009-01-29,07:24:19
37.434928,110.896015,0,2418,39842.308587963,2009-01-29,07:24:22
37.434983,110.896007,0,2419,39842.308599537,2009-01-29,07:24:23
37.435036,110.895997,0,2418,39842.3086111111,2009-01-29,07:24:24
37.435094,110.896016,0,2415,39842.3086458333,2009-01-29,07:24:27
37.435144,110.89602,0,2415,39842.3086574074,2009-01-29,07:24:28
37.435201,110.896038,0,2420,39842.3086689815,2009-01-29,07:24:29
37.435284,110.896063,0,2422,39842.3086921296,2009-01-29,07:24:31
37.435312,110.896113,0,2422,39842.3087384259,2009-01-29,07:24:35
37.435339,110.89616,0,2422,39842.3087731482,2009-01-29,07:24:38
37.435358,110.896219,0,2424,39842.3088078704,2009-01-29,07:24:41
37.4354,110.896264,0,2426,39842.3088541667,2009-01-29,07:24:45
37.435421,110.896306,0,2426,39842.308912037,2009-01-29,07:24:50
37.435468,110.896358,0,2427,39842.3089699074,2009-01-29,07:24:55
37.435497,110.89638,0,2425,39842.3090277778,2009-01-29,07:25:00
37.435516,110.89639,0,2426,39842.3090856481,2009-01-29,07:25:05
37.435524,110.896399,0,2425,39842.3091435185,2009-01-29,07:25:10
37.435548,110.896408,0,2430,39842.3092013889,2009-01-29,07:25:15
37.435598,110.896424,0,2433,39842.3092592593,2009-01-29,07:25:20
37.435625,110.896429,0,2435,39842.3093171296,2009-01-29,07:25:25
37.435665,110.896397,0,2437,39842.3093634259,2009-01-29,07:25:29
37.435719,110.896412,0,2439,39842.3094212963,2009-01-29,07:25:34
37.435769,110.896418,0,2439,39842.3094791667,2009-01-29,07:25:39
37.435825,110.896417,0,2437,39842.309537037,2009-01-29,07:25:44
37.435857,110.896443,0,2435,39842.3095949074,2009-01-29,07:25:49
37.435905,110.896464,0,2433,39842.3096527778,2009-01-29,07:25:54
37.43592,110.89649,0,2433,39842.3097106481,2009-01-29,07:25:59
37.435919,110.896544,0,2433,39842.3097685185,2009-01-29,07:26:04
37.435954,110.896588,0,2432,39842.3098148148,2009-01-29,07:26:08
37.435996,110.896634,0,2431,39842.309849537,2009-01-29,07:26:11
37.43604,110.896679,0,2430,39842.3099074074,2009-01-29,07:26:16
37.436089,110.896716,0,2428,39842.3099652778,2009-01-29,07:26:21
37.436133,110.896733,0,2428,39842.31,2009-01-29,07:26:24
37.436132,110.896806,0,2427,39842.3100347222,2009-01-29,07:26:27
37.436145,110.896863,0,2425,39842.3100810185,2009-01-29,07:26:31
37.436188,110.896902,0,2424,39842.3101388889,2009-01-29,07:26:36
37.436211,110.896961,0,2423,39842.3101851852,2009-01-29,07:26:40
37.436192,110.897024,0,2423,39842.3102314815,2009-01-29,07:26:44
37.436207,110.897078,0,2423,39842.3102777778,2009-01-29,07:26:48
37.436218,110.897133,0,2422,39842.3103125,2009-01-29,07:26:51
37.436221,110.897196,0,2421,39842.3103703704,2009-01-29,07:26:56
37.436266,110.897215,0,2421,39842.3104166667,2009-01-29,07:27:00
37.436302,110.89715,0,2423,39842.310462963,2009-01-29,07:27:04
37.436338,110.897086,0,2425,39842.3104861111,2009-01-29,07:27:06
37.436377,110.897047,0,2426,39842.3105439815,2009-01-29,07:27:11
37.43642,110.897078,0,2431,39842.3106018519,2009-01-29,07:27:16
37.436468,110.8971,0,2435,39842.3106481481,2009-01-29,07:27:20
37.436506,110.897123,0,2438,39842.3107060185,2009-01-29,07:27:25
37.436543,110.897093,0,2437,39842.3107638889,2009-01-29,07:27:30
37.436587,110.897076,0,2441,39842.310787037,2009-01-29,07:27:32
37.436629,110.897102,0,2443,39842.3108217593,2009-01-29,07:27:35
37.436679,110.897121,0,2447,39842.3108796296,2009-01-29,07:27:40
37.43676,110.897114,0,2451,39842.3109259259,2009-01-29,07:27:44
37.436808,110.897128,0,2455,39842.3109490741,2009-01-29,07:27:46
37.436857,110.89713,0,2457,39842.3109837963,2009-01-29,07:27:49
37.436879,110.897135,0,2457,39842.3110416667,2009-01-29,07:27:54
37.436899,110.897184,0,2461,39842.311087963,2009-01-29,07:27:58
37.436942,110.897215,0,2463,39842.3111226852,2009-01-29,07:28:01
37.436983,110.897245,0,2465,39842.3111574074,2009-01-29,07:28:04
37.436964,110.897281,0,2467,39842.3112152778,2009-01-29,07:28:09
37.436952,110.897327,0,2467,39842.3112731481,2009-01-29,07:28:14
37.436954,110.897377,0,2470,39842.3113310185,2009-01-29,07:28:19
37.436938,110.897416,0,2473,39842.3113888889,2009-01-29,07:28:24
37.436914,110.897466,0,2476,39842.3114467593,2009-01-29,07:28:29
37.436927,110.897507,0,2478,39842.3115046296,2009-01-29,07:28:34
37.436929,110.897556,0,2479,39842.3115625,2009-01-29,07:28:39
37.436951,110.89758,0,2480,39842.3116203704,2009-01-29,07:28:44
37.436968,110.897619,0,2481,39842.3116782407,2009-01-29,07:28:49
37.436968,110.897619,0,2481,39842.311712963,2009-01-29,07:28:52
37.436962,110.897623,0,2482,39842.3117361111,2009-01-29,07:28:54
37.436985,110.89762,0,2482,39842.3117939815,2009-01-29,07:28:59
37.437026,110.897658,0,2482,39842.3118518519,2009-01-29,07:29:04
37.437086,110.897676,0,2485,39842.3118981481,2009-01-29,07:29:08
37.437129,110.897709,0,2485,39842.3119444444,2009-01-29,07:29:12
37.437181,110.897749,0,2484,39842.3120023148,2009-01-29,07:29:17
37.437204,110.897808,0,2484,39842.3120486111,2009-01-29,07:29:21
37.43721,110.897876,0,2487,39842.3120949074,2009-01-29,07:29:25
37.437206,110.897934,0,2489,39842.3121412037,2009-01-29,07:29:29
37.437217,110.897987,0,2492,39842.3121990741,2009-01-29,07:29:34
37.437209,110.898002,0,2494,39842.3122569444,2009-01-29,07:29:39
37.437222,110.898022,0,2496,39842.3123148148,2009-01-29,07:29:44
37.437217,110.898039,0,2499,39842.3123726852,2009-01-29,07:29:49
37.437224,110.898099,0,2501,39842.3124189815,2009-01-29,07:29:53
37.437219,110.898136,0,2504,39842.3124768519,2009-01-29,07:29:58
37.437228,110.898202,0,2507,39842.3125347222,2009-01-29,07:30:03
37.437199,110.898251,0,2507,39842.3125925926,2009-01-29,07:30:08
37.437166,110.898298,0,2508,39842.312650463,2009-01-29,07:30:13
37.43712,110.898335,0,2511,39842.3126967593,2009-01-29,07:30:17
37.437074,110.898373,0,2512,39842.3127546296,2009-01-29,07:30:22
37.437053,110.898417,0,2514,39842.3128125,2009-01-29,07:30:27
37.437003,110.898433,0,2515,39842.3128703704,2009-01-29,07:30:32
37.436951,110.898446,0,2516,39842.3129166667,2009-01-29,07:30:36
37.436912,110.898439,0,2516,39842.312974537,2009-01-29,07:30:41
37.436874,110.898464,0,2520,39842.3130324074,2009-01-29,07:30:46
37.436865,110.89848,0,2520,39842.3130902778,2009-01-29,07:30:51
37.436852,110.89849,0,2521,39842.3131481481,2009-01-29,07:30:56
37.436871,110.898533,0,2523,39842.3132060185,2009-01-29,07:31:01
37.436887,110.898586,0,2522,39842.3132523148,2009-01-29,07:31:05
37.436891,110.898632,0,2522,39842.3133101852,2009-01-29,07:31:10
37.4369,110.898672,0,2523,39842.3133680556,2009-01-29,07:31:15
37.436918,110.898702,0,2524,39842.3134259259,2009-01-29,07:31:20
37.436938,110.898733,0,2525,39842.3134837963,2009-01-29,07:31:25
37.436957,110.898762,0,2526,39842.3135416667,2009-01-29,07:31:30
37.436967,110.898807,0,2527,39842.313599537,2009-01-29,07:31:35
37.436986,110.898864,0,2528,39842.3136458333,2009-01-29,07:31:39
37.436995,110.898943,0,2529,39842.3136805556,2009-01-29,07:31:42
37.437051,110.898983,0,2530,39842.3137268518,2009-01-29,07:31:46
37.437061,110.899063,0,2529,39842.31375,2009-01-29,07:31:48
37.437021,110.899052,0,2530,39842.3138078704,2009-01-29,07:31:53
37.437021,110.899052,0,2530,39842.3138425926,2009-01-29,07:31:56
37.437023,110.899054,0,2530,39842.3138657407,2009-01-29,07:31:58
37.437042,110.89906,0,2530,39842.3139236111,2009-01-29,07:32:03
37.437028,110.899046,0,2530,39842.3139814815,2009-01-29,07:32:08
37.437044,110.899047,0,2530,39842.3140393518,2009-01-29,07:32:13
37.437035,110.899026,0,2528,39842.3140972222,2009-01-29,07:32:18
37.437035,110.899026,0,2528,39842.3141319444,2009-01-29,07:32:21
37.437035,110.899024,0,2527,39842.3141550926,2009-01-29,07:32:23
37.437046,110.899045,0,2527,39842.314212963,2009-01-29,07:32:28
37.437066,110.899055,0,2524,39842.3142708333,2009-01-29,07:32:33
37.437055,110.899072,0,2522,39842.3143287037,2009-01-29,07:32:38
37.43706,110.899081,0,2522,39842.3143865741,2009-01-29,07:32:43
37.43706,110.899081,0,2522,39842.3144212963,2009-01-29,07:32:46
37.437057,110.899084,0,2522,39842.3144444444,2009-01-29,07:32:48
37.437068,110.899105,0,2519,39842.3145023148,2009-01-29,07:32:53
37.437076,110.899168,0,2517,39842.314537037,2009-01-29,07:32:56
37.437079,110.899228,0,2514,39842.3145717593,2009-01-29,07:32:59
37.437093,110.899284,0,2514,39842.3146180556,2009-01-29,07:33:03
37.43711,110.899334,0,2512,39842.3146759259,2009-01-29,07:33:08
37.437139,110.899347,0,2512,39842.3147337963,2009-01-29,07:33:13
37.437124,110.899348,0,2512,39842.3147916667,2009-01-29,07:33:18
37.437114,110.899373,0,2512,39842.314849537,2009-01-29,07:33:23
37.437114,110.899373,0,2512,39842.3148842593,2009-01-29,07:33:26
37.437113,110.899379,0,2512,39842.3149074074,2009-01-29,07:33:28
37.437119,110.899429,0,2512,39842.3149652778,2009-01-29,07:33:33
37.437127,110.899497,0,2512,39842.3150115741,2009-01-29,07:33:37
37.437129,110.899524,0,2512,39842.3150694444,2009-01-29,07:33:42
37.437143,110.899516,0,2511,39842.3151273148,2009-01-29,07:33:47
37.437145,110.899522,0,2511,39842.3151851852,2009-01-29,07:33:52
37.437145,110.899522,0,2511,39842.3152199074,2009-01-29,07:33:55
37.437152,110.89953,0,2510,39842.3152430556,2009-01-29,07:33:57
37.43717,110.899525,0,2510,39842.3153009259,2009-01-29,07:34:02
37.437171,110.899527,0,2510,39842.3153587963,2009-01-29,07:34:07
37.437171,110.899527,0,2510,39842.3153935185,2009-01-29,07:34:10
37.437165,110.899522,0,2510,39842.3154166667,2009-01-29,07:34:12
37.437163,110.899559,0,2511,39842.315474537,2009-01-29,07:34:17
37.437191,110.899614,0,2512,39842.3155324074,2009-01-29,07:34:22
37.437175,110.899613,0,2510,39842.3155902778,2009-01-29,07:34:27
37.437175,110.899613,0,2510,39842.315625,2009-01-29,07:34:30
37.437173,110.899608,0,2510,39842.3156481481,2009-01-29,07:34:32
37.437183,110.899641,0,2506,39842.3157060185,2009-01-29,07:34:37
37.437195,110.899704,0,2502,39842.3157523148,2009-01-29,07:34:41
37.437222,110.899732,0,2500,39842.3158101852,2009-01-29,07:34:46
37.437244,110.899733,0,2499,39842.3158680556,2009-01-29,07:34:51
37.437244,110.899733,0,2499,39842.3159027778,2009-01-29,07:34:54
37.437237,110.899737,0,2496,39842.3159259259,2009-01-29,07:34:56
37.437254,110.899773,0,2495,39842.3159837963,2009-01-29,07:35:01
37.437266,110.899829,0,2493,39842.3160416667,2009-01-29,07:35:06
37.437292,110.899884,0,2492,39842.3160763889,2009-01-29,07:35:09
37.437339,110.899959,0,2495,39842.3161111111,2009-01-29,07:35:12
37.437369,110.900019,0,2496,39842.3161574074,2009-01-29,07:35:16
37.437373,110.900076,0,2494,39842.3162037037,2009-01-29,07:35:20
37.437371,110.900118,0,2493,39842.3162615741,2009-01-29,07:35:25
37.437379,110.900175,0,2491,39842.3163078704,2009-01-29,07:35:29
37.43741,110.900219,0,2490,39842.3163541667,2009-01-29,07:35:33
37.437451,110.900266,0,2489,39842.316400463,2009-01-29,07:35:37
37.437499,110.900297,0,2486,39842.3164351852,2009-01-29,07:35:40
37.43753,110.900341,0,2489,39842.3164699074,2009-01-29,07:35:43
37.437576,110.900373,0,2487,39842.3165277778,2009-01-29,07:35:48
37.437585,110.900383,0,2481,39842.3165856482,2009-01-29,07:35:53
37.437606,110.900381,0,2480,39842.3166435185,2009-01-29,07:35:58
37.437594,110.900383,0,2481,39842.3167013889,2009-01-29,07:36:03
37.437629,110.900403,0,2483,39842.3167592593,2009-01-29,07:36:08
37.437632,110.900413,0,2483,39842.3168171296,2009-01-29,07:36:13
37.437664,110.900457,0,2485,39842.316875,2009-01-29,07:36:18
37.43768,110.900483,0,2484,39842.3169328704,2009-01-29,07:36:23
37.437672,110.900546,0,2485,39842.3169907407,2009-01-29,07:36:28
37.437676,110.900589,0,2485,39842.3170486111,2009-01-29,07:36:33
37.43767,110.900601,0,2485,39842.3171064815,2009-01-29,07:36:38
37.437709,110.90061,0,2486,39842.3171643519,2009-01-29,07:36:43
37.437708,110.900652,0,2486,39842.3172222222,2009-01-29,07:36:48
37.437729,110.900702,0,2486,39842.3172800926,2009-01-29,07:36:53
37.437763,110.900726,0,2485,39842.317337963,2009-01-29,07:36:58
37.437778,110.900771,0,2485,39842.3173958333,2009-01-29,07:37:03
37.437801,110.900813,0,2485,39842.3174537037,2009-01-29,07:37:08
37.437677,110.901164,0,2475,39842.318900463,2009-01-29,07:39:13
37.437702,110.901122,0,2484,39842.3189351852,2009-01-29,07:39:16
37.437743,110.901103,0,2494,39842.3189930556,2009-01-29,07:39:21
37.437762,110.90107,0,2506,39842.3190162037,2009-01-29,07:39:23
37.437746,110.901085,0,2487,39842.3190625,2009-01-29,07:39:27
37.437724,110.901094,0,2483,39842.3191203704,2009-01-29,07:39:32
37.437677,110.901133,0,2471,39842.3191550926,2009-01-29,07:39:35
37.43767,110.901184,0,2463,39842.3191898148,2009-01-29,07:39:38
37.437656,110.90124,0,2463,39842.3192361111,2009-01-29,07:39:42
37.437645,110.901307,0,2461,39842.3192824074,2009-01-29,07:39:46
37.437615,110.901343,0,2450,39842.3193171296,2009-01-29,07:39:49
37.437573,110.901358,0,2444,39842.3193518519,2009-01-29,07:39:52
37.43752,110.901383,0,2431,39842.319375,2009-01-29,07:39:54
37.43748,110.901394,0,2421,39842.3194097222,2009-01-29,07:39:57
37.437418,110.901362,0,2411,39842.3194444444,2009-01-29,07:40:00
37.437378,110.901321,0,2410,39842.3194675926,2009-01-29,07:40:02
37.437361,110.901255,0,2417,39842.319525463,2009-01-29,07:40:07
37.437404,110.901245,0,2424,39842.3195833333,2009-01-29,07:40:12
37.43744,110.901274,0,2431,39842.3196296296,2009-01-29,07:40:16
37.437484,110.9013,0,2431,39842.3196759259,2009-01-29,07:40:20
37.437524,110.901267,0,2437,39842.3196990741,2009-01-29,07:40:22
37.437542,110.901285,0,2440,39842.3197569444,2009-01-29,07:40:27
37.437563,110.901285,0,2442,39842.3198148148,2009-01-29,07:40:32
37.437603,110.901305,0,2443,39842.3198726852,2009-01-29,07:40:37
37.437666,110.901263,0,2455,39842.3199074074,2009-01-29,07:40:40
37.437724,110.90127,0,2456,39842.3199537037,2009-01-29,07:40:44
37.437736,110.901208,0,2465,39842.32,2009-01-29,07:40:48
37.437689,110.901192,0,2463,39842.3200578704,2009-01-29,07:40:53
37.437696,110.901169,0,2468,39842.3201157407,2009-01-29,07:40:58
37.437699,110.901151,0,2468,39842.3201736111,2009-01-29,07:41:03
37.437753,110.901005,0,2477,39842.3202314815,2009-01-29,07:41:08
37.437753,110.900918,0,2481,39842.3202430556,2009-01-29,07:41:09
37.437759,110.90083,0,2487,39842.3202546296,2009-01-29,07:41:10
37.437791,110.900751,0,2496,39842.3202777778,2009-01-29,07:41:12
37.437803,110.900701,0,2503,39842.3203009259,2009-01-29,07:41:14
37.437776,110.900644,0,2509,39842.3203356481,2009-01-29,07:41:17
37.43778,110.900599,0,2520,39842.3203935185,2009-01-29,07:41:22
37.437759,110.900589,0,2521,39842.3204513889,2009-01-29,07:41:27
37.437759,110.900589,0,2521,39842.3204861111,2009-01-29,07:41:30
37.437752,110.900591,0,2522,39842.3205092593,2009-01-29,07:41:32
37.437815,110.9006,0,2526,39842.3205671296,2009-01-29,07:41:37
37.437846,110.900641,0,2532,39842.3206134259,2009-01-29,07:41:41
37.437881,110.90068,0,2539,39842.3206481481,2009-01-29,07:41:44
37.437939,110.900712,0,2542,39842.3206828704,2009-01-29,07:41:47
37.437996,110.900731,0,2546,39842.3207291667,2009-01-29,07:41:51
37.438026,110.900673,0,2551,39842.320775463,2009-01-29,07:41:55
37.438027,110.900617,0,2560,39842.3208217593,2009-01-29,07:41:59
37.438035,110.900588,0,2565,39842.3208796296,2009-01-29,07:42:04
37.438028,110.900573,0,2571,39842.3209375,2009-01-29,07:42:09
37.438025,110.900601,0,2576,39842.3209953704,2009-01-29,07:42:14
37.437984,110.900625,0,2579,39842.3210416667,2009-01-29,07:42:18
37.437964,110.900648,0,2581,39842.321099537,2009-01-29,07:42:23
37.437954,110.900677,0,2583,39842.3211574074,2009-01-29,07:42:28
37.437989,110.900712,0,2587,39842.3212152778,2009-01-29,07:42:33
37.438012,110.900692,0,2589,39842.3212731481,2009-01-29,07:42:38
37.438038,110.900666,0,2586,39842.3213310185,2009-01-29,07:42:43
37.438011,110.90066,0,2580,39842.3213888889,2009-01-29,07:42:48
37.437997,110.900657,0,2578,39842.3214467593,2009-01-29,07:42:53
37.437984,110.900671,0,2578,39842.3215046296,2009-01-29,07:42:58
37.437984,110.900683,0,2578,39842.3215625,2009-01-29,07:43:03
37.43796,110.900698,0,2577,39842.3216203704,2009-01-29,07:43:08
37.437944,110.900702,0,2576,39842.3216782407,2009-01-29,07:43:13
37.437935,110.900701,0,2576,39842.3217361111,2009-01-29,07:43:18
37.437953,110.900703,0,2578,39842.3217939815,2009-01-29,07:43:23
37.437944,110.900698,0,2576,39842.3218518518,2009-01-29,07:43:28
37.437943,110.900687,0,2574,39842.3219097222,2009-01-29,07:43:33
37.437946,110.900684,0,2574,39842.3219675926,2009-01-29,07:43:38
37.437938,110.900681,0,2574,39842.322025463,2009-01-29,07:43:43
37.437938,110.900681,0,2574,39842.3220601852,2009-01-29,07:43:46
37.43793,110.900681,0,2574,39842.3220833333,2009-01-29,07:43:48
37.437893,110.900657,0,2574,39842.3221412037,2009-01-29,07:43:53
37.437858,110.90062,0,2572,39842.3221875,2009-01-29,07:43:57
37.437845,110.900611,0,2572,39842.3222453704,2009-01-29,07:44:02
37.437846,110.900597,0,2572,39842.3223032407,2009-01-29,07:44:07
37.437841,110.900587,0,2572,39842.3223611111,2009-01-29,07:44:12
37.437837,110.900602,0,2572,39842.3224189815,2009-01-29,07:44:17
37.43781,110.900653,0,2573,39842.3224768518,2009-01-29,07:44:22
37.437784,110.900704,0,2574,39842.3225231481,2009-01-29,07:44:26
37.437729,110.900694,0,2574,39842.3225694444,2009-01-29,07:44:30
37.437712,110.900692,0,2576,39842.3226273148,2009-01-29,07:44:35
37.437736,110.900709,0,2577,39842.3226851852,2009-01-29,07:44:40
37.437773,110.900729,0,2579,39842.3227430556,2009-01-29,07:44:45
37.437819,110.900734,0,2580,39842.3227893518,2009-01-29,07:44:49
37.43783,110.90073,0,2581,39842.3228472222,2009-01-29,07:44:54
37.437829,110.90073,0,2581,39842.3229050926,2009-01-29,07:44:59
37.437829,110.90073,0,2581,39842.3229398148,2009-01-29,07:45:02
37.437834,110.900731,0,2581,39842.322962963,2009-01-29,07:45:04
37.437868,110.90071,0,2584,39842.3230208333,2009-01-29,07:45:09
37.437887,110.90067,0,2588,39842.3230787037,2009-01-29,07:45:14
37.437925,110.900646,0,2592,39842.3231365741,2009-01-29,07:45:19
37.43795,110.900656,0,2593,39842.3231944444,2009-01-29,07:45:24
37.440799,110.900132,0,2993,39842.3272453704,2009-01-29,07:51:14
37.438026,110.900806,0,2586,39842.3297453704,2009-01-29,07:54:50
37.437773,110.900598,0,2589,39842.330150463,2009-01-29,07:55:25
37.437816,110.900631,0,2588,39842.330162037,2009-01-29,07:55:26
37.437725,110.90066,0,2588,39842.3301967593,2009-01-29,07:55:29
37.437733,110.900726,0,2589,39842.3302430556,2009-01-29,07:55:33
37.437715,110.90073,0,2589,39842.3303009259,2009-01-29,07:55:38
37.437679,110.900688,0,2589,39842.3303472222,2009-01-29,07:55:42
37.43716,110.900782,0,2588,39842.3318981482,2009-01-29,07:57:56
37.437548,110.900736,0,2588,39842.3319097222,2009-01-29,07:57:57
37.43759,110.900685,0,2588,39842.3319212963,2009-01-29,07:57:58
37.437653,110.900702,0,2589,39842.3319328704,2009-01-29,07:57:59
37.437709,110.900719,0,2589,39842.3319444444,2009-01-29,07:58:00
37.437762,110.900736,0,2589,39842.3319560185,2009-01-29,07:58:01
37.437894,110.900783,0,2589,39842.3319675926,2009-01-29,07:58:02
37.437973,110.900791,0,2589,39842.3319907407,2009-01-29,07:58:04
37.437899,110.900752,0,2585,39842.3320138889,2009-01-29,07:58:06
37.437834,110.90071,0,2561,39842.332037037,2009-01-29,07:58:08
37.437797,110.900659,0,2550,39842.3320601852,2009-01-29,07:58:10
37.437759,110.900627,0,2537,39842.3320833333,2009-01-29,07:58:12
37.437767,110.900606,0,2519,39842.3320949074,2009-01-29,07:58:13
37.437762,110.900563,0,2513,39842.3321527778,2009-01-29,07:58:18
37.437758,110.900554,0,2512,39842.3322106482,2009-01-29,07:58:23
37.437753,110.900564,0,2512,39842.3322685185,2009-01-29,07:58:28
37.437748,110.900577,0,2512,39842.3323263889,2009-01-29,07:58:33
37.437724,110.900619,0,2508,39842.3323842593,2009-01-29,07:58:38
37.437702,110.900673,0,2506,39842.3324305556,2009-01-29,07:58:42
37.437719,110.900678,0,2504,39842.3324884259,2009-01-29,07:58:47
37.437772,110.900656,0,2501,39842.3325347222,2009-01-29,07:58:51
37.437798,110.900639,0,2496,39842.3325925926,2009-01-29,07:58:56
37.437741,110.900562,0,2498,39842.3326157407,2009-01-29,07:58:58
37.437691,110.900523,0,2499,39842.3326388889,2009-01-29,07:59:00
37.437616,110.900513,0,2499,39842.3326736111,2009-01-29,07:59:03
37.437572,110.900488,0,2500,39842.3326851852,2009-01-29,07:59:04
37.437534,110.900457,0,2501,39842.3326967593,2009-01-29,07:59:05
37.437487,110.900423,0,2501,39842.3327083333,2009-01-29,07:59:06
37.437446,110.900376,0,2503,39842.3327199074,2009-01-29,07:59:07
37.437387,110.90034,0,2504,39842.3327430556,2009-01-29,07:59:09
37.437357,110.900286,0,2504,39842.3327777778,2009-01-29,07:59:12
37.437336,110.900215,0,2505,39842.3328125,2009-01-29,07:59:15
37.437321,110.900151,0,2504,39842.3328356481,2009-01-29,07:59:17
37.437313,110.900085,0,2503,39842.3328587963,2009-01-29,07:59:19
37.437306,110.900017,0,2502,39842.3328819444,2009-01-29,07:59:21
37.437281,110.899923,0,2501,39842.3329050926,2009-01-29,07:59:23
37.43727,110.899868,0,2500,39842.3329166667,2009-01-29,07:59:24
37.437273,110.899754,0,2500,39842.3329398148,2009-01-29,07:59:26
37.437272,110.899653,0,2501,39842.332962963,2009-01-29,07:59:28
37.437263,110.89955,0,2501,39842.3329861111,2009-01-29,07:59:30
37.43724,110.899421,0,2500,39842.3330092593,2009-01-29,07:59:32
37.437221,110.899341,0,2499,39842.3330208333,2009-01-29,07:59:33
37.437204,110.899264,0,2498,39842.3330324074,2009-01-29,07:59:34
37.43718,110.899179,0,2497,39842.3330439815,2009-01-29,07:59:35
37.437146,110.899091,0,2496,39842.3330555556,2009-01-29,07:59:36
37.437107,110.899006,0,2496,39842.3330671296,2009-01-29,07:59:37
37.437071,110.898924,0,2497,39842.3330787037,2009-01-29,07:59:38
37.437034,110.898844,0,2497,39842.3330902778,2009-01-29,07:59:39
37.437002,110.898767,0,2497,39842.3331018519,2009-01-29,07:59:40
37.436965,110.898692,0,2496,39842.3331134259,2009-01-29,07:59:41
37.436931,110.898624,0,2496,39842.333125,2009-01-29,07:59:42
37.436899,110.898561,0,2496,39842.3331365741,2009-01-29,07:59:43
37.436866,110.898501,0,2496,39842.3331481481,2009-01-29,07:59:44
37.436837,110.898447,0,2496,39842.3331597222,2009-01-29,07:59:45
37.436812,110.898398,0,2495,39842.3331712963,2009-01-29,07:59:46
37.436779,110.898353,0,2494,39842.3331828704,2009-01-29,07:59:47
37.436722,110.898276,0,2492,39842.3332060185,2009-01-29,07:59:49
37.436667,110.898194,0,2490,39842.3332291667,2009-01-29,07:59:51
37.4366,110.898128,0,2487,39842.3332523148,2009-01-29,07:59:53
37.436538,110.898059,0,2484,39842.333275463,2009-01-29,07:59:55
37.436497,110.897988,0,2481,39842.3332986111,2009-01-29,07:59:57
37.436476,110.897928,0,2477,39842.3333217593,2009-01-29,07:59:59
37.436461,110.897856,0,2471,39842.3333564815,2009-01-29,08:00:02
37.436426,110.897791,0,2466,39842.3333912037,2009-01-29,08:00:05
37.436382,110.897733,0,2464,39842.3334259259,2009-01-29,08:00:08
37.436352,110.897677,0,2463,39842.3334490741,2009-01-29,08:00:10
37.436339,110.897622,0,2465,39842.3334837963,2009-01-29,08:00:13
37.436306,110.897559,0,2468,39842.3335185185,2009-01-29,08:00:16
37.436282,110.897499,0,2465,39842.3335416667,2009-01-29,08:00:18
37.436256,110.897438,0,2463,39842.3335648148,2009-01-29,08:00:20
37.436227,110.897378,0,2461,39842.333587963,2009-01-29,08:00:22
37.436197,110.897319,0,2458,39842.3336111111,2009-01-29,08:00:24
37.436174,110.897251,0,2454,39842.3336342593,2009-01-29,08:00:26
37.436147,110.897198,0,2451,39842.3336458333,2009-01-29,08:00:27
37.436115,110.897129,0,2448,39842.3336574074,2009-01-29,08:00:28
37.436087,110.897052,0,2446,39842.3336689815,2009-01-29,08:00:29
37.436052,110.896975,0,2443,39842.3336805556,2009-01-29,08:00:30
37.43602,110.896899,0,2441,39842.3336921296,2009-01-29,08:00:31
37.435991,110.896821,0,2439,39842.3337037037,2009-01-29,08:00:32
37.435955,110.896737,0,2437,39842.3337152778,2009-01-29,08:00:33
37.435918,110.896662,0,2435,39842.3337268519,2009-01-29,08:00:34
37.435886,110.896592,0,2433,39842.3337384259,2009-01-29,08:00:35
37.43586,110.896528,0,2431,39842.33375,2009-01-29,08:00:36
37.435826,110.896472,0,2429,39842.3337615741,2009-01-29,08:00:37
37.435792,110.896412,0,2428,39842.3337731481,2009-01-29,08:00:38
37.435763,110.896358,0,2426,39842.3337847222,2009-01-29,08:00:39
37.435733,110.896305,0,2425,39842.3337962963,2009-01-29,08:00:40
37.435702,110.896246,0,2424,39842.3338078704,2009-01-29,08:00:41
37.435674,110.89619,0,2424,39842.3338194444,2009-01-29,08:00:42
37.435643,110.896124,0,2423,39842.3338310185,2009-01-29,08:00:43
37.435615,110.896058,0,2423,39842.3338425926,2009-01-29,08:00:44
37.435585,110.895991,0,2423,39842.3338541667,2009-01-29,08:00:45
37.435564,110.895925,0,2423,39842.3338657407,2009-01-29,08:00:46
37.43553,110.895857,0,2423,39842.3338773148,2009-01-29,08:00:47
37.435492,110.895784,0,2423,39842.3338888889,2009-01-29,08:00:48
37.435448,110.895709,0,2423,39842.333900463,2009-01-29,08:00:49
37.435405,110.895627,0,2423,39842.333912037,2009-01-29,08:00:50
37.43536,110.895544,0,2423,39842.3339236111,2009-01-29,08:00:51
37.435319,110.895466,0,2423,39842.3339351852,2009-01-29,08:00:52
37.435268,110.89539,0,2422,39842.3339467593,2009-01-29,08:00:53
37.435215,110.895317,0,2421,39842.3339583333,2009-01-29,08:00:54
37.435164,110.895248,0,2421,39842.3339699074,2009-01-29,08:00:55
37.43512,110.895182,0,2421,39842.3339814815,2009-01-29,08:00:56
37.435078,110.895122,0,2421,39842.3339930556,2009-01-29,08:00:57
37.435046,110.895067,0,2421,39842.3340046296,2009-01-29,08:00:58
37.434995,110.89499,0,2420,39842.3340277778,2009-01-29,08:01:00
37.434949,110.894929,0,2421,39842.3340509259,2009-01-29,08:01:02
37.434916,110.894878,0,2420,39842.3340740741,2009-01-29,08:01:04
37.434887,110.894833,0,2418,39842.3340972222,2009-01-29,08:01:06
37.434848,110.894803,0,2416,39842.3341203704,2009-01-29,08:01:08
37.434789,110.894788,0,2414,39842.3341435185,2009-01-29,08:01:10
37.434743,110.894767,0,2412,39842.3341666667,2009-01-29,08:01:12
37.43471,110.894688,0,2410,39842.3342013889,2009-01-29,08:01:15
37.434696,110.894628,0,2411,39842.334224537,2009-01-29,08:01:17
37.434675,110.894571,0,2411,39842.3342476852,2009-01-29,08:01:19
37.434661,110.894501,0,2412,39842.3342708333,2009-01-29,08:01:21
37.434645,110.894428,0,2413,39842.3342939815,2009-01-29,08:01:23
37.434634,110.894352,0,2414,39842.3343171296,2009-01-29,08:01:25
37.434608,110.89427,0,2416,39842.3343402778,2009-01-29,08:01:27
37.434542,110.8942,0,2420,39842.3343634259,2009-01-29,08:01:29
37.434499,110.894163,0,2421,39842.334375,2009-01-29,08:01:30
37.434468,110.894119,0,2423,39842.3343865741,2009-01-29,08:01:31
37.434437,110.894071,0,2424,39842.3343981481,2009-01-29,08:01:32
37.434405,110.89402,0,2425,39842.3344097222,2009-01-29,08:01:33
37.434379,110.893963,0,2426,39842.3344212963,2009-01-29,08:01:34
37.434351,110.893872,0,2429,39842.3344444444,2009-01-29,08:01:36
37.434339,110.893782,0,2433,39842.3344675926,2009-01-29,08:01:38
37.434305,110.893725,0,2441,39842.3345023148,2009-01-29,08:01:41
37.434266,110.893685,0,2451,39842.3345601852,2009-01-29,08:01:46
37.434218,110.893668,0,2456,39842.3346064815,2009-01-29,08:01:50
37.434173,110.893628,0,2462,39842.3346412037,2009-01-29,08:01:53
37.434157,110.893581,0,2470,39842.3346990741,2009-01-29,08:01:58
37.434151,110.893562,0,2478,39842.3347569444,2009-01-29,08:02:03
37.434144,110.893542,0,2490,39842.3348148148,2009-01-29,08:02:08
37.43413,110.893531,0,2501,39842.3348726852,2009-01-29,08:02:13
37.43412,110.893503,0,2511,39842.3349305556,2009-01-29,08:02:18
37.43409,110.893458,0,2519,39842.3349768519,2009-01-29,08:02:22
37.434067,110.893404,0,2529,39842.3350231481,2009-01-29,08:02:26
37.434045,110.893356,0,2537,39842.3350578704,2009-01-29,08:02:29
37.434042,110.893322,0,2545,39842.3351157407,2009-01-29,08:02:34
37.434097,110.893307,0,2552,39842.3351736111,2009-01-29,08:02:39
37.434119,110.893297,0,2563,39842.3352314815,2009-01-29,08:02:44
37.434072,110.893257,0,2571,39842.3352662037,2009-01-29,08:02:47
37.43405,110.89319,0,2577,39842.3352893519,2009-01-29,08:02:49
37.434005,110.89313,0,2584,39842.3353125,2009-01-29,08:02:51
37.433972,110.893075,0,2591,39842.3353356481,2009-01-29,08:02:53
37.433955,110.893012,0,2598,39842.3353587963,2009-01-29,08:02:55
37.433892,110.892913,0,2604,39842.3353819444,2009-01-29,08:02:57
37.433863,110.892848,0,2608,39842.3353935185,2009-01-29,08:02:58
37.433833,110.89278,0,2611,39842.3354050926,2009-01-29,08:02:59
37.4338,110.892706,0,2615,39842.3354166667,2009-01-29,08:03:00
37.433765,110.892638,0,2618,39842.3354282407,2009-01-29,08:03:01
37.433729,110.892562,0,2621,39842.3354398148,2009-01-29,08:03:02
37.43369,110.892484,0,2625,39842.3354513889,2009-01-29,08:03:03
37.433654,110.892404,0,2628,39842.335462963,2009-01-29,08:03:04
37.433619,110.892324,0,2631,39842.335474537,2009-01-29,08:03:05
37.433569,110.892246,0,2634,39842.3354861111,2009-01-29,08:03:06
37.433523,110.892169,0,2637,39842.3354976852,2009-01-29,08:03:07
37.433479,110.892093,0,2639,39842.3355092593,2009-01-29,08:03:08
37.433437,110.892019,0,2642,39842.3355208333,2009-01-29,08:03:09
37.433396,110.891943,0,2645,39842.3355324074,2009-01-29,08:03:10
37.433356,110.891872,0,2649,39842.3355439815,2009-01-29,08:03:11
37.433321,110.891808,0,2651,39842.3355555556,2009-01-29,08:03:12
37.433286,110.891745,0,2654,39842.3355671296,2009-01-29,08:03:13
37.433252,110.891694,0,2657,39842.3355787037,2009-01-29,08:03:14
37.433204,110.891622,0,2664,39842.3356018519,2009-01-29,08:03:16
37.433178,110.891563,0,2676,39842.3356365741,2009-01-29,08:03:19
37.433183,110.891491,0,2671,39842.3356712963,2009-01-29,08:03:22
37.433171,110.891434,0,2677,39842.3357060185,2009-01-29,08:03:25
37.433144,110.891319,0,2674,39842.3357407407,2009-01-29,08:03:28
37.433134,110.891251,0,2668,39842.3357523148,2009-01-29,08:03:29
37.433105,110.891181,0,2662,39842.3357638889,2009-01-29,08:03:30
37.433099,110.891113,0,2656,39842.335775463,2009-01-29,08:03:31
37.433076,110.891052,0,2658,39842.335787037,2009-01-29,08:03:32
37.433054,110.890984,0,2660,39842.3357986111,2009-01-29,08:03:33
37.433033,110.890911,0,2662,39842.3358101852,2009-01-29,08:03:34
37.433015,110.89083,0,2664,39842.3358217593,2009-01-29,08:03:35
37.432997,110.890743,0,2667,39842.3358333333,2009-01-29,08:03:36
37.43298,110.890656,0,2669,39842.3358449074,2009-01-29,08:03:37
37.432964,110.890571,0,2671,39842.3358564815,2009-01-29,08:03:38
37.43295,110.890486,0,2674,39842.3358680556,2009-01-29,08:03:39
37.432935,110.890405,0,2677,39842.3358796296,2009-01-29,08:03:40
37.432915,110.890304,0,2675,39842.3358912037,2009-01-29,08:03:41
37.432898,110.89021,0,2674,39842.3359027778,2009-01-29,08:03:42
37.432872,110.890117,0,2672,39842.3359143519,2009-01-29,08:03:43
37.432849,110.890031,0,2671,39842.3359259259,2009-01-29,08:03:44
37.432835,110.889945,0,2669,39842.3359375,2009-01-29,08:03:45
37.43282,110.889867,0,2668,39842.3359490741,2009-01-29,08:03:46
37.432803,110.889796,0,2666,39842.3359606481,2009-01-29,08:03:47
37.432784,110.889733,0,2666,39842.3359722222,2009-01-29,08:03:48
37.432752,110.889667,0,2666,39842.3359837963,2009-01-29,08:03:49
37.432716,110.889604,0,2664,39842.3359953704,2009-01-29,08:03:50
37.432676,110.889537,0,2662,39842.3360069444,2009-01-29,08:03:51
37.432637,110.889472,0,2661,39842.3360185185,2009-01-29,08:03:52
37.432606,110.88941,0,2660,39842.3360300926,2009-01-29,08:03:53
37.432573,110.889346,0,2659,39842.3360416667,2009-01-29,08:03:54
37.432528,110.889282,0,2658,39842.3360532407,2009-01-29,08:03:55
37.432487,110.889221,0,2657,39842.3360648148,2009-01-29,08:03:56
37.432451,110.889161,0,2657,39842.3360763889,2009-01-29,08:03:57
37.432417,110.889104,0,2656,39842.336087963,2009-01-29,08:03:58
37.432384,110.889049,0,2655,39842.336099537,2009-01-29,08:03:59
37.43235,110.888998,0,2654,39842.3361111111,2009-01-29,08:04:00
37.432318,110.888951,0,2652,39842.3361226852,2009-01-29,08:04:01
37.432262,110.888866,0,2650,39842.3361458333,2009-01-29,08:04:03
37.432226,110.888813,0,2650,39842.3361689815,2009-01-29,08:04:05
37.432184,110.888776,0,2651,39842.3362037037,2009-01-29,08:04:08
37.432134,110.888748,0,2654,39842.3362384259,2009-01-29,08:04:11
37.432084,110.888709,0,2660,39842.3362731481,2009-01-29,08:04:14
37.432065,110.888669,0,2672,39842.3363310185,2009-01-29,08:04:19
37.432044,110.88865,0,2683,39842.3363888889,2009-01-29,08:04:24
37.432013,110.888605,0,2686,39842.3364236111,2009-01-29,08:04:27
37.431991,110.888623,0,2690,39842.3364814815,2009-01-29,08:04:32
37.431984,110.888614,0,2691,39842.3365393518,2009-01-29,08:04:37
37.432028,110.888586,0,2679,39842.3365740741,2009-01-29,08:04:40
37.432022,110.888555,0,2669,39842.3366319444,2009-01-29,08:04:45
37.432025,110.888578,0,2672,39842.3366898148,2009-01-29,08:04:50
37.431988,110.888581,0,2676,39842.3367476852,2009-01-29,08:04:55
37.431958,110.888524,0,2677,39842.3367939815,2009-01-29,08:04:59
37.431936,110.888497,0,2674,39842.3368518518,2009-01-29,08:05:04
37.431933,110.888458,0,2673,39842.3369097222,2009-01-29,08:05:09
37.431881,110.888448,0,2675,39842.3369560185,2009-01-29,08:05:13
37.431831,110.888495,0,2678,39842.3369907407,2009-01-29,08:05:16
37.431829,110.888552,0,2683,39842.337037037,2009-01-29,08:05:20
37.431846,110.888597,0,2687,39842.3370949074,2009-01-29,08:05:25
37.431818,110.88858,0,2689,39842.3371527778,2009-01-29,08:05:30
37.431767,110.888529,0,2693,39842.3371875,2009-01-29,08:05:33
37.431735,110.888483,0,2695,39842.3372106481,2009-01-29,08:05:35
37.431895,110.888274,0,2892,39842.3395601852,2009-01-29,08:08:58
37.431921,110.888222,0,2899,39842.3395949074,2009-01-29,08:09:01
37.43196,110.888181,0,2906,39842.3396412037,2009-01-29,08:09:05
37.431997,110.888166,0,2916,39842.3396875,2009-01-29,08:09:09
37.432039,110.888157,0,2921,39842.3397337963,2009-01-29,08:09:13
37.432092,110.888136,0,2921,39842.3397569444,2009-01-29,08:09:15
37.432162,110.888103,0,2921,39842.3397800926,2009-01-29,08:09:17
37.432243,110.888051,0,2921,39842.3398032407,2009-01-29,08:09:19
37.432285,110.888018,0,2921,39842.3398148148,2009-01-29,08:09:20
37.432331,110.887949,0,2922,39842.339837963,2009-01-29,08:09:22
37.432362,110.887903,0,2925,39842.3398611111,2009-01-29,08:09:24
37.432377,110.887849,0,2936,39842.3398958333,2009-01-29,08:09:27
37.432261,110.887895,0,2940,39842.3399305556,2009-01-29,08:09:30
37.432219,110.887888,0,2953,39842.3399652778,2009-01-29,08:09:33
37.432183,110.887885,0,2966,39842.3400231482,2009-01-29,08:09:38
37.432193,110.887898,0,2981,39842.3400810185,2009-01-29,08:09:43
37.432135,110.8879,0,2994,39842.3401273148,2009-01-29,08:09:47
37.432058,110.887907,0,2997,39842.340150463,2009-01-29,08:09:49
37.431996,110.887925,0,3003,39842.3401736111,2009-01-29,08:09:51
37.431946,110.887945,0,3009,39842.3401967593,2009-01-29,08:09:53
37.431896,110.887947,0,3015,39842.3402199074,2009-01-29,08:09:55
37.431816,110.888013,0,3011,39842.3402314815,2009-01-29,08:09:56
37.431827,110.888051,0,3023,39842.3402777778,2009-01-29,08:10:00
37.431783,110.888038,0,3034,39842.3403240741,2009-01-29,08:10:04
37.431787,110.888075,0,3050,39842.3403819444,2009-01-29,08:10:09
37.43181,110.888119,0,3061,39842.3404398148,2009-01-29,08:10:14
37.431845,110.888159,0,3072,39842.3404861111,2009-01-29,08:10:18
37.431801,110.88825,0,3068,39842.3405092593,2009-01-29,08:10:20
37.431743,110.888356,0,3060,39842.3405208333,2009-01-29,08:10:21
37.431702,110.88844,0,3054,39842.3405324074,2009-01-29,08:10:22
37.431671,110.888507,0,3049,39842.3405439815,2009-01-29,08:10:23
37.431617,110.888519,0,3045,39842.3405555556,2009-01-29,08:10:24
37.4316,110.88847,0,3053,39842.3406018519,2009-01-29,08:10:28
37.431586,110.888477,0,3066,39842.3406597222,2009-01-29,08:10:33
37.431539,110.888468,0,3071,39842.3406828704,2009-01-29,08:10:35
37.431494,110.888503,0,3071,39842.3407060185,2009-01-29,08:10:37
37.43145,110.888528,0,3082,39842.3407523148,2009-01-29,08:10:41
37.431432,110.888587,0,3091,39842.340787037,2009-01-29,08:10:44
37.431456,110.888671,0,3094,39842.3408217593,2009-01-29,08:10:47
37.431477,110.888754,0,3098,39842.3408449074,2009-01-29,08:10:49
37.431476,110.888849,0,3104,39842.3408680556,2009-01-29,08:10:51
37.431464,110.888953,0,3107,39842.3408912037,2009-01-29,08:10:53
37.431454,110.889008,0,3109,39842.3409027778,2009-01-29,08:10:54
37.431437,110.889063,0,3112,39842.3409143519,2009-01-29,08:10:55
37.431416,110.889124,0,3115,39842.3409259259,2009-01-29,08:10:56
37.431392,110.889186,0,3119,39842.3409375,2009-01-29,08:10:57
37.431366,110.889242,0,3119,39842.3409490741,2009-01-29,08:10:58
37.431336,110.889294,0,3122,39842.3409606481,2009-01-29,08:10:59
37.431297,110.889346,0,3125,39842.3409722222,2009-01-29,08:11:00
37.431259,110.889394,0,3129,39842.3409837963,2009-01-29,08:11:01
37.431221,110.889443,0,3129,39842.3409953704,2009-01-29,08:11:02
37.431164,110.8895,0,3132,39842.3410069444,2009-01-29,08:11:03
37.431104,110.889557,0,3135,39842.3410185185,2009-01-29,08:11:04
37.431034,110.889613,0,3138,39842.3410300926,2009-01-29,08:11:05
37.430973,110.889656,0,3142,39842.3410416667,2009-01-29,08:11:06
37.430922,110.889692,0,3142,39842.3410532407,2009-01-29,08:11:07
37.430867,110.889731,0,3145,39842.3410648148,2009-01-29,08:11:08
37.430815,110.88978,0,3148,39842.3410763889,2009-01-29,08:11:09
37.430696,110.889879,0,3150,39842.341099537,2009-01-29,08:11:11
37.430612,110.889973,0,3149,39842.3411111111,2009-01-29,08:11:12
37.430532,110.890067,0,3150,39842.3411226852,2009-01-29,08:11:13
37.430491,110.890106,0,3153,39842.3411342593,2009-01-29,08:11:14
37.430451,110.890144,0,3155,39842.3411458333,2009-01-29,08:11:15
37.430385,110.890227,0,3156,39842.3411574074,2009-01-29,08:11:16
37.430344,110.89026,0,3159,39842.3411689815,2009-01-29,08:11:17
37.430295,110.890299,0,3161,39842.3411805556,2009-01-29,08:11:18
37.430201,110.890344,0,3159,39842.3411921296,2009-01-29,08:11:19
37.430136,110.890357,0,3161,39842.3412037037,2009-01-29,08:11:20
37.430073,110.890347,0,3164,39842.3412152778,2009-01-29,08:11:21
37.42999,110.890385,0,3165,39842.3412268519,2009-01-29,08:11:22
37.429933,110.890397,0,3167,39842.3412384259,2009-01-29,08:11:23
37.429883,110.89042,0,3170,39842.34125,2009-01-29,08:11:24
37.429834,110.890441,0,3173,39842.3412615741,2009-01-29,08:11:25
37.429783,110.890474,0,3175,39842.3412731481,2009-01-29,08:11:26
37.429725,110.890505,0,3177,39842.3412847222,2009-01-29,08:11:27
37.429672,110.890552,0,3177,39842.3412962963,2009-01-29,08:11:28
37.429607,110.890586,0,3179,39842.3413078704,2009-01-29,08:11:29
37.429544,110.890622,0,3181,39842.3413194444,2009-01-29,08:11:30
37.429471,110.890693,0,3177,39842.3413310185,2009-01-29,08:11:31
37.429401,110.890755,0,3173,39842.3413541667,2009-01-29,08:11:33
37.429332,110.890763,0,3162,39842.3413773148,2009-01-29,08:11:35
37.42928,110.890735,0,3149,39842.341400463,2009-01-29,08:11:37
37.429238,110.89069,0,3133,39842.3414236111,2009-01-29,08:11:39
37.429208,110.890635,0,3126,39842.3414351852,2009-01-29,08:11:40
37.429177,110.890573,0,3118,39842.3414467593,2009-01-29,08:11:41
37.429142,110.890505,0,3109,39842.3414583333,2009-01-29,08:11:42
37.429103,110.890438,0,3100,39842.3414699074,2009-01-29,08:11:43
37.429058,110.890336,0,3097,39842.3414814815,2009-01-29,08:11:44
37.429024,110.890213,0,3089,39842.3414930556,2009-01-29,08:11:45
37.428993,110.89008,0,3081,39842.3415046296,2009-01-29,08:11:46
37.428978,110.889954,0,3073,39842.3415162037,2009-01-29,08:11:47
37.428958,110.889826,0,3066,39842.3415277778,2009-01-29,08:11:48
37.428937,110.889698,0,3058,39842.3415393519,2009-01-29,08:11:49
37.428894,110.889551,0,3049,39842.3415509259,2009-01-29,08:11:50
37.428848,110.889408,0,3040,39842.3415625,2009-01-29,08:11:51
37.428815,110.889281,0,3033,39842.3415740741,2009-01-29,08:11:52
37.428766,110.88916,0,3028,39842.3415856481,2009-01-29,08:11:53
37.428723,110.889034,0,3019,39842.3415972222,2009-01-29,08:11:54
37.428666,110.88891,0,3015,39842.3416087963,2009-01-29,08:11:55
37.428619,110.888772,0,3010,39842.3416203704,2009-01-29,08:11:56
37.428577,110.888619,0,3005,39842.3416319444,2009-01-29,08:11:57
37.428542,110.888457,0,3001,39842.3416435185,2009-01-29,08:11:58
37.428508,110.888289,0,2996,39842.3416550926,2009-01-29,08:11:59
37.428483,110.888112,0,2992,39842.3416666667,2009-01-29,08:12:00
37.428464,110.887924,0,2987,39842.3416782407,2009-01-29,08:12:01
37.428459,110.887718,0,2979,39842.3416898148,2009-01-29,08:12:02
37.42846,110.887509,0,2972,39842.3417013889,2009-01-29,08:12:03
37.428458,110.887304,0,2964,39842.341712963,2009-01-29,08:12:04
37.42843,110.887084,0,2965,39842.341724537,2009-01-29,08:12:05
37.428408,110.886864,0,2966,39842.3417361111,2009-01-29,08:12:06
37.428387,110.886651,0,2966,39842.3417476852,2009-01-29,08:12:07
37.428368,110.886425,0,2967,39842.3417592593,2009-01-29,08:12:08
37.428353,110.886205,0,2968,39842.3417708333,2009-01-29,08:12:09
37.42834,110.885992,0,2968,39842.3417824074,2009-01-29,08:12:10
37.42833,110.885784,0,2969,39842.3417939815,2009-01-29,08:12:11
37.42834,110.88557,0,2963,39842.3418055556,2009-01-29,08:12:12
37.428351,110.885348,0,2959,39842.3418171296,2009-01-29,08:12:13
37.428354,110.885148,0,2955,39842.3418287037,2009-01-29,08:12:14
37.42835,110.884961,0,2951,39842.3418402778,2009-01-29,08:12:15
37.428335,110.884788,0,2948,39842.3418518519,2009-01-29,08:12:16
37.428313,110.884618,0,2945,39842.3418634259,2009-01-29,08:12:17
37.428293,110.884443,0,2942,39842.341875,2009-01-29,08:12:18
37.428275,110.884268,0,2938,39842.3418865741,2009-01-29,08:12:19
37.428256,110.884095,0,2934,39842.3418981481,2009-01-29,08:12:20
37.428249,110.883906,0,2930,39842.3419097222,2009-01-29,08:12:21
37.428244,110.88372,0,2925,39842.3419212963,2009-01-29,08:12:22
37.428243,110.883533,0,2920,39842.3419328704,2009-01-29,08:12:23
37.428239,110.883352,0,2916,39842.3419444444,2009-01-29,08:12:24
37.428235,110.883173,0,2913,39842.3419560185,2009-01-29,08:12:25
37.428227,110.882999,0,2908,39842.3419675926,2009-01-29,08:12:26
37.428225,110.882828,0,2902,39842.3419791667,2009-01-29,08:12:27
37.428204,110.882671,0,2895,39842.3419907407,2009-01-29,08:12:28
37.428176,110.882515,0,2889,39842.3420023148,2009-01-29,08:12:29
37.428168,110.88235,0,2885,39842.3420138889,2009-01-29,08:12:30
37.428159,110.882189,0,2881,39842.342025463,2009-01-29,08:12:31
37.428151,110.882028,0,2877,39842.342037037,2009-01-29,08:12:32
37.428143,110.881868,0,2873,39842.3420486111,2009-01-29,08:12:33
37.428133,110.881709,0,2869,39842.3420601852,2009-01-29,08:12:34
37.428122,110.881552,0,2865,39842.3420717593,2009-01-29,08:12:35
37.428104,110.881419,0,2866,39842.3420833333,2009-01-29,08:12:36
37.428077,110.881286,0,2867,39842.3420949074,2009-01-29,08:12:37
37.428048,110.881155,0,2868,39842.3421064815,2009-01-29,08:12:38
37.428015,110.881026,0,2869,39842.3421180556,2009-01-29,08:12:39
37.427991,110.880914,0,2870,39842.3421296296,2009-01-29,08:12:40
37.427973,110.880803,0,2871,39842.3421412037,2009-01-29,08:12:41
37.427965,110.880685,0,2871,39842.3421527778,2009-01-29,08:12:42
37.427961,110.880572,0,2872,39842.3421643519,2009-01-29,08:12:43
37.427962,110.880454,0,2873,39842.3421759259,2009-01-29,08:12:44
37.427958,110.880333,0,2873,39842.3421875,2009-01-29,08:12:45
37.427953,110.880212,0,2873,39842.3421990741,2009-01-29,08:12:46
37.427961,110.88008,0,2873,39842.3422106481,2009-01-29,08:12:47
37.427972,110.87996,0,2873,39842.3422222222,2009-01-29,08:12:48
37.428008,110.879832,0,2871,39842.3422337963,2009-01-29,08:12:49
37.428024,110.879708,0,2868,39842.3422453704,2009-01-29,08:12:50
37.428042,110.879583,0,2864,39842.3422569444,2009-01-29,08:12:51
37.428068,110.879465,0,2862,39842.3422685185,2009-01-29,08:12:52
37.428088,110.879341,0,2860,39842.3422800926,2009-01-29,08:12:53
37.428125,110.879212,0,2858,39842.3422916667,2009-01-29,08:12:54
37.428139,110.879076,0,2854,39842.3423032407,2009-01-29,08:12:55
37.428157,110.878942,0,2852,39842.3423148148,2009-01-29,08:12:56
37.428185,110.878787,0,2849,39842.3423263889,2009-01-29,08:12:57
37.428211,110.878638,0,2846,39842.342337963,2009-01-29,08:12:58
37.428231,110.878498,0,2844,39842.342349537,2009-01-29,08:12:59
37.428245,110.878361,0,2842,39842.3423611111,2009-01-29,08:13:00
37.428257,110.878225,0,2840,39842.3423726852,2009-01-29,08:13:01
37.42827,110.878088,0,2838,39842.3423842593,2009-01-29,08:13:02
37.428278,110.877956,0,2836,39842.3423958333,2009-01-29,08:13:03
37.428285,110.877826,0,2834,39842.3424074074,2009-01-29,08:13:04
37.428298,110.877692,0,2831,39842.3424189815,2009-01-29,08:13:05
37.428335,110.877555,0,2830,39842.3424305556,2009-01-29,08:13:06
37.428372,110.877419,0,2829,39842.3424421296,2009-01-29,08:13:07
37.428409,110.877284,0,2828,39842.3424537037,2009-01-29,08:13:08
37.428445,110.877149,0,2827,39842.3424652778,2009-01-29,08:13:09
37.428481,110.877014,0,2825,39842.3424768519,2009-01-29,08:13:10
37.428516,110.876877,0,2828,39842.3424884259,2009-01-29,08:13:11
37.428551,110.876735,0,2830,39842.3425,2009-01-29,08:13:12
37.428585,110.876591,0,2833,39842.3425115741,2009-01-29,08:13:13
37.428616,110.876445,0,2835,39842.3425231481,2009-01-29,08:13:14
37.428646,110.876298,0,2838,39842.3425347222,2009-01-29,08:13:15
37.428675,110.876153,0,2840,39842.3425462963,2009-01-29,08:13:16
37.428685,110.876031,0,2843,39842.3425578704,2009-01-29,08:13:17
37.428689,110.875919,0,2846,39842.3425694444,2009-01-29,08:13:18
37.428687,110.875814,0,2849,39842.3425810185,2009-01-29,08:13:19
37.428698,110.875699,0,2852,39842.3425925926,2009-01-29,08:13:20
37.428709,110.875585,0,2855,39842.3426041667,2009-01-29,08:13:21
37.431339,110.871281,0,2870,39842.3428356481,2009-01-29,08:13:41
37.431207,110.871106,0,2870,39842.3428472222,2009-01-29,08:13:42
37.43115,110.871022,0,2875,39842.3428587963,2009-01-29,08:13:43
37.431073,110.870909,0,2876,39842.3428703704,2009-01-29,08:13:44
37.430988,110.870785,0,2876,39842.3428819444,2009-01-29,08:13:45
37.43092,110.870679,0,2877,39842.3428935185,2009-01-29,08:13:46
37.428331,110.869198,0,2834,39842.3431018519,2009-01-29,08:14:04
37.428572,110.868849,0,2740,39842.3431134259,2009-01-29,08:14:05
37.428569,110.868627,0,2709,39842.343125,2009-01-29,08:14:06
37.428533,110.868424,0,2696,39842.3431365741,2009-01-29,08:14:07
37.428486,110.868242,0,2682,39842.3431481481,2009-01-29,08:14:08
37.428465,110.868049,0,2665,39842.3431597222,2009-01-29,08:14:09
37.428434,110.867868,0,2632,39842.3431712963,2009-01-29,08:14:10
37.428428,110.867664,0,2594,39842.3431828704,2009-01-29,08:14:11
37.428424,110.867461,0,2561,39842.3431944444,2009-01-29,08:14:12
37.42834,110.867311,0,2543,39842.3432060185,2009-01-29,08:14:13
37.428232,110.867177,0,2524,39842.3432175926,2009-01-29,08:14:14
37.428117,110.86705,0,2510,39842.3432291667,2009-01-29,08:14:15
37.428006,110.866929,0,2499,39842.3432407407,2009-01-29,08:14:16
37.427893,110.866813,0,2487,39842.3432523148,2009-01-29,08:14:17
37.427786,110.8667,0,2477,39842.3432638889,2009-01-29,08:14:18
37.427693,110.8666,0,2473,39842.343275463,2009-01-29,08:14:19
37.427606,110.866508,0,2469,39842.343287037,2009-01-29,08:14:20
37.427519,110.86642,0,2467,39842.3432986111,2009-01-29,08:14:21
37.42743,110.866336,0,2465,39842.3433101852,2009-01-29,08:14:22
37.427337,110.86626,0,2462,39842.3433217593,2009-01-29,08:14:23
37.427251,110.866199,0,2459,39842.3433333333,2009-01-29,08:14:24
37.427164,110.866144,0,2455,39842.3433449074,2009-01-29,08:14:25
37.427083,110.866128,0,2466,39842.3433564815,2009-01-29,08:14:26
37.427003,110.866137,0,2485,39842.3433680556,2009-01-29,08:14:27
37.426913,110.8661,0,2487,39842.3433796296,2009-01-29,08:14:28
37.426818,110.866059,0,2491,39842.3433912037,2009-01-29,08:14:29
37.426729,110.866024,0,2501,39842.3434027778,2009-01-29,08:14:30
37.426634,110.865975,0,2505,39842.3434143519,2009-01-29,08:14:31
37.426537,110.865924,0,2509,39842.3434259259,2009-01-29,08:14:32
37.426431,110.865883,0,2515,39842.3434375,2009-01-29,08:14:33
37.426322,110.865833,0,2518,39842.3434490741,2009-01-29,08:14:34
37.426213,110.86578,0,2521,39842.3434606481,2009-01-29,08:14:35
37.426104,110.86573,0,2524,39842.3434722222,2009-01-29,08:14:36
37.425992,110.865683,0,2528,39842.3434837963,2009-01-29,08:14:37
37.425877,110.865645,0,2531,39842.3434953704,2009-01-29,08:14:38
37.425751,110.865624,0,2529,39842.3435069444,2009-01-29,08:14:39
37.425657,110.865618,0,2536,39842.3435185185,2009-01-29,08:14:40
37.425576,110.865617,0,2546,39842.3435300926,2009-01-29,08:14:41
37.425497,110.865607,0,2551,39842.3435416667,2009-01-29,08:14:42
37.425436,110.865584,0,2557,39842.3435532407,2009-01-29,08:14:43
37.425387,110.865565,0,2562,39842.3435648148,2009-01-29,08:14:44
37.425341,110.865536,0,2566,39842.3435763889,2009-01-29,08:14:45
37.425263,110.865503,0,2571,39842.343599537,2009-01-29,08:14:47
37.425218,110.865486,0,2570,39842.3436111111,2009-01-29,08:14:48
37.42514,110.865446,0,2566,39842.3436342593,2009-01-29,08:14:50
37.425126,110.86536,0,2551,39842.3436574074,2009-01-29,08:14:52
37.425097,110.865276,0,2539,39842.3436805556,2009-01-29,08:14:54
37.425035,110.865192,0,2533,39842.3437037037,2009-01-29,08:14:56
37.425,110.865152,0,2530,39842.3437152778,2009-01-29,08:14:57
37.424962,110.865112,0,2527,39842.3437268519,2009-01-29,08:14:58
37.42492,110.86507,0,2523,39842.3437384259,2009-01-29,08:14:59
37.424872,110.865024,0,2518,39842.34375,2009-01-29,08:15:00
37.424821,110.864976,0,2513,39842.3437615741,2009-01-29,08:15:01
37.424764,110.864922,0,2510,39842.3437731481,2009-01-29,08:15:02
37.4247,110.864866,0,2505,39842.3437847222,2009-01-29,08:15:03
37.424633,110.864808,0,2504,39842.3437962963,2009-01-29,08:15:04
37.424552,110.864744,0,2504,39842.3438078704,2009-01-29,08:15:05
37.424462,110.86468,0,2501,39842.3438194444,2009-01-29,08:15:06
37.424356,110.864602,0,2499,39842.3438310185,2009-01-29,08:15:07
37.424247,110.864514,0,2498,39842.3438425926,2009-01-29,08:15:08
37.424138,110.864421,0,2498,39842.3438541667,2009-01-29,08:15:09
37.424035,110.864326,0,2499,39842.3438657407,2009-01-29,08:15:10
37.423928,110.86423,0,2501,39842.3438773148,2009-01-29,08:15:11
37.423822,110.864132,0,2503,39842.3438888889,2009-01-29,08:15:12
37.423717,110.864034,0,2504,39842.343900463,2009-01-29,08:15:13
37.423609,110.863941,0,2506,39842.343912037,2009-01-29,08:15:14
37.423493,110.863854,0,2509,39842.3439236111,2009-01-29,08:15:15
37.423374,110.863765,0,2511,39842.3439351852,2009-01-29,08:15:16
37.423249,110.863674,0,2514,39842.3439467593,2009-01-29,08:15:17
37.423123,110.863584,0,2516,39842.3439583333,2009-01-29,08:15:18
37.423001,110.863496,0,2519,39842.3439699074,2009-01-29,08:15:19
37.422885,110.863408,0,2520,39842.3439814815,2009-01-29,08:15:20
37.422775,110.863331,0,2521,39842.3439930556,2009-01-29,08:15:21
37.422679,110.863255,0,2522,39842.3440046296,2009-01-29,08:15:22
37.42258,110.863183,0,2525,39842.3440162037,2009-01-29,08:15:23
37.422486,110.863108,0,2526,39842.3440277778,2009-01-29,08:15:24
37.422392,110.863033,0,2527,39842.3440393518,2009-01-29,08:15:25
37.422295,110.862958,0,2527,39842.3440509259,2009-01-29,08:15:26
37.422189,110.862897,0,2522,39842.3440625,2009-01-29,08:15:27
37.422091,110.862824,0,2520,39842.3440740741,2009-01-29,08:15:28
37.421984,110.862746,0,2518,39842.3440856481,2009-01-29,08:15:29
37.421875,110.862666,0,2518,39842.3440972222,2009-01-29,08:15:30
37.421761,110.862589,0,2519,39842.3441087963,2009-01-29,08:15:31
37.421646,110.862507,0,2520,39842.3441203704,2009-01-29,08:15:32
37.421532,110.862421,0,2521,39842.3441319444,2009-01-29,08:15:33
37.421425,110.862331,0,2523,39842.3441435185,2009-01-29,08:15:34
37.421318,110.862239,0,2525,39842.3441550926,2009-01-29,08:15:35
37.421213,110.862148,0,2528,39842.3441666667,2009-01-29,08:15:36
37.421108,110.862056,0,2532,39842.3441782407,2009-01-29,08:15:37
37.421007,110.861961,0,2535,39842.3441898148,2009-01-29,08:15:38
37.42091,110.861864,0,2538,39842.3442013889,2009-01-29,08:15:39
37.420807,110.861759,0,2541,39842.344212963,2009-01-29,08:15:40
37.420693,110.861648,0,2544,39842.344224537,2009-01-29,08:15:41
37.420574,110.861534,0,2548,39842.3442361111,2009-01-29,08:15:42
37.420457,110.861418,0,2551,39842.3442476852,2009-01-29,08:15:43
37.420337,110.861302,0,2554,39842.3442592593,2009-01-29,08:15:44
37.420213,110.861185,0,2558,39842.3442708333,2009-01-29,08:15:45
37.420086,110.861069,0,2561,39842.3442824074,2009-01-29,08:15:46
37.419961,110.860954,0,2565,39842.3442939815,2009-01-29,08:15:47
37.419836,110.860839,0,2568,39842.3443055556,2009-01-29,08:15:48
37.41971,110.860725,0,2571,39842.3443171296,2009-01-29,08:15:49
37.419583,110.860612,0,2574,39842.3443287037,2009-01-29,08:15:50
37.419453,110.8605,0,2577,39842.3443402778,2009-01-29,08:15:51
37.419321,110.86039,0,2581,39842.3443518518,2009-01-29,08:15:52
37.419185,110.860275,0,2584,39842.3443634259,2009-01-29,08:15:53
37.419049,110.860162,0,2587,39842.344375,2009-01-29,08:15:54
37.418913,110.86005,0,2591,39842.3443865741,2009-01-29,08:15:55
37.418782,110.859938,0,2596,39842.3443981481,2009-01-29,08:15:56
37.418645,110.859825,0,2599,39842.3444097222,2009-01-29,08:15:57
37.418513,110.859715,0,2603,39842.3444212963,2009-01-29,08:15:58
37.418381,110.859606,0,2606,39842.3444328704,2009-01-29,08:15:59
37.418249,110.859502,0,2610,39842.3444444444,2009-01-29,08:16:00
37.418117,110.859399,0,2614,39842.3444560185,2009-01-29,08:16:01
37.417978,110.859305,0,2617,39842.3444675926,2009-01-29,08:16:02
37.417853,110.85923,0,2620,39842.3444791667,2009-01-29,08:16:03
37.417726,110.859154,0,2623,39842.3444907407,2009-01-29,08:16:04
37.417602,110.859086,0,2625,39842.3445023148,2009-01-29,08:16:05
37.417476,110.859028,0,2626,39842.3445138889,2009-01-29,08:16:06
37.417333,110.858975,0,2622,39842.344525463,2009-01-29,08:16:07
37.417192,110.858921,0,2619,39842.344537037,2009-01-29,08:16:08
37.417054,110.858874,0,2614,39842.3445486111,2009-01-29,08:16:09
37.41692,110.858832,0,2610,39842.3445601852,2009-01-29,08:16:10
37.41678,110.858793,0,2605,39842.3445717593,2009-01-29,08:16:11
37.416633,110.858747,0,2601,39842.3445833333,2009-01-29,08:16:12
37.416485,110.858708,0,2595,39842.3445949074,2009-01-29,08:16:13
37.416328,110.858667,0,2590,39842.3446064815,2009-01-29,08:16:14
37.416174,110.858616,0,2588,39842.3446180556,2009-01-29,08:16:15
37.416022,110.858562,0,2587,39842.3446296296,2009-01-29,08:16:16
37.415867,110.858512,0,2583,39842.3446412037,2009-01-29,08:16:17
37.415711,110.858457,0,2579,39842.3446527778,2009-01-29,08:16:18
37.415556,110.858388,0,2575,39842.3446643518,2009-01-29,08:16:19
37.415413,110.858308,0,2574,39842.3446759259,2009-01-29,08:16:20
37.415277,110.858209,0,2566,39842.3446875,2009-01-29,08:16:21
37.415139,110.858116,0,2563,39842.3446990741,2009-01-29,08:16:22
37.415006,110.85801,0,2562,39842.3447106481,2009-01-29,08:16:23
37.414877,110.857896,0,2561,39842.3447222222,2009-01-29,08:16:24
37.414753,110.857773,0,2557,39842.3447337963,2009-01-29,08:16:25
37.414618,110.857631,0,2551,39842.3447453704,2009-01-29,08:16:26
37.414508,110.857489,0,2545,39842.3447569444,2009-01-29,08:16:27
37.414408,110.85734,0,2541,39842.3447685185,2009-01-29,08:16:28
37.414321,110.857176,0,2539,39842.3447800926,2009-01-29,08:16:29
37.414244,110.857005,0,2536,39842.3447916667,2009-01-29,08:16:30
37.414182,110.856833,0,2533,39842.3448032407,2009-01-29,08:16:31
37.414132,110.856666,0,2531,39842.3448148148,2009-01-29,08:16:32
37.414082,110.856507,0,2529,39842.3448263889,2009-01-29,08:16:33
37.414037,110.856357,0,2528,39842.344837963,2009-01-29,08:16:34
37.413996,110.856211,0,2522,39842.344849537,2009-01-29,08:16:35
37.413949,110.856054,0,2517,39842.3448611111,2009-01-29,08:16:36
37.413908,110.855903,0,2514,39842.3448726852,2009-01-29,08:16:37
37.413867,110.855749,0,2512,39842.3448842593,2009-01-29,08:16:38
37.413828,110.855591,0,2511,39842.3448958333,2009-01-29,08:16:39
37.41379,110.855429,0,2511,39842.3449074074,2009-01-29,08:16:40
37.413749,110.855258,0,2510,39842.3449189815,2009-01-29,08:16:41
37.413709,110.855083,0,2508,39842.3449305556,2009-01-29,08:16:42
37.413665,110.854904,0,2506,39842.3449421296,2009-01-29,08:16:43
37.413624,110.854723,0,2504,39842.3449537037,2009-01-29,08:16:44
37.413581,110.854539,0,2500,39842.3449652778,2009-01-29,08:16:45
37.413537,110.854355,0,2496,39842.3449768518,2009-01-29,08:16:46
37.413492,110.854167,0,2493,39842.3449884259,2009-01-29,08:16:47
37.413448,110.853977,0,2490,39842.345,2009-01-29,08:16:48
37.413404,110.853785,0,2487,39842.3450115741,2009-01-29,08:16:49
37.413359,110.85359,0,2484,39842.3450231481,2009-01-29,08:16:50
37.413315,110.853398,0,2481,39842.3450347222,2009-01-29,08:16:51
37.413261,110.853201,0,2480,39842.3450462963,2009-01-29,08:16:52
37.413207,110.853001,0,2479,39842.3450578704,2009-01-29,08:16:53
37.413153,110.852791,0,2476,39842.3450694444,2009-01-29,08:16:54
37.41311,110.852576,0,2471,39842.3450810185,2009-01-29,08:16:55
37.413076,110.852371,0,2468,39842.3450925926,2009-01-29,08:16:56
37.41305,110.852163,0,2465,39842.3451041667,2009-01-29,08:16:57
37.413024,110.851944,0,2463,39842.3451157407,2009-01-29,08:16:58
37.413014,110.851721,0,2461,39842.3451273148,2009-01-29,08:16:59
37.413009,110.851508,0,2461,39842.3451388889,2009-01-29,08:17:00
37.413011,110.851295,0,2458,39842.345150463,2009-01-29,08:17:01
37.413016,110.851074,0,2455,39842.345162037,2009-01-29,08:17:02
37.413032,110.850852,0,2453,39842.3451736111,2009-01-29,08:17:03
37.413062,110.850633,0,2451,39842.3451851852,2009-01-29,08:17:04
37.413094,110.850407,0,2449,39842.3451967593,2009-01-29,08:17:05
37.413125,110.850183,0,2448,39842.3452083333,2009-01-29,08:17:06
37.413171,110.849958,0,2447,39842.3452199074,2009-01-29,08:17:07
37.41323,110.84973,0,2448,39842.3452314815,2009-01-29,08:17:08
37.413288,110.849509,0,2448,39842.3452430556,2009-01-29,08:17:09
37.413346,110.849297,0,2448,39842.3452546296,2009-01-29,08:17:10
37.413402,110.849094,0,2446,39842.3452662037,2009-01-29,08:17:11
37.413458,110.848901,0,2444,39842.3452777778,2009-01-29,08:17:12
37.413508,110.848719,0,2444,39842.3452893518,2009-01-29,08:17:13
37.413561,110.848546,0,2440,39842.3453009259,2009-01-29,08:17:14
37.413607,110.848384,0,2438,39842.3453125,2009-01-29,08:17:15
37.413648,110.848224,0,2436,39842.3453240741,2009-01-29,08:17:16
37.413691,110.848067,0,2435,39842.3453356481,2009-01-29,08:17:17
37.413733,110.84791,0,2434,39842.3453472222,2009-01-29,08:17:18
37.413781,110.847751,0,2435,39842.3453587963,2009-01-29,08:17:19
37.413832,110.847587,0,2435,39842.3453703704,2009-01-29,08:17:20
37.413881,110.847419,0,2435,39842.3453819444,2009-01-29,08:17:21
37.413927,110.847246,0,2436,39842.3453935185,2009-01-29,08:17:22
37.413978,110.847075,0,2436,39842.3454050926,2009-01-29,08:17:23
37.414029,110.8469,0,2435,39842.3454166667,2009-01-29,08:17:24
37.414084,110.846719,0,2437,39842.3454282407,2009-01-29,08:17:25
37.414134,110.846537,0,2437,39842.3454398148,2009-01-29,08:17:26
37.414182,110.846355,0,2437,39842.3454513889,2009-01-29,08:17:27
37.414229,110.846171,0,2437,39842.345462963,2009-01-29,08:17:28
37.414277,110.845988,0,2437,39842.345474537,2009-01-29,08:17:29
37.414325,110.845804,0,2437,39842.3454861111,2009-01-29,08:17:30
37.414369,110.845618,0,2439,39842.3454976852,2009-01-29,08:17:31
37.414415,110.84543,0,2440,39842.3455092593,2009-01-29,08:17:32
37.414465,110.845244,0,2440,39842.3455208333,2009-01-29,08:17:33
37.414525,110.845058,0,2438,39842.3455324074,2009-01-29,08:17:34
37.414583,110.844867,0,2439,39842.3455439815,2009-01-29,08:17:35
37.414635,110.844678,0,2439,39842.3455555556,2009-01-29,08:17:36
37.414685,110.844491,0,2439,39842.3455671296,2009-01-29,08:17:37
37.414742,110.844306,0,2437,39842.3455787037,2009-01-29,08:17:38
37.414802,110.84412,0,2439,39842.3455902778,2009-01-29,08:17:39
37.414858,110.843937,0,2442,39842.3456018518,2009-01-29,08:17:40
37.414915,110.843756,0,2444,39842.3456134259,2009-01-29,08:17:41
37.414968,110.843577,0,2445,39842.345625,2009-01-29,08:17:42
37.41502,110.843393,0,2447,39842.3456365741,2009-01-29,08:17:43
37.41507,110.843209,0,2452,39842.3456481481,2009-01-29,08:17:44
37.415119,110.843031,0,2454,39842.3456597222,2009-01-29,08:17:45
37.415165,110.842857,0,2453,39842.3456712963,2009-01-29,08:17:46
37.415212,110.842694,0,2452,39842.3456828704,2009-01-29,08:17:47
37.41525,110.842537,0,2450,39842.3456944444,2009-01-29,08:17:48
37.415288,110.842389,0,2447,39842.3457060185,2009-01-29,08:17:49
37.415324,110.842241,0,2444,39842.3457175926,2009-01-29,08:17:50
37.415361,110.842099,0,2441,39842.3457291667,2009-01-29,08:17:51
37.415389,110.841955,0,2439,39842.3457407407,2009-01-29,08:17:52
37.415418,110.841812,0,2438,39842.3457523148,2009-01-29,08:17:53
37.415455,110.841668,0,2436,39842.3457638889,2009-01-29,08:17:54
37.415501,110.841525,0,2434,39842.345775463,2009-01-29,08:17:55
37.415543,110.841382,0,2435,39842.345787037,2009-01-29,08:17:56
37.41558,110.841246,0,2432,39842.3457986111,2009-01-29,08:17:57
37.415617,110.84111,0,2429,39842.3458101852,2009-01-29,08:17:58
37.415665,110.840979,0,2426,39842.3458217593,2009-01-29,08:17:59
37.415718,110.840844,0,2423,39842.3458333333,2009-01-29,08:18:00
37.415772,110.84071,0,2419,39842.3458449074,2009-01-29,08:18:01
37.415822,110.840575,0,2415,39842.3458564815,2009-01-29,08:18:02
37.415869,110.840443,0,2411,39842.3458680556,2009-01-29,08:18:03
37.415911,110.840312,0,2409,39842.3458796296,2009-01-29,08:18:04
37.415955,110.840182,0,2406,39842.3458912037,2009-01-29,08:18:05
37.416003,110.840047,0,2401,39842.3459027778,2009-01-29,08:18:06
37.416052,110.839915,0,2396,39842.3459143518,2009-01-29,08:18:07
37.416097,110.839783,0,2393,39842.3459259259,2009-01-29,08:18:08
37.416154,110.839655,0,2390,39842.3459375,2009-01-29,08:18:09
37.41622,110.839527,0,2389,39842.3459490741,2009-01-29,08:18:10
37.41629,110.839397,0,2387,39842.3459606481,2009-01-29,08:18:11
37.416367,110.839273,0,2387,39842.3459722222,2009-01-29,08:18:12
37.416448,110.839161,0,2388,39842.3459837963,2009-01-29,08:18:13
37.416521,110.839058,0,2389,39842.3459953704,2009-01-29,08:18:14
37.416593,110.838967,0,2390,39842.3460069444,2009-01-29,08:18:15
37.416657,110.838889,0,2393,39842.3460185185,2009-01-29,08:18:16
37.416718,110.838824,0,2395,39842.3460300926,2009-01-29,08:18:17
37.416771,110.838755,0,2394,39842.3460416667,2009-01-29,08:18:18
37.416831,110.838695,0,2393,39842.3460532407,2009-01-29,08:18:19
37.41689,110.838634,0,2394,39842.3460648148,2009-01-29,08:18:20
37.416945,110.838569,0,2393,39842.3460763889,2009-01-29,08:18:21
37.417004,110.8385,0,2392,39842.346087963,2009-01-29,08:18:22
37.41707,110.838436,0,2390,39842.346099537,2009-01-29,08:18:23
37.417136,110.838358,0,2387,39842.3461111111,2009-01-29,08:18:24
37.417211,110.838285,0,2386,39842.3461226852,2009-01-29,08:18:25
37.417291,110.838201,0,2385,39842.3461342593,2009-01-29,08:18:26
37.417383,110.838128,0,2385,39842.3461458333,2009-01-29,08:18:27
37.417478,110.83805,0,2383,39842.3461574074,2009-01-29,08:18:28
37.417569,110.837971,0,2381,39842.3461689815,2009-01-29,08:18:29
37.417658,110.83789,0,2377,39842.3461805556,2009-01-29,08:18:30
37.417753,110.837811,0,2376,39842.3461921296,2009-01-29,08:18:31
37.417845,110.837729,0,2375,39842.3462037037,2009-01-29,08:18:32
37.417942,110.837653,0,2375,39842.3462152778,2009-01-29,08:18:33
37.418034,110.837577,0,2373,39842.3462268518,2009-01-29,08:18:34
37.418121,110.837496,0,2372,39842.3462384259,2009-01-29,08:18:35
37.418198,110.837407,0,2370,39842.34625,2009-01-29,08:18:36
37.418284,110.83733,0,2369,39842.3462615741,2009-01-29,08:18:37
37.418374,110.837259,0,2368,39842.3462731481,2009-01-29,08:18:38
37.418462,110.837189,0,2368,39842.3462847222,2009-01-29,08:18:39
37.418552,110.837122,0,2368,39842.3462962963,2009-01-29,08:18:40
37.418637,110.837051,0,2367,39842.3463078704,2009-01-29,08:18:41
37.418719,110.836978,0,2365,39842.3463194444,2009-01-29,08:18:42
37.418796,110.836909,0,2364,39842.3463310185,2009-01-29,08:18:43
37.418872,110.836843,0,2363,39842.3463425926,2009-01-29,08:18:44
37.418945,110.836785,0,2362,39842.3463541667,2009-01-29,08:18:45
37.41902,110.836725,0,2363,39842.3463657407,2009-01-29,08:18:46
37.419098,110.836665,0,2365,39842.3463773148,2009-01-29,08:18:47
37.419166,110.836599,0,2365,39842.3463888889,2009-01-29,08:18:48
37.419224,110.836538,0,2368,39842.346400463,2009-01-29,08:18:49
37.41928,110.836481,0,2370,39842.346412037,2009-01-29,08:18:50
37.419333,110.836431,0,2372,39842.3464236111,2009-01-29,08:18:51
37.41939,110.836385,0,2372,39842.3464351852,2009-01-29,08:18:52
37.419441,110.836335,0,2372,39842.3464467593,2009-01-29,08:18:53
37.419488,110.836288,0,2374,39842.3464583333,2009-01-29,08:18:54
37.419536,110.83624,0,2375,39842.3464699074,2009-01-29,08:18:55
37.419583,110.836196,0,2375,39842.3464814815,2009-01-29,08:18:56
37.419637,110.83615,0,2374,39842.3464930556,2009-01-29,08:18:57
37.419695,110.8361,0,2373,39842.3465046296,2009-01-29,08:18:58
37.419763,110.836048,0,2372,39842.3465162037,2009-01-29,08:18:59
37.419823,110.835988,0,2371,39842.3465277778,2009-01-29,08:19:00
37.419883,110.835933,0,2372,39842.3465393518,2009-01-29,08:19:01
37.419938,110.83588,0,2374,39842.3465509259,2009-01-29,08:19:02
37.419992,110.835828,0,2373,39842.3465625,2009-01-29,08:19:03
37.420052,110.835786,0,2372,39842.3465740741,2009-01-29,08:19:04
37.420112,110.835754,0,2372,39842.3465856481,2009-01-29,08:19:05
37.420165,110.835725,0,2374,39842.3465972222,2009-01-29,08:19:06
37.420219,110.835694,0,2375,39842.3466087963,2009-01-29,08:19:07
37.420269,110.835655,0,2376,39842.3466203704,2009-01-29,08:19:08
37.420323,110.835613,0,2376,39842.3466319444,2009-01-29,08:19:09
37.420376,110.835569,0,2375,39842.3466435185,2009-01-29,08:19:10
37.420423,110.835522,0,2374,39842.3466550926,2009-01-29,08:19:11
37.420467,110.835475,0,2372,39842.3466666667,2009-01-29,08:19:12
37.420526,110.83543,0,2369,39842.3466782407,2009-01-29,08:19:13
37.420584,110.835384,0,2366,39842.3466898148,2009-01-29,08:19:14
37.420633,110.835337,0,2362,39842.3467013889,2009-01-29,08:19:15
37.420684,110.835295,0,2360,39842.346712963,2009-01-29,08:19:16
37.420734,110.835252,0,2358,39842.346724537,2009-01-29,08:19:17
37.420785,110.835206,0,2357,39842.3467361111,2009-01-29,08:19:18
37.420831,110.835158,0,2355,39842.3467476852,2009-01-29,08:19:19
37.42088,110.835115,0,2352,39842.3467592593,2009-01-29,08:19:20
37.420926,110.835066,0,2351,39842.3467708333,2009-01-29,08:19:21
37.420968,110.835012,0,2345,39842.3467824074,2009-01-29,08:19:22
37.421018,110.83496,0,2341,39842.3467939815,2009-01-29,08:19:23
37.421071,110.834913,0,2343,39842.3468055556,2009-01-29,08:19:24
37.421118,110.834868,0,2343,39842.3468171296,2009-01-29,08:19:25
37.421168,110.834825,0,2342,39842.3468287037,2009-01-29,08:19:26
37.421212,110.834772,0,2341,39842.3468402778,2009-01-29,08:19:27
37.421262,110.834727,0,2341,39842.3468518518,2009-01-29,08:19:28
37.421315,110.834687,0,2341,39842.3468634259,2009-01-29,08:19:29
37.421368,110.834648,0,2340,39842.346875,2009-01-29,08:19:30
37.421424,110.834611,0,2340,39842.3468865741,2009-01-29,08:19:31
37.421481,110.834573,0,2340,39842.3468981481,2009-01-29,08:19:32
37.42154,110.834538,0,2342,39842.3469097222,2009-01-29,08:19:33
37.421593,110.8345,0,2343,39842.3469212963,2009-01-29,08:19:34
37.421644,110.834467,0,2343,39842.3469328704,2009-01-29,08:19:35
37.421695,110.834438,0,2343,39842.3469444444,2009-01-29,08:19:36
37.421742,110.834405,0,2343,39842.3469560185,2009-01-29,08:19:37
37.421792,110.834375,0,2342,39842.3469675926,2009-01-29,08:19:38
37.421835,110.834332,0,2340,39842.3469791667,2009-01-29,08:19:39
37.421881,110.834294,0,2340,39842.3469907407,2009-01-29,08:19:40
37.421929,110.834259,0,2339,39842.3470023148,2009-01-29,08:19:41
37.421967,110.834215,0,2339,39842.3470138889,2009-01-29,08:19:42
37.422014,110.834179,0,2338,39842.347025463,2009-01-29,08:19:43
37.422065,110.834143,0,2338,39842.347037037,2009-01-29,08:19:44
37.422116,110.834102,0,2337,39842.3470486111,2009-01-29,08:19:45
37.422165,110.834052,0,2336,39842.3470601852,2009-01-29,08:19:46
37.422207,110.833996,0,2334,39842.3470717593,2009-01-29,08:19:47
37.422251,110.833947,0,2334,39842.3470833333,2009-01-29,08:19:48
37.422298,110.833903,0,2332,39842.3470949074,2009-01-29,08:19:49
37.42234,110.833848,0,2329,39842.3471064815,2009-01-29,08:19:50
37.422396,110.833809,0,2328,39842.3471180556,2009-01-29,08:19:51
37.422438,110.833749,0,2326,39842.3471296296,2009-01-29,08:19:52
37.422488,110.833702,0,2325,39842.3471412037,2009-01-29,08:19:53
37.42254,110.833642,0,2324,39842.3471527778,2009-01-29,08:19:54
37.422596,110.833577,0,2326,39842.3471643519,2009-01-29,08:19:55
37.422657,110.833517,0,2327,39842.3471759259,2009-01-29,08:19:56
37.422711,110.83346,0,2327,39842.3471875,2009-01-29,08:19:57
37.422772,110.833408,0,2328,39842.3471990741,2009-01-29,08:19:58
37.422833,110.833341,0,2332,39842.3472106481,2009-01-29,08:19:59
37.422888,110.833277,0,2336,39842.3472222222,2009-01-29,08:20:00
37.422939,110.833207,0,2337,39842.3472337963,2009-01-29,08:20:01
37.422993,110.833135,0,2339,39842.3472453704,2009-01-29,08:20:02
37.423046,110.833059,0,2339,39842.3472569444,2009-01-29,08:20:03
37.423099,110.832979,0,2342,39842.3472685185,2009-01-29,08:20:04
37.42316,110.832893,0,2346,39842.3472800926,2009-01-29,08:20:05
37.423217,110.832808,0,2344,39842.3472916667,2009-01-29,08:20:06
37.423279,110.832725,0,2346,39842.3473032407,2009-01-29,08:20:07
37.42334,110.832644,0,2351,39842.3473148148,2009-01-29,08:20:08
37.423398,110.832566,0,2353,39842.3473263889,2009-01-29,08:20:09
37.423454,110.832485,0,2358,39842.347337963,2009-01-29,08:20:10
37.423498,110.832414,0,2360,39842.347349537,2009-01-29,08:20:11
37.423536,110.832352,0,2362,39842.3473611111,2009-01-29,08:20:12
37.423571,110.832292,0,2361,39842.3473726852,2009-01-29,08:20:13
37.4236,110.83223,0,2361,39842.3473842593,2009-01-29,08:20:14
37.42363,110.832166,0,2360,39842.3473958333,2009-01-29,08:20:15
37.423664,110.832099,0,2360,39842.3474074074,2009-01-29,08:20:16
37.423704,110.832033,0,2360,39842.3474189815,2009-01-29,08:20:17
37.42374,110.831959,0,2361,39842.3474305556,2009-01-29,08:20:18
37.423772,110.831879,0,2363,39842.3474421296,2009-01-29,08:20:19
37.423814,110.831796,0,2362,39842.3474537037,2009-01-29,08:20:20
37.423856,110.831712,0,2363,39842.3474652778,2009-01-29,08:20:21
37.423886,110.831623,0,2367,39842.3474768519,2009-01-29,08:20:22
37.423915,110.831539,0,2368,39842.3474884259,2009-01-29,08:20:23
37.423942,110.831457,0,2370,39842.3475,2009-01-29,08:20:24
37.423977,110.831377,0,2370,39842.3475115741,2009-01-29,08:20:25
37.424015,110.831297,0,2372,39842.3475231482,2009-01-29,08:20:26
37.424052,110.831213,0,2373,39842.3475347222,2009-01-29,08:20:27
37.424091,110.831133,0,2374,39842.3475462963,2009-01-29,08:20:28
37.424134,110.831054,0,2374,39842.3475578704,2009-01-29,08:20:29
37.424164,110.830971,0,2374,39842.3475694444,2009-01-29,08:20:30
37.42419,110.830896,0,2376,39842.3475810185,2009-01-29,08:20:31
37.42422,110.830821,0,2374,39842.3475925926,2009-01-29,08:20:32
37.424251,110.830756,0,2376,39842.3476041667,2009-01-29,08:20:33
37.424284,110.830693,0,2376,39842.3476157407,2009-01-29,08:20:34
37.424307,110.830622,0,2377,39842.3476273148,2009-01-29,08:20:35
37.424332,110.830548,0,2376,39842.3476388889,2009-01-29,08:20:36
37.424354,110.830466,0,2372,39842.347650463,2009-01-29,08:20:37
37.424377,110.830385,0,2369,39842.347662037,2009-01-29,08:20:38
37.424394,110.830304,0,2369,39842.3476736111,2009-01-29,08:20:39
37.424416,110.830225,0,2367,39842.3476851852,2009-01-29,08:20:40
37.424435,110.830145,0,2368,39842.3476967593,2009-01-29,08:20:41
37.424457,110.830068,0,2366,39842.3477083333,2009-01-29,08:20:42
37.424479,110.829994,0,2365,39842.3477199074,2009-01-29,08:20:43
37.4245,110.829914,0,2364,39842.3477314815,2009-01-29,08:20:44
37.424515,110.829828,0,2366,39842.3477430556,2009-01-29,08:20:45
37.424539,110.829749,0,2367,39842.3477546296,2009-01-29,08:20:46
37.424561,110.829665,0,2365,39842.3477662037,2009-01-29,08:20:47
37.424586,110.829582,0,2363,39842.3477777778,2009-01-29,08:20:48
37.424612,110.829499,0,2363,39842.3477893519,2009-01-29,08:20:49
37.424639,110.829415,0,2363,39842.3478009259,2009-01-29,08:20:50
37.424663,110.829327,0,2364,39842.3478125,2009-01-29,08:20:51
37.42469,110.829243,0,2364,39842.3478240741,2009-01-29,08:20:52
37.424713,110.82916,0,2365,39842.3478356482,2009-01-29,08:20:53
37.424737,110.829076,0,2364,39842.3478472222,2009-01-29,08:20:54
37.424764,110.828995,0,2363,39842.3478587963,2009-01-29,08:20:55
37.424785,110.828914,0,2363,39842.3478703704,2009-01-29,08:20:56
37.424805,110.828829,0,2361,39842.3478819444,2009-01-29,08:20:57
37.424826,110.828743,0,2357,39842.3478935185,2009-01-29,08:20:58
37.424843,110.828662,0,2356,39842.3479050926,2009-01-29,08:20:59
37.424856,110.828587,0,2357,39842.3479166667,2009-01-29,08:21:00
37.424864,110.828511,0,2357,39842.3479282407,2009-01-29,08:21:01
37.424874,110.828436,0,2356,39842.3479398148,2009-01-29,08:21:02
37.424886,110.828364,0,2356,39842.3479513889,2009-01-29,08:21:03
37.424901,110.828289,0,2353,39842.347962963,2009-01-29,08:21:04
37.424921,110.828212,0,2351,39842.347974537,2009-01-29,08:21:05
37.424939,110.828128,0,2350,39842.3479861111,2009-01-29,08:21:06
37.424954,110.828042,0,2349,39842.3479976852,2009-01-29,08:21:07
37.424973,110.827958,0,2348,39842.3480092593,2009-01-29,08:21:08
37.424994,110.827873,0,2349,39842.3480208333,2009-01-29,08:21:09
37.425025,110.827787,0,2347,39842.3480324074,2009-01-29,08:21:10
37.425054,110.827701,0,2346,39842.3480439815,2009-01-29,08:21:11
37.425079,110.827619,0,2349,39842.3480555556,2009-01-29,08:21:12
37.425099,110.827537,0,2350,39842.3480671296,2009-01-29,08:21:13
37.42512,110.827459,0,2352,39842.3480787037,2009-01-29,08:21:14
37.425141,110.82738,0,2352,39842.3480902778,2009-01-29,08:21:15
37.425164,110.827303,0,2352,39842.3481018519,2009-01-29,08:21:16
37.425186,110.827228,0,2353,39842.3481134259,2009-01-29,08:21:17
37.425203,110.827155,0,2357,39842.348125,2009-01-29,08:21:18
37.425225,110.827081,0,2360,39842.3481365741,2009-01-29,08:21:19
37.425247,110.827006,0,2356,39842.3481481481,2009-01-29,08:21:20
37.425268,110.826927,0,2353,39842.3481597222,2009-01-29,08:21:21
37.425284,110.826841,0,2352,39842.3481712963,2009-01-29,08:21:22
37.425299,110.826753,0,2352,39842.3481828704,2009-01-29,08:21:23
37.425308,110.826666,0,2355,39842.3481944444,2009-01-29,08:21:24
37.425323,110.826585,0,2354,39842.3482060185,2009-01-29,08:21:25
37.425342,110.826504,0,2355,39842.3482175926,2009-01-29,08:21:26
37.425365,110.826427,0,2354,39842.3482291667,2009-01-29,08:21:27
37.425384,110.826348,0,2354,39842.3482407407,2009-01-29,08:21:28
37.425397,110.826269,0,2358,39842.3482523148,2009-01-29,08:21:29
37.425411,110.826179,0,2359,39842.3482638889,2009-01-29,08:21:30
37.425425,110.826081,0,2363,39842.348275463,2009-01-29,08:21:31
37.425431,110.82597,0,2362,39842.348287037,2009-01-29,08:21:32
37.425444,110.825869,0,2365,39842.3482986111,2009-01-29,08:21:33
37.425456,110.825766,0,2366,39842.3483101852,2009-01-29,08:21:34
37.425466,110.825656,0,2368,39842.3483217593,2009-01-29,08:21:35
37.425472,110.825536,0,2365,39842.3483333333,2009-01-29,08:21:36
37.425489,110.825425,0,2368,39842.3483449074,2009-01-29,08:21:37
37.425492,110.825304,0,2368,39842.3483564815,2009-01-29,08:21:38
37.425489,110.825176,0,2369,39842.3483680556,2009-01-29,08:21:39
37.42548,110.825039,0,2369,39842.3483796296,2009-01-29,08:21:40
37.42547,110.824903,0,2370,39842.3483912037,2009-01-29,08:21:41
37.425455,110.824768,0,2370,39842.3484027778,2009-01-29,08:21:42
37.425438,110.824638,0,2371,39842.3484143519,2009-01-29,08:21:43
37.425409,110.824518,0,2370,39842.3484259259,2009-01-29,08:21:44
37.425381,110.824408,0,2369,39842.3484375,2009-01-29,08:21:45
37.425359,110.824309,0,2369,39842.3484490741,2009-01-29,08:21:46
37.425341,110.824215,0,2368,39842.3484606481,2009-01-29,08:21:47
37.425326,110.824119,0,2368,39842.3484722222,2009-01-29,08:21:48
37.425314,110.824022,0,2368,39842.3484837963,2009-01-29,08:21:49
37.425298,110.823923,0,2368,39842.3484953704,2009-01-29,08:21:50
37.425272,110.823824,0,2369,39842.3485069444,2009-01-29,08:21:51
37.425246,110.823726,0,2371,39842.3485185185,2009-01-29,08:21:52
37.425218,110.82363,0,2370,39842.3485300926,2009-01-29,08:21:53
37.425188,110.82353,0,2370,39842.3485416667,2009-01-29,08:21:54
37.425158,110.823428,0,2371,39842.3485532407,2009-01-29,08:21:55
37.425127,110.823329,0,2371,39842.3485648148,2009-01-29,08:21:56
37.425095,110.823233,0,2371,39842.3485763889,2009-01-29,08:21:57
37.425061,110.823138,0,2372,39842.348587963,2009-01-29,08:21:58
37.425028,110.823046,0,2369,39842.348599537,2009-01-29,08:21:59
37.425001,110.822956,0,2366,39842.3486111111,2009-01-29,08:22:00
37.42496,110.822866,0,2361,39842.3486226852,2009-01-29,08:22:01
37.424918,110.822776,0,2358,39842.3486342593,2009-01-29,08:22:02
37.424877,110.82269,0,2357,39842.3486458333,2009-01-29,08:22:03
37.424835,110.822609,0,2356,39842.3486574074,2009-01-29,08:22:04
37.424795,110.822533,0,2356,39842.3486689815,2009-01-29,08:22:05
37.424755,110.822457,0,2354,39842.3486805556,2009-01-29,08:22:06
37.424712,110.822376,0,2354,39842.3486921296,2009-01-29,08:22:07
37.424675,110.822296,0,2354,39842.3487037037,2009-01-29,08:22:08
37.424638,110.82221,0,2353,39842.3487152778,2009-01-29,08:22:09
37.424605,110.822127,0,2351,39842.3487268519,2009-01-29,08:22:10
37.424578,110.822053,0,2349,39842.3487384259,2009-01-29,08:22:11
37.42454,110.821979,0,2346,39842.34875,2009-01-29,08:22:12
37.424502,110.8219,0,2343,39842.3487615741,2009-01-29,08:22:13
37.424461,110.821826,0,2337,39842.3487731481,2009-01-29,08:22:14
37.424422,110.821751,0,2331,39842.3487847222,2009-01-29,08:22:15
37.424388,110.821676,0,2327,39842.3487962963,2009-01-29,08:22:16
37.424352,110.8216,0,2323,39842.3488078704,2009-01-29,08:22:17
37.424316,110.821524,0,2319,39842.3488194444,2009-01-29,08:22:18
37.424275,110.821447,0,2316,39842.3488310185,2009-01-29,08:22:19
37.42424,110.821371,0,2315,39842.3488425926,2009-01-29,08:22:20
37.424203,110.821295,0,2314,39842.3488541667,2009-01-29,08:22:21
37.424165,110.821228,0,2311,39842.3488657407,2009-01-29,08:22:22
37.424126,110.821158,0,2309,39842.3488773148,2009-01-29,08:22:23
37.424084,110.82109,0,2307,39842.3488888889,2009-01-29,08:22:24
37.42404,110.821032,0,2304,39842.348900463,2009-01-29,08:22:25
37.424001,110.82097,0,2302,39842.348912037,2009-01-29,08:22:26
37.423964,110.820905,0,2300,39842.3489236111,2009-01-29,08:22:27
37.423926,110.820839,0,2299,39842.3489351852,2009-01-29,08:22:28
37.423886,110.820776,0,2297,39842.3489467593,2009-01-29,08:22:29
37.423844,110.820721,0,2296,39842.3489583333,2009-01-29,08:22:30
37.423799,110.820671,0,2294,39842.3489699074,2009-01-29,08:22:31
37.423751,110.820618,0,2294,39842.3489814815,2009-01-29,08:22:32
37.423693,110.820562,0,2297,39842.3489930556,2009-01-29,08:22:33
37.423638,110.820504,0,2296,39842.3490046296,2009-01-29,08:22:34
37.423578,110.820455,0,2296,39842.3490162037,2009-01-29,08:22:35
37.423509,110.820411,0,2295,39842.3490277778,2009-01-29,08:22:36
37.423442,110.820363,0,2294,39842.3490393519,2009-01-29,08:22:37
37.423374,110.820311,0,2294,39842.3490509259,2009-01-29,08:22:38
37.423305,110.820261,0,2292,39842.3490625,2009-01-29,08:22:39
37.423237,110.820218,0,2290,39842.3490740741,2009-01-29,08:22:40
37.423174,110.820178,0,2290,39842.3490856481,2009-01-29,08:22:41
37.423114,110.820143,0,2290,39842.3490972222,2009-01-29,08:22:42
37.423063,110.82012,0,2292,39842.3491087963,2009-01-29,08:22:43
37.423017,110.820083,0,2292,39842.3491203704,2009-01-29,08:22:44
37.422977,110.820043,0,2292,39842.3491319444,2009-01-29,08:22:45
37.42293,110.820026,0,2296,39842.3491435185,2009-01-29,08:22:46
37.422885,110.819993,0,2300,39842.3491550926,2009-01-29,08:22:47
37.422845,110.819939,0,2299,39842.3491666667,2009-01-29,08:22:48
37.422795,110.819882,0,2297,39842.3491782407,2009-01-29,08:22:49
37.422746,110.819832,0,2296,39842.3491898148,2009-01-29,08:22:50
37.422696,110.819786,0,2296,39842.3492013889,2009-01-29,08:22:51
37.42264,110.819741,0,2295,39842.349212963,2009-01-29,08:22:52
37.422581,110.819706,0,2295,39842.349224537,2009-01-29,08:22:53
37.422508,110.819665,0,2295,39842.3492361111,2009-01-29,08:22:54
37.422446,110.819613,0,2295,39842.3492476852,2009-01-29,08:22:55
37.422379,110.819559,0,2295,39842.3492592593,2009-01-29,08:22:56
37.42231,110.819497,0,2295,39842.3492708333,2009-01-29,08:22:57
37.422244,110.819428,0,2294,39842.3492824074,2009-01-29,08:22:58
37.422178,110.819353,0,2292,39842.3492939815,2009-01-29,08:22:59
37.422113,110.819269,0,2291,39842.3493055556,2009-01-29,08:23:00
37.422038,110.819175,0,2290,39842.3493171296,2009-01-29,08:23:01
37.421959,110.819062,0,2287,39842.3493287037,2009-01-29,08:23:02
37.421868,110.818951,0,2284,39842.3493402778,2009-01-29,08:23:03
37.421778,110.818823,0,2280,39842.3493518519,2009-01-29,08:23:04
37.421668,110.818696,0,2278,39842.3493634259,2009-01-29,08:23:05
37.421572,110.818558,0,2278,39842.349375,2009-01-29,08:23:06
37.42147,110.818413,0,2276,39842.3493865741,2009-01-29,08:23:07
37.421382,110.818258,0,2275,39842.3493981481,2009-01-29,08:23:08
37.421312,110.818084,0,2276,39842.3494097222,2009-01-29,08:23:09
37.42123,110.81792,0,2274,39842.3494212963,2009-01-29,08:23:10
37.421168,110.817764,0,2276,39842.3494328704,2009-01-29,08:23:11
37.421098,110.817626,0,2277,39842.3494444444,2009-01-29,08:23:12
37.42103,110.817505,0,2278,39842.3494560185,2009-01-29,08:23:13
37.420966,110.817402,0,2280,39842.3494675926,2009-01-29,08:23:14
37.420904,110.817302,0,2281,39842.3494791667,2009-01-29,08:23:15
37.420837,110.81721,0,2283,39842.3494907407,2009-01-29,08:23:16
37.420781,110.817108,0,2283,39842.3495023148,2009-01-29,08:23:17
37.420725,110.817011,0,2284,39842.3495138889,2009-01-29,08:23:18
37.420667,110.816913,0,2286,39842.349525463,2009-01-29,08:23:19
37.420604,110.816817,0,2289,39842.349537037,2009-01-29,08:23:20
37.420542,110.81672,0,2289,39842.3495486111,2009-01-29,08:23:21
37.420483,110.816621,0,2289,39842.3495601852,2009-01-29,08:23:22
37.420423,110.816522,0,2288,39842.3495717593,2009-01-29,08:23:23
37.420368,110.81643,0,2289,39842.3495833333,2009-01-29,08:23:24
37.420315,110.816326,0,2288,39842.3495949074,2009-01-29,08:23:25
37.420266,110.816219,0,2287,39842.3496064815,2009-01-29,08:23:26
37.420214,110.816116,0,2286,39842.3496180556,2009-01-29,08:23:27
37.420163,110.816018,0,2285,39842.3496296296,2009-01-29,08:23:28
37.420101,110.815926,0,2284,39842.3496412037,2009-01-29,08:23:29
37.420041,110.815843,0,2285,39842.3496527778,2009-01-29,08:23:30
37.419989,110.815754,0,2287,39842.3496643519,2009-01-29,08:23:31
37.41993,110.815665,0,2288,39842.3496759259,2009-01-29,08:23:32
37.419865,110.81558,0,2289,39842.3496875,2009-01-29,08:23:33
37.419799,110.815497,0,2291,39842.3496990741,2009-01-29,08:23:34
37.419732,110.81542,0,2292,39842.3497106481,2009-01-29,08:23:35
37.41967,110.815354,0,2295,39842.3497222222,2009-01-29,08:23:36
37.419594,110.815277,0,2294,39842.3497337963,2009-01-29,08:23:37
37.419514,110.815192,0,2292,39842.3497453704,2009-01-29,08:23:38
37.419421,110.815106,0,2292,39842.3497569444,2009-01-29,08:23:39
37.419321,110.815029,0,2294,39842.3497685185,2009-01-29,08:23:40
37.419225,110.814944,0,2294,39842.3497800926,2009-01-29,08:23:41
37.419125,110.814856,0,2293,39842.3497916667,2009-01-29,08:23:42
37.419019,110.814768,0,2293,39842.3498032407,2009-01-29,08:23:43
37.418908,110.814682,0,2295,39842.3498148148,2009-01-29,08:23:44
37.418794,110.814597,0,2297,39842.3498263889,2009-01-29,08:23:45
37.418673,110.814516,0,2300,39842.349837963,2009-01-29,08:23:46
37.418547,110.814433,0,2302,39842.349849537,2009-01-29,08:23:47
37.418418,110.814351,0,2305,39842.3498611111,2009-01-29,08:23:48
37.418281,110.814265,0,2307,39842.3498726852,2009-01-29,08:23:49
37.418151,110.814182,0,2309,39842.3498842593,2009-01-29,08:23:50
37.418019,110.814102,0,2311,39842.3498958333,2009-01-29,08:23:51
37.417891,110.814028,0,2312,39842.3499074074,2009-01-29,08:23:52
37.41776,110.813954,0,2314,39842.3499189815,2009-01-29,08:23:53
37.417635,110.813878,0,2315,39842.3499305556,2009-01-29,08:23:54
37.417506,110.813795,0,2316,39842.3499421296,2009-01-29,08:23:55
37.41738,110.813715,0,2316,39842.3499537037,2009-01-29,08:23:56
37.41726,110.813633,0,2317,39842.3499652778,2009-01-29,08:23:57
37.41714,110.813551,0,2318,39842.3499768519,2009-01-29,08:23:58
37.417016,110.813472,0,2318,39842.3499884259,2009-01-29,08:23:59
37.416891,110.813396,0,2318,39842.35,2009-01-29,08:24:00
37.416761,110.813322,0,2320,39842.3500115741,2009-01-29,08:24:01
37.416632,110.813244,0,2321,39842.3500231481,2009-01-29,08:24:02
37.4165,110.813161,0,2322,39842.3500347222,2009-01-29,08:24:03
37.416369,110.813078,0,2323,39842.3500462963,2009-01-29,08:24:04
37.416236,110.812999,0,2323,39842.3500578704,2009-01-29,08:24:05
37.416104,110.812922,0,2323,39842.3500694444,2009-01-29,08:24:06
37.415972,110.812843,0,2322,39842.3500810185,2009-01-29,08:24:07
37.415838,110.812764,0,2322,39842.3500925926,2009-01-29,08:24:08
37.41571,110.812681,0,2320,39842.3501041667,2009-01-29,08:24:09
37.415591,110.812606,0,2320,39842.3501157407,2009-01-29,08:24:10
37.415484,110.812541,0,2319,39842.3501273148,2009-01-29,08:24:11
37.41539,110.81249,0,2319,39842.3501388889,2009-01-29,08:24:12
37.4153,110.812441,0,2320,39842.350150463,2009-01-29,08:24:13
37.415215,110.812397,0,2320,39842.350162037,2009-01-29,08:24:14
37.415133,110.812346,0,2321,39842.3501736111,2009-01-29,08:24:15
37.415053,110.812298,0,2322,39842.3501851852,2009-01-29,08:24:16
37.414971,110.812249,0,2323,39842.3501967593,2009-01-29,08:24:17
37.414887,110.812193,0,2323,39842.3502083333,2009-01-29,08:24:18
37.414809,110.812133,0,2321,39842.3502199074,2009-01-29,08:24:19
37.414737,110.81207,0,2318,39842.3502314815,2009-01-29,08:24:20
37.414659,110.812006,0,2317,39842.3502430556,2009-01-29,08:24:21
37.414581,110.811942,0,2316,39842.3502546296,2009-01-29,08:24:22
37.414508,110.811873,0,2312,39842.3502662037,2009-01-29,08:24:23
37.414451,110.811794,0,2307,39842.3502777778,2009-01-29,08:24:24
37.414402,110.811712,0,2303,39842.3502893519,2009-01-29,08:24:25
37.414357,110.811633,0,2299,39842.3503009259,2009-01-29,08:24:26
37.414303,110.81156,0,2295,39842.3503125,2009-01-29,08:24:27
37.414255,110.811482,0,2291,39842.3503240741,2009-01-29,08:24:28
37.414204,110.811405,0,2287,39842.3503356481,2009-01-29,08:24:29
37.414153,110.811332,0,2284,39842.3503472222,2009-01-29,08:24:30
37.414102,110.811258,0,2281,39842.3503587963,2009-01-29,08:24:31
37.414057,110.811187,0,2279,39842.3503703704,2009-01-29,08:24:32
37.41402,110.811115,0,2276,39842.3503819444,2009-01-29,08:24:33
37.413994,110.811038,0,2275,39842.3503935185,2009-01-29,08:24:34
37.413957,110.810965,0,2272,39842.3504050926,2009-01-29,08:24:35
37.413922,110.810891,0,2270,39842.3504166667,2009-01-29,08:24:36
37.413898,110.81081,0,2271,39842.3504282407,2009-01-29,08:24:37
37.413851,110.81074,0,2268,39842.3504398148,2009-01-29,08:24:38
37.413809,110.81067,0,2265,39842.3504513889,2009-01-29,08:24:39
37.413777,110.810592,0,2262,39842.350462963,2009-01-29,08:24:40
37.413739,110.810509,0,2259,39842.350474537,2009-01-29,08:24:41
37.413702,110.810426,0,2256,39842.3504861111,2009-01-29,08:24:42
37.413657,110.810335,0,2253,39842.3504976852,2009-01-29,08:24:43
37.413604,110.810244,0,2250,39842.3505092593,2009-01-29,08:24:44
37.413544,110.810149,0,2248,39842.3505208333,2009-01-29,08:24:45
37.413477,110.810049,0,2245,39842.3505324074,2009-01-29,08:24:46
37.413409,110.809946,0,2242,39842.3505439815,2009-01-29,08:24:47
37.413339,110.809831,0,2240,39842.3505555556,2009-01-29,08:24:48
37.41329,110.809697,0,2243,39842.3505671296,2009-01-29,08:24:49
37.413244,110.809561,0,2245,39842.3505787037,2009-01-29,08:24:50
37.4132,110.809426,0,2247,39842.3505902778,2009-01-29,08:24:51
37.413143,110.809287,0,2248,39842.3506018519,2009-01-29,08:24:52
37.413078,110.809147,0,2250,39842.3506134259,2009-01-29,08:24:53
37.413028,110.809007,0,2251,39842.350625,2009-01-29,08:24:54
37.41297,110.808876,0,2253,39842.3506365741,2009-01-29,08:24:55
37.412941,110.808732,0,2258,39842.3506481481,2009-01-29,08:24:56
37.412917,110.808581,0,2260,39842.3506597222,2009-01-29,08:24:57
37.412886,110.808437,0,2262,39842.3506712963,2009-01-29,08:24:58
37.41285,110.808304,0,2263,39842.3506828704,2009-01-29,08:24:59
37.412815,110.808179,0,2263,39842.3506944444,2009-01-29,08:25:00
37.412783,110.808057,0,2262,39842.3507060185,2009-01-29,08:25:01
37.412753,110.807948,0,2263,39842.3507175926,2009-01-29,08:25:02
37.412727,110.807843,0,2264,39842.3507291667,2009-01-29,08:25:03
37.412706,110.807749,0,2267,39842.3507407407,2009-01-29,08:25:04
37.412681,110.807656,0,2270,39842.3507523148,2009-01-29,08:25:05
37.412659,110.807562,0,2272,39842.3507638889,2009-01-29,08:25:06
37.412637,110.807471,0,2275,39842.350775463,2009-01-29,08:25:07
37.412623,110.807375,0,2277,39842.350787037,2009-01-29,08:25:08
37.412598,110.80728,0,2279,39842.3507986111,2009-01-29,08:25:09
37.412577,110.807181,0,2281,39842.3508101852,2009-01-29,08:25:10
37.412555,110.807083,0,2283,39842.3508217593,2009-01-29,08:25:11
37.412532,110.806986,0,2285,39842.3508333333,2009-01-29,08:25:12
37.412513,110.806886,0,2287,39842.3508449074,2009-01-29,08:25:13
37.412494,110.806774,0,2286,39842.3508564815,2009-01-29,08:25:14
37.41248,110.806664,0,2283,39842.3508680556,2009-01-29,08:25:15
37.41247,110.806557,0,2285,39842.3508796296,2009-01-29,08:25:16
37.412463,110.806458,0,2287,39842.3508912037,2009-01-29,08:25:17
37.412456,110.806366,0,2287,39842.3509027778,2009-01-29,08:25:18
37.412452,110.806281,0,2287,39842.3509143519,2009-01-29,08:25:19
37.412444,110.8062,0,2290,39842.3509259259,2009-01-29,08:25:20
37.412437,110.806118,0,2292,39842.3509375,2009-01-29,08:25:21
37.412426,110.806034,0,2295,39842.3509490741,2009-01-29,08:25:22
37.412414,110.805948,0,2296,39842.3509606481,2009-01-29,08:25:23
37.412404,110.805863,0,2297,39842.3509722222,2009-01-29,08:25:24
37.412391,110.805773,0,2298,39842.3509837963,2009-01-29,08:25:25
37.412374,110.805676,0,2297,39842.3509953704,2009-01-29,08:25:26
37.412348,110.805571,0,2297,39842.3510069444,2009-01-29,08:25:27
37.412324,110.805462,0,2295,39842.3510185185,2009-01-29,08:25:28
37.412304,110.805351,0,2292,39842.3510300926,2009-01-29,08:25:29
37.412281,110.805236,0,2286,39842.3510416667,2009-01-29,08:25:30
37.412254,110.805114,0,2280,39842.3510532407,2009-01-29,08:25:31
37.412223,110.804989,0,2278,39842.3510648148,2009-01-29,08:25:32
37.412198,110.804869,0,2275,39842.3510763889,2009-01-29,08:25:33
37.41217,110.804752,0,2271,39842.351087963,2009-01-29,08:25:34
37.412142,110.804647,0,2268,39842.351099537,2009-01-29,08:25:35
37.412116,110.804556,0,2268,39842.3511111111,2009-01-29,08:25:36
37.412096,110.804477,0,2268,39842.3511226852,2009-01-29,08:25:37
37.412078,110.804395,0,2265,39842.3511342593,2009-01-29,08:25:38
37.412063,110.804312,0,2262,39842.3511458333,2009-01-29,08:25:39
37.412041,110.804222,0,2259,39842.3511574074,2009-01-29,08:25:40
37.412015,110.804123,0,2253,39842.3511689815,2009-01-29,08:25:41
37.411988,110.804023,0,2248,39842.3511805556,2009-01-29,08:25:42
37.411957,110.803913,0,2245,39842.3511921296,2009-01-29,08:25:43
37.41193,110.803804,0,2244,39842.3512037037,2009-01-29,08:25:44
37.411917,110.803695,0,2243,39842.3512152778,2009-01-29,08:25:45
37.411911,110.803577,0,2239,39842.3512268519,2009-01-29,08:25:46
37.411912,110.803463,0,2237,39842.3512384259,2009-01-29,08:25:47
37.41191,110.803343,0,2234,39842.35125,2009-01-29,08:25:48
37.411911,110.803219,0,2233,39842.3512615741,2009-01-29,08:25:49
37.411907,110.803089,0,2234,39842.3512731481,2009-01-29,08:25:50
37.411903,110.802964,0,2235,39842.3512847222,2009-01-29,08:25:51
37.411901,110.80284,0,2234,39842.3512962963,2009-01-29,08:25:52
37.411907,110.80272,0,2236,39842.3513078704,2009-01-29,08:25:53
37.411911,110.802614,0,2239,39842.3513194444,2009-01-29,08:25:54
37.41191,110.802505,0,2239,39842.3513310185,2009-01-29,08:25:55
37.411903,110.802396,0,2242,39842.3513425926,2009-01-29,08:25:56
37.41189,110.80228,0,2247,39842.3513541667,2009-01-29,08:25:57
37.411884,110.80216,0,2246,39842.3513657407,2009-01-29,08:25:58
37.411885,110.802033,0,2247,39842.3513773148,2009-01-29,08:25:59
37.41188,110.801894,0,2245,39842.3513888889,2009-01-29,08:26:00
37.411876,110.801747,0,2244,39842.351400463,2009-01-29,08:26:01
37.411871,110.801594,0,2243,39842.351412037,2009-01-29,08:26:02
37.411868,110.801434,0,2242,39842.3514236111,2009-01-29,08:26:03
37.411864,110.801261,0,2238,39842.3514351852,2009-01-29,08:26:04
37.411859,110.801088,0,2235,39842.3514467593,2009-01-29,08:26:05
37.411852,110.800908,0,2234,39842.3514583333,2009-01-29,08:26:06
37.411842,110.800725,0,2231,39842.3514699074,2009-01-29,08:26:07
37.411841,110.80055,0,2229,39842.3514814815,2009-01-29,08:26:08
37.411843,110.80037,0,2228,39842.3514930556,2009-01-29,08:26:09
37.411844,110.800189,0,2227,39842.3515046296,2009-01-29,08:26:10
37.411845,110.800005,0,2225,39842.3515162037,2009-01-29,08:26:11
37.411839,110.799819,0,2225,39842.3515277778,2009-01-29,08:26:12
37.411824,110.799631,0,2225,39842.3515393519,2009-01-29,08:26:13
37.411806,110.799445,0,2224,39842.3515509259,2009-01-29,08:26:14
37.411792,110.799257,0,2225,39842.3515625,2009-01-29,08:26:15
37.411769,110.799065,0,2226,39842.3515740741,2009-01-29,08:26:16
37.411738,110.798873,0,2227,39842.3515856481,2009-01-29,08:26:17
37.411692,110.798686,0,2228,39842.3515972222,2009-01-29,08:26:18
37.411639,110.798489,0,2228,39842.3516087963,2009-01-29,08:26:19
37.411591,110.798295,0,2226,39842.3516203704,2009-01-29,08:26:20
37.411545,110.798094,0,2226,39842.3516319444,2009-01-29,08:26:21
37.411497,110.79789,0,2225,39842.3516435185,2009-01-29,08:26:22
37.411444,110.797687,0,2223,39842.3516550926,2009-01-29,08:26:23
37.411389,110.797486,0,2221,39842.3516666667,2009-01-29,08:26:24
37.411331,110.797286,0,2219,39842.3516782407,2009-01-29,08:26:25
37.411267,110.797082,0,2217,39842.3516898148,2009-01-29,08:26:26
37.411208,110.796878,0,2215,39842.3517013889,2009-01-29,08:26:27
37.411149,110.796676,0,2214,39842.351712963,2009-01-29,08:26:28
37.411095,110.79648,0,2212,39842.351724537,2009-01-29,08:26:29
37.411046,110.796289,0,2211,39842.3517361111,2009-01-29,08:26:30
37.410994,110.796096,0,2211,39842.3517476852,2009-01-29,08:26:31
37.410944,110.7959,0,2212,39842.3517592593,2009-01-29,08:26:32
37.410888,110.795711,0,2217,39842.3517708333,2009-01-29,08:26:33
37.410855,110.795514,0,2218,39842.3517824074,2009-01-29,08:26:34
37.41082,110.795315,0,2220,39842.3517939815,2009-01-29,08:26:35
37.410789,110.795116,0,2220,39842.3518055556,2009-01-29,08:26:36
37.410768,110.794914,0,2219,39842.3518171296,2009-01-29,08:26:37
37.410745,110.794716,0,2220,39842.3518287037,2009-01-29,08:26:38
37.410724,110.794515,0,2221,39842.3518402778,2009-01-29,08:26:39
37.410704,110.794316,0,2223,39842.3518518518,2009-01-29,08:26:40
37.410691,110.79412,0,2224,39842.3518634259,2009-01-29,08:26:41
37.410681,110.793933,0,2225,39842.351875,2009-01-29,08:26:42
37.410663,110.793757,0,2226,39842.3518865741,2009-01-29,08:26:43
37.41065,110.793588,0,2226,39842.3518981481,2009-01-29,08:26:44
37.410638,110.793424,0,2227,39842.3519097222,2009-01-29,08:26:45
37.410631,110.793264,0,2229,39842.3519212963,2009-01-29,08:26:46
37.410634,110.793108,0,2229,39842.3519328704,2009-01-29,08:26:47
37.410654,110.792963,0,2234,39842.3519444444,2009-01-29,08:26:48
37.410673,110.792812,0,2236,39842.3519560185,2009-01-29,08:26:49
37.410694,110.792675,0,2241,39842.3519675926,2009-01-29,08:26:50
37.410719,110.79255,0,2247,39842.3519791667,2009-01-29,08:26:51
37.410753,110.792436,0,2251,39842.3519907407,2009-01-29,08:26:52
37.410792,110.792336,0,2255,39842.3520023148,2009-01-29,08:26:53
37.410829,110.792245,0,2257,39842.3520138889,2009-01-29,08:26:54
37.410865,110.79216,0,2259,39842.352025463,2009-01-29,08:26:55
37.410894,110.792074,0,2260,39842.352037037,2009-01-29,08:26:56
37.410919,110.791991,0,2261,39842.3520486111,2009-01-29,08:26:57
37.410943,110.791915,0,2262,39842.3520601852,2009-01-29,08:26:58
37.410959,110.791843,0,2266,39842.3520717593,2009-01-29,08:26:59
37.410987,110.791763,0,2269,39842.3520833333,2009-01-29,08:27:00
37.411014,110.791678,0,2270,39842.3520949074,2009-01-29,08:27:01
37.411041,110.791596,0,2273,39842.3521064815,2009-01-29,08:27:02
37.41107,110.791506,0,2273,39842.3521180556,2009-01-29,08:27:03
37.411097,110.791413,0,2271,39842.3521296296,2009-01-29,08:27:04
37.411126,110.791322,0,2271,39842.3521412037,2009-01-29,08:27:05
37.411157,110.791233,0,2271,39842.3521527778,2009-01-29,08:27:06
37.411194,110.791145,0,2269,39842.3521643518,2009-01-29,08:27:07
37.411219,110.791049,0,2267,39842.3521759259,2009-01-29,08:27:08
37.411248,110.790955,0,2263,39842.3521875,2009-01-29,08:27:09
37.411282,110.790857,0,2258,39842.3521990741,2009-01-29,08:27:10
37.411313,110.790758,0,2253,39842.3522106481,2009-01-29,08:27:11
37.411333,110.790652,0,2249,39842.3522222222,2009-01-29,08:27:12
37.411363,110.790539,0,2246,39842.3522337963,2009-01-29,08:27:13
37.411405,110.790419,0,2243,39842.3522453704,2009-01-29,08:27:14
37.411453,110.790301,0,2240,39842.3522569444,2009-01-29,08:27:15
37.411502,110.790181,0,2238,39842.3522685185,2009-01-29,08:27:16
37.411553,110.790063,0,2237,39842.3522800926,2009-01-29,08:27:17
37.411594,110.78993,0,2235,39842.3522916667,2009-01-29,08:27:18
37.411638,110.789801,0,2234,39842.3523032407,2009-01-29,08:27:19
37.411684,110.789669,0,2235,39842.3523148148,2009-01-29,08:27:20
37.411727,110.78953,0,2234,39842.3523263889,2009-01-29,08:27:21
37.411772,110.789383,0,2230,39842.352337963,2009-01-29,08:27:22
37.411818,110.78924,0,2231,39842.352349537,2009-01-29,08:27:23
37.411865,110.789091,0,2230,39842.3523611111,2009-01-29,08:27:24
37.411918,110.788937,0,2231,39842.3523726852,2009-01-29,08:27:25
37.411977,110.788788,0,2234,39842.3523842593,2009-01-29,08:27:26
37.412036,110.788634,0,2238,39842.3523958333,2009-01-29,08:27:27
37.412092,110.788476,0,2239,39842.3524074074,2009-01-29,08:27:28
37.412157,110.788322,0,2241,39842.3524189815,2009-01-29,08:27:29
37.412218,110.78817,0,2242,39842.3524305556,2009-01-29,08:27:30
37.412276,110.788013,0,2242,39842.3524421296,2009-01-29,08:27:31
37.412334,110.787858,0,2242,39842.3524537037,2009-01-29,08:27:32
37.412399,110.787704,0,2242,39842.3524652778,2009-01-29,08:27:33
37.41246,110.787548,0,2242,39842.3524768518,2009-01-29,08:27:34
37.412522,110.787404,0,2244,39842.3524884259,2009-01-29,08:27:35
37.41258,110.787259,0,2244,39842.3525,2009-01-29,08:27:36
37.412644,110.787135,0,2249,39842.3525115741,2009-01-29,08:27:37
37.412697,110.787005,0,2250,39842.3525231481,2009-01-29,08:27:38
37.412748,110.786885,0,2251,39842.3525347222,2009-01-29,08:27:39
37.412791,110.786772,0,2252,39842.3525462963,2009-01-29,08:27:40
37.412838,110.786668,0,2256,39842.3525578704,2009-01-29,08:27:41
37.412884,110.786574,0,2260,39842.3525694444,2009-01-29,08:27:42
37.412929,110.786482,0,2264,39842.3525810185,2009-01-29,08:27:43
37.412958,110.786385,0,2265,39842.3525925926,2009-01-29,08:27:44
37.412992,110.786296,0,2268,39842.3526041667,2009-01-29,08:27:45
37.413014,110.7862,0,2270,39842.3526157407,2009-01-29,08:27:46
37.413045,110.786106,0,2270,39842.3526273148,2009-01-29,08:27:47
37.413077,110.786008,0,2270,39842.3526388889,2009-01-29,08:27:48
37.413107,110.785909,0,2271,39842.352650463,2009-01-29,08:27:49
37.413147,110.785809,0,2272,39842.352662037,2009-01-29,08:27:50
37.413185,110.785705,0,2271,39842.3526736111,2009-01-29,08:27:51
37.41322,110.785599,0,2271,39842.3526851852,2009-01-29,08:27:52
37.413262,110.7855,0,2272,39842.3526967593,2009-01-29,08:27:53
37.4133,110.785408,0,2273,39842.3527083333,2009-01-29,08:27:54
37.413336,110.785321,0,2275,39842.3527199074,2009-01-29,08:27:55
37.413372,110.785248,0,2278,39842.3527314815,2009-01-29,08:27:56
37.413401,110.785181,0,2279,39842.3527430556,2009-01-29,08:27:57
37.413426,110.785115,0,2282,39842.3527546296,2009-01-29,08:27:58
37.41345,110.785048,0,2283,39842.3527662037,2009-01-29,08:27:59
37.413477,110.784983,0,2283,39842.3527777778,2009-01-29,08:28:00
37.413496,110.784931,0,2285,39842.3527893518,2009-01-29,08:28:01
37.413516,110.784838,0,2282,39842.3528125,2009-01-29,08:28:03
37.413486,110.784775,0,2278,39842.3528472222,2009-01-29,08:28:06
37.413422,110.784767,0,2274,39842.3528935185,2009-01-29,08:28:10
37.413362,110.784766,0,2273,39842.3529166667,2009-01-29,08:28:12
37.413287,110.784767,0,2271,39842.3529398148,2009-01-29,08:28:14
37.413206,110.784761,0,2271,39842.352962963,2009-01-29,08:28:16
37.413153,110.784752,0,2270,39842.352974537,2009-01-29,08:28:17
37.413109,110.784741,0,2271,39842.3529861111,2009-01-29,08:28:18
37.413054,110.784727,0,2271,39842.3529976852,2009-01-29,08:28:19
37.413,110.784709,0,2273,39842.3530092593,2009-01-29,08:28:20
37.412951,110.784688,0,2276,39842.3530208333,2009-01-29,08:28:21
37.412893,110.784684,0,2274,39842.3530324074,2009-01-29,08:28:22
37.412843,110.784688,0,2270,39842.3530439815,2009-01-29,08:28:23
37.412789,110.784691,0,2267,39842.3530555556,2009-01-29,08:28:24
37.412732,110.784688,0,2266,39842.3530671296,2009-01-29,08:28:25
37.412673,110.784681,0,2264,39842.3530787037,2009-01-29,08:28:26
37.412614,110.784678,0,2262,39842.3530902778,2009-01-29,08:28:27
37.412565,110.784695,0,2266,39842.3531018518,2009-01-29,08:28:28
37.412521,110.784716,0,2268,39842.3531134259,2009-01-29,08:28:29
37.41243,110.784776,0,2271,39842.3531365741,2009-01-29,08:28:31
37.412362,110.784806,0,2272,39842.3531481481,2009-01-29,08:28:32
37.412301,110.78483,0,2271,39842.3531597222,2009-01-29,08:28:33
37.412246,110.784845,0,2270,39842.3531712963,2009-01-29,08:28:34
37.412194,110.784848,0,2270,39842.3531828704,2009-01-29,08:28:35
37.412143,110.78484,0,2270,39842.3531944444,2009-01-29,08:28:36
37.412047,110.784789,0,2270,39842.3532175926,2009-01-29,08:28:38
37.411995,110.784748,0,2269,39842.3532291667,2009-01-29,08:28:39
37.411949,110.784705,0,2268,39842.3532407407,2009-01-29,08:28:40
37.411899,110.784659,0,2266,39842.3532523148,2009-01-29,08:28:41
37.411848,110.784614,0,2264,39842.3532638889,2009-01-29,08:28:42
37.411798,110.78457,0,2263,39842.353275463,2009-01-29,08:28:43
37.41175,110.784525,0,2262,39842.353287037,2009-01-29,08:28:44
37.411697,110.784478,0,2259,39842.3532986111,2009-01-29,08:28:45
37.411648,110.784432,0,2256,39842.3533101852,2009-01-29,08:28:46
37.411607,110.78439,0,2253,39842.3533217593,2009-01-29,08:28:47
37.411566,110.78435,0,2250,39842.3533333333,2009-01-29,08:28:48
37.411528,110.784311,0,2249,39842.3533449074,2009-01-29,08:28:49
37.411489,110.784276,0,2248,39842.3533564815,2009-01-29,08:28:50
37.411448,110.784243,0,2247,39842.3533680556,2009-01-29,08:28:51
37.411406,110.78421,0,2246,39842.3533796296,2009-01-29,08:28:52
37.411364,110.784175,0,2245,39842.3533912037,2009-01-29,08:28:53
37.411327,110.784142,0,2244,39842.3534027778,2009-01-29,08:28:54
37.411289,110.784109,0,2243,39842.3534143518,2009-01-29,08:28:55
37.411242,110.78408,0,2244,39842.3534259259,2009-01-29,08:28:56
37.411191,110.784054,0,2244,39842.3534375,2009-01-29,08:28:57
37.411138,110.784026,0,2245,39842.3534490741,2009-01-29,08:28:58
37.411093,110.783993,0,2244,39842.3534606481,2009-01-29,08:28:59
37.41105,110.783958,0,2243,39842.3534722222,2009-01-29,08:29:00
37.411017,110.783916,0,2242,39842.3534837963,2009-01-29,08:29:01
37.41098,110.783868,0,2242,39842.3534953704,2009-01-29,08:29:02
37.41094,110.78382,0,2241,39842.3535069444,2009-01-29,08:29:03
37.4109,110.783771,0,2241,39842.3535185185,2009-01-29,08:29:04
37.410858,110.783721,0,2241,39842.3535300926,2009-01-29,08:29:05
37.410809,110.783681,0,2242,39842.3535416667,2009-01-29,08:29:06
37.410758,110.78365,0,2242,39842.3535532407,2009-01-29,08:29:07
37.410699,110.783629,0,2245,39842.3535648148,2009-01-29,08:29:08
37.410634,110.783611,0,2244,39842.3535763889,2009-01-29,08:29:09
37.410568,110.783598,0,2242,39842.353587963,2009-01-29,08:29:10
37.410491,110.783579,0,2241,39842.353599537,2009-01-29,08:29:11
37.410411,110.783563,0,2241,39842.3536111111,2009-01-29,08:29:12
37.410325,110.783546,0,2240,39842.3536226852,2009-01-29,08:29:13
37.410237,110.783531,0,2239,39842.3536342593,2009-01-29,08:29:14
37.410145,110.783515,0,2238,39842.3536458333,2009-01-29,08:29:15
37.410046,110.783489,0,2238,39842.3536574074,2009-01-29,08:29:16
37.409925,110.783449,0,2238,39842.3536689815,2009-01-29,08:29:17
37.409807,110.78342,0,2239,39842.3536805556,2009-01-29,08:29:18
37.409692,110.783398,0,2238,39842.3536921296,2009-01-29,08:29:19
37.409563,110.783381,0,2238,39842.3537037037,2009-01-29,08:29:20
37.409427,110.783372,0,2238,39842.3537152778,2009-01-29,08:29:21
37.409289,110.783362,0,2238,39842.3537268518,2009-01-29,08:29:22
37.409147,110.783353,0,2239,39842.3537384259,2009-01-29,08:29:23
37.408992,110.78333,0,2239,39842.35375,2009-01-29,08:29:24
37.408837,110.783308,0,2237,39842.3537615741,2009-01-29,08:29:25
37.408682,110.783291,0,2234,39842.3537731481,2009-01-29,08:29:26
37.408517,110.78327,0,2232,39842.3537847222,2009-01-29,08:29:27
37.408346,110.783241,0,2231,39842.3537962963,2009-01-29,08:29:28
37.408176,110.783218,0,2229,39842.3538078704,2009-01-29,08:29:29
37.408002,110.783194,0,2226,39842.3538194444,2009-01-29,08:29:30
37.40783,110.783169,0,2225,39842.3538310185,2009-01-29,08:29:31
37.407657,110.783144,0,2223,39842.3538425926,2009-01-29,08:29:32
37.407474,110.783112,0,2221,39842.3538541667,2009-01-29,08:29:33
37.407285,110.783076,0,2221,39842.3538657407,2009-01-29,08:29:34
37.407097,110.783045,0,2219,39842.3538773148,2009-01-29,08:29:35
37.40691,110.783017,0,2219,39842.3538888889,2009-01-29,08:29:36
37.406725,110.782989,0,2218,39842.353900463,2009-01-29,08:29:37
37.406533,110.782959,0,2218,39842.353912037,2009-01-29,08:29:38
37.406346,110.782931,0,2219,39842.3539236111,2009-01-29,08:29:39
37.406169,110.782903,0,2219,39842.3539351852,2009-01-29,08:29:40
37.405997,110.782876,0,2218,39842.3539467593,2009-01-29,08:29:41
37.405834,110.782851,0,2217,39842.3539583333,2009-01-29,08:29:42
37.405678,110.782826,0,2218,39842.3539699074,2009-01-29,08:29:43
37.40553,110.782807,0,2218,39842.3539814815,2009-01-29,08:29:44
37.405389,110.782793,0,2218,39842.3539930556,2009-01-29,08:29:45
37.405249,110.782772,0,2221,39842.3540046296,2009-01-29,08:29:46
37.405119,110.782762,0,2222,39842.3540162037,2009-01-29,08:29:47
37.404988,110.782754,0,2224,39842.3540277778,2009-01-29,08:29:48
37.404919,110.782758,0,2232,39842.3540393518,2009-01-29,08:29:49
37.404807,110.782755,0,2237,39842.3540509259,2009-01-29,08:29:50
37.404684,110.782759,0,2241,39842.3540625,2009-01-29,08:29:51
37.404556,110.78276,0,2244,39842.3540740741,2009-01-29,08:29:52
37.404424,110.782763,0,2248,39842.3540856481,2009-01-29,08:29:53
37.404286,110.782776,0,2252,39842.3540972222,2009-01-29,08:29:54
37.404155,110.782792,0,2257,39842.3541087963,2009-01-29,08:29:55
37.404027,110.782809,0,2261,39842.3541203704,2009-01-29,08:29:56
37.403889,110.782825,0,2267,39842.3541319444,2009-01-29,08:29:57
37.403753,110.782846,0,2270,39842.3541435185,2009-01-29,08:29:58
37.403625,110.782864,0,2276,39842.3541550926,2009-01-29,08:29:59
37.403482,110.782884,0,2277,39842.3541666667,2009-01-29,08:30:00
37.403342,110.782903,0,2280,39842.3541782407,2009-01-29,08:30:01
37.403208,110.782914,0,2284,39842.3541898148,2009-01-29,08:30:02
37.40308,110.782915,0,2288,39842.3542013889,2009-01-29,08:30:03
37.402954,110.782919,0,2293,39842.354212963,2009-01-29,08:30:04
37.402825,110.782922,0,2296,39842.354224537,2009-01-29,08:30:05
37.4027,110.782923,0,2300,39842.3542361111,2009-01-29,08:30:06
37.402579,110.782927,0,2304,39842.3542476852,2009-01-29,08:30:07
37.40246,110.782935,0,2307,39842.3542592593,2009-01-29,08:30:08
37.402342,110.782939,0,2311,39842.3542708333,2009-01-29,08:30:09
37.402224,110.782947,0,2313,39842.3542824074,2009-01-29,08:30:10
37.402107,110.782958,0,2316,39842.3542939815,2009-01-29,08:30:11
37.401989,110.782966,0,2319,39842.3543055556,2009-01-29,08:30:12
37.401873,110.782982,0,2321,39842.3543171296,2009-01-29,08:30:13
37.401746,110.782992,0,2322,39842.3543287037,2009-01-29,08:30:14
37.40162,110.782998,0,2323,39842.3543402778,2009-01-29,08:30:15
37.401494,110.783004,0,2327,39842.3543518518,2009-01-29,08:30:16
37.401358,110.783013,0,2330,39842.3543634259,2009-01-29,08:30:17
37.401221,110.783022,0,2333,39842.354375,2009-01-29,08:30:18
37.401078,110.783021,0,2338,39842.3543865741,2009-01-29,08:30:19
37.400959,110.783015,0,2342,39842.3543981481,2009-01-29,08:30:20
37.400834,110.783009,0,2347,39842.3544097222,2009-01-29,08:30:21
37.400697,110.783003,0,2350,39842.3544212963,2009-01-29,08:30:22
37.400559,110.782987,0,2354,39842.3544328704,2009-01-29,08:30:23
37.400415,110.78296,0,2359,39842.3544444444,2009-01-29,08:30:24
37.400281,110.782921,0,2365,39842.3544560185,2009-01-29,08:30:25
37.400127,110.782884,0,2370,39842.3544675926,2009-01-29,08:30:26
37.400001,110.782835,0,2375,39842.3544791667,2009-01-29,08:30:27
37.399877,110.782782,0,2380,39842.3544907407,2009-01-29,08:30:28
37.399751,110.782734,0,2385,39842.3545023148,2009-01-29,08:30:29
37.399609,110.782688,0,2391,39842.3545138889,2009-01-29,08:30:30
37.399469,110.78264,0,2396,39842.354525463,2009-01-29,08:30:31
37.399317,110.782595,0,2400,39842.354537037,2009-01-29,08:30:32
37.39917,110.782543,0,2404,39842.3545486111,2009-01-29,08:30:33
37.399024,110.782488,0,2409,39842.3545601852,2009-01-29,08:30:34
37.398905,110.782411,0,2413,39842.3545717593,2009-01-29,08:30:35
37.398792,110.782335,0,2418,39842.3545833333,2009-01-29,08:30:36
37.398677,110.782273,0,2423,39842.3545949074,2009-01-29,08:30:37
37.39855,110.782227,0,2430,39842.3546064815,2009-01-29,08:30:38
37.398429,110.782189,0,2436,39842.3546180556,2009-01-29,08:30:39
37.398321,110.78217,0,2444,39842.3546296296,2009-01-29,08:30:40
37.39822,110.782163,0,2451,39842.3546412037,2009-01-29,08:30:41
37.398111,110.782175,0,2456,39842.3546527778,2009-01-29,08:30:42
37.397967,110.78222,0,2463,39842.3546643518,2009-01-29,08:30:43
37.397806,110.782264,0,2468,39842.3546759259,2009-01-29,08:30:44
37.397638,110.782313,0,2472,39842.3546875,2009-01-29,08:30:45
37.397472,110.782361,0,2477,39842.3546990741,2009-01-29,08:30:46
37.397298,110.782407,0,2480,39842.3547106481,2009-01-29,08:30:47
37.397129,110.782445,0,2483,39842.3547222222,2009-01-29,08:30:48
37.396952,110.78247,0,2484,39842.3547337963,2009-01-29,08:30:49
37.39679,110.782482,0,2485,39842.3547453704,2009-01-29,08:30:50
37.396614,110.782481,0,2484,39842.3547569444,2009-01-29,08:30:51
37.396455,110.782479,0,2484,39842.3547685185,2009-01-29,08:30:52
37.396281,110.782485,0,2485,39842.3547800926,2009-01-29,08:30:53
37.39611,110.78249,0,2487,39842.3547916667,2009-01-29,08:30:54
37.395938,110.782487,0,2489,39842.3548032407,2009-01-29,08:30:55
37.395756,110.782477,0,2491,39842.3548148148,2009-01-29,08:30:56
37.395614,110.782432,0,2493,39842.3548263889,2009-01-29,08:30:57
37.395456,110.782383,0,2495,39842.354837963,2009-01-29,08:30:58
37.395302,110.78232,0,2497,39842.354849537,2009-01-29,08:30:59
37.395154,110.782241,0,2499,39842.3548611111,2009-01-29,08:31:00
37.395009,110.782145,0,2501,39842.3548726852,2009-01-29,08:31:01
37.394878,110.782036,0,2503,39842.3548842593,2009-01-29,08:31:02
37.394749,110.781926,0,2505,39842.3548958333,2009-01-29,08:31:03
37.394638,110.781812,0,2507,39842.3549074074,2009-01-29,08:31:04
37.394562,110.781695,0,2510,39842.3549189815,2009-01-29,08:31:05
37.394478,110.781602,0,2512,39842.3549305556,2009-01-29,08:31:06
37.394293,110.781592,0,2515,39842.3549421296,2009-01-29,08:31:07
37.394099,110.781609,0,2517,39842.3549537037,2009-01-29,08:31:08
37.393919,110.781627,0,2518,39842.3549652778,2009-01-29,08:31:09
37.393759,110.781645,0,2518,39842.3549768519,2009-01-29,08:31:10
37.393608,110.78166,0,2519,39842.3549884259,2009-01-29,08:31:11
37.393476,110.781662,0,2519,39842.355,2009-01-29,08:31:12
37.393332,110.781667,0,2520,39842.3550115741,2009-01-29,08:31:13
37.393186,110.781671,0,2522,39842.3550231481,2009-01-29,08:31:14
37.393032,110.781665,0,2524,39842.3550347222,2009-01-29,08:31:15
37.392877,110.781654,0,2527,39842.3550462963,2009-01-29,08:31:16
37.392721,110.781629,0,2528,39842.3550578704,2009-01-29,08:31:17
37.392573,110.781588,0,2529,39842.3550694444,2009-01-29,08:31:18
37.392432,110.781539,0,2531,39842.3550810185,2009-01-29,08:31:19
37.392291,110.781484,0,2532,39842.3550925926,2009-01-29,08:31:20
37.392152,110.781424,0,2533,39842.3551041667,2009-01-29,08:31:21
37.392009,110.781363,0,2534,39842.3551157407,2009-01-29,08:31:22
37.391868,110.781295,0,2535,39842.3551273148,2009-01-29,08:31:23
37.391725,110.781216,0,2534,39842.3551388889,2009-01-29,08:31:24
37.391594,110.781136,0,2534,39842.355150463,2009-01-29,08:31:25
37.391459,110.781066,0,2536,39842.355162037,2009-01-29,08:31:26
37.391313,110.780997,0,2538,39842.3551736111,2009-01-29,08:31:27
37.391173,110.780923,0,2540,39842.3551851852,2009-01-29,08:31:28
37.391021,110.780854,0,2543,39842.3551967593,2009-01-29,08:31:29
37.390867,110.780784,0,2546,39842.3552083333,2009-01-29,08:31:30
37.390709,110.780721,0,2549,39842.3552199074,2009-01-29,08:31:31
37.390533,110.780657,0,2552,39842.3552314815,2009-01-29,08:31:32
37.39038,110.780583,0,2556,39842.3552430556,2009-01-29,08:31:33
37.390223,110.780494,0,2560,39842.3552546296,2009-01-29,08:31:34
37.390044,110.780433,0,2564,39842.3552662037,2009-01-29,08:31:35
37.389886,110.780365,0,2567,39842.3552777778,2009-01-29,08:31:36
37.389729,110.780293,0,2571,39842.3552893519,2009-01-29,08:31:37
37.389644,110.780167,0,2569,39842.3553009259,2009-01-29,08:31:38
37.389533,110.780057,0,2570,39842.3553125,2009-01-29,08:31:39
37.389389,110.779974,0,2570,39842.3553240741,2009-01-29,08:31:40
37.389246,110.779897,0,2572,39842.3553356482,2009-01-29,08:31:41
37.389108,110.779822,0,2573,39842.3553472222,2009-01-29,08:31:42
37.388968,110.779754,0,2574,39842.3553587963,2009-01-29,08:31:43
37.388845,110.779691,0,2577,39842.3553703704,2009-01-29,08:31:44
37.388762,110.779629,0,2581,39842.3553819444,2009-01-29,08:31:45
37.388671,110.77956,0,2584,39842.3553935185,2009-01-29,08:31:46
37.388584,110.77949,0,2586,39842.3554050926,2009-01-29,08:31:47
37.388483,110.7794,0,2586,39842.3554166667,2009-01-29,08:31:48
37.388386,110.779306,0,2585,39842.3554282407,2009-01-29,08:31:49
37.388281,110.779137,0,2575,39842.3554398148,2009-01-29,08:31:50
37.388198,110.779019,0,2574,39842.3554513889,2009-01-29,08:31:51
37.388122,110.778912,0,2575,39842.355462963,2009-01-29,08:31:52
37.388047,110.778805,0,2576,39842.355474537,2009-01-29,08:31:53
37.387968,110.778703,0,2578,39842.3554861111,2009-01-29,08:31:54
37.387894,110.778604,0,2581,39842.3554976852,2009-01-29,08:31:55
37.387821,110.778507,0,2583,39842.3555092593,2009-01-29,08:31:56
37.387749,110.778415,0,2586,39842.3555208333,2009-01-29,08:31:57
37.38769,110.778316,0,2585,39842.3555324074,2009-01-29,08:31:58
37.387628,110.778223,0,2585,39842.3555439815,2009-01-29,08:31:59
37.387569,110.778132,0,2586,39842.3555555556,2009-01-29,08:32:00
37.38751,110.778047,0,2586,39842.3555671296,2009-01-29,08:32:01
37.387442,110.777969,0,2587,39842.3555787037,2009-01-29,08:32:02
37.387373,110.777896,0,2587,39842.3555902778,2009-01-29,08:32:03
37.387295,110.777821,0,2588,39842.3556018519,2009-01-29,08:32:04
37.387205,110.777748,0,2588,39842.3556134259,2009-01-29,08:32:05
37.387111,110.777673,0,2589,39842.355625,2009-01-29,08:32:06
37.38701,110.777606,0,2590,39842.3556365741,2009-01-29,08:32:07
37.38691,110.777545,0,2589,39842.3556481482,2009-01-29,08:32:08
37.386809,110.77748,0,2589,39842.3556597222,2009-01-29,08:32:09
37.386704,110.777413,0,2589,39842.3556712963,2009-01-29,08:32:10
37.386587,110.77735,0,2589,39842.3556828704,2009-01-29,08:32:11
37.38647,110.777281,0,2590,39842.3556944444,2009-01-29,08:32:12
37.386352,110.77721,0,2591,39842.3557060185,2009-01-29,08:32:13
37.386223,110.777147,0,2591,39842.3557175926,2009-01-29,08:32:14
37.386098,110.777084,0,2592,39842.3557291667,2009-01-29,08:32:15
37.385967,110.77703,0,2593,39842.3557407407,2009-01-29,08:32:16
37.385823,110.777009,0,2591,39842.3557523148,2009-01-29,08:32:17
37.385705,110.776989,0,2591,39842.3557638889,2009-01-29,08:32:18
37.385588,110.776999,0,2593,39842.355775463,2009-01-29,08:32:19
37.385496,110.777047,0,2604,39842.355787037,2009-01-29,08:32:20
37.385393,110.777113,0,2614,39842.3557986111,2009-01-29,08:32:21
37.385272,110.777154,0,2617,39842.3558101852,2009-01-29,08:32:22
37.385141,110.777185,0,2618,39842.3558217593,2009-01-29,08:32:23
37.385022,110.777201,0,2619,39842.3558333333,2009-01-29,08:32:24
37.384895,110.777219,0,2620,39842.3558449074,2009-01-29,08:32:25
37.384748,110.777241,0,2623,39842.3558564815,2009-01-29,08:32:26
37.384609,110.777249,0,2622,39842.3558680556,2009-01-29,08:32:27
37.384471,110.777252,0,2623,39842.3558796296,2009-01-29,08:32:28
37.384336,110.77725,0,2625,39842.3558912037,2009-01-29,08:32:29
37.384193,110.77725,0,2625,39842.3559027778,2009-01-29,08:32:30
37.384048,110.777254,0,2624,39842.3559143519,2009-01-29,08:32:31
37.383898,110.777263,0,2624,39842.3559259259,2009-01-29,08:32:32
37.383746,110.77728,0,2623,39842.3559375,2009-01-29,08:32:33
37.383602,110.777294,0,2624,39842.3559490741,2009-01-29,08:32:34
37.383444,110.777322,0,2623,39842.3559606481,2009-01-29,08:32:35
37.383288,110.777351,0,2623,39842.3559722222,2009-01-29,08:32:36
37.383142,110.777379,0,2624,39842.3559837963,2009-01-29,08:32:37
37.382998,110.777403,0,2625,39842.3559953704,2009-01-29,08:32:38
37.382848,110.777435,0,2624,39842.3560069444,2009-01-29,08:32:39
37.382724,110.777474,0,2624,39842.3560185185,2009-01-29,08:32:40
37.382585,110.777508,0,2625,39842.3560300926,2009-01-29,08:32:41
37.382447,110.777552,0,2625,39842.3560416667,2009-01-29,08:32:42
37.382325,110.777616,0,2626,39842.3560532407,2009-01-29,08:32:43
37.382195,110.777684,0,2626,39842.3560648148,2009-01-29,08:32:44
37.382062,110.777759,0,2627,39842.3560763889,2009-01-29,08:32:45
37.381919,110.777832,0,2628,39842.356087963,2009-01-29,08:32:46
37.381752,110.777899,0,2628,39842.356099537,2009-01-29,08:32:47
37.381639,110.777975,0,2633,39842.3561111111,2009-01-29,08:32:48
37.381479,110.778036,0,2632,39842.3561226852,2009-01-29,08:32:49
37.381312,110.778092,0,2633,39842.3561342593,2009-01-29,08:32:50
37.381156,110.778132,0,2633,39842.3561458333,2009-01-29,08:32:51
37.380997,110.778159,0,2634,39842.3561574074,2009-01-29,08:32:52
37.380839,110.778177,0,2635,39842.3561689815,2009-01-29,08:32:53
37.380674,110.778193,0,2634,39842.3561805556,2009-01-29,08:32:54
37.380516,110.778216,0,2634,39842.3561921296,2009-01-29,08:32:55
37.380361,110.778235,0,2635,39842.3562037037,2009-01-29,08:32:56
37.380211,110.778269,0,2635,39842.3562152778,2009-01-29,08:32:57
37.380074,110.778296,0,2636,39842.3562268519,2009-01-29,08:32:58
37.379924,110.778334,0,2636,39842.3562384259,2009-01-29,08:32:59
37.379771,110.778388,0,2636,39842.35625,2009-01-29,08:33:00
37.379614,110.778441,0,2636,39842.3562615741,2009-01-29,08:33:01
37.379462,110.7785,0,2636,39842.3562731481,2009-01-29,08:33:02
37.379308,110.778557,0,2635,39842.3562847222,2009-01-29,08:33:03
37.379154,110.778601,0,2635,39842.3562962963,2009-01-29,08:33:04
37.379003,110.778629,0,2636,39842.3563078704,2009-01-29,08:33:05
37.378843,110.778645,0,2636,39842.3563194444,2009-01-29,08:33:06
37.378684,110.778652,0,2636,39842.3563310185,2009-01-29,08:33:07
37.378522,110.778651,0,2635,39842.3563425926,2009-01-29,08:33:08
37.378367,110.778641,0,2635,39842.3563541667,2009-01-29,08:33:09
37.378229,110.778611,0,2634,39842.3563657407,2009-01-29,08:33:10
37.378107,110.778573,0,2635,39842.3563773148,2009-01-29,08:33:11
37.377991,110.778528,0,2634,39842.3563888889,2009-01-29,08:33:12
37.37784,110.778492,0,2632,39842.356400463,2009-01-29,08:33:13
37.377674,110.778456,0,2631,39842.356412037,2009-01-29,08:33:14
37.377525,110.778389,0,2629,39842.3564236111,2009-01-29,08:33:15
37.377355,110.778304,0,2628,39842.3564351852,2009-01-29,08:33:16
37.37718,110.778218,0,2628,39842.3564467593,2009-01-29,08:33:17
37.376992,110.778135,0,2627,39842.3564583333,2009-01-29,08:33:18
37.376805,110.778058,0,2626,39842.3564699074,2009-01-29,08:33:19
37.376622,110.777989,0,2625,39842.3564814815,2009-01-29,08:33:20
37.37647,110.777884,0,2624,39842.3564930556,2009-01-29,08:33:21
37.376316,110.77777,0,2623,39842.3565046296,2009-01-29,08:33:22
37.37616,110.777659,0,2623,39842.3565162037,2009-01-29,08:33:23
37.376008,110.777546,0,2622,39842.3565277778,2009-01-29,08:33:24
37.375889,110.777423,0,2621,39842.3565393519,2009-01-29,08:33:25
37.375767,110.7773,0,2620,39842.3565509259,2009-01-29,08:33:26
37.375637,110.777182,0,2620,39842.3565625,2009-01-29,08:33:27
37.375513,110.777062,0,2619,39842.3565740741,2009-01-29,08:33:28
37.375388,110.776944,0,2619,39842.3565856481,2009-01-29,08:33:29
37.375256,110.776835,0,2619,39842.3565972222,2009-01-29,08:33:30
37.375109,110.776757,0,2619,39842.3566087963,2009-01-29,08:33:31
37.375031,110.776654,0,2620,39842.3566203704,2009-01-29,08:33:32
37.374898,110.776605,0,2620,39842.3566319444,2009-01-29,08:33:33
37.374791,110.776566,0,2619,39842.3566435185,2009-01-29,08:33:34
37.374694,110.776555,0,2619,39842.3566550926,2009-01-29,08:33:35
37.374565,110.77661,0,2619,39842.3566666667,2009-01-29,08:33:36
37.374451,110.776619,0,2618,39842.3566782407,2009-01-29,08:33:37
37.374331,110.776635,0,2619,39842.3566898148,2009-01-29,08:33:38
37.374216,110.776651,0,2619,39842.3567013889,2009-01-29,08:33:39
37.37409,110.776676,0,2618,39842.356712963,2009-01-29,08:33:40
37.373945,110.776711,0,2618,39842.356724537,2009-01-29,08:33:41
37.3738,110.776745,0,2616,39842.3567361111,2009-01-29,08:33:42
37.37365,110.776771,0,2615,39842.3567476852,2009-01-29,08:33:43
37.373513,110.776788,0,2613,39842.3567592593,2009-01-29,08:33:44
37.373376,110.776808,0,2613,39842.3567708333,2009-01-29,08:33:45
37.373239,110.776844,0,2614,39842.3567824074,2009-01-29,08:33:46
37.373089,110.776884,0,2616,39842.3567939815,2009-01-29,08:33:47
37.372939,110.776921,0,2618,39842.3568055556,2009-01-29,08:33:48
37.372801,110.77694,0,2619,39842.3568171296,2009-01-29,08:33:49
37.372666,110.776961,0,2621,39842.3568287037,2009-01-29,08:33:50
37.372502,110.776994,0,2623,39842.3568402778,2009-01-29,08:33:51
37.372363,110.777019,0,2624,39842.3568518519,2009-01-29,08:33:52
37.372237,110.777039,0,2627,39842.3568634259,2009-01-29,08:33:53
37.372088,110.777073,0,2629,39842.356875,2009-01-29,08:33:54
37.371938,110.777112,0,2630,39842.3568865741,2009-01-29,08:33:55
37.371811,110.777147,0,2630,39842.3568981481,2009-01-29,08:33:56
37.371665,110.777204,0,2630,39842.3569097222,2009-01-29,08:33:57
37.371543,110.77725,0,2630,39842.3569212963,2009-01-29,08:33:58
37.371382,110.777343,0,2632,39842.3569328704,2009-01-29,08:33:59
37.371211,110.777554,0,2643,39842.3569444444,2009-01-29,08:34:00
37.371055,110.777712,0,2650,39842.3569560185,2009-01-29,08:34:01
37.370942,110.77783,0,2651,39842.3569675926,2009-01-29,08:34:02
37.370823,110.777981,0,2656,39842.3569791667,2009-01-29,08:34:03
37.370699,110.77813,0,2657,39842.3569907407,2009-01-29,08:34:04
37.370568,110.778259,0,2662,39842.3570023148,2009-01-29,08:34:05
37.370442,110.778384,0,2667,39842.3570138889,2009-01-29,08:34:06
37.37034,110.778533,0,2676,39842.357025463,2009-01-29,08:34:07
37.370224,110.778681,0,2679,39842.357037037,2009-01-29,08:34:08
37.370091,110.778825,0,2682,39842.3570486111,2009-01-29,08:34:09
37.369952,110.778967,0,2683,39842.3570601852,2009-01-29,08:34:10
37.369801,110.779099,0,2684,39842.3570717593,2009-01-29,08:34:11
37.369646,110.779231,0,2684,39842.3570833333,2009-01-29,08:34:12
37.369482,110.779357,0,2685,39842.3570949074,2009-01-29,08:34:13
37.369318,110.779474,0,2686,39842.3571064815,2009-01-29,08:34:14
37.369153,110.77959,0,2687,39842.3571180556,2009-01-29,08:34:15
37.36899,110.779699,0,2689,39842.3571296296,2009-01-29,08:34:16
37.368834,110.779799,0,2692,39842.3571412037,2009-01-29,08:34:17
37.368685,110.779895,0,2694,39842.3571527778,2009-01-29,08:34:18
37.368546,110.779995,0,2697,39842.3571643519,2009-01-29,08:34:19
37.3684,110.780102,0,2701,39842.3571759259,2009-01-29,08:34:20
37.368256,110.78021,0,2704,39842.3571875,2009-01-29,08:34:21
37.368113,110.780316,0,2705,39842.3571990741,2009-01-29,08:34:22
37.367971,110.780418,0,2707,39842.3572106481,2009-01-29,08:34:23
37.367831,110.780515,0,2709,39842.3572222222,2009-01-29,08:34:24
37.367703,110.7806,0,2712,39842.3572337963,2009-01-29,08:34:25
37.367558,110.780675,0,2714,39842.3572453704,2009-01-29,08:34:26
37.36741,110.78074,0,2716,39842.3572569444,2009-01-29,08:34:27
37.367278,110.780778,0,2718,39842.3572685185,2009-01-29,08:34:28
37.367139,110.780809,0,2720,39842.3572800926,2009-01-29,08:34:29
37.366999,110.780821,0,2723,39842.3572916667,2009-01-29,08:34:30
37.366872,110.780819,0,2725,39842.3573032407,2009-01-29,08:34:31
37.366756,110.780804,0,2726,39842.3573148148,2009-01-29,08:34:32
37.366668,110.780773,0,2728,39842.3573263889,2009-01-29,08:34:33
37.366584,110.780748,0,2731,39842.357337963,2009-01-29,08:34:34
37.366507,110.780728,0,2732,39842.357349537,2009-01-29,08:34:35
37.366427,110.780716,0,2733,39842.3573611111,2009-01-29,08:34:36
37.36635,110.780708,0,2735,39842.3573726852,2009-01-29,08:34:37
37.366273,110.780702,0,2736,39842.3573842593,2009-01-29,08:34:38
37.366198,110.7807,0,2737,39842.3573958333,2009-01-29,08:34:39
37.366123,110.780701,0,2738,39842.3574074074,2009-01-29,08:34:40
37.364256,110.779324,0,2708,39842.3576157407,2009-01-29,08:34:58
37.364086,110.779387,0,2822,39842.3576273148,2009-01-29,08:34:59
37.363957,110.779337,0,2775,39842.3576388889,2009-01-29,08:35:00
37.363849,110.77917,0,2790,39842.357650463,2009-01-29,08:35:01
37.363735,110.779036,0,2797,39842.357662037,2009-01-29,08:35:02
37.363601,110.778941,0,2787,39842.3576736111,2009-01-29,08:35:03
37.363492,110.778878,0,2765,39842.3576851852,2009-01-29,08:35:04
37.363382,110.778784,0,2750,39842.3576967593,2009-01-29,08:35:05
37.363254,110.778641,0,2753,39842.3577083333,2009-01-29,08:35:06
37.363122,110.778505,0,2743,39842.3577199074,2009-01-29,08:35:07
37.362988,110.778364,0,2733,39842.3577314815,2009-01-29,08:35:08
37.36285,110.778196,0,2728,39842.3577430556,2009-01-29,08:35:09
37.362702,110.77805,0,2720,39842.3577546296,2009-01-29,08:35:10
37.362576,110.777914,0,2718,39842.3577662037,2009-01-29,08:35:11
37.362454,110.777784,0,2718,39842.3577777778,2009-01-29,08:35:12
37.362338,110.777661,0,2720,39842.3577893519,2009-01-29,08:35:13
37.362227,110.777533,0,2723,39842.3578009259,2009-01-29,08:35:14
37.362118,110.777412,0,2724,39842.3578125,2009-01-29,08:35:15
37.362006,110.777299,0,2722,39842.3578240741,2009-01-29,08:35:16
37.361889,110.777197,0,2718,39842.3578356481,2009-01-29,08:35:17
37.361762,110.777121,0,2717,39842.3578472222,2009-01-29,08:35:18
37.361625,110.777081,0,2714,39842.3578587963,2009-01-29,08:35:19
37.361489,110.77706,0,2712,39842.3578703704,2009-01-29,08:35:20
37.361346,110.777056,0,2708,39842.3578819444,2009-01-29,08:35:21
37.361201,110.777074,0,2698,39842.3578935185,2009-01-29,08:35:22
37.361041,110.777076,0,2694,39842.3579050926,2009-01-29,08:35:23
37.360917,110.777076,0,2692,39842.3579166667,2009-01-29,08:35:24
37.360772,110.777072,0,2689,39842.3579282407,2009-01-29,08:35:25
37.360622,110.777076,0,2687,39842.3579398148,2009-01-29,08:35:26
37.360467,110.777094,0,2687,39842.3579513889,2009-01-29,08:35:27
37.360314,110.777099,0,2682,39842.357962963,2009-01-29,08:35:28
37.360165,110.777097,0,2677,39842.357974537,2009-01-29,08:35:29
37.360054,110.777064,0,2675,39842.3579861111,2009-01-29,08:35:30
37.359956,110.777007,0,2672,39842.3579976852,2009-01-29,08:35:31
37.359841,110.776932,0,2670,39842.3580092593,2009-01-29,08:35:32
37.35972,110.776829,0,2669,39842.3580208333,2009-01-29,08:35:33
37.359634,110.776664,0,2673,39842.3580324074,2009-01-29,08:35:34
37.35952,110.776524,0,2675,39842.3580439815,2009-01-29,08:35:35
37.359408,110.776371,0,2680,39842.3580555556,2009-01-29,08:35:36
37.359263,110.776249,0,2680,39842.3580671296,2009-01-29,08:35:37
37.35913,110.776107,0,2681,39842.3580787037,2009-01-29,08:35:38
37.358959,110.775999,0,2679,39842.3580902778,2009-01-29,08:35:39
37.358824,110.775857,0,2681,39842.3581018519,2009-01-29,08:35:40
37.358695,110.77571,0,2680,39842.3581134259,2009-01-29,08:35:41
37.358563,110.775565,0,2680,39842.358125,2009-01-29,08:35:42
37.358431,110.775422,0,2677,39842.3581365741,2009-01-29,08:35:43
37.358281,110.775294,0,2674,39842.3581481481,2009-01-29,08:35:44
37.358117,110.775186,0,2673,39842.3581597222,2009-01-29,08:35:45
37.357974,110.775054,0,2670,39842.3581712963,2009-01-29,08:35:46
37.357828,110.774925,0,2664,39842.3581828704,2009-01-29,08:35:47
37.357681,110.774798,0,2661,39842.3581944444,2009-01-29,08:35:48
37.357535,110.774675,0,2659,39842.3582060185,2009-01-29,08:35:49
37.357415,110.774546,0,2657,39842.3582175926,2009-01-29,08:35:50
37.357327,110.774403,0,2656,39842.3582291667,2009-01-29,08:35:51
37.35718,110.774315,0,2652,39842.3582407407,2009-01-29,08:35:52
37.357038,110.774235,0,2647,39842.3582523148,2009-01-29,08:35:53
37.356887,110.774183,0,2642,39842.3582638889,2009-01-29,08:35:54
37.356745,110.77415,0,2637,39842.358275463,2009-01-29,08:35:55
37.35661,110.774125,0,2632,39842.358287037,2009-01-29,08:35:56
37.356468,110.774107,0,2626,39842.3582986111,2009-01-29,08:35:57
37.356323,110.77408,0,2620,39842.3583101852,2009-01-29,08:35:58
37.356173,110.774057,0,2616,39842.3583217593,2009-01-29,08:35:59
37.356012,110.77404,0,2614,39842.3583333333,2009-01-29,08:36:00
37.355855,110.774024,0,2616,39842.3583449074,2009-01-29,08:36:01
37.355702,110.773987,0,2613,39842.3583564815,2009-01-29,08:36:02
37.355547,110.773935,0,2610,39842.3583680556,2009-01-29,08:36:03
37.355403,110.773866,0,2607,39842.3583796296,2009-01-29,08:36:04
37.355243,110.773815,0,2603,39842.3583912037,2009-01-29,08:36:05
37.355106,110.77375,0,2601,39842.3584027778,2009-01-29,08:36:06
37.354969,110.773685,0,2597,39842.3584143519,2009-01-29,08:36:07
37.35484,110.773616,0,2593,39842.3584259259,2009-01-29,08:36:08
37.354738,110.77353,0,2589,39842.3584375,2009-01-29,08:36:09
37.354615,110.773457,0,2586,39842.3584490741,2009-01-29,08:36:10
37.354498,110.773371,0,2583,39842.3584606481,2009-01-29,08:36:11
37.354395,110.773261,0,2581,39842.3584722222,2009-01-29,08:36:12
37.354313,110.773125,0,2578,39842.3584837963,2009-01-29,08:36:13
37.354237,110.772976,0,2578,39842.3584953704,2009-01-29,08:36:14
37.354161,110.772828,0,2579,39842.3585069444,2009-01-29,08:36:15
37.354058,110.772704,0,2582,39842.3585185185,2009-01-29,08:36:16
37.353965,110.772567,0,2586,39842.3585300926,2009-01-29,08:36:17
37.353867,110.77243,0,2591,39842.3585416667,2009-01-29,08:36:18
37.353801,110.772272,0,2593,39842.3585532407,2009-01-29,08:36:19
37.353784,110.772079,0,2596,39842.3585648148,2009-01-29,08:36:20
37.353732,110.771921,0,2598,39842.3585763889,2009-01-29,08:36:21
37.353701,110.771758,0,2600,39842.358587963,2009-01-29,08:36:22
37.353665,110.771615,0,2599,39842.358599537,2009-01-29,08:36:23
37.353662,110.771465,0,2600,39842.3586111111,2009-01-29,08:36:24
37.353695,110.7713,0,2600,39842.3586226852,2009-01-29,08:36:25
37.353739,110.771147,0,2603,39842.3586342593,2009-01-29,08:36:26
37.353784,110.77101,0,2606,39842.3586458333,2009-01-29,08:36:27
37.35384,110.770892,0,2607,39842.3586574074,2009-01-29,08:36:28
37.35392,110.770796,0,2609,39842.3586689815,2009-01-29,08:36:29
37.354046,110.770728,0,2618,39842.3586805556,2009-01-29,08:36:30
37.354219,110.770702,0,2634,39842.3586921296,2009-01-29,08:36:31
37.354424,110.770694,0,2650,39842.3587037037,2009-01-29,08:36:32
37.354575,110.770651,0,2655,39842.3587152778,2009-01-29,08:36:33
37.354724,110.770607,0,2658,39842.3587268519,2009-01-29,08:36:34
37.354891,110.770563,0,2662,39842.3587384259,2009-01-29,08:36:35
37.35506,110.770518,0,2667,39842.35875,2009-01-29,08:36:36
37.355212,110.770464,0,2670,39842.3587615741,2009-01-29,08:36:37
37.355352,110.770407,0,2671,39842.3587731481,2009-01-29,08:36:38
37.355505,110.770345,0,2672,39842.3587847222,2009-01-29,08:36:39
37.355662,110.77029,0,2674,39842.3587962963,2009-01-29,08:36:40
37.355815,110.770228,0,2676,39842.3588078704,2009-01-29,08:36:41
37.355973,110.770178,0,2679,39842.3588194444,2009-01-29,08:36:42
37.356138,110.77014,0,2683,39842.3588310185,2009-01-29,08:36:43
37.356294,110.770091,0,2685,39842.3588425926,2009-01-29,08:36:44
37.356452,110.77004,0,2688,39842.3588541667,2009-01-29,08:36:45
37.35661,110.769989,0,2691,39842.3588657407,2009-01-29,08:36:46
37.356773,110.769944,0,2694,39842.3588773148,2009-01-29,08:36:47
37.356922,110.769895,0,2696,39842.3588888889,2009-01-29,08:36:48
37.357076,110.769838,0,2698,39842.358900463,2009-01-29,08:36:49
37.357217,110.769767,0,2700,39842.358912037,2009-01-29,08:36:50
37.357353,110.769692,0,2702,39842.3589236111,2009-01-29,08:36:51
37.35748,110.769597,0,2704,39842.3589351852,2009-01-29,08:36:52
37.357609,110.769489,0,2706,39842.3589467593,2009-01-29,08:36:53
37.357729,110.769374,0,2708,39842.3589583333,2009-01-29,08:36:54
37.357852,110.769239,0,2712,39842.3589699074,2009-01-29,08:36:55
37.35797,110.769112,0,2713,39842.3589814815,2009-01-29,08:36:56
37.358089,110.768979,0,2716,39842.3589930556,2009-01-29,08:36:57
37.358204,110.76885,0,2718,39842.3590046296,2009-01-29,08:36:58
37.358303,110.768735,0,2719,39842.3590162037,2009-01-29,08:36:59
37.358392,110.768634,0,2718,39842.3590277778,2009-01-29,08:37:00
37.358477,110.768548,0,2716,39842.3590393519,2009-01-29,08:37:01
37.35856,110.768464,0,2715,39842.3590509259,2009-01-29,08:37:02
37.358646,110.768377,0,2714,39842.3590625,2009-01-29,08:37:03
37.358738,110.768285,0,2713,39842.3590740741,2009-01-29,08:37:04
37.358823,110.768196,0,2713,39842.3590856481,2009-01-29,08:37:05
37.358907,110.768106,0,2713,39842.3590972222,2009-01-29,08:37:06
37.359222,110.766747,0,2663,39842.3593518519,2009-01-29,08:37:28
37.36077,110.765541,0,2663,39842.359375,2009-01-29,08:37:30
37.360885,110.765419,0,2669,39842.3593865741,2009-01-29,08:37:31
37.361034,110.76534,0,2639,39842.3593981481,2009-01-29,08:37:32
37.361245,110.765146,0,2656,39842.3594097222,2009-01-29,08:37:33
37.361425,110.765004,0,2675,39842.3594212963,2009-01-29,08:37:34
37.361577,110.764873,0,2687,39842.3594328704,2009-01-29,08:37:35
37.361721,110.764756,0,2695,39842.3594444444,2009-01-29,08:37:36
37.361853,110.764656,0,2687,39842.3594560185,2009-01-29,08:37:37
37.361984,110.764557,0,2680,39842.3594675926,2009-01-29,08:37:38
37.362113,110.764464,0,2672,39842.3594791667,2009-01-29,08:37:39
37.362244,110.764331,0,2679,39842.3594907407,2009-01-29,08:37:40
37.362366,110.764254,0,2664,39842.3595023148,2009-01-29,08:37:41
37.362481,110.764151,0,2661,39842.3595138889,2009-01-29,08:37:42
37.362597,110.764024,0,2665,39842.359525463,2009-01-29,08:37:43
37.362705,110.763914,0,2660,39842.359537037,2009-01-29,08:37:44
37.362802,110.76378,0,2658,39842.3595486111,2009-01-29,08:37:45
37.362886,110.763646,0,2653,39842.3595601852,2009-01-29,08:37:46
37.362959,110.7635,0,2649,39842.3595717593,2009-01-29,08:37:47
37.363031,110.763354,0,2644,39842.3595833333,2009-01-29,08:37:48
37.363097,110.763207,0,2640,39842.3595949074,2009-01-29,08:37:49
37.363143,110.763049,0,2635,39842.3596064815,2009-01-29,08:37:50
37.363173,110.762882,0,2631,39842.3596180556,2009-01-29,08:37:51
37.363181,110.762703,0,2627,39842.3596296296,2009-01-29,08:37:52
37.363185,110.762514,0,2623,39842.3596412037,2009-01-29,08:37:53
37.363176,110.762327,0,2620,39842.3596527778,2009-01-29,08:37:54
37.36317,110.762126,0,2616,39842.3596643518,2009-01-29,08:37:55
37.36314,110.761934,0,2613,39842.3596759259,2009-01-29,08:37:56
37.36312,110.761718,0,2610,39842.3596875,2009-01-29,08:37:57
37.363078,110.761506,0,2607,39842.3596990741,2009-01-29,08:37:58
37.363032,110.761286,0,2604,39842.3597106481,2009-01-29,08:37:59
37.362983,110.761068,0,2601,39842.3597222222,2009-01-29,08:38:00
37.362943,110.760844,0,2599,39842.3597337963,2009-01-29,08:38:01
37.362907,110.760623,0,2598,39842.3597453704,2009-01-29,08:38:02
37.362856,110.760416,0,2595,39842.3597569444,2009-01-29,08:38:03
37.362806,110.760218,0,2591,39842.3597685185,2009-01-29,08:38:04
37.362752,110.760025,0,2585,39842.3597800926,2009-01-29,08:38:05
37.362687,110.759844,0,2579,39842.3597916667,2009-01-29,08:38:06
37.362586,110.759665,0,2575,39842.3598032407,2009-01-29,08:38:07
37.362459,110.75951,0,2570,39842.3598148148,2009-01-29,08:38:08
37.362329,110.759376,0,2565,39842.3598263889,2009-01-29,08:38:09
37.362179,110.759251,0,2559,39842.359837963,2009-01-29,08:38:10
37.362046,110.759107,0,2554,39842.359849537,2009-01-29,08:38:11
37.361905,110.758966,0,2549,39842.3598611111,2009-01-29,08:38:12
37.361771,110.758813,0,2543,39842.3598726852,2009-01-29,08:38:13
37.361635,110.758651,0,2537,39842.3598842593,2009-01-29,08:38:14
37.361503,110.758491,0,2532,39842.3598958333,2009-01-29,08:38:15
37.361369,110.75833,0,2526,39842.3599074074,2009-01-29,08:38:16
37.361231,110.758169,0,2520,39842.3599189815,2009-01-29,08:38:17
37.361097,110.758006,0,2514,39842.3599305556,2009-01-29,08:38:18
37.360969,110.757846,0,2509,39842.3599421296,2009-01-29,08:38:19
37.360843,110.757686,0,2504,39842.3599537037,2009-01-29,08:38:20
37.360729,110.757518,0,2499,39842.3599652778,2009-01-29,08:38:21
37.360601,110.757352,0,2496,39842.3599768518,2009-01-29,08:38:22
37.360484,110.757185,0,2492,39842.3599884259,2009-01-29,08:38:23
37.360368,110.757011,0,2489,39842.36,2009-01-29,08:38:24
37.360247,110.75684,0,2486,39842.3600115741,2009-01-29,08:38:25
37.360126,110.756672,0,2483,39842.3600231481,2009-01-29,08:38:26
37.36,110.756506,0,2480,39842.3600347222,2009-01-29,08:38:27
37.359839,110.75635,0,2474,39842.3600462963,2009-01-29,08:38:28
37.359728,110.756193,0,2470,39842.3600578704,2009-01-29,08:38:29
37.359613,110.756038,0,2466,39842.3600694444,2009-01-29,08:38:30
37.359483,110.75588,0,2461,39842.3600810185,2009-01-29,08:38:31
37.359367,110.75573,0,2455,39842.3600925926,2009-01-29,08:38:32
37.359253,110.755569,0,2450,39842.3601041667,2009-01-29,08:38:33
37.359172,110.755411,0,2445,39842.3601157407,2009-01-29,08:38:34
37.359098,110.755248,0,2440,39842.3601273148,2009-01-29,08:38:35
37.359024,110.755089,0,2434,39842.3601388889,2009-01-29,08:38:36
37.358953,110.754929,0,2429,39842.360150463,2009-01-29,08:38:37
37.35888,110.754767,0,2425,39842.360162037,2009-01-29,08:38:38
37.358806,110.754606,0,2420,39842.3601736111,2009-01-29,08:38:39
37.358734,110.754444,0,2416,39842.3601851852,2009-01-29,08:38:40
37.358657,110.754285,0,2411,39842.3601967593,2009-01-29,08:38:41
37.358565,110.754136,0,2407,39842.3602083333,2009-01-29,08:38:42
37.35848,110.753976,0,2403,39842.3602199074,2009-01-29,08:38:43
37.358374,110.753835,0,2400,39842.3602314815,2009-01-29,08:38:44
37.358272,110.753701,0,2396,39842.3602430556,2009-01-29,08:38:45
37.358158,110.753547,0,2392,39842.3602546296,2009-01-29,08:38:46
37.358045,110.75339,0,2387,39842.3602662037,2009-01-29,08:38:47
37.357941,110.75322,0,2381,39842.3602777778,2009-01-29,08:38:48
37.35784,110.753064,0,2375,39842.3602893518,2009-01-29,08:38:49
37.357739,110.752909,0,2370,39842.3603009259,2009-01-29,08:38:50
37.357663,110.752761,0,2364,39842.3603125,2009-01-29,08:38:51
37.357596,110.752607,0,2358,39842.3603240741,2009-01-29,08:38:52
37.357534,110.752446,0,2353,39842.3603356481,2009-01-29,08:38:53
37.357475,110.752282,0,2347,39842.3603472222,2009-01-29,08:38:54
37.357445,110.75212,0,2341,39842.3603587963,2009-01-29,08:38:55
37.357396,110.751961,0,2335,39842.3603703704,2009-01-29,08:38:56
37.357332,110.751806,0,2329,39842.3603819444,2009-01-29,08:38:57
37.357264,110.751656,0,2323,39842.3603935185,2009-01-29,08:38:58
37.357194,110.751508,0,2317,39842.3604050926,2009-01-29,08:38:59
37.357116,110.751362,0,2311,39842.3604166667,2009-01-29,08:39:00
37.357027,110.75121,0,2305,39842.3604282407,2009-01-29,08:39:01
37.356934,110.751059,0,2299,39842.3604398148,2009-01-29,08:39:02
37.356843,110.750909,0,2294,39842.3604513889,2009-01-29,08:39:03
37.356751,110.750759,0,2288,39842.360462963,2009-01-29,08:39:04
37.356656,110.750609,0,2283,39842.360474537,2009-01-29,08:39:05
37.356563,110.750464,0,2278,39842.3604861111,2009-01-29,08:39:06
37.356466,110.750319,0,2274,39842.3604976852,2009-01-29,08:39:07
37.356375,110.75018,0,2270,39842.3605092593,2009-01-29,08:39:08
37.356286,110.750046,0,2265,39842.3605208333,2009-01-29,08:39:09
37.3562,110.749915,0,2261,39842.3605324074,2009-01-29,08:39:10
37.356119,110.749792,0,2258,39842.3605439815,2009-01-29,08:39:11
37.356041,110.749675,0,2254,39842.3605555556,2009-01-29,08:39:12
37.355968,110.749556,0,2251,39842.3605671296,2009-01-29,08:39:13
37.355909,110.749445,0,2248,39842.3605787037,2009-01-29,08:39:14
37.355855,110.749324,0,2245,39842.3605902778,2009-01-29,08:39:15
37.355794,110.749174,0,2242,39842.3606018518,2009-01-29,08:39:16
37.355736,110.749026,0,2239,39842.3606134259,2009-01-29,08:39:17
37.353387,110.742946,0,2269,39842.3612615741,2009-01-29,08:40:13
37.353705,110.743013,0,2324,39842.3612731481,2009-01-29,08:40:14
37.353624,110.742984,0,2322,39842.3612847222,2009-01-29,08:40:15
37.35356,110.742887,0,2328,39842.3613078704,2009-01-29,08:40:17
37.353525,110.742844,0,2330,39842.3613194444,2009-01-29,08:40:18
37.353476,110.742788,0,2325,39842.3613310185,2009-01-29,08:40:19
37.35343,110.742735,0,2325,39842.3613425926,2009-01-29,08:40:20
37.353375,110.742683,0,2329,39842.3613541667,2009-01-29,08:40:21
37.353322,110.742624,0,2329,39842.3613657407,2009-01-29,08:40:22
37.353271,110.74257,0,2327,39842.3613773148,2009-01-29,08:40:23
37.35322,110.742508,0,2331,39842.3613888889,2009-01-29,08:40:24
37.353166,110.742437,0,2329,39842.361400463,2009-01-29,08:40:25
37.353119,110.742363,0,2326,39842.361412037,2009-01-29,08:40:26
37.353073,110.742283,0,2324,39842.3614236111,2009-01-29,08:40:27
37.353027,110.742197,0,2322,39842.3614351852,2009-01-29,08:40:28
37.352992,110.742102,0,2322,39842.3614467593,2009-01-29,08:40:29
37.352967,110.741999,0,2324,39842.3614583333,2009-01-29,08:40:30
37.352948,110.741895,0,2323,39842.3614699074,2009-01-29,08:40:31
37.352933,110.741789,0,2321,39842.3614814815,2009-01-29,08:40:32
37.352923,110.741678,0,2320,39842.3614930556,2009-01-29,08:40:33
37.352915,110.741567,0,2318,39842.3615046296,2009-01-29,08:40:34
37.352897,110.74145,0,2316,39842.3615162037,2009-01-29,08:40:35
37.352879,110.741334,0,2315,39842.3615277778,2009-01-29,08:40:36
37.352857,110.741216,0,2314,39842.3615393518,2009-01-29,08:40:37
37.352829,110.741092,0,2315,39842.3615509259,2009-01-29,08:40:38
37.352791,110.740966,0,2317,39842.3615625,2009-01-29,08:40:39
37.352757,110.740846,0,2318,39842.3615740741,2009-01-29,08:40:40
37.35274,110.740717,0,2317,39842.3615856481,2009-01-29,08:40:41
37.352691,110.740617,0,2317,39842.3615972222,2009-01-29,08:40:42
37.352636,110.740522,0,2314,39842.3616087963,2009-01-29,08:40:43
37.352554,110.740438,0,2315,39842.3616203704,2009-01-29,08:40:44
37.352472,110.740358,0,2317,39842.3616319444,2009-01-29,08:40:45
37.352403,110.740273,0,2316,39842.3616435185,2009-01-29,08:40:46
37.352329,110.740188,0,2316,39842.3616550926,2009-01-29,08:40:47
37.352255,110.740104,0,2313,39842.3616666667,2009-01-29,08:40:48
37.352187,110.740015,0,2312,39842.3616782407,2009-01-29,08:40:49
37.352121,110.739928,0,2310,39842.3616898148,2009-01-29,08:40:50
37.352052,110.739845,0,2308,39842.3617013889,2009-01-29,08:40:51
37.351985,110.739765,0,2307,39842.361712963,2009-01-29,08:40:52
37.351929,110.739681,0,2305,39842.361724537,2009-01-29,08:40:53
37.35188,110.739597,0,2304,39842.3617361111,2009-01-29,08:40:54
37.351833,110.739511,0,2303,39842.3617476852,2009-01-29,08:40:55
37.351785,110.739417,0,2302,39842.3617592593,2009-01-29,08:40:56
37.351745,110.739325,0,2302,39842.3617708333,2009-01-29,08:40:57
37.351707,110.739229,0,2300,39842.3617824074,2009-01-29,08:40:58
37.351678,110.73913,0,2300,39842.3617939815,2009-01-29,08:40:59
37.351653,110.739033,0,2299,39842.3618055556,2009-01-29,08:41:00
37.351632,110.738932,0,2297,39842.3618171296,2009-01-29,08:41:01
37.351615,110.73883,0,2296,39842.3618287037,2009-01-29,08:41:02
37.351609,110.738722,0,2295,39842.3618402778,2009-01-29,08:41:03
37.351602,110.738613,0,2293,39842.3618518518,2009-01-29,08:41:04
37.351595,110.738504,0,2292,39842.3618634259,2009-01-29,08:41:05
37.351587,110.7384,0,2292,39842.361875,2009-01-29,08:41:06
37.351575,110.738303,0,2292,39842.3618865741,2009-01-29,08:41:07
37.351564,110.738224,0,2292,39842.3618981481,2009-01-29,08:41:08
37.351543,110.738135,0,2292,39842.3619097222,2009-01-29,08:41:09
37.351502,110.738057,0,2291,39842.3619212963,2009-01-29,08:41:10
37.35145,110.737981,0,2291,39842.3619328704,2009-01-29,08:41:11
37.351392,110.737908,0,2292,39842.3619444444,2009-01-29,08:41:12
37.351327,110.737836,0,2293,39842.3619560185,2009-01-29,08:41:13
37.351238,110.737779,0,2292,39842.3619675926,2009-01-29,08:41:14
37.351157,110.737718,0,2290,39842.3619791667,2009-01-29,08:41:15
37.351071,110.737657,0,2287,39842.3619907407,2009-01-29,08:41:16
37.350993,110.737596,0,2286,39842.3620023148,2009-01-29,08:41:17
37.350916,110.737545,0,2290,39842.3620138889,2009-01-29,08:41:18
37.350843,110.73749,0,2291,39842.362025463,2009-01-29,08:41:19
37.350782,110.737428,0,2291,39842.362037037,2009-01-29,08:41:20
37.350704,110.737374,0,2292,39842.3620486111,2009-01-29,08:41:21
37.350632,110.73732,0,2292,39842.3620601852,2009-01-29,08:41:22
37.350562,110.737269,0,2292,39842.3620717593,2009-01-29,08:41:23
37.350492,110.73722,0,2293,39842.3620833333,2009-01-29,08:41:24
37.350422,110.737173,0,2291,39842.3620949074,2009-01-29,08:41:25
37.350349,110.737133,0,2291,39842.3621064815,2009-01-29,08:41:26
37.350281,110.737094,0,2293,39842.3621180556,2009-01-29,08:41:27
37.350214,110.737057,0,2296,39842.3621296296,2009-01-29,08:41:28
37.350144,110.737021,0,2298,39842.3621412037,2009-01-29,08:41:29
37.35009,110.736983,0,2300,39842.3621527778,2009-01-29,08:41:30
37.35005,110.736938,0,2300,39842.3621643518,2009-01-29,08:41:31
37.349997,110.736907,0,2302,39842.3621759259,2009-01-29,08:41:32
37.349946,110.736877,0,2304,39842.3621875,2009-01-29,08:41:33
37.349899,110.736848,0,2306,39842.3621990741,2009-01-29,08:41:34
37.349833,110.736787,0,2308,39842.3622222222,2009-01-29,08:41:36
37.349773,110.736728,0,2308,39842.3622453704,2009-01-29,08:41:38
37.349713,110.736679,0,2309,39842.3622685185,2009-01-29,08:41:40
37.349664,110.736647,0,2308,39842.3622916667,2009-01-29,08:41:42
37.349604,110.736619,0,2306,39842.3623263889,2009-01-29,08:41:45
37.349547,110.736622,0,2303,39842.3623726852,2009-01-29,08:41:49
37.349512,110.736648,0,2295,39842.3624189815,2009-01-29,08:41:53
37.349486,110.736713,0,2293,39842.3624652778,2009-01-29,08:41:57
37.349469,110.73678,0,2294,39842.3625,2009-01-29,08:42:00
37.349447,110.736839,0,2295,39842.3625578704,2009-01-29,08:42:05
37.349403,110.736862,0,2294,39842.3626041667,2009-01-29,08:42:09
37.349346,110.736862,0,2291,39842.362650463,2009-01-29,08:42:13
37.349321,110.736876,0,2289,39842.3627083333,2009-01-29,08:42:18
37.34934,110.736892,0,2290,39842.3627662037,2009-01-29,08:42:23
37.349341,110.736947,0,2293,39842.3628240741,2009-01-29,08:42:28
37.349305,110.736991,0,2295,39842.3628356481,2009-01-29,08:42:29
37.349338,110.737032,0,2300,39842.3628703704,2009-01-29,08:42:32
37.349373,110.737006,0,2306,39842.3629282407,2009-01-29,08:42:37
37.349376,110.737028,0,2311,39842.3629861111,2009-01-29,08:42:42
37.34938,110.737067,0,2313,39842.3630439815,2009-01-29,08:42:47
37.349391,110.737078,0,2314,39842.3631018519,2009-01-29,08:42:52
37.349391,110.737078,0,2314,39842.3631365741,2009-01-29,08:42:55
37.349398,110.737083,0,2314,39842.3631597222,2009-01-29,08:42:57
37.349407,110.737081,0,2314,39842.3632175926,2009-01-29,08:43:02
37.349392,110.737078,0,2314,39842.363275463,2009-01-29,08:43:07
37.349369,110.737044,0,2313,39842.3633333333,2009-01-29,08:43:12
37.349374,110.737032,0,2313,39842.3633912037,2009-01-29,08:43:17
37.349394,110.736984,0,2311,39842.3634490741,2009-01-29,08:43:22
37.34944,110.736988,0,2305,39842.3634953704,2009-01-29,08:43:26
37.349493,110.73699,0,2303,39842.3635532407,2009-01-29,08:43:31
37.349499,110.736981,0,2296,39842.3636111111,2009-01-29,08:43:36
37.349526,110.737003,0,2298,39842.3636689815,2009-01-29,08:43:41
37.349088,110.735754,0,2358,39842.3874768519,2009-01-29,09:17:58
37.349359,110.735767,0,2340,39842.3874884259,2009-01-29,09:17:59
37.349332,110.735764,0,2300,39842.3875,2009-01-29,09:18:00
37.349428,110.735768,0,2308,39842.3875115741,2009-01-29,09:18:01
37.349374,110.735754,0,2299,39842.3875347222,2009-01-29,09:18:03
37.34945,110.735757,0,2303,39842.3875578704,2009-01-29,09:18:05
37.349502,110.735757,0,2305,39842.3875694444,2009-01-29,09:18:06
37.349516,110.735722,0,2298,39842.3876273148,2009-01-29,09:18:11
37.349539,110.735689,0,2285,39842.387662037,2009-01-29,09:18:14
37.34956,110.735616,0,2287,39842.3877199074,2009-01-29,09:18:19
37.349549,110.735559,0,2292,39842.3877546296,2009-01-29,09:18:22
37.349551,110.735513,0,2294,39842.3878125,2009-01-29,09:18:27
37.349576,110.735493,0,2297,39842.3878703704,2009-01-29,09:18:32
37.349548,110.735496,0,2301,39842.3879282407,2009-01-29,09:18:37
37.349568,110.735492,0,2302,39842.3879861111,2009-01-29,09:18:42
37.349594,110.735453,0,2298,39842.3880439815,2009-01-29,09:18:47
37.349613,110.735435,0,2298,39842.3881018519,2009-01-29,09:18:52
37.349633,110.735442,0,2297,39842.3881597222,2009-01-29,09:18:57
37.349616,110.735473,0,2295,39842.3882175926,2009-01-29,09:19:02
37.349601,110.735503,0,2292,39842.388275463,2009-01-29,09:19:07
37.349651,110.73551,0,2289,39842.3883217593,2009-01-29,09:19:11
37.349654,110.735519,0,2286,39842.3883796296,2009-01-29,09:19:16
37.349746,110.735533,0,2284,39842.3884027778,2009-01-29,09:19:18
37.349806,110.735566,0,2281,39842.3884490741,2009-01-29,09:19:22
37.34974,110.73552,0,2277,39842.3884953704,2009-01-29,09:19:26
37.349689,110.7355,0,2276,39842.3885185185,2009-01-29,09:19:28
37.349649,110.735468,0,2274,39842.3885300926,2009-01-29,09:19:29
37.349655,110.735431,0,2269,39842.388587963,2009-01-29,09:19:34
37.349624,110.735377,0,2265,39842.3886458333,2009-01-29,09:19:39
37.349579,110.735354,0,2260,39842.3887037037,2009-01-29,09:19:44
37.349576,110.73531,0,2258,39842.3887615741,2009-01-29,09:19:49
37.349556,110.735263,0,2253,39842.3888194444,2009-01-29,09:19:54
37.349575,110.735213,0,2249,39842.3888657407,2009-01-29,09:19:58
37.349599,110.735161,0,2248,39842.388900463,2009-01-29,09:20:01
37.349642,110.735099,0,2248,39842.3889351852,2009-01-29,09:20:04
37.34965,110.735032,0,2248,39842.3889814815,2009-01-29,09:20:08
37.349672,110.734973,0,2247,39842.3890277778,2009-01-29,09:20:12
37.349667,110.734915,0,2249,39842.3890856481,2009-01-29,09:20:17
37.349673,110.734885,0,2249,39842.3891435185,2009-01-29,09:20:22
37.349686,110.734863,0,2252,39842.3892013889,2009-01-29,09:20:27
37.349686,110.734863,0,2252,39842.3892361111,2009-01-29,09:20:30
37.349682,110.734862,0,2249,39842.3892592593,2009-01-29,09:20:32
37.349683,110.7348,0,2251,39842.3893055556,2009-01-29,09:20:36
37.349703,110.734743,0,2254,39842.3893518519,2009-01-29,09:20:40
37.349725,110.734693,0,2255,39842.3893981481,2009-01-29,09:20:44
37.349738,110.734629,0,2255,39842.3894444444,2009-01-29,09:20:48
37.349755,110.734588,0,2256,39842.3895023148,2009-01-29,09:20:53
37.349774,110.734541,0,2255,39842.3895601852,2009-01-29,09:20:58
37.349787,110.734478,0,2252,39842.3896180556,2009-01-29,09:21:03
37.349784,110.734418,0,2251,39842.3896759259,2009-01-29,09:21:08
37.349784,110.734362,0,2249,39842.3897337963,2009-01-29,09:21:13
37.349794,110.734302,0,2247,39842.3897916667,2009-01-29,09:21:18
37.349797,110.734247,0,2246,39842.389849537,2009-01-29,09:21:23
37.349805,110.734216,0,2245,39842.3899074074,2009-01-29,09:21:28
37.349833,110.734168,0,2244,39842.3899537037,2009-01-29,09:21:32
37.349847,110.734105,0,2243,39842.3900115741,2009-01-29,09:21:37
37.349869,110.73405,0,2242,39842.3900694444,2009-01-29,09:21:42
37.349855,110.734013,0,2239,39842.3901273148,2009-01-29,09:21:47
37.349874,110.733968,0,2236,39842.3901851852,2009-01-29,09:21:52
37.349874,110.733919,0,2235,39842.3902430556,2009-01-29,09:21:57
37.349875,110.733856,0,2234,39842.3903009259,2009-01-29,09:22:02
37.349909,110.7338,0,2234,39842.3903472222,2009-01-29,09:22:06
37.349925,110.73373,0,2231,39842.3904050926,2009-01-29,09:22:11
37.349945,110.733677,0,2228,39842.390462963,2009-01-29,09:22:16
37.349962,110.733647,0,2222,39842.3905208333,2009-01-29,09:22:21
37.349988,110.733643,0,2218,39842.3905787037,2009-01-29,09:22:26
37.35004,110.733632,0,2214,39842.3906365741,2009-01-29,09:22:31
37.350049,110.733561,0,2209,39842.3906944444,2009-01-29,09:22:36
37.35005,110.733504,0,2206,39842.3907291667,2009-01-29,09:22:39
37.350068,110.733459,0,2202,39842.390787037,2009-01-29,09:22:44
37.350077,110.733442,0,2197,39842.3908449074,2009-01-29,09:22:49
37.350093,110.733447,0,2192,39842.3909027778,2009-01-29,09:22:54
37.350113,110.733464,0,2187,39842.3909606481,2009-01-29,09:22:59
37.350149,110.733436,0,2182,39842.3910185185,2009-01-29,09:23:04
37.350167,110.733383,0,2180,39842.3910532407,2009-01-29,09:23:07
37.349763,110.733318,0,2187,39842.3913078704,2009-01-29,09:23:29
37.350048,110.732983,0,2275,39842.3913425926,2009-01-29,09:23:32
37.349997,110.733038,0,2280,39842.3913541667,2009-01-29,09:23:33
37.350014,110.733017,0,2297,39842.3913888889,2009-01-29,09:23:36
37.350022,110.73299,0,2305,39842.3914467593,2009-01-29,09:23:41
37.350022,110.73299,0,2305,39842.3914814815,2009-01-29,09:23:44
37.350027,110.732984,0,2303,39842.3915046296,2009-01-29,09:23:46
37.350013,110.733,0,2299,39842.3915625,2009-01-29,09:23:51
37.350013,110.733,0,2299,39842.3915972222,2009-01-29,09:23:54
37.350008,110.732993,0,2295,39842.3916203704,2009-01-29,09:23:56
37.350001,110.732954,0,2296,39842.3916782407,2009-01-29,09:24:01
37.350027,110.732899,0,2297,39842.3917361111,2009-01-29,09:24:06
37.350022,110.732856,0,2296,39842.3917939815,2009-01-29,09:24:11
37.35003,110.732797,0,2293,39842.3918518518,2009-01-29,09:24:16
37.350031,110.732738,0,2290,39842.3919097222,2009-01-29,09:24:21
37.350039,110.732692,0,2290,39842.3919675926,2009-01-29,09:24:26
37.350035,110.732641,0,2284,39842.392025463,2009-01-29,09:24:31
37.350035,110.732593,0,2284,39842.3920833333,2009-01-29,09:24:36
37.350029,110.732568,0,2280,39842.3921412037,2009-01-29,09:24:41
37.350046,110.732522,0,2275,39842.3921990741,2009-01-29,09:24:46
37.350025,110.732485,0,2272,39842.3922569444,2009-01-29,09:24:51
37.350036,110.732446,0,2269,39842.3923148148,2009-01-29,09:24:56
37.350036,110.732405,0,2267,39842.3923726852,2009-01-29,09:25:01
37.35005,110.732355,0,2265,39842.3924305556,2009-01-29,09:25:06
37.350038,110.732303,0,2262,39842.3924884259,2009-01-29,09:25:11
37.350042,110.732254,0,2259,39842.3925462963,2009-01-29,09:25:16
37.35003,110.732215,0,2257,39842.3926041667,2009-01-29,09:25:21
37.35003,110.732176,0,2254,39842.392662037,2009-01-29,09:25:26
37.350036,110.732159,0,2251,39842.3927199074,2009-01-29,09:25:31
37.350046,110.732103,0,2248,39842.3927777778,2009-01-29,09:25:36
37.35005,110.732062,0,2245,39842.3928356481,2009-01-29,09:25:41
37.350063,110.732002,0,2243,39842.3928935185,2009-01-29,09:25:46
37.350075,110.731933,0,2242,39842.3929398148,2009-01-29,09:25:50
37.350086,110.731877,0,2240,39842.392974537,2009-01-29,09:25:53
37.350092,110.731828,0,2237,39842.3930324074,2009-01-29,09:25:58
37.350096,110.731801,0,2235,39842.3930902778,2009-01-29,09:26:03
37.350096,110.731766,0,2233,39842.3931481481,2009-01-29,09:26:08
37.350128,110.73172,0,2230,39842.3932060185,2009-01-29,09:26:13
37.35018,110.731679,0,2229,39842.3932638889,2009-01-29,09:26:18
37.350218,110.731663,0,2227,39842.3933217593,2009-01-29,09:26:23
37.350217,110.731634,0,2224,39842.3933796296,2009-01-29,09:26:28
37.350234,110.731584,0,2221,39842.3934375,2009-01-29,09:26:33
37.350245,110.731514,0,2219,39842.3934837963,2009-01-29,09:26:37
37.350264,110.731454,0,2215,39842.3935416667,2009-01-29,09:26:42
37.350273,110.731393,0,2214,39842.393587963,2009-01-29,09:26:46
37.350283,110.731356,0,2213,39842.3936458333,2009-01-29,09:26:51
37.350284,110.731342,0,2211,39842.3937037037,2009-01-29,09:26:56
37.350313,110.731348,0,2207,39842.3937615741,2009-01-29,09:27:01
37.350337,110.731359,0,2203,39842.3938194444,2009-01-29,09:27:06
37.350367,110.731377,0,2201,39842.3941666667,2009-01-29,09:27:36
37.350368,110.731385,0,2201,39842.3945138889,2009-01-29,09:28:06
37.350368,110.731385,0,2201,39842.3945486111,2009-01-29,09:28:09
37.35037,110.731381,0,2201,39842.3945717593,2009-01-29,09:28:11
37.350384,110.731402,0,2201,39842.3946296296,2009-01-29,09:28:16
37.350408,110.731439,0,2201,39842.3946875,2009-01-29,09:28:21
37.350426,110.731436,0,2202,39842.3947453704,2009-01-29,09:28:26
37.350441,110.731382,0,2202,39842.3948032407,2009-01-29,09:28:31
37.350467,110.731388,0,2202,39842.3948611111,2009-01-29,09:28:36
37.348196,110.719933,0,2170,39842.3953703704,2009-01-29,09:29:20
37.350189,110.731082,0,2301,39842.3954050926,2009-01-29,09:29:23
37.350175,110.730995,0,2338,39842.3954166667,2009-01-29,09:29:24
37.350145,110.730933,0,2375,39842.3954282407,2009-01-29,09:29:25
37.350122,110.730856,0,2411,39842.3954398148,2009-01-29,09:29:26
37.350102,110.730775,0,2447,39842.3954513889,2009-01-29,09:29:27
37.350084,110.730696,0,2482,39842.395462963,2009-01-29,09:29:28
37.350065,110.73062,0,2516,39842.395474537,2009-01-29,09:29:29
37.350043,110.730545,0,2550,39842.3954861111,2009-01-29,09:29:30
37.350024,110.730474,0,2584,39842.3954976852,2009-01-29,09:29:31
37.35962,110.722971,0,2236,39842.3963541667,2009-01-29,09:30:45
37.359569,110.723022,0,2210,39842.3963657407,2009-01-29,09:30:46
37.359551,110.723041,0,2212,39842.3964236111,2009-01-29,09:30:51
37.350126,110.731043,0,2006,39842.3965277778,2009-01-29,09:31:00
37.35017,110.731181,0,2030,39842.3965393519,2009-01-29,09:31:01
37.350169,110.731293,0,2072,39842.3965509259,2009-01-29,09:31:02
37.350185,110.731368,0,2096,39842.3965625,2009-01-29,09:31:03
37.350193,110.731417,0,2134,39842.3965740741,2009-01-29,09:31:04
37.350181,110.731476,0,2163,39842.3965856481,2009-01-29,09:31:05
37.350195,110.731507,0,2180,39842.3966087963,2009-01-29,09:31:07
37.350193,110.731537,0,2196,39842.3966319444,2009-01-29,09:31:09
37.350182,110.731569,0,2212,39842.3966550926,2009-01-29,09:31:11
37.350214,110.73157,0,2231,39842.3966782407,2009-01-29,09:31:13
37.350212,110.731589,0,2264,39842.3966898148,2009-01-29,09:31:14
37.350239,110.731612,0,2270,39842.3967476852,2009-01-29,09:31:19
37.350228,110.731639,0,2285,39842.3967939815,2009-01-29,09:31:23
37.350182,110.73165,0,2293,39842.3968402778,2009-01-29,09:31:27
37.350182,110.73165,0,2293,39842.396875,2009-01-29,09:31:30
37.350182,110.731657,0,2297,39842.3968981481,2009-01-29,09:31:32
37.350195,110.731646,0,2291,39842.3969560185,2009-01-29,09:31:37
37.35021,110.731643,0,2291,39842.3970138889,2009-01-29,09:31:42
37.350226,110.731647,0,2284,39842.3970717593,2009-01-29,09:31:47
37.350233,110.731642,0,2282,39842.3971296296,2009-01-29,09:31:52
37.350231,110.731637,0,2282,39842.3971875,2009-01-29,09:31:57
37.350231,110.731637,0,2282,39842.3972222222,2009-01-29,09:32:00
37.350229,110.731631,0,2282,39842.3972453704,2009-01-29,09:32:02
37.350232,110.731622,0,2281,39842.3973032407,2009-01-29,09:32:07
37.350231,110.731608,0,2281,39842.3973611111,2009-01-29,09:32:12
37.350197,110.731598,0,2283,39842.3974189815,2009-01-29,09:32:17
37.350192,110.731598,0,2283,39842.3974768519,2009-01-29,09:32:22
37.350196,110.731604,0,2284,39842.3975347222,2009-01-29,09:32:27
37.35019,110.731606,0,2284,39842.3975925926,2009-01-29,09:32:32
37.350185,110.731611,0,2284,39842.397650463,2009-01-29,09:32:37
37.350185,110.731611,0,2284,39842.3976851852,2009-01-29,09:32:40
37.350191,110.731613,0,2284,39842.3977083333,2009-01-29,09:32:42
37.350197,110.7316,0,2287,39842.3977662037,2009-01-29,09:32:47
37.3502,110.731595,0,2289,39842.3978240741,2009-01-29,09:32:52
37.350207,110.731597,0,2289,39842.3978819444,2009-01-29,09:32:57
37.350207,110.731597,0,2289,39842.3979166667,2009-01-29,09:33:00
37.350214,110.731598,0,2289,39842.3979398148,2009-01-29,09:33:02
37.350204,110.731612,0,2290,39842.3979976852,2009-01-29,09:33:07
37.350179,110.731673,0,2289,39842.3980324074,2009-01-29,09:33:10
37.350162,110.731725,0,2289,39842.3980787037,2009-01-29,09:33:14
37.350132,110.731771,0,2291,39842.3981365741,2009-01-29,09:33:19
37.350117,110.731792,0,2292,39842.3981944444,2009-01-29,09:33:24
37.350081,110.731845,0,2290,39842.3982407407,2009-01-29,09:33:28
37.350054,110.731902,0,2288,39842.398287037,2009-01-29,09:33:32
37.350043,110.731968,0,2289,39842.3983333333,2009-01-29,09:33:36
37.350042,110.732,0,2289,39842.3983912037,2009-01-29,09:33:41
37.350037,110.732071,0,2287,39842.3984490741,2009-01-29,09:33:46
37.35002,110.732126,0,2288,39842.3985069444,2009-01-29,09:33:51
37.350007,110.732191,0,2288,39842.3985648148,2009-01-29,09:33:56
37.349993,110.732253,0,2288,39842.3986111111,2009-01-29,09:34:00
37.349972,110.732311,0,2288,39842.3986458333,2009-01-29,09:34:03
37.349955,110.732373,0,2288,39842.3987037037,2009-01-29,09:34:08
37.349942,110.732426,0,2288,39842.3987615741,2009-01-29,09:34:13
37.349955,110.732483,0,2287,39842.3987962963,2009-01-29,09:34:16
37.34995,110.732555,0,2288,39842.3988425926,2009-01-29,09:34:20
37.349938,110.73262,0,2287,39842.398900463,2009-01-29,09:34:25
37.349946,110.732683,0,2286,39842.3989467593,2009-01-29,09:34:29
37.349981,110.732727,0,2281,39842.3989930556,2009-01-29,09:34:33
37.349998,110.732792,0,2279,39842.3990509259,2009-01-29,09:34:38
37.350006,110.732845,0,2278,39842.3991087963,2009-01-29,09:34:43
37.349999,110.732889,0,2273,39842.3991666667,2009-01-29,09:34:48
37.349998,110.732956,0,2271,39842.399224537,2009-01-29,09:34:53
37.34999,110.733006,0,2272,39842.3992824074,2009-01-29,09:34:58
37.350006,110.733066,0,2271,39842.3993402778,2009-01-29,09:35:03
37.350024,110.733132,0,2270,39842.3993981481,2009-01-29,09:35:08
37.350035,110.733186,0,2265,39842.3994560185,2009-01-29,09:35:13
37.350035,110.733223,0,2260,39842.3995138889,2009-01-29,09:35:18
37.35004,110.733214,0,2258,39842.3995717593,2009-01-29,09:35:23
37.350036,110.733187,0,2254,39842.3996296296,2009-01-29,09:35:28
37.350047,110.733222,0,2254,39842.3996875,2009-01-29,09:35:33
37.350063,110.733288,0,2254,39842.3997337963,2009-01-29,09:35:37
37.350067,110.733334,0,2253,39842.3997916667,2009-01-29,09:35:42
37.350057,110.733371,0,2253,39842.399849537,2009-01-29,09:35:47
37.349866,110.7331,0,2254,39842.4007291667,2009-01-29,09:37:03
37.350346,110.733155,0,2161,39842.4012037037,2009-01-29,09:37:44
37.350115,110.733145,0,2227,39842.4012152778,2009-01-29,09:37:45
37.350008,110.73313,0,2256,39842.4012268518,2009-01-29,09:37:46
37.349968,110.733117,0,2284,39842.40125,2009-01-29,09:37:48
37.349958,110.733176,0,2286,39842.4012731481,2009-01-29,09:37:50
37.34994,110.733231,0,2295,39842.4013078704,2009-01-29,09:37:53
37.349945,110.733222,0,2296,39842.4013657407,2009-01-29,09:37:58
37.349948,110.733256,0,2302,39842.4014236111,2009-01-29,09:38:03
37.349961,110.733295,0,2296,39842.4014814815,2009-01-29,09:38:08
37.349961,110.733295,0,2296,39842.4015162037,2009-01-29,09:38:11
37.349966,110.733297,0,2299,39842.4015393518,2009-01-29,09:38:13
37.349977,110.733289,0,2306,39842.4015972222,2009-01-29,09:38:18
37.349987,110.733303,0,2307,39842.4016550926,2009-01-29,09:38:23
37.349976,110.733326,0,2308,39842.401712963,2009-01-29,09:38:28
37.349969,110.733344,0,2311,39842.4017708333,2009-01-29,09:38:33
37.34996,110.73339,0,2306,39842.4018287037,2009-01-29,09:38:38
37.349976,110.733448,0,2303,39842.4018865741,2009-01-29,09:38:43
37.34997,110.733486,0,2304,39842.4019444444,2009-01-29,09:38:48
37.349952,110.733523,0,2304,39842.4020023148,2009-01-29,09:38:53
37.349922,110.733581,0,2303,39842.4020601852,2009-01-29,09:38:58
37.349915,110.733639,0,2305,39842.4021180556,2009-01-29,09:39:03
37.349905,110.733694,0,2302,39842.4021759259,2009-01-29,09:39:08
37.349891,110.733762,0,2300,39842.4022337963,2009-01-29,09:39:13
37.349885,110.733819,0,2299,39842.4022916667,2009-01-29,09:39:18
37.349872,110.733844,0,2300,39842.402349537,2009-01-29,09:39:23
37.349877,110.733878,0,2300,39842.4024074074,2009-01-29,09:39:28
37.34986,110.733911,0,2300,39842.4024652778,2009-01-29,09:39:33
37.349847,110.733972,0,2298,39842.4025231482,2009-01-29,09:39:38
37.349836,110.734013,0,2297,39842.4025810185,2009-01-29,09:39:43
37.349834,110.734061,0,2297,39842.4026388889,2009-01-29,09:39:48
37.349839,110.734114,0,2298,39842.4026967593,2009-01-29,09:39:53
37.349837,110.73416,0,2299,39842.4027546296,2009-01-29,09:39:58
37.349819,110.734219,0,2299,39842.4028125,2009-01-29,09:40:03
37.349799,110.734262,0,2298,39842.4028703704,2009-01-29,09:40:08
37.349777,110.734317,0,2302,39842.4029282407,2009-01-29,09:40:13
37.349765,110.734358,0,2301,39842.4029861111,2009-01-29,09:40:18
37.349771,110.734403,0,2302,39842.4030439815,2009-01-29,09:40:23
37.349756,110.734461,0,2303,39842.4031018519,2009-01-29,09:40:28
37.349731,110.734523,0,2303,39842.4031597222,2009-01-29,09:40:33
37.349704,110.734559,0,2303,39842.4032175926,2009-01-29,09:40:38
37.349686,110.734619,0,2303,39842.4032638889,2009-01-29,09:40:42
37.349681,110.734671,0,2303,39842.4033217593,2009-01-29,09:40:47
37.349677,110.734739,0,2304,39842.4033796296,2009-01-29,09:40:52
37.349677,110.734791,0,2304,39842.4034375,2009-01-29,09:40:57
37.349672,110.734858,0,2304,39842.4034953704,2009-01-29,09:41:02
37.34966,110.734909,0,2304,39842.4035532407,2009-01-29,09:41:07
37.349636,110.734968,0,2305,39842.4036111111,2009-01-29,09:41:12
37.349627,110.73502,0,2304,39842.4036689815,2009-01-29,09:41:17
37.349627,110.735057,0,2302,39842.4037268519,2009-01-29,09:41:22
37.3496,110.735104,0,2303,39842.4037615741,2009-01-29,09:41:25
37.349574,110.735163,0,2303,39842.4038194444,2009-01-29,09:41:30
37.349578,110.735228,0,2303,39842.4038773148,2009-01-29,09:41:35
37.349588,110.735257,0,2304,39842.4039351852,2009-01-29,09:41:40
37.3496,110.73531,0,2304,39842.4039930556,2009-01-29,09:41:45
37.3496,110.73533,0,2305,39842.4040509259,2009-01-29,09:41:50
37.34958,110.735378,0,2304,39842.4041087963,2009-01-29,09:41:55
37.349562,110.735432,0,2304,39842.4041666667,2009-01-29,09:42:00
37.349541,110.735484,0,2303,39842.404212963,2009-01-29,09:42:04
37.349561,110.735553,0,2302,39842.4042592593,2009-01-29,09:42:08
37.349544,110.735575,0,2302,39842.4043171296,2009-01-29,09:42:13
37.349518,110.735603,0,2304,39842.404375,2009-01-29,09:42:18
37.349506,110.735659,0,2303,39842.4044328704,2009-01-29,09:42:23
37.349492,110.735703,0,2303,39842.4044907407,2009-01-29,09:42:28
37.349474,110.735758,0,2303,39842.4045486111,2009-01-29,09:42:33
37.349453,110.735793,0,2303,39842.4046064815,2009-01-29,09:42:38
37.349445,110.735847,0,2302,39842.4046643519,2009-01-29,09:42:43
37.349429,110.735877,0,2301,39842.4047222222,2009-01-29,09:42:48
37.349418,110.735931,0,2300,39842.4047800926,2009-01-29,09:42:53
37.349394,110.735993,0,2299,39842.404837963,2009-01-29,09:42:58
37.349388,110.736055,0,2299,39842.4048958333,2009-01-29,09:43:03
37.349374,110.736113,0,2298,39842.4049537037,2009-01-29,09:43:08
37.349363,110.736173,0,2298,39842.4050115741,2009-01-29,09:43:13
37.349383,110.736223,0,2297,39842.4050694444,2009-01-29,09:43:18
37.349394,110.736286,0,2296,39842.4051273148,2009-01-29,09:43:23
37.349397,110.736344,0,2295,39842.4051736111,2009-01-29,09:43:27
37.349382,110.736393,0,2292,39842.4052314815,2009-01-29,09:43:32
37.349386,110.736442,0,2294,39842.4052893519,2009-01-29,09:43:37
37.349391,110.73648,0,2295,39842.4053472222,2009-01-29,09:43:42
37.349366,110.73649,0,2298,39842.4054050926,2009-01-29,09:43:47
37.349352,110.736521,0,2301,39842.405462963,2009-01-29,09:43:52
37.349373,110.736533,0,2302,39842.4055208333,2009-01-29,09:43:57
37.349342,110.73657,0,2300,39842.4055787037,2009-01-29,09:44:02
37.349319,110.736607,0,2300,39842.4056365741,2009-01-29,09:44:07
37.34928,110.736617,0,2300,39842.4056944444,2009-01-29,09:44:12
37.349253,110.736651,0,2298,39842.4057523148,2009-01-29,09:44:17
37.349233,110.736678,0,2299,39842.4058101852,2009-01-29,09:44:22
37.349201,110.736696,0,2298,39842.4058680556,2009-01-29,09:44:27
37.349201,110.736696,0,2298,39842.4059027778,2009-01-29,09:44:30
37.349196,110.736698,0,2297,39842.4059259259,2009-01-29,09:44:32
37.349164,110.736724,0,2297,39842.4059837963,2009-01-29,09:44:37
37.349116,110.736758,0,2296,39842.4060300926,2009-01-29,09:44:41
37.349088,110.736812,0,2296,39842.4060763889,2009-01-29,09:44:45
37.349082,110.736893,0,2297,39842.4061342593,2009-01-29,09:44:50
37.349078,110.736944,0,2294,39842.4061921296,2009-01-29,09:44:55
37.349078,110.736944,0,2294,39842.4062268519,2009-01-29,09:44:58
37.349073,110.736948,0,2293,39842.40625,2009-01-29,09:45:00
37.349026,110.73697,0,2291,39842.4063078704,2009-01-29,09:45:05
37.34898,110.736977,0,2289,39842.4063657407,2009-01-29,09:45:10
37.34898,110.736977,0,2289,39842.406400463,2009-01-29,09:45:13
37.348972,110.736985,0,2289,39842.4064236111,2009-01-29,09:45:15
37.348967,110.736998,0,2290,39842.4064814815,2009-01-29,09:45:20
37.348967,110.736998,0,2290,39842.4065162037,2009-01-29,09:45:23
37.34897,110.737005,0,2290,39842.4065393518,2009-01-29,09:45:25
37.348956,110.737035,0,2291,39842.4065972222,2009-01-29,09:45:30
37.348958,110.737028,0,2291,39842.4066550926,2009-01-29,09:45:35
37.348958,110.737028,0,2291,39842.4066898148,2009-01-29,09:45:38
37.348963,110.73702,0,2292,39842.406712963,2009-01-29,09:45:40
37.348962,110.737029,0,2295,39842.4067708333,2009-01-29,09:45:45
37.348962,110.73702,0,2295,39842.4068287037,2009-01-29,09:45:50
37.348963,110.737014,0,2295,39842.4068865741,2009-01-29,09:45:55
37.348963,110.737009,0,2295,39842.4069444444,2009-01-29,09:46:00
37.348963,110.737009,0,2295,39842.4069791667,2009-01-29,09:46:03
37.34896,110.737002,0,2295,39842.4070023148,2009-01-29,09:46:05
37.349001,110.736968,0,2294,39842.4070486111,2009-01-29,09:46:09
37.349041,110.736929,0,2294,39842.4070833333,2009-01-29,09:46:12
37.349079,110.736892,0,2295,39842.4071296296,2009-01-29,09:46:16
37.349105,110.73684,0,2297,39842.4071875,2009-01-29,09:46:21
37.34912,110.736805,0,2298,39842.4072453704,2009-01-29,09:46:26
37.349073,110.736792,0,2298,39842.4073032407,2009-01-29,09:46:31
37.349074,110.736812,0,2298,39842.4073611111,2009-01-29,09:46:36
37.349071,110.736828,0,2298,39842.4074189815,2009-01-29,09:46:41
37.349039,110.736829,0,2298,39842.4074768518,2009-01-29,09:46:46
37.34902,110.736817,0,2299,39842.4075347222,2009-01-29,09:46:51
37.348995,110.736796,0,2298,39842.4075925926,2009-01-29,09:46:56
37.349823,110.736689,0,2287,39842.4182523148,2009-01-29,10:02:17
37.349316,110.736761,0,2288,39842.4182638889,2009-01-29,10:02:18
37.349344,110.736766,0,2353,39842.418275463,2009-01-29,10:02:19
37.349364,110.736748,0,2388,39842.418287037,2009-01-29,10:02:20
37.349145,110.736783,0,2353,39842.4182986111,2009-01-29,10:02:21
37.349117,110.73678,0,2329,39842.4183101852,2009-01-29,10:02:22
37.349074,110.736767,0,2312,39842.4183217593,2009-01-29,10:02:23
37.34913,110.736754,0,2328,39842.4183449074,2009-01-29,10:02:25
37.349059,110.736766,0,2309,39842.4183564815,2009-01-29,10:02:26
37.34894,110.736782,0,2304,39842.4184027778,2009-01-29,10:02:30
37.348965,110.736763,0,2295,39842.4184606481,2009-01-29,10:02:35
37.348984,110.736759,0,2292,39842.4185185185,2009-01-29,10:02:40
37.348969,110.736748,0,2293,39842.4185763889,2009-01-29,10:02:45
37.349005,110.737023,0,2400,39842.4331828704,2009-01-29,10:23:47
37.349017,110.737169,0,2557,39842.4331944444,2009-01-29,10:23:48
37.349002,110.737099,0,2479,39842.4332060185,2009-01-29,10:23:49
37.348995,110.737058,0,2437,39842.4332175926,2009-01-29,10:23:50
37.348992,110.737049,0,2407,39842.4332291667,2009-01-29,10:23:51
37.348996,110.737025,0,2385,39842.4332523148,2009-01-29,10:23:53
37.349,110.737034,0,2366,39842.433287037,2009-01-29,10:23:56
37.348993,110.737029,0,2346,39842.4333101852,2009-01-29,10:23:58
37.349007,110.737045,0,2355,39842.4333680556,2009-01-29,10:24:03
37.348998,110.737024,0,2337,39842.4333796296,2009-01-29,10:24:04
37.34899,110.736992,0,2319,39842.4334375,2009-01-29,10:24:09
37.348982,110.736975,0,2314,39842.4334953704,2009-01-29,10:24:14
37.348978,110.736967,0,2313,39842.4335532407,2009-01-29,10:24:19
37.348977,110.736969,0,2314,39842.4336111111,2009-01-29,10:24:24
37.348978,110.736972,0,2313,39842.4336689815,2009-01-29,10:24:29
37.34898,110.736973,0,2312,39842.4337268519,2009-01-29,10:24:34
37.34898,110.736973,0,2311,39842.4337847222,2009-01-29,10:24:39
37.348979,110.736975,0,2310,39842.4338425926,2009-01-29,10:24:44
37.348978,110.736977,0,2308,39842.433900463,2009-01-29,10:24:49
37.348975,110.736975,0,2307,39842.4339583333,2009-01-29,10:24:54
37.34897,110.736974,0,2306,39842.4340162037,2009-01-29,10:24:59
37.348965,110.736977,0,2305,39842.4340740741,2009-01-29,10:25:04
37.348965,110.736985,0,2304,39842.4341319444,2009-01-29,10:25:09
37.348967,110.736987,0,2303,39842.4341898148,2009-01-29,10:25:14
37.348966,110.73699,0,2302,39842.4342476852,2009-01-29,10:25:19
37.34896,110.736992,0,2301,39842.4343055556,2009-01-29,10:25:24
37.348957,110.736997,0,2300,39842.4343634259,2009-01-29,10:25:29
37.348953,110.737002,0,2299,39842.4344212963,2009-01-29,10:25:34
37.348948,110.737003,0,2298,39842.4344791667,2009-01-29,10:25:39
37.348948,110.737003,0,2297,39842.434537037,2009-01-29,10:25:44
37.348947,110.737005,0,2296,39842.4345949074,2009-01-29,10:25:49
37.348948,110.737002,0,2295,39842.4346527778,2009-01-29,10:25:54
37.348948,110.737002,0,2295,39842.4346875,2009-01-29,10:25:57
37.348952,110.737006,0,2294,39842.4347106481,2009-01-29,10:25:59
37.348936,110.73701,0,2293,39842.4347685185,2009-01-29,10:26:04
37.348929,110.736995,0,2292,39842.4348263889,2009-01-29,10:26:09
37.348946,110.736961,0,2292,39842.4348842593,2009-01-29,10:26:14
37.348981,110.736899,0,2291,39842.4349305556,2009-01-29,10:26:18
37.348994,110.736834,0,2290,39842.4349768519,2009-01-29,10:26:22
37.348958,110.736793,0,2289,39842.4350115741,2009-01-29,10:26:25
37.348881,110.736711,0,2288,39842.4350231481,2009-01-29,10:26:26
37.348828,110.736741,0,2288,39842.4350578704,2009-01-29,10:26:29
37.348782,110.736757,0,2286,39842.4350925926,2009-01-29,10:26:32
37.348727,110.736784,0,2284,39842.4351388889,2009-01-29,10:26:36
37.348679,110.736794,0,2283,39842.4351736111,2009-01-29,10:26:39
37.348622,110.736797,0,2282,39842.4352083333,2009-01-29,10:26:42
37.349075,110.736669,0,2215,39842.4563773148,2009-01-29,10:57:11
37.349112,110.736592,0,2235,39842.4563888889,2009-01-29,10:57:12
37.349046,110.736683,0,2271,39842.456400463,2009-01-29,10:57:13
37.349084,110.736679,0,2303,39842.4564467593,2009-01-29,10:57:17
37.34909,110.736711,0,2306,39842.4565046296,2009-01-29,10:57:22
37.3491,110.736727,0,2304,39842.4565625,2009-01-29,10:57:27
37.349116,110.736728,0,2297,39842.4566203704,2009-01-29,10:57:32
37.349106,110.736697,0,2294,39842.4566782407,2009-01-29,10:57:37
37.349088,110.736662,0,2297,39842.4567361111,2009-01-29,10:57:42
37.349079,110.736651,0,2303,39842.4567939815,2009-01-29,10:57:47
37.349041,110.736661,0,2303,39842.4568518519,2009-01-29,10:57:52
37.349004,110.736701,0,2301,39842.456875,2009-01-29,10:57:54
37.348951,110.736699,0,2300,39842.4569212963,2009-01-29,10:57:58
37.348897,110.736695,0,2300,39842.4569560185,2009-01-29,10:58:01
37.348847,110.736708,0,2299,39842.4570138889,2009-01-29,10:58:06
37.349398,110.736736,0,2295,39842.4592708333,2009-01-29,11:01:21
37.349442,110.736715,0,2291,39842.4593055556,2009-01-29,11:01:24
37.349442,110.736702,0,2291,39842.4593634259,2009-01-29,11:01:29
37.349773,110.73682,0,2390,39842.4676041667,2009-01-29,11:13:21
37.349111,110.736803,0,2362,39842.4676388889,2009-01-29,11:13:24
37.349117,110.736776,0,2347,39842.467662037,2009-01-29,11:13:26
37.349184,110.736815,0,2349,39842.4676736111,2009-01-29,11:13:27
37.349243,110.736833,0,2346,39842.4676967593,2009-01-29,11:13:29
37.349225,110.736828,0,2342,39842.4677546296,2009-01-29,11:13:34
37.349204,110.736845,0,2327,39842.4678125,2009-01-29,11:13:39
37.349241,110.736853,0,2339,39842.4678240741,2009-01-29,11:13:40
37.349295,110.736856,0,2362,39842.4678472222,2009-01-29,11:13:42
37.349244,110.736869,0,2359,39842.4678703704,2009-01-29,11:13:44
37.349297,110.736885,0,2381,39842.4679050926,2009-01-29,11:13:47
37.349261,110.736878,0,2379,39842.467962963,2009-01-29,11:13:52
37.34927,110.736882,0,2379,39842.4680208333,2009-01-29,11:13:57
37.349271,110.736905,0,2385,39842.4680787037,2009-01-29,11:14:02
37.349271,110.736905,0,2385,39842.4681134259,2009-01-29,11:14:05
37.349274,110.736908,0,2384,39842.4681365741,2009-01-29,11:14:07
37.349254,110.736898,0,2380,39842.4681944444,2009-01-29,11:14:12
37.349238,110.736854,0,2380,39842.4682523148,2009-01-29,11:14:17
37.349186,110.736823,0,2375,39842.4683101852,2009-01-29,11:14:22
37.349168,110.736797,0,2359,39842.4683449074,2009-01-29,11:14:25
37.349126,110.736766,0,2349,39842.4684027778,2009-01-29,11:14:30
37.34909,110.73673,0,2338,39842.4684606481,2009-01-29,11:14:35
37.34909,110.73673,0,2338,39842.4684953704,2009-01-29,11:14:38
37.34909,110.736735,0,2334,39842.4685185185,2009-01-29,11:14:40
37.349117,110.736786,0,2331,39842.4685648148,2009-01-29,11:14:44
37.349117,110.736786,0,2331,39842.468599537,2009-01-29,11:14:47
37.349119,110.736791,0,2326,39842.4686226852,2009-01-29,11:14:49
37.349055,110.736786,0,2326,39842.4686805556,2009-01-29,11:14:54
37.349038,110.736796,0,2323,39842.4687384259,2009-01-29,11:14:59
37.349004,110.736793,0,2320,39842.4687962963,2009-01-29,11:15:04
37.348975,110.736812,0,2317,39842.4688541667,2009-01-29,11:15:09
37.347864,110.736393,0,2100,39842.4964467593,2009-01-29,11:54:53
37.348826,110.736629,0,2284,39842.4965046296,2009-01-29,11:54:58
37.348846,110.736639,0,2265,39842.4965162037,2009-01-29,11:54:59
37.348936,110.73664,0,2261,39842.4965393519,2009-01-29,11:55:01
37.349024,110.736642,0,2266,39842.4965625,2009-01-29,11:55:03
37.349073,110.736656,0,2282,39842.4965856481,2009-01-29,11:55:05
37.34912,110.736681,0,2285,39842.4966203704,2009-01-29,11:55:08
37.349186,110.736711,0,2288,39842.4966550926,2009-01-29,11:55:11
37.349239,110.736724,0,2290,39842.4967013889,2009-01-29,11:55:15
37.349266,110.736666,0,2286,39842.4967592593,2009-01-29,11:55:20
37.349305,110.736626,0,2286,39842.4967939815,2009-01-29,11:55:23
37.349331,110.736568,0,2284,39842.4968518519,2009-01-29,11:55:28
37.349367,110.736511,0,2281,39842.4968981481,2009-01-29,11:55:32
37.349374,110.736456,0,2278,39842.4969444444,2009-01-29,11:55:36
37.349401,110.736413,0,2270,39842.4970023148,2009-01-29,11:55:41
37.349442,110.736412,0,2260,39842.4970486111,2009-01-29,11:55:45
37.349484,110.736417,0,2252,39842.4971064815,2009-01-29,11:55:50
37.349518,110.736458,0,2254,39842.4971643519,2009-01-29,11:55:55
37.349557,110.736471,0,2258,39842.4972222222,2009-01-29,11:56:00
37.349606,110.736487,0,2257,39842.4972569444,2009-01-29,11:56:03
37.349632,110.736544,0,2256,39842.4973032407,2009-01-29,11:56:07
37.34964,110.736615,0,2261,39842.4973263889,2009-01-29,11:56:09
37.349636,110.736678,0,2259,39842.4973842593,2009-01-29,11:56:14
37.349629,110.736741,0,2256,39842.4974305556,2009-01-29,11:56:18
37.349605,110.736783,0,2253,39842.4974884259,2009-01-29,11:56:23
37.349576,110.736792,0,2248,39842.4975462963,2009-01-29,11:56:28
37.349544,110.736779,0,2243,39842.4976041667,2009-01-29,11:56:33
37.349498,110.736766,0,2239,39842.497662037,2009-01-29,11:56:38
37.349447,110.736815,0,2235,39842.4977083333,2009-01-29,11:56:42
37.34942,110.736872,0,2233,39842.4977430556,2009-01-29,11:56:45
37.349407,110.736876,0,2229,39842.4978009259,2009-01-29,11:56:50
37.349428,110.736888,0,2227,39842.4978587963,2009-01-29,11:56:55
37.349436,110.736975,0,2228,39842.4978819444,2009-01-29,11:56:57
37.349457,110.737035,0,2227,39842.4979166667,2009-01-29,11:57:00
37.349486,110.737039,0,2223,39842.497974537,2009-01-29,11:57:05
37.349524,110.737072,0,2219,39842.4980208333,2009-01-29,11:57:09
37.349569,110.737104,0,2216,39842.4980671296,2009-01-29,11:57:13
37.349601,110.737151,0,2211,39842.498125,2009-01-29,11:57:18
37.34963,110.737205,0,2208,39842.4981712963,2009-01-29,11:57:22
37.350797,110.734943,0,1801,39842.502962963,2009-01-29,12:04:16
37.350656,110.735128,0,1883,39842.502974537,2009-01-29,12:04:17
37.350563,110.735232,0,1933,39842.5029861111,2009-01-29,12:04:18
37.350525,110.735251,0,1944,39842.5030324074,2009-01-29,12:04:22
37.350476,110.735278,0,1948,39842.5030902778,2009-01-29,12:04:27
37.350443,110.735297,0,1951,39842.5031481481,2009-01-29,12:04:32
37.350431,110.735368,0,1956,39842.5032060185,2009-01-29,12:04:37
37.35041,110.735432,0,1958,39842.5032523148,2009-01-29,12:04:41
37.350403,110.735457,0,1959,39842.5033101852,2009-01-29,12:04:46
37.350367,110.735494,0,1960,39842.5033564815,2009-01-29,12:04:50
37.350339,110.735529,0,1961,39842.5034143519,2009-01-29,12:04:55
37.350326,110.735535,0,1962,39842.5034722222,2009-01-29,12:05:00
37.350326,110.735535,0,1962,39842.5035069444,2009-01-29,12:05:03
37.350321,110.735527,0,1964,39842.5035300926,2009-01-29,12:05:05
37.350323,110.73551,0,1965,39842.503587963,2009-01-29,12:05:10
37.350323,110.735476,0,1966,39842.5036458333,2009-01-29,12:05:15
37.350322,110.735443,0,1967,39842.5037037037,2009-01-29,12:05:20
37.350327,110.735409,0,1967,39842.5037615741,2009-01-29,12:05:25
37.35034,110.735383,0,1966,39842.5038194444,2009-01-29,12:05:30
37.350338,110.735355,0,1966,39842.5038773148,2009-01-29,12:05:35
37.350332,110.735372,0,1965,39842.5039351852,2009-01-29,12:05:40
37.350329,110.735523,0,1967,39842.5039930556,2009-01-29,12:05:45
37.350331,110.735582,0,1969,39842.5040393519,2009-01-29,12:05:49
37.35035,110.735645,0,1972,39842.5040972222,2009-01-29,12:05:54
37.35034,110.735683,0,1977,39842.5041550926,2009-01-29,12:05:59
37.350314,110.735717,0,1980,39842.504212963,2009-01-29,12:06:04
37.350324,110.735734,0,1996,39842.5042476852,2009-01-29,12:06:07
37.35031,110.735732,0,2015,39842.5042824074,2009-01-29,12:06:10
37.350281,110.735758,0,2032,39842.5043171296,2009-01-29,12:06:13
37.350243,110.73578,0,2038,39842.5043402778,2009-01-29,12:06:15
37.35021,110.735823,0,2045,39842.5043634259,2009-01-29,12:06:17
37.350153,110.735874,0,2052,39842.5043865741,2009-01-29,12:06:19
37.35009,110.73592,0,2058,39842.5044097222,2009-01-29,12:06:21
37.350042,110.735971,0,2064,39842.5044328704,2009-01-29,12:06:23
37.349994,110.736018,0,2069,39842.5044560185,2009-01-29,12:06:25
37.349945,110.736049,0,2072,39842.5044675926,2009-01-29,12:06:26
37.3513,110.741917,0,2942,39842.5050231481,2009-01-29,12:07:14
37.351724,110.741668,0,2857,39842.5050347222,2009-01-29,12:07:15
37.360837,110.765683,0,2688,39842.5076041667,2009-01-29,12:10:57
37.36068,110.76567,0,2779,39842.5076157407,2009-01-29,12:10:58
37.360589,110.765763,0,2810,39842.5076273148,2009-01-29,12:10:59
37.360555,110.765781,0,2791,39842.5076388889,2009-01-29,12:11:00
37.360534,110.765852,0,2766,39842.507650463,2009-01-29,12:11:01
37.360477,110.765861,0,2789,39842.507662037,2009-01-29,12:11:02
37.360452,110.765898,0,2799,39842.5076736111,2009-01-29,12:11:03
37.360428,110.765919,0,2797,39842.5077314815,2009-01-29,12:11:08
37.36046,110.765912,0,2806,39842.5077893519,2009-01-29,12:11:13
37.360451,110.765932,0,2806,39842.5078472222,2009-01-29,12:11:18
37.360468,110.765956,0,2819,39842.5079050926,2009-01-29,12:11:23
37.360481,110.765958,0,2828,39842.507962963,2009-01-29,12:11:28
37.36048,110.765974,0,2828,39842.5080208333,2009-01-29,12:11:33
37.360442,110.766036,0,2831,39842.5080671296,2009-01-29,12:11:37
37.360398,110.766109,0,2834,39842.5080902778,2009-01-29,12:11:39
37.360338,110.766199,0,2836,39842.5081134259,2009-01-29,12:11:41
37.36031,110.766243,0,2838,39842.508125,2009-01-29,12:11:42
37.360132,110.769201,0,4253,39842.5084953704,2009-01-29,12:12:14
37.360544,110.769213,0,4798,39842.5085069444,2009-01-29,12:12:15
37.360971,110.769423,0,5210,39842.5085185185,2009-01-29,12:12:16
37.358027,110.76907,0,2783,39842.5085416667,2009-01-29,12:12:18
37.357946,110.76915,0,2773,39842.5085532407,2009-01-29,12:12:19
37.357867,110.769224,0,2772,39842.5085648148,2009-01-29,12:12:20
37.357746,110.769279,0,2809,39842.5085763889,2009-01-29,12:12:21
37.357675,110.769401,0,2800,39842.508587963,2009-01-29,12:12:22
37.357589,110.769491,0,2796,39842.508599537,2009-01-29,12:12:23
37.357476,110.769622,0,2782,39842.5086111111,2009-01-29,12:12:24
37.357393,110.769704,0,2775,39842.5086226852,2009-01-29,12:12:25
37.357261,110.769766,0,2785,39842.5086342593,2009-01-29,12:12:26
37.357148,110.769842,0,2776,39842.5086458333,2009-01-29,12:12:27
37.35701,110.76991,0,2778,39842.5086574074,2009-01-29,12:12:28
37.356886,110.769975,0,2766,39842.5086689815,2009-01-29,12:12:29
37.356749,110.770025,0,2765,39842.5086805556,2009-01-29,12:12:30
37.356598,110.770091,0,2770,39842.5086921296,2009-01-29,12:12:31
37.356455,110.770151,0,2775,39842.5087037037,2009-01-29,12:12:32
37.35631,110.770218,0,2766,39842.5087152778,2009-01-29,12:12:33
37.356159,110.770293,0,2757,39842.5087268518,2009-01-29,12:12:34
37.356001,110.770359,0,2757,39842.5087384259,2009-01-29,12:12:35
37.355848,110.770414,0,2751,39842.50875,2009-01-29,12:12:36
37.355688,110.770494,0,2746,39842.5087615741,2009-01-29,12:12:37
37.355531,110.770576,0,2739,39842.5087731481,2009-01-29,12:12:38
37.355369,110.77065,0,2739,39842.5087847222,2009-01-29,12:12:39
37.35522,110.770727,0,2734,39842.5087962963,2009-01-29,12:12:40
37.355065,110.770806,0,2729,39842.5088078704,2009-01-29,12:12:41
37.354915,110.770872,0,2730,39842.5088194444,2009-01-29,12:12:42
37.354779,110.770938,0,2726,39842.5088310185,2009-01-29,12:12:43
37.354639,110.771004,0,2731,39842.5088425926,2009-01-29,12:12:44
37.354512,110.771065,0,2728,39842.5088541667,2009-01-29,12:12:45
37.354386,110.771126,0,2734,39842.5088657407,2009-01-29,12:12:46
37.354268,110.771183,0,2737,39842.5088773148,2009-01-29,12:12:47
37.354163,110.771241,0,2733,39842.5088888889,2009-01-29,12:12:48
37.354065,110.771293,0,2728,39842.508900463,2009-01-29,12:12:49
37.353982,110.771362,0,2728,39842.508912037,2009-01-29,12:12:50
37.353923,110.771441,0,2725,39842.5089236111,2009-01-29,12:12:51
37.35388,110.771521,0,2722,39842.5089351852,2009-01-29,12:12:52
37.353846,110.771603,0,2726,39842.5089467593,2009-01-29,12:12:53
37.35384,110.771699,0,2717,39842.5089583333,2009-01-29,12:12:54
37.35384,110.771803,0,2715,39842.5089699074,2009-01-29,12:12:55
37.353859,110.771915,0,2712,39842.5089814815,2009-01-29,12:12:56
37.353896,110.772035,0,2712,39842.5089930556,2009-01-29,12:12:57
37.353943,110.772164,0,2716,39842.5090046296,2009-01-29,12:12:58
37.35399,110.772284,0,2713,39842.5090162037,2009-01-29,12:12:59
37.354042,110.7724,0,2712,39842.5090277778,2009-01-29,12:13:00
37.354107,110.772513,0,2710,39842.5090393518,2009-01-29,12:13:01
37.354175,110.772614,0,2706,39842.5090509259,2009-01-29,12:13:02
37.354245,110.772718,0,2708,39842.5090625,2009-01-29,12:13:03
37.354323,110.772806,0,2704,39842.5090740741,2009-01-29,12:13:04
37.354391,110.772898,0,2705,39842.5090856481,2009-01-29,12:13:05
37.354481,110.772985,0,2698,39842.5090972222,2009-01-29,12:13:06
37.354562,110.773081,0,2694,39842.5091087963,2009-01-29,12:13:07
37.354646,110.773175,0,2691,39842.5091203704,2009-01-29,12:13:08
37.354725,110.773264,0,2688,39842.5091319444,2009-01-29,12:13:09
37.354814,110.773357,0,2690,39842.5091435185,2009-01-29,12:13:10
37.354902,110.773455,0,2691,39842.5091550926,2009-01-29,12:13:11
37.354998,110.77354,0,2691,39842.5091666667,2009-01-29,12:13:12
37.355101,110.773613,0,2692,39842.5091782407,2009-01-29,12:13:13
37.355204,110.77369,0,2692,39842.5091898148,2009-01-29,12:13:14
37.355314,110.773771,0,2694,39842.5092013889,2009-01-29,12:13:15
37.355429,110.773847,0,2700,39842.509212963,2009-01-29,12:13:16
37.355544,110.773919,0,2702,39842.509224537,2009-01-29,12:13:17
37.35566,110.773987,0,2704,39842.5092361111,2009-01-29,12:13:18
37.355772,110.774066,0,2708,39842.5092476852,2009-01-29,12:13:19
37.35588,110.774144,0,2713,39842.5092592593,2009-01-29,12:13:20
37.355977,110.77421,0,2720,39842.5092708333,2009-01-29,12:13:21
37.356087,110.774281,0,2718,39842.5092824074,2009-01-29,12:13:22
37.356195,110.774347,0,2722,39842.5092939815,2009-01-29,12:13:23
37.356305,110.774408,0,2728,39842.5093055556,2009-01-29,12:13:24
37.356424,110.774451,0,2725,39842.5093171296,2009-01-29,12:13:25
37.356538,110.774491,0,2730,39842.5093287037,2009-01-29,12:13:26
37.356656,110.774519,0,2733,39842.5093402778,2009-01-29,12:13:27
37.356776,110.774538,0,2734,39842.5093518518,2009-01-29,12:13:28
37.3569,110.774552,0,2736,39842.5093634259,2009-01-29,12:13:29
37.357015,110.774559,0,2740,39842.509375,2009-01-29,12:13:30
37.357142,110.774563,0,2743,39842.5093865741,2009-01-29,12:13:31
37.357264,110.774586,0,2748,39842.5093981481,2009-01-29,12:13:32
37.357388,110.774608,0,2747,39842.5094097222,2009-01-29,12:13:33
37.357506,110.774652,0,2751,39842.5094212963,2009-01-29,12:13:34
37.357623,110.774704,0,2753,39842.5094328704,2009-01-29,12:13:35
37.357741,110.774773,0,2750,39842.5094444444,2009-01-29,12:13:36
37.357847,110.774857,0,2755,39842.5094560185,2009-01-29,12:13:37
37.357949,110.774942,0,2758,39842.5094675926,2009-01-29,12:13:38
37.358052,110.775034,0,2756,39842.5094791667,2009-01-29,12:13:39
37.358162,110.775135,0,2758,39842.5094907407,2009-01-29,12:13:40
37.35827,110.775238,0,2758,39842.5095023148,2009-01-29,12:13:41
37.358387,110.775339,0,2757,39842.5095138889,2009-01-29,12:13:42
37.3585,110.775439,0,2756,39842.509525463,2009-01-29,12:13:43
37.358613,110.775546,0,2760,39842.509537037,2009-01-29,12:13:44
37.358719,110.775656,0,2763,39842.5095486111,2009-01-29,12:13:45
37.358829,110.775776,0,2768,39842.5095601852,2009-01-29,12:13:46
37.358937,110.7759,0,2772,39842.5095717593,2009-01-29,12:13:47
37.359045,110.776027,0,2776,39842.5095833333,2009-01-29,12:13:48
37.359153,110.776162,0,2779,39842.5095949074,2009-01-29,12:13:49
37.359271,110.776297,0,2766,39842.5096064815,2009-01-29,12:13:50
37.359376,110.776435,0,2768,39842.5096180556,2009-01-29,12:13:51
37.359475,110.776574,0,2773,39842.5096296296,2009-01-29,12:13:52
37.359575,110.776709,0,2772,39842.5096412037,2009-01-29,12:13:53
37.359674,110.776833,0,2778,39842.5096527778,2009-01-29,12:13:54
37.359771,110.776954,0,2777,39842.5096643518,2009-01-29,12:13:55
37.359867,110.777083,0,2780,39842.5096759259,2009-01-29,12:13:56
37.35998,110.777172,0,2778,39842.5096875,2009-01-29,12:13:57
37.360091,110.777249,0,2783,39842.5096990741,2009-01-29,12:13:58
37.360209,110.777297,0,2789,39842.5097106481,2009-01-29,12:13:59
37.360335,110.77732,0,2798,39842.5097222222,2009-01-29,12:14:00
37.360464,110.777328,0,2804,39842.5097337963,2009-01-29,12:14:01
37.360602,110.777331,0,2805,39842.5097453704,2009-01-29,12:14:02
37.36074,110.777339,0,2808,39842.5097569444,2009-01-29,12:14:03
37.360873,110.77735,0,2814,39842.5097685185,2009-01-29,12:14:04
37.361011,110.777356,0,2821,39842.5097800926,2009-01-29,12:14:05
37.361143,110.777362,0,2827,39842.5097916667,2009-01-29,12:14:06
37.361279,110.777365,0,2832,39842.5098032407,2009-01-29,12:14:07
37.361422,110.777371,0,2838,39842.5098148148,2009-01-29,12:14:08
37.36156,110.777373,0,2846,39842.5098263889,2009-01-29,12:14:09
37.361699,110.777376,0,2849,39842.509837963,2009-01-29,12:14:10
37.36183,110.777387,0,2853,39842.509849537,2009-01-29,12:14:11
37.361951,110.777411,0,2857,39842.5098611111,2009-01-29,12:14:12
37.36207,110.777429,0,2858,39842.5098726852,2009-01-29,12:14:13
37.362192,110.777472,0,2860,39842.5098842593,2009-01-29,12:14:14
37.362309,110.777543,0,2867,39842.5098958333,2009-01-29,12:14:15
37.362419,110.777619,0,2870,39842.5099074074,2009-01-29,12:14:16
37.362529,110.777699,0,2870,39842.5099189815,2009-01-29,12:14:17
37.362649,110.777794,0,2864,39842.5099305556,2009-01-29,12:14:18
37.362752,110.777894,0,2861,39842.5099421296,2009-01-29,12:14:19
37.362837,110.777996,0,2868,39842.5099537037,2009-01-29,12:14:20
37.362931,110.778107,0,2870,39842.5099652778,2009-01-29,12:14:21
37.363031,110.778202,0,2871,39842.5099768518,2009-01-29,12:14:22
37.363129,110.778309,0,2874,39842.5099884259,2009-01-29,12:14:23
37.363232,110.778404,0,2882,39842.51,2009-01-29,12:14:24
37.363328,110.778493,0,2881,39842.5100115741,2009-01-29,12:14:25
37.363421,110.778598,0,2885,39842.5100231481,2009-01-29,12:14:26
37.363506,110.778696,0,2894,39842.5100347222,2009-01-29,12:14:27
37.363598,110.778796,0,2896,39842.5100462963,2009-01-29,12:14:28
37.363677,110.778901,0,2900,39842.5100578704,2009-01-29,12:14:29
37.363766,110.778998,0,2903,39842.5100694444,2009-01-29,12:14:30
37.363849,110.779091,0,2908,39842.5100810185,2009-01-29,12:14:31
37.363939,110.779176,0,2911,39842.5100925926,2009-01-29,12:14:32
37.364032,110.779267,0,2916,39842.5101041667,2009-01-29,12:14:33
37.364132,110.779356,0,2918,39842.5101157407,2009-01-29,12:14:34
37.364229,110.779438,0,2922,39842.5101273148,2009-01-29,12:14:35
37.36431,110.779505,0,2923,39842.5101388889,2009-01-29,12:14:36
37.364405,110.779555,0,2927,39842.510150463,2009-01-29,12:14:37
37.364496,110.779591,0,2936,39842.510162037,2009-01-29,12:14:38
37.364586,110.779629,0,2938,39842.5101736111,2009-01-29,12:14:39
37.364673,110.779662,0,2938,39842.5101851852,2009-01-29,12:14:40
37.364752,110.779681,0,2945,39842.5101967593,2009-01-29,12:14:41
37.364821,110.779683,0,2951,39842.5102083333,2009-01-29,12:14:42
37.364887,110.779701,0,2957,39842.5102199074,2009-01-29,12:14:43
37.364955,110.779724,0,2959,39842.5102314815,2009-01-29,12:14:44
37.36502,110.779758,0,2948,39842.5102430556,2009-01-29,12:14:45
37.365081,110.779777,0,2952,39842.5102546296,2009-01-29,12:14:46
37.365142,110.779795,0,2955,39842.5102662037,2009-01-29,12:14:47
37.365203,110.779813,0,2958,39842.5102777778,2009-01-29,12:14:48
37.365264,110.779832,0,2961,39842.5102893518,2009-01-29,12:14:49
37.365324,110.77985,0,2965,39842.5103009259,2009-01-29,12:14:50
37.365385,110.779868,0,2969,39842.5103125,2009-01-29,12:14:51
37.365445,110.779887,0,2973,39842.5103240741,2009-01-29,12:14:52
37.367229,110.780544,0,2979,39842.5105208333,2009-01-29,12:15:09
37.367055,110.78044,0,2989,39842.5105324074,2009-01-29,12:15:10
37.367398,110.78041,0,2968,39842.5105439815,2009-01-29,12:15:11
37.367479,110.780442,0,2940,39842.5105555556,2009-01-29,12:15:12
37.367634,110.780432,0,2993,39842.5105671296,2009-01-29,12:15:13
37.367717,110.780416,0,2988,39842.5105787037,2009-01-29,12:15:14
37.367817,110.780449,0,2986,39842.5105902778,2009-01-29,12:15:15
37.367925,110.780414,0,2984,39842.5106018518,2009-01-29,12:15:16
37.368024,110.780376,0,2976,39842.5106134259,2009-01-29,12:15:17
37.368109,110.780274,0,2983,39842.510625,2009-01-29,12:15:18
37.368213,110.780202,0,2979,39842.5106365741,2009-01-29,12:15:19
37.368328,110.780119,0,2971,39842.5106481481,2009-01-29,12:15:20
37.36844,110.780038,0,2966,39842.5106597222,2009-01-29,12:15:21
37.368566,110.779954,0,2970,39842.5106712963,2009-01-29,12:15:22
37.368686,110.779872,0,2977,39842.5106828704,2009-01-29,12:15:23
37.368803,110.779773,0,2979,39842.5106944444,2009-01-29,12:15:24
37.368928,110.779691,0,2973,39842.5107060185,2009-01-29,12:15:25
37.369056,110.779598,0,2969,39842.5107175926,2009-01-29,12:15:26
37.369193,110.779505,0,2969,39842.5107291667,2009-01-29,12:15:27
37.369337,110.779415,0,2968,39842.5107407407,2009-01-29,12:15:28
37.369485,110.779323,0,2965,39842.5107523148,2009-01-29,12:15:29
37.369623,110.779213,0,2957,39842.5107638889,2009-01-29,12:15:30
37.369762,110.779111,0,2957,39842.510775463,2009-01-29,12:15:31
37.369905,110.779007,0,2957,39842.510787037,2009-01-29,12:15:32
37.370041,110.778889,0,2957,39842.5107986111,2009-01-29,12:15:33
37.370182,110.778756,0,2960,39842.5108101852,2009-01-29,12:15:34
37.370327,110.778614,0,2959,39842.5108217593,2009-01-29,12:15:35
37.370469,110.77846,0,2956,39842.5108333333,2009-01-29,12:15:36
37.370606,110.778303,0,2951,39842.5108449074,2009-01-29,12:15:37
37.370744,110.778156,0,2950,39842.5108564815,2009-01-29,12:15:38
37.370878,110.778008,0,2949,39842.5108680556,2009-01-29,12:15:39
37.371009,110.777851,0,2944,39842.5108796296,2009-01-29,12:15:40
37.371136,110.7777,0,2943,39842.5108912037,2009-01-29,12:15:41
37.371255,110.777562,0,2942,39842.5109027778,2009-01-29,12:15:42
37.371373,110.777425,0,2942,39842.5109143518,2009-01-29,12:15:43
37.371489,110.777307,0,2937,39842.5109259259,2009-01-29,12:15:44
37.371602,110.777197,0,2934,39842.5109375,2009-01-29,12:15:45
37.371711,110.777112,0,2932,39842.5109490741,2009-01-29,12:15:46
37.371802,110.77705,0,2932,39842.5109606481,2009-01-29,12:15:47
37.37192,110.776997,0,2932,39842.5109722222,2009-01-29,12:15:48
37.372065,110.776964,0,2922,39842.5109837963,2009-01-29,12:15:49
37.372216,110.776941,0,2919,39842.5109953704,2009-01-29,12:15:50
37.372364,110.776918,0,2916,39842.5110069444,2009-01-29,12:15:51
37.372506,110.776888,0,2917,39842.5110185185,2009-01-29,12:15:52
37.372659,110.776864,0,2918,39842.5110300926,2009-01-29,12:15:53
37.372811,110.776837,0,2918,39842.5110416667,2009-01-29,12:15:54
37.372966,110.776813,0,2920,39842.5110532407,2009-01-29,12:15:55
37.373126,110.776789,0,2921,39842.5110648148,2009-01-29,12:15:56
37.373283,110.776766,0,2920,39842.5110763889,2009-01-29,12:15:57
37.373446,110.77675,0,2919,39842.511087963,2009-01-29,12:15:58
37.373606,110.776725,0,2922,39842.511099537,2009-01-29,12:15:59
37.373772,110.776704,0,2923,39842.5111111111,2009-01-29,12:16:00
37.373943,110.776675,0,2920,39842.5111226852,2009-01-29,12:16:01
37.374111,110.776658,0,2921,39842.5111342593,2009-01-29,12:16:02
37.374265,110.77665,0,2917,39842.5111458333,2009-01-29,12:16:03
37.37442,110.776629,0,2918,39842.5111574074,2009-01-29,12:16:04
37.374581,110.776612,0,2917,39842.5111689815,2009-01-29,12:16:05
37.374737,110.77659,0,2919,39842.5111805556,2009-01-29,12:16:06
37.374886,110.776566,0,2921,39842.5111921296,2009-01-29,12:16:07
37.375029,110.77655,0,2922,39842.5112037037,2009-01-29,12:16:08
37.375165,110.776543,0,2923,39842.5112152778,2009-01-29,12:16:09
37.375285,110.776546,0,2924,39842.5112268519,2009-01-29,12:16:10
37.375402,110.776549,0,2927,39842.5112384259,2009-01-29,12:16:11
37.375518,110.776558,0,2927,39842.51125,2009-01-29,12:16:12
37.375627,110.776589,0,2928,39842.5112615741,2009-01-29,12:16:13
37.375753,110.776622,0,2930,39842.5112731481,2009-01-29,12:16:14
37.37588,110.776666,0,2932,39842.5112847222,2009-01-29,12:16:15
37.376009,110.776715,0,2934,39842.5112962963,2009-01-29,12:16:16
37.376136,110.776775,0,2936,39842.5113078704,2009-01-29,12:16:17
37.376274,110.776846,0,2935,39842.5113194444,2009-01-29,12:16:18
37.376402,110.776913,0,2936,39842.5113310185,2009-01-29,12:16:19
37.376536,110.776985,0,2938,39842.5113425926,2009-01-29,12:16:20
37.376675,110.777063,0,2936,39842.5113541667,2009-01-29,12:16:21
37.376818,110.777151,0,2934,39842.5113657407,2009-01-29,12:16:22
37.376966,110.777227,0,2933,39842.5113773148,2009-01-29,12:16:23
37.377114,110.7773,0,2931,39842.5113888889,2009-01-29,12:16:24
37.377256,110.777374,0,2930,39842.511400463,2009-01-29,12:16:25
37.377396,110.777448,0,2929,39842.511412037,2009-01-29,12:16:26
37.37753,110.777523,0,2929,39842.5114236111,2009-01-29,12:16:27
37.377635,110.777594,0,2926,39842.5114351852,2009-01-29,12:16:28
37.377734,110.777676,0,2926,39842.5114467593,2009-01-29,12:16:29
37.377841,110.777769,0,2922,39842.5114583333,2009-01-29,12:16:30
37.377929,110.777866,0,2918,39842.5114699074,2009-01-29,12:16:31
37.378044,110.777963,0,2916,39842.5114814815,2009-01-29,12:16:32
37.378154,110.778065,0,2914,39842.5114930556,2009-01-29,12:16:33
37.378268,110.778163,0,2914,39842.5115046296,2009-01-29,12:16:34
37.378381,110.778271,0,2914,39842.5115162037,2009-01-29,12:16:35
37.378503,110.778366,0,2913,39842.5115277778,2009-01-29,12:16:36
37.378615,110.778454,0,2915,39842.5115393519,2009-01-29,12:16:37
37.378723,110.778526,0,2916,39842.5115509259,2009-01-29,12:16:38
37.378839,110.778584,0,2915,39842.5115625,2009-01-29,12:16:39
37.378962,110.778602,0,2916,39842.5115740741,2009-01-29,12:16:40
37.379085,110.778601,0,2914,39842.5115856482,2009-01-29,12:16:41
37.379208,110.778594,0,2915,39842.5115972222,2009-01-29,12:16:42
37.379322,110.778566,0,2917,39842.5116087963,2009-01-29,12:16:43
37.379438,110.778534,0,2920,39842.5116203704,2009-01-29,12:16:44
37.379556,110.778482,0,2923,39842.5116319444,2009-01-29,12:16:45
37.37968,110.778432,0,2925,39842.5116435185,2009-01-29,12:16:46
37.379801,110.778382,0,2928,39842.5116550926,2009-01-29,12:16:47
37.379933,110.778333,0,2928,39842.5116666667,2009-01-29,12:16:48
37.380061,110.778294,0,2929,39842.5116782407,2009-01-29,12:16:49
37.380183,110.778248,0,2932,39842.5116898148,2009-01-29,12:16:50
37.380301,110.778202,0,2933,39842.5117013889,2009-01-29,12:16:51
37.380424,110.778162,0,2935,39842.511712963,2009-01-29,12:16:52
37.380548,110.778125,0,2937,39842.511724537,2009-01-29,12:16:53
37.380674,110.778105,0,2937,39842.5117361111,2009-01-29,12:16:54
37.380805,110.778095,0,2939,39842.5117476852,2009-01-29,12:16:55
37.380934,110.778085,0,2940,39842.5117592593,2009-01-29,12:16:56
37.381062,110.778085,0,2941,39842.5117708333,2009-01-29,12:16:57
37.381184,110.778085,0,2940,39842.5117824074,2009-01-29,12:16:58
37.381312,110.778074,0,2938,39842.5117939815,2009-01-29,12:16:59
37.381434,110.778064,0,2936,39842.5118055556,2009-01-29,12:17:00
37.381551,110.778043,0,2937,39842.5118171296,2009-01-29,12:17:01
37.381667,110.778007,0,2937,39842.5118287037,2009-01-29,12:17:02
37.381793,110.777966,0,2934,39842.5118402778,2009-01-29,12:17:03
37.381909,110.777918,0,2934,39842.5118518519,2009-01-29,12:17:04
37.38203,110.777861,0,2932,39842.5118634259,2009-01-29,12:17:05
37.382138,110.777802,0,2933,39842.511875,2009-01-29,12:17:06
37.382252,110.777727,0,2934,39842.5118865741,2009-01-29,12:17:07
37.382367,110.777639,0,2930,39842.5118981482,2009-01-29,12:17:08
37.382497,110.777556,0,2922,39842.5119097222,2009-01-29,12:17:09
37.382613,110.777502,0,2925,39842.5119212963,2009-01-29,12:17:10
37.382737,110.777466,0,2929,39842.5119328704,2009-01-29,12:17:11
37.382856,110.777431,0,2928,39842.5119444444,2009-01-29,12:17:12
37.382978,110.777379,0,2920,39842.5119560185,2009-01-29,12:17:13
37.383104,110.777338,0,2914,39842.5119675926,2009-01-29,12:17:14
37.383223,110.777294,0,2908,39842.5119791667,2009-01-29,12:17:15
37.383355,110.777268,0,2901,39842.5119907407,2009-01-29,12:17:16
37.383475,110.77725,0,2901,39842.5120023148,2009-01-29,12:17:17
37.383602,110.777241,0,2899,39842.5120138889,2009-01-29,12:17:18
37.383726,110.777238,0,2899,39842.512025463,2009-01-29,12:17:19
37.383854,110.77724,0,2897,39842.512037037,2009-01-29,12:17:20
37.383983,110.777244,0,2899,39842.5120486111,2009-01-29,12:17:21
37.384116,110.777257,0,2895,39842.5120601852,2009-01-29,12:17:22
37.384245,110.777268,0,2895,39842.5120717593,2009-01-29,12:17:23
37.38437,110.777275,0,2892,39842.5120833333,2009-01-29,12:17:24
37.384501,110.777283,0,2888,39842.5120949074,2009-01-29,12:17:25
37.384629,110.777282,0,2883,39842.5121064815,2009-01-29,12:17:26
37.384757,110.777276,0,2879,39842.5121180556,2009-01-29,12:17:27
37.384886,110.777269,0,2871,39842.5121296296,2009-01-29,12:17:28
37.384998,110.77726,0,2869,39842.5121412037,2009-01-29,12:17:29
37.385098,110.777241,0,2863,39842.5121527778,2009-01-29,12:17:30
37.385196,110.777208,0,2854,39842.5121643519,2009-01-29,12:17:31
37.3853,110.777187,0,2852,39842.5121759259,2009-01-29,12:17:32
37.385402,110.777162,0,2849,39842.5121875,2009-01-29,12:17:33
37.385499,110.777131,0,2849,39842.5121990741,2009-01-29,12:17:34
37.385597,110.77711,0,2849,39842.5122106481,2009-01-29,12:17:35
37.385695,110.777098,0,2848,39842.5122222222,2009-01-29,12:17:36
37.385794,110.777099,0,2847,39842.5122337963,2009-01-29,12:17:37
37.385903,110.777108,0,2840,39842.5122453704,2009-01-29,12:17:38
37.386011,110.77713,0,2836,39842.5122569444,2009-01-29,12:17:39
37.386118,110.777155,0,2833,39842.5122685185,2009-01-29,12:17:40
37.38622,110.777197,0,2832,39842.5122800926,2009-01-29,12:17:41
37.386331,110.777239,0,2823,39842.5122916667,2009-01-29,12:17:42
37.386442,110.777295,0,2813,39842.5123032407,2009-01-29,12:17:43
37.386544,110.777355,0,2810,39842.5123148148,2009-01-29,12:17:44
37.386656,110.77743,0,2805,39842.5123263889,2009-01-29,12:17:45
37.386763,110.777494,0,2795,39842.512337963,2009-01-29,12:17:46
37.386872,110.777562,0,2788,39842.512349537,2009-01-29,12:17:47
37.386978,110.777627,0,2783,39842.5123611111,2009-01-29,12:17:48
37.387089,110.777693,0,2778,39842.5123726852,2009-01-29,12:17:49
37.387208,110.777765,0,2770,39842.5123842593,2009-01-29,12:17:50
37.38732,110.777827,0,2768,39842.5123958333,2009-01-29,12:17:51
37.387432,110.777888,0,2764,39842.5124074074,2009-01-29,12:17:52
37.387542,110.777951,0,2761,39842.5124189815,2009-01-29,12:17:53
37.38765,110.778015,0,2755,39842.5124305556,2009-01-29,12:17:54
37.387756,110.778079,0,2755,39842.5124421296,2009-01-29,12:17:55
37.387856,110.778148,0,2754,39842.5124537037,2009-01-29,12:17:56
37.387935,110.77822,0,2753,39842.5124652778,2009-01-29,12:17:57
37.388003,110.778307,0,2753,39842.5124768519,2009-01-29,12:17:58
37.388075,110.778397,0,2751,39842.5124884259,2009-01-29,12:17:59
37.388146,110.778501,0,2751,39842.5125,2009-01-29,12:18:00
37.388221,110.778606,0,2745,39842.5125115741,2009-01-29,12:18:01
37.388299,110.778723,0,2742,39842.5125231481,2009-01-29,12:18:02
37.388378,110.77884,0,2736,39842.5125347222,2009-01-29,12:18:03
37.388453,110.778954,0,2730,39842.5125462963,2009-01-29,12:18:04
37.388524,110.779073,0,2727,39842.5125578704,2009-01-29,12:18:05
37.388594,110.779182,0,2725,39842.5125694444,2009-01-29,12:18:06
37.388668,110.779284,0,2719,39842.5125810185,2009-01-29,12:18:07
37.388739,110.779392,0,2716,39842.5125925926,2009-01-29,12:18:08
37.388818,110.779488,0,2715,39842.5126041667,2009-01-29,12:18:09
37.388908,110.77957,0,2709,39842.5126157407,2009-01-29,12:18:10
37.38901,110.779643,0,2704,39842.5126273148,2009-01-29,12:18:11
37.389121,110.779707,0,2699,39842.5126388889,2009-01-29,12:18:12
37.38923,110.779757,0,2697,39842.512650463,2009-01-29,12:18:13
37.389341,110.779798,0,2696,39842.512662037,2009-01-29,12:18:14
37.389467,110.779841,0,2692,39842.5126736111,2009-01-29,12:18:15
37.389597,110.779884,0,2690,39842.5126851852,2009-01-29,12:18:16
37.389734,110.779925,0,2685,39842.5126967593,2009-01-29,12:18:17
37.389865,110.779959,0,2683,39842.5127083333,2009-01-29,12:18:18
37.389991,110.779997,0,2683,39842.5127199074,2009-01-29,12:18:19
37.390114,110.78003,0,2684,39842.5127314815,2009-01-29,12:18:20
37.390242,110.780065,0,2680,39842.5127430556,2009-01-29,12:18:21
37.390368,110.780109,0,2679,39842.5127546296,2009-01-29,12:18:22
37.390486,110.780153,0,2676,39842.5127662037,2009-01-29,12:18:23
37.390614,110.780201,0,2673,39842.5127777778,2009-01-29,12:18:24
37.390733,110.780242,0,2675,39842.5127893519,2009-01-29,12:18:25
37.390859,110.780283,0,2676,39842.5128009259,2009-01-29,12:18:26
37.390995,110.78033,0,2670,39842.5128125,2009-01-29,12:18:27
37.391119,110.780372,0,2667,39842.5128240741,2009-01-29,12:18:28
37.391247,110.780417,0,2664,39842.5128356481,2009-01-29,12:18:29
37.391376,110.780465,0,2663,39842.5128472222,2009-01-29,12:18:30
37.391501,110.780508,0,2659,39842.5128587963,2009-01-29,12:18:31
37.391625,110.780556,0,2658,39842.5128703704,2009-01-29,12:18:32
37.391739,110.780612,0,2657,39842.5128819444,2009-01-29,12:18:33
37.391854,110.78066,0,2655,39842.5128935185,2009-01-29,12:18:34
37.391971,110.780721,0,2652,39842.5129050926,2009-01-29,12:18:35
37.392086,110.780786,0,2645,39842.5129166667,2009-01-29,12:18:36
37.392181,110.780842,0,2641,39842.5129282407,2009-01-29,12:18:37
37.392284,110.780914,0,2639,39842.5129398148,2009-01-29,12:18:38
37.392384,110.78099,0,2633,39842.5129513889,2009-01-29,12:18:39
37.392479,110.781083,0,2626,39842.512962963,2009-01-29,12:18:40
37.392578,110.781173,0,2620,39842.512974537,2009-01-29,12:18:41
37.392669,110.781258,0,2618,39842.5129861111,2009-01-29,12:18:42
37.392774,110.781346,0,2608,39842.5129976852,2009-01-29,12:18:43
37.392869,110.781427,0,2608,39842.5130092593,2009-01-29,12:18:44
37.392951,110.7815,0,2611,39842.5130208333,2009-01-29,12:18:45
37.393048,110.781568,0,2604,39842.5130324074,2009-01-29,12:18:46
37.393141,110.781621,0,2602,39842.5130439815,2009-01-29,12:18:47
37.393236,110.781656,0,2598,39842.5130555556,2009-01-29,12:18:48
37.39333,110.781685,0,2596,39842.5130671296,2009-01-29,12:18:49
37.393425,110.781701,0,2594,39842.5130787037,2009-01-29,12:18:50
37.393514,110.781702,0,2597,39842.5130902778,2009-01-29,12:18:51
37.393615,110.781695,0,2599,39842.5131018519,2009-01-29,12:18:52
37.393718,110.781687,0,2600,39842.5131134259,2009-01-29,12:18:53
37.39383,110.781674,0,2599,39842.513125,2009-01-29,12:18:54
37.393947,110.78167,0,2596,39842.5131365741,2009-01-29,12:18:55
37.39407,110.781659,0,2594,39842.5131481481,2009-01-29,12:18:56
37.394187,110.781652,0,2595,39842.5131597222,2009-01-29,12:18:57
37.394299,110.781649,0,2594,39842.5131712963,2009-01-29,12:18:58
37.394413,110.781646,0,2596,39842.5131828704,2009-01-29,12:18:59
37.394522,110.78164,0,2596,39842.5131944444,2009-01-29,12:19:00
37.394629,110.78165,0,2597,39842.5132060185,2009-01-29,12:19:01
37.394734,110.781679,0,2598,39842.5132175926,2009-01-29,12:19:02
37.394841,110.781717,0,2598,39842.5132291667,2009-01-29,12:19:03
37.394947,110.781765,0,2598,39842.5132407407,2009-01-29,12:19:04
37.395041,110.781835,0,2598,39842.5132523148,2009-01-29,12:19:05
37.39513,110.781919,0,2596,39842.5132638889,2009-01-29,12:19:06
37.395212,110.782005,0,2597,39842.513275463,2009-01-29,12:19:07
37.395289,110.782084,0,2595,39842.513287037,2009-01-29,12:19:08
37.395364,110.782164,0,2594,39842.5132986111,2009-01-29,12:19:09
37.39544,110.782238,0,2591,39842.5133101852,2009-01-29,12:19:10
37.395524,110.782307,0,2589,39842.5133217593,2009-01-29,12:19:11
37.395616,110.782373,0,2591,39842.5133333333,2009-01-29,12:19:12
37.395712,110.782431,0,2593,39842.5133449074,2009-01-29,12:19:13
37.395816,110.782482,0,2595,39842.5133564815,2009-01-29,12:19:14
37.395932,110.78251,0,2595,39842.5133680556,2009-01-29,12:19:15
37.396055,110.782518,0,2593,39842.5133796296,2009-01-29,12:19:16
37.396174,110.782523,0,2589,39842.5133912037,2009-01-29,12:19:17
37.396289,110.782543,0,2588,39842.5134027778,2009-01-29,12:19:18
37.396402,110.782545,0,2587,39842.5134143519,2009-01-29,12:19:19
37.396512,110.782549,0,2586,39842.5134259259,2009-01-29,12:19:20
37.396613,110.782555,0,2583,39842.5134375,2009-01-29,12:19:21
37.396728,110.782543,0,2576,39842.5134490741,2009-01-29,12:19:22
37.396844,110.782534,0,2568,39842.5134606481,2009-01-29,12:19:23
37.396953,110.78252,0,2561,39842.5134722222,2009-01-29,12:19:24
37.397062,110.782521,0,2558,39842.5134837963,2009-01-29,12:19:25
37.397163,110.782524,0,2560,39842.5134953704,2009-01-29,12:19:26
37.397276,110.782521,0,2558,39842.5135069444,2009-01-29,12:19:27
37.397387,110.782513,0,2555,39842.5135185185,2009-01-29,12:19:28
37.3975,110.782489,0,2555,39842.5135300926,2009-01-29,12:19:29
37.397609,110.78246,0,2555,39842.5135416667,2009-01-29,12:19:30
37.397719,110.782425,0,2557,39842.5135532407,2009-01-29,12:19:31
37.397832,110.782394,0,2555,39842.5135648148,2009-01-29,12:19:32
37.397947,110.782367,0,2552,39842.5135763889,2009-01-29,12:19:33
37.398059,110.782339,0,2547,39842.513587963,2009-01-29,12:19:34
37.398181,110.782312,0,2546,39842.513599537,2009-01-29,12:19:35
37.398299,110.782293,0,2545,39842.5136111111,2009-01-29,12:19:36
37.398417,110.782289,0,2545,39842.5136226852,2009-01-29,12:19:37
37.398531,110.78229,0,2545,39842.5136342593,2009-01-29,12:19:38
37.398653,110.782301,0,2538,39842.5136458333,2009-01-29,12:19:39
37.398767,110.782337,0,2537,39842.5136574074,2009-01-29,12:19:40
37.398875,110.782396,0,2534,39842.5136689815,2009-01-29,12:19:41
37.398978,110.782452,0,2533,39842.5136805556,2009-01-29,12:19:42
37.399089,110.782505,0,2528,39842.5136921296,2009-01-29,12:19:43
37.399207,110.78256,0,2517,39842.5137037037,2009-01-29,12:19:44
37.399315,110.782616,0,2518,39842.5137152778,2009-01-29,12:19:45
37.399444,110.782661,0,2505,39842.5137268519,2009-01-29,12:19:46
37.399572,110.782708,0,2495,39842.5137384259,2009-01-29,12:19:47
37.399705,110.782745,0,2489,39842.51375,2009-01-29,12:19:48
37.399833,110.782786,0,2485,39842.5137615741,2009-01-29,12:19:49
37.399963,110.782818,0,2482,39842.5137731481,2009-01-29,12:19:50
37.400095,110.782851,0,2479,39842.5137847222,2009-01-29,12:19:51
37.400225,110.782886,0,2477,39842.5137962963,2009-01-29,12:19:52
37.400356,110.782928,0,2474,39842.5138078704,2009-01-29,12:19:53
37.400491,110.782959,0,2470,39842.5138194444,2009-01-29,12:19:54
37.400628,110.783001,0,2467,39842.5138310185,2009-01-29,12:19:55
37.400769,110.783036,0,2461,39842.5138425926,2009-01-29,12:19:56
37.4009,110.783057,0,2461,39842.5138541667,2009-01-29,12:19:57
37.401037,110.78306,0,2460,39842.5138657407,2009-01-29,12:19:58
37.401166,110.783052,0,2458,39842.5138773148,2009-01-29,12:19:59
37.401295,110.783045,0,2461,39842.5138888889,2009-01-29,12:20:00
37.401435,110.783034,0,2461,39842.513900463,2009-01-29,12:20:01
37.401578,110.783021,0,2462,39842.513912037,2009-01-29,12:20:02
37.401722,110.783009,0,2460,39842.5139236111,2009-01-29,12:20:03
37.401864,110.783001,0,2457,39842.5139351852,2009-01-29,12:20:04
37.402014,110.782989,0,2457,39842.5139467593,2009-01-29,12:20:05
37.402158,110.782975,0,2460,39842.5139583333,2009-01-29,12:20:06
37.402307,110.782968,0,2459,39842.5139699074,2009-01-29,12:20:07
37.402447,110.782964,0,2457,39842.5139814815,2009-01-29,12:20:08
37.402578,110.782948,0,2457,39842.5139930556,2009-01-29,12:20:09
37.402705,110.782936,0,2458,39842.5140046296,2009-01-29,12:20:10
37.402831,110.782923,0,2459,39842.5140162037,2009-01-29,12:20:11
37.402949,110.782912,0,2458,39842.5140277778,2009-01-29,12:20:12
37.403066,110.782901,0,2456,39842.5140393519,2009-01-29,12:20:13
37.403175,110.78289,0,2452,39842.5140509259,2009-01-29,12:20:14
37.403276,110.782874,0,2449,39842.5140625,2009-01-29,12:20:15
37.403379,110.782855,0,2443,39842.5140740741,2009-01-29,12:20:16
37.403482,110.782849,0,2442,39842.5140856481,2009-01-29,12:20:17
37.403586,110.78285,0,2445,39842.5140972222,2009-01-29,12:20:18
37.403687,110.782842,0,2446,39842.5141087963,2009-01-29,12:20:19
37.403792,110.782848,0,2448,39842.5141203704,2009-01-29,12:20:20
37.403899,110.782843,0,2452,39842.5141319444,2009-01-29,12:20:21
37.404011,110.782829,0,2454,39842.5141435185,2009-01-29,12:20:22
37.404126,110.782823,0,2453,39842.5141550926,2009-01-29,12:20:23
37.404239,110.782815,0,2453,39842.5141666667,2009-01-29,12:20:24
37.404354,110.782808,0,2453,39842.5141782407,2009-01-29,12:20:25
37.404478,110.78281,0,2452,39842.5141898148,2009-01-29,12:20:26
37.404603,110.782805,0,2446,39842.5142013889,2009-01-29,12:20:27
37.404726,110.782806,0,2446,39842.514212963,2009-01-29,12:20:28
37.404858,110.782808,0,2445,39842.514224537,2009-01-29,12:20:29
37.404996,110.782815,0,2446,39842.5142361111,2009-01-29,12:20:30
37.405132,110.78282,0,2442,39842.5142476852,2009-01-29,12:20:31
37.405268,110.78283,0,2442,39842.5142592593,2009-01-29,12:20:32
37.405409,110.782842,0,2440,39842.5142708333,2009-01-29,12:20:33
37.405544,110.782849,0,2437,39842.5142824074,2009-01-29,12:20:34
37.405669,110.782863,0,2436,39842.5142939815,2009-01-29,12:20:35
37.405793,110.782883,0,2433,39842.5143055556,2009-01-29,12:20:36
37.405915,110.782903,0,2433,39842.5143171296,2009-01-29,12:20:37
37.406032,110.782925,0,2429,39842.5143287037,2009-01-29,12:20:38
37.406144,110.782945,0,2425,39842.5143402778,2009-01-29,12:20:39
37.406252,110.782965,0,2423,39842.5143518519,2009-01-29,12:20:40
37.40637,110.782991,0,2423,39842.5143634259,2009-01-29,12:20:41
37.406488,110.783008,0,2423,39842.514375,2009-01-29,12:20:42
37.406616,110.78304,0,2420,39842.5143865741,2009-01-29,12:20:43
37.406747,110.783066,0,2420,39842.5143981481,2009-01-29,12:20:44
37.406876,110.783092,0,2419,39842.5144097222,2009-01-29,12:20:45
37.407019,110.783119,0,2414,39842.5144212963,2009-01-29,12:20:46
37.407164,110.783148,0,2413,39842.5144328704,2009-01-29,12:20:47
37.407306,110.783174,0,2412,39842.5144444444,2009-01-29,12:20:48
37.40745,110.783196,0,2413,39842.5144560185,2009-01-29,12:20:49
37.407595,110.783227,0,2415,39842.5144675926,2009-01-29,12:20:50
37.407745,110.783249,0,2413,39842.5144791667,2009-01-29,12:20:51
37.407896,110.783275,0,2412,39842.5144907407,2009-01-29,12:20:52
37.408052,110.783305,0,2412,39842.5145023148,2009-01-29,12:20:53
37.408203,110.783334,0,2416,39842.5145138889,2009-01-29,12:20:54
37.408355,110.783358,0,2419,39842.514525463,2009-01-29,12:20:55
37.408508,110.78338,0,2421,39842.514537037,2009-01-29,12:20:56
37.408675,110.783413,0,2420,39842.5145486111,2009-01-29,12:20:57
37.40883,110.783447,0,2422,39842.5145601852,2009-01-29,12:20:58
37.40898,110.783472,0,2427,39842.5145717593,2009-01-29,12:20:59
37.409134,110.783485,0,2430,39842.5145833333,2009-01-29,12:21:00
37.409288,110.78349,0,2428,39842.5145949074,2009-01-29,12:21:01
37.409443,110.783499,0,2424,39842.5146064815,2009-01-29,12:21:02
37.409595,110.783507,0,2422,39842.5146180556,2009-01-29,12:21:03
37.409747,110.783506,0,2423,39842.5146296296,2009-01-29,12:21:04
37.409906,110.783517,0,2426,39842.5146412037,2009-01-29,12:21:05
37.410058,110.783527,0,2429,39842.5146527778,2009-01-29,12:21:06
37.410203,110.783536,0,2426,39842.5146643519,2009-01-29,12:21:07
37.410349,110.783542,0,2423,39842.5146759259,2009-01-29,12:21:08
37.410487,110.783549,0,2422,39842.5146875,2009-01-29,12:21:09
37.410605,110.783558,0,2416,39842.5146990741,2009-01-29,12:21:10
37.410695,110.783572,0,2418,39842.5147106481,2009-01-29,12:21:11
37.41078,110.783578,0,2421,39842.5147222222,2009-01-29,12:21:12
37.410851,110.783586,0,2423,39842.5147337963,2009-01-29,12:21:13
37.410906,110.783596,0,2427,39842.5147453704,2009-01-29,12:21:14
37.410954,110.783598,0,2432,39842.5147569444,2009-01-29,12:21:15
37.411015,110.783661,0,2427,39842.5147800926,2009-01-29,12:21:17
37.411044,110.783713,0,2424,39842.5147916667,2009-01-29,12:21:18
37.411069,110.783778,0,2414,39842.5148032407,2009-01-29,12:21:19
37.411089,110.78384,0,2410,39842.5148148148,2009-01-29,12:21:20
37.411101,110.783904,0,2408,39842.5148263889,2009-01-29,12:21:21
37.411141,110.783952,0,2403,39842.514837963,2009-01-29,12:21:22
37.411179,110.784002,0,2398,39842.514849537,2009-01-29,12:21:23
37.411218,110.784035,0,2394,39842.5148611111,2009-01-29,12:21:24
37.41126,110.784062,0,2392,39842.5148726852,2009-01-29,12:21:25
37.411306,110.784098,0,2393,39842.5148842593,2009-01-29,12:21:26
37.41136,110.784133,0,2392,39842.5148958333,2009-01-29,12:21:27
37.411403,110.784171,0,2393,39842.5149074074,2009-01-29,12:21:28
37.411453,110.784203,0,2392,39842.5149189815,2009-01-29,12:21:29
37.4115,110.784249,0,2397,39842.5149305556,2009-01-29,12:21:30
37.411547,110.784296,0,2397,39842.5149421296,2009-01-29,12:21:31
37.411597,110.78434,0,2397,39842.5149537037,2009-01-29,12:21:32
37.411657,110.784395,0,2395,39842.5149652778,2009-01-29,12:21:33
37.411713,110.784445,0,2394,39842.5149768519,2009-01-29,12:21:34
37.411768,110.784496,0,2392,39842.5149884259,2009-01-29,12:21:35
37.411825,110.784549,0,2395,39842.515,2009-01-29,12:21:36
37.411879,110.784598,0,2394,39842.5150115741,2009-01-29,12:21:37
37.411937,110.784642,0,2387,39842.5150231481,2009-01-29,12:21:38
37.411997,110.784688,0,2385,39842.5150347222,2009-01-29,12:21:39
37.412052,110.784735,0,2383,39842.5150462963,2009-01-29,12:21:40
37.412099,110.784781,0,2385,39842.5150578704,2009-01-29,12:21:41
37.412141,110.78482,0,2385,39842.5150694444,2009-01-29,12:21:42
37.412189,110.784845,0,2379,39842.5150810185,2009-01-29,12:21:43
37.412266,110.784887,0,2374,39842.5151041667,2009-01-29,12:21:45
37.412312,110.784889,0,2373,39842.5151157407,2009-01-29,12:21:46
37.4124,110.784854,0,2370,39842.5151388889,2009-01-29,12:21:48
37.412471,110.784792,0,2369,39842.515162037,2009-01-29,12:21:50
37.412522,110.784762,0,2370,39842.5151736111,2009-01-29,12:21:51
37.412577,110.784747,0,2368,39842.5151851852,2009-01-29,12:21:52
37.412633,110.784741,0,2369,39842.5151967593,2009-01-29,12:21:53
37.412695,110.78474,0,2366,39842.5152083333,2009-01-29,12:21:54
37.412754,110.784745,0,2364,39842.5152199074,2009-01-29,12:21:55
37.412812,110.784737,0,2362,39842.5152314815,2009-01-29,12:21:56
37.412868,110.784732,0,2363,39842.5152430556,2009-01-29,12:21:57
37.412929,110.784733,0,2362,39842.5152546296,2009-01-29,12:21:58
37.412992,110.78474,0,2362,39842.5152662037,2009-01-29,12:21:59
37.413056,110.784741,0,2362,39842.5152777778,2009-01-29,12:22:00
37.413118,110.784742,0,2362,39842.5152893519,2009-01-29,12:22:01
37.413179,110.784748,0,2366,39842.5153009259,2009-01-29,12:22:02
37.41324,110.784759,0,2364,39842.5153125,2009-01-29,12:22:03
37.4133,110.784776,0,2361,39842.5153240741,2009-01-29,12:22:04
37.413354,110.784791,0,2359,39842.5153356481,2009-01-29,12:22:05
37.413442,110.784833,0,2358,39842.5153587963,2009-01-29,12:22:07
37.413501,110.784857,0,2358,39842.5153819444,2009-01-29,12:22:09
37.413559,110.784839,0,2357,39842.5154166667,2009-01-29,12:22:12
37.413597,110.78479,0,2350,39842.5154398148,2009-01-29,12:22:14
37.413634,110.784715,0,2345,39842.515462963,2009-01-29,12:22:16
37.413678,110.784608,0,2345,39842.5154861111,2009-01-29,12:22:18
37.413698,110.784534,0,2347,39842.5154976852,2009-01-29,12:22:19
37.41373,110.784449,0,2348,39842.5155092593,2009-01-29,12:22:20
37.41376,110.784355,0,2351,39842.5155208333,2009-01-29,12:22:21
37.413805,110.784251,0,2349,39842.5155324074,2009-01-29,12:22:22
37.413844,110.784147,0,2350,39842.5155439815,2009-01-29,12:22:23
37.413886,110.784046,0,2351,39842.5155555556,2009-01-29,12:22:24
37.413927,110.783939,0,2351,39842.5155671296,2009-01-29,12:22:25
37.413968,110.78383,0,2351,39842.5155787037,2009-01-29,12:22:26
37.414003,110.783725,0,2352,39842.5155902778,2009-01-29,12:22:27
37.414041,110.783625,0,2350,39842.5156018519,2009-01-29,12:22:28
37.414065,110.783528,0,2354,39842.5156134259,2009-01-29,12:22:29
37.414104,110.783437,0,2349,39842.515625,2009-01-29,12:22:30
37.414132,110.783353,0,2346,39842.5156365741,2009-01-29,12:22:31
37.414167,110.783277,0,2341,39842.5156481481,2009-01-29,12:22:32
37.414198,110.783209,0,2340,39842.5156597222,2009-01-29,12:22:33
37.414226,110.783147,0,2344,39842.5156712963,2009-01-29,12:22:34
37.414263,110.7831,0,2340,39842.5156828704,2009-01-29,12:22:35
37.414311,110.783061,0,2333,39842.5156944444,2009-01-29,12:22:36
37.414357,110.783023,0,2329,39842.5157060185,2009-01-29,12:22:37
37.414406,110.783012,0,2331,39842.5157175926,2009-01-29,12:22:38
37.414462,110.783022,0,2333,39842.5157291667,2009-01-29,12:22:39
37.414517,110.783047,0,2331,39842.5157407407,2009-01-29,12:22:40
37.414579,110.783074,0,2325,39842.5157523148,2009-01-29,12:22:41
37.414632,110.7831,0,2335,39842.5157638889,2009-01-29,12:22:42
37.414697,110.783121,0,2337,39842.515775463,2009-01-29,12:22:43
37.414774,110.783162,0,2338,39842.515787037,2009-01-29,12:22:44
37.414857,110.7832,0,2339,39842.5157986111,2009-01-29,12:22:45
37.414942,110.783229,0,2336,39842.5158101852,2009-01-29,12:22:46
37.415026,110.783257,0,2336,39842.5158217593,2009-01-29,12:22:47
37.415109,110.783291,0,2340,39842.5158333333,2009-01-29,12:22:48
37.415197,110.783322,0,2341,39842.5158449074,2009-01-29,12:22:49
37.415286,110.783349,0,2344,39842.5158564815,2009-01-29,12:22:50
37.415383,110.783371,0,2343,39842.5158680556,2009-01-29,12:22:51
37.415476,110.783398,0,2348,39842.5158796296,2009-01-29,12:22:52
37.415568,110.78342,0,2354,39842.5158912037,2009-01-29,12:22:53
37.415667,110.783442,0,2357,39842.5159027778,2009-01-29,12:22:54
37.415771,110.783467,0,2359,39842.5159143518,2009-01-29,12:22:55
37.415871,110.783483,0,2361,39842.5159259259,2009-01-29,12:22:56
37.415973,110.783505,0,2364,39842.5159375,2009-01-29,12:22:57
37.416071,110.783529,0,2365,39842.5159490741,2009-01-29,12:22:58
37.416172,110.783555,0,2369,39842.5159606481,2009-01-29,12:22:59
37.416272,110.783595,0,2371,39842.5159722222,2009-01-29,12:23:00
37.41637,110.783632,0,2374,39842.5159837963,2009-01-29,12:23:01
37.416468,110.783685,0,2376,39842.5159953704,2009-01-29,12:23:02
37.416558,110.783745,0,2380,39842.5160069444,2009-01-29,12:23:03
37.416635,110.783821,0,2388,39842.5160185185,2009-01-29,12:23:04
37.416707,110.783901,0,2394,39842.5160300926,2009-01-29,12:23:05
37.416775,110.783997,0,2401,39842.5160416667,2009-01-29,12:23:06
37.416845,110.784099,0,2405,39842.5160532407,2009-01-29,12:23:07
37.416913,110.784212,0,2408,39842.5160648148,2009-01-29,12:23:08
37.416977,110.78432,0,2411,39842.5160763889,2009-01-29,12:23:09
37.417045,110.784437,0,2415,39842.516087963,2009-01-29,12:23:10
37.417108,110.784533,0,2415,39842.516099537,2009-01-29,12:23:11
37.417157,110.784613,0,2417,39842.5161111111,2009-01-29,12:23:12
37.417195,110.784666,0,2422,39842.5161226852,2009-01-29,12:23:13
37.417229,110.784706,0,2423,39842.5161342593,2009-01-29,12:23:14
37.417272,110.784759,0,2422,39842.5161574074,2009-01-29,12:23:16
37.417319,110.784799,0,2422,39842.5161921296,2009-01-29,12:23:19
37.417377,110.784814,0,2425,39842.51625,2009-01-29,12:23:24
37.417443,110.784853,0,2429,39842.5162731481,2009-01-29,12:23:26
37.417526,110.784894,0,2431,39842.5162962963,2009-01-29,12:23:28
37.417577,110.78492,0,2430,39842.5163078704,2009-01-29,12:23:29
37.417631,110.784954,0,2431,39842.5163194444,2009-01-29,12:23:30
37.417692,110.784974,0,2435,39842.5163310185,2009-01-29,12:23:31
37.417754,110.784985,0,2435,39842.5163425926,2009-01-29,12:23:32
37.41782,110.784995,0,2431,39842.5163541667,2009-01-29,12:23:33
37.417879,110.785002,0,2432,39842.5163657407,2009-01-29,12:23:34
37.417936,110.785014,0,2433,39842.5163773148,2009-01-29,12:23:35
37.417989,110.785036,0,2434,39842.5163888889,2009-01-29,12:23:36
37.418042,110.785054,0,2435,39842.516400463,2009-01-29,12:23:37
37.418089,110.785056,0,2436,39842.516412037,2009-01-29,12:23:38
37.41815,110.785023,0,2440,39842.5164236111,2009-01-29,12:23:39
37.418207,110.785007,0,2441,39842.5164351852,2009-01-29,12:23:40
37.418262,110.784981,0,2442,39842.5164467593,2009-01-29,12:23:41
37.418323,110.784963,0,2442,39842.5164583333,2009-01-29,12:23:42
37.418381,110.784935,0,2443,39842.5164699074,2009-01-29,12:23:43
37.41845,110.784901,0,2441,39842.5164814815,2009-01-29,12:23:44
37.418509,110.784861,0,2441,39842.5164930556,2009-01-29,12:23:45
37.418568,110.784824,0,2445,39842.5165046296,2009-01-29,12:23:46
37.418632,110.784776,0,2445,39842.5165162037,2009-01-29,12:23:47
37.418701,110.784739,0,2445,39842.5165277778,2009-01-29,12:23:48
37.41876,110.784707,0,2448,39842.5165393518,2009-01-29,12:23:49
37.418815,110.784677,0,2451,39842.5165509259,2009-01-29,12:23:50
37.418872,110.784643,0,2451,39842.5165625,2009-01-29,12:23:51
37.41892,110.784616,0,2454,39842.5165740741,2009-01-29,12:23:52
37.418965,110.784581,0,2453,39842.5165856481,2009-01-29,12:23:53
37.419028,110.784518,0,2454,39842.5166087963,2009-01-29,12:23:55
37.419063,110.784465,0,2454,39842.5166319444,2009-01-29,12:23:57
37.419059,110.784435,0,2458,39842.5166898148,2009-01-29,12:24:02
37.419045,110.78443,0,2461,39842.5167476852,2009-01-29,12:24:07
37.419041,110.784416,0,2462,39842.5168055556,2009-01-29,12:24:12
37.419077,110.784376,0,2463,39842.5168171296,2009-01-29,12:24:13
37.419125,110.784337,0,2466,39842.5168287037,2009-01-29,12:24:14
37.419184,110.78429,0,2464,39842.5168402778,2009-01-29,12:24:15
37.419234,110.784235,0,2467,39842.5168518518,2009-01-29,12:24:16
37.419292,110.784176,0,2465,39842.5168634259,2009-01-29,12:24:17
37.419352,110.784117,0,2463,39842.516875,2009-01-29,12:24:18
37.419402,110.784044,0,2460,39842.5168865741,2009-01-29,12:24:19
37.419451,110.78396,0,2460,39842.5168981481,2009-01-29,12:24:20
37.419495,110.783877,0,2460,39842.5169097222,2009-01-29,12:24:21
37.41954,110.783796,0,2462,39842.5169212963,2009-01-29,12:24:22
37.419587,110.7837,0,2460,39842.5169328704,2009-01-29,12:24:23
37.419636,110.783615,0,2459,39842.5169444444,2009-01-29,12:24:24
37.419676,110.783517,0,2460,39842.5169560185,2009-01-29,12:24:25
37.419713,110.783415,0,2463,39842.5169675926,2009-01-29,12:24:26
37.419736,110.783295,0,2468,39842.5169791667,2009-01-29,12:24:27
37.419772,110.783186,0,2468,39842.5169907407,2009-01-29,12:24:28
37.419809,110.783067,0,2469,39842.5170023148,2009-01-29,12:24:29
37.419847,110.782943,0,2472,39842.5170138889,2009-01-29,12:24:30
37.419881,110.782817,0,2473,39842.517025463,2009-01-29,12:24:31
37.419913,110.782687,0,2475,39842.517037037,2009-01-29,12:24:32
37.419933,110.782552,0,2482,39842.5170486111,2009-01-29,12:24:33
37.419959,110.782411,0,2485,39842.5170601852,2009-01-29,12:24:34
37.419993,110.782263,0,2482,39842.5170717593,2009-01-29,12:24:35
37.420013,110.782109,0,2484,39842.5170833333,2009-01-29,12:24:36
37.420033,110.781958,0,2489,39842.5170949074,2009-01-29,12:24:37
37.420049,110.781806,0,2495,39842.5171064815,2009-01-29,12:24:38
37.420075,110.781652,0,2496,39842.5171180556,2009-01-29,12:24:39
37.420098,110.781501,0,2496,39842.5171296296,2009-01-29,12:24:40
37.420127,110.781352,0,2490,39842.5171412037,2009-01-29,12:24:41
37.420148,110.781206,0,2490,39842.5171527778,2009-01-29,12:24:42
37.420168,110.78105,0,2491,39842.5171643518,2009-01-29,12:24:43
37.420188,110.780895,0,2489,39842.5171759259,2009-01-29,12:24:44
37.420203,110.780733,0,2493,39842.5171875,2009-01-29,12:24:45
37.420224,110.780581,0,2490,39842.5171990741,2009-01-29,12:24:46
37.420246,110.78043,0,2491,39842.5172106481,2009-01-29,12:24:47
37.420259,110.780272,0,2492,39842.5172222222,2009-01-29,12:24:48
37.420268,110.780107,0,2494,39842.5172337963,2009-01-29,12:24:49
37.420285,110.779949,0,2488,39842.5172453704,2009-01-29,12:24:50
37.420286,110.779783,0,2491,39842.5172569444,2009-01-29,12:24:51
37.420283,110.779629,0,2493,39842.5172685185,2009-01-29,12:24:52
37.420282,110.779468,0,2495,39842.5172800926,2009-01-29,12:24:53
37.420259,110.779294,0,2499,39842.5172916667,2009-01-29,12:24:54
37.420238,110.779132,0,2502,39842.5173032407,2009-01-29,12:24:55
37.420196,110.778965,0,2509,39842.5173148148,2009-01-29,12:24:56
37.420158,110.778813,0,2507,39842.5173263889,2009-01-29,12:24:57
37.420114,110.778658,0,2508,39842.517337963,2009-01-29,12:24:58
37.420055,110.778508,0,2508,39842.517349537,2009-01-29,12:24:59
37.419986,110.778359,0,2508,39842.5173611111,2009-01-29,12:25:00
37.419907,110.778213,0,2511,39842.5173726852,2009-01-29,12:25:01
37.419822,110.778071,0,2511,39842.5173842593,2009-01-29,12:25:02
37.419726,110.777933,0,2513,39842.5173958333,2009-01-29,12:25:03
37.419625,110.777805,0,2516,39842.5174074074,2009-01-29,12:25:04
37.419522,110.777681,0,2515,39842.5174189815,2009-01-29,12:25:05
37.419407,110.777568,0,2516,39842.5174305556,2009-01-29,12:25:06
37.419295,110.777461,0,2516,39842.5174421296,2009-01-29,12:25:07
37.419171,110.777366,0,2519,39842.5174537037,2009-01-29,12:25:08
37.419049,110.777276,0,2517,39842.5174652778,2009-01-29,12:25:09
37.418915,110.777199,0,2520,39842.5174768518,2009-01-29,12:25:10
37.418781,110.777134,0,2520,39842.5174884259,2009-01-29,12:25:11
37.41865,110.77708,0,2519,39842.5175,2009-01-29,12:25:12
37.418521,110.77704,0,2518,39842.5175115741,2009-01-29,12:25:13
37.418386,110.777011,0,2518,39842.5175231481,2009-01-29,12:25:14
37.418246,110.776995,0,2517,39842.5175347222,2009-01-29,12:25:15
37.418106,110.776984,0,2513,39842.5175462963,2009-01-29,12:25:16
37.417969,110.776989,0,2511,39842.5175578704,2009-01-29,12:25:17
37.41784,110.777011,0,2510,39842.5175694444,2009-01-29,12:25:18
37.41772,110.777041,0,2506,39842.5175810185,2009-01-29,12:25:19
37.417615,110.777081,0,2503,39842.5175925926,2009-01-29,12:25:20
37.417521,110.777137,0,2501,39842.5176041667,2009-01-29,12:25:21
37.417426,110.777209,0,2503,39842.5176157407,2009-01-29,12:25:22
37.417352,110.777289,0,2501,39842.5176273148,2009-01-29,12:25:23
37.417296,110.777376,0,2499,39842.5176388889,2009-01-29,12:25:24
37.417268,110.777482,0,2495,39842.517650463,2009-01-29,12:25:25
37.417243,110.777603,0,2496,39842.517662037,2009-01-29,12:25:26
37.417247,110.777726,0,2494,39842.5176736111,2009-01-29,12:25:27
37.417266,110.777841,0,2492,39842.5176851852,2009-01-29,12:25:28
37.417301,110.777957,0,2493,39842.5176967593,2009-01-29,12:25:29
37.417362,110.778072,0,2488,39842.5177083333,2009-01-29,12:25:30
37.417441,110.778176,0,2483,39842.5177199074,2009-01-29,12:25:31
37.417528,110.77828,0,2481,39842.5177314815,2009-01-29,12:25:32
37.417618,110.778373,0,2484,39842.5177430556,2009-01-29,12:25:33
37.417715,110.778471,0,2481,39842.5177546296,2009-01-29,12:25:34
37.417803,110.778574,0,2481,39842.5177662037,2009-01-29,12:25:35
37.417892,110.778693,0,2481,39842.5177777778,2009-01-29,12:25:36
37.417976,110.778816,0,2478,39842.5177893518,2009-01-29,12:25:37
37.418053,110.778951,0,2477,39842.5178009259,2009-01-29,12:25:38
37.418129,110.779087,0,2474,39842.5178125,2009-01-29,12:25:39
37.418194,110.779242,0,2471,39842.5178240741,2009-01-29,12:25:40
37.418241,110.779392,0,2472,39842.5178356481,2009-01-29,12:25:41
37.418293,110.779555,0,2469,39842.5178472222,2009-01-29,12:25:42
37.418345,110.77972,0,2467,39842.5178587963,2009-01-29,12:25:43
37.41839,110.779905,0,2466,39842.5178703704,2009-01-29,12:25:44
37.418436,110.780087,0,2469,39842.5178819444,2009-01-29,12:25:45
37.418465,110.780278,0,2467,39842.5178935185,2009-01-29,12:25:46
37.418486,110.780476,0,2457,39842.5179050926,2009-01-29,12:25:47
37.418505,110.780683,0,2458,39842.5179166667,2009-01-29,12:25:48
37.41852,110.780883,0,2458,39842.5179282407,2009-01-29,12:25:49
37.418513,110.781088,0,2455,39842.5179398148,2009-01-29,12:25:50
37.418517,110.781297,0,2454,39842.5179513889,2009-01-29,12:25:51
37.418519,110.781503,0,2451,39842.517962963,2009-01-29,12:25:52
37.418518,110.781713,0,2450,39842.517974537,2009-01-29,12:25:53
37.418513,110.781925,0,2450,39842.5179861111,2009-01-29,12:25:54
37.418509,110.782141,0,2453,39842.5179976852,2009-01-29,12:25:55
37.41849,110.782358,0,2452,39842.5180092593,2009-01-29,12:25:56
37.418471,110.782566,0,2451,39842.5180208333,2009-01-29,12:25:57
37.418451,110.782768,0,2452,39842.5180324074,2009-01-29,12:25:58
37.418421,110.782969,0,2452,39842.5180439815,2009-01-29,12:25:59
37.41838,110.783169,0,2454,39842.5180555556,2009-01-29,12:26:00
37.418352,110.78337,0,2455,39842.5180671296,2009-01-29,12:26:01
37.418307,110.783567,0,2456,39842.5180787037,2009-01-29,12:26:02
37.418256,110.783763,0,2457,39842.5180902778,2009-01-29,12:26:03
37.4182,110.783961,0,2461,39842.5181018518,2009-01-29,12:26:04
37.418146,110.784163,0,2464,39842.5181134259,2009-01-29,12:26:05
37.418093,110.784353,0,2464,39842.518125,2009-01-29,12:26:06
37.41804,110.784545,0,2462,39842.5181365741,2009-01-29,12:26:07
37.417972,110.784727,0,2463,39842.5181481481,2009-01-29,12:26:08
37.417911,110.784907,0,2464,39842.5181597222,2009-01-29,12:26:09
37.417842,110.785086,0,2464,39842.5181712963,2009-01-29,12:26:10
37.417772,110.785268,0,2468,39842.5181828704,2009-01-29,12:26:11
37.417692,110.785453,0,2469,39842.5181944444,2009-01-29,12:26:12
37.417617,110.785636,0,2469,39842.5182060185,2009-01-29,12:26:13
37.417537,110.785817,0,2472,39842.5182175926,2009-01-29,12:26:14
37.417448,110.785993,0,2474,39842.5182291667,2009-01-29,12:26:15
37.417355,110.786171,0,2477,39842.5182407407,2009-01-29,12:26:16
37.417264,110.786343,0,2480,39842.5182523148,2009-01-29,12:26:17
37.417174,110.786518,0,2481,39842.5182638889,2009-01-29,12:26:18
37.417081,110.786689,0,2481,39842.518275463,2009-01-29,12:26:19
37.416977,110.786869,0,2486,39842.518287037,2009-01-29,12:26:20
37.41688,110.787039,0,2488,39842.5182986111,2009-01-29,12:26:21
37.416781,110.787214,0,2488,39842.5183101852,2009-01-29,12:26:22
37.416675,110.787383,0,2490,39842.5183217593,2009-01-29,12:26:23
37.416571,110.787553,0,2493,39842.5183333333,2009-01-29,12:26:24
37.416464,110.787727,0,2495,39842.5183449074,2009-01-29,12:26:25
37.416359,110.787893,0,2498,39842.5183564815,2009-01-29,12:26:26
37.41625,110.788066,0,2498,39842.5183680556,2009-01-29,12:26:27
37.416143,110.788241,0,2500,39842.5183796296,2009-01-29,12:26:28
37.416033,110.788413,0,2504,39842.5183912037,2009-01-29,12:26:29
37.41593,110.788579,0,2505,39842.5184027778,2009-01-29,12:26:30
37.415825,110.788746,0,2510,39842.5184143518,2009-01-29,12:26:31
37.41572,110.788918,0,2511,39842.5184259259,2009-01-29,12:26:32
37.415627,110.789085,0,2513,39842.5184375,2009-01-29,12:26:33
37.415534,110.789253,0,2514,39842.5184490741,2009-01-29,12:26:34
37.415436,110.789426,0,2516,39842.5184606481,2009-01-29,12:26:35
37.415339,110.7896,0,2517,39842.5184722222,2009-01-29,12:26:36
37.415246,110.789779,0,2520,39842.5184837963,2009-01-29,12:26:37
37.415165,110.789965,0,2519,39842.5184953704,2009-01-29,12:26:38
37.415063,110.79015,0,2520,39842.5185069444,2009-01-29,12:26:39
37.414972,110.790345,0,2524,39842.5185185185,2009-01-29,12:26:40
37.414878,110.79054,0,2526,39842.5185300926,2009-01-29,12:26:41
37.414791,110.790744,0,2524,39842.5185416667,2009-01-29,12:26:42
37.414697,110.790951,0,2523,39842.5185532407,2009-01-29,12:26:43
37.414599,110.791151,0,2524,39842.5185648148,2009-01-29,12:26:44
37.41452,110.791358,0,2522,39842.5185763889,2009-01-29,12:26:45
37.414441,110.791576,0,2520,39842.518587963,2009-01-29,12:26:46
37.414381,110.791796,0,2512,39842.518599537,2009-01-29,12:26:47
37.414303,110.792008,0,2511,39842.5186111111,2009-01-29,12:26:48
37.414244,110.792235,0,2504,39842.5186226852,2009-01-29,12:26:49
37.414177,110.792465,0,2501,39842.5186342593,2009-01-29,12:26:50
37.414112,110.792708,0,2495,39842.5186458333,2009-01-29,12:26:51
37.414044,110.792942,0,2496,39842.5186574074,2009-01-29,12:26:52
37.413985,110.793187,0,2499,39842.5186689815,2009-01-29,12:26:53
37.413927,110.793436,0,2498,39842.5186805556,2009-01-29,12:26:54
37.413864,110.793693,0,2496,39842.5186921296,2009-01-29,12:26:55
37.413811,110.79395,0,2494,39842.5187037037,2009-01-29,12:26:56
37.413757,110.794207,0,2493,39842.5187152778,2009-01-29,12:26:57
37.413711,110.794467,0,2490,39842.5187268518,2009-01-29,12:26:58
37.413669,110.794717,0,2490,39842.5187384259,2009-01-29,12:26:59
37.413638,110.794988,0,2487,39842.51875,2009-01-29,12:27:00
37.413603,110.795258,0,2487,39842.5187615741,2009-01-29,12:27:01
37.413574,110.795525,0,2486,39842.5187731481,2009-01-29,12:27:02
37.413544,110.795796,0,2484,39842.5187847222,2009-01-29,12:27:03
37.413523,110.796067,0,2483,39842.5187962963,2009-01-29,12:27:04
37.4135,110.796343,0,2481,39842.5188078704,2009-01-29,12:27:05
37.413487,110.79663,0,2483,39842.5188194444,2009-01-29,12:27:06
37.413477,110.796915,0,2480,39842.5188310185,2009-01-29,12:27:07
37.413466,110.797195,0,2482,39842.5188425926,2009-01-29,12:27:08
37.413475,110.79748,0,2478,39842.5188541667,2009-01-29,12:27:09
37.413479,110.797761,0,2479,39842.5188657407,2009-01-29,12:27:10
37.413487,110.798048,0,2481,39842.5188773148,2009-01-29,12:27:11
37.413499,110.798331,0,2482,39842.5188888889,2009-01-29,12:27:12
37.413515,110.79861,0,2482,39842.518900463,2009-01-29,12:27:13
37.413534,110.798884,0,2482,39842.518912037,2009-01-29,12:27:14
37.413559,110.799164,0,2485,39842.5189236111,2009-01-29,12:27:15
37.413597,110.799445,0,2487,39842.5189351852,2009-01-29,12:27:16
37.413636,110.799723,0,2488,39842.5189467593,2009-01-29,12:27:17
37.413668,110.799999,0,2490,39842.5189583333,2009-01-29,12:27:18
37.413704,110.800275,0,2495,39842.5189699074,2009-01-29,12:27:19
37.413744,110.800555,0,2500,39842.5189814815,2009-01-29,12:27:20
37.413789,110.800831,0,2500,39842.5189930556,2009-01-29,12:27:21
37.413838,110.8011,0,2496,39842.5190046296,2009-01-29,12:27:22
37.413886,110.801374,0,2498,39842.5190162037,2009-01-29,12:27:23
37.413934,110.801643,0,2497,39842.5190277778,2009-01-29,12:27:24
37.413986,110.801913,0,2498,39842.5190393519,2009-01-29,12:27:25
37.414041,110.802187,0,2501,39842.5190509259,2009-01-29,12:27:26
37.414089,110.802463,0,2502,39842.5190625,2009-01-29,12:27:27
37.414147,110.802728,0,2500,39842.5190740741,2009-01-29,12:27:28
37.414202,110.802998,0,2502,39842.5190856481,2009-01-29,12:27:29
37.414265,110.803266,0,2503,39842.5190972222,2009-01-29,12:27:30
37.414322,110.803533,0,2505,39842.5191087963,2009-01-29,12:27:31
37.414375,110.803796,0,2506,39842.5191203704,2009-01-29,12:27:32
37.414422,110.804067,0,2510,39842.5191319444,2009-01-29,12:27:33
37.414469,110.804338,0,2513,39842.5191435185,2009-01-29,12:27:34
37.414508,110.804603,0,2516,39842.5191550926,2009-01-29,12:27:35
37.414546,110.804868,0,2519,39842.5191666667,2009-01-29,12:27:36
37.414578,110.805134,0,2519,39842.5191782407,2009-01-29,12:27:37
37.41461,110.805403,0,2522,39842.5191898148,2009-01-29,12:27:38
37.414638,110.805674,0,2524,39842.5192013889,2009-01-29,12:27:39
37.414663,110.805958,0,2525,39842.519212963,2009-01-29,12:27:40
37.414677,110.806234,0,2529,39842.519224537,2009-01-29,12:27:41
37.414694,110.806515,0,2532,39842.5192361111,2009-01-29,12:27:42
37.414699,110.806794,0,2535,39842.5192476852,2009-01-29,12:27:43
37.414697,110.807067,0,2535,39842.5192592593,2009-01-29,12:27:44
37.414696,110.80735,0,2535,39842.5192708333,2009-01-29,12:27:45
37.414685,110.807626,0,2535,39842.5192824074,2009-01-29,12:27:46
37.414671,110.80791,0,2535,39842.5192939815,2009-01-29,12:27:47
37.414656,110.808185,0,2534,39842.5193055556,2009-01-29,12:27:48
37.414638,110.808464,0,2534,39842.5193171296,2009-01-29,12:27:49
37.414615,110.808751,0,2530,39842.5193287037,2009-01-29,12:27:50
37.41459,110.80904,0,2531,39842.5193402778,2009-01-29,12:27:51
37.414553,110.809326,0,2529,39842.5193518519,2009-01-29,12:27:52
37.414524,110.809608,0,2528,39842.5193634259,2009-01-29,12:27:53
37.414486,110.80989,0,2528,39842.519375,2009-01-29,12:27:54
37.414453,110.810174,0,2527,39842.5193865741,2009-01-29,12:27:55
37.414411,110.810454,0,2525,39842.5193981482,2009-01-29,12:27:56
37.41437,110.810742,0,2524,39842.5194097222,2009-01-29,12:27:57
37.414315,110.811013,0,2524,39842.5194212963,2009-01-29,12:27:58
37.414267,110.811291,0,2522,39842.5194328704,2009-01-29,12:27:59
37.414222,110.811573,0,2523,39842.5194444444,2009-01-29,12:28:00
37.414176,110.811852,0,2522,39842.5194560185,2009-01-29,12:28:01
37.414139,110.812133,0,2522,39842.5194675926,2009-01-29,12:28:02
37.414102,110.812407,0,2524,39842.5194791667,2009-01-29,12:28:03
37.414065,110.81269,0,2526,39842.5194907407,2009-01-29,12:28:04
37.414017,110.812966,0,2525,39842.5195023148,2009-01-29,12:28:05
37.413973,110.813238,0,2525,39842.5195138889,2009-01-29,12:28:06
37.413928,110.813515,0,2526,39842.519525463,2009-01-29,12:28:07
37.413885,110.813802,0,2527,39842.519537037,2009-01-29,12:28:08
37.413848,110.814094,0,2526,39842.5195486111,2009-01-29,12:28:09
37.413808,110.814391,0,2528,39842.5195601852,2009-01-29,12:28:10
37.413769,110.81468,0,2530,39842.5195717593,2009-01-29,12:28:11
37.413732,110.81497,0,2530,39842.5195833333,2009-01-29,12:28:12
37.413698,110.815258,0,2532,39842.5195949074,2009-01-29,12:28:13
37.413671,110.815542,0,2533,39842.5196064815,2009-01-29,12:28:14
37.413652,110.815825,0,2531,39842.5196180556,2009-01-29,12:28:15
37.413634,110.816108,0,2531,39842.5196296296,2009-01-29,12:28:16
37.413626,110.816391,0,2530,39842.5196412037,2009-01-29,12:28:17
37.413621,110.81668,0,2530,39842.5196527778,2009-01-29,12:28:18
37.413615,110.816961,0,2528,39842.5196643519,2009-01-29,12:28:19
37.413621,110.817253,0,2528,39842.5196759259,2009-01-29,12:28:20
37.413632,110.817548,0,2528,39842.5196875,2009-01-29,12:28:21
37.413646,110.817838,0,2531,39842.5196990741,2009-01-29,12:28:22
37.413671,110.818119,0,2532,39842.5197106482,2009-01-29,12:28:23
37.413702,110.8184,0,2531,39842.5197222222,2009-01-29,12:28:24
37.413737,110.818678,0,2529,39842.5197337963,2009-01-29,12:28:25
37.413781,110.818961,0,2526,39842.5197453704,2009-01-29,12:28:26
37.413822,110.819241,0,2526,39842.5197569444,2009-01-29,12:28:27
37.41387,110.819516,0,2525,39842.5197685185,2009-01-29,12:28:28
37.413928,110.819787,0,2523,39842.5197800926,2009-01-29,12:28:29
37.413987,110.820064,0,2524,39842.5197916667,2009-01-29,12:28:30
37.414056,110.820337,0,2524,39842.5198032407,2009-01-29,12:28:31
37.414135,110.820607,0,2521,39842.5198148148,2009-01-29,12:28:32
37.414212,110.820874,0,2518,39842.5198263889,2009-01-29,12:28:33
37.4143,110.821141,0,2515,39842.519837963,2009-01-29,12:28:34
37.414402,110.821417,0,2514,39842.519849537,2009-01-29,12:28:35
37.414501,110.821686,0,2514,39842.5198611111,2009-01-29,12:28:36
37.414604,110.821956,0,2513,39842.5198726852,2009-01-29,12:28:37
37.414714,110.822229,0,2513,39842.5198842593,2009-01-29,12:28:38
37.414831,110.822489,0,2511,39842.5198958333,2009-01-29,12:28:39
37.414939,110.822762,0,2516,39842.5199074074,2009-01-29,12:28:40
37.415055,110.82303,0,2518,39842.5199189815,2009-01-29,12:28:41
37.415166,110.823287,0,2518,39842.5199305556,2009-01-29,12:28:42
37.415278,110.823549,0,2520,39842.5199421296,2009-01-29,12:28:43
37.415392,110.823815,0,2517,39842.5199537037,2009-01-29,12:28:44
37.415504,110.82407,0,2516,39842.5199652778,2009-01-29,12:28:45
37.415608,110.824331,0,2518,39842.5199768519,2009-01-29,12:28:46
37.415705,110.824602,0,2523,39842.5199884259,2009-01-29,12:28:47
37.415786,110.824867,0,2527,39842.52,2009-01-29,12:28:48
37.415861,110.825141,0,2529,39842.5200115741,2009-01-29,12:28:49
37.415926,110.825413,0,2529,39842.5200231481,2009-01-29,12:28:50
37.415976,110.825693,0,2533,39842.5200347222,2009-01-29,12:28:51
37.41602,110.825981,0,2534,39842.5200462963,2009-01-29,12:28:52
37.416049,110.826268,0,2535,39842.5200578704,2009-01-29,12:28:53
37.416076,110.826561,0,2534,39842.5200694444,2009-01-29,12:28:54
37.416095,110.82685,0,2533,39842.5200810185,2009-01-29,12:28:55
37.416096,110.827144,0,2537,39842.5200925926,2009-01-29,12:28:56
37.416098,110.827436,0,2538,39842.5201041667,2009-01-29,12:28:57
37.416079,110.827733,0,2536,39842.5201157407,2009-01-29,12:28:58
37.416044,110.828025,0,2535,39842.5201273148,2009-01-29,12:28:59
37.415999,110.828309,0,2532,39842.5201388889,2009-01-29,12:29:00
37.415937,110.828598,0,2531,39842.520150463,2009-01-29,12:29:01
37.41586,110.828882,0,2533,39842.520162037,2009-01-29,12:29:02
37.41578,110.829163,0,2533,39842.5201736111,2009-01-29,12:29:03
37.415689,110.829443,0,2535,39842.5201851852,2009-01-29,12:29:04
37.415594,110.829723,0,2536,39842.5201967593,2009-01-29,12:29:05
37.41548,110.829987,0,2536,39842.5202083333,2009-01-29,12:29:06
37.415359,110.83025,0,2535,39842.5202199074,2009-01-29,12:29:07
37.415231,110.830508,0,2535,39842.5202314815,2009-01-29,12:29:08
37.415094,110.830762,0,2530,39842.5202430556,2009-01-29,12:29:09
37.414957,110.831015,0,2524,39842.5202546296,2009-01-29,12:29:10
37.414808,110.831263,0,2521,39842.5202662037,2009-01-29,12:29:11
37.414656,110.831513,0,2520,39842.5202777778,2009-01-29,12:29:12
37.41451,110.831767,0,2519,39842.5202893519,2009-01-29,12:29:13
37.414368,110.832018,0,2519,39842.5203009259,2009-01-29,12:29:14
37.414231,110.832272,0,2516,39842.5203125,2009-01-29,12:29:15
37.414093,110.832528,0,2516,39842.5203240741,2009-01-29,12:29:16
37.413953,110.832787,0,2517,39842.5203356481,2009-01-29,12:29:17
37.41382,110.833047,0,2515,39842.5203472222,2009-01-29,12:29:18
37.413685,110.833315,0,2517,39842.5203587963,2009-01-29,12:29:19
37.413561,110.833554,0,2510,39842.5203703704,2009-01-29,12:29:20
37.413433,110.833818,0,2511,39842.5203819444,2009-01-29,12:29:21
37.413306,110.834082,0,2514,39842.5203935185,2009-01-29,12:29:22
37.413185,110.834346,0,2515,39842.5204050926,2009-01-29,12:29:23
37.413064,110.834615,0,2515,39842.5204166667,2009-01-29,12:29:24
37.412943,110.834887,0,2518,39842.5204282407,2009-01-29,12:29:25
37.412826,110.835158,0,2522,39842.5204398148,2009-01-29,12:29:26
37.412707,110.835426,0,2526,39842.5204513889,2009-01-29,12:29:27
37.412592,110.835692,0,2525,39842.520462963,2009-01-29,12:29:28
37.412469,110.835966,0,2532,39842.520474537,2009-01-29,12:29:29
37.412363,110.836243,0,2538,39842.5204861111,2009-01-29,12:29:30
37.412252,110.836507,0,2538,39842.5204976852,2009-01-29,12:29:31
37.412138,110.836769,0,2539,39842.5205092593,2009-01-29,12:29:32
37.412033,110.837034,0,2541,39842.5205208333,2009-01-29,12:29:33
37.41194,110.837307,0,2546,39842.5205324074,2009-01-29,12:29:34
37.411839,110.837555,0,2545,39842.5205439815,2009-01-29,12:29:35
37.411745,110.837816,0,2548,39842.5205555556,2009-01-29,12:29:36
37.411653,110.83807,0,2548,39842.5205671296,2009-01-29,12:29:37
37.411566,110.838332,0,2552,39842.5205787037,2009-01-29,12:29:38
37.411482,110.838597,0,2548,39842.5205902778,2009-01-29,12:29:39
37.411403,110.838862,0,2546,39842.5206018519,2009-01-29,12:29:40
37.411319,110.839126,0,2541,39842.5206134259,2009-01-29,12:29:41
37.411232,110.839387,0,2536,39842.520625,2009-01-29,12:29:42
37.411156,110.839649,0,2533,39842.5206365741,2009-01-29,12:29:43
37.411079,110.839914,0,2527,39842.5206481481,2009-01-29,12:29:44
37.410997,110.840191,0,2525,39842.5206597222,2009-01-29,12:29:45
37.410907,110.840463,0,2523,39842.5206712963,2009-01-29,12:29:46
37.410825,110.840743,0,2518,39842.5206828704,2009-01-29,12:29:47
37.410733,110.841023,0,2515,39842.5206944444,2009-01-29,12:29:48
37.41064,110.841311,0,2511,39842.5207060185,2009-01-29,12:29:49
37.410549,110.841602,0,2514,39842.5207175926,2009-01-29,12:29:50
37.410456,110.841892,0,2512,39842.5207291667,2009-01-29,12:29:51
37.410362,110.842186,0,2509,39842.5207407407,2009-01-29,12:29:52
37.410277,110.842482,0,2508,39842.5207523148,2009-01-29,12:29:53
37.410182,110.842776,0,2509,39842.5207638889,2009-01-29,12:29:54
37.410093,110.84307,0,2511,39842.520775463,2009-01-29,12:29:55
37.41001,110.843362,0,2510,39842.520787037,2009-01-29,12:29:56
37.409919,110.843661,0,2508,39842.5207986111,2009-01-29,12:29:57
37.409816,110.843953,0,2504,39842.5208101852,2009-01-29,12:29:58
37.409721,110.844249,0,2502,39842.5208217593,2009-01-29,12:29:59
37.409626,110.844552,0,2503,39842.5208333333,2009-01-29,12:30:00
37.409536,110.844855,0,2503,39842.5208449074,2009-01-29,12:30:01
37.409448,110.845149,0,2504,39842.5208564815,2009-01-29,12:30:02
37.40936,110.845441,0,2502,39842.5208680556,2009-01-29,12:30:03
37.409272,110.845743,0,2504,39842.5208796296,2009-01-29,12:30:04
37.409181,110.846039,0,2504,39842.5208912037,2009-01-29,12:30:05
37.409097,110.846336,0,2504,39842.5209027778,2009-01-29,12:30:06
37.409008,110.84663,0,2504,39842.5209143519,2009-01-29,12:30:07
37.408916,110.846934,0,2506,39842.5209259259,2009-01-29,12:30:08
37.408822,110.847222,0,2511,39842.5209375,2009-01-29,12:30:09
37.408737,110.847509,0,2509,39842.5209490741,2009-01-29,12:30:10
37.40866,110.847795,0,2506,39842.5209606481,2009-01-29,12:30:11
37.408579,110.848095,0,2504,39842.5209722222,2009-01-29,12:30:12
37.4085,110.84838,0,2506,39842.5209837963,2009-01-29,12:30:13
37.408425,110.848667,0,2512,39842.5209953704,2009-01-29,12:30:14
37.408348,110.848963,0,2517,39842.5210069444,2009-01-29,12:30:15
37.408283,110.849269,0,2522,39842.5210185185,2009-01-29,12:30:16
37.408219,110.84957,0,2525,39842.5210300926,2009-01-29,12:30:17
37.408162,110.849864,0,2528,39842.5210416667,2009-01-29,12:30:18
37.408113,110.850154,0,2528,39842.5210532407,2009-01-29,12:30:19
37.408069,110.850446,0,2529,39842.5210648148,2009-01-29,12:30:20
37.408032,110.85074,0,2529,39842.5210763889,2009-01-29,12:30:21
37.407998,110.851027,0,2532,39842.521087963,2009-01-29,12:30:22
37.407974,110.851316,0,2536,39842.521099537,2009-01-29,12:30:23
37.40796,110.851605,0,2538,39842.5211111111,2009-01-29,12:30:24
37.407949,110.851898,0,2541,39842.5211226852,2009-01-29,12:30:25
37.407946,110.852185,0,2540,39842.5211342593,2009-01-29,12:30:26
37.407949,110.85247,0,2541,39842.5211458333,2009-01-29,12:30:27
37.407951,110.852756,0,2542,39842.5211574074,2009-01-29,12:30:28
37.407951,110.85303,0,2543,39842.5211689815,2009-01-29,12:30:29
37.40797,110.853313,0,2546,39842.5211805556,2009-01-29,12:30:30
37.407984,110.853585,0,2550,39842.5211921296,2009-01-29,12:30:31
37.408007,110.853861,0,2556,39842.5212037037,2009-01-29,12:30:32
37.408036,110.854137,0,2561,39842.5212152778,2009-01-29,12:30:33
37.408062,110.854405,0,2566,39842.5212268519,2009-01-29,12:30:34
37.408105,110.854679,0,2570,39842.5212384259,2009-01-29,12:30:35
37.408148,110.854947,0,2571,39842.52125,2009-01-29,12:30:36
37.408191,110.85521,0,2574,39842.5212615741,2009-01-29,12:30:37
37.408241,110.855482,0,2577,39842.5212731481,2009-01-29,12:30:38
37.408295,110.85575,0,2581,39842.5212847222,2009-01-29,12:30:39
37.408358,110.856014,0,2581,39842.5212962963,2009-01-29,12:30:40
37.408424,110.856277,0,2579,39842.5213078704,2009-01-29,12:30:41
37.408492,110.856548,0,2581,39842.5213194444,2009-01-29,12:30:42
37.408561,110.856815,0,2584,39842.5213310185,2009-01-29,12:30:43
37.408637,110.857076,0,2580,39842.5213425926,2009-01-29,12:30:44
37.408718,110.857336,0,2578,39842.5213541667,2009-01-29,12:30:45
37.408807,110.857599,0,2576,39842.5213657407,2009-01-29,12:30:46
37.408892,110.85786,0,2577,39842.5213773148,2009-01-29,12:30:47
37.408991,110.858133,0,2578,39842.5213888889,2009-01-29,12:30:48
37.409086,110.858396,0,2578,39842.521400463,2009-01-29,12:30:49
37.409187,110.858667,0,2577,39842.521412037,2009-01-29,12:30:50
37.409293,110.858944,0,2577,39842.5214236111,2009-01-29,12:30:51
37.409396,110.859213,0,2577,39842.5214351852,2009-01-29,12:30:52
37.409506,110.859482,0,2576,39842.5214467593,2009-01-29,12:30:53
37.409626,110.859754,0,2574,39842.5214583333,2009-01-29,12:30:54
37.409743,110.86003,0,2574,39842.5214699074,2009-01-29,12:30:55
37.409855,110.860298,0,2576,39842.5214814815,2009-01-29,12:30:56
37.409972,110.860569,0,2577,39842.5214930556,2009-01-29,12:30:57
37.410084,110.86084,0,2580,39842.5215046296,2009-01-29,12:30:58
37.410198,110.861115,0,2578,39842.5215162037,2009-01-29,12:30:59
37.410316,110.861391,0,2576,39842.5215277778,2009-01-29,12:31:00
37.410432,110.861661,0,2573,39842.5215393519,2009-01-29,12:31:01
37.410544,110.861934,0,2575,39842.5215509259,2009-01-29,12:31:02
37.410663,110.862209,0,2578,39842.5215625,2009-01-29,12:31:03
37.410782,110.862477,0,2578,39842.5215740741,2009-01-29,12:31:04
37.4109,110.862749,0,2579,39842.5215856481,2009-01-29,12:31:05
37.411015,110.863016,0,2579,39842.5215972222,2009-01-29,12:31:06
37.411126,110.863287,0,2583,39842.5216087963,2009-01-29,12:31:07
37.41124,110.863548,0,2582,39842.5216203704,2009-01-29,12:31:08
37.41136,110.863815,0,2582,39842.5216319444,2009-01-29,12:31:09
37.411474,110.864081,0,2584,39842.5216435185,2009-01-29,12:31:10
37.411593,110.864343,0,2584,39842.5216550926,2009-01-29,12:31:11
37.41171,110.864601,0,2582,39842.5216666667,2009-01-29,12:31:12
37.411833,110.864863,0,2583,39842.5216782407,2009-01-29,12:31:13
37.411958,110.865125,0,2586,39842.5216898148,2009-01-29,12:31:14
37.412087,110.865385,0,2586,39842.5217013889,2009-01-29,12:31:15
37.41222,110.865636,0,2587,39842.521712963,2009-01-29,12:31:16
37.412354,110.865885,0,2592,39842.521724537,2009-01-29,12:31:17
37.412493,110.866127,0,2593,39842.5217361111,2009-01-29,12:31:18
37.412634,110.866367,0,2598,39842.5217476852,2009-01-29,12:31:19
37.412785,110.866604,0,2595,39842.5217592593,2009-01-29,12:31:20
37.412929,110.866837,0,2599,39842.5217708333,2009-01-29,12:31:21
37.413078,110.867074,0,2600,39842.5217824074,2009-01-29,12:31:22
37.413224,110.867296,0,2602,39842.5217939815,2009-01-29,12:31:23
37.413368,110.86752,0,2606,39842.5218055556,2009-01-29,12:31:24
37.41352,110.867739,0,2607,39842.5218171296,2009-01-29,12:31:25
37.413671,110.867953,0,2610,39842.5218287037,2009-01-29,12:31:26
37.41382,110.868158,0,2613,39842.5218402778,2009-01-29,12:31:27
37.413969,110.868372,0,2617,39842.5218518519,2009-01-29,12:31:28
37.414113,110.86857,0,2619,39842.5218634259,2009-01-29,12:31:29
37.41426,110.868777,0,2622,39842.521875,2009-01-29,12:31:30
37.4144,110.868973,0,2623,39842.5218865741,2009-01-29,12:31:31
37.414541,110.869175,0,2627,39842.5218981481,2009-01-29,12:31:32
37.414677,110.869379,0,2630,39842.5219097222,2009-01-29,12:31:33
37.414813,110.869583,0,2633,39842.5219212963,2009-01-29,12:31:34
37.414948,110.869787,0,2636,39842.5219328704,2009-01-29,12:31:35
37.415084,110.869991,0,2639,39842.5219444444,2009-01-29,12:31:36
37.415219,110.870195,0,2642,39842.5219560185,2009-01-29,12:31:37
37.416165,110.873167,0,2657,39842.5220949074,2009-01-29,12:31:49
37.416181,110.873364,0,2639,39842.5221064815,2009-01-29,12:31:50
37.416237,110.87358,0,2621,39842.5221180556,2009-01-29,12:31:51
37.41628,110.873801,0,2624,39842.5221296296,2009-01-29,12:31:52
37.416298,110.874053,0,2633,39842.5221412037,2009-01-29,12:31:53
37.416321,110.874312,0,2644,39842.5221527778,2009-01-29,12:31:54
37.416328,110.874556,0,2647,39842.5221643519,2009-01-29,12:31:55
37.416342,110.874794,0,2656,39842.5221759259,2009-01-29,12:31:56
37.416341,110.875032,0,2659,39842.5221875,2009-01-29,12:31:57
37.416357,110.875305,0,2666,39842.5221990741,2009-01-29,12:31:58
37.416359,110.875554,0,2668,39842.5222106481,2009-01-29,12:31:59
37.416369,110.8758,0,2668,39842.5222222222,2009-01-29,12:32:00
37.41637,110.87605,0,2664,39842.5222337963,2009-01-29,12:32:01
37.416365,110.876302,0,2668,39842.5222453704,2009-01-29,12:32:02
37.416352,110.876568,0,2670,39842.5222569444,2009-01-29,12:32:03
37.41633,110.876816,0,2675,39842.5222685185,2009-01-29,12:32:04
37.416316,110.877069,0,2678,39842.5222800926,2009-01-29,12:32:05
37.41629,110.877328,0,2682,39842.5222916667,2009-01-29,12:32:06
37.416263,110.87758,0,2683,39842.5223032407,2009-01-29,12:32:07
37.416235,110.877828,0,2684,39842.5223148148,2009-01-29,12:32:08
37.416206,110.878078,0,2689,39842.5223263889,2009-01-29,12:32:09
37.416176,110.878339,0,2691,39842.522337963,2009-01-29,12:32:10
37.41615,110.878593,0,2688,39842.522349537,2009-01-29,12:32:11
37.416117,110.878849,0,2693,39842.5223611111,2009-01-29,12:32:12
37.416087,110.87911,0,2695,39842.5223726852,2009-01-29,12:32:13
37.416057,110.879377,0,2700,39842.5223842593,2009-01-29,12:32:14
37.416027,110.879638,0,2702,39842.5223958333,2009-01-29,12:32:15
37.415996,110.879904,0,2705,39842.5224074074,2009-01-29,12:32:16
37.415965,110.880165,0,2709,39842.5224189815,2009-01-29,12:32:17
37.415932,110.880426,0,2711,39842.5224305556,2009-01-29,12:32:18
37.415902,110.880688,0,2713,39842.5224421296,2009-01-29,12:32:19
37.415871,110.880953,0,2713,39842.5224537037,2009-01-29,12:32:20
37.415847,110.881218,0,2713,39842.5224652778,2009-01-29,12:32:21
37.415815,110.881482,0,2714,39842.5224768519,2009-01-29,12:32:22
37.415778,110.88175,0,2717,39842.5224884259,2009-01-29,12:32:23
37.415744,110.882012,0,2719,39842.5225,2009-01-29,12:32:24
37.415708,110.882275,0,2726,39842.5225115741,2009-01-29,12:32:25
37.415676,110.88255,0,2728,39842.5225231481,2009-01-29,12:32:26
37.415647,110.882823,0,2732,39842.5225347222,2009-01-29,12:32:27
37.415617,110.883106,0,2734,39842.5225462963,2009-01-29,12:32:28
37.415589,110.883379,0,2737,39842.5225578704,2009-01-29,12:32:29
37.415555,110.88365,0,2743,39842.5225694444,2009-01-29,12:32:30
37.415523,110.883926,0,2746,39842.5225810185,2009-01-29,12:32:31
37.415498,110.8842,0,2747,39842.5225925926,2009-01-29,12:32:32
37.41546,110.884473,0,2748,39842.5226041667,2009-01-29,12:32:33
37.415428,110.884749,0,2751,39842.5226157407,2009-01-29,12:32:34
37.415396,110.885026,0,2750,39842.5226273148,2009-01-29,12:32:35
37.415361,110.885297,0,2749,39842.5226388889,2009-01-29,12:32:36
37.415318,110.885572,0,2755,39842.522650463,2009-01-29,12:32:37
37.415279,110.885843,0,2758,39842.522662037,2009-01-29,12:32:38
37.415251,110.886112,0,2757,39842.5226736111,2009-01-29,12:32:39
37.415224,110.886387,0,2759,39842.5226851852,2009-01-29,12:32:40
37.415197,110.886658,0,2760,39842.5226967593,2009-01-29,12:32:41
37.41517,110.886925,0,2758,39842.5227083333,2009-01-29,12:32:42
37.415137,110.8872,0,2762,39842.5227199074,2009-01-29,12:32:43
37.415114,110.887468,0,2765,39842.5227314815,2009-01-29,12:32:44
37.415086,110.887733,0,2765,39842.5227430556,2009-01-29,12:32:45
37.41506,110.887994,0,2768,39842.5227546296,2009-01-29,12:32:46
37.415038,110.888251,0,2768,39842.5227662037,2009-01-29,12:32:47
37.415028,110.888514,0,2769,39842.5227777778,2009-01-29,12:32:48
37.415017,110.888774,0,2772,39842.5227893519,2009-01-29,12:32:49
37.415008,110.889031,0,2774,39842.5228009259,2009-01-29,12:32:50
37.415,110.889288,0,2777,39842.5228125,2009-01-29,12:32:51
37.414991,110.889545,0,2780,39842.5228240741,2009-01-29,12:32:52
37.417055,110.89724,0,2779,39842.5231828704,2009-01-29,12:33:23
37.417159,110.897375,0,2768,39842.5231944444,2009-01-29,12:33:24
37.417251,110.897561,0,2764,39842.5232060185,2009-01-29,12:33:25
37.417372,110.897805,0,2765,39842.5232175926,2009-01-29,12:33:26
37.417516,110.898032,0,2761,39842.5232291667,2009-01-29,12:33:27
37.417662,110.898247,0,2764,39842.5232407407,2009-01-29,12:33:28
37.417758,110.898462,0,2780,39842.5232523148,2009-01-29,12:33:29
37.417892,110.898656,0,2778,39842.5232638889,2009-01-29,12:33:30
37.418046,110.898855,0,2762,39842.523275463,2009-01-29,12:33:31
37.41817,110.899061,0,2764,39842.523287037,2009-01-29,12:33:32
37.418292,110.899269,0,2758,39842.5232986111,2009-01-29,12:33:33
37.418417,110.899479,0,2759,39842.5233101852,2009-01-29,12:33:34
37.418548,110.899671,0,2758,39842.5233217593,2009-01-29,12:33:35
37.418678,110.899878,0,2760,39842.5233333333,2009-01-29,12:33:36
37.418803,110.900086,0,2762,39842.5233449074,2009-01-29,12:33:37
37.418924,110.900294,0,2765,39842.5233564815,2009-01-29,12:33:38
37.419046,110.900502,0,2768,39842.5233680556,2009-01-29,12:33:39
37.419167,110.900711,0,2771,39842.5233796296,2009-01-29,12:33:40
37.420929,110.903561,0,2747,39842.5235300926,2009-01-29,12:33:53
37.421192,110.903863,0,2760,39842.5235416667,2009-01-29,12:33:54
37.421289,110.90407,0,2759,39842.5235532407,2009-01-29,12:33:55
37.421431,110.904287,0,2758,39842.5235648148,2009-01-29,12:33:56
37.421548,110.904463,0,2749,39842.5235763889,2009-01-29,12:33:57
37.421685,110.904667,0,2751,39842.523587963,2009-01-29,12:33:58
37.421819,110.904866,0,2754,39842.523599537,2009-01-29,12:33:59
37.421984,110.905095,0,2760,39842.5236111111,2009-01-29,12:34:00
37.422126,110.905299,0,2754,39842.5236226852,2009-01-29,12:34:01
37.422278,110.905502,0,2753,39842.5236342593,2009-01-29,12:34:02
37.422437,110.905699,0,2745,39842.5236458333,2009-01-29,12:34:03
37.422589,110.905888,0,2741,39842.5236574074,2009-01-29,12:34:04
37.422743,110.906089,0,2747,39842.5236689815,2009-01-29,12:34:05
37.4229,110.906291,0,2750,39842.5236805556,2009-01-29,12:34:06
37.423067,110.906492,0,2750,39842.5236921296,2009-01-29,12:34:07
37.423234,110.906694,0,2748,39842.5237037037,2009-01-29,12:34:08
37.423406,110.906887,0,2739,39842.5237152778,2009-01-29,12:34:09
37.423569,110.907076,0,2737,39842.5237268518,2009-01-29,12:34:10
37.423726,110.907257,0,2740,39842.5237384259,2009-01-29,12:34:11
37.423895,110.907438,0,2739,39842.52375,2009-01-29,12:34:12
37.424059,110.907618,0,2742,39842.5237615741,2009-01-29,12:34:13
37.424216,110.907799,0,2746,39842.5237731481,2009-01-29,12:34:14
37.424385,110.907968,0,2747,39842.5237847222,2009-01-29,12:34:15
37.424557,110.908148,0,2747,39842.5237962963,2009-01-29,12:34:16
37.424734,110.908324,0,2745,39842.5238078704,2009-01-29,12:34:17
37.424911,110.908495,0,2743,39842.5238194444,2009-01-29,12:34:18
37.425091,110.908667,0,2745,39842.5238310185,2009-01-29,12:34:19
37.425272,110.908833,0,2742,39842.5238425926,2009-01-29,12:34:20
37.42545,110.909003,0,2741,39842.5238541667,2009-01-29,12:34:21
37.425635,110.909171,0,2739,39842.5238657407,2009-01-29,12:34:22
37.425817,110.90934,0,2743,39842.5238773148,2009-01-29,12:34:23
37.426005,110.909498,0,2739,39842.5238888889,2009-01-29,12:34:24
37.426191,110.909657,0,2738,39842.523900463,2009-01-29,12:34:25
37.426384,110.909818,0,2739,39842.523912037,2009-01-29,12:34:26
37.426582,110.909989,0,2738,39842.5239236111,2009-01-29,12:34:27
37.426779,110.910156,0,2739,39842.5239351852,2009-01-29,12:34:28
37.426981,110.910318,0,2738,39842.5239467593,2009-01-29,12:34:29
37.42718,110.910475,0,2740,39842.5239583333,2009-01-29,12:34:30
37.427384,110.910624,0,2737,39842.5239699074,2009-01-29,12:34:31
37.427594,110.910778,0,2732,39842.5239814815,2009-01-29,12:34:32
37.427799,110.910923,0,2731,39842.5239930556,2009-01-29,12:34:33
37.427994,110.911055,0,2731,39842.5240046296,2009-01-29,12:34:34
37.42819,110.911189,0,2730,39842.5240162037,2009-01-29,12:34:35
37.42838,110.911316,0,2733,39842.5240277778,2009-01-29,12:34:36
37.428574,110.911445,0,2736,39842.5240393518,2009-01-29,12:34:37
37.428767,110.911575,0,2737,39842.5240509259,2009-01-29,12:34:38
37.428964,110.911696,0,2737,39842.5240625,2009-01-29,12:34:39
37.429159,110.911814,0,2736,39842.5240740741,2009-01-29,12:34:40
37.429355,110.911932,0,2736,39842.5240856481,2009-01-29,12:34:41
37.42955,110.912051,0,2736,39842.5240972222,2009-01-29,12:34:42
37.432261,110.913739,0,2728,39842.5242708333,2009-01-29,12:34:57
37.432661,110.913785,0,2759,39842.5242824074,2009-01-29,12:34:58
37.432837,110.913897,0,2747,39842.5242939815,2009-01-29,12:34:59
37.433038,110.91401,0,2756,39842.5243055556,2009-01-29,12:35:00
37.43321,110.914114,0,2751,39842.5243171296,2009-01-29,12:35:01
37.433396,110.914233,0,2760,39842.5243287037,2009-01-29,12:35:02
37.433557,110.914335,0,2764,39842.5243402778,2009-01-29,12:35:03
37.433746,110.914454,0,2766,39842.5243518518,2009-01-29,12:35:04
37.433918,110.914554,0,2770,39842.5243634259,2009-01-29,12:35:05
37.434109,110.914685,0,2766,39842.524375,2009-01-29,12:35:06
37.434284,110.914791,0,2772,39842.5243865741,2009-01-29,12:35:07
37.434464,110.91491,0,2771,39842.5243981481,2009-01-29,12:35:08
37.434629,110.915034,0,2770,39842.5244097222,2009-01-29,12:35:09
37.434806,110.915167,0,2766,39842.5244212963,2009-01-29,12:35:10
37.434977,110.915318,0,2770,39842.5244328704,2009-01-29,12:35:11
37.435139,110.915466,0,2773,39842.5244444444,2009-01-29,12:35:12
37.435295,110.915624,0,2771,39842.5244560185,2009-01-29,12:35:13
37.435455,110.91578,0,2773,39842.5244675926,2009-01-29,12:35:14
37.43561,110.915927,0,2772,39842.5244791667,2009-01-29,12:35:15
37.435751,110.916079,0,2774,39842.5244907407,2009-01-29,12:35:16
37.435886,110.916239,0,2777,39842.5245023148,2009-01-29,12:35:17
37.436021,110.916408,0,2778,39842.5245138889,2009-01-29,12:35:18
37.436157,110.916579,0,2781,39842.524525463,2009-01-29,12:35:19
37.436282,110.91675,0,2780,39842.524537037,2009-01-29,12:35:20
37.436406,110.916922,0,2777,39842.5245486111,2009-01-29,12:35:21
37.436528,110.917086,0,2776,39842.5245601852,2009-01-29,12:35:22
37.43665,110.917268,0,2777,39842.5245717593,2009-01-29,12:35:23
37.436766,110.917458,0,2775,39842.5245833333,2009-01-29,12:35:24
37.436883,110.917654,0,2775,39842.5245949074,2009-01-29,12:35:25
37.436994,110.917859,0,2777,39842.5246064815,2009-01-29,12:35:26
37.437098,110.918063,0,2779,39842.5246180556,2009-01-29,12:35:27
37.437197,110.918264,0,2781,39842.5246296296,2009-01-29,12:35:28
37.437298,110.918476,0,2781,39842.5246412037,2009-01-29,12:35:29
37.437396,110.918681,0,2778,39842.5246527778,2009-01-29,12:35:30
37.437489,110.918893,0,2780,39842.5246643518,2009-01-29,12:35:31
37.437579,110.919109,0,2779,39842.5246759259,2009-01-29,12:35:32
37.437662,110.919322,0,2782,39842.5246875,2009-01-29,12:35:33
37.437744,110.919537,0,2782,39842.5246990741,2009-01-29,12:35:34
37.43782,110.919747,0,2782,39842.5247106481,2009-01-29,12:35:35
37.437897,110.919956,0,2782,39842.5247222222,2009-01-29,12:35:36
37.437966,110.920163,0,2782,39842.5247337963,2009-01-29,12:35:37
37.438036,110.920366,0,2785,39842.5247453704,2009-01-29,12:35:38
37.438102,110.920559,0,2785,39842.5247569444,2009-01-29,12:35:39
37.43816,110.920744,0,2786,39842.5247685185,2009-01-29,12:35:40
37.438215,110.920913,0,2786,39842.5247800926,2009-01-29,12:35:41
37.438271,110.921078,0,2788,39842.5247916667,2009-01-29,12:35:42
37.438328,110.921239,0,2791,39842.5248032407,2009-01-29,12:35:43
37.438377,110.921394,0,2793,39842.5248148148,2009-01-29,12:35:44
37.438424,110.921536,0,2793,39842.5248263889,2009-01-29,12:35:45
37.438465,110.921672,0,2793,39842.524837963,2009-01-29,12:35:46
37.4385,110.921804,0,2794,39842.524849537,2009-01-29,12:35:47
37.43853,110.921928,0,2797,39842.5248611111,2009-01-29,12:35:48
37.438569,110.922059,0,2797,39842.5248726852,2009-01-29,12:35:49
37.438599,110.922173,0,2796,39842.5248842593,2009-01-29,12:35:50
37.438631,110.922298,0,2798,39842.5248958333,2009-01-29,12:35:51
37.438658,110.922428,0,2795,39842.5249074074,2009-01-29,12:35:52
37.438677,110.922552,0,2792,39842.5249189815,2009-01-29,12:35:53
37.438699,110.922677,0,2793,39842.5249305556,2009-01-29,12:35:54
37.438707,110.922819,0,2789,39842.5249421296,2009-01-29,12:35:55
37.438712,110.922959,0,2784,39842.5249537037,2009-01-29,12:35:56
37.438706,110.923095,0,2782,39842.5249652778,2009-01-29,12:35:57
37.4387,110.923224,0,2775,39842.5249768518,2009-01-29,12:35:58
37.438692,110.923364,0,2774,39842.5249884259,2009-01-29,12:35:59
37.438677,110.923494,0,2771,39842.525,2009-01-29,12:36:00
37.438657,110.923615,0,2771,39842.5250115741,2009-01-29,12:36:01
37.438619,110.923725,0,2770,39842.5250231481,2009-01-29,12:36:02
37.438555,110.923821,0,2766,39842.5250347222,2009-01-29,12:36:03
37.438479,110.9239,0,2761,39842.5250462963,2009-01-29,12:36:04
37.438392,110.923961,0,2758,39842.5250578704,2009-01-29,12:36:05
37.438303,110.924003,0,2756,39842.5250694444,2009-01-29,12:36:06
37.438207,110.924026,0,2752,39842.5250810185,2009-01-29,12:36:07
37.438108,110.924026,0,2748,39842.5250925926,2009-01-29,12:36:08
37.438007,110.924015,0,2744,39842.5251041667,2009-01-29,12:36:09
37.437903,110.923984,0,2742,39842.5251157407,2009-01-29,12:36:10
37.437801,110.923952,0,2740,39842.5251273148,2009-01-29,12:36:11
37.437696,110.923915,0,2740,39842.5251388889,2009-01-29,12:36:12
37.437598,110.923881,0,2740,39842.525150463,2009-01-29,12:36:13
37.437499,110.923842,0,2737,39842.525162037,2009-01-29,12:36:14
37.437393,110.923804,0,2741,39842.5251736111,2009-01-29,12:36:15
37.437285,110.923759,0,2741,39842.5251851852,2009-01-29,12:36:16
37.437187,110.92372,0,2742,39842.5251967593,2009-01-29,12:36:17
37.437095,110.923692,0,2744,39842.5252083333,2009-01-29,12:36:18
37.436996,110.923658,0,2746,39842.5252199074,2009-01-29,12:36:19
37.436895,110.923629,0,2748,39842.5252314815,2009-01-29,12:36:20
37.43679,110.923609,0,2749,39842.5252430556,2009-01-29,12:36:21
37.436689,110.923588,0,2743,39842.5252546296,2009-01-29,12:36:22
37.436592,110.923562,0,2738,39842.5252662037,2009-01-29,12:36:23
37.436492,110.923549,0,2742,39842.5252777778,2009-01-29,12:36:24
37.43638,110.923533,0,2741,39842.5252893518,2009-01-29,12:36:25
37.436272,110.923522,0,2739,39842.5253009259,2009-01-29,12:36:26
37.436165,110.92351,0,2736,39842.5253125,2009-01-29,12:36:27
37.436064,110.923505,0,2732,39842.5253240741,2009-01-29,12:36:28
37.435959,110.923504,0,2732,39842.5253356481,2009-01-29,12:36:29
37.435862,110.923511,0,2728,39842.5253472222,2009-01-29,12:36:30
37.43577,110.923528,0,2726,39842.5253587963,2009-01-29,12:36:31
37.435681,110.923565,0,2726,39842.5253703704,2009-01-29,12:36:32
37.435592,110.923615,0,2724,39842.5253819444,2009-01-29,12:36:33
37.435506,110.923684,0,2723,39842.5253935185,2009-01-29,12:36:34
37.435437,110.923754,0,2720,39842.5254050926,2009-01-29,12:36:35
37.435376,110.92384,0,2718,39842.5254166667,2009-01-29,12:36:36
37.435319,110.923941,0,2717,39842.5254282407,2009-01-29,12:36:37
37.435278,110.924051,0,2711,39842.5254398148,2009-01-29,12:36:38
37.435243,110.92417,0,2707,39842.5254513889,2009-01-29,12:36:39
37.435214,110.924286,0,2702,39842.525462963,2009-01-29,12:36:40
37.435186,110.924402,0,2699,39842.525474537,2009-01-29,12:36:41
37.435166,110.92451,0,2698,39842.5254861111,2009-01-29,12:36:42
37.435154,110.924629,0,2695,39842.5254976852,2009-01-29,12:36:43
37.435138,110.924752,0,2692,39842.5255092593,2009-01-29,12:36:44
37.435116,110.924862,0,2692,39842.5255208333,2009-01-29,12:36:45
37.435089,110.924971,0,2696,39842.5255324074,2009-01-29,12:36:46
37.435046,110.925068,0,2697,39842.5255439815,2009-01-29,12:36:47
37.434978,110.925143,0,2696,39842.5255555556,2009-01-29,12:36:48
37.434907,110.925207,0,2693,39842.5255671296,2009-01-29,12:36:49
37.43483,110.925245,0,2692,39842.5255787037,2009-01-29,12:36:50
37.434748,110.925255,0,2692,39842.5255902778,2009-01-29,12:36:51
37.434666,110.925248,0,2688,39842.5256018518,2009-01-29,12:36:52
37.434582,110.925217,0,2687,39842.5256134259,2009-01-29,12:36:53
37.434495,110.925162,0,2688,39842.525625,2009-01-29,12:36:54
37.434418,110.925092,0,2688,39842.5256365741,2009-01-29,12:36:55
37.434355,110.92501,0,2684,39842.5256481481,2009-01-29,12:36:56
37.434312,110.924915,0,2683,39842.5256597222,2009-01-29,12:36:57
37.434287,110.924806,0,2681,39842.5256712963,2009-01-29,12:36:58
37.434278,110.924676,0,2677,39842.5256828704,2009-01-29,12:36:59
37.434284,110.924537,0,2675,39842.5256944444,2009-01-29,12:37:00
37.434309,110.924379,0,2665,39842.5257060185,2009-01-29,12:37:01
37.434353,110.924247,0,2662,39842.5257175926,2009-01-29,12:37:02
37.434401,110.92412,0,2662,39842.5257291667,2009-01-29,12:37:03
37.43445,110.924004,0,2664,39842.5257407407,2009-01-29,12:37:04
37.434504,110.923881,0,2664,39842.5257523148,2009-01-29,12:37:05
37.434561,110.923755,0,2666,39842.5257638889,2009-01-29,12:37:06
37.434618,110.923642,0,2667,39842.525775463,2009-01-29,12:37:07
37.434696,110.923547,0,2669,39842.525787037,2009-01-29,12:37:08
37.434773,110.923451,0,2669,39842.5257986111,2009-01-29,12:37:09
37.434851,110.923367,0,2666,39842.5258101852,2009-01-29,12:37:10
37.434927,110.92329,0,2665,39842.5258217593,2009-01-29,12:37:11
37.435008,110.923224,0,2665,39842.5258333333,2009-01-29,12:37:12
37.435105,110.923165,0,2660,39842.5258449074,2009-01-29,12:37:13
37.435191,110.923102,0,2655,39842.5258564815,2009-01-29,12:37:14
37.435278,110.923041,0,2651,39842.5258680556,2009-01-29,12:37:15
37.435367,110.922993,0,2648,39842.5258796296,2009-01-29,12:37:16
37.435451,110.922951,0,2646,39842.5258912037,2009-01-29,12:37:17
37.435526,110.922912,0,2646,39842.5259027778,2009-01-29,12:37:18
37.435594,110.922885,0,2648,39842.5259143518,2009-01-29,12:37:19
37.435648,110.922856,0,2651,39842.5259259259,2009-01-29,12:37:20
37.435701,110.922848,0,2655,39842.5259375,2009-01-29,12:37:21
37.435759,110.922847,0,2655,39842.5259490741,2009-01-29,12:37:22
37.435809,110.922841,0,2654,39842.5259606481,2009-01-29,12:37:23
37.435857,110.922837,0,2654,39842.5259722222,2009-01-29,12:37:24
37.435926,110.922824,0,2660,39842.5259953704,2009-01-29,12:37:26
37.435997,110.922811,0,2661,39842.5260185185,2009-01-29,12:37:28
37.436056,110.922794,0,2665,39842.5260416667,2009-01-29,12:37:30
37.436106,110.922777,0,2671,39842.5260648148,2009-01-29,12:37:32
37.436154,110.922738,0,2668,39842.526087963,2009-01-29,12:37:34
37.436211,110.92271,0,2664,39842.5261111111,2009-01-29,12:37:36
37.436265,110.922674,0,2662,39842.5261342593,2009-01-29,12:37:38
37.436302,110.922642,0,2666,39842.5261574074,2009-01-29,12:37:40
37.436353,110.922613,0,2662,39842.5261921296,2009-01-29,12:37:43
37.436391,110.922588,0,2668,39842.5262384259,2009-01-29,12:37:47
37.436432,110.922563,0,2673,39842.5262962963,2009-01-29,12:37:52
37.436432,110.922563,0,2673,39842.5263310185,2009-01-29,12:37:55
37.436435,110.922559,0,2675,39842.5263541667,2009-01-29,12:37:57
37.436421,110.922572,0,2675,39842.526412037,2009-01-29,12:38:02
37.436398,110.922585,0,2676,39842.5264699074,2009-01-29,12:38:07
37.436374,110.922597,0,2677,39842.5265277778,2009-01-29,12:38:12
37.436358,110.922599,0,2678,39842.5265856481,2009-01-29,12:38:17
37.436425,110.922561,0,2675,39842.5265972222,2009-01-29,12:38:18
37.436466,110.922502,0,2673,39842.5266087963,2009-01-29,12:38:19
37.436509,110.922454,0,2671,39842.5266203704,2009-01-29,12:38:20
37.436555,110.922422,0,2671,39842.5266319444,2009-01-29,12:38:21
37.436601,110.922382,0,2673,39842.5266435185,2009-01-29,12:38:22
37.436663,110.922341,0,2669,39842.5266550926,2009-01-29,12:38:23
37.43672,110.922299,0,2664,39842.5266666667,2009-01-29,12:38:24
37.436762,110.92226,0,2664,39842.5266782407,2009-01-29,12:38:25
37.436798,110.922214,0,2666,39842.5266898148,2009-01-29,12:38:26
37.436832,110.922162,0,2664,39842.5267013889,2009-01-29,12:38:27
37.436865,110.922109,0,2663,39842.526712963,2009-01-29,12:38:28
37.436896,110.922061,0,2663,39842.526724537,2009-01-29,12:38:29
37.43693,110.922004,0,2662,39842.5267361111,2009-01-29,12:38:30
37.43695,110.921942,0,2664,39842.5267476852,2009-01-29,12:38:31
37.436977,110.921876,0,2663,39842.5267592593,2009-01-29,12:38:32
37.437005,110.921806,0,2661,39842.5267708333,2009-01-29,12:38:33
37.437044,110.92173,0,2660,39842.5267824074,2009-01-29,12:38:34
37.437077,110.921646,0,2659,39842.5267939815,2009-01-29,12:38:35
37.43711,110.921562,0,2658,39842.5268055556,2009-01-29,12:38:36
37.437148,110.921466,0,2659,39842.5268171296,2009-01-29,12:38:37
37.437185,110.921374,0,2657,39842.5268287037,2009-01-29,12:38:38
37.437215,110.921281,0,2653,39842.5268402778,2009-01-29,12:38:39
37.437248,110.921176,0,2653,39842.5268518519,2009-01-29,12:38:40
37.437277,110.921067,0,2652,39842.5268634259,2009-01-29,12:38:41
37.437306,110.920945,0,2653,39842.526875,2009-01-29,12:38:42
37.437335,110.920825,0,2651,39842.5268865741,2009-01-29,12:38:43
37.437364,110.920705,0,2649,39842.5268981481,2009-01-29,12:38:44
37.437385,110.920565,0,2647,39842.5269097222,2009-01-29,12:38:45
37.43741,110.920435,0,2650,39842.5269212963,2009-01-29,12:38:46
37.43744,110.920303,0,2647,39842.5269328704,2009-01-29,12:38:47
37.437469,110.920174,0,2647,39842.5269444444,2009-01-29,12:38:48
37.437506,110.920037,0,2646,39842.5269560185,2009-01-29,12:38:49
37.437548,110.919912,0,2645,39842.5269675926,2009-01-29,12:38:50
37.437594,110.919788,0,2646,39842.5269791667,2009-01-29,12:38:51
37.437644,110.919663,0,2646,39842.5269907407,2009-01-29,12:38:52
37.437692,110.919544,0,2647,39842.5270023148,2009-01-29,12:38:53
37.437754,110.919435,0,2649,39842.5270138889,2009-01-29,12:38:54
37.437828,110.919338,0,2649,39842.527025463,2009-01-29,12:38:55
37.437906,110.91925,0,2652,39842.527037037,2009-01-29,12:38:56
37.437988,110.919166,0,2652,39842.5270486111,2009-01-29,12:38:57
37.438087,110.919112,0,2654,39842.5270601852,2009-01-29,12:38:58
37.438188,110.919066,0,2659,39842.5270717593,2009-01-29,12:38:59
37.438295,110.919035,0,2662,39842.5270833333,2009-01-29,12:39:00
37.438409,110.919021,0,2662,39842.5270949074,2009-01-29,12:39:01
37.438525,110.919015,0,2662,39842.5271064815,2009-01-29,12:39:02
37.43864,110.919014,0,2662,39842.5271180556,2009-01-29,12:39:03
37.438755,110.919019,0,2662,39842.5271296296,2009-01-29,12:39:04
37.43887,110.919019,0,2664,39842.5271412037,2009-01-29,12:39:05
37.439001,110.919025,0,2660,39842.5271527778,2009-01-29,12:39:06
37.439112,110.919016,0,2660,39842.5271643519,2009-01-29,12:39:07
37.439229,110.919008,0,2660,39842.5271759259,2009-01-29,12:39:08
37.439343,110.918993,0,2661,39842.5271875,2009-01-29,12:39:09
37.439456,110.918971,0,2660,39842.5271990741,2009-01-29,12:39:10
37.439573,110.918945,0,2661,39842.5272106482,2009-01-29,12:39:11
37.439692,110.918927,0,2660,39842.5272222222,2009-01-29,12:39:12
37.439814,110.918905,0,2660,39842.5272337963,2009-01-29,12:39:13
37.439932,110.918873,0,2661,39842.5272453704,2009-01-29,12:39:14
37.440051,110.918838,0,2661,39842.5272569444,2009-01-29,12:39:15
37.440171,110.918806,0,2662,39842.5272685185,2009-01-29,12:39:16
37.440294,110.918771,0,2663,39842.5272800926,2009-01-29,12:39:17
37.440421,110.91873,0,2662,39842.5272916667,2009-01-29,12:39:18
37.440547,110.918686,0,2660,39842.5273032407,2009-01-29,12:39:19
37.440671,110.918639,0,2656,39842.5273148148,2009-01-29,12:39:20
37.44079,110.918588,0,2653,39842.5273263889,2009-01-29,12:39:21
37.4409,110.918533,0,2655,39842.527337963,2009-01-29,12:39:22
37.441007,110.918479,0,2658,39842.527349537,2009-01-29,12:39:23
37.44112,110.918427,0,2657,39842.5273611111,2009-01-29,12:39:24
37.441233,110.918368,0,2654,39842.5273726852,2009-01-29,12:39:25
37.441338,110.918303,0,2652,39842.5273842593,2009-01-29,12:39:26
37.441436,110.918239,0,2653,39842.5273958333,2009-01-29,12:39:27
37.441544,110.918167,0,2648,39842.5274074074,2009-01-29,12:39:28
37.441646,110.918094,0,2649,39842.5274189815,2009-01-29,12:39:29
37.44176,110.918008,0,2644,39842.5274305556,2009-01-29,12:39:30
37.441879,110.917921,0,2638,39842.5274421296,2009-01-29,12:39:31
37.441992,110.917832,0,2641,39842.5274537037,2009-01-29,12:39:32
37.442107,110.917738,0,2638,39842.5274652778,2009-01-29,12:39:33
37.442217,110.917644,0,2635,39842.5274768519,2009-01-29,12:39:34
37.442326,110.917546,0,2633,39842.5274884259,2009-01-29,12:39:35
37.442431,110.917442,0,2631,39842.5275,2009-01-29,12:39:36
37.442535,110.917339,0,2627,39842.5275115741,2009-01-29,12:39:37
37.442627,110.917247,0,2628,39842.5275231482,2009-01-29,12:39:38
37.442723,110.917147,0,2624,39842.5275347222,2009-01-29,12:39:39
37.44281,110.917049,0,2622,39842.5275462963,2009-01-29,12:39:40
37.442903,110.916951,0,2622,39842.5275578704,2009-01-29,12:39:41
37.442999,110.916849,0,2616,39842.5275694444,2009-01-29,12:39:42
37.443097,110.916742,0,2610,39842.5275810185,2009-01-29,12:39:43
37.443194,110.91663,0,2606,39842.5275925926,2009-01-29,12:39:44
37.443289,110.916513,0,2605,39842.5276041667,2009-01-29,12:39:45
37.443385,110.916394,0,2605,39842.5276157407,2009-01-29,12:39:46
37.443485,110.916279,0,2605,39842.5276273148,2009-01-29,12:39:47
37.44359,110.916158,0,2599,39842.5276388889,2009-01-29,12:39:48
37.443688,110.916045,0,2597,39842.527650463,2009-01-29,12:39:49
37.443787,110.915935,0,2596,39842.527662037,2009-01-29,12:39:50
37.443888,110.915821,0,2589,39842.5276736111,2009-01-29,12:39:51
37.443979,110.915715,0,2588,39842.5276851852,2009-01-29,12:39:52
37.444074,110.915606,0,2586,39842.5276967593,2009-01-29,12:39:53
37.444172,110.915498,0,2583,39842.5277083333,2009-01-29,12:39:54
37.444256,110.915398,0,2585,39842.5277199074,2009-01-29,12:39:55
37.444344,110.915297,0,2585,39842.5277314815,2009-01-29,12:39:56
37.444431,110.915198,0,2585,39842.5277430556,2009-01-29,12:39:57
37.444519,110.915109,0,2580,39842.5277546296,2009-01-29,12:39:58
37.444601,110.915019,0,2577,39842.5277662037,2009-01-29,12:39:59
37.444683,110.914925,0,2573,39842.5277777778,2009-01-29,12:40:00
37.44476,110.914835,0,2574,39842.5277893519,2009-01-29,12:40:01
37.444847,110.914745,0,2572,39842.5278009259,2009-01-29,12:40:02
37.444931,110.914653,0,2571,39842.5278125,2009-01-29,12:40:03
37.445012,110.914562,0,2573,39842.5278240741,2009-01-29,12:40:04
37.445091,110.914466,0,2572,39842.5278356481,2009-01-29,12:40:05
37.445176,110.914374,0,2569,39842.5278472222,2009-01-29,12:40:06
37.445248,110.914281,0,2569,39842.5278587963,2009-01-29,12:40:07
37.445317,110.9142,0,2568,39842.5278703704,2009-01-29,12:40:08
37.445384,110.914132,0,2569,39842.5278819444,2009-01-29,12:40:09
37.445449,110.914063,0,2564,39842.5278935185,2009-01-29,12:40:10
37.445505,110.914004,0,2566,39842.5279050926,2009-01-29,12:40:11
37.445552,110.913953,0,2565,39842.5279166667,2009-01-29,12:40:12
37.445591,110.913909,0,2564,39842.5279282407,2009-01-29,12:40:13
37.445628,110.913865,0,2567,39842.5279398148,2009-01-29,12:40:14
37.445665,110.913828,0,2568,39842.5279513889,2009-01-29,12:40:15
37.445737,110.913777,0,2566,39842.527974537,2009-01-29,12:40:17
37.445804,110.913728,0,2564,39842.5279976852,2009-01-29,12:40:19
37.445856,110.913646,0,2565,39842.5280208333,2009-01-29,12:40:21
37.445874,110.913584,0,2567,39842.5280324074,2009-01-29,12:40:22
37.445884,110.91352,0,2567,39842.5280439815,2009-01-29,12:40:23
37.445885,110.913448,0,2567,39842.5280555556,2009-01-29,12:40:24
37.445881,110.913371,0,2568,39842.5280671296,2009-01-29,12:40:25
37.445866,110.913295,0,2569,39842.5280787037,2009-01-29,12:40:26
37.445846,110.9132,0,2573,39842.5280902778,2009-01-29,12:40:27
37.44581,110.913088,0,2577,39842.5281018519,2009-01-29,12:40:28
37.445774,110.912965,0,2577,39842.5281134259,2009-01-29,12:40:29
37.445735,110.912844,0,2575,39842.528125,2009-01-29,12:40:30
37.445692,110.912722,0,2573,39842.5281365741,2009-01-29,12:40:31
37.445642,110.912593,0,2573,39842.5281481481,2009-01-29,12:40:32
37.445594,110.912453,0,2573,39842.5281597222,2009-01-29,12:40:33
37.445548,110.912317,0,2574,39842.5281712963,2009-01-29,12:40:34
37.445507,110.912179,0,2571,39842.5281828704,2009-01-29,12:40:35
37.445467,110.912032,0,2572,39842.5281944444,2009-01-29,12:40:36
37.445428,110.911884,0,2570,39842.5282060185,2009-01-29,12:40:37
37.445398,110.911731,0,2569,39842.5282175926,2009-01-29,12:40:38
37.44537,110.91157,0,2570,39842.5282291667,2009-01-29,12:40:39
37.445344,110.911414,0,2570,39842.5282407407,2009-01-29,12:40:40
37.445316,110.911255,0,2568,39842.5282523148,2009-01-29,12:40:41
37.445284,110.911089,0,2569,39842.5282638889,2009-01-29,12:40:42
37.445255,110.910918,0,2565,39842.528275463,2009-01-29,12:40:43
37.445225,110.910748,0,2563,39842.528287037,2009-01-29,12:40:44
37.445205,110.910581,0,2563,39842.5282986111,2009-01-29,12:40:45
37.445178,110.910412,0,2564,39842.5283101852,2009-01-29,12:40:46
37.445149,110.910249,0,2567,39842.5283217593,2009-01-29,12:40:47
37.445124,110.910087,0,2564,39842.5283333333,2009-01-29,12:40:48
37.445091,110.909925,0,2565,39842.5283449074,2009-01-29,12:40:49
37.445056,110.909761,0,2566,39842.5283564815,2009-01-29,12:40:50
37.445021,110.909604,0,2566,39842.5283680556,2009-01-29,12:40:51
37.444987,110.909434,0,2561,39842.5283796296,2009-01-29,12:40:52
37.444952,110.909263,0,2557,39842.5283912037,2009-01-29,12:40:53
37.444911,110.909098,0,2554,39842.5284027778,2009-01-29,12:40:54
37.444873,110.908927,0,2555,39842.5284143519,2009-01-29,12:40:55
37.444843,110.908762,0,2552,39842.5284259259,2009-01-29,12:40:56
37.444812,110.908592,0,2550,39842.5284375,2009-01-29,12:40:57
37.444773,110.908421,0,2551,39842.5284490741,2009-01-29,12:40:58
37.444738,110.908258,0,2548,39842.5284606481,2009-01-29,12:40:59
37.444709,110.908097,0,2543,39842.5284722222,2009-01-29,12:41:00
37.444675,110.907937,0,2540,39842.5284837963,2009-01-29,12:41:01
37.444643,110.907791,0,2538,39842.5284953704,2009-01-29,12:41:02
37.444603,110.907657,0,2541,39842.5285069444,2009-01-29,12:41:03
37.444578,110.907535,0,2540,39842.5285185185,2009-01-29,12:41:04
37.444561,110.907414,0,2542,39842.5285300926,2009-01-29,12:41:05
37.444546,110.907291,0,2541,39842.5285416667,2009-01-29,12:41:06
37.444529,110.907164,0,2545,39842.5285532407,2009-01-29,12:41:07
37.444517,110.907035,0,2542,39842.5285648148,2009-01-29,12:41:08
37.444501,110.906901,0,2539,39842.5285763889,2009-01-29,12:41:09
37.44448,110.906757,0,2539,39842.528587963,2009-01-29,12:41:10
37.444461,110.906616,0,2537,39842.528599537,2009-01-29,12:41:11
37.444444,110.906471,0,2535,39842.5286111111,2009-01-29,12:41:12
37.444427,110.90632,0,2535,39842.5286226852,2009-01-29,12:41:13
37.444403,110.906173,0,2537,39842.5286342593,2009-01-29,12:41:14
37.444377,110.906019,0,2539,39842.5286458333,2009-01-29,12:41:15
37.444356,110.905859,0,2534,39842.5286574074,2009-01-29,12:41:16
37.444336,110.905706,0,2532,39842.5286689815,2009-01-29,12:41:17
37.444316,110.905542,0,2530,39842.5286805556,2009-01-29,12:41:18
37.444288,110.905387,0,2533,39842.5286921296,2009-01-29,12:41:19
37.444262,110.905232,0,2536,39842.5287037037,2009-01-29,12:41:20
37.444237,110.905083,0,2537,39842.5287152778,2009-01-29,12:41:21
37.444211,110.904936,0,2539,39842.5287268519,2009-01-29,12:41:22
37.444182,110.904797,0,2543,39842.5287384259,2009-01-29,12:41:23
37.444159,110.904654,0,2541,39842.52875,2009-01-29,12:41:24
37.444141,110.904511,0,2536,39842.5287615741,2009-01-29,12:41:25
37.444116,110.90437,0,2538,39842.5287731481,2009-01-29,12:41:26
37.444099,110.904227,0,2538,39842.5287847222,2009-01-29,12:41:27
37.444084,110.904086,0,2535,39842.5287962963,2009-01-29,12:41:28
37.444067,110.903942,0,2536,39842.5288078704,2009-01-29,12:41:29
37.444044,110.903798,0,2535,39842.5288194444,2009-01-29,12:41:30
37.444024,110.903654,0,2534,39842.5288310185,2009-01-29,12:41:31
37.444002,110.903505,0,2536,39842.5288425926,2009-01-29,12:41:32
37.443976,110.903361,0,2536,39842.5288541667,2009-01-29,12:41:33
37.44395,110.903219,0,2537,39842.5288657407,2009-01-29,12:41:34
37.443929,110.903077,0,2535,39842.5288773148,2009-01-29,12:41:35
37.443899,110.90293,0,2540,39842.5288888889,2009-01-29,12:41:36
37.443865,110.902787,0,2544,39842.528900463,2009-01-29,12:41:37
37.443835,110.90265,0,2541,39842.528912037,2009-01-29,12:41:38
37.443805,110.902524,0,2540,39842.5289236111,2009-01-29,12:41:39
37.443778,110.902405,0,2537,39842.5289351852,2009-01-29,12:41:40
37.443748,110.902284,0,2537,39842.5289467593,2009-01-29,12:41:41
37.443723,110.902167,0,2534,39842.5289583333,2009-01-29,12:41:42
37.443702,110.902044,0,2528,39842.5289699074,2009-01-29,12:41:43
37.443686,110.901916,0,2523,39842.5289814815,2009-01-29,12:41:44
37.443656,110.901783,0,2523,39842.5289930556,2009-01-29,12:41:45
37.44363,110.901656,0,2518,39842.5290046296,2009-01-29,12:41:46
37.443601,110.901539,0,2515,39842.5290162037,2009-01-29,12:41:47
37.443573,110.901426,0,2514,39842.5290277778,2009-01-29,12:41:48
37.443554,110.901314,0,2511,39842.5290393519,2009-01-29,12:41:49
37.443526,110.901203,0,2509,39842.5290509259,2009-01-29,12:41:50
37.443501,110.901081,0,2509,39842.5290625,2009-01-29,12:41:51
37.443479,110.900957,0,2509,39842.5290740741,2009-01-29,12:41:52
37.443457,110.900823,0,2503,39842.5290856481,2009-01-29,12:41:53
37.443424,110.900692,0,2502,39842.5290972222,2009-01-29,12:41:54
37.443382,110.900556,0,2503,39842.5291087963,2009-01-29,12:41:55
37.443337,110.900416,0,2501,39842.5291203704,2009-01-29,12:41:56
37.443294,110.900294,0,2502,39842.5291319444,2009-01-29,12:41:57
37.443259,110.900172,0,2503,39842.5291435185,2009-01-29,12:41:58
37.443225,110.900055,0,2502,39842.5291550926,2009-01-29,12:41:59
37.44319,110.899947,0,2501,39842.5291666667,2009-01-29,12:42:00
37.443157,110.899828,0,2502,39842.5291782407,2009-01-29,12:42:01
37.443123,110.899707,0,2503,39842.5291898148,2009-01-29,12:42:02
37.443093,110.899589,0,2505,39842.5292013889,2009-01-29,12:42:03
37.44306,110.899472,0,2503,39842.529212963,2009-01-29,12:42:04
37.443024,110.899356,0,2502,39842.529224537,2009-01-29,12:42:05
37.44298,110.899229,0,2504,39842.5292361111,2009-01-29,12:42:06
37.442931,110.899102,0,2505,39842.5292476852,2009-01-29,12:42:07
37.442872,110.898987,0,2510,39842.5292592593,2009-01-29,12:42:08
37.442818,110.898873,0,2511,39842.5292708333,2009-01-29,12:42:09
37.442757,110.898757,0,2513,39842.5292824074,2009-01-29,12:42:10
37.442692,110.898649,0,2515,39842.5292939815,2009-01-29,12:42:11
37.442616,110.898543,0,2517,39842.5293055556,2009-01-29,12:42:12
37.442532,110.898439,0,2517,39842.5293171296,2009-01-29,12:42:13
37.442446,110.898344,0,2518,39842.5293287037,2009-01-29,12:42:14
37.442354,110.898253,0,2517,39842.5293402778,2009-01-29,12:42:15
37.442254,110.89817,0,2520,39842.5293518519,2009-01-29,12:42:16
37.442151,110.898094,0,2521,39842.5293634259,2009-01-29,12:42:17
37.442045,110.898026,0,2521,39842.529375,2009-01-29,12:42:18
37.441935,110.897963,0,2520,39842.5293865741,2009-01-29,12:42:19
37.441816,110.897903,0,2523,39842.5293981481,2009-01-29,12:42:20
37.441694,110.89786,0,2523,39842.5294097222,2009-01-29,12:42:21
37.441573,110.897822,0,2524,39842.5294212963,2009-01-29,12:42:22
37.441449,110.897797,0,2526,39842.5294328704,2009-01-29,12:42:23
37.441324,110.897783,0,2526,39842.5294444444,2009-01-29,12:42:24
37.4412,110.897788,0,2526,39842.5294560185,2009-01-29,12:42:25
37.44107,110.897792,0,2529,39842.5294675926,2009-01-29,12:42:26
37.440946,110.897805,0,2529,39842.5294791667,2009-01-29,12:42:27
37.440825,110.897829,0,2528,39842.5294907407,2009-01-29,12:42:28
37.4407,110.897851,0,2529,39842.5295023148,2009-01-29,12:42:29
37.440575,110.897875,0,2529,39842.5295138889,2009-01-29,12:42:30
37.440451,110.897893,0,2528,39842.529525463,2009-01-29,12:42:31
37.44033,110.897917,0,2528,39842.529537037,2009-01-29,12:42:32
37.440208,110.897944,0,2531,39842.5295486111,2009-01-29,12:42:33
37.440089,110.897969,0,2533,39842.5295601852,2009-01-29,12:42:34
37.439967,110.897999,0,2534,39842.5295717593,2009-01-29,12:42:35
37.439842,110.898026,0,2536,39842.5295833333,2009-01-29,12:42:36
37.439723,110.898051,0,2536,39842.5295949074,2009-01-29,12:42:37
37.439602,110.898082,0,2537,39842.5296064815,2009-01-29,12:42:38
37.439485,110.898106,0,2536,39842.5296180556,2009-01-29,12:42:39
37.439365,110.898127,0,2536,39842.5296296296,2009-01-29,12:42:40
37.439255,110.898156,0,2531,39842.5296412037,2009-01-29,12:42:41
37.439145,110.898181,0,2531,39842.5296527778,2009-01-29,12:42:42
37.439038,110.898204,0,2532,39842.5296643519,2009-01-29,12:42:43
37.438942,110.898223,0,2531,39842.5296759259,2009-01-29,12:42:44
37.438849,110.898242,0,2533,39842.5296875,2009-01-29,12:42:45
37.438761,110.898247,0,2528,39842.5296990741,2009-01-29,12:42:46
37.43867,110.898256,0,2527,39842.5297106481,2009-01-29,12:42:47
37.438577,110.898268,0,2524,39842.5297222222,2009-01-29,12:42:48
37.438491,110.898272,0,2523,39842.5297337963,2009-01-29,12:42:49
37.438404,110.898277,0,2521,39842.5297453704,2009-01-29,12:42:50
37.438322,110.898272,0,2521,39842.5297569444,2009-01-29,12:42:51
37.438246,110.898272,0,2520,39842.5297685185,2009-01-29,12:42:52
37.438169,110.89827,0,2521,39842.5297800926,2009-01-29,12:42:53
37.438093,110.898266,0,2521,39842.5297916667,2009-01-29,12:42:54
37.438012,110.898263,0,2523,39842.5298032407,2009-01-29,12:42:55
37.437931,110.898255,0,2523,39842.5298148148,2009-01-29,12:42:56
37.43785,110.898249,0,2519,39842.5298263889,2009-01-29,12:42:57
37.437781,110.898229,0,2519,39842.529837963,2009-01-29,12:42:58
37.437723,110.89822,0,2518,39842.529849537,2009-01-29,12:42:59
37.437658,110.898213,0,2519,39842.5298611111,2009-01-29,12:43:00
37.437588,110.898202,0,2522,39842.5298726852,2009-01-29,12:43:01
37.43752,110.898194,0,2525,39842.5298842593,2009-01-29,12:43:02
37.43745,110.898192,0,2529,39842.5298958333,2009-01-29,12:43:03
37.437385,110.898194,0,2529,39842.5299074074,2009-01-29,12:43:04
37.437318,110.898192,0,2531,39842.5299189815,2009-01-29,12:43:05
37.437255,110.898187,0,2531,39842.5299305556,2009-01-29,12:43:06
37.437196,110.898183,0,2530,39842.5299421296,2009-01-29,12:43:07
37.437138,110.898178,0,2530,39842.5299537037,2009-01-29,12:43:08
37.437092,110.898174,0,2531,39842.5299652778,2009-01-29,12:43:09
37.437015,110.898174,0,2526,39842.5299884259,2009-01-29,12:43:11
37.436969,110.898183,0,2533,39842.5300231481,2009-01-29,12:43:14
37.436959,110.898193,0,2531,39842.5300810185,2009-01-29,12:43:19
37.436967,110.898194,0,2531,39842.5301388889,2009-01-29,12:43:24
37.436964,110.898194,0,2531,39842.5301967593,2009-01-29,12:43:29
37.436968,110.898194,0,2532,39842.5302546296,2009-01-29,12:43:34
37.436973,110.898195,0,2533,39842.5303125,2009-01-29,12:43:39
37.436973,110.898195,0,2533,39842.5303472222,2009-01-29,12:43:42
37.436968,110.898194,0,2534,39842.5303703704,2009-01-29,12:43:44
37.436916,110.898197,0,2536,39842.5304166667,2009-01-29,12:43:48
37.436852,110.898213,0,2536,39842.5304513889,2009-01-29,12:43:51
37.436821,110.898265,0,2536,39842.5304861111,2009-01-29,12:43:54
37.436805,110.898325,0,2533,39842.5305092593,2009-01-29,12:43:56
37.436767,110.898404,0,2532,39842.5305324074,2009-01-29,12:43:58
37.436735,110.898479,0,2531,39842.5305555556,2009-01-29,12:44:00
37.436725,110.898554,0,2525,39842.5305787037,2009-01-29,12:44:02
37.436741,110.898632,0,2521,39842.5306018519,2009-01-29,12:44:04
37.436775,110.898715,0,2519,39842.530625,2009-01-29,12:44:06
37.436804,110.898811,0,2520,39842.5306481481,2009-01-29,12:44:08
37.436839,110.898925,0,2521,39842.5306712963,2009-01-29,12:44:10
37.43686,110.898989,0,2522,39842.5306828704,2009-01-29,12:44:11
37.436887,110.899064,0,2521,39842.5306944444,2009-01-29,12:44:12
37.436907,110.899123,0,2521,39842.5307060185,2009-01-29,12:44:13
37.436937,110.899187,0,2518,39842.5307175926,2009-01-29,12:44:14
37.436961,110.899257,0,2519,39842.5307291667,2009-01-29,12:44:15
37.436984,110.899318,0,2519,39842.5307407407,2009-01-29,12:44:16
37.437011,110.899389,0,2518,39842.5307523148,2009-01-29,12:44:17
37.43703,110.899459,0,2521,39842.5307638889,2009-01-29,12:44:18
37.437056,110.899525,0,2516,39842.530775463,2009-01-29,12:44:19
37.437081,110.899601,0,2518,39842.530787037,2009-01-29,12:44:20
37.437103,110.899667,0,2516,39842.5307986111,2009-01-29,12:44:21
37.437127,110.89975,0,2515,39842.5308101852,2009-01-29,12:44:22
37.437153,110.899827,0,2515,39842.5308217593,2009-01-29,12:44:23
37.437176,110.899901,0,2515,39842.5308333333,2009-01-29,12:44:24
37.437199,110.899963,0,2515,39842.5308449074,2009-01-29,12:44:25
37.437227,110.900046,0,2516,39842.5308680556,2009-01-29,12:44:27
37.437245,110.900069,0,2522,39842.5309259259,2009-01-29,12:44:32
37.437249,110.900082,0,2528,39842.5309837963,2009-01-29,12:44:37
37.437249,110.900082,0,2528,39842.5310185185,2009-01-29,12:44:40
37.437248,110.900079,0,2530,39842.5310416667,2009-01-29,12:44:42
37.437254,110.900102,0,2530,39842.531099537,2009-01-29,12:44:47
37.437279,110.900155,0,2530,39842.5311226852,2009-01-29,12:44:49
37.437326,110.900211,0,2530,39842.5311458333,2009-01-29,12:44:51
37.437388,110.900259,0,2530,39842.5311689815,2009-01-29,12:44:53
37.437474,110.900278,0,2531,39842.5311921296,2009-01-29,12:44:55
37.437519,110.90027,0,2531,39842.5312037037,2009-01-29,12:44:56
37.437564,110.900258,0,2531,39842.5312152778,2009-01-29,12:44:57
37.437649,110.900239,0,2530,39842.5312384259,2009-01-29,12:44:59
37.437701,110.90025,0,2525,39842.5312615741,2009-01-29,12:45:01
37.437736,110.900301,0,2527,39842.5312847222,2009-01-29,12:45:03
37.437747,110.900379,0,2524,39842.5313078704,2009-01-29,12:45:05
37.437737,110.900447,0,2520,39842.5313310185,2009-01-29,12:45:07
37.43773,110.900515,0,2515,39842.5313541667,2009-01-29,12:45:09
37.437719,110.900564,0,2515,39842.531412037,2009-01-29,12:45:14
37.437719,110.900564,0,2515,39842.5314467593,2009-01-29,12:45:17
37.437712,110.900571,0,2518,39842.5314699074,2009-01-29,12:45:19
37.437665,110.900563,0,2520,39842.5315046296,2009-01-29,12:45:22
37.43761,110.900569,0,2522,39842.5315393518,2009-01-29,12:45:25
37.437566,110.900581,0,2529,39842.5315972222,2009-01-29,12:45:30
37.437597,110.900619,0,2535,39842.5316550926,2009-01-29,12:45:35
37.437646,110.900622,0,2539,39842.5316782407,2009-01-29,12:45:37
37.437654,110.900679,0,2545,39842.531724537,2009-01-29,12:45:41
37.437628,110.900728,0,2549,39842.5317592593,2009-01-29,12:45:44
37.437686,110.900649,0,2553,39842.5317939815,2009-01-29,12:45:47
37.43764,110.900656,0,2558,39842.5318518518,2009-01-29,12:45:52
37.437614,110.900721,0,2558,39842.5318865741,2009-01-29,12:45:55
37.437576,110.900655,0,2561,39842.5319328704,2009-01-29,12:45:59
37.437568,110.900594,0,2563,39842.5319560185,2009-01-29,12:46:01
37.437528,110.900547,0,2570,39842.5320023148,2009-01-29,12:46:05
37.437498,110.900528,0,2580,39842.5320601852,2009-01-29,12:46:10
37.437515,110.900476,0,2588,39842.5321064815,2009-01-29,12:46:14
37.437502,110.900406,0,2595,39842.5321412037,2009-01-29,12:46:17
37.437473,110.900334,0,2601,39842.5321759259,2009-01-29,12:46:20
