# Supplementary material for: A location privacy protection method based on blockchain and threshold cryptography
Source: PLoS One. 2025 Jun 4;20(6):e0324551. doi: 10.1371/journal.pone.0324551 (PMC12136415; doi:10.1371/journal.pone.0324551)
Supplement: S1 File — (ZIP) [file pone.0324551.s001.zip › Data/002/Trajectory/20090130050552.plt]

Geolife trajectory
WGS 84
Altitude is in Feet
Reserved 3
0,2,255,My Track,0,0,2,8421376
0
37.436066,110.896909,0,2456,39843.2124074074,2009-01-30,05:05:52
37.436158,110.896868,0,2450,39843.2124189815,2009-01-30,05:05:53
37.436234,110.896884,0,2490,39843.2124305556,2009-01-30,05:05:54
37.436178,110.896922,0,2518,39843.2124421296,2009-01-30,05:05:55
37.436214,110.896911,0,2530,39843.2124652778,2009-01-30,05:05:57
37.436158,110.896944,0,2524,39843.2125115741,2009-01-30,05:06:01
37.436113,110.896962,0,2522,39843.2125231481,2009-01-30,05:06:02
37.436047,110.896992,0,2517,39843.2125347222,2009-01-30,05:06:03
37.436051,110.896977,0,2519,39843.2125925926,2009-01-30,05:06:08
37.436053,110.89693,0,2514,39843.212650463,2009-01-30,05:06:13
37.436054,110.896969,0,2511,39843.2127083333,2009-01-30,05:06:18
37.436064,110.896982,0,2508,39843.2127662037,2009-01-30,05:06:23
37.436065,110.897011,0,2505,39843.2128240741,2009-01-30,05:06:28
37.43611,110.897006,0,2501,39843.2128472222,2009-01-30,05:06:30
37.436139,110.897064,0,2497,39843.2129050926,2009-01-30,05:06:35
37.436159,110.897116,0,2489,39843.212962963,2009-01-30,05:06:40
37.436204,110.897209,0,2480,39843.2130208333,2009-01-30,05:06:45
37.436193,110.897251,0,2478,39843.2130787037,2009-01-30,05:06:50
37.436199,110.897294,0,2474,39843.2131365741,2009-01-30,05:06:55
37.436188,110.897313,0,2476,39843.2131944444,2009-01-30,05:07:00
37.436193,110.897326,0,2476,39843.2132523148,2009-01-30,05:07:05
37.436206,110.897351,0,2477,39843.2133101852,2009-01-30,05:07:10
37.436209,110.897371,0,2478,39843.2133680556,2009-01-30,05:07:15
37.436194,110.8974,0,2480,39843.2134259259,2009-01-30,05:07:20
37.436162,110.897435,0,2480,39843.2134837963,2009-01-30,05:07:25
37.436116,110.897476,0,2481,39843.2135416667,2009-01-30,05:07:30
37.436086,110.897528,0,2482,39843.213599537,2009-01-30,05:07:35
37.436062,110.897566,0,2482,39843.2136574074,2009-01-30,05:07:40
37.43602,110.897606,0,2482,39843.2137152778,2009-01-30,05:07:45
37.435981,110.897637,0,2482,39843.2137615741,2009-01-30,05:07:49
37.433395,110.899085,0,2943,39843.2159027778,2009-01-30,05:10:54
37.436386,110.897722,0,2514,39843.2159722222,2009-01-30,05:11:00
37.436412,110.897752,0,2497,39843.2160069444,2009-01-30,05:11:03
37.436371,110.897817,0,2500,39843.2160532407,2009-01-30,05:11:07
37.436436,110.897841,0,2484,39843.216099537,2009-01-30,05:11:11
37.436421,110.897899,0,2490,39843.2161458333,2009-01-30,05:11:15
37.436447,110.897949,0,2491,39843.2161921296,2009-01-30,05:11:19
37.436425,110.898009,0,2496,39843.2162268519,2009-01-30,05:11:22
37.436431,110.898067,0,2496,39843.2162731481,2009-01-30,05:11:26
37.436434,110.898129,0,2498,39843.2163310185,2009-01-30,05:11:31
37.436423,110.89819,0,2500,39843.2163888889,2009-01-30,05:11:36
37.436442,110.898212,0,2501,39843.2164467593,2009-01-30,05:11:41
37.436464,110.898227,0,2501,39843.2165046296,2009-01-30,05:11:46
37.436506,110.89827,0,2500,39843.2165393519,2009-01-30,05:11:49
37.436539,110.898323,0,2501,39843.2165856481,2009-01-30,05:11:53
37.436578,110.898352,0,2501,39843.2166319444,2009-01-30,05:11:57
37.436581,110.898428,0,2504,39843.2166782407,2009-01-30,05:12:01
37.436621,110.898468,0,2504,39843.216724537,2009-01-30,05:12:05
37.436602,110.898522,0,2497,39843.2167708333,2009-01-30,05:12:09
37.436618,110.898571,0,2496,39843.2168287037,2009-01-30,05:12:14
37.436638,110.898629,0,2495,39843.2168865741,2009-01-30,05:12:19
37.436653,110.898683,0,2495,39843.2169328704,2009-01-30,05:12:23
37.436675,110.898742,0,2495,39843.2169907407,2009-01-30,05:12:28
37.436707,110.89879,0,2495,39843.2170486111,2009-01-30,05:12:33
37.436726,110.898853,0,2496,39843.2171064815,2009-01-30,05:12:38
37.436725,110.898928,0,2497,39843.2171527778,2009-01-30,05:12:42
37.436739,110.898992,0,2497,39843.2171990741,2009-01-30,05:12:46
37.436775,110.899044,0,2495,39843.2172453704,2009-01-30,05:12:50
37.436795,110.899103,0,2494,39843.2173032407,2009-01-30,05:12:55
37.436832,110.899145,0,2494,39843.217349537,2009-01-30,05:12:59
37.436857,110.899182,0,2494,39843.2174074074,2009-01-30,05:13:04
37.436871,110.899228,0,2493,39843.2174652778,2009-01-30,05:13:09
37.436885,110.899246,0,2491,39843.2175231481,2009-01-30,05:13:14
37.436889,110.899264,0,2492,39843.2175810185,2009-01-30,05:13:19
37.436916,110.899322,0,2492,39843.2176273148,2009-01-30,05:13:23
37.436912,110.899358,0,2493,39843.2176851852,2009-01-30,05:13:28
37.436935,110.899387,0,2493,39843.2177430556,2009-01-30,05:13:33
37.436956,110.899445,0,2494,39843.2177777778,2009-01-30,05:13:36
37.436975,110.899511,0,2494,39843.2178240741,2009-01-30,05:13:40
37.436983,110.899574,0,2493,39843.2178703704,2009-01-30,05:13:44
37.437049,110.899601,0,2488,39843.2179166667,2009-01-30,05:13:48
37.437052,110.899666,0,2486,39843.217962963,2009-01-30,05:13:52
37.437042,110.899729,0,2485,39843.2180092593,2009-01-30,05:13:56
37.437033,110.899793,0,2489,39843.2180555556,2009-01-30,05:14:00
37.437026,110.899863,0,2486,39843.2181018519,2009-01-30,05:14:04
37.437035,110.899927,0,2481,39843.2181481481,2009-01-30,05:14:08
37.437051,110.899982,0,2480,39843.2181944444,2009-01-30,05:14:12
37.437036,110.900045,0,2477,39843.2182523148,2009-01-30,05:14:17
37.437082,110.900086,0,2479,39843.2182986111,2009-01-30,05:14:21
37.437097,110.900147,0,2473,39843.2183564815,2009-01-30,05:14:26
37.437062,110.900191,0,2473,39843.2184027778,2009-01-30,05:14:30
37.437016,110.900221,0,2468,39843.2184490741,2009-01-30,05:14:34
37.437016,110.900221,0,2468,39843.2184837963,2009-01-30,05:14:37
37.437015,110.900227,0,2462,39843.2185069444,2009-01-30,05:14:39
37.437003,110.900225,0,2462,39843.2185648148,2009-01-30,05:14:44
37.436993,110.900204,0,2462,39843.2186226852,2009-01-30,05:14:49
37.437031,110.900183,0,2460,39843.2186805556,2009-01-30,05:14:54
37.437058,110.900135,0,2460,39843.2187384259,2009-01-30,05:14:59
37.437027,110.900085,0,2462,39843.2187731481,2009-01-30,05:15:02
37.437039,110.900058,0,2462,39843.2188310185,2009-01-30,05:15:07
37.437054,110.900045,0,2462,39843.2188888889,2009-01-30,05:15:12
37.437052,110.900039,0,2462,39843.2189467593,2009-01-30,05:15:17
37.437052,110.900039,0,2462,39843.2189814815,2009-01-30,05:15:20
37.437053,110.900042,0,2462,39843.2190046296,2009-01-30,05:15:22
37.437073,110.899998,0,2462,39843.2190625,2009-01-30,05:15:27
37.437063,110.899943,0,2463,39843.2191203704,2009-01-30,05:15:32
37.437059,110.899866,0,2463,39843.2191666667,2009-01-30,05:15:36
37.437038,110.899807,0,2462,39843.219212963,2009-01-30,05:15:40
37.437,110.899762,0,2463,39843.2192592593,2009-01-30,05:15:44
37.436982,110.899714,0,2463,39843.2193171296,2009-01-30,05:15:49
37.436969,110.899705,0,2465,39843.219375,2009-01-30,05:15:54
37.436972,110.899712,0,2465,39843.2194328704,2009-01-30,05:15:59
37.436972,110.899712,0,2465,39843.2194675926,2009-01-30,05:16:02
37.436973,110.899718,0,2464,39843.2194907407,2009-01-30,05:16:04
37.43695,110.899776,0,2469,39843.2195486111,2009-01-30,05:16:09
37.436913,110.899835,0,2471,39843.2195833333,2009-01-30,05:16:12
37.436869,110.899889,0,2472,39843.2196180556,2009-01-30,05:16:15
37.436876,110.899957,0,2473,39843.2196643518,2009-01-30,05:16:19
37.43688,110.900019,0,2473,39843.2197106481,2009-01-30,05:16:23
37.436896,110.900077,0,2475,39843.2197569444,2009-01-30,05:16:27
37.436927,110.900141,0,2476,39843.2197916667,2009-01-30,05:16:30
37.436971,110.90019,0,2478,39843.219837963,2009-01-30,05:16:34
37.437029,110.900211,0,2481,39843.2198958333,2009-01-30,05:16:39
37.437063,110.900203,0,2481,39843.2199537037,2009-01-30,05:16:44
37.437113,110.90018,0,2485,39843.2199652778,2009-01-30,05:16:45
37.437163,110.90016,0,2486,39843.22,2009-01-30,05:16:48
37.437211,110.90014,0,2486,39843.2200347222,2009-01-30,05:16:51
37.437266,110.90013,0,2486,39843.2200694444,2009-01-30,05:16:54
37.437316,110.900118,0,2488,39843.2200925926,2009-01-30,05:16:56
37.437353,110.900082,0,2488,39843.2201273148,2009-01-30,05:16:59
37.437382,110.900027,0,2488,39843.220162037,2009-01-30,05:17:02
37.437423,110.899994,0,2487,39843.2201851852,2009-01-30,05:17:04
37.437455,110.90004,0,2487,39843.2202314815,2009-01-30,05:17:08
37.437491,110.900101,0,2487,39843.2202662037,2009-01-30,05:17:11
37.437552,110.900151,0,2487,39843.2203009259,2009-01-30,05:17:14
37.437596,110.90017,0,2487,39843.2203356481,2009-01-30,05:17:17
37.437647,110.900201,0,2487,39843.2203819444,2009-01-30,05:17:21
37.437653,110.90025,0,2488,39843.2204398148,2009-01-30,05:17:26
37.43768,110.900314,0,2488,39843.2204861111,2009-01-30,05:17:30
37.437706,110.900361,0,2488,39843.2205324074,2009-01-30,05:17:34
37.437697,110.90039,0,2488,39843.2205902778,2009-01-30,05:17:39
37.437702,110.900446,0,2486,39843.2206481481,2009-01-30,05:17:44
37.437713,110.900515,0,2485,39843.2206944444,2009-01-30,05:17:48
37.437752,110.900529,0,2485,39843.2207523148,2009-01-30,05:17:53
37.437804,110.90053,0,2485,39843.220787037,2009-01-30,05:17:56
37.437813,110.900584,0,2482,39843.2208449074,2009-01-30,05:18:01
37.437843,110.900636,0,2481,39843.2209027778,2009-01-30,05:18:06
37.437857,110.900708,0,2479,39843.2210185185,2009-01-30,05:18:16
37.43789,110.900755,0,2479,39843.2210648148,2009-01-30,05:18:20
37.437632,110.90437,0,328,39843.3711574074,2009-01-30,08:54:28
37.437537,110.904432,0,352,39843.3711689815,2009-01-30,08:54:29
37.437485,110.90369,0,492,39843.371712963,2009-01-30,08:55:16
37.437494,110.903715,0,492,39843.3717708333,2009-01-30,08:55:21
37.437457,110.90367,0,492,39843.3718287037,2009-01-30,08:55:26
37.437436,110.903621,0,493,39843.3718865741,2009-01-30,08:55:31
37.437427,110.903568,0,494,39843.3719444444,2009-01-30,08:55:36
37.437433,110.903513,0,497,39843.3719907407,2009-01-30,08:55:40
37.43744,110.903444,0,499,39843.372025463,2009-01-30,08:55:43
37.437397,110.903409,0,500,39843.3720717593,2009-01-30,08:55:47
37.437388,110.903343,0,499,39843.3721064815,2009-01-30,08:55:50
37.43739,110.903273,0,499,39843.3721643519,2009-01-30,08:55:55
37.437366,110.903205,0,499,39843.3722222222,2009-01-30,08:56:00
37.437345,110.903155,0,498,39843.3722569444,2009-01-30,08:56:03
37.436897,110.898404,0,2719,39843.3723032407,2009-01-30,08:56:07
37.436893,110.898408,0,2701,39843.3723263889,2009-01-30,08:56:09
37.436905,110.898381,0,2684,39843.3723726852,2009-01-30,08:56:13
37.436893,110.898345,0,2667,39843.3724189815,2009-01-30,08:56:17
37.436883,110.898303,0,2653,39843.3724652778,2009-01-30,08:56:21
37.436849,110.898257,0,2645,39843.3725231481,2009-01-30,08:56:26
37.436884,110.898282,0,2631,39843.3725694444,2009-01-30,08:56:30
37.436924,110.89825,0,2622,39843.3726157407,2009-01-30,08:56:34
37.436972,110.898244,0,2608,39843.372662037,2009-01-30,08:56:38
37.437005,110.89824,0,2592,39843.3726967593,2009-01-30,08:56:41
37.437059,110.898255,0,2584,39843.3727546296,2009-01-30,08:56:46
37.437102,110.898258,0,2579,39843.3727893519,2009-01-30,08:56:49
37.437134,110.898295,0,2566,39843.3728240741,2009-01-30,08:56:52
37.437179,110.898303,0,2561,39843.3728703704,2009-01-30,08:56:56
37.437228,110.898315,0,2560,39843.3729050926,2009-01-30,08:56:59
37.437263,110.898324,0,2554,39843.372962963,2009-01-30,08:57:04
37.437312,110.898333,0,2549,39843.3729976852,2009-01-30,08:57:07
37.43736,110.898351,0,2544,39843.3730324074,2009-01-30,08:57:10
37.437422,110.898369,0,2536,39843.3730787037,2009-01-30,08:57:14
37.437472,110.898374,0,2534,39843.3731134259,2009-01-30,08:57:17
37.437528,110.898373,0,2533,39843.3731597222,2009-01-30,08:57:21
37.437572,110.898381,0,2531,39843.3731944444,2009-01-30,08:57:24
37.437616,110.898398,0,2521,39843.3732291667,2009-01-30,08:57:27
37.437657,110.898424,0,2513,39843.3732638889,2009-01-30,08:57:30
37.437709,110.898438,0,2508,39843.3733101852,2009-01-30,08:57:34
37.437735,110.898432,0,2507,39843.3733680556,2009-01-30,08:57:39
37.437735,110.898427,0,2505,39843.3734259259,2009-01-30,08:57:44
37.437738,110.898423,0,2505,39843.3734837963,2009-01-30,08:57:49
37.437746,110.898426,0,2504,39843.3735416667,2009-01-30,08:57:54
37.437752,110.898427,0,2504,39843.373599537,2009-01-30,08:57:59
37.437754,110.89843,0,2504,39843.3736574074,2009-01-30,08:58:04
37.437754,110.89843,0,2504,39843.3736921296,2009-01-30,08:58:07
37.437756,110.898427,0,2504,39843.3737152778,2009-01-30,08:58:09
37.43779,110.898419,0,2507,39843.3737731481,2009-01-30,08:58:14
37.437839,110.898412,0,2508,39843.3738194444,2009-01-30,08:58:18
37.437891,110.898402,0,2509,39843.3738541667,2009-01-30,08:58:21
37.437936,110.898387,0,2512,39843.3738888889,2009-01-30,08:58:24
37.437982,110.898379,0,2515,39843.3739351852,2009-01-30,08:58:28
37.438027,110.898363,0,2519,39843.3739699074,2009-01-30,08:58:31
37.438075,110.898363,0,2525,39843.3740162037,2009-01-30,08:58:35
37.438117,110.898355,0,2538,39843.3740509259,2009-01-30,08:58:38
37.438159,110.898328,0,2551,39843.3740856481,2009-01-30,08:58:41
37.438214,110.898324,0,2555,39843.3741435185,2009-01-30,08:58:46
37.438265,110.898307,0,2556,39843.3741898148,2009-01-30,08:58:50
37.438302,110.898315,0,2557,39843.3742476852,2009-01-30,08:58:55
37.438341,110.898336,0,2560,39843.3743055556,2009-01-30,08:59:00
37.438341,110.898336,0,2560,39843.3743402778,2009-01-30,08:59:03
37.438346,110.898341,0,2560,39843.3743634259,2009-01-30,08:59:05
37.438355,110.898344,0,2561,39843.3744212963,2009-01-30,08:59:10
37.438355,110.898344,0,2561,39843.3744560185,2009-01-30,08:59:13
37.438361,110.898345,0,2562,39843.3744791667,2009-01-30,08:59:15
37.438382,110.89833,0,2563,39843.374537037,2009-01-30,08:59:20
37.438428,110.898331,0,2564,39843.3745717593,2009-01-30,08:59:23
37.438482,110.898325,0,2565,39843.3746064815,2009-01-30,08:59:26
37.438526,110.898352,0,2565,39843.3746412037,2009-01-30,08:59:29
37.438567,110.898376,0,2560,39843.3746875,2009-01-30,08:59:33
37.438607,110.898348,0,2560,39843.3747337963,2009-01-30,08:59:37
37.438664,110.898334,0,2560,39843.3747685185,2009-01-30,08:59:40
37.438716,110.898313,0,2562,39843.3748032407,2009-01-30,08:59:43
37.438753,110.898314,0,2563,39843.3748611111,2009-01-30,08:59:48
37.438796,110.898299,0,2566,39843.3748842593,2009-01-30,08:59:50
37.438848,110.898283,0,2562,39843.3749305556,2009-01-30,08:59:54
37.438898,110.898282,0,2560,39843.3749652778,2009-01-30,08:59:57
37.43894,110.898302,0,2550,39843.3750115741,2009-01-30,09:00:01
37.438979,110.898299,0,2541,39843.3750578704,2009-01-30,09:00:05
37.439023,110.898299,0,2534,39843.3751041667,2009-01-30,09:00:09
37.439065,110.898306,0,2529,39843.3751388889,2009-01-30,09:00:12
37.439116,110.898308,0,2525,39843.3751736111,2009-01-30,09:00:15
37.439159,110.898313,0,2516,39843.3752199074,2009-01-30,09:00:19
37.439208,110.898298,0,2509,39843.3752662037,2009-01-30,09:00:23
37.439256,110.898273,0,2504,39843.3753240741,2009-01-30,09:00:28
37.439255,110.898289,0,2503,39843.3753819444,2009-01-30,09:00:33
37.439253,110.898286,0,2502,39843.3754398148,2009-01-30,09:00:38
37.439253,110.898286,0,2502,39843.375474537,2009-01-30,09:00:41
37.439253,110.898282,0,2502,39843.3754976852,2009-01-30,09:00:43
37.439255,110.898273,0,2502,39843.3755555556,2009-01-30,09:00:48
37.439255,110.898271,0,2502,39843.3756134259,2009-01-30,09:00:53
37.439255,110.898271,0,2502,39843.3756712963,2009-01-30,09:00:58
37.439252,110.898271,0,2502,39843.3757291667,2009-01-30,09:01:03
37.439252,110.898271,0,2502,39843.3757638889,2009-01-30,09:01:06
37.439257,110.898265,0,2502,39843.375787037,2009-01-30,09:01:08
37.439315,110.898243,0,2503,39843.3758449074,2009-01-30,09:01:13
37.43936,110.898225,0,2504,39843.3758680556,2009-01-30,09:01:15
37.439407,110.898229,0,2504,39843.3759027778,2009-01-30,09:01:18
37.439454,110.898215,0,2504,39843.3759490741,2009-01-30,09:01:22
37.4395,110.898209,0,2503,39843.3759953704,2009-01-30,09:01:26
37.439547,110.898198,0,2503,39843.3760532407,2009-01-30,09:01:31
37.439595,110.898198,0,2502,39843.376087963,2009-01-30,09:01:34
37.439638,110.898177,0,2503,39843.3761226852,2009-01-30,09:01:37
37.439686,110.898158,0,2504,39843.3761689815,2009-01-30,09:01:41
37.439743,110.898123,0,2504,39843.3762152778,2009-01-30,09:01:45
37.439788,110.898093,0,2504,39843.3762731481,2009-01-30,09:01:50
37.439844,110.898073,0,2509,39843.3763194444,2009-01-30,09:01:54
37.439896,110.898062,0,2512,39843.3763541667,2009-01-30,09:01:57
37.439945,110.89808,0,2514,39843.376412037,2009-01-30,09:02:02
37.439994,110.89808,0,2515,39843.3764467593,2009-01-30,09:02:05
37.44005,110.898059,0,2516,39843.3764930556,2009-01-30,09:02:09
37.440103,110.898053,0,2513,39843.3765393518,2009-01-30,09:02:13
37.440156,110.898044,0,2514,39843.3765856481,2009-01-30,09:02:17
37.4402,110.898017,0,2513,39843.3766203704,2009-01-30,09:02:20
37.440246,110.897985,0,2514,39843.3766550926,2009-01-30,09:02:23
37.440297,110.897963,0,2519,39843.3767013889,2009-01-30,09:02:27
37.440348,110.897966,0,2520,39843.3767476852,2009-01-30,09:02:31
37.440395,110.897945,0,2517,39843.3767824074,2009-01-30,09:02:34
37.440444,110.897929,0,2520,39843.3768287037,2009-01-30,09:02:38
37.440499,110.897941,0,2523,39843.376875,2009-01-30,09:02:42
37.440546,110.897935,0,2526,39843.3769212963,2009-01-30,09:02:46
37.440592,110.897953,0,2536,39843.3769675926,2009-01-30,09:02:50
37.440625,110.897991,0,2539,39843.3770138889,2009-01-30,09:02:54
37.440647,110.897964,0,2544,39843.3770717593,2009-01-30,09:02:59
37.440692,110.897943,0,2550,39843.3771296296,2009-01-30,09:03:04
37.440746,110.897933,0,2552,39843.3771875,2009-01-30,09:03:09
37.440797,110.897922,0,2557,39843.3772337963,2009-01-30,09:03:13
37.440841,110.897918,0,2570,39843.3772916667,2009-01-30,09:03:18
37.440882,110.897889,0,2574,39843.377337963,2009-01-30,09:03:22
37.440935,110.897878,0,2577,39843.3773958333,2009-01-30,09:03:27
37.440993,110.897893,0,2580,39843.3774305556,2009-01-30,09:03:30
37.441039,110.89789,0,2584,39843.3774652778,2009-01-30,09:03:33
37.441089,110.897883,0,2590,39843.3775231481,2009-01-30,09:03:38
37.441154,110.897883,0,2589,39843.3775694444,2009-01-30,09:03:42
37.441203,110.897901,0,2573,39843.3776041667,2009-01-30,09:03:45
37.44125,110.897927,0,2562,39843.377650463,2009-01-30,09:03:49
37.441295,110.897948,0,2561,39843.3776851852,2009-01-30,09:03:52
37.44133,110.897964,0,2558,39843.3777430556,2009-01-30,09:03:57
37.441376,110.897954,0,2553,39843.3777893518,2009-01-30,09:04:01
37.441425,110.897965,0,2547,39843.3778356481,2009-01-30,09:04:05
37.441462,110.897979,0,2543,39843.3778935185,2009-01-30,09:04:10
37.44148,110.897996,0,2537,39843.3779513889,2009-01-30,09:04:15
37.441491,110.897985,0,2533,39843.3780092593,2009-01-30,09:04:20
37.441506,110.897983,0,2531,39843.3780671296,2009-01-30,09:04:25
37.441525,110.897985,0,2533,39843.378125,2009-01-30,09:04:30
37.441525,110.897985,0,2533,39843.3781597222,2009-01-30,09:04:33
37.441525,110.897991,0,2534,39843.3781828704,2009-01-30,09:04:35
37.441553,110.897973,0,2533,39843.3782407407,2009-01-30,09:04:40
37.441602,110.897997,0,2528,39843.378287037,2009-01-30,09:04:44
37.441777,110.897772,0,2525,39843.3860763889,2009-01-30,09:15:57
37.441812,110.897729,0,2526,39843.3861342593,2009-01-30,09:16:02
37.441836,110.89769,0,2525,39843.3861921296,2009-01-30,09:16:07
37.441848,110.897669,0,2527,39843.38625,2009-01-30,09:16:12
37.441887,110.89766,0,2526,39843.3863078704,2009-01-30,09:16:17
37.441925,110.897632,0,2525,39843.3863657407,2009-01-30,09:16:22
37.441951,110.897612,0,2524,39843.3864236111,2009-01-30,09:16:27
37.441978,110.897588,0,2523,39843.3864814815,2009-01-30,09:16:32
37.442002,110.897584,0,2522,39843.3865393519,2009-01-30,09:16:37
37.442017,110.897538,0,2521,39843.3865972222,2009-01-30,09:16:42
37.442007,110.897508,0,2520,39843.3866550926,2009-01-30,09:16:47
37.442043,110.89753,0,2520,39843.386712963,2009-01-30,09:16:52
37.442088,110.897563,0,2519,39843.3867476852,2009-01-30,09:16:55
37.44213,110.897588,0,2519,39843.3867939815,2009-01-30,09:16:59
37.442183,110.897554,0,2518,39843.3868518519,2009-01-30,09:17:04
37.442221,110.897501,0,2516,39843.3869097222,2009-01-30,09:17:09
37.442274,110.897491,0,2514,39843.3869675926,2009-01-30,09:17:14
37.442293,110.897467,0,2513,39843.387025463,2009-01-30,09:17:19
37.442316,110.897448,0,2511,39843.3870833333,2009-01-30,09:17:24
37.442337,110.897426,0,2510,39843.3871412037,2009-01-30,09:17:29
37.442349,110.897404,0,2509,39843.3871990741,2009-01-30,09:17:34
37.442333,110.897356,0,2511,39843.3872569444,2009-01-30,09:17:39
37.442335,110.897342,0,2513,39843.3873148148,2009-01-30,09:17:44
37.442379,110.897332,0,2513,39843.3873611111,2009-01-30,09:17:48
37.442411,110.897308,0,2514,39843.3874189815,2009-01-30,09:17:53
37.44241,110.897278,0,2518,39843.3874768519,2009-01-30,09:17:58
37.442402,110.897253,0,2519,39843.3875347222,2009-01-30,09:18:03
37.442418,110.897269,0,2522,39843.3875925926,2009-01-30,09:18:08
37.442436,110.897305,0,2524,39843.387650463,2009-01-30,09:18:13
37.442444,110.897342,0,2527,39843.3877083333,2009-01-30,09:18:18
37.44246,110.897363,0,2527,39843.3877662037,2009-01-30,09:18:23
37.442496,110.897366,0,2528,39843.3878240741,2009-01-30,09:18:28
37.44261,110.897464,0,2528,39843.3881944444,2009-01-30,09:19:00
37.442508,110.897421,0,2528,39843.3882060185,2009-01-30,09:19:01
37.442418,110.897402,0,2528,39843.3882175926,2009-01-30,09:19:02
37.442356,110.897393,0,2528,39843.3882291667,2009-01-30,09:19:03
37.44231,110.897384,0,2528,39843.3882407407,2009-01-30,09:19:04
37.442328,110.897352,0,2525,39843.3882986111,2009-01-30,09:19:09
37.442373,110.897369,0,2524,39843.3883333333,2009-01-30,09:19:12
37.442423,110.897349,0,2524,39843.3883796296,2009-01-30,09:19:16
37.442444,110.897296,0,2523,39843.3884027778,2009-01-30,09:19:18
37.44246,110.897278,0,2522,39843.3884606481,2009-01-30,09:19:23
37.442453,110.897281,0,2523,39843.3885185185,2009-01-30,09:19:28
37.442453,110.897281,0,2523,39843.3885532407,2009-01-30,09:19:31
37.442461,110.897286,0,2523,39843.3885763889,2009-01-30,09:19:33
37.440579,110.898198,0,2627,39843.4424189815,2009-01-30,10:37:05
37.440568,110.89816,0,2649,39843.4425462963,2009-01-30,10:37:16
37.440632,110.898105,0,2546,39843.4425694444,2009-01-30,10:37:18
37.44064,110.89806,0,2527,39843.4425810185,2009-01-30,10:37:19
37.440621,110.898046,0,2538,39843.4426388889,2009-01-30,10:37:24
37.440584,110.898014,0,2535,39843.4426736111,2009-01-30,10:37:27
37.440548,110.89799,0,2526,39843.4426967593,2009-01-30,10:37:29
37.440498,110.897956,0,2524,39843.4427546296,2009-01-30,10:37:34
37.440457,110.897904,0,2522,39843.4428009259,2009-01-30,10:37:38
37.440422,110.897867,0,2520,39843.4428356481,2009-01-30,10:37:41
37.440369,110.897964,0,2524,39843.4428703704,2009-01-30,10:37:44
37.440325,110.897979,0,2521,39843.4428935185,2009-01-30,10:37:46
37.440279,110.898002,0,2519,39843.4429166667,2009-01-30,10:37:48
37.440232,110.898017,0,2514,39843.4429398148,2009-01-30,10:37:50
37.440191,110.89802,0,2505,39843.442962963,2009-01-30,10:37:52
37.440141,110.898025,0,2497,39843.4429861111,2009-01-30,10:37:54
37.440108,110.897998,0,2483,39843.4430324074,2009-01-30,10:37:58
37.440097,110.897942,0,2470,39843.4430787037,2009-01-30,10:38:02
37.440078,110.897887,0,2459,39843.4431134259,2009-01-30,10:38:05
37.440058,110.897916,0,2473,39843.443125,2009-01-30,10:38:06
37.44003,110.898021,0,2487,39843.4431481481,2009-01-30,10:38:08
37.440005,110.898077,0,2491,39843.4431944444,2009-01-30,10:38:12
37.439974,110.898025,0,2486,39843.4432523148,2009-01-30,10:38:17
37.43993,110.897976,0,2484,39843.4432986111,2009-01-30,10:38:21
37.43986,110.898002,0,2482,39843.4433449074,2009-01-30,10:38:25
37.439794,110.898017,0,2479,39843.4433796296,2009-01-30,10:38:28
37.439757,110.898079,0,2482,39843.4434027778,2009-01-30,10:38:30
37.439722,110.898074,0,2473,39843.4434606481,2009-01-30,10:38:35
37.439665,110.898101,0,2472,39843.4434953704,2009-01-30,10:38:38
37.439627,110.898135,0,2478,39843.4435300926,2009-01-30,10:38:41
37.439571,110.898138,0,2472,39843.4435648148,2009-01-30,10:38:44
37.439516,110.898093,0,2464,39843.443599537,2009-01-30,10:38:47
37.439484,110.898042,0,2459,39843.4436226852,2009-01-30,10:38:49
37.439462,110.897976,0,2454,39843.4436458333,2009-01-30,10:38:51
37.439479,110.898029,0,2454,39843.4436574074,2009-01-30,10:38:52
37.43943,110.898095,0,2446,39843.4437037037,2009-01-30,10:38:56
37.439381,110.898152,0,2448,39843.4437268519,2009-01-30,10:38:58
37.439335,110.898187,0,2452,39843.44375,2009-01-30,10:39:00
37.43928,110.898196,0,2448,39843.4437847222,2009-01-30,10:39:03
37.439235,110.898158,0,2439,39843.4438194444,2009-01-30,10:39:06
37.439195,110.898116,0,2432,39843.4438425926,2009-01-30,10:39:08
37.439178,110.898062,0,2426,39843.4438657407,2009-01-30,10:39:10
37.43919,110.898131,0,2430,39843.443900463,2009-01-30,10:39:13
37.439182,110.89816,0,2441,39843.4439583333,2009-01-30,10:39:18
37.439121,110.898206,0,2446,39843.4440046296,2009-01-30,10:39:22
37.439075,110.898218,0,2449,39843.4440393519,2009-01-30,10:39:25
37.439031,110.898186,0,2441,39843.4440856481,2009-01-30,10:39:29
37.438998,110.898169,0,2430,39843.4441319444,2009-01-30,10:39:33
37.438973,110.898224,0,2429,39843.4441435185,2009-01-30,10:39:34
37.438925,110.898212,0,2430,39843.4441898148,2009-01-30,10:39:38
37.438885,110.898193,0,2423,39843.444224537,2009-01-30,10:39:41
37.438842,110.898188,0,2415,39843.4442708333,2009-01-30,10:39:45
37.438774,110.898253,0,2416,39843.4443055556,2009-01-30,10:39:48
37.438721,110.898262,0,2419,39843.4443402778,2009-01-30,10:39:51
37.438674,110.898248,0,2418,39843.444375,2009-01-30,10:39:54
37.438624,110.898283,0,2423,39843.4444097222,2009-01-30,10:39:57
37.43858,110.898254,0,2416,39843.4444675926,2009-01-30,10:40:02
37.438544,110.898224,0,2405,39843.4445138889,2009-01-30,10:40:06
37.438507,110.898189,0,2395,39843.4445601852,2009-01-30,10:40:10
37.438463,110.898244,0,2394,39843.4445949074,2009-01-30,10:40:13
37.438403,110.898243,0,2391,39843.4446412037,2009-01-30,10:40:17
37.438368,110.89821,0,2385,39843.4446875,2009-01-30,10:40:21
37.438327,110.898182,0,2376,39843.4447337963,2009-01-30,10:40:25
37.438269,110.898205,0,2371,39843.4447800926,2009-01-30,10:40:29
37.438242,110.898268,0,2379,39843.4448032407,2009-01-30,10:40:31
37.438187,110.898226,0,2374,39843.444837963,2009-01-30,10:40:34
37.43814,110.898183,0,2366,39843.4448726852,2009-01-30,10:40:37
37.438111,110.898142,0,2362,39843.4448958333,2009-01-30,10:40:39
37.438083,110.898093,0,2357,39843.4449189815,2009-01-30,10:40:41
37.438064,110.898043,0,2353,39843.4449421296,2009-01-30,10:40:43
37.43802,110.898076,0,2353,39843.4449537037,2009-01-30,10:40:44
37.437993,110.898122,0,2355,39843.4449652778,2009-01-30,10:40:45
37.437943,110.898108,0,2347,39843.445,2009-01-30,10:40:48
37.437916,110.898057,0,2338,39843.4450347222,2009-01-30,10:40:51
37.437871,110.898034,0,2331,39843.4450694444,2009-01-30,10:40:54
37.43786,110.898122,0,2333,39843.4450810185,2009-01-30,10:40:55
37.437802,110.898104,0,2331,39843.4451157407,2009-01-30,10:40:58
37.437751,110.898069,0,2323,39843.445150463,2009-01-30,10:41:01
37.437716,110.898016,0,2315,39843.4451851852,2009-01-30,10:41:04
37.437694,110.897973,0,2306,39843.4452199074,2009-01-30,10:41:07
37.437735,110.897924,0,2303,39843.4452314815,2009-01-30,10:41:08
37.437699,110.898022,0,2303,39843.4452430556,2009-01-30,10:41:09
37.437681,110.898082,0,2307,39843.4452662037,2009-01-30,10:41:11
37.437642,110.898144,0,2311,39843.4452893519,2009-01-30,10:41:13
37.437577,110.898151,0,2316,39843.4453125,2009-01-30,10:41:15
37.437531,110.898142,0,2312,39843.4453472222,2009-01-30,10:41:18
37.437519,110.898109,0,2300,39843.4454050926,2009-01-30,10:41:23
37.437489,110.898141,0,2290,39843.4454513889,2009-01-30,10:41:27
37.43747,110.898175,0,2278,39843.4455092593,2009-01-30,10:41:32
37.437419,110.89824,0,2275,39843.4455324074,2009-01-30,10:41:34
37.437376,110.898273,0,2273,39843.4455439815,2009-01-30,10:41:35
37.437307,110.898236,0,2272,39843.4455787037,2009-01-30,10:41:38
37.437252,110.898219,0,2273,39843.4455902778,2009-01-30,10:41:39
37.437197,110.898158,0,2274,39843.4456134259,2009-01-30,10:41:41
37.437157,110.898117,0,2285,39843.4456481481,2009-01-30,10:41:44
37.437121,110.898084,0,2289,39843.4456828704,2009-01-30,10:41:47
37.437094,110.898116,0,2280,39843.4457407407,2009-01-30,10:41:52
37.437113,110.898121,0,2274,39843.4457986111,2009-01-30,10:41:57
37.437115,110.898078,0,2266,39843.4458564815,2009-01-30,10:42:02
37.437033,110.898044,0,2259,39843.4459027778,2009-01-30,10:42:06
37.437012,110.898099,0,2254,39843.4459259259,2009-01-30,10:42:08
37.437008,110.898161,0,2255,39843.4459837963,2009-01-30,10:42:13
37.437015,110.89822,0,2253,39843.4460416667,2009-01-30,10:42:18
37.437001,110.898272,0,2266,39843.4460532407,2009-01-30,10:42:19
37.436986,110.89833,0,2276,39843.4460648148,2009-01-30,10:42:20
37.436982,110.898386,0,2281,39843.446087963,2009-01-30,10:42:22
37.436996,110.898431,0,2275,39843.4461458333,2009-01-30,10:42:27
37.437026,110.898478,0,2273,39843.4461805556,2009-01-30,10:42:30
37.43705,110.89853,0,2271,39843.4462152778,2009-01-30,10:42:33
37.437077,110.898696,0,2269,39843.4462615741,2009-01-30,10:42:37
37.437097,110.898791,0,2282,39843.4462731481,2009-01-30,10:42:38
37.437111,110.898879,0,2290,39843.4462962963,2009-01-30,10:42:40
37.437102,110.898935,0,2302,39843.4463078704,2009-01-30,10:42:41
37.437094,110.898998,0,2305,39843.4463657407,2009-01-30,10:42:46
37.437067,110.899052,0,2303,39843.446412037,2009-01-30,10:42:50
37.437062,110.899146,0,2308,39843.4464467593,2009-01-30,10:42:53
37.437064,110.899202,0,2304,39843.4464814815,2009-01-30,10:42:56
37.437072,110.899261,0,2300,39843.4465162037,2009-01-30,10:42:59
37.43719,110.899259,0,2299,39843.4465625,2009-01-30,10:43:03
37.437225,110.899224,0,2300,39843.4465740741,2009-01-30,10:43:04
37.437257,110.899287,0,2293,39843.4466203704,2009-01-30,10:43:08
37.437279,110.899339,0,2288,39843.4466435185,2009-01-30,10:43:10
37.437263,110.899396,0,2288,39843.4466550926,2009-01-30,10:43:11
37.437265,110.899482,0,2288,39843.4466782407,2009-01-30,10:43:13
37.437297,110.899529,0,2284,39843.446712963,2009-01-30,10:43:16
37.437305,110.899567,0,2274,39843.4467708333,2009-01-30,10:43:21
37.437335,110.899614,0,2268,39843.4468287037,2009-01-30,10:43:26
37.43736,110.899669,0,2264,39843.446875,2009-01-30,10:43:30
37.437394,110.899721,0,2260,39843.4469212963,2009-01-30,10:43:34
37.437462,110.899861,0,2274,39843.4469444444,2009-01-30,10:43:36
37.437491,110.899904,0,2280,39843.4469560185,2009-01-30,10:43:37
37.437524,110.89995,0,2278,39843.4469791667,2009-01-30,10:43:39
37.437554,110.899998,0,2275,39843.4470023148,2009-01-30,10:43:41
37.437582,110.900052,0,2272,39843.447025463,2009-01-30,10:43:43
37.437607,110.900115,0,2269,39843.4470486111,2009-01-30,10:43:45
37.437632,110.900195,0,2269,39843.4470717593,2009-01-30,10:43:47
37.437658,110.90027,0,2262,39843.4471064815,2009-01-30,10:43:50
37.437687,110.900327,0,2257,39843.4471296296,2009-01-30,10:43:52
37.437718,110.900372,0,2252,39843.4471527778,2009-01-30,10:43:54
37.43772,110.900456,0,2244,39843.4471990741,2009-01-30,10:43:58
37.43776,110.900488,0,2239,39843.4472222222,2009-01-30,10:44:00
37.437791,110.900532,0,2234,39843.4472453704,2009-01-30,10:44:02
37.437829,110.900583,0,2229,39843.4472685185,2009-01-30,10:44:04
37.437869,110.900643,0,2223,39843.4472916667,2009-01-30,10:44:06
37.437898,110.900697,0,2218,39843.4473148148,2009-01-30,10:44:08
37.437957,110.90084,0,2212,39843.447349537,2009-01-30,10:44:11
37.437982,110.900992,0,2213,39843.4473611111,2009-01-30,10:44:12
37.437905,110.900986,0,2218,39843.4473842593,2009-01-30,10:44:14
37.437856,110.900971,0,2219,39843.4473958333,2009-01-30,10:44:15
37.437807,110.900943,0,2220,39843.4474074074,2009-01-30,10:44:16
37.437758,110.90087,0,2222,39843.4474189815,2009-01-30,10:44:17
37.437671,110.90073,0,2228,39843.4474305556,2009-01-30,10:44:18
37.437666,110.90066,0,2223,39843.4474768518,2009-01-30,10:44:22
37.437666,110.900698,0,2213,39843.4475347222,2009-01-30,10:44:27
37.437667,110.900709,0,2204,39843.4475925926,2009-01-30,10:44:32
37.43769,110.90075,0,2197,39843.4476273148,2009-01-30,10:44:35
37.437709,110.900798,0,2184,39843.4476851852,2009-01-30,10:44:40
37.437721,110.900854,0,2177,39843.4477199074,2009-01-30,10:44:43
37.437727,110.900923,0,2171,39843.4477546296,2009-01-30,10:44:46
