# Supplementary material for: A location privacy protection method based on blockchain and threshold cryptography
Source: PLoS One. 2025 Jun 4;20(6):e0324551. doi: 10.1371/journal.pone.0324551 (PMC12136415; doi:10.1371/journal.pone.0324551)
Supplement: S1 File — (ZIP) [file pone.0324551.s001.zip › Data/002/Trajectory/20090130224933.plt]

Geolife trajectory
WGS 84
Altitude is in Feet
Reserved 3
0,2,255,My Track,0,0,2,8421376
0
37.445167,110.907983,0,492,39843.9510763889,2009-01-30,22:49:33
37.445265,110.908089,0,492,39843.951099537,2009-01-30,22:49:35
37.445458,110.908187,0,492,39843.9511111111,2009-01-30,22:49:36
37.445544,110.908211,0,491,39843.9511226852,2009-01-30,22:49:37
37.445698,110.908299,0,492,39843.9511342593,2009-01-30,22:49:38
37.445661,110.908219,0,492,39843.9511574074,2009-01-30,22:49:40
37.445743,110.908247,0,492,39843.9511805556,2009-01-30,22:49:42
37.445805,110.908279,0,492,39843.9511921296,2009-01-30,22:49:43
37.445761,110.908243,0,492,39843.9512152778,2009-01-30,22:49:45
37.445727,110.908205,0,492,39843.9512268519,2009-01-30,22:49:46
37.44574,110.908143,0,491,39843.9512615741,2009-01-30,22:49:49
37.445796,110.908167,0,491,39843.9512731481,2009-01-30,22:49:50
37.445794,110.908102,0,491,39843.9513310185,2009-01-30,22:49:55
37.445845,110.90809,0,491,39843.9513773148,2009-01-30,22:49:59
37.445851,110.908048,0,491,39843.9514351852,2009-01-30,22:50:04
37.445928,110.908092,0,491,39843.9514583333,2009-01-30,22:50:06
37.445976,110.908094,0,491,39843.9515046296,2009-01-30,22:50:10
37.445956,110.90803,0,490,39843.9515625,2009-01-30,22:50:15
37.445974,110.907997,0,488,39843.9516203704,2009-01-30,22:50:20
37.445912,110.907966,0,487,39843.9516435185,2009-01-30,22:50:22
37.445881,110.907925,0,485,39843.9516782407,2009-01-30,22:50:25
37.445924,110.907945,0,485,39843.9516898148,2009-01-30,22:50:26
37.445957,110.907933,0,482,39843.9517476852,2009-01-30,22:50:31
37.445942,110.907884,0,479,39843.9518055556,2009-01-30,22:50:36
37.445946,110.90786,0,476,39843.9518634259,2009-01-30,22:50:41
37.445929,110.90781,0,472,39843.9519212963,2009-01-30,22:50:46
37.445895,110.907752,0,469,39843.9519560185,2009-01-30,22:50:49
37.445829,110.907686,0,469,39843.9519907407,2009-01-30,22:50:52
37.445778,110.907631,0,468,39843.952025463,2009-01-30,22:50:55
37.445806,110.907599,0,465,39843.9520833333,2009-01-30,22:51:00
37.445803,110.907539,0,462,39843.9521412037,2009-01-30,22:51:05
37.445805,110.907488,0,460,39843.9521990741,2009-01-30,22:51:10
37.445773,110.907465,0,458,39843.9522569444,2009-01-30,22:51:15
37.445725,110.907422,0,457,39843.9522916667,2009-01-30,22:51:18
37.445749,110.907402,0,454,39843.952349537,2009-01-30,22:51:23
37.445711,110.907352,0,450,39843.9523958333,2009-01-30,22:51:27
37.445662,110.907311,0,447,39843.9524537037,2009-01-30,22:51:32
37.445626,110.907275,0,445,39843.9525,2009-01-30,22:51:36
37.445589,110.907226,0,442,39843.9525578704,2009-01-30,22:51:41
37.445527,110.907197,0,438,39843.9526157407,2009-01-30,22:51:46
37.445498,110.907191,0,435,39843.9526736111,2009-01-30,22:51:51
37.445454,110.90719,0,432,39843.9527314815,2009-01-30,22:51:56
37.445445,110.907116,0,428,39843.9527893519,2009-01-30,22:52:01
37.445447,110.907086,0,426,39843.9528472222,2009-01-30,22:52:06
37.44542,110.90706,0,423,39843.9529050926,2009-01-30,22:52:11
37.445418,110.907082,0,420,39843.952962963,2009-01-30,22:52:16
37.445441,110.907055,0,417,39843.9530208333,2009-01-30,22:52:21
37.445444,110.907026,0,414,39843.9530787037,2009-01-30,22:52:26
37.445419,110.907011,0,416,39843.9531365741,2009-01-30,22:52:31
37.445371,110.906981,0,422,39843.9531597222,2009-01-30,22:52:33
37.44532,110.906965,0,428,39843.9531828704,2009-01-30,22:52:35
37.445275,110.906937,0,433,39843.9532060185,2009-01-30,22:52:37
37.445232,110.906897,0,438,39843.9532291667,2009-01-30,22:52:39
37.445112,110.906778,0,456,39843.9532986111,2009-01-30,22:52:45
37.445067,110.906734,0,462,39843.9533217593,2009-01-30,22:52:47
37.444824,110.90655,0,495,39843.9534490741,2009-01-30,22:52:58
37.436277,110.897908,0,2490,39843.9538773148,2009-01-30,22:53:35
37.436063,110.897775,0,2516,39843.9771180556,2009-01-30,23:27:03
37.436041,110.897716,0,2515,39843.9771759259,2009-01-30,23:27:08
37.436002,110.897667,0,2516,39843.9772337963,2009-01-30,23:27:13
37.435964,110.897634,0,2516,39843.9772800926,2009-01-30,23:27:17
37.435934,110.89761,0,2517,39843.977337963,2009-01-30,23:27:22
37.435934,110.89761,0,2517,39843.9773726852,2009-01-30,23:27:25
37.435936,110.897618,0,2518,39843.9773958333,2009-01-30,23:27:27
37.435976,110.897646,0,2519,39843.9774537037,2009-01-30,23:27:32
37.436002,110.897697,0,2519,39843.9775,2009-01-30,23:27:36
37.43603,110.897769,0,2519,39843.9775115741,2009-01-30,23:27:37
37.436065,110.897837,0,2519,39843.9775347222,2009-01-30,23:27:39
37.43609,110.897892,0,2519,39843.9775578704,2009-01-30,23:27:41
37.436147,110.897958,0,2519,39843.9775810185,2009-01-30,23:27:43
37.436226,110.898006,0,2520,39843.9775925926,2009-01-30,23:27:44
37.436291,110.898052,0,2520,39843.9776041667,2009-01-30,23:27:45
37.436331,110.898087,0,2519,39843.9776157407,2009-01-30,23:27:46
37.436372,110.898122,0,2519,39843.9776273148,2009-01-30,23:27:47
37.436416,110.898154,0,2519,39843.9776388889,2009-01-30,23:27:48
37.436469,110.898191,0,2519,39843.977650463,2009-01-30,23:27:49
37.436523,110.898229,0,2519,39843.977662037,2009-01-30,23:27:50
37.436599,110.898254,0,2519,39843.9776736111,2009-01-30,23:27:51
37.436689,110.898273,0,2519,39843.9776851852,2009-01-30,23:27:52
37.43679,110.898286,0,2519,39843.9776967593,2009-01-30,23:27:53
37.436896,110.898301,0,2519,39843.9777083333,2009-01-30,23:27:54
37.437002,110.898319,0,2519,39843.9777199074,2009-01-30,23:27:55
37.437118,110.89833,0,2519,39843.9777314815,2009-01-30,23:27:56
37.437244,110.898349,0,2520,39843.9777430556,2009-01-30,23:27:57
37.437382,110.898361,0,2520,39843.9777546296,2009-01-30,23:27:58
37.437521,110.898379,0,2520,39843.9777662037,2009-01-30,23:27:59
37.437694,110.898397,0,2521,39843.9777777778,2009-01-30,23:28:00
37.437866,110.898415,0,2521,39843.9777893518,2009-01-30,23:28:01
37.438061,110.898436,0,2522,39843.9778009259,2009-01-30,23:28:02
37.438219,110.898449,0,2522,39843.9778125,2009-01-30,23:28:03
37.438378,110.898454,0,2524,39843.9778240741,2009-01-30,23:28:04
37.438534,110.898457,0,2526,39843.9778356481,2009-01-30,23:28:05
37.438701,110.898445,0,2528,39843.9778472222,2009-01-30,23:28:06
37.438869,110.898435,0,2530,39843.9778587963,2009-01-30,23:28:07
37.439055,110.898408,0,2533,39843.9778703704,2009-01-30,23:28:08
37.439235,110.898381,0,2536,39843.9778819444,2009-01-30,23:28:09
37.439412,110.89835,0,2539,39843.9778935185,2009-01-30,23:28:10
37.439597,110.898313,0,2543,39843.9779050926,2009-01-30,23:28:11
37.439776,110.898277,0,2547,39843.9779166667,2009-01-30,23:28:12
37.439954,110.898246,0,2550,39843.9779282407,2009-01-30,23:28:13
37.440146,110.898213,0,2554,39843.9779398148,2009-01-30,23:28:14
37.440343,110.898188,0,2557,39843.9779513889,2009-01-30,23:28:15
37.440541,110.89816,0,2560,39843.977962963,2009-01-30,23:28:16
37.440734,110.898139,0,2563,39843.977974537,2009-01-30,23:28:17
37.440916,110.898121,0,2566,39843.9779861111,2009-01-30,23:28:18
37.441099,110.898102,0,2569,39843.9779976852,2009-01-30,23:28:19
37.441278,110.898083,0,2572,39843.9780092593,2009-01-30,23:28:20
37.44146,110.898065,0,2576,39843.9780208333,2009-01-30,23:28:21
37.441643,110.898052,0,2580,39843.9780324074,2009-01-30,23:28:22
37.441834,110.89805,0,2579,39843.9780439815,2009-01-30,23:28:23
37.442034,110.898066,0,2573,39843.9780555556,2009-01-30,23:28:24
37.442219,110.898081,0,2572,39843.9780671296,2009-01-30,23:28:25
37.442393,110.898091,0,2574,39843.9780787037,2009-01-30,23:28:26
37.442563,110.8981,0,2576,39843.9780902778,2009-01-30,23:28:27
37.442717,110.898113,0,2579,39843.9781018518,2009-01-30,23:28:28
37.442871,110.898129,0,2582,39843.9781134259,2009-01-30,23:28:29
37.443028,110.898169,0,2582,39843.978125,2009-01-30,23:28:30
37.443178,110.898228,0,2584,39843.9781365741,2009-01-30,23:28:31
37.443326,110.898306,0,2586,39843.9781481481,2009-01-30,23:28:32
37.443472,110.898399,0,2588,39843.9781597222,2009-01-30,23:28:33
37.443615,110.898515,0,2589,39843.9781712963,2009-01-30,23:28:34
37.443755,110.89864,0,2590,39843.9781828704,2009-01-30,23:28:35
37.443893,110.898782,0,2590,39843.9781944444,2009-01-30,23:28:36
37.444034,110.898954,0,2590,39843.9782060185,2009-01-30,23:28:37
37.444176,110.899103,0,2591,39843.9782175926,2009-01-30,23:28:38
37.444321,110.899235,0,2591,39843.9782291667,2009-01-30,23:28:39
37.444403,110.899493,0,2590,39843.9782407407,2009-01-30,23:28:40
37.444476,110.899707,0,2590,39843.9782523148,2009-01-30,23:28:41
37.444539,110.899917,0,2590,39843.9782638889,2009-01-30,23:28:42
37.444603,110.900128,0,2590,39843.978275463,2009-01-30,23:28:43
37.444654,110.900343,0,2590,39843.978287037,2009-01-30,23:28:44
37.444704,110.900552,0,2590,39843.9782986111,2009-01-30,23:28:45
37.444786,110.900771,0,2589,39843.9783101852,2009-01-30,23:28:46
37.444888,110.901038,0,2586,39843.9783217593,2009-01-30,23:28:47
37.444978,110.901285,0,2584,39843.9783333333,2009-01-30,23:28:48
37.444963,110.901557,0,2580,39843.9783449074,2009-01-30,23:28:49
37.445076,110.901836,0,2576,39843.9783564815,2009-01-30,23:28:50
37.445176,110.902104,0,2573,39843.9783680556,2009-01-30,23:28:51
37.445259,110.902362,0,2571,39843.9783796296,2009-01-30,23:28:52
37.445339,110.902621,0,2569,39843.9783912037,2009-01-30,23:28:53
37.445415,110.902868,0,2567,39843.9784027778,2009-01-30,23:28:54
37.445488,110.903118,0,2566,39843.9784143518,2009-01-30,23:28:55
37.445558,110.903361,0,2564,39843.9784259259,2009-01-30,23:28:56
37.445373,110.90385,0,2566,39843.9784375,2009-01-30,23:28:57
37.44524,110.904356,0,2566,39843.9784490741,2009-01-30,23:28:58
37.445187,110.90471,0,2566,39843.9784606481,2009-01-30,23:28:59
37.444949,110.905102,0,2562,39843.9784722222,2009-01-30,23:29:00
37.444817,110.90544,0,2559,39843.9784837963,2009-01-30,23:29:01
37.444783,110.905701,0,2555,39843.9784953704,2009-01-30,23:29:02
37.44471,110.906023,0,2553,39843.9785069444,2009-01-30,23:29:03
37.444677,110.906319,0,2550,39843.9785185185,2009-01-30,23:29:04
37.444665,110.906604,0,2547,39843.9785300926,2009-01-30,23:29:05
37.444668,110.906876,0,2545,39843.9785416667,2009-01-30,23:29:06
37.444664,110.907155,0,2543,39843.9785532407,2009-01-30,23:29:07
37.444666,110.907431,0,2541,39843.9785648148,2009-01-30,23:29:08
37.444676,110.907702,0,2538,39843.9785763889,2009-01-30,23:29:09
37.444689,110.907972,0,2535,39843.978587963,2009-01-30,23:29:10
37.444701,110.90825,0,2533,39843.978599537,2009-01-30,23:29:11
37.444717,110.908528,0,2531,39843.9786111111,2009-01-30,23:29:12
37.444748,110.908804,0,2528,39843.9786226852,2009-01-30,23:29:13
37.444776,110.909075,0,2526,39843.9786342593,2009-01-30,23:29:14
37.444804,110.90935,0,2524,39843.9786458333,2009-01-30,23:29:15
37.444832,110.909621,0,2521,39843.9786574074,2009-01-30,23:29:16
37.444858,110.909886,0,2519,39843.9786689815,2009-01-30,23:29:17
37.444882,110.91015,0,2517,39843.9786805556,2009-01-30,23:29:18
37.444904,110.910416,0,2516,39843.9786921296,2009-01-30,23:29:19
37.444933,110.910675,0,2514,39843.9787037037,2009-01-30,23:29:20
37.444972,110.91092,0,2512,39843.9787152778,2009-01-30,23:29:21
37.445006,110.91117,0,2511,39843.9787268518,2009-01-30,23:29:22
37.445042,110.911419,0,2510,39843.9787384259,2009-01-30,23:29:23
37.445079,110.911664,0,2509,39843.97875,2009-01-30,23:29:24
37.445121,110.911899,0,2509,39843.9787615741,2009-01-30,23:29:25
37.445166,110.91213,0,2508,39843.9787731481,2009-01-30,23:29:26
37.445209,110.912358,0,2507,39843.9787847222,2009-01-30,23:29:27
37.445257,110.912582,0,2506,39843.9787962963,2009-01-30,23:29:28
37.445307,110.912802,0,2505,39843.9788078704,2009-01-30,23:29:29
37.445357,110.913018,0,2504,39843.9788194444,2009-01-30,23:29:30
37.445416,110.913223,0,2502,39843.9788310185,2009-01-30,23:29:31
37.445477,110.913423,0,2501,39843.9788425926,2009-01-30,23:29:32
37.445549,110.913613,0,2500,39843.9788541667,2009-01-30,23:29:33
37.445621,110.913802,0,2499,39843.9788657407,2009-01-30,23:29:34
37.445691,110.913985,0,2498,39843.9788773148,2009-01-30,23:29:35
37.445758,110.91417,0,2497,39843.9788888889,2009-01-30,23:29:36
37.445824,110.914355,0,2497,39843.978900463,2009-01-30,23:29:37
37.445889,110.914537,0,2496,39843.978912037,2009-01-30,23:29:38
37.445956,110.914716,0,2496,39843.9789236111,2009-01-30,23:29:39
37.446023,110.914894,0,2496,39843.9789351852,2009-01-30,23:29:40
37.446094,110.915059,0,2496,39843.9789467593,2009-01-30,23:29:41
37.446166,110.915223,0,2495,39843.9789583333,2009-01-30,23:29:42
37.446237,110.915384,0,2495,39843.9789699074,2009-01-30,23:29:43
37.446301,110.915548,0,2496,39843.9789814815,2009-01-30,23:29:44
37.446352,110.915703,0,2498,39843.9789930556,2009-01-30,23:29:45
37.446384,110.915857,0,2500,39843.9790046296,2009-01-30,23:29:46
37.446395,110.915999,0,2503,39843.9790162037,2009-01-30,23:29:47
37.446381,110.916122,0,2506,39843.9790277778,2009-01-30,23:29:48
37.446336,110.916234,0,2509,39843.9790393518,2009-01-30,23:29:49
37.446271,110.916334,0,2512,39843.9790509259,2009-01-30,23:29:50
37.446198,110.916431,0,2515,39843.9790625,2009-01-30,23:29:51
37.446114,110.91652,0,2518,39843.9790740741,2009-01-30,23:29:52
37.443383,110.916455,0,2496,39843.9792592593,2009-01-30,23:30:08
37.4432,110.916663,0,2490,39843.9792708333,2009-01-30,23:30:09
37.443095,110.916772,0,2489,39843.9792824074,2009-01-30,23:30:10
37.443016,110.91686,0,2487,39843.9792939815,2009-01-30,23:30:11
37.442924,110.916975,0,2486,39843.9793055556,2009-01-30,23:30:12
37.442834,110.917081,0,2484,39843.9793171296,2009-01-30,23:30:13
37.442745,110.917227,0,2483,39843.9793287037,2009-01-30,23:30:14
37.44266,110.917385,0,2483,39843.9793402778,2009-01-30,23:30:15
37.442586,110.917518,0,2482,39843.9793518518,2009-01-30,23:30:16
37.442495,110.917628,0,2480,39843.9793634259,2009-01-30,23:30:17
37.442399,110.917739,0,2479,39843.979375,2009-01-30,23:30:18
37.442301,110.917855,0,2478,39843.9793865741,2009-01-30,23:30:19
37.4422,110.917965,0,2476,39843.9793981481,2009-01-30,23:30:20
37.442101,110.918071,0,2474,39843.9794097222,2009-01-30,23:30:21
37.442003,110.918187,0,2472,39843.9794212963,2009-01-30,23:30:22
37.441905,110.918302,0,2471,39843.9794328704,2009-01-30,23:30:23
37.441868,110.918384,0,2392,39843.9794444444,2009-01-30,23:30:24
37.441729,110.918523,0,2444,39843.9794560185,2009-01-30,23:30:25
37.441647,110.918627,0,2422,39843.9794675926,2009-01-30,23:30:26
37.441554,110.918729,0,2409,39843.9794791667,2009-01-30,23:30:27
37.441456,110.918834,0,2403,39843.9794907407,2009-01-30,23:30:28
37.441351,110.918935,0,2402,39843.9795023148,2009-01-30,23:30:29
37.441243,110.919027,0,2401,39843.9795138889,2009-01-30,23:30:30
37.441087,110.91915,0,2459,39843.979525463,2009-01-30,23:30:31
37.440943,110.919253,0,2490,39843.979537037,2009-01-30,23:30:32
37.440797,110.919345,0,2508,39843.9795486111,2009-01-30,23:30:33
37.440649,110.919431,0,2519,39843.9795601852,2009-01-30,23:30:34
37.440501,110.919509,0,2527,39843.9795717593,2009-01-30,23:30:35
37.44035,110.919584,0,2533,39843.9795833333,2009-01-30,23:30:36
37.440195,110.919646,0,2537,39843.9795949074,2009-01-30,23:30:37
37.440034,110.919703,0,2540,39843.9796064815,2009-01-30,23:30:38
37.439835,110.919771,0,2543,39843.9796180556,2009-01-30,23:30:39
37.439676,110.919819,0,2540,39843.9796296296,2009-01-30,23:30:40
37.439518,110.919862,0,2537,39843.9796412037,2009-01-30,23:30:41
37.439305,110.919923,0,2538,39843.9796527778,2009-01-30,23:30:42
37.439146,110.919963,0,2536,39843.9796643518,2009-01-30,23:30:43
37.438986,110.919998,0,2533,39843.9796759259,2009-01-30,23:30:44
37.43882,110.920022,0,2537,39843.9796875,2009-01-30,23:30:45
37.438654,110.920043,0,2540,39843.9796990741,2009-01-30,23:30:46
37.438489,110.920062,0,2539,39843.9797106481,2009-01-30,23:30:47
37.438326,110.92008,0,2538,39843.9797222222,2009-01-30,23:30:48
37.438163,110.920094,0,2537,39843.9797337963,2009-01-30,23:30:49
37.437977,110.920121,0,2536,39843.9797453704,2009-01-30,23:30:50
37.437806,110.92014,0,2534,39843.9797569444,2009-01-30,23:30:51
37.437635,110.920155,0,2532,39843.9797685185,2009-01-30,23:30:52
37.437475,110.92017,0,2531,39843.9797800926,2009-01-30,23:30:53
37.437319,110.920176,0,2530,39843.9797916667,2009-01-30,23:30:54
37.43717,110.920175,0,2529,39843.9798032407,2009-01-30,23:30:55
37.436946,110.92004,0,2527,39843.9798148148,2009-01-30,23:30:56
37.436769,110.91995,0,2526,39843.9798263889,2009-01-30,23:30:57
37.436575,110.919825,0,2524,39843.979837963,2009-01-30,23:30:58
37.436423,110.919756,0,2524,39843.979849537,2009-01-30,23:30:59
37.436322,110.919733,0,2529,39843.9798611111,2009-01-30,23:31:00
37.436176,110.919737,0,2532,39843.9798726852,2009-01-30,23:31:01
37.436048,110.91976,0,2534,39843.9798842593,2009-01-30,23:31:02
37.435924,110.919779,0,2537,39843.9798958333,2009-01-30,23:31:03
37.435806,110.919791,0,2539,39843.9799074074,2009-01-30,23:31:04
37.434402,110.924633,0,2845,39843.980474537,2009-01-30,23:31:53
37.434261,110.924489,0,2834,39843.9804861111,2009-01-30,23:31:54
37.434217,110.924452,0,2840,39843.9804976852,2009-01-30,23:31:55
37.434151,110.924487,0,2839,39843.9805092593,2009-01-30,23:31:56
37.434102,110.924532,0,2838,39843.9805208333,2009-01-30,23:31:57
37.434193,110.924582,0,2716,39843.9805324074,2009-01-30,23:31:58
37.434214,110.924637,0,2652,39843.9805439815,2009-01-30,23:31:59
37.434194,110.924709,0,2620,39843.9805555556,2009-01-30,23:32:00
37.434126,110.924801,0,2620,39843.9805671296,2009-01-30,23:32:01
37.434113,110.924849,0,2608,39843.9805787037,2009-01-30,23:32:02
37.434059,110.924953,0,2604,39843.9805902778,2009-01-30,23:32:03
37.433997,110.925056,0,2602,39843.9806018519,2009-01-30,23:32:04
37.433935,110.92517,0,2599,39843.9806134259,2009-01-30,23:32:05
37.433872,110.925287,0,2597,39843.980625,2009-01-30,23:32:06
37.433831,110.925372,0,2584,39843.9806365741,2009-01-30,23:32:07
37.433792,110.925479,0,2570,39843.9806481482,2009-01-30,23:32:08
37.433746,110.925573,0,2561,39843.9806597222,2009-01-30,23:32:09
37.433725,110.925699,0,2547,39843.9806712963,2009-01-30,23:32:10
37.433724,110.925811,0,2533,39843.9806828704,2009-01-30,23:32:11
37.433722,110.925894,0,2524,39843.9806944444,2009-01-30,23:32:12
37.433721,110.925973,0,2516,39843.9807060185,2009-01-30,23:32:13
37.433725,110.926049,0,2507,39843.9807175926,2009-01-30,23:32:14
37.433722,110.926118,0,2498,39843.9807291667,2009-01-30,23:32:15
37.433716,110.926181,0,2490,39843.9807407407,2009-01-30,23:32:16
37.433702,110.926232,0,2481,39843.9807523148,2009-01-30,23:32:17
37.433686,110.926277,0,2472,39843.9807638889,2009-01-30,23:32:18
37.433643,110.926342,0,2456,39843.980787037,2009-01-30,23:32:20
37.433596,110.926348,0,2452,39843.9807986111,2009-01-30,23:32:21
37.433544,110.926342,0,2449,39843.9808101852,2009-01-30,23:32:22
37.433488,110.926328,0,2448,39843.9808217593,2009-01-30,23:32:23
37.43343,110.926311,0,2447,39843.9808333333,2009-01-30,23:32:24
37.433388,110.926252,0,2446,39843.9808449074,2009-01-30,23:32:25
37.433347,110.926195,0,2445,39843.9808564815,2009-01-30,23:32:26
37.433313,110.926128,0,2444,39843.9808680556,2009-01-30,23:32:27
37.433283,110.926051,0,2443,39843.9808796296,2009-01-30,23:32:28
37.433284,110.925909,0,2436,39843.9808912037,2009-01-30,23:32:29
37.433269,110.925774,0,2430,39843.9809027778,2009-01-30,23:32:30
37.433276,110.925655,0,2428,39843.9809143519,2009-01-30,23:32:31
37.433284,110.925537,0,2426,39843.9809259259,2009-01-30,23:32:32
37.433274,110.925414,0,2425,39843.9809375,2009-01-30,23:32:33
37.433179,110.925342,0,2425,39843.9809490741,2009-01-30,23:32:34
37.43307,110.925268,0,2424,39843.9809606481,2009-01-30,23:32:35
37.432954,110.925198,0,2424,39843.9809722222,2009-01-30,23:32:36
37.432835,110.925129,0,2425,39843.9809837963,2009-01-30,23:32:37
37.432746,110.925062,0,2425,39843.9809953704,2009-01-30,23:32:38
37.432667,110.925002,0,2426,39843.9810069444,2009-01-30,23:32:39
37.4326,110.924941,0,2426,39843.9810185185,2009-01-30,23:32:40
37.432539,110.924887,0,2427,39843.9810300926,2009-01-30,23:32:41
37.43246,110.924843,0,2428,39843.9810416667,2009-01-30,23:32:42
37.432422,110.924797,0,2429,39843.9810532407,2009-01-30,23:32:43
37.442064,110.926374,0,2966,39843.9813310185,2009-01-30,23:33:07
37.441946,110.926684,0,2941,39843.9813425926,2009-01-30,23:33:08
37.441915,110.926937,0,2926,39843.9813541667,2009-01-30,23:33:09
37.441913,110.927175,0,2915,39843.9813657407,2009-01-30,23:33:10
37.441935,110.927399,0,2907,39843.9813773148,2009-01-30,23:33:11
37.441962,110.927619,0,2899,39843.9813888889,2009-01-30,23:33:12
37.441991,110.92784,0,2894,39843.981400463,2009-01-30,23:33:13
37.442048,110.928054,0,2893,39843.981412037,2009-01-30,23:33:14
37.442106,110.928266,0,2893,39843.9814236111,2009-01-30,23:33:15
37.442147,110.928485,0,2890,39843.9814351852,2009-01-30,23:33:16
37.44223,110.928695,0,2888,39843.9814467593,2009-01-30,23:33:17
37.442316,110.928903,0,2887,39843.9814583333,2009-01-30,23:33:18
37.442481,110.929096,0,2892,39843.9814699074,2009-01-30,23:33:19
37.442619,110.929296,0,2888,39843.9814814815,2009-01-30,23:33:20
37.442791,110.929486,0,2888,39843.9814930556,2009-01-30,23:33:21
37.442971,110.929676,0,2887,39843.9815046296,2009-01-30,23:33:22
37.443134,110.929865,0,2884,39843.9815162037,2009-01-30,23:33:23
37.44329,110.930054,0,2880,39843.9815277778,2009-01-30,23:33:24
37.443455,110.930239,0,2878,39843.9815393519,2009-01-30,23:33:25
37.443593,110.93043,0,2873,39843.9815509259,2009-01-30,23:33:26
37.443735,110.930619,0,2870,39843.9815625,2009-01-30,23:33:27
37.443844,110.930815,0,2865,39843.9815740741,2009-01-30,23:33:28
37.443953,110.93101,0,2861,39843.9815856481,2009-01-30,23:33:29
37.444087,110.931202,0,2859,39843.9815972222,2009-01-30,23:33:30
37.444191,110.931399,0,2857,39843.9816087963,2009-01-30,23:33:31
37.444292,110.931596,0,2854,39843.9816203704,2009-01-30,23:33:32
37.44441,110.931791,0,2853,39843.9816319444,2009-01-30,23:33:33
37.444494,110.931994,0,2848,39843.9816435185,2009-01-30,23:33:34
37.444577,110.932197,0,2844,39843.9816550926,2009-01-30,23:33:35
37.444684,110.932404,0,2843,39843.9816666667,2009-01-30,23:33:36
37.444777,110.932618,0,2845,39843.9816782407,2009-01-30,23:33:37
37.444871,110.932835,0,2847,39843.9816898148,2009-01-30,23:33:38
37.444958,110.933066,0,2852,39843.9817013889,2009-01-30,23:33:39
37.445033,110.933301,0,2851,39843.981712963,2009-01-30,23:33:40
37.445106,110.93353,0,2849,39843.981724537,2009-01-30,23:33:41
37.445172,110.933753,0,2841,39843.9817361111,2009-01-30,23:33:42
37.445233,110.933978,0,2834,39843.9817476852,2009-01-30,23:33:43
37.445312,110.934213,0,2835,39843.9817592593,2009-01-30,23:33:44
37.445378,110.934432,0,2828,39843.9817708333,2009-01-30,23:33:45
37.445478,110.934656,0,2832,39843.9817824074,2009-01-30,23:33:46
37.445564,110.934876,0,2831,39843.9817939815,2009-01-30,23:33:47
37.445652,110.935086,0,2831,39843.9818055556,2009-01-30,23:33:48
37.445742,110.935289,0,2829,39843.9818171296,2009-01-30,23:33:49
37.445833,110.935491,0,2828,39843.9818287037,2009-01-30,23:33:50
37.445926,110.93569,0,2826,39843.9818402778,2009-01-30,23:33:51
37.44602,110.935889,0,2822,39843.9818518519,2009-01-30,23:33:52
37.446118,110.936084,0,2817,39843.9818634259,2009-01-30,23:33:53
37.446215,110.936278,0,2813,39843.981875,2009-01-30,23:33:54
37.446305,110.936468,0,2809,39843.9818865741,2009-01-30,23:33:55
37.446383,110.936659,0,2805,39843.9818981481,2009-01-30,23:33:56
37.44646,110.936852,0,2802,39843.9819097222,2009-01-30,23:33:57
37.446538,110.937041,0,2797,39843.9819212963,2009-01-30,23:33:58
37.446614,110.93723,0,2792,39843.9819328704,2009-01-30,23:33:59
37.446697,110.937413,0,2787,39843.9819444444,2009-01-30,23:34:00
37.446778,110.937594,0,2781,39843.9819560185,2009-01-30,23:34:01
37.446862,110.937773,0,2777,39843.9819675926,2009-01-30,23:34:02
37.446945,110.937948,0,2772,39843.9819791667,2009-01-30,23:34:03
37.447025,110.938125,0,2769,39843.9819907407,2009-01-30,23:34:04
37.447114,110.938299,0,2766,39843.9820023148,2009-01-30,23:34:05
37.447208,110.938471,0,2763,39843.9820138889,2009-01-30,23:34:06
37.447304,110.938641,0,2761,39843.982025463,2009-01-30,23:34:07
37.447398,110.93881,0,2759,39843.982037037,2009-01-30,23:34:08
37.447491,110.938985,0,2757,39843.9820486111,2009-01-30,23:34:09
37.447587,110.939162,0,2757,39843.9820601852,2009-01-30,23:34:10
37.447688,110.93934,0,2757,39843.9820717593,2009-01-30,23:34:11
37.447795,110.93952,0,2758,39843.9820833333,2009-01-30,23:34:12
37.447902,110.939698,0,2757,39843.9820949074,2009-01-30,23:34:13
37.448012,110.939876,0,2757,39843.9821064815,2009-01-30,23:34:14
37.448118,110.940054,0,2757,39843.9821180556,2009-01-30,23:34:15
37.448216,110.940233,0,2757,39843.9821296296,2009-01-30,23:34:16
37.448313,110.940416,0,2757,39843.9821412037,2009-01-30,23:34:17
37.44842,110.940603,0,2757,39843.9821527778,2009-01-30,23:34:18
37.448518,110.940793,0,2756,39843.9821643519,2009-01-30,23:34:19
37.448615,110.940986,0,2756,39843.9821759259,2009-01-30,23:34:20
37.448708,110.941181,0,2755,39843.9821875,2009-01-30,23:34:21
37.448805,110.941379,0,2755,39843.9821990741,2009-01-30,23:34:22
37.448904,110.941581,0,2755,39843.9822106481,2009-01-30,23:34:23
37.448987,110.941791,0,2754,39843.9822222222,2009-01-30,23:34:24
37.449073,110.942003,0,2754,39843.9822337963,2009-01-30,23:34:25
37.449155,110.942222,0,2753,39843.9822453704,2009-01-30,23:34:26
37.449241,110.942445,0,2752,39843.9822569444,2009-01-30,23:34:27
37.449325,110.942673,0,2751,39843.9822685185,2009-01-30,23:34:28
37.449427,110.942899,0,2750,39843.9822800926,2009-01-30,23:34:29
37.449528,110.943131,0,2749,39843.9822916667,2009-01-30,23:34:30
37.449637,110.943367,0,2747,39843.9823032407,2009-01-30,23:34:31
37.449746,110.943604,0,2745,39843.9823148148,2009-01-30,23:34:32
37.449858,110.943843,0,2743,39843.9823263889,2009-01-30,23:34:33
37.449975,110.944081,0,2742,39843.982337963,2009-01-30,23:34:34
37.450092,110.944317,0,2740,39843.982349537,2009-01-30,23:34:35
37.450211,110.944551,0,2739,39843.9823611111,2009-01-30,23:34:36
37.450327,110.944782,0,2737,39843.9823726852,2009-01-30,23:34:37
37.450436,110.945016,0,2734,39843.9823842593,2009-01-30,23:34:38
37.450556,110.945244,0,2734,39843.9823958333,2009-01-30,23:34:39
37.450664,110.945475,0,2733,39843.9824074074,2009-01-30,23:34:40
37.450764,110.945708,0,2731,39843.9824189815,2009-01-30,23:34:41
37.450863,110.945947,0,2730,39843.9824305556,2009-01-30,23:34:42
37.450946,110.946194,0,2728,39843.9824421296,2009-01-30,23:34:43
37.451021,110.946444,0,2726,39843.9824537037,2009-01-30,23:34:44
37.451076,110.946704,0,2724,39843.9824652778,2009-01-30,23:34:45
37.451129,110.946965,0,2721,39843.9824768519,2009-01-30,23:34:46
37.451196,110.94722,0,2719,39843.9824884259,2009-01-30,23:34:47
37.451251,110.947477,0,2717,39843.9825,2009-01-30,23:34:48
37.451285,110.947739,0,2714,39843.9825115741,2009-01-30,23:34:49
37.451322,110.948001,0,2710,39843.9825231481,2009-01-30,23:34:50
37.451353,110.948266,0,2707,39843.9825347222,2009-01-30,23:34:51
37.451373,110.948533,0,2705,39843.9825462963,2009-01-30,23:34:52
37.451392,110.948792,0,2703,39843.9825578704,2009-01-30,23:34:53
37.451402,110.949052,0,2702,39843.9825694444,2009-01-30,23:34:54
37.451392,110.949313,0,2700,39843.9825810185,2009-01-30,23:34:55
37.451341,110.949584,0,2695,39843.9825925926,2009-01-30,23:34:56
37.451293,110.949853,0,2692,39843.9826041667,2009-01-30,23:34:57
37.451234,110.950128,0,2688,39843.9826157407,2009-01-30,23:34:58
37.451164,110.950401,0,2684,39843.9826273148,2009-01-30,23:34:59
37.451105,110.950663,0,2682,39843.9826388889,2009-01-30,23:35:00
37.451036,110.950928,0,2680,39843.982650463,2009-01-30,23:35:01
37.450946,110.9512,0,2677,39843.982662037,2009-01-30,23:35:02
37.450862,110.951468,0,2673,39843.9826736111,2009-01-30,23:35:03
37.450788,110.951727,0,2670,39843.9826851852,2009-01-30,23:35:04
37.45071,110.951988,0,2668,39843.9826967593,2009-01-30,23:35:05
37.450635,110.952244,0,2665,39843.9827083333,2009-01-30,23:35:06
37.450588,110.952497,0,2662,39843.9827199074,2009-01-30,23:35:07
37.450518,110.952749,0,2658,39843.9827314815,2009-01-30,23:35:08
37.450429,110.953,0,2654,39843.9827430556,2009-01-30,23:35:09
37.450332,110.953249,0,2651,39843.9827546296,2009-01-30,23:35:10
37.450243,110.953493,0,2648,39843.9827662037,2009-01-30,23:35:11
37.450157,110.953742,0,2645,39843.9827777778,2009-01-30,23:35:12
37.450085,110.953995,0,2642,39843.9827893519,2009-01-30,23:35:13
37.450014,110.95425,0,2639,39843.9828009259,2009-01-30,23:35:14
37.449951,110.954518,0,2636,39843.9828125,2009-01-30,23:35:15
37.449892,110.95479,0,2632,39843.9828240741,2009-01-30,23:35:16
37.449838,110.955064,0,2629,39843.9828356481,2009-01-30,23:35:17
37.449786,110.955335,0,2626,39843.9828472222,2009-01-30,23:35:18
37.449742,110.955605,0,2624,39843.9828587963,2009-01-30,23:35:19
37.449703,110.955883,0,2621,39843.9828703704,2009-01-30,23:35:20
37.449671,110.956162,0,2618,39843.9828819444,2009-01-30,23:35:21
37.449655,110.956434,0,2615,39843.9828935185,2009-01-30,23:35:22
37.449644,110.956703,0,2612,39843.9829050926,2009-01-30,23:35:23
37.449635,110.956973,0,2609,39843.9829166667,2009-01-30,23:35:24
37.44963,110.95724,0,2606,39843.9829282407,2009-01-30,23:35:25
37.449652,110.957508,0,2603,39843.9829398148,2009-01-30,23:35:26
37.449642,110.957772,0,2599,39843.9829513889,2009-01-30,23:35:27
37.449651,110.958041,0,2596,39843.982962963,2009-01-30,23:35:28
37.449672,110.958308,0,2593,39843.982974537,2009-01-30,23:35:29
37.449703,110.958573,0,2590,39843.9829861111,2009-01-30,23:35:30
37.449736,110.958842,0,2587,39843.9829976852,2009-01-30,23:35:31
37.449768,110.959118,0,2585,39843.9830092593,2009-01-30,23:35:32
37.449798,110.959394,0,2584,39843.9830208333,2009-01-30,23:35:33
37.449841,110.959662,0,2582,39843.9830324074,2009-01-30,23:35:34
37.449907,110.959926,0,2582,39843.9830439815,2009-01-30,23:35:35
37.449983,110.96019,0,2581,39843.9830555556,2009-01-30,23:35:36
37.450061,110.960454,0,2579,39843.9830671296,2009-01-30,23:35:37
37.450152,110.960725,0,2578,39843.9830787037,2009-01-30,23:35:38
37.45024,110.960991,0,2577,39843.9830902778,2009-01-30,23:35:39
37.450332,110.961253,0,2576,39843.9831018519,2009-01-30,23:35:40
37.450438,110.961515,0,2576,39843.9831134259,2009-01-30,23:35:41
37.45054,110.96177,0,2577,39843.983125,2009-01-30,23:35:42
37.450632,110.962019,0,2576,39843.9831365741,2009-01-30,23:35:43
37.450716,110.962264,0,2574,39843.9831481481,2009-01-30,23:35:44
37.450802,110.962509,0,2573,39843.9831597222,2009-01-30,23:35:45
37.45089,110.962752,0,2571,39843.9831712963,2009-01-30,23:35:46
37.450978,110.962995,0,2569,39843.9831828704,2009-01-30,23:35:47
37.451067,110.963237,0,2568,39843.9831944444,2009-01-30,23:35:48
37.455625,110.978305,0,2586,39843.9838194444,2009-01-30,23:36:42
37.455474,110.978711,0,2620,39843.9838310185,2009-01-30,23:36:43
37.455177,110.979221,0,2759,39843.9838425926,2009-01-30,23:36:44
37.455145,110.979544,0,2735,39843.9838541667,2009-01-30,23:36:45
37.45521,110.979846,0,2729,39843.9838657407,2009-01-30,23:36:46
37.455272,110.98015,0,2730,39843.9838773148,2009-01-30,23:36:47
37.455299,110.980442,0,2723,39843.9838888889,2009-01-30,23:36:48
37.455367,110.980705,0,2701,39843.983900463,2009-01-30,23:36:49
37.455436,110.98097,0,2688,39843.983912037,2009-01-30,23:36:50
37.455487,110.981229,0,2672,39843.9839236111,2009-01-30,23:36:51
37.455557,110.981484,0,2656,39843.9839351852,2009-01-30,23:36:52
37.455632,110.981736,0,2647,39843.9839467593,2009-01-30,23:36:53
37.455699,110.98199,0,2648,39843.9839583333,2009-01-30,23:36:54
37.455767,110.982246,0,2650,39843.9839699074,2009-01-30,23:36:55
37.455824,110.9825,0,2651,39843.9839814815,2009-01-30,23:36:56
37.455886,110.982752,0,2652,39843.9839930556,2009-01-30,23:36:57
37.455945,110.983002,0,2652,39843.9840046296,2009-01-30,23:36:58
37.456023,110.983246,0,2651,39843.9840162037,2009-01-30,23:36:59
37.456137,110.983482,0,2651,39843.9840277778,2009-01-30,23:37:00
37.456272,110.983705,0,2653,39843.9840393519,2009-01-30,23:37:01
37.456434,110.983924,0,2653,39843.9840509259,2009-01-30,23:37:02
37.456645,110.98413,0,2656,39843.9840625,2009-01-30,23:37:03
37.456845,110.984333,0,2657,39843.9840740741,2009-01-30,23:37:04
37.457041,110.984537,0,2656,39843.9840856481,2009-01-30,23:37:05
37.457231,110.984735,0,2656,39843.9840972222,2009-01-30,23:37:06
37.457426,110.984928,0,2656,39843.9841087963,2009-01-30,23:37:07
37.45762,110.98512,0,2655,39843.9841203704,2009-01-30,23:37:08
37.457826,110.985311,0,2653,39843.9841319444,2009-01-30,23:37:09
37.458028,110.985491,0,2651,39843.9841435185,2009-01-30,23:37:10
37.458283,110.985668,0,2649,39843.9841550926,2009-01-30,23:37:11
37.458526,110.985835,0,2645,39843.9841666667,2009-01-30,23:37:12
37.458732,110.986002,0,2642,39843.9841782407,2009-01-30,23:37:13
37.458933,110.986171,0,2639,39843.9841898148,2009-01-30,23:37:14
37.459141,110.986327,0,2636,39843.9842013889,2009-01-30,23:37:15
37.459352,110.98648,0,2632,39843.984212963,2009-01-30,23:37:16
37.45957,110.986617,0,2629,39843.984224537,2009-01-30,23:37:17
37.459801,110.986751,0,2626,39843.9842361111,2009-01-30,23:37:18
37.460036,110.986883,0,2623,39843.9842476852,2009-01-30,23:37:19
37.460283,110.987011,0,2620,39843.9842592593,2009-01-30,23:37:20
37.460541,110.987128,0,2618,39843.9842708333,2009-01-30,23:37:21
37.460788,110.987251,0,2616,39843.9842824074,2009-01-30,23:37:22
37.461036,110.987376,0,2615,39843.9842939815,2009-01-30,23:37:23
37.461275,110.987507,0,2614,39843.9843055556,2009-01-30,23:37:24
37.461518,110.98763,0,2611,39843.9843171296,2009-01-30,23:37:25
37.461757,110.987758,0,2609,39843.9843287037,2009-01-30,23:37:26
37.461993,110.98789,0,2608,39843.9843402778,2009-01-30,23:37:27
37.46223,110.988024,0,2606,39843.9843518519,2009-01-30,23:37:28
37.462464,110.988162,0,2604,39843.9843634259,2009-01-30,23:37:29
37.462702,110.988302,0,2603,39843.984375,2009-01-30,23:37:30
37.462933,110.98845,0,2602,39843.9843865741,2009-01-30,23:37:31
37.463164,110.988602,0,2600,39843.9843981481,2009-01-30,23:37:32
37.4634,110.988755,0,2600,39843.9844097222,2009-01-30,23:37:33
37.463625,110.988917,0,2600,39843.9844212963,2009-01-30,23:37:34
37.463852,110.989083,0,2601,39843.9844328704,2009-01-30,23:37:35
37.464081,110.98925,0,2602,39843.9844444444,2009-01-30,23:37:36
37.464308,110.989426,0,2603,39843.9844560185,2009-01-30,23:37:37
37.464522,110.989613,0,2603,39843.9844675926,2009-01-30,23:37:38
37.464704,110.989822,0,2604,39843.9844791667,2009-01-30,23:37:39
37.464865,110.99005,0,2605,39843.9844907407,2009-01-30,23:37:40
37.465021,110.990284,0,2606,39843.9845023148,2009-01-30,23:37:41
37.465153,110.990544,0,2606,39843.9845138889,2009-01-30,23:37:42
37.465283,110.990807,0,2606,39843.984525463,2009-01-30,23:37:43
37.465381,110.991092,0,2607,39843.984537037,2009-01-30,23:37:44
37.465476,110.991381,0,2607,39843.9845486111,2009-01-30,23:37:45
37.465557,110.99168,0,2608,39843.9845601852,2009-01-30,23:37:46
37.465622,110.991984,0,2608,39843.9845717593,2009-01-30,23:37:47
37.465674,110.9923,0,2607,39843.9845833333,2009-01-30,23:37:48
37.465723,110.992611,0,2606,39843.9845949074,2009-01-30,23:37:49
37.465768,110.992921,0,2606,39843.9846064815,2009-01-30,23:37:50
37.46579,110.993239,0,2605,39843.9846180556,2009-01-30,23:37:51
37.465825,110.993545,0,2606,39843.9846296296,2009-01-30,23:37:52
37.465857,110.993853,0,2607,39843.9846412037,2009-01-30,23:37:53
37.465869,110.994172,0,2606,39843.9846527778,2009-01-30,23:37:54
37.4659,110.994472,0,2607,39843.9846643518,2009-01-30,23:37:55
37.465927,110.994776,0,2609,39843.9846759259,2009-01-30,23:37:56
37.465907,110.995111,0,2609,39843.9846875,2009-01-30,23:37:57
37.46592,110.995413,0,2612,39843.9846990741,2009-01-30,23:37:58
37.465934,110.995712,0,2614,39843.9847106481,2009-01-30,23:37:59
37.465909,110.996047,0,2614,39843.9847222222,2009-01-30,23:38:00
37.465911,110.996349,0,2614,39843.9847337963,2009-01-30,23:38:01
37.465951,110.996633,0,2617,39843.9847453704,2009-01-30,23:38:02
37.465959,110.996965,0,2620,39843.9847569444,2009-01-30,23:38:03
37.46596,110.997287,0,2620,39843.9847685185,2009-01-30,23:38:04
37.466001,110.997567,0,2621,39843.9847800926,2009-01-30,23:38:05
37.466054,110.997846,0,2621,39843.9847916667,2009-01-30,23:38:06
37.466105,110.998148,0,2624,39843.9848032407,2009-01-30,23:38:07
37.466176,110.998419,0,2625,39843.9848148148,2009-01-30,23:38:08
37.466255,110.998685,0,2626,39843.9848263889,2009-01-30,23:38:09
37.466334,110.998966,0,2630,39843.984837963,2009-01-30,23:38:10
37.466424,110.999223,0,2630,39843.984849537,2009-01-30,23:38:11
37.466531,110.999472,0,2629,39843.9848611111,2009-01-30,23:38:12
37.466663,110.999729,0,2631,39843.9848726852,2009-01-30,23:38:13
37.4668,110.999964,0,2629,39843.9848842593,2009-01-30,23:38:14
37.466962,111.000188,0,2629,39843.9848958333,2009-01-30,23:38:15
37.467159,111.000417,0,2634,39843.9849074074,2009-01-30,23:38:16
37.467336,111.000629,0,2635,39843.9849189815,2009-01-30,23:38:17
37.467513,111.000835,0,2636,39843.9849305556,2009-01-30,23:38:18
37.467692,111.001049,0,2639,39843.9849421296,2009-01-30,23:38:19
37.467904,111.001264,0,2644,39843.9849537037,2009-01-30,23:38:20
37.468113,111.001464,0,2647,39843.9849652778,2009-01-30,23:38:21
37.46834,111.001655,0,2651,39843.9849768518,2009-01-30,23:38:22
37.468557,111.001851,0,2655,39843.9849884259,2009-01-30,23:38:23
37.468774,111.00203,0,2659,39843.985,2009-01-30,23:38:24
37.468989,111.002208,0,2663,39843.9850115741,2009-01-30,23:38:25
37.4692,111.002381,0,2667,39843.9850231481,2009-01-30,23:38:26
37.469383,111.002565,0,2671,39843.9850347222,2009-01-30,23:38:27
37.469557,111.002749,0,2674,39843.9850462963,2009-01-30,23:38:28
37.469732,111.002935,0,2677,39843.9850578704,2009-01-30,23:38:29
37.469897,111.003125,0,2680,39843.9850694444,2009-01-30,23:38:30
37.47006,111.003315,0,2683,39843.9850810185,2009-01-30,23:38:31
37.47022,111.003507,0,2687,39843.9850925926,2009-01-30,23:38:32
37.470373,111.003702,0,2689,39843.9851041667,2009-01-30,23:38:33
37.470519,111.003902,0,2692,39843.9851157407,2009-01-30,23:38:34
37.470671,111.0041,0,2697,39843.9851273148,2009-01-30,23:38:35
37.470812,111.004302,0,2700,39843.9851388889,2009-01-30,23:38:36
37.470972,111.004496,0,2706,39843.985150463,2009-01-30,23:38:37
37.471132,111.004694,0,2713,39843.985162037,2009-01-30,23:38:38
37.471267,111.004903,0,2721,39843.9851736111,2009-01-30,23:38:39
37.471411,111.005108,0,2729,39843.9851851852,2009-01-30,23:38:40
37.471553,111.005319,0,2736,39843.9851967593,2009-01-30,23:38:41
37.471683,111.005537,0,2743,39843.9852083333,2009-01-30,23:38:42
37.471809,111.005757,0,2750,39843.9852199074,2009-01-30,23:38:43
37.471936,111.00598,0,2756,39843.9852314815,2009-01-30,23:38:44
37.472055,111.006209,0,2761,39843.9852430556,2009-01-30,23:38:45
37.47217,111.006444,0,2768,39843.9852546296,2009-01-30,23:38:46
37.472277,111.006688,0,2774,39843.9852662037,2009-01-30,23:38:47
37.47238,111.006937,0,2779,39843.9852777778,2009-01-30,23:38:48
37.472484,111.007191,0,2785,39843.9852893518,2009-01-30,23:38:49
37.472585,111.007452,0,2792,39843.9853009259,2009-01-30,23:38:50
37.472682,111.007716,0,2799,39843.9853125,2009-01-30,23:38:51
37.472775,111.007988,0,2806,39843.9853240741,2009-01-30,23:38:52
37.472864,111.00826,0,2813,39843.9853356481,2009-01-30,23:38:53
37.472969,111.008534,0,2821,39843.9853472222,2009-01-30,23:38:54
37.473072,111.008802,0,2828,39843.9853587963,2009-01-30,23:38:55
37.473179,111.009068,0,2835,39843.9853703704,2009-01-30,23:38:56
37.473277,111.009334,0,2842,39843.9853819444,2009-01-30,23:38:57
37.473369,111.009598,0,2848,39843.9853935185,2009-01-30,23:38:58
37.473461,111.00986,0,2853,39843.9854050926,2009-01-30,23:38:59
37.473554,111.010124,0,2858,39843.9854166667,2009-01-30,23:39:00
37.473648,111.010386,0,2863,39843.9854282407,2009-01-30,23:39:01
37.473744,111.010648,0,2867,39843.9854398148,2009-01-30,23:39:02
37.473843,111.01091,0,2865,39843.9854513889,2009-01-30,23:39:03
37.473937,111.011173,0,2868,39843.985462963,2009-01-30,23:39:04
37.474031,111.011437,0,2870,39843.985474537,2009-01-30,23:39:05
37.474123,111.011701,0,2873,39843.9854861111,2009-01-30,23:39:06
37.47421,111.011968,0,2875,39843.9854976852,2009-01-30,23:39:07
37.474297,111.012233,0,2878,39843.9855092593,2009-01-30,23:39:08
37.474385,111.012498,0,2880,39843.9855208333,2009-01-30,23:39:09
37.474472,111.012764,0,2883,39843.9855324074,2009-01-30,23:39:10
37.47456,111.013029,0,2886,39843.9855439815,2009-01-30,23:39:11
37.479128,111.022571,0,2989,39843.9859490741,2009-01-30,23:39:46
37.479209,111.022827,0,3032,39843.9859606481,2009-01-30,23:39:47
37.479335,111.02311,0,3047,39843.9859722222,2009-01-30,23:39:48
37.479368,111.023525,0,3007,39843.9859837963,2009-01-30,23:39:49
37.479488,111.023857,0,3024,39843.9859953704,2009-01-30,23:39:50
37.4796,111.024252,0,2952,39843.9860069444,2009-01-30,23:39:51
37.47968,111.024569,0,2965,39843.9860185185,2009-01-30,23:39:52
37.479763,111.024925,0,2950,39843.9860300926,2009-01-30,23:39:53
37.479815,111.025284,0,2938,39843.9860416667,2009-01-30,23:39:54
37.479867,111.025628,0,2931,39843.9860532407,2009-01-30,23:39:55
37.479944,111.025962,0,2916,39843.9860648148,2009-01-30,23:39:56
37.480004,111.026286,0,2912,39843.9860763889,2009-01-30,23:39:57
37.479871,111.026653,0,2864,39843.986087963,2009-01-30,23:39:58
37.479816,111.026961,0,2870,39843.986099537,2009-01-30,23:39:59
37.479798,111.027263,0,2880,39843.9861111111,2009-01-30,23:40:00
37.47985,111.027558,0,2896,39843.9861226852,2009-01-30,23:40:01
37.479922,111.027869,0,2885,39843.9861342593,2009-01-30,23:40:02
37.479981,111.02818,0,2870,39843.9861458333,2009-01-30,23:40:03
37.48001,111.028494,0,2857,39843.9861574074,2009-01-30,23:40:04
37.479975,111.028818,0,2846,39843.9861689815,2009-01-30,23:40:05
37.479893,111.029161,0,2824,39843.9861805556,2009-01-30,23:40:06
37.479822,111.029487,0,2823,39843.9861921296,2009-01-30,23:40:07
37.479736,111.029823,0,2816,39843.9862037037,2009-01-30,23:40:08
37.479652,111.030152,0,2810,39843.9862152778,2009-01-30,23:40:09
37.479578,111.030479,0,2806,39843.9862268518,2009-01-30,23:40:10
37.479511,111.030806,0,2802,39843.9862384259,2009-01-30,23:40:11
37.479452,111.031136,0,2797,39843.98625,2009-01-30,23:40:12
37.479406,111.031463,0,2794,39843.9862615741,2009-01-30,23:40:13
37.479358,111.031791,0,2787,39843.9862731481,2009-01-30,23:40:14
37.47931,111.032122,0,2781,39843.9862847222,2009-01-30,23:40:15
37.479265,111.032451,0,2780,39843.9862962963,2009-01-30,23:40:16
37.47922,111.032772,0,2782,39843.9863078704,2009-01-30,23:40:17
37.479178,111.0331,0,2784,39843.9863194444,2009-01-30,23:40:18
37.479138,111.033423,0,2786,39843.9863310185,2009-01-30,23:40:19
37.479095,111.033746,0,2788,39843.9863425926,2009-01-30,23:40:20
37.479058,111.034073,0,2790,39843.9863541667,2009-01-30,23:40:21
37.479031,111.034403,0,2791,39843.9863657407,2009-01-30,23:40:22
37.47901,111.034731,0,2793,39843.9863773148,2009-01-30,23:40:23
37.478987,111.035059,0,2796,39843.9863888889,2009-01-30,23:40:24
37.47896,111.035388,0,2799,39843.986400463,2009-01-30,23:40:25
37.478937,111.035711,0,2803,39843.986412037,2009-01-30,23:40:26
37.478917,111.036029,0,2807,39843.9864236111,2009-01-30,23:40:27
37.478898,111.036352,0,2811,39843.9864351852,2009-01-30,23:40:28
37.478882,111.03667,0,2810,39843.9864467593,2009-01-30,23:40:29
37.478876,111.036983,0,2813,39843.9864583333,2009-01-30,23:40:30
37.478874,111.037298,0,2815,39843.9864699074,2009-01-30,23:40:31
37.478883,111.037609,0,2818,39843.9864814815,2009-01-30,23:40:32
37.478898,111.037923,0,2820,39843.9864930556,2009-01-30,23:40:33
37.478921,111.038232,0,2822,39843.9865046296,2009-01-30,23:40:34
37.478965,111.038531,0,2824,39843.9865162037,2009-01-30,23:40:35
37.479019,111.038824,0,2826,39843.9865277778,2009-01-30,23:40:36
37.479086,111.039111,0,2828,39843.9865393518,2009-01-30,23:40:37
37.479162,111.039392,0,2832,39843.9865509259,2009-01-30,23:40:38
37.479227,111.039679,0,2835,39843.9865625,2009-01-30,23:40:39
37.479292,111.039964,0,2838,39843.9865740741,2009-01-30,23:40:40
37.479365,111.040245,0,2840,39843.9865856481,2009-01-30,23:40:41
37.479448,111.040518,0,2842,39843.9865972222,2009-01-30,23:40:42
37.479524,111.040788,0,2844,39843.9866087963,2009-01-30,23:40:43
37.479603,111.041051,0,2846,39843.9866203704,2009-01-30,23:40:44
37.479678,111.041311,0,2848,39843.9866319444,2009-01-30,23:40:45
37.47976,111.041567,0,2850,39843.9866435185,2009-01-30,23:40:46
37.479837,111.041823,0,2851,39843.9866550926,2009-01-30,23:40:47
37.479917,111.042079,0,2852,39843.9866666667,2009-01-30,23:40:48
37.479996,111.042335,0,2854,39843.9866782407,2009-01-30,23:40:49
37.480088,111.042592,0,2857,39843.9866898148,2009-01-30,23:40:50
37.480188,111.042847,0,2859,39843.9867013889,2009-01-30,23:40:51
37.4803,111.043097,0,2860,39843.986712963,2009-01-30,23:40:52
37.480405,111.043353,0,2861,39843.986724537,2009-01-30,23:40:53
37.480512,111.043605,0,2862,39843.9867361111,2009-01-30,23:40:54
37.480614,111.043857,0,2863,39843.9867476852,2009-01-30,23:40:55
37.480716,111.04411,0,2865,39843.9867592593,2009-01-30,23:40:56
37.48082,111.044359,0,2865,39843.9867708333,2009-01-30,23:40:57
37.480917,111.044604,0,2867,39843.9867824074,2009-01-30,23:40:58
37.481008,111.044845,0,2869,39843.9867939815,2009-01-30,23:40:59
37.481101,111.045085,0,2871,39843.9868055556,2009-01-30,23:41:00
37.481195,111.045327,0,2873,39843.9868171296,2009-01-30,23:41:01
37.48129,111.045568,0,2875,39843.9868287037,2009-01-30,23:41:02
37.481386,111.045809,0,2877,39843.9868402778,2009-01-30,23:41:03
37.481482,111.046051,0,2880,39843.9868518518,2009-01-30,23:41:04
37.481578,111.046292,0,2882,39843.9868634259,2009-01-30,23:41:05
37.483659,111.049818,0,2922,39843.9870717593,2009-01-30,23:41:23
37.483884,111.049971,0,2921,39843.9870833333,2009-01-30,23:41:24
37.484059,111.050145,0,2924,39843.9870949074,2009-01-30,23:41:25
37.484234,111.05031,0,2926,39843.9871064815,2009-01-30,23:41:26
37.48441,111.050473,0,2929,39843.9871180556,2009-01-30,23:41:27
37.484555,111.050635,0,2932,39843.9871296296,2009-01-30,23:41:28
37.484706,111.050799,0,2934,39843.9871412037,2009-01-30,23:41:29
37.484884,111.050972,0,2909,39843.9871527778,2009-01-30,23:41:30
37.485234,111.051155,0,2863,39843.9871643518,2009-01-30,23:41:31
37.485506,111.051304,0,2855,39843.9871759259,2009-01-30,23:41:32
37.485711,111.051435,0,2856,39843.9871875,2009-01-30,23:41:33
37.485947,111.051564,0,2841,39843.9871990741,2009-01-30,23:41:34
37.486187,111.051686,0,2827,39843.9872106481,2009-01-30,23:41:35
37.486451,111.051795,0,2815,39843.9872222222,2009-01-30,23:41:36
37.486647,111.051897,0,2812,39843.9872337963,2009-01-30,23:41:37
37.486874,111.05198,0,2809,39843.9872453704,2009-01-30,23:41:38
37.487108,111.052078,0,2806,39843.9872569444,2009-01-30,23:41:39
37.487308,111.052163,0,2815,39843.9872685185,2009-01-30,23:41:40
37.487525,111.052248,0,2825,39843.9872800926,2009-01-30,23:41:41
37.487744,111.052333,0,2834,39843.9872916667,2009-01-30,23:41:42
37.487971,111.052417,0,2842,39843.9873032407,2009-01-30,23:41:43
37.488177,111.052508,0,2849,39843.9873148148,2009-01-30,23:41:44
37.488382,111.0526,0,2855,39843.9873263889,2009-01-30,23:41:45
37.488585,111.052688,0,2862,39843.987337963,2009-01-30,23:41:46
37.488786,111.052778,0,2868,39843.987349537,2009-01-30,23:41:47
37.488986,111.052868,0,2875,39843.9873611111,2009-01-30,23:41:48
37.489188,111.052961,0,2883,39843.9873726852,2009-01-30,23:41:49
37.489392,111.053055,0,2890,39843.9873842593,2009-01-30,23:41:50
37.489606,111.053151,0,2899,39843.9873958333,2009-01-30,23:41:51
37.489828,111.05325,0,2908,39843.9874074074,2009-01-30,23:41:52
37.490049,111.05335,0,2916,39843.9874189815,2009-01-30,23:41:53
37.490276,111.05346,0,2926,39843.9874305556,2009-01-30,23:41:54
37.490503,111.053575,0,2935,39843.9874421296,2009-01-30,23:41:55
37.490725,111.053697,0,2944,39843.9874537037,2009-01-30,23:41:56
37.490944,111.053823,0,2951,39843.9874652778,2009-01-30,23:41:57
37.491156,111.053951,0,2958,39843.9874768518,2009-01-30,23:41:58
37.491367,111.054081,0,2965,39843.9874884259,2009-01-30,23:41:59
37.491572,111.054219,0,2973,39843.9875,2009-01-30,23:42:00
37.491783,111.054365,0,2986,39843.9875115741,2009-01-30,23:42:01
37.491994,111.054514,0,2999,39843.9875231481,2009-01-30,23:42:02
37.492171,111.054681,0,3009,39843.9875347222,2009-01-30,23:42:03
37.492344,111.054858,0,3017,39843.9875462963,2009-01-30,23:42:04
37.492517,111.055041,0,3024,39843.9875578704,2009-01-30,23:42:05
37.492689,111.055231,0,3029,39843.9875694444,2009-01-30,23:42:06
37.492869,111.055418,0,3033,39843.9875810185,2009-01-30,23:42:07
37.493036,111.055615,0,3038,39843.9875925926,2009-01-30,23:42:08
37.493205,111.055815,0,3043,39843.9876041667,2009-01-30,23:42:09
37.493367,111.056019,0,3047,39843.9876157407,2009-01-30,23:42:10
37.493528,111.056225,0,3051,39843.9876273148,2009-01-30,23:42:11
37.493694,111.056431,0,3055,39843.9876388889,2009-01-30,23:42:12
37.493853,111.056642,0,3060,39843.987650463,2009-01-30,23:42:13
37.494017,111.056855,0,3063,39843.987662037,2009-01-30,23:42:14
37.494173,111.057075,0,3067,39843.9876736111,2009-01-30,23:42:15
37.494328,111.057297,0,3071,39843.9876851852,2009-01-30,23:42:16
37.494482,111.057518,0,3074,39843.9876967593,2009-01-30,23:42:17
37.494621,111.057751,0,3077,39843.9877083333,2009-01-30,23:42:18
37.494753,111.057989,0,3079,39843.9877199074,2009-01-30,23:42:19
37.494872,111.058234,0,3080,39843.9877314815,2009-01-30,23:42:20
37.494992,111.058481,0,3083,39843.9877430556,2009-01-30,23:42:21
37.495111,111.058729,0,3084,39843.9877546296,2009-01-30,23:42:22
37.495225,111.058982,0,3084,39843.9877662037,2009-01-30,23:42:23
37.495327,111.059242,0,3084,39843.9877777778,2009-01-30,23:42:24
37.495425,111.059508,0,3085,39843.9877893519,2009-01-30,23:42:25
37.495524,111.059783,0,3087,39843.9878009259,2009-01-30,23:42:26
37.495624,111.060056,0,3088,39843.9878125,2009-01-30,23:42:27
37.495731,111.060322,0,3089,39843.9878240741,2009-01-30,23:42:28
37.49584,111.060583,0,3091,39843.9878356481,2009-01-30,23:42:29
37.495958,111.060841,0,3093,39843.9878472222,2009-01-30,23:42:30
37.496099,111.061095,0,3091,39843.9878587963,2009-01-30,23:42:31
37.496231,111.061338,0,3092,39843.9878703704,2009-01-30,23:42:32
37.496341,111.061588,0,3093,39843.9878819444,2009-01-30,23:42:33
37.496452,111.061835,0,3093,39843.9878935185,2009-01-30,23:42:34
37.49659,111.062074,0,3095,39843.9879050926,2009-01-30,23:42:35
37.496734,111.062313,0,3096,39843.9879166667,2009-01-30,23:42:36
37.49688,111.062541,0,3098,39843.9879282407,2009-01-30,23:42:37
37.49703,111.062763,0,3100,39843.9879398148,2009-01-30,23:42:38
37.497183,111.062982,0,3102,39843.9879513889,2009-01-30,23:42:39
37.497333,111.063202,0,3105,39843.987962963,2009-01-30,23:42:40
37.497492,111.063419,0,3107,39843.987974537,2009-01-30,23:42:41
37.497624,111.063627,0,3109,39843.9879861111,2009-01-30,23:42:42
37.497756,111.063835,0,3111,39843.9879976852,2009-01-30,23:42:43
37.497905,111.064039,0,3113,39843.9880092593,2009-01-30,23:42:44
37.498048,111.064244,0,3115,39843.9880208333,2009-01-30,23:42:45
37.498193,111.064449,0,3117,39843.9880324074,2009-01-30,23:42:46
37.498344,111.064653,0,3119,39843.9880439815,2009-01-30,23:42:47
37.498503,111.064861,0,3121,39843.9880555556,2009-01-30,23:42:48
37.498668,111.065069,0,3123,39843.9880671296,2009-01-30,23:42:49
37.498842,111.065277,0,3124,39843.9880787037,2009-01-30,23:42:50
37.498994,111.065489,0,3126,39843.9880902778,2009-01-30,23:42:51
37.499157,111.065703,0,3128,39843.9881018519,2009-01-30,23:42:52
37.499288,111.065929,0,3130,39843.9881134259,2009-01-30,23:42:53
37.499422,111.066157,0,3131,39843.988125,2009-01-30,23:42:54
37.499584,111.06639,0,3133,39843.9881365741,2009-01-30,23:42:55
37.499719,111.066632,0,3135,39843.9881481482,2009-01-30,23:42:56
37.499892,111.066879,0,3136,39843.9881597222,2009-01-30,23:42:57
37.49998,111.067144,0,3138,39843.9881712963,2009-01-30,23:42:58
37.500077,111.067411,0,3140,39843.9881828704,2009-01-30,23:42:59
37.500175,111.067679,0,3142,39843.9881944444,2009-01-30,23:43:00
37.500396,111.067944,0,3144,39843.9882060185,2009-01-30,23:43:01
37.500104,111.068259,0,3145,39843.9882175926,2009-01-30,23:43:02
37.499875,111.068567,0,3147,39843.9882291667,2009-01-30,23:43:03
37.499723,111.068872,0,3150,39843.9882407407,2009-01-30,23:43:04
37.49979,111.069174,0,3150,39843.9882523148,2009-01-30,23:43:05
37.499892,111.069475,0,3150,39843.9882638889,2009-01-30,23:43:06
37.499939,111.069758,0,3154,39843.988275463,2009-01-30,23:43:07
37.499978,111.070044,0,3157,39843.988287037,2009-01-30,23:43:08
37.500115,111.070328,0,3159,39843.9882986111,2009-01-30,23:43:09
37.500221,111.070612,0,3161,39843.9883101852,2009-01-30,23:43:10
37.500291,111.0709,0,3164,39843.9883217593,2009-01-30,23:43:11
37.500345,111.071187,0,3167,39843.9883333333,2009-01-30,23:43:12
37.500386,111.071477,0,3170,39843.9883449074,2009-01-30,23:43:13
37.500415,111.071766,0,3173,39843.9883564815,2009-01-30,23:43:14
37.500437,111.072056,0,3177,39843.9883680556,2009-01-30,23:43:15
37.500444,111.072349,0,3180,39843.9883796296,2009-01-30,23:43:16
37.500448,111.072642,0,3184,39843.9883912037,2009-01-30,23:43:17
37.500441,111.072937,0,3187,39843.9884027778,2009-01-30,23:43:18
37.500445,111.07323,0,3191,39843.9884143519,2009-01-30,23:43:19
37.500442,111.073526,0,3194,39843.9884259259,2009-01-30,23:43:20
37.500289,111.07386,0,3194,39843.9884375,2009-01-30,23:43:21
37.500227,111.074167,0,3194,39843.9884490741,2009-01-30,23:43:22
37.500148,111.074478,0,3193,39843.9884606482,2009-01-30,23:43:23
37.500114,111.074773,0,3192,39843.9884722222,2009-01-30,23:43:24
37.500095,111.075057,0,3192,39843.9884837963,2009-01-30,23:43:25
37.500092,111.075335,0,3192,39843.9884953704,2009-01-30,23:43:26
37.500088,111.075607,0,3191,39843.9885069444,2009-01-30,23:43:27
37.500187,111.07585,0,3194,39843.9885185185,2009-01-30,23:43:28
37.500176,111.076124,0,3194,39843.9885300926,2009-01-30,23:43:29
37.500278,111.076368,0,3198,39843.9885416667,2009-01-30,23:43:30
37.500295,111.076627,0,3197,39843.9885532407,2009-01-30,23:43:31
37.500395,111.076859,0,3201,39843.9885648148,2009-01-30,23:43:32
37.500498,111.077091,0,3205,39843.9885763889,2009-01-30,23:43:33
37.500607,111.077316,0,3209,39843.988587963,2009-01-30,23:43:34
37.500732,111.07754,0,3213,39843.988599537,2009-01-30,23:43:35
37.500859,111.077761,0,3217,39843.9886111111,2009-01-30,23:43:36
37.500982,111.077981,0,3220,39843.9886226852,2009-01-30,23:43:37
37.501017,111.07821,0,3221,39843.9886342593,2009-01-30,23:43:38
37.501063,111.078431,0,3222,39843.9886458333,2009-01-30,23:43:39
37.501139,111.07864,0,3224,39843.9886574074,2009-01-30,23:43:40
37.501221,111.078838,0,3227,39843.9886689815,2009-01-30,23:43:41
37.501302,111.079034,0,3229,39843.9886805556,2009-01-30,23:43:42
37.501388,111.079227,0,3231,39843.9886921296,2009-01-30,23:43:43
37.501479,111.07942,0,3234,39843.9887037037,2009-01-30,23:43:44
37.501568,111.079617,0,3237,39843.9887152778,2009-01-30,23:43:45
37.501655,111.079817,0,3241,39843.9887268519,2009-01-30,23:43:46
37.501736,111.08,0,3244,39843.9887384259,2009-01-30,23:43:47
37.501829,111.080179,0,3247,39843.98875,2009-01-30,23:43:48
37.501921,111.080367,0,3251,39843.9887615741,2009-01-30,23:43:49
37.501991,111.080553,0,3255,39843.9887731481,2009-01-30,23:43:50
37.502061,111.080745,0,3258,39843.9887847222,2009-01-30,23:43:51
37.502129,111.080939,0,3262,39843.9887962963,2009-01-30,23:43:52
37.502178,111.08114,0,3265,39843.9888078704,2009-01-30,23:43:53
37.502219,111.08134,0,3269,39843.9888194444,2009-01-30,23:43:54
37.502257,111.081541,0,3271,39843.9888310185,2009-01-30,23:43:55
37.502294,111.081738,0,3274,39843.9888425926,2009-01-30,23:43:56
37.502341,111.081938,0,3272,39843.9888541667,2009-01-30,23:43:57
37.502314,111.082125,0,3275,39843.9888657407,2009-01-30,23:43:58
37.502262,111.082319,0,3277,39843.9888773148,2009-01-30,23:43:59
37.502199,111.082509,0,3279,39843.9888888889,2009-01-30,23:44:00
37.502177,111.082687,0,3284,39843.988900463,2009-01-30,23:44:01
37.502125,111.082879,0,3289,39843.988912037,2009-01-30,23:44:02
37.502043,111.083086,0,3284,39843.9889236111,2009-01-30,23:44:03
37.501989,111.083289,0,3285,39843.9889351852,2009-01-30,23:44:04
37.501942,111.083488,0,3287,39843.9889467593,2009-01-30,23:44:05
37.501898,111.083689,0,3289,39843.9889583333,2009-01-30,23:44:06
37.501881,111.083889,0,3292,39843.9889699074,2009-01-30,23:44:07
37.501867,111.084089,0,3294,39843.9889814815,2009-01-30,23:44:08
37.501866,111.084289,0,3297,39843.9889930556,2009-01-30,23:44:09
37.501878,111.08449,0,3299,39843.9890046296,2009-01-30,23:44:10
37.501889,111.08469,0,3301,39843.9890162037,2009-01-30,23:44:11
37.501888,111.084891,0,3304,39843.9890277778,2009-01-30,23:44:12
37.501888,111.085089,0,3306,39843.9890393519,2009-01-30,23:44:13
37.501883,111.085286,0,3309,39843.9890509259,2009-01-30,23:44:14
37.50188,111.085481,0,3311,39843.9890625,2009-01-30,23:44:15
37.501954,111.085658,0,3315,39843.9890740741,2009-01-30,23:44:16
37.501992,111.085846,0,3317,39843.9890856481,2009-01-30,23:44:17
37.502017,111.086037,0,3320,39843.9890972222,2009-01-30,23:44:18
37.502032,111.086237,0,3322,39843.9891087963,2009-01-30,23:44:19
37.502043,111.086439,0,3324,39843.9891203704,2009-01-30,23:44:20
37.502045,111.086644,0,3327,39843.9891319444,2009-01-30,23:44:21
37.50205,111.086847,0,3329,39843.9891435185,2009-01-30,23:44:22
37.502056,111.087052,0,3331,39843.9891550926,2009-01-30,23:44:23
37.502065,111.087251,0,3334,39843.9891666667,2009-01-30,23:44:24
37.502075,111.087446,0,3336,39843.9891782407,2009-01-30,23:44:25
37.502081,111.087634,0,3339,39843.9891898148,2009-01-30,23:44:26
37.502074,111.087807,0,3342,39843.9892013889,2009-01-30,23:44:27
37.50206,111.087978,0,3345,39843.989212963,2009-01-30,23:44:28
37.502052,111.088126,0,3348,39843.989224537,2009-01-30,23:44:29
37.502044,111.08826,0,3351,39843.9892361111,2009-01-30,23:44:30
37.502002,111.088401,0,3354,39843.9892476852,2009-01-30,23:44:31
37.501966,111.088513,0,3356,39843.9892592593,2009-01-30,23:44:32
37.501936,111.088604,0,3359,39843.9892708333,2009-01-30,23:44:33
37.501888,111.0887,0,3360,39843.9892824074,2009-01-30,23:44:34
37.501838,111.088796,0,3363,39843.9892939815,2009-01-30,23:44:35
37.501791,111.088884,0,3366,39843.9893055556,2009-01-30,23:44:36
37.501749,111.088963,0,3369,39843.9893171296,2009-01-30,23:44:37
37.501707,111.089033,0,3372,39843.9893287037,2009-01-30,23:44:38
37.501648,111.089099,0,3372,39843.9893402778,2009-01-30,23:44:39
37.501607,111.089162,0,3375,39843.9893518519,2009-01-30,23:44:40
37.501566,111.089218,0,3379,39843.9893634259,2009-01-30,23:44:41
37.501522,111.089276,0,3383,39843.989375,2009-01-30,23:44:42
37.501479,111.089332,0,3388,39843.9893865741,2009-01-30,23:44:43
37.501436,111.089392,0,3392,39843.9893981481,2009-01-30,23:44:44
37.501394,111.089451,0,3391,39843.9894097222,2009-01-30,23:44:45
37.501351,111.089513,0,3394,39843.9894212963,2009-01-30,23:44:46
37.501309,111.089576,0,3398,39843.9894328704,2009-01-30,23:44:47
37.501267,111.089627,0,3397,39843.9894444444,2009-01-30,23:44:48
37.501219,111.089686,0,3401,39843.9894560185,2009-01-30,23:44:49
37.501172,111.089742,0,3405,39843.9894675926,2009-01-30,23:44:50
37.501125,111.089794,0,3406,39843.9894791667,2009-01-30,23:44:51
37.501082,111.089847,0,3410,39843.9894907407,2009-01-30,23:44:52
37.501039,111.0899,0,3415,39843.9895023148,2009-01-30,23:44:53
37.501,111.089941,0,3415,39843.9895138889,2009-01-30,23:44:54
37.500966,111.089987,0,3419,39843.989525463,2009-01-30,23:44:55
37.500931,111.09003,0,3424,39843.989537037,2009-01-30,23:44:56
37.500871,111.090098,0,3428,39843.9895601852,2009-01-30,23:44:58
37.500813,111.09017,0,3437,39843.9895833333,2009-01-30,23:45:00
37.500759,111.090229,0,3447,39843.9896064815,2009-01-30,23:45:02
37.500706,111.090282,0,3443,39843.9896296296,2009-01-30,23:45:04
37.500654,111.090337,0,3442,39843.9896527778,2009-01-30,23:45:06
37.500619,111.090379,0,3448,39843.9896759259,2009-01-30,23:45:08
37.50058,111.090407,0,3445,39843.9897106481,2009-01-30,23:45:11
37.500536,111.090395,0,3441,39843.9897453704,2009-01-30,23:45:14
37.499878,111.090359,0,3379,39843.9901273148,2009-01-30,23:45:47
37.499816,111.090486,0,3375,39843.9901388889,2009-01-30,23:45:48
37.499767,111.090584,0,3372,39843.990150463,2009-01-30,23:45:49
37.499724,111.090687,0,3368,39843.990162037,2009-01-30,23:45:50
37.499679,111.090797,0,3365,39843.9901736111,2009-01-30,23:45:51
37.499637,111.090903,0,3363,39843.9901851852,2009-01-30,23:45:52
37.499598,111.091009,0,3360,39843.9901967593,2009-01-30,23:45:53
37.499594,111.091213,0,3345,39843.9902083333,2009-01-30,23:45:54
37.499585,111.091428,0,3333,39843.9902199074,2009-01-30,23:45:55
37.499583,111.091662,0,3318,39843.9902314815,2009-01-30,23:45:56
37.499574,111.091861,0,3306,39843.9902430556,2009-01-30,23:45:57
37.499578,111.092045,0,3296,39843.9902546296,2009-01-30,23:45:58
37.499588,111.092201,0,3288,39843.9902662037,2009-01-30,23:45:59
37.499592,111.092341,0,3287,39843.9902777778,2009-01-30,23:46:00
37.499609,111.092482,0,3286,39843.9902893519,2009-01-30,23:46:01
37.499622,111.092637,0,3285,39843.9903009259,2009-01-30,23:46:02
37.499639,111.092794,0,3285,39843.9903125,2009-01-30,23:46:03
37.499651,111.092971,0,3285,39843.9903240741,2009-01-30,23:46:04
37.499664,111.093164,0,3287,39843.9903356481,2009-01-30,23:46:05
37.499677,111.093365,0,3290,39843.9903472222,2009-01-30,23:46:06
37.499694,111.093572,0,3292,39843.9903587963,2009-01-30,23:46:07
37.499716,111.093788,0,3296,39843.9903703704,2009-01-30,23:46:08
37.499751,111.094029,0,3294,39843.9903819444,2009-01-30,23:46:09
37.499782,111.094256,0,3294,39843.9903935185,2009-01-30,23:46:10
37.499808,111.094478,0,3296,39843.9904050926,2009-01-30,23:46:11
37.499862,111.094705,0,3301,39843.9904166667,2009-01-30,23:46:12
37.499939,111.094941,0,3305,39843.9904282407,2009-01-30,23:46:13
37.500031,111.095186,0,3309,39843.9904398148,2009-01-30,23:46:14
37.500139,111.095432,0,3312,39843.9904513889,2009-01-30,23:46:15
37.500239,111.095683,0,3315,39843.990462963,2009-01-30,23:46:16
37.500337,111.095934,0,3319,39843.990474537,2009-01-30,23:46:17
37.500426,111.096184,0,3323,39843.9904861111,2009-01-30,23:46:18
37.50052,111.096435,0,3327,39843.9904976852,2009-01-30,23:46:19
37.500609,111.09669,0,3331,39843.9905092593,2009-01-30,23:46:20
37.500702,111.096948,0,3336,39843.9905208333,2009-01-30,23:46:21
37.500802,111.097207,0,3341,39843.9905324074,2009-01-30,23:46:22
37.50091,111.097454,0,3345,39843.9905439815,2009-01-30,23:46:23
37.50103,111.097705,0,3348,39843.9905555556,2009-01-30,23:46:24
37.501148,111.097959,0,3352,39843.9905671296,2009-01-30,23:46:25
37.501262,111.098211,0,3355,39843.9905787037,2009-01-30,23:46:26
37.501381,111.098463,0,3358,39843.9905902778,2009-01-30,23:46:27
37.501499,111.098719,0,3360,39843.9906018519,2009-01-30,23:46:28
37.501612,111.098975,0,3362,39843.9906134259,2009-01-30,23:46:29
37.501724,111.099228,0,3365,39843.990625,2009-01-30,23:46:30
37.501842,111.099475,0,3367,39843.9906365741,2009-01-30,23:46:31
37.501955,111.099721,0,3370,39843.9906481481,2009-01-30,23:46:32
37.502067,111.099968,0,3373,39843.9906597222,2009-01-30,23:46:33
37.502177,111.100212,0,3376,39843.9906712963,2009-01-30,23:46:34
37.502287,111.100453,0,3379,39843.9906828704,2009-01-30,23:46:35
37.502409,111.100695,0,3382,39843.9906944444,2009-01-30,23:46:36
37.502521,111.100937,0,3384,39843.9907060185,2009-01-30,23:46:37
37.502638,111.101181,0,3387,39843.9907175926,2009-01-30,23:46:38
37.502758,111.101422,0,3389,39843.9907291667,2009-01-30,23:46:39
37.502875,111.101663,0,3391,39843.9907407407,2009-01-30,23:46:40
37.502995,111.1019,0,3393,39843.9907523148,2009-01-30,23:46:41
37.503117,111.102129,0,3395,39843.9907638889,2009-01-30,23:46:42
37.503238,111.102361,0,3397,39843.990775463,2009-01-30,23:46:43
37.503359,111.102595,0,3399,39843.990787037,2009-01-30,23:46:44
37.503477,111.102828,0,3401,39843.9907986111,2009-01-30,23:46:45
37.503595,111.103062,0,3404,39843.9908101852,2009-01-30,23:46:46
37.503709,111.103294,0,3407,39843.9908217593,2009-01-30,23:46:47
37.503822,111.103522,0,3410,39843.9908333333,2009-01-30,23:46:48
37.503936,111.103749,0,3413,39843.9908449074,2009-01-30,23:46:49
37.504044,111.103976,0,3416,39843.9908564815,2009-01-30,23:46:50
37.504155,111.1042,0,3420,39843.9908680556,2009-01-30,23:46:51
37.504266,111.104421,0,3424,39843.9908796296,2009-01-30,23:46:52
37.504378,111.104642,0,3428,39843.9908912037,2009-01-30,23:46:53
37.50449,111.104862,0,3432,39843.9909027778,2009-01-30,23:46:54
37.5046,111.10508,0,3436,39843.9909143519,2009-01-30,23:46:55
37.504712,111.105305,0,3440,39843.9909259259,2009-01-30,23:46:56
37.504829,111.105533,0,3443,39843.9909375,2009-01-30,23:46:57
37.50495,111.105767,0,3447,39843.9909490741,2009-01-30,23:46:58
37.505069,111.106001,0,3451,39843.9909606481,2009-01-30,23:46:59
37.50519,111.106235,0,3455,39843.9909722222,2009-01-30,23:47:00
37.505311,111.106464,0,3458,39843.9909837963,2009-01-30,23:47:01
37.505433,111.106684,0,3462,39843.9909953704,2009-01-30,23:47:02
37.505564,111.106902,0,3466,39843.9910069444,2009-01-30,23:47:03
37.505703,111.10712,0,3469,39843.9910185185,2009-01-30,23:47:04
37.505832,111.107335,0,3472,39843.9910300926,2009-01-30,23:47:05
37.505959,111.107548,0,3476,39843.9910416667,2009-01-30,23:47:06
37.506085,111.10776,0,3480,39843.9910532407,2009-01-30,23:47:07
37.506209,111.107972,0,3483,39843.9910648148,2009-01-30,23:47:08
37.50632,111.108181,0,3487,39843.9910763889,2009-01-30,23:47:09
37.506422,111.108386,0,3492,39843.991087963,2009-01-30,23:47:10
37.506521,111.108593,0,3498,39843.991099537,2009-01-30,23:47:11
37.506605,111.108795,0,3503,39843.9911111111,2009-01-30,23:47:12
37.506686,111.108995,0,3509,39843.9911226852,2009-01-30,23:47:13
37.506779,111.109197,0,3515,39843.9911342593,2009-01-30,23:47:14
37.506871,111.109396,0,3521,39843.9911458333,2009-01-30,23:47:15
37.50695,111.10959,0,3528,39843.9911574074,2009-01-30,23:47:16
37.507036,111.109779,0,3536,39843.9911689815,2009-01-30,23:47:17
37.507125,111.109969,0,3543,39843.9911805556,2009-01-30,23:47:18
37.507209,111.110156,0,3551,39843.9911921296,2009-01-30,23:47:19
37.507304,111.110334,0,3559,39843.9912037037,2009-01-30,23:47:20
37.507406,111.110495,0,3567,39843.9912152778,2009-01-30,23:47:21
37.507514,111.110655,0,3576,39843.9912268519,2009-01-30,23:47:22
37.507618,111.110815,0,3584,39843.9912384259,2009-01-30,23:47:23
37.50772,111.110974,0,3592,39843.99125,2009-01-30,23:47:24
37.507824,111.111123,0,3600,39843.9912615741,2009-01-30,23:47:25
37.507923,111.111278,0,3609,39843.9912731481,2009-01-30,23:47:26
37.508005,111.111433,0,3618,39843.9912847222,2009-01-30,23:47:27
37.508093,111.111576,0,3626,39843.9912962963,2009-01-30,23:47:28
37.50818,111.111717,0,3634,39843.9913078704,2009-01-30,23:47:29
37.508266,111.111857,0,3644,39843.9913194444,2009-01-30,23:47:30
37.508361,111.111984,0,3651,39843.9913310185,2009-01-30,23:47:31
37.508465,111.112108,0,3659,39843.9913425926,2009-01-30,23:47:32
37.508579,111.11222,0,3664,39843.9913541667,2009-01-30,23:47:33
37.508703,111.112323,0,3667,39843.9913657407,2009-01-30,23:47:34
37.508869,111.112535,0,3601,39843.9913773148,2009-01-30,23:47:35
37.50896,111.112644,0,3601,39843.9913888889,2009-01-30,23:47:36
37.509017,111.112742,0,3605,39843.991400463,2009-01-30,23:47:37
37.509081,111.112845,0,3606,39843.991412037,2009-01-30,23:47:38
37.509116,111.112937,0,3608,39843.9914236111,2009-01-30,23:47:39
37.509157,111.113025,0,3611,39843.9914351852,2009-01-30,23:47:40
37.509193,111.113111,0,3614,39843.9914467593,2009-01-30,23:47:41
37.509225,111.113196,0,3618,39843.9914583333,2009-01-30,23:47:42
37.50925,111.113252,0,3624,39843.9914699074,2009-01-30,23:47:43
37.509264,111.113315,0,3630,39843.9914814815,2009-01-30,23:47:44
37.509267,111.113375,0,3637,39843.9914930556,2009-01-30,23:47:45
37.509271,111.113454,0,3652,39843.9915162037,2009-01-30,23:47:47
37.509314,111.113508,0,3671,39843.9915393519,2009-01-30,23:47:49
37.509357,111.113495,0,3678,39843.9915740741,2009-01-30,23:47:52
37.509418,111.113456,0,3688,39843.9915972222,2009-01-30,23:47:54
37.509381,111.113426,0,3697,39843.9916203704,2009-01-30,23:47:56
37.509363,111.113392,0,3711,39843.9916550926,2009-01-30,23:47:59
37.509432,111.113323,0,3721,39843.9916666667,2009-01-30,23:48:00
37.509448,111.113269,0,3732,39843.9916898148,2009-01-30,23:48:02
37.509492,111.113273,0,3697,39843.991712963,2009-01-30,23:48:04
37.509525,111.11328,0,3679,39843.991724537,2009-01-30,23:48:05
37.509556,111.113282,0,3664,39843.9917361111,2009-01-30,23:48:06
37.509588,111.113306,0,3645,39843.9917592593,2009-01-30,23:48:08
37.509676,111.11327,0,3605,39843.9917824074,2009-01-30,23:48:10
37.509709,111.113294,0,3587,39843.9918055556,2009-01-30,23:48:12
37.509696,111.113345,0,3573,39843.9918287037,2009-01-30,23:48:14
37.50976,111.113363,0,3568,39843.9918634259,2009-01-30,23:48:17
37.509823,111.113406,0,3554,39843.9918865741,2009-01-30,23:48:19
37.509881,111.11347,0,3552,39843.9919097222,2009-01-30,23:48:21
37.509913,111.113512,0,3552,39843.9919212963,2009-01-30,23:48:22
37.509955,111.113545,0,3551,39843.9919328704,2009-01-30,23:48:23
37.509984,111.113595,0,3555,39843.9919444444,2009-01-30,23:48:24
37.51001,111.11364,0,3559,39843.9919560185,2009-01-30,23:48:25
37.510053,111.113676,0,3563,39843.9919675926,2009-01-30,23:48:26
37.510125,111.11369,0,3563,39843.9919791667,2009-01-30,23:48:27
37.510207,111.113706,0,3563,39843.9919907407,2009-01-30,23:48:28
37.510314,111.113719,0,3562,39843.9920023148,2009-01-30,23:48:29
37.510432,111.113731,0,3562,39843.9920138889,2009-01-30,23:48:30
37.510511,111.113743,0,3561,39843.992025463,2009-01-30,23:48:31
37.510595,111.113756,0,3559,39843.992037037,2009-01-30,23:48:32
37.510733,111.11377,0,3557,39843.9920486111,2009-01-30,23:48:33
37.510886,111.113851,0,3522,39843.9920601852,2009-01-30,23:48:34
37.511018,111.113869,0,3520,39843.9920717593,2009-01-30,23:48:35
37.511172,111.113884,0,3517,39843.9920833333,2009-01-30,23:48:36
37.511309,111.113908,0,3515,39843.9920949074,2009-01-30,23:48:37
37.511443,111.113937,0,3513,39843.9921064815,2009-01-30,23:48:38
37.511579,111.113976,0,3510,39843.9921180556,2009-01-30,23:48:39
37.511709,111.114021,0,3507,39843.9921296296,2009-01-30,23:48:40
37.511834,111.114074,0,3506,39843.9921412037,2009-01-30,23:48:41
37.511968,111.11419,0,3472,39843.9921527778,2009-01-30,23:48:42
37.512083,111.11425,0,3471,39843.9921643519,2009-01-30,23:48:43
37.512195,111.114313,0,3471,39843.9921759259,2009-01-30,23:48:44
37.51232,111.114378,0,3470,39843.9921875,2009-01-30,23:48:45
37.512453,111.114492,0,3444,39843.9921990741,2009-01-30,23:48:46
37.512577,111.114614,0,3417,39843.9922106481,2009-01-30,23:48:47
37.512697,111.11473,0,3396,39843.9922222222,2009-01-30,23:48:48
37.512819,111.114841,0,3380,39843.9922337963,2009-01-30,23:48:49
37.512949,111.114952,0,3366,39843.9922453704,2009-01-30,23:48:50
37.513077,111.115062,0,3354,39843.9922569444,2009-01-30,23:48:51
37.51322,111.115178,0,3342,39843.9922685185,2009-01-30,23:48:52
37.513361,111.115293,0,3331,39843.9922800926,2009-01-30,23:48:53
37.513502,111.115407,0,3322,39843.9922916667,2009-01-30,23:48:54
37.513663,111.115517,0,3314,39843.9923032407,2009-01-30,23:48:55
37.513804,111.115615,0,3313,39843.9923148148,2009-01-30,23:48:56
37.513954,111.115715,0,3312,39843.9923263889,2009-01-30,23:48:57
37.51411,111.11583,0,3304,39843.992337963,2009-01-30,23:48:58
37.514255,111.115932,0,3303,39843.992349537,2009-01-30,23:48:59
37.514398,111.116036,0,3302,39843.9923611111,2009-01-30,23:49:00
37.514549,111.116157,0,3294,39843.9923726852,2009-01-30,23:49:01
37.514713,111.116257,0,3293,39843.9923842593,2009-01-30,23:49:02
37.514868,111.116358,0,3293,39843.9923958333,2009-01-30,23:49:03
37.515029,111.116473,0,3285,39843.9924074074,2009-01-30,23:49:04
37.515194,111.116571,0,3285,39843.9924189815,2009-01-30,23:49:05
37.515354,111.11667,0,3285,39843.9924305556,2009-01-30,23:49:06
37.515513,111.116782,0,3279,39843.9924421296,2009-01-30,23:49:07
37.515674,111.116876,0,3280,39843.9924537037,2009-01-30,23:49:08
37.515833,111.116968,0,3281,39843.9924652778,2009-01-30,23:49:09
37.515992,111.117081,0,3273,39843.9924768518,2009-01-30,23:49:10
37.516144,111.117167,0,3275,39843.9924884259,2009-01-30,23:49:11
37.516301,111.117248,0,3277,39843.9925,2009-01-30,23:49:12
37.51646,111.117349,0,3270,39843.9925115741,2009-01-30,23:49:13
37.516627,111.11742,0,3272,39843.9925231481,2009-01-30,23:49:14
37.516794,111.117492,0,3274,39843.9925347222,2009-01-30,23:49:15
37.51696,111.117588,0,3266,39843.9925462963,2009-01-30,23:49:16
37.517125,111.117657,0,3268,39843.9925578704,2009-01-30,23:49:17
37.517294,111.117727,0,3270,39843.9925694444,2009-01-30,23:49:18
37.517467,111.117821,0,3262,39843.9925810185,2009-01-30,23:49:19
37.517642,111.117885,0,3264,39843.9925925926,2009-01-30,23:49:20
37.51781,111.11795,0,3266,39843.9926041667,2009-01-30,23:49:21
37.517981,111.11803,0,3261,39843.9926157407,2009-01-30,23:49:22
37.518157,111.118092,0,3263,39843.9926273148,2009-01-30,23:49:23
37.518333,111.118156,0,3265,39843.9926388889,2009-01-30,23:49:24
37.518513,111.118242,0,3259,39843.992650463,2009-01-30,23:49:25
37.518692,111.118307,0,3261,39843.992662037,2009-01-30,23:49:26
37.518869,111.118375,0,3263,39843.9926736111,2009-01-30,23:49:27
37.519055,111.118466,0,3257,39843.9926851852,2009-01-30,23:49:28
37.519241,111.118533,0,3259,39843.9926967593,2009-01-30,23:49:29
37.519421,111.118601,0,3262,39843.9927083333,2009-01-30,23:49:30
37.519603,111.118669,0,3265,39843.9927199074,2009-01-30,23:49:31
37.519785,111.118742,0,3268,39843.9927314815,2009-01-30,23:49:32
37.519962,111.118818,0,3271,39843.9927430556,2009-01-30,23:49:33
37.520135,111.118897,0,3274,39843.9927546296,2009-01-30,23:49:34
37.520298,111.118978,0,3277,39843.9927662037,2009-01-30,23:49:35
37.520452,111.119086,0,3270,39843.9927777778,2009-01-30,23:49:36
37.5206,111.119167,0,3273,39843.9927893518,2009-01-30,23:49:37
37.520732,111.11925,0,3276,39843.9928009259,2009-01-30,23:49:38
37.520851,111.119336,0,3279,39843.9928125,2009-01-30,23:49:39
37.520971,111.119431,0,3275,39843.9928240741,2009-01-30,23:49:40
37.521095,111.119509,0,3278,39843.9928356481,2009-01-30,23:49:41
37.521217,111.119585,0,3281,39843.9928472222,2009-01-30,23:49:42
37.521339,111.119659,0,3283,39843.9928587963,2009-01-30,23:49:43
37.521466,111.119757,0,3275,39843.9928703704,2009-01-30,23:49:44
37.521586,111.119828,0,3276,39843.9928819444,2009-01-30,23:49:45
37.521695,111.119899,0,3276,39843.9928935185,2009-01-30,23:49:46
37.521802,111.119994,0,3267,39843.9929050926,2009-01-30,23:49:47
37.521902,111.120065,0,3267,39843.9929166667,2009-01-30,23:49:48
37.521995,111.120135,0,3268,39843.9929282407,2009-01-30,23:49:49
37.52208,111.120224,0,3262,39843.9929398148,2009-01-30,23:49:50
37.522152,111.120298,0,3263,39843.9929513889,2009-01-30,23:49:51
37.522214,111.120369,0,3264,39843.992962963,2009-01-30,23:49:52
37.522272,111.120455,0,3257,39843.992974537,2009-01-30,23:49:53
37.522327,111.120521,0,3257,39843.9929861111,2009-01-30,23:49:54
37.522393,111.120579,0,3255,39843.9929976852,2009-01-30,23:49:55
37.522462,111.120655,0,3246,39843.9930092593,2009-01-30,23:49:56
37.522527,111.120712,0,3245,39843.9930208333,2009-01-30,23:49:57
37.522594,111.120769,0,3243,39843.9930324074,2009-01-30,23:49:58
37.522653,111.120818,0,3243,39843.9930439815,2009-01-30,23:49:59
37.522705,111.120872,0,3245,39843.9930555556,2009-01-30,23:50:00
37.52275,111.120926,0,3247,39843.9930671296,2009-01-30,23:50:01
37.52279,111.12098,0,3249,39843.9930787037,2009-01-30,23:50:02
37.522833,111.121038,0,3251,39843.9930902778,2009-01-30,23:50:03
37.522871,111.121103,0,3253,39843.9931018518,2009-01-30,23:50:04
37.522907,111.12117,0,3254,39843.9931134259,2009-01-30,23:50:05
37.522926,111.121243,0,3256,39843.993125,2009-01-30,23:50:06
37.522956,111.121332,0,3251,39843.9931481481,2009-01-30,23:50:08
37.522935,111.121392,0,3250,39843.9931597222,2009-01-30,23:50:09
37.522905,111.121447,0,3250,39843.9931712963,2009-01-30,23:50:10
37.522819,111.12151,0,3250,39843.9931828704,2009-01-30,23:50:11
37.522753,111.121597,0,3243,39843.9931944444,2009-01-30,23:50:12
37.522681,111.121703,0,3234,39843.9932060185,2009-01-30,23:50:13
37.522611,111.121811,0,3226,39843.9932175926,2009-01-30,23:50:14
37.522534,111.121918,0,3218,39843.9932291667,2009-01-30,23:50:15
37.522511,111.122048,0,3213,39843.9932407407,2009-01-30,23:50:16
37.522507,111.1222,0,3208,39843.9932523148,2009-01-30,23:50:17
37.522562,111.122411,0,3200,39843.9932638889,2009-01-30,23:50:18
37.5226,111.122606,0,3193,39843.993275463,2009-01-30,23:50:19
37.522599,111.122827,0,3187,39843.993287037,2009-01-30,23:50:20
37.52259,111.123041,0,3183,39843.9932986111,2009-01-30,23:50:21
37.52258,111.12325,0,3179,39843.9933101852,2009-01-30,23:50:22
37.522584,111.123434,0,3173,39843.9933217593,2009-01-30,23:50:23
37.522592,111.123611,0,3168,39843.9933333333,2009-01-30,23:50:24
37.522586,111.123768,0,3162,39843.9933449074,2009-01-30,23:50:25
37.522586,111.12393,0,3155,39843.9933564815,2009-01-30,23:50:26
37.522591,111.124089,0,3149,39843.9933680556,2009-01-30,23:50:27
37.522599,111.124248,0,3143,39843.9933796296,2009-01-30,23:50:28
37.522603,111.124406,0,3136,39843.9933912037,2009-01-30,23:50:29
37.522603,111.124563,0,3130,39843.9934027778,2009-01-30,23:50:30
37.522605,111.124715,0,3125,39843.9934143518,2009-01-30,23:50:31
37.522603,111.124866,0,3120,39843.9934259259,2009-01-30,23:50:32
37.52262,111.125015,0,3115,39843.9934375,2009-01-30,23:50:33
37.522631,111.125159,0,3112,39843.9934490741,2009-01-30,23:50:34
37.52265,111.125293,0,3106,39843.9934606481,2009-01-30,23:50:35
37.522667,111.125415,0,3100,39843.9934722222,2009-01-30,23:50:36
37.522696,111.125525,0,3093,39843.9934837963,2009-01-30,23:50:37
37.522717,111.125633,0,3086,39843.9934953704,2009-01-30,23:50:38
37.52273,111.125745,0,3081,39843.9935069444,2009-01-30,23:50:39
37.522743,111.125856,0,3075,39843.9935185185,2009-01-30,23:50:40
37.522751,111.125962,0,3069,39843.9935300926,2009-01-30,23:50:41
37.522748,111.126071,0,3062,39843.9935416667,2009-01-30,23:50:42
37.522739,111.126183,0,3056,39843.9935532407,2009-01-30,23:50:43
37.522722,111.126277,0,3049,39843.9935648148,2009-01-30,23:50:44
37.522704,111.12637,0,3044,39843.9935763889,2009-01-30,23:50:45
37.522687,111.126479,0,3044,39843.993587963,2009-01-30,23:50:46
37.522675,111.126624,0,3036,39843.993599537,2009-01-30,23:50:47
37.522666,111.126747,0,3026,39843.9936111111,2009-01-30,23:50:48
37.522648,111.126857,0,3019,39843.9936226852,2009-01-30,23:50:49
37.522628,111.126965,0,3016,39843.9936342593,2009-01-30,23:50:50
37.522613,111.127069,0,3011,39843.9936458333,2009-01-30,23:50:51
37.522592,111.127185,0,3012,39843.9936574074,2009-01-30,23:50:52
37.522571,111.127298,0,3013,39843.9936689815,2009-01-30,23:50:53
37.522552,111.127405,0,3013,39843.9936805556,2009-01-30,23:50:54
37.522535,111.127504,0,3015,39843.9936921296,2009-01-30,23:50:55
37.522516,111.127599,0,3017,39843.9937037037,2009-01-30,23:50:56
37.522495,111.127694,0,3018,39843.9937152778,2009-01-30,23:50:57
37.522472,111.127789,0,3020,39843.9937268518,2009-01-30,23:50:58
37.522436,111.127881,0,3021,39843.9937384259,2009-01-30,23:50:59
37.522398,111.127967,0,3022,39843.99375,2009-01-30,23:51:00
37.522338,111.12802,0,3019,39843.9937615741,2009-01-30,23:51:01
37.52228,111.128044,0,3012,39843.9937731481,2009-01-30,23:51:02
37.522231,111.128023,0,2999,39843.9937847222,2009-01-30,23:51:03
37.522155,111.128017,0,2996,39843.9937962963,2009-01-30,23:51:04
37.522073,111.127947,0,2983,39843.9938078704,2009-01-30,23:51:05
37.521965,111.127934,0,2984,39843.9938194444,2009-01-30,23:51:06
37.521863,111.127919,0,2985,39843.9938310185,2009-01-30,23:51:07
37.521787,111.127851,0,2976,39843.9938425926,2009-01-30,23:51:08
37.521693,111.12784,0,2978,39843.9938541667,2009-01-30,23:51:09
37.521608,111.127825,0,2979,39843.9938657407,2009-01-30,23:51:10
37.521538,111.127758,0,2971,39843.9938773148,2009-01-30,23:51:11
37.521454,111.12775,0,2974,39843.9938888889,2009-01-30,23:51:12
37.521375,111.127743,0,2977,39843.993900463,2009-01-30,23:51:13
37.521306,111.127707,0,2976,39843.993912037,2009-01-30,23:51:14
37.521231,111.127715,0,2978,39843.9939236111,2009-01-30,23:51:15
37.521167,111.127734,0,2980,39843.9939351852,2009-01-30,23:51:16
37.521108,111.127757,0,2982,39843.9939467593,2009-01-30,23:51:17
37.521054,111.12776,0,2981,39843.9939583333,2009-01-30,23:51:18
37.521005,111.127783,0,2981,39843.9939699074,2009-01-30,23:51:19
37.520963,111.127824,0,2981,39843.9939814815,2009-01-30,23:51:20
37.520926,111.127896,0,2982,39843.9939930556,2009-01-30,23:51:21
37.520893,111.127979,0,2984,39843.9940046296,2009-01-30,23:51:22
37.520863,111.128076,0,2986,39843.9940162037,2009-01-30,23:51:23
37.520903,111.12828,0,2961,39843.9940393518,2009-01-30,23:51:25
37.520918,111.128429,0,2967,39843.9940509259,2009-01-30,23:51:26
37.520895,111.128563,0,2971,39843.9940625,2009-01-30,23:51:27
37.520914,111.128759,0,2940,39843.9940740741,2009-01-30,23:51:28
37.520919,111.128925,0,2926,39843.9940856481,2009-01-30,23:51:29
37.520923,111.129093,0,2910,39843.9940972222,2009-01-30,23:51:30
37.520924,111.129245,0,2901,39843.9941087963,2009-01-30,23:51:31
37.520898,111.12939,0,2892,39843.9941203704,2009-01-30,23:51:32
37.520886,111.129532,0,2886,39843.9941319444,2009-01-30,23:51:33
37.520877,111.129673,0,2879,39843.9941435185,2009-01-30,23:51:34
37.520865,111.129819,0,2872,39843.9941550926,2009-01-30,23:51:35
37.520873,111.130002,0,2888,39843.9941666667,2009-01-30,23:51:36
37.520861,111.130185,0,2900,39843.9941782407,2009-01-30,23:51:37
37.52085,111.130381,0,2918,39843.9941898148,2009-01-30,23:51:38
37.520828,111.130577,0,2934,39843.9942013889,2009-01-30,23:51:39
37.520826,111.130775,0,2950,39843.994212963,2009-01-30,23:51:40
37.520817,111.130939,0,2947,39843.994224537,2009-01-30,23:51:41
37.520818,111.131132,0,2958,39843.9942361111,2009-01-30,23:51:42
37.520814,111.131298,0,2958,39843.9942476852,2009-01-30,23:51:43
37.520812,111.13146,0,2958,39843.9942592593,2009-01-30,23:51:44
37.520816,111.131623,0,2958,39843.9942708333,2009-01-30,23:51:45
37.520816,111.131787,0,2958,39843.9942824074,2009-01-30,23:51:46
37.520813,111.131952,0,2960,39843.9942939815,2009-01-30,23:51:47
37.520822,111.132122,0,2960,39843.9943055556,2009-01-30,23:51:48
37.520833,111.132292,0,2962,39843.9943171296,2009-01-30,23:51:49
37.52085,111.132488,0,2975,39843.9943287037,2009-01-30,23:51:50
37.520877,111.132678,0,2989,39843.9943402778,2009-01-30,23:51:51
37.520902,111.132862,0,3000,39843.9943518518,2009-01-30,23:51:52
37.520916,111.133044,0,3011,39843.9943634259,2009-01-30,23:51:53
37.520933,111.133215,0,3018,39843.994375,2009-01-30,23:51:54
37.520939,111.133388,0,3024,39843.9943865741,2009-01-30,23:51:55
37.520943,111.133553,0,3028,39843.9943981481,2009-01-30,23:51:56
37.520949,111.133715,0,3031,39843.9944097222,2009-01-30,23:51:57
37.520966,111.133876,0,3035,39843.9944212963,2009-01-30,23:51:58
37.520979,111.134037,0,3038,39843.9944328704,2009-01-30,23:51:59
37.521,111.134199,0,3042,39843.9944444444,2009-01-30,23:52:00
37.521017,111.13436,0,3045,39843.9944560185,2009-01-30,23:52:01
37.521031,111.13452,0,3048,39843.9944675926,2009-01-30,23:52:02
37.521036,111.134682,0,3051,39843.9944791667,2009-01-30,23:52:03
37.521035,111.134845,0,3055,39843.9944907407,2009-01-30,23:52:04
37.521045,111.135004,0,3060,39843.9945023148,2009-01-30,23:52:05
37.521053,111.135158,0,3064,39843.9945138889,2009-01-30,23:52:06
37.521063,111.135304,0,3058,39843.994525463,2009-01-30,23:52:07
37.521078,111.135454,0,3061,39843.994537037,2009-01-30,23:52:08
37.521093,111.135599,0,3064,39843.9945486111,2009-01-30,23:52:09
37.521105,111.135743,0,3067,39843.9945601852,2009-01-30,23:52:10
37.521119,111.135881,0,3072,39843.9945717593,2009-01-30,23:52:11
37.521131,111.136012,0,3075,39843.9945833333,2009-01-30,23:52:12
37.521142,111.136143,0,3079,39843.9945949074,2009-01-30,23:52:13
37.521141,111.136271,0,3083,39843.9946064815,2009-01-30,23:52:14
37.521138,111.136394,0,3085,39843.9946180556,2009-01-30,23:52:15
37.521127,111.136515,0,3088,39843.9946296296,2009-01-30,23:52:16
37.521116,111.136635,0,3092,39843.9946412037,2009-01-30,23:52:17
37.521116,111.136754,0,3095,39843.9946527778,2009-01-30,23:52:18
37.521114,111.136875,0,3098,39843.9946643518,2009-01-30,23:52:19
37.521118,111.136995,0,3103,39843.9946759259,2009-01-30,23:52:20
37.521128,111.13711,0,3110,39843.9946875,2009-01-30,23:52:21
37.521136,111.13722,0,3114,39843.9946990741,2009-01-30,23:52:22
37.521142,111.137333,0,3119,39843.9947106481,2009-01-30,23:52:23
37.521147,111.137443,0,3123,39843.9947222222,2009-01-30,23:52:24
37.521152,111.137552,0,3127,39843.9947337963,2009-01-30,23:52:25
37.52116,111.137659,0,3131,39843.9947453704,2009-01-30,23:52:26
37.521175,111.137759,0,3136,39843.9947569444,2009-01-30,23:52:27
37.521192,111.137856,0,3140,39843.9947685185,2009-01-30,23:52:28
37.521205,111.137953,0,3143,39843.9947800926,2009-01-30,23:52:29
37.52122,111.138047,0,3147,39843.9947916667,2009-01-30,23:52:30
37.521236,111.138142,0,3150,39843.9948032407,2009-01-30,23:52:31
37.521243,111.138238,0,3153,39843.9948148148,2009-01-30,23:52:32
37.521246,111.138335,0,3156,39843.9948263889,2009-01-30,23:52:33
37.52125,111.138429,0,3160,39843.994837963,2009-01-30,23:52:34
37.521264,111.13851,0,3153,39843.994849537,2009-01-30,23:52:35
37.521273,111.138597,0,3155,39843.9948611111,2009-01-30,23:52:36
37.521273,111.138677,0,3161,39843.9948726852,2009-01-30,23:52:37
37.521285,111.13875,0,3166,39843.9948842593,2009-01-30,23:52:38
37.521296,111.138823,0,3172,39843.9948958333,2009-01-30,23:52:39
37.521327,111.138871,0,3176,39843.9949074074,2009-01-30,23:52:40
37.521361,111.138909,0,3179,39843.9949189815,2009-01-30,23:52:41
37.521397,111.138941,0,3182,39843.9949305556,2009-01-30,23:52:42
37.521471,111.138967,0,3186,39843.9949537037,2009-01-30,23:52:44
37.521545,111.138987,0,3196,39843.9949768518,2009-01-30,23:52:46
37.521591,111.139002,0,3204,39843.995,2009-01-30,23:52:48
37.521648,111.138929,0,3187,39843.9950231481,2009-01-30,23:52:50
37.521696,111.138939,0,3198,39843.9950694444,2009-01-30,23:52:54
37.521758,111.13891,0,3208,39843.9951157407,2009-01-30,23:52:58
37.521792,111.138806,0,3210,39843.9951388889,2009-01-30,23:53:00
37.521836,111.138782,0,3216,39843.995162037,2009-01-30,23:53:02
37.522021,111.138227,0,3182,39843.9951851852,2009-01-30,23:53:04
37.521898,111.137917,0,3181,39843.9951967593,2009-01-30,23:53:05
37.52189,111.137786,0,3179,39843.9952083333,2009-01-30,23:53:06
37.521835,111.13776,0,3179,39843.9952199074,2009-01-30,23:53:07
37.521778,111.137744,0,3190,39843.9952662037,2009-01-30,23:53:11
37.521713,111.137744,0,3190,39843.9952777778,2009-01-30,23:53:12
37.521663,111.137714,0,3196,39843.9953125,2009-01-30,23:53:15
37.521609,111.137698,0,3200,39843.9953356481,2009-01-30,23:53:17
37.521549,111.137686,0,3205,39843.9953703704,2009-01-30,23:53:20
37.5215,111.137666,0,3212,39843.9954050926,2009-01-30,23:53:23
37.521455,111.13768,0,3219,39843.995462963,2009-01-30,23:53:28
37.521398,111.137707,0,3215,39843.9954861111,2009-01-30,23:53:30
37.521337,111.137722,0,3210,39843.9955092593,2009-01-30,23:53:32
37.521378,111.137687,0,3202,39843.9955671296,2009-01-30,23:53:37
37.521419,111.137658,0,3202,39843.9956134259,2009-01-30,23:53:41
37.521428,111.137667,0,3201,39843.9956712963,2009-01-30,23:53:46
37.521481,111.137675,0,3200,39843.9957291667,2009-01-30,23:53:51
37.521542,111.137661,0,3198,39843.9957523148,2009-01-30,23:53:53
37.521618,111.137619,0,3194,39843.9957986111,2009-01-30,23:53:57
37.521671,111.137582,0,3187,39843.9958217593,2009-01-30,23:53:59
37.521694,111.137549,0,3185,39843.9958796296,2009-01-30,23:54:04
37.521699,111.137537,0,3182,39843.9959375,2009-01-30,23:54:09
37.521714,111.137534,0,3174,39843.9959953704,2009-01-30,23:54:14
37.521696,111.137542,0,3159,39843.9960532407,2009-01-30,23:54:19
37.521681,111.137536,0,3157,39843.9961111111,2009-01-30,23:54:24
37.521618,111.137545,0,3155,39843.9961458333,2009-01-30,23:54:27
37.521533,111.137576,0,3152,39843.9961689815,2009-01-30,23:54:29
37.521499,111.137595,0,3145,39843.9962268519,2009-01-30,23:54:34
37.521456,111.13762,0,3141,39843.9962615741,2009-01-30,23:54:37
37.521481,111.137609,0,3137,39843.9963194444,2009-01-30,23:54:42
37.521538,111.137589,0,3131,39843.9963541667,2009-01-30,23:54:45
37.521578,111.137573,0,3125,39843.9963888889,2009-01-30,23:54:48
37.521535,111.137584,0,3118,39843.9964351852,2009-01-30,23:54:52
37.52151,111.137604,0,3112,39843.9964930556,2009-01-30,23:54:57
37.521536,111.137637,0,3100,39843.9965509259,2009-01-30,23:55:02
37.521574,111.137664,0,3094,39843.9965625,2009-01-30,23:55:03
37.521527,111.137685,0,3091,39843.9965972222,2009-01-30,23:55:06
37.521474,111.137693,0,3088,39843.9966203704,2009-01-30,23:55:08
37.521412,111.137701,0,3086,39843.9966435185,2009-01-30,23:55:10
37.521341,111.137714,0,3085,39843.9966666667,2009-01-30,23:55:12
37.521297,111.137726,0,3083,39843.9966898148,2009-01-30,23:55:14
37.521287,111.137733,0,3083,39843.9967013889,2009-01-30,23:55:15
37.521254,111.137759,0,3079,39843.9967592593,2009-01-30,23:55:20
37.521216,111.137805,0,3077,39843.9968055556,2009-01-30,23:55:24
37.521183,111.13782,0,3075,39843.9968634259,2009-01-30,23:55:29
37.521181,111.137784,0,3073,39843.9969212963,2009-01-30,23:55:34
37.521184,111.137749,0,3072,39843.9969791667,2009-01-30,23:55:39
37.521184,111.137749,0,3072,39843.9970138889,2009-01-30,23:55:42
37.521184,111.137742,0,3071,39843.997037037,2009-01-30,23:55:44
37.521236,111.137744,0,3071,39843.9970949074,2009-01-30,23:55:49
37.521292,111.137744,0,3071,39843.9971180556,2009-01-30,23:55:51
37.521354,111.137747,0,3070,39843.9971527778,2009-01-30,23:55:54
37.521411,111.137753,0,3070,39843.9971759259,2009-01-30,23:55:56
37.521456,111.13778,0,3071,39843.9972337963,2009-01-30,23:56:01
37.527128,111.184517,0,4267,39844.0090162037,2009-01-31,00:12:59
37.527142,111.184803,0,3655,39844.0090277778,2009-01-31,00:13:00
37.527081,111.184952,0,3461,39844.0090393518,2009-01-31,00:13:01
37.527043,111.185167,0,3099,39844.0090509259,2009-01-31,00:13:02
37.52696,111.185236,0,3067,39844.0090625,2009-01-31,00:13:03
37.526857,111.185224,0,3103,39844.0090740741,2009-01-31,00:13:04
37.526764,111.185236,0,3108,39844.0090856481,2009-01-31,00:13:05
37.526724,111.185236,0,3083,39844.0090972222,2009-01-31,00:13:06
37.526667,111.185241,0,3069,39844.0091087963,2009-01-31,00:13:07
37.526595,111.185258,0,3073,39844.0091203704,2009-01-31,00:13:08
37.526536,111.185293,0,3071,39844.0091319444,2009-01-31,00:13:09
37.526492,111.185325,0,3066,39844.0091435185,2009-01-31,00:13:10
37.526446,111.185366,0,3066,39844.0091550926,2009-01-31,00:13:11
37.526408,111.185401,0,3063,39844.0091666667,2009-01-31,00:13:12
37.526361,111.185444,0,3073,39844.0091782407,2009-01-31,00:13:13
37.52631,111.185491,0,3083,39844.0091898148,2009-01-31,00:13:14
37.526267,111.185554,0,3084,39844.0092013889,2009-01-31,00:13:15
37.52623,111.185628,0,3082,39844.009212963,2009-01-31,00:13:16
37.526188,111.185706,0,3082,39844.009224537,2009-01-31,00:13:17
37.526152,111.185792,0,3080,39844.0092361111,2009-01-31,00:13:18
37.526114,111.185884,0,3080,39844.0092476852,2009-01-31,00:13:19
37.52609,111.18598,0,3077,39844.0092592593,2009-01-31,00:13:20
37.526069,111.186081,0,3075,39844.0092708333,2009-01-31,00:13:21
37.526054,111.186189,0,3072,39844.0092824074,2009-01-31,00:13:22
37.526045,111.1863,0,3069,39844.0092939815,2009-01-31,00:13:23
37.526041,111.186413,0,3066,39844.0093055556,2009-01-31,00:13:24
37.52604,111.186527,0,3064,39844.0093171296,2009-01-31,00:13:25
37.526046,111.186641,0,3062,39844.0093287037,2009-01-31,00:13:26
37.526065,111.186769,0,3067,39844.0093402778,2009-01-31,00:13:27
37.526079,111.186885,0,3066,39844.0093518518,2009-01-31,00:13:28
37.526094,111.186996,0,3068,39844.0093634259,2009-01-31,00:13:29
37.526112,111.187104,0,3070,39844.009375,2009-01-31,00:13:30
37.526128,111.187206,0,3071,39844.0093865741,2009-01-31,00:13:31
37.526143,111.18731,0,3073,39844.0093981481,2009-01-31,00:13:32
37.526151,111.187401,0,3074,39844.0094097222,2009-01-31,00:13:33
37.526156,111.187482,0,3074,39844.0094212963,2009-01-31,00:13:34
37.526161,111.187551,0,3075,39844.0094328704,2009-01-31,00:13:35
37.526163,111.187617,0,3077,39844.0094444444,2009-01-31,00:13:36
37.526163,111.187682,0,3078,39844.0094560185,2009-01-31,00:13:37
37.52616,111.187742,0,3080,39844.0094675926,2009-01-31,00:13:38
37.52616,111.187837,0,3081,39844.0094907407,2009-01-31,00:13:40
37.526169,111.18791,0,3080,39844.0095138889,2009-01-31,00:13:42
37.526191,111.187978,0,3083,39844.0095486111,2009-01-31,00:13:45
37.526219,111.18804,0,3085,39844.0095949074,2009-01-31,00:13:49
37.526249,111.18806,0,3091,39844.0096527778,2009-01-31,00:13:54
37.526267,111.18807,0,3094,39844.0097106481,2009-01-31,00:13:59
37.526284,111.188151,0,3099,39844.0097569444,2009-01-31,00:14:03
37.526297,111.18822,0,3101,39844.0097800926,2009-01-31,00:14:05
37.526315,111.1883,0,3102,39844.0098032407,2009-01-31,00:14:07
37.526346,111.188404,0,3102,39844.0098263889,2009-01-31,00:14:09
37.526371,111.188461,0,3102,39844.009837963,2009-01-31,00:14:10
37.5264,111.188521,0,3101,39844.009849537,2009-01-31,00:14:11
37.526428,111.188591,0,3101,39844.0098611111,2009-01-31,00:14:12
37.526452,111.188655,0,3100,39844.0098726852,2009-01-31,00:14:13
37.526474,111.188721,0,3100,39844.0098842593,2009-01-31,00:14:14
37.526495,111.188786,0,3100,39844.0098958333,2009-01-31,00:14:15
37.526514,111.188856,0,3100,39844.0099074074,2009-01-31,00:14:16
37.526539,111.188926,0,3099,39844.0099189815,2009-01-31,00:14:17
37.526569,111.189005,0,3099,39844.0099305556,2009-01-31,00:14:18
37.526645,111.189174,0,3086,39844.0099537037,2009-01-31,00:14:20
37.526659,111.189273,0,3087,39844.0099652778,2009-01-31,00:14:21
37.526669,111.18937,0,3090,39844.0099768518,2009-01-31,00:14:22
37.52668,111.189474,0,3091,39844.0099884259,2009-01-31,00:14:23
37.526704,111.189585,0,3093,39844.01,2009-01-31,00:14:24
37.526711,111.189703,0,3093,39844.0100115741,2009-01-31,00:14:25
37.52672,111.189813,0,3093,39844.0100231481,2009-01-31,00:14:26
37.526717,111.189903,0,3091,39844.0100347222,2009-01-31,00:14:27
37.526711,111.190025,0,3088,39844.0100462963,2009-01-31,00:14:28
37.526709,111.190125,0,3088,39844.0100578704,2009-01-31,00:14:29
37.5267,111.190246,0,3086,39844.0100694444,2009-01-31,00:14:30
37.526691,111.190361,0,3085,39844.0100810185,2009-01-31,00:14:31
37.526684,111.190466,0,3084,39844.0100925926,2009-01-31,00:14:32
37.526673,111.190561,0,3085,39844.0101041667,2009-01-31,00:14:33
37.526662,111.190658,0,3085,39844.0101157407,2009-01-31,00:14:34
37.526646,111.190769,0,3085,39844.0101273148,2009-01-31,00:14:35
37.526618,111.19087,0,3084,39844.0101388889,2009-01-31,00:14:36
37.526592,111.190958,0,3085,39844.010150463,2009-01-31,00:14:37
37.526515,111.191091,0,3091,39844.010162037,2009-01-31,00:14:38
37.52641,111.191224,0,3097,39844.0101736111,2009-01-31,00:14:39
37.526322,111.191322,0,3101,39844.0101851852,2009-01-31,00:14:40
37.526199,111.191435,0,3108,39844.0101967593,2009-01-31,00:14:41
37.526076,111.191541,0,3115,39844.0102083333,2009-01-31,00:14:42
37.525977,111.191609,0,3118,39844.0102199074,2009-01-31,00:14:43
37.525884,111.191646,0,3120,39844.0102314815,2009-01-31,00:14:44
37.525775,111.191688,0,3124,39844.0102430556,2009-01-31,00:14:45
37.525671,111.191701,0,3126,39844.0102546296,2009-01-31,00:14:46
37.525557,111.191718,0,3131,39844.0102662037,2009-01-31,00:14:47
37.525439,111.191724,0,3135,39844.0102777778,2009-01-31,00:14:48
37.525323,111.191729,0,3137,39844.0102893518,2009-01-31,00:14:49
37.525211,111.191733,0,3140,39844.0103009259,2009-01-31,00:14:50
37.525107,111.191745,0,3144,39844.0103125,2009-01-31,00:14:51
37.524986,111.191777,0,3149,39844.0103240741,2009-01-31,00:14:52
37.524886,111.191815,0,3153,39844.0103356481,2009-01-31,00:14:53
37.524832,111.19189,0,3157,39844.0103472222,2009-01-31,00:14:54
37.524774,111.191979,0,3160,39844.0103587963,2009-01-31,00:14:55
37.524729,111.192077,0,3161,39844.0103703704,2009-01-31,00:14:56
37.524702,111.19218,0,3162,39844.0103819444,2009-01-31,00:14:57
37.524683,111.192286,0,3163,39844.0103935185,2009-01-31,00:14:58
37.524677,111.192391,0,3164,39844.0104050926,2009-01-31,00:14:59
37.524671,111.192498,0,3164,39844.0104166667,2009-01-31,00:15:00
37.524683,111.192606,0,3165,39844.0104282407,2009-01-31,00:15:01
37.524707,111.192716,0,3165,39844.0104398148,2009-01-31,00:15:02
37.524734,111.192826,0,3166,39844.0104513889,2009-01-31,00:15:03
37.524755,111.192938,0,3166,39844.010462963,2009-01-31,00:15:04
37.52477,111.193053,0,3167,39844.010474537,2009-01-31,00:15:05
37.524777,111.193171,0,3167,39844.0104861111,2009-01-31,00:15:06
37.524787,111.193292,0,3167,39844.0104976852,2009-01-31,00:15:07
37.524783,111.193417,0,3168,39844.0105092593,2009-01-31,00:15:08
37.524763,111.193542,0,3169,39844.0105208333,2009-01-31,00:15:09
37.524754,111.193671,0,3170,39844.0105324074,2009-01-31,00:15:10
37.524748,111.193801,0,3171,39844.0105439815,2009-01-31,00:15:11
37.52474,111.193929,0,3172,39844.0105555556,2009-01-31,00:15:12
37.524725,111.194058,0,3174,39844.0105671296,2009-01-31,00:15:13
37.524722,111.194191,0,3175,39844.0105787037,2009-01-31,00:15:14
37.524715,111.194321,0,3176,39844.0105902778,2009-01-31,00:15:15
37.524714,111.194457,0,3177,39844.0106018518,2009-01-31,00:15:16
37.5247,111.194592,0,3178,39844.0106134259,2009-01-31,00:15:17
37.524681,111.194725,0,3180,39844.010625,2009-01-31,00:15:18
37.524661,111.194858,0,3182,39844.0106365741,2009-01-31,00:15:19
37.524643,111.194989,0,3184,39844.0106481481,2009-01-31,00:15:20
37.524626,111.195122,0,3186,39844.0106597222,2009-01-31,00:15:21
37.524606,111.19526,0,3188,39844.0106712963,2009-01-31,00:15:22
37.524586,111.195398,0,3191,39844.0106828704,2009-01-31,00:15:23
37.524572,111.195542,0,3193,39844.0106944444,2009-01-31,00:15:24
37.524561,111.19569,0,3195,39844.0107060185,2009-01-31,00:15:25
37.52455,111.195841,0,3196,39844.0107175926,2009-01-31,00:15:26
37.524534,111.195994,0,3198,39844.0107291667,2009-01-31,00:15:27
37.524514,111.196149,0,3200,39844.0107407407,2009-01-31,00:15:28
37.524494,111.196309,0,3203,39844.0107523148,2009-01-31,00:15:29
37.524474,111.196468,0,3206,39844.0107638889,2009-01-31,00:15:30
37.524455,111.196627,0,3209,39844.010775463,2009-01-31,00:15:31
37.524432,111.196792,0,3212,39844.010787037,2009-01-31,00:15:32
37.524413,111.19696,0,3215,39844.0107986111,2009-01-31,00:15:33
37.524399,111.197132,0,3217,39844.0108101852,2009-01-31,00:15:34
37.524388,111.197306,0,3220,39844.0108217593,2009-01-31,00:15:35
37.524378,111.197485,0,3223,39844.0108333333,2009-01-31,00:15:36
37.524369,111.197666,0,3225,39844.0108449074,2009-01-31,00:15:37
37.524364,111.197851,0,3227,39844.0108564815,2009-01-31,00:15:38
37.524361,111.198037,0,3229,39844.0108680556,2009-01-31,00:15:39
37.524362,111.198226,0,3231,39844.0108796296,2009-01-31,00:15:40
37.524361,111.19842,0,3232,39844.0108912037,2009-01-31,00:15:41
37.524365,111.198616,0,3233,39844.0109027778,2009-01-31,00:15:42
37.524372,111.198815,0,3235,39844.0109143518,2009-01-31,00:15:43
37.524381,111.199016,0,3236,39844.0109259259,2009-01-31,00:15:44
37.524394,111.199215,0,3237,39844.0109375,2009-01-31,00:15:45
37.52441,111.199416,0,3238,39844.0109490741,2009-01-31,00:15:46
37.524422,111.199621,0,3239,39844.0109606481,2009-01-31,00:15:47
37.524437,111.199825,0,3240,39844.0109722222,2009-01-31,00:15:48
37.52445,111.200034,0,3241,39844.0109837963,2009-01-31,00:15:49
37.524474,111.200252,0,3242,39844.0109953704,2009-01-31,00:15:50
37.524496,111.200476,0,3242,39844.0110069444,2009-01-31,00:15:51
37.524524,111.20071,0,3239,39844.0110185185,2009-01-31,00:15:52
37.524549,111.200947,0,3236,39844.0110300926,2009-01-31,00:15:53
37.524576,111.20119,0,3233,39844.0110416667,2009-01-31,00:15:54
37.524613,111.20144,0,3231,39844.0110532407,2009-01-31,00:15:55
37.524661,111.201695,0,3229,39844.0110648148,2009-01-31,00:15:56
37.524706,111.201954,0,3226,39844.0110763889,2009-01-31,00:15:57
37.52476,111.202216,0,3224,39844.011087963,2009-01-31,00:15:58
37.524822,111.202486,0,3221,39844.011099537,2009-01-31,00:15:59
37.524878,111.20275,0,3219,39844.0111111111,2009-01-31,00:16:00
37.524935,111.203014,0,3216,39844.0111226852,2009-01-31,00:16:01
37.525154,111.203953,0,3206,39844.0111689815,2009-01-31,00:16:05
37.525228,111.204172,0,3182,39844.0111921296,2009-01-31,00:16:07
37.525277,111.20425,0,3168,39844.0112037037,2009-01-31,00:16:08
37.535354,111.222986,0,3200,39844.0126851852,2009-01-31,00:18:16
37.52553,111.233086,0,3230,39844.0127083333,2009-01-31,00:18:18
37.525248,111.233437,0,3185,39844.0127199074,2009-01-31,00:18:19
37.523817,111.234859,0,3252,39844.0128125,2009-01-31,00:18:27
37.523623,111.235012,0,3250,39844.0128240741,2009-01-31,00:18:28
37.523481,111.235204,0,3250,39844.0128356481,2009-01-31,00:18:29
37.523398,111.23542,0,3255,39844.0128472222,2009-01-31,00:18:30
37.523257,111.235592,0,3256,39844.0128587963,2009-01-31,00:18:31
37.523056,111.235625,0,3255,39844.0128703704,2009-01-31,00:18:32
37.522918,111.235738,0,3263,39844.0128819444,2009-01-31,00:18:33
37.522784,111.235836,0,3268,39844.0128935185,2009-01-31,00:18:34
37.522615,111.23585,0,3270,39844.0129050926,2009-01-31,00:18:35
37.522479,111.236006,0,3282,39844.0129166667,2009-01-31,00:18:36
37.522319,111.236139,0,3279,39844.0129282407,2009-01-31,00:18:37
37.522165,111.236232,0,3271,39844.0129398148,2009-01-31,00:18:38
37.522033,111.236372,0,3197,39844.0129513889,2009-01-31,00:18:39
37.521879,111.236447,0,3175,39844.012962963,2009-01-31,00:18:40
37.521713,111.236554,0,3187,39844.012974537,2009-01-31,00:18:41
37.521571,111.236667,0,3203,39844.0129861111,2009-01-31,00:18:42
37.521429,111.236769,0,3218,39844.0129976852,2009-01-31,00:18:43
37.521295,111.236856,0,3223,39844.0130092593,2009-01-31,00:18:44
37.521168,111.236947,0,3234,39844.0130208333,2009-01-31,00:18:45
37.521009,111.237034,0,3233,39844.0130324074,2009-01-31,00:18:46
37.520865,111.237111,0,3228,39844.0130439815,2009-01-31,00:18:47
37.520736,111.237192,0,3234,39844.0130555556,2009-01-31,00:18:48
37.520598,111.237278,0,3243,39844.0130671296,2009-01-31,00:18:49
37.520463,111.23736,0,3256,39844.0130787037,2009-01-31,00:18:50
37.52032,111.237426,0,3265,39844.0130902778,2009-01-31,00:18:51
37.520181,111.237494,0,3269,39844.0131018519,2009-01-31,00:18:52
37.520041,111.237564,0,3270,39844.0131134259,2009-01-31,00:18:53
37.519907,111.237629,0,3273,39844.013125,2009-01-31,00:18:54
37.519773,111.237687,0,3271,39844.0131365741,2009-01-31,00:18:55
37.519638,111.237752,0,3273,39844.0131481481,2009-01-31,00:18:56
37.519505,111.237816,0,3276,39844.0131597222,2009-01-31,00:18:57
37.519362,111.237888,0,3285,39844.0131712963,2009-01-31,00:18:58
37.519226,111.237961,0,3291,39844.0131828704,2009-01-31,00:18:59
37.519086,111.238046,0,3302,39844.0131944444,2009-01-31,00:19:00
37.518941,111.238117,0,3305,39844.0132060185,2009-01-31,00:19:01
37.518797,111.238169,0,3304,39844.0132175926,2009-01-31,00:19:02
37.518643,111.238225,0,3306,39844.0132291667,2009-01-31,00:19:03
37.518483,111.238288,0,3307,39844.0132407407,2009-01-31,00:19:04
37.518326,111.238356,0,3311,39844.0132523148,2009-01-31,00:19:05
37.518171,111.238428,0,3315,39844.0132638889,2009-01-31,00:19:06
37.518015,111.238501,0,3317,39844.013275463,2009-01-31,00:19:07
37.51785,111.238578,0,3318,39844.013287037,2009-01-31,00:19:08
37.517687,111.23865,0,3317,39844.0132986111,2009-01-31,00:19:09
37.517526,111.238721,0,3318,39844.0133101852,2009-01-31,00:19:10
37.517361,111.238803,0,3320,39844.0133217593,2009-01-31,00:19:11
37.517199,111.238882,0,3322,39844.0133333333,2009-01-31,00:19:12
37.517047,111.238961,0,3328,39844.0133449074,2009-01-31,00:19:13
37.516881,111.239035,0,3329,39844.0133564815,2009-01-31,00:19:14
37.516719,111.239114,0,3337,39844.0133680556,2009-01-31,00:19:15
37.516553,111.239184,0,3339,39844.0133796296,2009-01-31,00:19:16
37.516384,111.239255,0,3337,39844.0133912037,2009-01-31,00:19:17
37.516212,111.239337,0,3344,39844.0134027778,2009-01-31,00:19:18
37.516044,111.239416,0,3349,39844.0134143519,2009-01-31,00:19:19
37.515876,111.239508,0,3359,39844.0134259259,2009-01-31,00:19:20
37.515705,111.239583,0,3361,39844.0134375,2009-01-31,00:19:21
37.515537,111.239661,0,3364,39844.0134490741,2009-01-31,00:19:22
37.515359,111.239735,0,3365,39844.0134606481,2009-01-31,00:19:23
37.515181,111.239813,0,3369,39844.0134722222,2009-01-31,00:19:24
37.514983,111.239899,0,3374,39844.0134837963,2009-01-31,00:19:25
37.514805,111.239982,0,3377,39844.0134953704,2009-01-31,00:19:26
37.514626,111.240055,0,3378,39844.0135069444,2009-01-31,00:19:27
37.514448,111.240139,0,3380,39844.0135185185,2009-01-31,00:19:28
37.514259,111.240227,0,3382,39844.0135300926,2009-01-31,00:19:29
37.51409,111.240314,0,3383,39844.0135416667,2009-01-31,00:19:30
37.513917,111.240405,0,3384,39844.0135532407,2009-01-31,00:19:31
37.513741,111.240496,0,3384,39844.0135648148,2009-01-31,00:19:32
37.513561,111.240591,0,3385,39844.0135763889,2009-01-31,00:19:33
37.513383,111.240689,0,3387,39844.013587963,2009-01-31,00:19:34
37.513203,111.24079,0,3389,39844.013599537,2009-01-31,00:19:35
37.513028,111.240889,0,3391,39844.0136111111,2009-01-31,00:19:36
37.512846,111.240996,0,3396,39844.0136226852,2009-01-31,00:19:37
37.512667,111.241103,0,3398,39844.0136342593,2009-01-31,00:19:38
37.512483,111.241216,0,3400,39844.0136458333,2009-01-31,00:19:39
37.512303,111.241331,0,3402,39844.0136574074,2009-01-31,00:19:40
37.512124,111.241449,0,3404,39844.0136689815,2009-01-31,00:19:41
37.511946,111.24157,0,3407,39844.0136805556,2009-01-31,00:19:42
37.511768,111.24169,0,3409,39844.0136921296,2009-01-31,00:19:43
37.511589,111.241813,0,3411,39844.0137037037,2009-01-31,00:19:44
37.511421,111.241936,0,3412,39844.0137152778,2009-01-31,00:19:45
37.511245,111.242065,0,3414,39844.0137268519,2009-01-31,00:19:46
37.51107,111.242194,0,3415,39844.0137384259,2009-01-31,00:19:47
37.510893,111.242321,0,3415,39844.01375,2009-01-31,00:19:48
37.510721,111.24245,0,3415,39844.0137615741,2009-01-31,00:19:49
37.510546,111.24258,0,3416,39844.0137731481,2009-01-31,00:19:50
37.51037,111.242712,0,3416,39844.0137847222,2009-01-31,00:19:51
37.510196,111.242848,0,3417,39844.0137962963,2009-01-31,00:19:52
37.510033,111.24298,0,3417,39844.0138078704,2009-01-31,00:19:53
37.509867,111.243116,0,3417,39844.0138194444,2009-01-31,00:19:54
37.509699,111.243255,0,3418,39844.0138310185,2009-01-31,00:19:55
37.509529,111.243393,0,3418,39844.0138425926,2009-01-31,00:19:56
37.509358,111.243534,0,3418,39844.0138541667,2009-01-31,00:19:57
37.509187,111.243678,0,3419,39844.0138657407,2009-01-31,00:19:58
37.509017,111.24382,0,3419,39844.0138773148,2009-01-31,00:19:59
37.508851,111.243961,0,3420,39844.0138888889,2009-01-31,00:20:00
37.508688,111.244105,0,3420,39844.013900463,2009-01-31,00:20:01
37.508533,111.244249,0,3421,39844.013912037,2009-01-31,00:20:02
37.508384,111.244394,0,3421,39844.0139236111,2009-01-31,00:20:03
37.508232,111.244541,0,3422,39844.0139351852,2009-01-31,00:20:04
37.508081,111.244683,0,3422,39844.0139467593,2009-01-31,00:20:05
37.507931,111.244822,0,3423,39844.0139583333,2009-01-31,00:20:06
37.507777,111.244959,0,3423,39844.0139699074,2009-01-31,00:20:07
37.507623,111.245098,0,3424,39844.0139814815,2009-01-31,00:20:08
37.507471,111.24524,0,3424,39844.0139930556,2009-01-31,00:20:09
37.507319,111.245378,0,3424,39844.0140046296,2009-01-31,00:20:10
37.507165,111.245515,0,3425,39844.0140162037,2009-01-31,00:20:11
37.507009,111.24565,0,3425,39844.0140277778,2009-01-31,00:20:12
37.506858,111.245785,0,3426,39844.0140393519,2009-01-31,00:20:13
37.50671,111.245916,0,3426,39844.0140509259,2009-01-31,00:20:14
37.506559,111.246047,0,3427,39844.0140625,2009-01-31,00:20:15
37.506411,111.246179,0,3427,39844.0140740741,2009-01-31,00:20:16
37.506264,111.246309,0,3428,39844.0140856481,2009-01-31,00:20:17
37.506116,111.246446,0,3428,39844.0140972222,2009-01-31,00:20:18
37.50596,111.246585,0,3429,39844.0141087963,2009-01-31,00:20:19
37.505797,111.246724,0,3430,39844.0141203704,2009-01-31,00:20:20
37.505637,111.246863,0,3430,39844.0141319444,2009-01-31,00:20:21
37.505475,111.247002,0,3431,39844.0141435185,2009-01-31,00:20:22
37.505316,111.247141,0,3432,39844.0141550926,2009-01-31,00:20:23
37.505153,111.247272,0,3433,39844.0141666667,2009-01-31,00:20:24
37.504993,111.247392,0,3433,39844.0141782407,2009-01-31,00:20:25
37.504836,111.247501,0,3434,39844.0141898148,2009-01-31,00:20:26
37.504687,111.24763,0,3435,39844.0142013889,2009-01-31,00:20:27
37.504534,111.247744,0,3435,39844.014212963,2009-01-31,00:20:28
37.504387,111.247857,0,3436,39844.014224537,2009-01-31,00:20:29
37.504233,111.247974,0,3437,39844.0142361111,2009-01-31,00:20:30
37.504079,111.248096,0,3438,39844.0142476852,2009-01-31,00:20:31
37.503937,111.248217,0,3439,39844.0142592593,2009-01-31,00:20:32
37.503816,111.248415,0,3441,39844.0142708333,2009-01-31,00:20:33
37.503677,111.248525,0,3442,39844.0142824074,2009-01-31,00:20:34
37.503538,111.248643,0,3443,39844.0142939815,2009-01-31,00:20:35
37.503406,111.248762,0,3443,39844.0143055556,2009-01-31,00:20:36
37.503274,111.248883,0,3444,39844.0143171296,2009-01-31,00:20:37
37.503149,111.249051,0,3446,39844.0143287037,2009-01-31,00:20:38
37.503019,111.249169,0,3447,39844.0143402778,2009-01-31,00:20:39
37.502886,111.249284,0,3448,39844.0143518519,2009-01-31,00:20:40
37.502744,111.249401,0,3449,39844.0143634259,2009-01-31,00:20:41
37.502611,111.24951,0,3451,39844.014375,2009-01-31,00:20:42
37.502483,111.249612,0,3452,39844.0143865741,2009-01-31,00:20:43
37.502355,111.249737,0,3454,39844.0143981481,2009-01-31,00:20:44
37.502219,111.249845,0,3455,39844.0144097222,2009-01-31,00:20:45
37.502084,111.249953,0,3456,39844.0144212963,2009-01-31,00:20:46
37.501952,111.250079,0,3458,39844.0144328704,2009-01-31,00:20:47
37.501815,111.250185,0,3460,39844.0144444444,2009-01-31,00:20:48
37.501683,111.250288,0,3461,39844.0144560185,2009-01-31,00:20:49
37.501549,111.250388,0,3463,39844.0144675926,2009-01-31,00:20:50
37.501421,111.250495,0,3465,39844.0144791667,2009-01-31,00:20:51
37.501291,111.2506,0,3466,39844.0144907407,2009-01-31,00:20:52
37.501159,111.250697,0,3468,39844.0145023148,2009-01-31,00:20:53
37.501025,111.2508,0,3470,39844.0145138889,2009-01-31,00:20:54
37.500882,111.250903,0,3472,39844.014525463,2009-01-31,00:20:55
37.500749,111.251014,0,3474,39844.014537037,2009-01-31,00:20:56
37.500622,111.251121,0,3476,39844.0145486111,2009-01-31,00:20:57
37.500492,111.251228,0,3479,39844.0145601852,2009-01-31,00:20:58
37.500369,111.251331,0,3482,39844.0145717593,2009-01-31,00:20:59
37.500247,111.251445,0,3485,39844.0145833333,2009-01-31,00:21:00
37.500124,111.25158,0,3489,39844.0145949074,2009-01-31,00:21:01
37.500006,111.251716,0,3492,39844.0146064815,2009-01-31,00:21:02
37.49988,111.251835,0,3495,39844.0146180556,2009-01-31,00:21:03
37.49976,111.251954,0,3498,39844.0146296296,2009-01-31,00:21:04
37.499639,111.252062,0,3502,39844.0146412037,2009-01-31,00:21:05
37.49952,111.252172,0,3505,39844.0146527778,2009-01-31,00:21:06
37.499405,111.252278,0,3509,39844.0146643519,2009-01-31,00:21:07
37.499288,111.252384,0,3512,39844.0146759259,2009-01-31,00:21:08
37.499172,111.252489,0,3514,39844.0146875,2009-01-31,00:21:09
37.499051,111.252587,0,3517,39844.0146990741,2009-01-31,00:21:10
37.498928,111.252698,0,3520,39844.0147106481,2009-01-31,00:21:11
37.4988,111.252807,0,3522,39844.0147222222,2009-01-31,00:21:12
37.498675,111.252919,0,3525,39844.0147337963,2009-01-31,00:21:13
37.498546,111.253033,0,3528,39844.0147453704,2009-01-31,00:21:14
37.498415,111.253151,0,3532,39844.0147569444,2009-01-31,00:21:15
37.498283,111.253268,0,3535,39844.0147685185,2009-01-31,00:21:16
37.498153,111.253388,0,3539,39844.0147800926,2009-01-31,00:21:17
37.498024,111.253509,0,3541,39844.0147916667,2009-01-31,00:21:18
37.497894,111.253632,0,3544,39844.0148032407,2009-01-31,00:21:19
37.497759,111.253761,0,3547,39844.0148148148,2009-01-31,00:21:20
37.497627,111.253894,0,3548,39844.0148263889,2009-01-31,00:21:21
37.497495,111.254027,0,3549,39844.014837963,2009-01-31,00:21:22
37.497362,111.254168,0,3548,39844.014849537,2009-01-31,00:21:23
37.497223,111.254312,0,3547,39844.0148611111,2009-01-31,00:21:24
37.497089,111.254459,0,3545,39844.0148726852,2009-01-31,00:21:25
37.496954,111.254617,0,3540,39844.0148842593,2009-01-31,00:21:26
37.496824,111.254766,0,3537,39844.0148958333,2009-01-31,00:21:27
37.496692,111.254916,0,3536,39844.0149074074,2009-01-31,00:21:28
37.496554,111.25507,0,3534,39844.0149189815,2009-01-31,00:21:29
37.496416,111.255226,0,3533,39844.0149305556,2009-01-31,00:21:30
37.496278,111.255382,0,3532,39844.0149421296,2009-01-31,00:21:31
37.496135,111.255542,0,3532,39844.0149537037,2009-01-31,00:21:32
37.495986,111.255705,0,3532,39844.0149652778,2009-01-31,00:21:33
37.495856,111.255868,0,3529,39844.0149768519,2009-01-31,00:21:34
37.495705,111.256033,0,3529,39844.0149884259,2009-01-31,00:21:35
37.495555,111.256197,0,3528,39844.015,2009-01-31,00:21:36
37.495392,111.25637,0,3528,39844.0150115741,2009-01-31,00:21:37
37.49524,111.256542,0,3529,39844.0150231481,2009-01-31,00:21:38
37.495085,111.256715,0,3529,39844.0150347222,2009-01-31,00:21:39
37.494929,111.256891,0,3529,39844.0150462963,2009-01-31,00:21:40
37.494776,111.257068,0,3529,39844.0150578704,2009-01-31,00:21:41
37.494622,111.257242,0,3529,39844.0150694444,2009-01-31,00:21:42
37.494474,111.257412,0,3528,39844.0150810185,2009-01-31,00:21:43
37.494324,111.257584,0,3528,39844.0150925926,2009-01-31,00:21:44
37.494176,111.25776,0,3526,39844.0151041667,2009-01-31,00:21:45
37.494028,111.257937,0,3526,39844.0151157407,2009-01-31,00:21:46
37.493883,111.25811,0,3527,39844.0151273148,2009-01-31,00:21:47
37.493734,111.258287,0,3527,39844.0151388889,2009-01-31,00:21:48
37.493579,111.258471,0,3528,39844.015150463,2009-01-31,00:21:49
37.493435,111.258651,0,3529,39844.015162037,2009-01-31,00:21:50
37.493289,111.258827,0,3529,39844.0151736111,2009-01-31,00:21:51
37.493137,111.259004,0,3530,39844.0151851852,2009-01-31,00:21:52
37.492987,111.259181,0,3530,39844.0151967593,2009-01-31,00:21:53
37.492833,111.259363,0,3532,39844.0152083333,2009-01-31,00:21:54
37.492672,111.259546,0,3534,39844.0152199074,2009-01-31,00:21:55
37.492517,111.25973,0,3535,39844.0152314815,2009-01-31,00:21:56
37.492372,111.259915,0,3536,39844.0152430556,2009-01-31,00:21:57
37.492232,111.260107,0,3536,39844.0152546296,2009-01-31,00:21:58
37.492093,111.260294,0,3536,39844.0152662037,2009-01-31,00:21:59
37.491957,111.260478,0,3536,39844.0152777778,2009-01-31,00:22:00
37.491825,111.260659,0,3536,39844.0152893519,2009-01-31,00:22:01
37.491698,111.260852,0,3535,39844.0153009259,2009-01-31,00:22:02
37.491571,111.261045,0,3536,39844.0153125,2009-01-31,00:22:03
37.491453,111.261237,0,3537,39844.0153240741,2009-01-31,00:22:04
37.491328,111.261431,0,3537,39844.0153356481,2009-01-31,00:22:05
37.491208,111.261623,0,3536,39844.0153472222,2009-01-31,00:22:06
37.491094,111.261817,0,3536,39844.0153587963,2009-01-31,00:22:07
37.490998,111.262011,0,3535,39844.0153703704,2009-01-31,00:22:08
37.4909,111.262206,0,3534,39844.0153819444,2009-01-31,00:22:09
37.490806,111.262409,0,3536,39844.0153935185,2009-01-31,00:22:10
37.490713,111.262616,0,3537,39844.0154050926,2009-01-31,00:22:11
37.490636,111.262819,0,3539,39844.0154166667,2009-01-31,00:22:12
37.490563,111.263021,0,3540,39844.0154282407,2009-01-31,00:22:13
37.490495,111.263217,0,3542,39844.0154398148,2009-01-31,00:22:14
37.490427,111.263417,0,3544,39844.0154513889,2009-01-31,00:22:15
37.49036,111.263616,0,3547,39844.015462963,2009-01-31,00:22:16
37.49029,111.263814,0,3551,39844.015474537,2009-01-31,00:22:17
37.490221,111.264006,0,3554,39844.0154861111,2009-01-31,00:22:18
37.490155,111.264196,0,3559,39844.0154976852,2009-01-31,00:22:19
37.490087,111.264387,0,3565,39844.0155092593,2009-01-31,00:22:20
37.490017,111.264574,0,3570,39844.0155208333,2009-01-31,00:22:21
37.489949,111.264759,0,3575,39844.0155324074,2009-01-31,00:22:22
37.489883,111.264944,0,3580,39844.0155439815,2009-01-31,00:22:23
37.489818,111.265131,0,3585,39844.0155555556,2009-01-31,00:22:24
37.489753,111.265318,0,3590,39844.0155671296,2009-01-31,00:22:25
37.489687,111.265504,0,3595,39844.0155787037,2009-01-31,00:22:26
37.489617,111.265692,0,3600,39844.0155902778,2009-01-31,00:22:27
37.489547,111.26588,0,3603,39844.0156018519,2009-01-31,00:22:28
37.48948,111.266068,0,3607,39844.0156134259,2009-01-31,00:22:29
37.489411,111.266254,0,3609,39844.015625,2009-01-31,00:22:30
37.489346,111.266439,0,3612,39844.0156365741,2009-01-31,00:22:31
37.489283,111.266622,0,3615,39844.0156481481,2009-01-31,00:22:32
37.489212,111.266808,0,3617,39844.0156597222,2009-01-31,00:22:33
37.486065,111.275144,0,3637,39844.0161111111,2009-01-31,00:23:12
37.485983,111.275301,0,3649,39844.0161226852,2009-01-31,00:23:13
37.485765,111.275656,0,3684,39844.0161342593,2009-01-31,00:23:14
37.485602,111.275869,0,3643,39844.0161458333,2009-01-31,00:23:15
37.485466,111.276031,0,3597,39844.0161574074,2009-01-31,00:23:16
37.485322,111.276221,0,3578,39844.0161689815,2009-01-31,00:23:17
37.485185,111.276407,0,3572,39844.0161805556,2009-01-31,00:23:18
37.485046,111.276602,0,3570,39844.0161921296,2009-01-31,00:23:19
37.484901,111.276794,0,3561,39844.0162037037,2009-01-31,00:23:20
37.484753,111.276999,0,3556,39844.0162152778,2009-01-31,00:23:21
37.484613,111.277205,0,3556,39844.0162268518,2009-01-31,00:23:22
37.48448,111.277419,0,3564,39844.0162384259,2009-01-31,00:23:23
37.484344,111.277634,0,3570,39844.01625,2009-01-31,00:23:24
37.484209,111.277843,0,3574,39844.0162615741,2009-01-31,00:23:25
37.484068,111.278055,0,3576,39844.0162731481,2009-01-31,00:23:26
37.48393,111.278266,0,3578,39844.0162847222,2009-01-31,00:23:27
37.48379,111.27848,0,3581,39844.0162962963,2009-01-31,00:23:28
37.483652,111.278694,0,3582,39844.0163078704,2009-01-31,00:23:29
37.483513,111.278906,0,3583,39844.0163194444,2009-01-31,00:23:30
37.483374,111.279116,0,3584,39844.0163310185,2009-01-31,00:23:31
37.483234,111.279323,0,3585,39844.0163425926,2009-01-31,00:23:32
37.483094,111.279529,0,3585,39844.0163541667,2009-01-31,00:23:33
37.482956,111.279735,0,3586,39844.0163657407,2009-01-31,00:23:34
37.482817,111.279939,0,3587,39844.0163773148,2009-01-31,00:23:35
37.482679,111.280137,0,3587,39844.0163888889,2009-01-31,00:23:36
37.482549,111.280318,0,3588,39844.016400463,2009-01-31,00:23:37
37.482434,111.280485,0,3589,39844.016412037,2009-01-31,00:23:38
37.482335,111.280642,0,3590,39844.0164236111,2009-01-31,00:23:39
37.482257,111.28077,0,3590,39844.0164351852,2009-01-31,00:23:40
37.482196,111.280884,0,3591,39844.0164467593,2009-01-31,00:23:41
37.482156,111.280984,0,3593,39844.0164583333,2009-01-31,00:23:42
37.482144,111.281074,0,3595,39844.0164699074,2009-01-31,00:23:43
37.482209,111.281139,0,3597,39844.0164930556,2009-01-31,00:23:45
37.482289,111.281141,0,3600,39844.0165162037,2009-01-31,00:23:47
37.48236,111.281094,0,3604,39844.0165393518,2009-01-31,00:23:49
37.482432,111.281057,0,3606,39844.0165740741,2009-01-31,00:23:52
37.482496,111.281032,0,3609,39844.0165972222,2009-01-31,00:23:54
37.482539,111.28099,0,3613,39844.0166898148,2009-01-31,00:24:02
37.482527,111.280991,0,3613,39844.0167476852,2009-01-31,00:24:07
37.482527,111.280991,0,3613,39844.0167824074,2009-01-31,00:24:10
37.482535,111.280986,0,3614,39844.0168055556,2009-01-31,00:24:12
37.482519,111.28099,0,3614,39844.0168634259,2009-01-31,00:24:17
37.482519,111.28099,0,3614,39844.0168981481,2009-01-31,00:24:20
37.482518,111.280989,0,3614,39844.0169212963,2009-01-31,00:24:22
37.482524,111.280967,0,3613,39844.0169791667,2009-01-31,00:24:27
37.482488,111.280952,0,3611,39844.017037037,2009-01-31,00:24:32
37.482514,111.280947,0,3611,39844.0170949074,2009-01-31,00:24:37
37.482496,111.280955,0,3611,39844.0171527778,2009-01-31,00:24:42
37.482494,111.280937,0,3612,39844.0172106481,2009-01-31,00:24:47
37.48248,111.280893,0,3614,39844.0172685185,2009-01-31,00:24:52
37.482464,111.280878,0,3615,39844.0173263889,2009-01-31,00:24:57
37.482512,111.280873,0,3618,39844.0173611111,2009-01-31,00:25:00
37.48256,111.280843,0,3618,39844.0174074074,2009-01-31,00:25:04
37.482606,111.280821,0,3620,39844.0174652778,2009-01-31,00:25:09
37.482601,111.280887,0,3620,39844.0175231481,2009-01-31,00:25:14
37.482575,111.280952,0,3622,39844.0175462963,2009-01-31,00:25:16
37.482554,111.281028,0,3626,39844.0175694444,2009-01-31,00:25:18
37.482545,111.281092,0,3629,39844.0175925926,2009-01-31,00:25:20
37.482541,111.28115,0,3633,39844.0176157407,2009-01-31,00:25:22
37.482531,111.281233,0,3638,39844.0176388889,2009-01-31,00:25:24
37.48252,111.281321,0,3641,39844.017662037,2009-01-31,00:25:26
37.482504,111.281379,0,3643,39844.0176736111,2009-01-31,00:25:27
37.482485,111.281442,0,3645,39844.0176851852,2009-01-31,00:25:28
37.482469,111.28151,0,3646,39844.0176967593,2009-01-31,00:25:29
37.482452,111.281583,0,3648,39844.0177083333,2009-01-31,00:25:30
37.48243,111.281652,0,3649,39844.0177199074,2009-01-31,00:25:31
37.482408,111.281717,0,3649,39844.0177314815,2009-01-31,00:25:32
37.482384,111.281784,0,3650,39844.0177430556,2009-01-31,00:25:33
37.482356,111.281855,0,3651,39844.0177546296,2009-01-31,00:25:34
37.482341,111.281924,0,3652,39844.0177662037,2009-01-31,00:25:35
37.482319,111.281999,0,3654,39844.0177777778,2009-01-31,00:25:36
37.482293,111.282078,0,3655,39844.0177893518,2009-01-31,00:25:37
37.482263,111.28216,0,3656,39844.0178009259,2009-01-31,00:25:38
37.482233,111.282248,0,3658,39844.0178125,2009-01-31,00:25:39
37.482203,111.282345,0,3659,39844.0178240741,2009-01-31,00:25:40
37.482174,111.282446,0,3661,39844.0178356481,2009-01-31,00:25:41
37.48214,111.282544,0,3662,39844.0178472222,2009-01-31,00:25:42
37.48211,111.282655,0,3664,39844.0178587963,2009-01-31,00:25:43
37.482078,111.282773,0,3666,39844.0178703704,2009-01-31,00:25:44
37.482042,111.28289,0,3668,39844.0178819444,2009-01-31,00:25:45
37.482002,111.283016,0,3670,39844.0178935185,2009-01-31,00:25:46
37.48196,111.283136,0,3672,39844.0179050926,2009-01-31,00:25:47
37.481919,111.283264,0,3674,39844.0179166667,2009-01-31,00:25:48
37.481871,111.283377,0,3675,39844.0179282407,2009-01-31,00:25:49
37.481824,111.283494,0,3676,39844.0179398148,2009-01-31,00:25:50
37.481774,111.28361,0,3677,39844.0179513889,2009-01-31,00:25:51
37.48172,111.283726,0,3678,39844.017962963,2009-01-31,00:25:52
37.481665,111.283848,0,3679,39844.017974537,2009-01-31,00:25:53
37.481608,111.283971,0,3681,39844.0179861111,2009-01-31,00:25:54
37.481544,111.284095,0,3682,39844.0179976852,2009-01-31,00:25:55
37.481481,111.284216,0,3682,39844.0180092593,2009-01-31,00:25:56
37.48142,111.284338,0,3683,39844.0180208333,2009-01-31,00:25:57
37.481357,111.28445,0,3683,39844.0180324074,2009-01-31,00:25:58
37.481305,111.28457,0,3685,39844.0180439815,2009-01-31,00:25:59
37.481256,111.284683,0,3685,39844.0180555556,2009-01-31,00:26:00
37.481207,111.284797,0,3684,39844.0180671296,2009-01-31,00:26:01
37.481151,111.284913,0,3686,39844.0180787037,2009-01-31,00:26:02
37.48109,111.285041,0,3688,39844.0180902778,2009-01-31,00:26:03
37.481025,111.285158,0,3689,39844.0181018518,2009-01-31,00:26:04
37.480957,111.285285,0,3690,39844.0181134259,2009-01-31,00:26:05
37.480885,111.285414,0,3691,39844.018125,2009-01-31,00:26:06
37.480811,111.28554,0,3692,39844.0181365741,2009-01-31,00:26:07
37.480732,111.285662,0,3691,39844.0181481481,2009-01-31,00:26:08
37.480648,111.285785,0,3691,39844.0181597222,2009-01-31,00:26:09
37.48056,111.285912,0,3691,39844.0181712963,2009-01-31,00:26:10
37.480472,111.286039,0,3690,39844.0181828704,2009-01-31,00:26:11
37.480381,111.286167,0,3691,39844.0181944444,2009-01-31,00:26:12
37.480292,111.286307,0,3690,39844.0182060185,2009-01-31,00:26:13
37.480202,111.286448,0,3688,39844.0182175926,2009-01-31,00:26:14
37.480107,111.286589,0,3687,39844.0182291667,2009-01-31,00:26:15
37.480012,111.286736,0,3688,39844.0182407407,2009-01-31,00:26:16
37.479914,111.28688,0,3688,39844.0182523148,2009-01-31,00:26:17
37.479819,111.287036,0,3688,39844.0182638889,2009-01-31,00:26:18
37.479716,111.287186,0,3686,39844.018275463,2009-01-31,00:26:19
37.479605,111.287344,0,3685,39844.018287037,2009-01-31,00:26:20
37.479486,111.287501,0,3682,39844.0182986111,2009-01-31,00:26:21
37.47938,111.287656,0,3681,39844.0183101852,2009-01-31,00:26:22
37.479275,111.287817,0,3681,39844.0183217593,2009-01-31,00:26:23
37.47917,111.28798,0,3682,39844.0183333333,2009-01-31,00:26:24
37.47906,111.288143,0,3681,39844.0183449074,2009-01-31,00:26:25
37.478947,111.288305,0,3681,39844.0183564815,2009-01-31,00:26:26
37.478833,111.288474,0,3682,39844.0183680556,2009-01-31,00:26:27
37.478726,111.288646,0,3682,39844.0183796296,2009-01-31,00:26:28
37.47861,111.28882,0,3682,39844.0183912037,2009-01-31,00:26:29
37.478496,111.288998,0,3682,39844.0184027778,2009-01-31,00:26:30
37.478386,111.289181,0,3682,39844.0184143518,2009-01-31,00:26:31
37.478274,111.289371,0,3683,39844.0184259259,2009-01-31,00:26:32
37.478162,111.289556,0,3683,39844.0184375,2009-01-31,00:26:33
37.478057,111.28974,0,3683,39844.0184490741,2009-01-31,00:26:34
37.477955,111.289924,0,3683,39844.0184606481,2009-01-31,00:26:35
37.477855,111.290117,0,3683,39844.0184722222,2009-01-31,00:26:36
37.477761,111.290318,0,3683,39844.0184837963,2009-01-31,00:26:37
37.477668,111.290516,0,3683,39844.0184953704,2009-01-31,00:26:38
37.477578,111.290717,0,3683,39844.0185069444,2009-01-31,00:26:39
37.477495,111.290909,0,3683,39844.0185185185,2009-01-31,00:26:40
37.477407,111.291107,0,3683,39844.0185300926,2009-01-31,00:26:41
37.477323,111.291308,0,3684,39844.0185416667,2009-01-31,00:26:42
37.477242,111.291515,0,3685,39844.0185532407,2009-01-31,00:26:43
37.477159,111.291724,0,3686,39844.0185648148,2009-01-31,00:26:44
37.477079,111.291934,0,3687,39844.0185763889,2009-01-31,00:26:45
37.477016,111.29214,0,3687,39844.018587963,2009-01-31,00:26:46
37.476935,111.292355,0,3688,39844.018599537,2009-01-31,00:26:47
37.476861,111.292573,0,3689,39844.0186111111,2009-01-31,00:26:48
37.476796,111.292792,0,3690,39844.0186226852,2009-01-31,00:26:49
37.47674,111.293015,0,3690,39844.0186342593,2009-01-31,00:26:50
37.476669,111.29325,0,3692,39844.0186458333,2009-01-31,00:26:51
37.476612,111.293486,0,3693,39844.0186574074,2009-01-31,00:26:52
37.476578,111.293714,0,3692,39844.0186689815,2009-01-31,00:26:53
37.476529,111.293969,0,3689,39844.0186805556,2009-01-31,00:26:54
37.476472,111.294213,0,3690,39844.0186921296,2009-01-31,00:26:55
37.476418,111.294451,0,3691,39844.0187037037,2009-01-31,00:26:56
37.47638,111.294686,0,3692,39844.0187152778,2009-01-31,00:26:57
37.47634,111.294925,0,3694,39844.0187268518,2009-01-31,00:26:58
37.476304,111.295163,0,3696,39844.0187384259,2009-01-31,00:26:59
37.476268,111.295402,0,3697,39844.01875,2009-01-31,00:27:00
37.476241,111.295636,0,3698,39844.0187615741,2009-01-31,00:27:01
37.47622,111.295868,0,3699,39844.0187731481,2009-01-31,00:27:02
37.476182,111.296103,0,3700,39844.0187847222,2009-01-31,00:27:03
37.47614,111.296336,0,3701,39844.0187962963,2009-01-31,00:27:04
37.476092,111.296571,0,3703,39844.0188078704,2009-01-31,00:27:05
37.476048,111.296804,0,3704,39844.0188194444,2009-01-31,00:27:06
37.476009,111.297036,0,3706,39844.0188310185,2009-01-31,00:27:07
37.47597,111.297269,0,3707,39844.0188425926,2009-01-31,00:27:08
37.475932,111.297504,0,3708,39844.0188541667,2009-01-31,00:27:09
37.475894,111.297741,0,3709,39844.0188657407,2009-01-31,00:27:10
37.475857,111.297981,0,3710,39844.0188773148,2009-01-31,00:27:11
37.475818,111.298224,0,3711,39844.0188888889,2009-01-31,00:27:12
37.475779,111.298466,0,3712,39844.018900463,2009-01-31,00:27:13
37.475742,111.298707,0,3714,39844.018912037,2009-01-31,00:27:14
37.475707,111.298948,0,3716,39844.0189236111,2009-01-31,00:27:15
37.475673,111.29919,0,3718,39844.0189351852,2009-01-31,00:27:16
37.47564,111.299431,0,3720,39844.0189467593,2009-01-31,00:27:17
37.475611,111.299673,0,3723,39844.0189583333,2009-01-31,00:27:18
37.475585,111.299917,0,3725,39844.0189699074,2009-01-31,00:27:19
37.475561,111.30016,0,3728,39844.0189814815,2009-01-31,00:27:20
37.475542,111.300402,0,3731,39844.0189930556,2009-01-31,00:27:21
37.475525,111.300644,0,3734,39844.0190046296,2009-01-31,00:27:22
37.475509,111.300887,0,3737,39844.0190162037,2009-01-31,00:27:23
37.47549,111.30113,0,3740,39844.0190277778,2009-01-31,00:27:24
37.475466,111.301369,0,3743,39844.0190393519,2009-01-31,00:27:25
37.475447,111.301603,0,3746,39844.0190509259,2009-01-31,00:27:26
37.47543,111.301834,0,3749,39844.0190625,2009-01-31,00:27:27
37.475418,111.302061,0,3752,39844.0190740741,2009-01-31,00:27:28
37.475402,111.30229,0,3755,39844.0190856481,2009-01-31,00:27:29
37.47541,111.302506,0,3758,39844.0190972222,2009-01-31,00:27:30
37.471198,111.311303,0,3759,39844.0195949074,2009-01-31,00:28:13
37.471043,111.31153,0,3763,39844.0196064815,2009-01-31,00:28:14
37.470908,111.311779,0,3767,39844.0196180556,2009-01-31,00:28:15
37.470812,111.311935,0,3724,39844.0196296296,2009-01-31,00:28:16
37.470851,111.311831,0,3484,39844.0196412037,2009-01-31,00:28:17
37.470657,111.312153,0,3556,39844.0196527778,2009-01-31,00:28:18
37.470486,111.312447,0,3601,39844.0196643519,2009-01-31,00:28:19
37.470346,111.312739,0,3643,39844.0196759259,2009-01-31,00:28:20
37.470203,111.313019,0,3677,39844.0196875,2009-01-31,00:28:21
37.470054,111.313291,0,3694,39844.0196990741,2009-01-31,00:28:22
37.469874,111.313605,0,3731,39844.0197106482,2009-01-31,00:28:23
37.469775,111.313857,0,3739,39844.0197222222,2009-01-31,00:28:24
37.469687,111.314111,0,3752,39844.0197337963,2009-01-31,00:28:25
37.469608,111.314365,0,3768,39844.0197453704,2009-01-31,00:28:26
37.469545,111.314634,0,3797,39844.0197569444,2009-01-31,00:28:27
37.469489,111.31488,0,3804,39844.0197685185,2009-01-31,00:28:28
37.469436,111.315129,0,3812,39844.0197800926,2009-01-31,00:28:29
37.469393,111.315367,0,3814,39844.0197916667,2009-01-31,00:28:30
37.46935,111.315606,0,3817,39844.0198032407,2009-01-31,00:28:31
37.469316,111.315845,0,3820,39844.0198148148,2009-01-31,00:28:32
37.469284,111.316086,0,3825,39844.0198263889,2009-01-31,00:28:33
37.46926,111.316323,0,3830,39844.019837963,2009-01-31,00:28:34
37.469266,111.316543,0,3827,39844.019849537,2009-01-31,00:28:35
37.469237,111.316778,0,3832,39844.0198611111,2009-01-31,00:28:36
37.469221,111.317002,0,3833,39844.0198726852,2009-01-31,00:28:37
37.46919,111.317227,0,3837,39844.0198842593,2009-01-31,00:28:38
37.469164,111.317451,0,3839,39844.0198958333,2009-01-31,00:28:39
37.46913,111.317675,0,3842,39844.0199074074,2009-01-31,00:28:40
37.469099,111.317894,0,3845,39844.0199189815,2009-01-31,00:28:41
37.469075,111.318106,0,3846,39844.0199305556,2009-01-31,00:28:42
37.469048,111.31832,0,3847,39844.0199421296,2009-01-31,00:28:43
37.469023,111.318531,0,3847,39844.0199537037,2009-01-31,00:28:44
37.468997,111.31874,0,3847,39844.0199652778,2009-01-31,00:28:45
37.468969,111.318947,0,3848,39844.0199768519,2009-01-31,00:28:46
37.468944,111.319151,0,3849,39844.0199884259,2009-01-31,00:28:47
37.468912,111.319356,0,3851,39844.02,2009-01-31,00:28:48
37.468879,111.319554,0,3853,39844.0200115741,2009-01-31,00:28:49
37.468844,111.319748,0,3856,39844.0200231481,2009-01-31,00:28:50
37.468809,111.319941,0,3858,39844.0200347222,2009-01-31,00:28:51
37.468764,111.320138,0,3862,39844.0200462963,2009-01-31,00:28:52
37.468727,111.320325,0,3864,39844.0200578704,2009-01-31,00:28:53
37.468689,111.320511,0,3867,39844.0200694444,2009-01-31,00:28:54
37.468649,111.320697,0,3871,39844.0200810185,2009-01-31,00:28:55
37.468609,111.320884,0,3876,39844.0200925926,2009-01-31,00:28:56
37.468569,111.321065,0,3880,39844.0201041667,2009-01-31,00:28:57
37.468522,111.321249,0,3885,39844.0201157407,2009-01-31,00:28:58
37.468463,111.321433,0,3888,39844.0201273148,2009-01-31,00:28:59
37.468398,111.321618,0,3893,39844.0201388889,2009-01-31,00:29:00
37.468331,111.321796,0,3896,39844.020150463,2009-01-31,00:29:01
37.468259,111.32198,0,3901,39844.020162037,2009-01-31,00:29:02
37.468184,111.322165,0,3906,39844.0201736111,2009-01-31,00:29:03
37.468109,111.322351,0,3911,39844.0201851852,2009-01-31,00:29:04
37.468037,111.322539,0,3915,39844.0201967593,2009-01-31,00:29:05
37.467979,111.322719,0,3918,39844.0202083333,2009-01-31,00:29:06
37.467901,111.322902,0,3920,39844.0202199074,2009-01-31,00:29:07
37.467814,111.323097,0,3922,39844.0202314815,2009-01-31,00:29:08
37.467727,111.323305,0,3925,39844.0202430556,2009-01-31,00:29:09
37.467609,111.323519,0,3927,39844.0202546296,2009-01-31,00:29:10
37.467491,111.323731,0,3929,39844.0202662037,2009-01-31,00:29:11
37.467355,111.323953,0,3931,39844.0202777778,2009-01-31,00:29:12
37.467217,111.324179,0,3932,39844.0202893519,2009-01-31,00:29:13
37.467074,111.324401,0,3931,39844.0203009259,2009-01-31,00:29:14
37.466941,111.324617,0,3929,39844.0203125,2009-01-31,00:29:15
37.46681,111.324842,0,3929,39844.0203240741,2009-01-31,00:29:16
37.466688,111.325063,0,3930,39844.0203356481,2009-01-31,00:29:17
37.466563,111.325289,0,3933,39844.0203472222,2009-01-31,00:29:18
37.466424,111.325521,0,3936,39844.0203587963,2009-01-31,00:29:19
37.466308,111.325733,0,3938,39844.0203703704,2009-01-31,00:29:20
37.466192,111.325948,0,3940,39844.0203819444,2009-01-31,00:29:21
37.466071,111.326167,0,3941,39844.0203935185,2009-01-31,00:29:22
37.465956,111.326381,0,3943,39844.0204050926,2009-01-31,00:29:23
37.465842,111.326598,0,3944,39844.0204166667,2009-01-31,00:29:24
37.465728,111.326819,0,3946,39844.0204282407,2009-01-31,00:29:25
37.465616,111.327039,0,3948,39844.0204398148,2009-01-31,00:29:26
37.465501,111.327262,0,3951,39844.0204513889,2009-01-31,00:29:27
37.46539,111.327488,0,3953,39844.020462963,2009-01-31,00:29:28
37.465284,111.32771,0,3956,39844.020474537,2009-01-31,00:29:29
37.465182,111.327925,0,3958,39844.0204861111,2009-01-31,00:29:30
37.465082,111.328147,0,3961,39844.0204976852,2009-01-31,00:29:31
37.464987,111.32837,0,3964,39844.0205092593,2009-01-31,00:29:32
37.464892,111.328599,0,3966,39844.0205208333,2009-01-31,00:29:33
37.464798,111.328833,0,3968,39844.0205324074,2009-01-31,00:29:34
37.464707,111.329069,0,3971,39844.0205439815,2009-01-31,00:29:35
37.46461,111.329309,0,3974,39844.0205555556,2009-01-31,00:29:36
37.464531,111.329547,0,3976,39844.0205671296,2009-01-31,00:29:37
37.464451,111.329793,0,3980,39844.0205787037,2009-01-31,00:29:38
37.464373,111.330041,0,3984,39844.0205902778,2009-01-31,00:29:39
37.4643,111.330295,0,3988,39844.0206018519,2009-01-31,00:29:40
37.464228,111.330553,0,3992,39844.0206134259,2009-01-31,00:29:41
37.464155,111.330814,0,3997,39844.020625,2009-01-31,00:29:42
37.464084,111.331076,0,4001,39844.0206365741,2009-01-31,00:29:43
37.464019,111.331352,0,4005,39844.0206481481,2009-01-31,00:29:44
37.463955,111.331634,0,4009,39844.0206597222,2009-01-31,00:29:45
37.463893,111.331917,0,4013,39844.0206712963,2009-01-31,00:29:46
37.463844,111.332201,0,4017,39844.0206828704,2009-01-31,00:29:47
37.463791,111.33249,0,4022,39844.0206944444,2009-01-31,00:29:48
37.463738,111.332777,0,4027,39844.0207060185,2009-01-31,00:29:49
37.463688,111.333062,0,4032,39844.0207175926,2009-01-31,00:29:50
37.463638,111.333344,0,4037,39844.0207291667,2009-01-31,00:29:51
37.463587,111.333621,0,4042,39844.0207407407,2009-01-31,00:29:52
37.463534,111.333896,0,4048,39844.0207523148,2009-01-31,00:29:53
37.463479,111.334172,0,4054,39844.0207638889,2009-01-31,00:29:54
37.463423,111.334447,0,4060,39844.020775463,2009-01-31,00:29:55
37.463364,111.334719,0,4066,39844.020787037,2009-01-31,00:29:56
37.463303,111.33499,0,4073,39844.0207986111,2009-01-31,00:29:57
37.463243,111.335253,0,4074,39844.0208101852,2009-01-31,00:29:58
37.463164,111.335518,0,4080,39844.0208217593,2009-01-31,00:29:59
37.463084,111.33578,0,4085,39844.0208333333,2009-01-31,00:30:00
37.462979,111.336053,0,4093,39844.0208449074,2009-01-31,00:30:01
37.462881,111.336326,0,4100,39844.0208564815,2009-01-31,00:30:02
37.462774,111.336602,0,4106,39844.0208680556,2009-01-31,00:30:03
37.462669,111.336866,0,4112,39844.0208796296,2009-01-31,00:30:04
37.462558,111.337124,0,4118,39844.0208912037,2009-01-31,00:30:05
37.462449,111.337382,0,4124,39844.0209027778,2009-01-31,00:30:06
37.462335,111.337638,0,4130,39844.0209143519,2009-01-31,00:30:07
37.462215,111.337885,0,4135,39844.0209259259,2009-01-31,00:30:08
37.462096,111.338136,0,4141,39844.0209375,2009-01-31,00:30:09
37.461973,111.338387,0,4145,39844.0209490741,2009-01-31,00:30:10
37.461851,111.338631,0,4149,39844.0209606481,2009-01-31,00:30:11
37.461732,111.338876,0,4152,39844.0209722222,2009-01-31,00:30:12
37.461615,111.339119,0,4155,39844.0209837963,2009-01-31,00:30:13
37.461492,111.339367,0,4158,39844.0209953704,2009-01-31,00:30:14
37.461374,111.339611,0,4160,39844.0210069444,2009-01-31,00:30:15
37.461243,111.339871,0,4164,39844.0210185185,2009-01-31,00:30:16
37.461112,111.340139,0,4167,39844.0210300926,2009-01-31,00:30:17
37.461,111.340399,0,4170,39844.0210416667,2009-01-31,00:30:18
37.460888,111.340662,0,4173,39844.0210532407,2009-01-31,00:30:19
37.460781,111.340921,0,4175,39844.0210648148,2009-01-31,00:30:20
37.460673,111.341179,0,4177,39844.0210763889,2009-01-31,00:30:21
37.460573,111.341435,0,4179,39844.021087963,2009-01-31,00:30:22
37.460462,111.341699,0,4181,39844.021099537,2009-01-31,00:30:23
37.46035,111.341961,0,4183,39844.0211111111,2009-01-31,00:30:24
37.460244,111.342229,0,4185,39844.0211226852,2009-01-31,00:30:25
37.460158,111.342507,0,4181,39844.0211342593,2009-01-31,00:30:26
37.460066,111.342788,0,4178,39844.0211458333,2009-01-31,00:30:27
37.459963,111.343082,0,4174,39844.0211574074,2009-01-31,00:30:28
37.459868,111.343368,0,4173,39844.0211689815,2009-01-31,00:30:29
37.459781,111.343647,0,4172,39844.0211805556,2009-01-31,00:30:30
37.459696,111.343919,0,4175,39844.0211921296,2009-01-31,00:30:31
37.459611,111.344196,0,4177,39844.0212037037,2009-01-31,00:30:32
37.459526,111.344476,0,4180,39844.0212152778,2009-01-31,00:30:33
37.459447,111.344754,0,4182,39844.0212268519,2009-01-31,00:30:34
37.459384,111.345028,0,4184,39844.0212384259,2009-01-31,00:30:35
37.459317,111.345311,0,4185,39844.02125,2009-01-31,00:30:36
37.45925,111.345594,0,4187,39844.0212615741,2009-01-31,00:30:37
37.459191,111.345883,0,4188,39844.0212731481,2009-01-31,00:30:38
37.459133,111.346175,0,4187,39844.0212847222,2009-01-31,00:30:39
37.459079,111.346468,0,4187,39844.0212962963,2009-01-31,00:30:40
37.459031,111.346754,0,4189,39844.0213078704,2009-01-31,00:30:41
37.458985,111.347047,0,4189,39844.0213194444,2009-01-31,00:30:42
37.458945,111.347331,0,4191,39844.0213310185,2009-01-31,00:30:43
37.458913,111.347637,0,4185,39844.0213425926,2009-01-31,00:30:44
37.458876,111.34793,0,4183,39844.0213541667,2009-01-31,00:30:45
37.45884,111.34821,0,4186,39844.0213657407,2009-01-31,00:30:46
37.458808,111.348491,0,4189,39844.0213773148,2009-01-31,00:30:47
37.458793,111.348788,0,4185,39844.0213888889,2009-01-31,00:30:48
37.458779,111.349077,0,4184,39844.021400463,2009-01-31,00:30:49
37.458757,111.349355,0,4188,39844.021412037,2009-01-31,00:30:50
37.458748,111.349629,0,4191,39844.0214236111,2009-01-31,00:30:51
37.458735,111.349901,0,4194,39844.0214351852,2009-01-31,00:30:52
37.45873,111.35017,0,4198,39844.0214467593,2009-01-31,00:30:53
37.458725,111.350439,0,4202,39844.0214583333,2009-01-31,00:30:54
37.458713,111.350712,0,4206,39844.0214699074,2009-01-31,00:30:55
37.458707,111.351007,0,4202,39844.0214814815,2009-01-31,00:30:56
37.458705,111.351303,0,4199,39844.0214930556,2009-01-31,00:30:57
37.458702,111.351592,0,4199,39844.0215046296,2009-01-31,00:30:58
37.458698,111.351873,0,4198,39844.0215162037,2009-01-31,00:30:59
37.458693,111.352153,0,4199,39844.0215277778,2009-01-31,00:31:00
37.458693,111.35243,0,4201,39844.0215393519,2009-01-31,00:31:01
37.458692,111.352711,0,4201,39844.0215509259,2009-01-31,00:31:02
37.458686,111.352985,0,4204,39844.0215625,2009-01-31,00:31:03
37.458679,111.353259,0,4207,39844.0215740741,2009-01-31,00:31:04
37.458669,111.353528,0,4210,39844.0215856481,2009-01-31,00:31:05
37.458656,111.353796,0,4214,39844.0215972222,2009-01-31,00:31:06
37.458637,111.354063,0,4218,39844.0216087963,2009-01-31,00:31:07
37.458618,111.354325,0,4222,39844.0216203704,2009-01-31,00:31:08
37.458593,111.354586,0,4226,39844.0216319444,2009-01-31,00:31:09
37.458563,111.354847,0,4231,39844.0216435185,2009-01-31,00:31:10
37.458525,111.355107,0,4236,39844.0216550926,2009-01-31,00:31:11
37.45848,111.355367,0,4240,39844.0216666667,2009-01-31,00:31:12
37.458424,111.355626,0,4245,39844.0216782407,2009-01-31,00:31:13
37.458363,111.355883,0,4250,39844.0216898148,2009-01-31,00:31:14
37.458317,111.356121,0,4254,39844.0217013889,2009-01-31,00:31:15
37.458281,111.356338,0,4258,39844.021712963,2009-01-31,00:31:16
37.45826,111.356525,0,4255,39844.021724537,2009-01-31,00:31:17
37.458206,111.356741,0,4256,39844.0217361111,2009-01-31,00:31:18
37.458145,111.356952,0,4258,39844.0217476852,2009-01-31,00:31:19
37.458067,111.357169,0,4261,39844.0217592593,2009-01-31,00:31:20
37.457945,111.357392,0,4263,39844.0217708333,2009-01-31,00:31:21
37.457822,111.357598,0,4265,39844.0217824074,2009-01-31,00:31:22
37.457684,111.357789,0,4266,39844.0217939815,2009-01-31,00:31:23
37.457509,111.357985,0,4266,39844.0218055556,2009-01-31,00:31:24
37.457293,111.358191,0,4269,39844.0218171296,2009-01-31,00:31:25
37.457082,111.358383,0,4271,39844.0218287037,2009-01-31,00:31:26
37.456872,111.358576,0,4271,39844.0218402778,2009-01-31,00:31:27
37.456663,111.358763,0,4270,39844.0218518519,2009-01-31,00:31:28
37.456475,111.358934,0,4273,39844.0218634259,2009-01-31,00:31:29
37.456284,111.359104,0,4274,39844.021875,2009-01-31,00:31:30
37.456118,111.359266,0,4274,39844.0218865741,2009-01-31,00:31:31
37.45595,111.359429,0,4274,39844.0218981481,2009-01-31,00:31:32
37.455774,111.359592,0,4274,39844.0219097222,2009-01-31,00:31:33
37.455607,111.359751,0,4274,39844.0219212963,2009-01-31,00:31:34
37.455426,111.359913,0,4274,39844.0219328704,2009-01-31,00:31:35
37.455254,111.360076,0,4270,39844.0219444444,2009-01-31,00:31:36
37.45508,111.360245,0,4268,39844.0219560185,2009-01-31,00:31:37
37.454902,111.360415,0,4268,39844.0219675926,2009-01-31,00:31:38
37.454724,111.360585,0,4267,39844.0219791667,2009-01-31,00:31:39
37.454545,111.360757,0,4266,39844.0219907407,2009-01-31,00:31:40
37.454368,111.360929,0,4267,39844.0220023148,2009-01-31,00:31:41
37.454193,111.361104,0,4269,39844.0220138889,2009-01-31,00:31:42
37.454018,111.361278,0,4270,39844.022025463,2009-01-31,00:31:43
37.453856,111.361457,0,4271,39844.022037037,2009-01-31,00:31:44
37.453708,111.361636,0,4272,39844.0220486111,2009-01-31,00:31:45
37.453565,111.361817,0,4267,39844.0220601852,2009-01-31,00:31:46
37.453436,111.362018,0,4267,39844.0220717593,2009-01-31,00:31:47
37.453308,111.362226,0,4268,39844.0220833333,2009-01-31,00:31:48
37.453188,111.362437,0,4269,39844.0220949074,2009-01-31,00:31:49
37.453081,111.362649,0,4269,39844.0221064815,2009-01-31,00:31:50
37.452974,111.362865,0,4266,39844.0221180556,2009-01-31,00:31:51
37.45288,111.36309,0,4264,39844.0221296296,2009-01-31,00:31:52
37.45279,111.363325,0,4264,39844.0221412037,2009-01-31,00:31:53
37.452713,111.363564,0,4263,39844.0221527778,2009-01-31,00:31:54
37.452641,111.363809,0,4263,39844.0221643519,2009-01-31,00:31:55
37.452568,111.36406,0,4262,39844.0221759259,2009-01-31,00:31:56
37.452498,111.364319,0,4261,39844.0221875,2009-01-31,00:31:57
37.452437,111.364576,0,4260,39844.0221990741,2009-01-31,00:31:58
37.452391,111.364834,0,4258,39844.0222106481,2009-01-31,00:31:59
37.452348,111.365096,0,4259,39844.0222222222,2009-01-31,00:32:00
37.452313,111.36536,0,4259,39844.0222337963,2009-01-31,00:32:01
37.452285,111.365625,0,4259,39844.0222453704,2009-01-31,00:32:02
37.452266,111.36589,0,4259,39844.0222569444,2009-01-31,00:32:03
37.452249,111.366159,0,4260,39844.0222685185,2009-01-31,00:32:04
37.452237,111.366429,0,4260,39844.0222800926,2009-01-31,00:32:05
37.452227,111.366698,0,4260,39844.0222916667,2009-01-31,00:32:06
37.452219,111.366963,0,4260,39844.0223032407,2009-01-31,00:32:07
37.452212,111.367231,0,4260,39844.0223148148,2009-01-31,00:32:08
37.452213,111.367498,0,4259,39844.0223263889,2009-01-31,00:32:09
37.452213,111.367765,0,4259,39844.022337963,2009-01-31,00:32:10
37.452215,111.368025,0,4259,39844.022349537,2009-01-31,00:32:11
37.452211,111.368285,0,4259,39844.0223611111,2009-01-31,00:32:12
37.452205,111.368548,0,4260,39844.0223726852,2009-01-31,00:32:13
37.452198,111.36881,0,4261,39844.0223842593,2009-01-31,00:32:14
37.452195,111.369069,0,4261,39844.0223958333,2009-01-31,00:32:15
37.452191,111.369328,0,4262,39844.0224074074,2009-01-31,00:32:16
37.452191,111.369587,0,4263,39844.0224189815,2009-01-31,00:32:17
37.452161,111.369844,0,4261,39844.0224305556,2009-01-31,00:32:18
37.452134,111.370103,0,4260,39844.0224421296,2009-01-31,00:32:19
37.452103,111.370363,0,4260,39844.0224537037,2009-01-31,00:32:20
37.452077,111.370619,0,4260,39844.0224652778,2009-01-31,00:32:21
37.452044,111.370873,0,4261,39844.0224768519,2009-01-31,00:32:22
37.452005,111.37112,0,4261,39844.0224884259,2009-01-31,00:32:23
37.451969,111.371352,0,4261,39844.0225,2009-01-31,00:32:24
37.451927,111.371576,0,4261,39844.0225115741,2009-01-31,00:32:25
37.45188,111.37179,0,4261,39844.0225231481,2009-01-31,00:32:26
37.45182,111.372016,0,4261,39844.0225347222,2009-01-31,00:32:27
37.451749,111.372248,0,4262,39844.0225462963,2009-01-31,00:32:28
37.451657,111.372483,0,4263,39844.0225578704,2009-01-31,00:32:29
37.451554,111.372719,0,4265,39844.0225694444,2009-01-31,00:32:30
37.451448,111.372955,0,4267,39844.0225810185,2009-01-31,00:32:31
37.451345,111.373184,0,4268,39844.0225925926,2009-01-31,00:32:32
37.451232,111.373416,0,4270,39844.0226041667,2009-01-31,00:32:33
37.451118,111.373654,0,4272,39844.0226157407,2009-01-31,00:32:34
37.451008,111.373894,0,4273,39844.0226273148,2009-01-31,00:32:35
37.450902,111.374139,0,4276,39844.0226388889,2009-01-31,00:32:36
37.450781,111.374395,0,4279,39844.022650463,2009-01-31,00:32:37
37.450678,111.374649,0,4281,39844.022662037,2009-01-31,00:32:38
37.450583,111.374898,0,4283,39844.0226736111,2009-01-31,00:32:39
37.450482,111.375154,0,4285,39844.0226851852,2009-01-31,00:32:40
37.450377,111.37541,0,4286,39844.0226967593,2009-01-31,00:32:41
37.450275,111.375666,0,4287,39844.0227083333,2009-01-31,00:32:42
37.450174,111.375924,0,4288,39844.0227199074,2009-01-31,00:32:43
37.450075,111.376187,0,4289,39844.0227314815,2009-01-31,00:32:44
37.449966,111.376459,0,4290,39844.0227430556,2009-01-31,00:32:45
37.449868,111.376729,0,4290,39844.0227546296,2009-01-31,00:32:46
37.449781,111.376998,0,4290,39844.0227662037,2009-01-31,00:32:47
37.449708,111.377265,0,4289,39844.0227777778,2009-01-31,00:32:48
37.449631,111.377536,0,4287,39844.0227893519,2009-01-31,00:32:49
37.449544,111.377811,0,4286,39844.0228009259,2009-01-31,00:32:50
37.449461,111.378084,0,4285,39844.0228125,2009-01-31,00:32:51
37.449377,111.378361,0,4282,39844.0228240741,2009-01-31,00:32:52
37.449293,111.378637,0,4281,39844.0228356481,2009-01-31,00:32:53
37.44921,111.378913,0,4279,39844.0228472222,2009-01-31,00:32:54
37.449126,111.379193,0,4278,39844.0228587963,2009-01-31,00:32:55
37.449055,111.379469,0,4277,39844.0228703704,2009-01-31,00:32:56
37.448979,111.379748,0,4277,39844.0228819444,2009-01-31,00:32:57
37.448904,111.380026,0,4276,39844.0228935185,2009-01-31,00:32:58
37.448836,111.380302,0,4275,39844.0229050926,2009-01-31,00:32:59
37.448766,111.380582,0,4274,39844.0229166667,2009-01-31,00:33:00
37.4487,111.38086,0,4273,39844.0229282407,2009-01-31,00:33:01
37.448628,111.38114,0,4272,39844.0229398148,2009-01-31,00:33:02
37.448564,111.381415,0,4271,39844.0229513889,2009-01-31,00:33:03
37.4485,111.381688,0,4270,39844.022962963,2009-01-31,00:33:04
37.448436,111.381963,0,4270,39844.022974537,2009-01-31,00:33:05
37.448375,111.382237,0,4270,39844.0229861111,2009-01-31,00:33:06
37.448312,111.382511,0,4269,39844.0229976852,2009-01-31,00:33:07
37.448251,111.382782,0,4269,39844.0230092593,2009-01-31,00:33:08
37.448199,111.383051,0,4269,39844.0230208333,2009-01-31,00:33:09
37.448147,111.383321,0,4269,39844.0230324074,2009-01-31,00:33:10
37.448086,111.383595,0,4269,39844.0230439815,2009-01-31,00:33:11
37.448028,111.383865,0,4269,39844.0230555556,2009-01-31,00:33:12
37.447965,111.384138,0,4269,39844.0230671296,2009-01-31,00:33:13
37.447904,111.384412,0,4270,39844.0230787037,2009-01-31,00:33:14
37.447845,111.38468,0,4270,39844.0230902778,2009-01-31,00:33:15
37.447786,111.384948,0,4270,39844.0231018519,2009-01-31,00:33:16
37.447717,111.385224,0,4271,39844.0231134259,2009-01-31,00:33:17
37.447653,111.3855,0,4272,39844.023125,2009-01-31,00:33:18
37.447588,111.385778,0,4273,39844.0231365741,2009-01-31,00:33:19
37.447519,111.386061,0,4274,39844.0231481481,2009-01-31,00:33:20
37.447454,111.386344,0,4275,39844.0231597222,2009-01-31,00:33:21
37.447388,111.386627,0,4277,39844.0231712963,2009-01-31,00:33:22
37.447324,111.386909,0,4279,39844.0231828704,2009-01-31,00:33:23
37.447258,111.38719,0,4280,39844.0231944444,2009-01-31,00:33:24
37.447194,111.38747,0,4281,39844.0232060185,2009-01-31,00:33:25
37.447132,111.387753,0,4283,39844.0232175926,2009-01-31,00:33:26
37.447069,111.388037,0,4284,39844.0232291667,2009-01-31,00:33:27
37.447002,111.388323,0,4286,39844.0232407407,2009-01-31,00:33:28
37.446932,111.388609,0,4287,39844.0232523148,2009-01-31,00:33:29
37.446863,111.388895,0,4288,39844.0232638889,2009-01-31,00:33:30
37.446788,111.389186,0,4289,39844.023275463,2009-01-31,00:33:31
37.446714,111.389476,0,4290,39844.023287037,2009-01-31,00:33:32
37.446643,111.389763,0,4290,39844.0232986111,2009-01-31,00:33:33
37.44659,111.390048,0,4290,39844.0233101852,2009-01-31,00:33:34
37.446527,111.390342,0,4290,39844.0233217593,2009-01-31,00:33:35
37.446467,111.390639,0,4290,39844.0233333333,2009-01-31,00:33:36
37.446411,111.390936,0,4290,39844.0233449074,2009-01-31,00:33:37
37.44635,111.391245,0,4289,39844.0233564815,2009-01-31,00:33:38
37.446296,111.391558,0,4288,39844.0233680556,2009-01-31,00:33:39
37.446252,111.391874,0,4285,39844.0233796296,2009-01-31,00:33:40
37.446209,111.39219,0,4284,39844.0233912037,2009-01-31,00:33:41
37.446167,111.392506,0,4283,39844.0234027778,2009-01-31,00:33:42
37.446129,111.39282,0,4284,39844.0234143519,2009-01-31,00:33:43
37.446095,111.393135,0,4285,39844.0234259259,2009-01-31,00:33:44
37.446069,111.393449,0,4286,39844.0234375,2009-01-31,00:33:45
37.446042,111.393763,0,4287,39844.0234490741,2009-01-31,00:33:46
37.446024,111.394076,0,4288,39844.0234606481,2009-01-31,00:33:47
37.446006,111.394393,0,4289,39844.0234722222,2009-01-31,00:33:48
37.445988,111.394713,0,4290,39844.0234837963,2009-01-31,00:33:49
37.445974,111.395028,0,4290,39844.0234953704,2009-01-31,00:33:50
37.445963,111.395342,0,4291,39844.0235069444,2009-01-31,00:33:51
37.445955,111.395652,0,4292,39844.0235185185,2009-01-31,00:33:52
37.445948,111.395963,0,4294,39844.0235300926,2009-01-31,00:33:53
37.445941,111.396279,0,4296,39844.0235416667,2009-01-31,00:33:54
37.445945,111.396589,0,4297,39844.0235532407,2009-01-31,00:33:55
37.445941,111.3969,0,4299,39844.0235648148,2009-01-31,00:33:56
37.445942,111.397209,0,4301,39844.0235763889,2009-01-31,00:33:57
37.445941,111.397516,0,4303,39844.023587963,2009-01-31,00:33:58
37.445936,111.397818,0,4306,39844.023599537,2009-01-31,00:33:59
37.445932,111.398119,0,4308,39844.0236111111,2009-01-31,00:34:00
37.445931,111.398415,0,4310,39844.0236226852,2009-01-31,00:34:01
37.445931,111.398711,0,4312,39844.0236342593,2009-01-31,00:34:02
37.445933,111.399004,0,4314,39844.0236458333,2009-01-31,00:34:03
37.445933,111.399296,0,4317,39844.0236574074,2009-01-31,00:34:04
37.445922,111.400154,0,4323,39844.0236921296,2009-01-31,00:34:07
37.445909,111.400433,0,4323,39844.0237037037,2009-01-31,00:34:08
37.445928,111.400635,0,4322,39844.0237152778,2009-01-31,00:34:09
37.44595,111.400833,0,4322,39844.0237268518,2009-01-31,00:34:10
37.445991,111.401009,0,4322,39844.0237384259,2009-01-31,00:34:11
37.44602,111.401194,0,4322,39844.02375,2009-01-31,00:34:12
37.445536,111.411844,0,4322,39844.024224537,2009-01-31,00:34:53
37.445497,111.412118,0,4321,39844.0242361111,2009-01-31,00:34:54
37.445446,111.412361,0,4321,39844.0242476852,2009-01-31,00:34:55
37.445377,111.4126,0,4322,39844.0242592593,2009-01-31,00:34:56
37.445299,111.412849,0,4322,39844.0242708333,2009-01-31,00:34:57
37.445226,111.413085,0,4322,39844.0242824074,2009-01-31,00:34:58
37.445147,111.413326,0,4323,39844.0242939815,2009-01-31,00:34:59
37.445074,111.413558,0,4323,39844.0243055556,2009-01-31,00:35:00
37.445007,111.413783,0,4324,39844.0243171296,2009-01-31,00:35:01
37.444908,111.414008,0,4325,39844.0243287037,2009-01-31,00:35:02
37.444804,111.414227,0,4325,39844.0243402778,2009-01-31,00:35:03
37.4447,111.414437,0,4326,39844.0243518518,2009-01-31,00:35:04
37.444597,111.414633,0,4325,39844.0243634259,2009-01-31,00:35:05
37.444489,111.414829,0,4324,39844.024375,2009-01-31,00:35:06
37.444415,111.414923,0,4324,39844.0243865741,2009-01-31,00:35:07
37.44402,111.415688,0,4322,39844.0244212963,2009-01-31,00:35:10
37.443966,111.415757,0,4322,39844.0244328704,2009-01-31,00:35:11
37.443899,111.415858,0,4323,39844.0244444444,2009-01-31,00:35:12
37.44379,111.415996,0,4323,39844.0244560185,2009-01-31,00:35:13
37.443627,111.416181,0,4323,39844.0244675926,2009-01-31,00:35:14
37.443441,111.416454,0,4323,39844.0244791667,2009-01-31,00:35:15
37.443297,111.416663,0,4323,39844.0244907407,2009-01-31,00:35:16
37.443171,111.416845,0,4323,39844.0245023148,2009-01-31,00:35:17
37.443038,111.417035,0,4323,39844.0245138889,2009-01-31,00:35:18
37.442902,111.417226,0,4323,39844.024525463,2009-01-31,00:35:19
37.442755,111.417416,0,4323,39844.024537037,2009-01-31,00:35:20
37.442603,111.417611,0,4323,39844.0245486111,2009-01-31,00:35:21
37.44244,111.417812,0,4323,39844.0245601852,2009-01-31,00:35:22
37.442297,111.418003,0,4323,39844.0245717593,2009-01-31,00:35:23
37.442147,111.418203,0,4324,39844.0245833333,2009-01-31,00:35:24
37.442009,111.418397,0,4324,39844.0245949074,2009-01-31,00:35:25
37.441878,111.418588,0,4325,39844.0246064815,2009-01-31,00:35:26
37.441756,111.418773,0,4325,39844.0246180556,2009-01-31,00:35:27
37.441646,111.418946,0,4325,39844.0246296296,2009-01-31,00:35:28
37.441541,111.419118,0,4324,39844.0246412037,2009-01-31,00:35:29
37.441422,111.419299,0,4324,39844.0246527778,2009-01-31,00:35:30
37.441302,111.419487,0,4324,39844.0246643518,2009-01-31,00:35:31
37.441181,111.419684,0,4324,39844.0246759259,2009-01-31,00:35:32
37.44106,111.419885,0,4324,39844.0246875,2009-01-31,00:35:33
37.440941,111.420091,0,4324,39844.0246990741,2009-01-31,00:35:34
37.440826,111.420296,0,4324,39844.0247106481,2009-01-31,00:35:35
37.440715,111.420494,0,4324,39844.0247222222,2009-01-31,00:35:36
37.440603,111.420692,0,4323,39844.0247337963,2009-01-31,00:35:37
37.440478,111.420896,0,4323,39844.0247453704,2009-01-31,00:35:38
37.44036,111.421101,0,4323,39844.0247569444,2009-01-31,00:35:39
37.440238,111.421312,0,4322,39844.0247685185,2009-01-31,00:35:40
37.440119,111.42153,0,4322,39844.0247800926,2009-01-31,00:35:41
37.440005,111.421743,0,4322,39844.0247916667,2009-01-31,00:35:42
37.439891,111.421957,0,4322,39844.0248032407,2009-01-31,00:35:43
37.439775,111.422176,0,4321,39844.0248148148,2009-01-31,00:35:44
37.439664,111.4224,0,4322,39844.0248263889,2009-01-31,00:35:45
37.439547,111.42264,0,4323,39844.024837963,2009-01-31,00:35:46
37.439427,111.422881,0,4323,39844.024849537,2009-01-31,00:35:47
37.439309,111.423116,0,4323,39844.0248611111,2009-01-31,00:35:48
37.439196,111.423347,0,4323,39844.0248726852,2009-01-31,00:35:49
37.439084,111.423581,0,4323,39844.0248842593,2009-01-31,00:35:50
37.438971,111.423819,0,4324,39844.0248958333,2009-01-31,00:35:51
37.438859,111.424066,0,4323,39844.0249074074,2009-01-31,00:35:52
37.43875,111.42432,0,4322,39844.0249189815,2009-01-31,00:35:53
37.438645,111.424573,0,4322,39844.0249305556,2009-01-31,00:35:54
37.438539,111.424831,0,4321,39844.0249421296,2009-01-31,00:35:55
37.438438,111.425094,0,4320,39844.0249537037,2009-01-31,00:35:56
37.438337,111.425359,0,4319,39844.0249652778,2009-01-31,00:35:57
37.438237,111.425627,0,4318,39844.0249768518,2009-01-31,00:35:58
37.438148,111.425892,0,4317,39844.0249884259,2009-01-31,00:35:59
37.438057,111.426157,0,4316,39844.025,2009-01-31,00:36:00
37.437967,111.42642,0,4314,39844.0250115741,2009-01-31,00:36:01
37.437881,111.426685,0,4313,39844.0250231481,2009-01-31,00:36:02
37.437791,111.426957,0,4312,39844.0250347222,2009-01-31,00:36:03
37.437706,111.427229,0,4312,39844.0250462963,2009-01-31,00:36:04
37.437621,111.427502,0,4312,39844.0250578704,2009-01-31,00:36:05
37.437544,111.42778,0,4312,39844.0250694444,2009-01-31,00:36:06
37.437471,111.428057,0,4313,39844.0250810185,2009-01-31,00:36:07
37.437399,111.428337,0,4314,39844.0250925926,2009-01-31,00:36:08
37.437326,111.428615,0,4315,39844.0251041667,2009-01-31,00:36:09
37.437254,111.428897,0,4316,39844.0251157407,2009-01-31,00:36:10
37.437176,111.429184,0,4317,39844.0251273148,2009-01-31,00:36:11
37.437097,111.429473,0,4319,39844.0251388889,2009-01-31,00:36:12
37.437021,111.429756,0,4321,39844.025150463,2009-01-31,00:36:13
37.436945,111.430039,0,4323,39844.025162037,2009-01-31,00:36:14
37.436868,111.430326,0,4325,39844.0251736111,2009-01-31,00:36:15
37.436783,111.430624,0,4328,39844.0251851852,2009-01-31,00:36:16
37.436697,111.430922,0,4330,39844.0251967593,2009-01-31,00:36:17
37.436615,111.431221,0,4331,39844.0252083333,2009-01-31,00:36:18
37.436534,111.43152,0,4331,39844.0252199074,2009-01-31,00:36:19
37.436446,111.431815,0,4332,39844.0252314815,2009-01-31,00:36:20
37.436366,111.432104,0,4332,39844.0252430556,2009-01-31,00:36:21
37.436293,111.432387,0,4332,39844.0252546296,2009-01-31,00:36:22
37.436221,111.432671,0,4333,39844.0252662037,2009-01-31,00:36:23
37.43615,111.432958,0,4334,39844.0252777778,2009-01-31,00:36:24
37.436077,111.433248,0,4335,39844.0252893518,2009-01-31,00:36:25
37.436001,111.433546,0,4335,39844.0253009259,2009-01-31,00:36:26
37.435925,111.433852,0,4336,39844.0253125,2009-01-31,00:36:27
37.43586,111.434163,0,4336,39844.0253240741,2009-01-31,00:36:28
37.435789,111.434477,0,4337,39844.0253356481,2009-01-31,00:36:29
37.435715,111.434792,0,4337,39844.0253472222,2009-01-31,00:36:30
37.435643,111.435109,0,4338,39844.0253587963,2009-01-31,00:36:31
37.435577,111.435429,0,4339,39844.0253703704,2009-01-31,00:36:32
37.43551,111.435755,0,4340,39844.0253819444,2009-01-31,00:36:33
37.435449,111.436078,0,4340,39844.0253935185,2009-01-31,00:36:34
37.435396,111.436396,0,4340,39844.0254050926,2009-01-31,00:36:35
37.435342,111.436716,0,4341,39844.0254166667,2009-01-31,00:36:36
37.435292,111.437036,0,4341,39844.0254282407,2009-01-31,00:36:37
37.435245,111.437358,0,4341,39844.0254398148,2009-01-31,00:36:38
37.4352,111.437679,0,4341,39844.0254513889,2009-01-31,00:36:39
37.435157,111.437997,0,4341,39844.025462963,2009-01-31,00:36:40
37.435116,111.438317,0,4341,39844.025474537,2009-01-31,00:36:41
37.435077,111.438641,0,4341,39844.0254861111,2009-01-31,00:36:42
37.435033,111.438967,0,4341,39844.0254976852,2009-01-31,00:36:43
37.434988,111.439293,0,4341,39844.0255092593,2009-01-31,00:36:44
37.434946,111.439618,0,4340,39844.0255208333,2009-01-31,00:36:45
37.434909,111.439939,0,4339,39844.0255324074,2009-01-31,00:36:46
37.434874,111.440252,0,4338,39844.0255439815,2009-01-31,00:36:47
37.434846,111.440559,0,4338,39844.0255555556,2009-01-31,00:36:48
37.434826,111.44086,0,4337,39844.0255671296,2009-01-31,00:36:49
37.43481,111.441154,0,4336,39844.0255787037,2009-01-31,00:36:50
37.434795,111.441445,0,4336,39844.0255902778,2009-01-31,00:36:51
37.434779,111.441737,0,4335,39844.0256018518,2009-01-31,00:36:52
37.434765,111.442024,0,4335,39844.0256134259,2009-01-31,00:36:53
37.434754,111.442306,0,4335,39844.025625,2009-01-31,00:36:54
37.434741,111.442586,0,4334,39844.0256365741,2009-01-31,00:36:55
37.434727,111.442856,0,4333,39844.0256481481,2009-01-31,00:36:56
37.434742,111.443074,0,4332,39844.0256597222,2009-01-31,00:36:57
37.434758,111.443285,0,4331,39844.0256712963,2009-01-31,00:36:58
37.434768,111.443503,0,4329,39844.0256828704,2009-01-31,00:36:59
37.434773,111.443728,0,4328,39844.0256944444,2009-01-31,00:37:00
37.434826,111.443837,0,4327,39844.0257060185,2009-01-31,00:37:01
37.434747,111.444644,0,4324,39844.0257407407,2009-01-31,00:37:04
37.434725,111.445605,0,4321,39844.025775463,2009-01-31,00:37:07
37.434722,111.445943,0,4321,39844.025787037,2009-01-31,00:37:08
37.434777,111.446005,0,4320,39844.0257986111,2009-01-31,00:37:09
37.434622,111.447041,0,4319,39844.0258333333,2009-01-31,00:37:12
37.434623,111.447302,0,4318,39844.0258449074,2009-01-31,00:37:13
37.434656,111.447507,0,4318,39844.0258564815,2009-01-31,00:37:14
37.434756,111.448732,0,4316,39844.0259143518,2009-01-31,00:37:19
37.43474,111.449172,0,4312,39844.0259375,2009-01-31,00:37:21
37.43472,111.449519,0,4312,39844.0259490741,2009-01-31,00:37:22
37.434745,111.449855,0,4312,39844.0259606481,2009-01-31,00:37:23
37.434724,111.450166,0,4311,39844.0259722222,2009-01-31,00:37:24
37.4347,111.450462,0,4310,39844.0259837963,2009-01-31,00:37:25
37.434679,111.450747,0,4310,39844.0259953704,2009-01-31,00:37:26
37.434655,111.451026,0,4309,39844.0260069444,2009-01-31,00:37:27
37.434649,111.451285,0,4309,39844.0260185185,2009-01-31,00:37:28
37.434622,111.451552,0,4310,39844.0260300926,2009-01-31,00:37:29
37.434595,111.451811,0,4310,39844.0260416667,2009-01-31,00:37:30
37.434552,111.452081,0,4310,39844.0260532407,2009-01-31,00:37:31
37.434521,111.452333,0,4310,39844.0260648148,2009-01-31,00:37:32
37.434483,111.452589,0,4310,39844.0260763889,2009-01-31,00:37:33
37.434437,111.452849,0,4310,39844.026087963,2009-01-31,00:37:34
37.434391,111.453107,0,4310,39844.026099537,2009-01-31,00:37:35
37.434338,111.453366,0,4309,39844.0261111111,2009-01-31,00:37:36
37.434292,111.453615,0,4309,39844.0261226852,2009-01-31,00:37:37
37.43424,111.453863,0,4309,39844.0261342593,2009-01-31,00:37:38
37.434193,111.45409,0,4309,39844.0261458333,2009-01-31,00:37:39
37.434134,111.454331,0,4309,39844.0261574074,2009-01-31,00:37:40
37.43407,111.454576,0,4309,39844.0261689815,2009-01-31,00:37:41
37.433998,111.454824,0,4309,39844.0261805556,2009-01-31,00:37:42
37.433921,111.455072,0,4309,39844.0261921296,2009-01-31,00:37:43
37.433842,111.455325,0,4309,39844.0262037037,2009-01-31,00:37:44
37.433757,111.455585,0,4310,39844.0262152778,2009-01-31,00:37:45
37.43368,111.45583,0,4311,39844.0262268518,2009-01-31,00:37:46
37.433606,111.456063,0,4312,39844.0262384259,2009-01-31,00:37:47
37.433527,111.456288,0,4313,39844.02625,2009-01-31,00:37:48
37.433425,111.456514,0,4314,39844.0262615741,2009-01-31,00:37:49
37.433337,111.456736,0,4315,39844.0262731481,2009-01-31,00:37:50
37.433249,111.456955,0,4317,39844.0262847222,2009-01-31,00:37:51
37.433162,111.45717,0,4319,39844.0262962963,2009-01-31,00:37:52
37.433077,111.457383,0,4321,39844.0263078704,2009-01-31,00:37:53
37.432971,111.457597,0,4323,39844.0263194444,2009-01-31,00:37:54
37.432853,111.457814,0,4325,39844.0263310185,2009-01-31,00:37:55
37.43274,111.458023,0,4328,39844.0263425926,2009-01-31,00:37:56
37.43262,111.458231,0,4330,39844.0263541667,2009-01-31,00:37:57
37.432497,111.458442,0,4333,39844.0263657407,2009-01-31,00:37:58
37.432369,111.458652,0,4336,39844.0263773148,2009-01-31,00:37:59
37.432251,111.458845,0,4341,39844.0263888889,2009-01-31,00:38:00
37.432129,111.459038,0,4344,39844.026400463,2009-01-31,00:38:01
37.43201,111.45923,0,4348,39844.026412037,2009-01-31,00:38:02
37.431888,111.459419,0,4351,39844.0264236111,2009-01-31,00:38:03
37.431765,111.459608,0,4354,39844.0264351852,2009-01-31,00:38:04
37.431641,111.459802,0,4356,39844.0264467593,2009-01-31,00:38:05
37.431503,111.459996,0,4359,39844.0264583333,2009-01-31,00:38:06
37.431372,111.460181,0,4363,39844.0264699074,2009-01-31,00:38:07
37.431231,111.460376,0,4365,39844.0264814815,2009-01-31,00:38:08
37.431083,111.460575,0,4368,39844.0264930556,2009-01-31,00:38:09
37.43093,111.460775,0,4370,39844.0265046296,2009-01-31,00:38:10
37.430774,111.460981,0,4370,39844.0265162037,2009-01-31,00:38:11
37.430621,111.461184,0,4371,39844.0265277778,2009-01-31,00:38:12
37.430463,111.46139,0,4372,39844.0265393518,2009-01-31,00:38:13
37.430306,111.461593,0,4374,39844.0265509259,2009-01-31,00:38:14
37.430153,111.461786,0,4375,39844.0265625,2009-01-31,00:38:15
37.430002,111.461973,0,4377,39844.0265740741,2009-01-31,00:38:16
37.429839,111.462165,0,4380,39844.0265856481,2009-01-31,00:38:17
37.429658,111.462363,0,4383,39844.0265972222,2009-01-31,00:38:18
37.429502,111.462543,0,4386,39844.0266087963,2009-01-31,00:38:19
37.42933,111.462731,0,4390,39844.0266203704,2009-01-31,00:38:20
37.429154,111.462919,0,4394,39844.0266319444,2009-01-31,00:38:21
37.428972,111.463117,0,4398,39844.0266435185,2009-01-31,00:38:22
37.428804,111.463312,0,4402,39844.0266550926,2009-01-31,00:38:23
37.428643,111.463505,0,4405,39844.0266666667,2009-01-31,00:38:24
37.428493,111.463696,0,4408,39844.0266782407,2009-01-31,00:38:25
37.428349,111.463887,0,4411,39844.0266898148,2009-01-31,00:38:26
37.428204,111.46408,0,4414,39844.0267013889,2009-01-31,00:38:27
37.428061,111.464278,0,4416,39844.026712963,2009-01-31,00:38:28
37.427924,111.464473,0,4419,39844.026724537,2009-01-31,00:38:29
37.427786,111.464671,0,4421,39844.0267361111,2009-01-31,00:38:30
37.427653,111.464876,0,4424,39844.0267476852,2009-01-31,00:38:31
37.42752,111.465087,0,4427,39844.0267592593,2009-01-31,00:38:32
37.427384,111.465313,0,4430,39844.0267708333,2009-01-31,00:38:33
37.427249,111.465545,0,4433,39844.0267824074,2009-01-31,00:38:34
37.427118,111.465776,0,4435,39844.0267939815,2009-01-31,00:38:35
37.427001,111.466,0,4436,39844.0268055556,2009-01-31,00:38:36
37.426888,111.466225,0,4438,39844.0268171296,2009-01-31,00:38:37
37.426784,111.46645,0,4440,39844.0268287037,2009-01-31,00:38:38
37.42668,111.466685,0,4437,39844.0268402778,2009-01-31,00:38:39
37.426597,111.466918,0,4434,39844.0268518519,2009-01-31,00:38:40
37.4265,111.467165,0,4436,39844.0268634259,2009-01-31,00:38:41
37.426409,111.467413,0,4438,39844.026875,2009-01-31,00:38:42
37.426323,111.467664,0,4439,39844.0268865741,2009-01-31,00:38:43
37.426248,111.467916,0,4441,39844.0268981481,2009-01-31,00:38:44
37.426173,111.468174,0,4443,39844.0269097222,2009-01-31,00:38:45
37.426099,111.468434,0,4445,39844.0269212963,2009-01-31,00:38:46
37.42603,111.468694,0,4446,39844.0269328704,2009-01-31,00:38:47
37.425969,111.468963,0,4445,39844.0269444444,2009-01-31,00:38:48
37.425917,111.469232,0,4443,39844.0269560185,2009-01-31,00:38:49
37.425863,111.469506,0,4441,39844.0269675926,2009-01-31,00:38:50
37.425814,111.469778,0,4439,39844.0269791667,2009-01-31,00:38:51
37.425764,111.470056,0,4438,39844.0269907407,2009-01-31,00:38:52
37.425716,111.470335,0,4436,39844.0270023148,2009-01-31,00:38:53
37.425663,111.470624,0,4435,39844.0270138889,2009-01-31,00:38:54
37.425609,111.470917,0,4433,39844.027025463,2009-01-31,00:38:55
37.42556,111.471215,0,4432,39844.027037037,2009-01-31,00:38:56
37.42551,111.471522,0,4430,39844.0270486111,2009-01-31,00:38:57
37.425456,111.471827,0,4429,39844.0270601852,2009-01-31,00:38:58
37.425398,111.472148,0,4427,39844.0270717593,2009-01-31,00:38:59
37.425354,111.472479,0,4422,39844.0270833333,2009-01-31,00:39:00
37.425316,111.472795,0,4420,39844.0270949074,2009-01-31,00:39:01
37.425274,111.473147,0,4414,39844.0271064815,2009-01-31,00:39:02
37.425215,111.473533,0,4408,39844.0271180556,2009-01-31,00:39:03
37.425163,111.473899,0,4404,39844.0271296296,2009-01-31,00:39:04
37.425101,111.474244,0,4402,39844.0271412037,2009-01-31,00:39:05
37.425032,111.474604,0,4400,39844.0271527778,2009-01-31,00:39:06
37.424983,111.474956,0,4397,39844.0271643519,2009-01-31,00:39:07
37.424939,111.475296,0,4396,39844.0271759259,2009-01-31,00:39:08
37.424879,111.475651,0,4394,39844.0271875,2009-01-31,00:39:09
37.424821,111.476006,0,4393,39844.0271990741,2009-01-31,00:39:10
37.424756,111.476353,0,4393,39844.0272106482,2009-01-31,00:39:11
37.424692,111.476696,0,4393,39844.0272222222,2009-01-31,00:39:12
37.424626,111.47704,0,4394,39844.0272337963,2009-01-31,00:39:13
37.424563,111.47738,0,4395,39844.0272453704,2009-01-31,00:39:14
37.424504,111.477719,0,4397,39844.0272569444,2009-01-31,00:39:15
37.424449,111.478057,0,4398,39844.0272685185,2009-01-31,00:39:16
37.424395,111.478392,0,4400,39844.0272800926,2009-01-31,00:39:17
37.424341,111.478726,0,4401,39844.0272916667,2009-01-31,00:39:18
37.424288,111.479058,0,4403,39844.0273032407,2009-01-31,00:39:19
37.424238,111.479388,0,4405,39844.0273148148,2009-01-31,00:39:20
37.424188,111.479716,0,4407,39844.0273263889,2009-01-31,00:39:21
37.424135,111.480042,0,4409,39844.027337963,2009-01-31,00:39:22
37.42408,111.480369,0,4412,39844.027349537,2009-01-31,00:39:23
37.424023,111.480697,0,4415,39844.0273611111,2009-01-31,00:39:24
37.42397,111.48102,0,4415,39844.0273726852,2009-01-31,00:39:25
37.423913,111.481345,0,4416,39844.0273842593,2009-01-31,00:39:26
37.423855,111.48167,0,4417,39844.0273958333,2009-01-31,00:39:27
37.423798,111.48199,0,4418,39844.0274074074,2009-01-31,00:39:28
37.423737,111.482309,0,4419,39844.0274189815,2009-01-31,00:39:29
37.423675,111.482626,0,4421,39844.0274305556,2009-01-31,00:39:30
37.423615,111.482943,0,4422,39844.0274421296,2009-01-31,00:39:31
37.423557,111.483259,0,4424,39844.0274537037,2009-01-31,00:39:32
37.4235,111.483575,0,4426,39844.0274652778,2009-01-31,00:39:33
37.423443,111.483889,0,4428,39844.0274768519,2009-01-31,00:39:34
37.42338,111.484206,0,4430,39844.0274884259,2009-01-31,00:39:35
37.423313,111.484527,0,4435,39844.0275,2009-01-31,00:39:36
37.423247,111.484845,0,4440,39844.0275115741,2009-01-31,00:39:37
37.423167,111.485166,0,4443,39844.0275231482,2009-01-31,00:39:38
37.42308,111.48549,0,4446,39844.0275347222,2009-01-31,00:39:39
37.422991,111.485814,0,4449,39844.0275462963,2009-01-31,00:39:40
37.422911,111.486138,0,4455,39844.0275578704,2009-01-31,00:39:41
37.422829,111.486456,0,4462,39844.0275694444,2009-01-31,00:39:42
37.422766,111.486769,0,4469,39844.0275810185,2009-01-31,00:39:43
37.422699,111.487087,0,4477,39844.0275925926,2009-01-31,00:39:44
37.422649,111.487393,0,4479,39844.0276041667,2009-01-31,00:39:45
37.422626,111.48769,0,4484,39844.0276157407,2009-01-31,00:39:46
37.422599,111.487996,0,4490,39844.0276273148,2009-01-31,00:39:47
37.422578,111.488299,0,4496,39844.0276388889,2009-01-31,00:39:48
37.422548,111.488609,0,4502,39844.027650463,2009-01-31,00:39:49
37.422522,111.488912,0,4508,39844.027662037,2009-01-31,00:39:50
37.422491,111.489216,0,4513,39844.0276736111,2009-01-31,00:39:51
37.422455,111.48952,0,4518,39844.0276851852,2009-01-31,00:39:52
37.422414,111.489825,0,4523,39844.0276967593,2009-01-31,00:39:53
37.42237,111.490126,0,4528,39844.0277083333,2009-01-31,00:39:54
37.422329,111.490415,0,4533,39844.0277199074,2009-01-31,00:39:55
37.422288,111.490694,0,4538,39844.0277314815,2009-01-31,00:39:56
37.422242,111.490969,0,4542,39844.0277430556,2009-01-31,00:39:57
37.422186,111.491244,0,4547,39844.0277546296,2009-01-31,00:39:58
37.422123,111.491512,0,4551,39844.0277662037,2009-01-31,00:39:59
37.422062,111.491766,0,4555,39844.0277777778,2009-01-31,00:40:00
37.421991,111.492012,0,4560,39844.0277893519,2009-01-31,00:40:01
37.421951,111.492207,0,4564,39844.0278009259,2009-01-31,00:40:02
37.42189,111.492412,0,4569,39844.0278125,2009-01-31,00:40:03
37.421822,111.492613,0,4574,39844.0278240741,2009-01-31,00:40:04
37.421751,111.492812,0,4579,39844.0278356481,2009-01-31,00:40:05
37.421684,111.493005,0,4584,39844.0278472222,2009-01-31,00:40:06
37.421625,111.493186,0,4590,39844.0278587963,2009-01-31,00:40:07
37.421569,111.49336,0,4596,39844.0278703704,2009-01-31,00:40:08
37.42152,111.493525,0,4602,39844.0278819444,2009-01-31,00:40:09
37.418307,111.496727,0,4621,39844.0280671296,2009-01-31,00:40:25
37.418168,111.496935,0,4627,39844.0280787037,2009-01-31,00:40:26
37.418048,111.497148,0,4639,39844.0280902778,2009-01-31,00:40:27
37.417914,111.497436,0,4713,39844.0281018519,2009-01-31,00:40:28
37.41776,111.497678,0,4729,39844.0281134259,2009-01-31,00:40:29
37.417596,111.497922,0,4747,39844.028125,2009-01-31,00:40:30
37.417435,111.49816,0,4758,39844.0281365741,2009-01-31,00:40:31
37.417291,111.498386,0,4766,39844.0281481481,2009-01-31,00:40:32
37.417155,111.498606,0,4776,39844.0281597222,2009-01-31,00:40:33
37.417025,111.498815,0,4778,39844.0281712963,2009-01-31,00:40:34
37.416904,111.499028,0,4783,39844.0281828704,2009-01-31,00:40:35
37.416781,111.499247,0,4786,39844.0281944444,2009-01-31,00:40:36
37.416641,111.499474,0,4790,39844.0282060185,2009-01-31,00:40:37
37.4165,111.499697,0,4790,39844.0282175926,2009-01-31,00:40:38
37.41637,111.499912,0,4791,39844.0282291667,2009-01-31,00:40:39
37.416253,111.500116,0,4790,39844.0282407407,2009-01-31,00:40:40
37.416133,111.500327,0,4792,39844.0282523148,2009-01-31,00:40:41
37.416023,111.500524,0,4792,39844.0282638889,2009-01-31,00:40:42
37.415912,111.500717,0,4789,39844.028275463,2009-01-31,00:40:43
37.415791,111.500904,0,4785,39844.028287037,2009-01-31,00:40:44
37.415669,111.501096,0,4786,39844.0282986111,2009-01-31,00:40:45
37.415582,111.50124,0,4793,39844.0283101852,2009-01-31,00:40:46
37.411263,111.50296,0,4939,39844.0286342593,2009-01-31,00:41:14
37.410721,111.503094,0,4936,39844.0286458333,2009-01-31,00:41:15
37.410395,111.503093,0,4939,39844.0286574074,2009-01-31,00:41:16
37.410096,111.503058,0,4940,39844.0286689815,2009-01-31,00:41:17
37.409836,111.503052,0,4948,39844.0286805556,2009-01-31,00:41:18
37.409591,111.503043,0,4955,39844.0286921296,2009-01-31,00:41:19
37.409312,111.503061,0,4965,39844.0287037037,2009-01-31,00:41:20
37.409094,111.503041,0,4951,39844.0287152778,2009-01-31,00:41:21
37.408817,111.503055,0,4976,39844.0287268519,2009-01-31,00:41:22
37.408553,111.503071,0,4974,39844.0287384259,2009-01-31,00:41:23
37.408308,111.502951,0,4994,39844.02875,2009-01-31,00:41:24
37.408082,111.502951,0,4988,39844.0287615741,2009-01-31,00:41:25
37.407867,111.502949,0,4980,39844.0287731481,2009-01-31,00:41:26
37.407647,111.502948,0,4980,39844.0287847222,2009-01-31,00:41:27
37.407425,111.502952,0,4977,39844.0287962963,2009-01-31,00:41:28
37.407199,111.502959,0,4977,39844.0288078704,2009-01-31,00:41:29
37.406972,111.502971,0,4978,39844.0288194444,2009-01-31,00:41:30
37.406748,111.502985,0,4971,39844.0288310185,2009-01-31,00:41:31
37.406523,111.503008,0,4968,39844.0288425926,2009-01-31,00:41:32
37.406299,111.503033,0,4965,39844.0288541667,2009-01-31,00:41:33
37.406078,111.503057,0,4961,39844.0288657407,2009-01-31,00:41:34
37.405862,111.50308,0,4960,39844.0288773148,2009-01-31,00:41:35
37.405646,111.503107,0,4962,39844.0288888889,2009-01-31,00:41:36
37.405428,111.503138,0,4964,39844.028900463,2009-01-31,00:41:37
37.40521,111.503168,0,4966,39844.028912037,2009-01-31,00:41:38
37.404991,111.503195,0,4970,39844.0289236111,2009-01-31,00:41:39
37.404773,111.503223,0,4970,39844.0289351852,2009-01-31,00:41:40
37.404321,111.503294,0,4975,39844.0289583333,2009-01-31,00:41:42
37.404082,111.503322,0,4980,39844.0289699074,2009-01-31,00:41:43
37.403606,111.503337,0,5003,39844.0289930556,2009-01-31,00:41:45
37.403038,111.503389,0,5004,39844.0293055556,2009-01-31,00:42:12
37.397522,111.503004,0,5017,39844.0293287037,2009-01-31,00:42:14
37.397285,111.503084,0,5027,39844.0293402778,2009-01-31,00:42:15
37.397057,111.50315,0,5035,39844.0293518519,2009-01-31,00:42:16
37.396837,111.503199,0,5034,39844.0293634259,2009-01-31,00:42:17
37.39663,111.503253,0,5038,39844.029375,2009-01-31,00:42:18
37.39643,111.503312,0,5015,39844.0293865741,2009-01-31,00:42:19
37.396221,111.503401,0,5001,39844.0293981481,2009-01-31,00:42:20
37.396008,111.503468,0,5001,39844.0294097222,2009-01-31,00:42:21
37.395821,111.503569,0,4988,39844.0294212963,2009-01-31,00:42:22
37.395734,111.503806,0,4834,39844.0294328704,2009-01-31,00:42:23
37.395595,111.503992,0,4767,39844.0294444444,2009-01-31,00:42:24
37.395393,111.504147,0,4772,39844.0294560185,2009-01-31,00:42:25
37.395187,111.504272,0,4766,39844.0294675926,2009-01-31,00:42:26
37.394989,111.504403,0,4764,39844.0294791667,2009-01-31,00:42:27
37.394785,111.504525,0,4766,39844.0294907407,2009-01-31,00:42:28
37.394593,111.504642,0,4762,39844.0295023148,2009-01-31,00:42:29
37.394422,111.504733,0,4741,39844.0295138889,2009-01-31,00:42:30
37.394226,111.504862,0,4744,39844.029525463,2009-01-31,00:42:31
37.394022,111.50498,0,4750,39844.029537037,2009-01-31,00:42:32
37.393815,111.505085,0,4756,39844.0295486111,2009-01-31,00:42:33
37.393646,111.505285,0,4735,39844.0295601852,2009-01-31,00:42:34
37.393458,111.505411,0,4723,39844.0295717593,2009-01-31,00:42:35
37.393265,111.505525,0,4714,39844.0295833333,2009-01-31,00:42:36
37.393082,111.505619,0,4700,39844.0295949074,2009-01-31,00:42:37
37.392895,111.505695,0,4689,39844.0296064815,2009-01-31,00:42:38
37.392707,111.505751,0,4680,39844.0296180556,2009-01-31,00:42:39
37.392515,111.505799,0,4674,39844.0296296296,2009-01-31,00:42:40
37.392324,111.505841,0,4663,39844.0296412037,2009-01-31,00:42:41
37.392127,111.505873,0,4661,39844.0296527778,2009-01-31,00:42:42
37.391929,111.505899,0,4656,39844.0296643519,2009-01-31,00:42:43
37.391736,111.505912,0,4646,39844.0296759259,2009-01-31,00:42:44
37.391546,111.505923,0,4636,39844.0296875,2009-01-31,00:42:45
37.391358,111.505932,0,4629,39844.0296990741,2009-01-31,00:42:46
37.391167,111.505941,0,4625,39844.0297106481,2009-01-31,00:42:47
37.390969,111.505956,0,4627,39844.0297222222,2009-01-31,00:42:48
37.390775,111.505973,0,4624,39844.0297337963,2009-01-31,00:42:49
37.390584,111.505987,0,4618,39844.0297453704,2009-01-31,00:42:50
37.39039,111.506001,0,4613,39844.0297569444,2009-01-31,00:42:51
37.390193,111.506017,0,4610,39844.0297685185,2009-01-31,00:42:52
37.389991,111.506033,0,4612,39844.0297800926,2009-01-31,00:42:53
37.389788,111.506049,0,4615,39844.0297916667,2009-01-31,00:42:54
37.38959,111.506062,0,4616,39844.0298032407,2009-01-31,00:42:55
37.389393,111.506077,0,4613,39844.0298148148,2009-01-31,00:42:56
37.389188,111.506093,0,4614,39844.0298263889,2009-01-31,00:42:57
37.38899,111.506111,0,4610,39844.029837963,2009-01-31,00:42:58
37.38879,111.506127,0,4607,39844.029849537,2009-01-31,00:42:59
37.388593,111.506139,0,4598,39844.0298611111,2009-01-31,00:43:00
37.388388,111.506148,0,4594,39844.0298726852,2009-01-31,00:43:01
37.388187,111.506155,0,4586,39844.0298842593,2009-01-31,00:43:02
37.387987,111.506161,0,4579,39844.0298958333,2009-01-31,00:43:03
37.387794,111.506163,0,4567,39844.0299074074,2009-01-31,00:43:04
37.387594,111.506173,0,4565,39844.0299189815,2009-01-31,00:43:05
37.387391,111.506185,0,4567,39844.0299305556,2009-01-31,00:43:06
37.387208,111.506188,0,4558,39844.0299421296,2009-01-31,00:43:07
37.387019,111.506195,0,4550,39844.0299537037,2009-01-31,00:43:08
37.386862,111.506195,0,4483,39844.0299652778,2009-01-31,00:43:09
37.386667,111.506212,0,4484,39844.0299768519,2009-01-31,00:43:10
37.386471,111.506232,0,4485,39844.0299884259,2009-01-31,00:43:11
37.386277,111.506253,0,4488,39844.03,2009-01-31,00:43:12
37.386093,111.506272,0,4485,39844.0300115741,2009-01-31,00:43:13
37.385906,111.50629,0,4488,39844.0300231481,2009-01-31,00:43:14
37.385718,111.506308,0,4494,39844.0300347222,2009-01-31,00:43:15
37.385531,111.506329,0,4497,39844.0300462963,2009-01-31,00:43:16
37.385346,111.506351,0,4497,39844.0300578704,2009-01-31,00:43:17
37.385165,111.506371,0,4500,39844.0300694444,2009-01-31,00:43:18
37.384986,111.506391,0,4499,39844.0300810185,2009-01-31,00:43:19
37.384802,111.506416,0,4503,39844.0300925926,2009-01-31,00:43:20
37.384614,111.50645,0,4511,39844.0301041667,2009-01-31,00:43:21
37.38443,111.50648,0,4513,39844.0301157407,2009-01-31,00:43:22
37.384245,111.506511,0,4514,39844.0301273148,2009-01-31,00:43:23
37.384065,111.506543,0,4513,39844.0301388889,2009-01-31,00:43:24
37.383892,111.506573,0,4507,39844.030150463,2009-01-31,00:43:25
37.383716,111.506605,0,4505,39844.030162037,2009-01-31,00:43:26
37.383532,111.506644,0,4508,39844.0301736111,2009-01-31,00:43:27
37.383336,111.506695,0,4523,39844.0301851852,2009-01-31,00:43:28
37.38315,111.506741,0,4531,39844.0301967593,2009-01-31,00:43:29
37.382962,111.50679,0,4538,39844.0302083333,2009-01-31,00:43:30
37.382778,111.506838,0,4539,39844.0302199074,2009-01-31,00:43:31
37.382592,111.506887,0,4543,39844.0302314815,2009-01-31,00:43:32
37.382405,111.506936,0,4547,39844.0302430556,2009-01-31,00:43:33
37.382219,111.506984,0,4551,39844.0302546296,2009-01-31,00:43:34
37.382039,111.507034,0,4551,39844.0302662037,2009-01-31,00:43:35
37.38186,111.507086,0,4551,39844.0302777778,2009-01-31,00:43:36
37.381681,111.507141,0,4554,39844.0302893519,2009-01-31,00:43:37
37.381498,111.507203,0,4562,39844.0303009259,2009-01-31,00:43:38
37.381312,111.507262,0,4566,39844.0303125,2009-01-31,00:43:39
37.381122,111.507329,0,4572,39844.0303240741,2009-01-31,00:43:40
37.380942,111.507391,0,4570,39844.0303356481,2009-01-31,00:43:41
37.380758,111.507459,0,4568,39844.0303472222,2009-01-31,00:43:42
37.380576,111.507528,0,4567,39844.0303587963,2009-01-31,00:43:43
37.380399,111.507597,0,4565,39844.0303703704,2009-01-31,00:43:44
37.380221,111.50767,0,4562,39844.0303819444,2009-01-31,00:43:45
37.380037,111.507744,0,4562,39844.0303935185,2009-01-31,00:43:46
37.379857,111.507819,0,4562,39844.0304050926,2009-01-31,00:43:47
37.379678,111.507894,0,4562,39844.0304166667,2009-01-31,00:43:48
37.379495,111.507972,0,4562,39844.0304282407,2009-01-31,00:43:49
37.379304,111.508057,0,4567,39844.0304398148,2009-01-31,00:43:50
37.379123,111.508135,0,4567,39844.0304513889,2009-01-31,00:43:51
37.378931,111.508219,0,4570,39844.030462963,2009-01-31,00:43:52
37.378745,111.508303,0,4573,39844.030474537,2009-01-31,00:43:53
37.378561,111.508385,0,4578,39844.0304861111,2009-01-31,00:43:54
37.378372,111.508471,0,4584,39844.0304976852,2009-01-31,00:43:55
37.378184,111.508559,0,4589,39844.0305092593,2009-01-31,00:43:56
37.378001,111.508646,0,4593,39844.0305208333,2009-01-31,00:43:57
37.377815,111.508731,0,4595,39844.0305324074,2009-01-31,00:43:58
37.377622,111.508815,0,4600,39844.0305439815,2009-01-31,00:43:59
37.377422,111.508902,0,4605,39844.0305555556,2009-01-31,00:44:00
37.377223,111.508991,0,4609,39844.0305671296,2009-01-31,00:44:01
37.37702,111.509082,0,4615,39844.0305787037,2009-01-31,00:44:02
37.376821,111.509172,0,4621,39844.0305902778,2009-01-31,00:44:03
37.376618,111.509266,0,4628,39844.0306018519,2009-01-31,00:44:04
37.37642,111.509356,0,4634,39844.0306134259,2009-01-31,00:44:05
37.376234,111.509443,0,4636,39844.030625,2009-01-31,00:44:06
37.376049,111.509533,0,4638,39844.0306365741,2009-01-31,00:44:07
37.375862,111.509619,0,4641,39844.0306481481,2009-01-31,00:44:08
37.375673,111.509703,0,4643,39844.0306597222,2009-01-31,00:44:09
37.375478,111.509791,0,4647,39844.0306712963,2009-01-31,00:44:10
37.375281,111.509883,0,4653,39844.0306828704,2009-01-31,00:44:11
37.375084,111.509972,0,4658,39844.0306944444,2009-01-31,00:44:12
37.374887,111.510057,0,4663,39844.0307060185,2009-01-31,00:44:13
37.374684,111.51014,0,4670,39844.0307175926,2009-01-31,00:44:14
37.374476,111.510222,0,4676,39844.0307291667,2009-01-31,00:44:15
37.374277,111.510291,0,4678,39844.0307407407,2009-01-31,00:44:16
37.374075,111.510361,0,4682,39844.0307523148,2009-01-31,00:44:17
37.373875,111.510427,0,4682,39844.0307638889,2009-01-31,00:44:18
37.37367,111.5105,0,4685,39844.030775463,2009-01-31,00:44:19
37.373463,111.510569,0,4694,39844.030787037,2009-01-31,00:44:20
37.373257,111.510632,0,4701,39844.0307986111,2009-01-31,00:44:21
37.373058,111.510685,0,4702,39844.0308101852,2009-01-31,00:44:22
37.372853,111.510742,0,4707,39844.0308217593,2009-01-31,00:44:23
37.372644,111.510799,0,4713,39844.0308333333,2009-01-31,00:44:24
37.372436,111.510853,0,4722,39844.0308449074,2009-01-31,00:44:25
37.372233,111.510905,0,4732,39844.0308564815,2009-01-31,00:44:26
37.372031,111.510949,0,4742,39844.0308680556,2009-01-31,00:44:27
37.371829,111.510997,0,4749,39844.0308796296,2009-01-31,00:44:28
37.371624,111.511047,0,4758,39844.0308912037,2009-01-31,00:44:29
37.371422,111.51109,0,4763,39844.0309027778,2009-01-31,00:44:30
37.371224,111.511133,0,4766,39844.0309143519,2009-01-31,00:44:31
37.371022,111.511178,0,4771,39844.0309259259,2009-01-31,00:44:32
37.370815,111.511223,0,4774,39844.0309375,2009-01-31,00:44:33
37.370612,111.511269,0,4776,39844.0309490741,2009-01-31,00:44:34
37.370409,111.511316,0,4777,39844.0309606481,2009-01-31,00:44:35
37.370204,111.511366,0,4778,39844.0309722222,2009-01-31,00:44:36
37.369995,111.511417,0,4781,39844.0309837963,2009-01-31,00:44:37
37.369785,111.51147,0,4783,39844.0309953704,2009-01-31,00:44:38
37.369571,111.511525,0,4786,39844.0310069444,2009-01-31,00:44:39
37.369354,111.511582,0,4789,39844.0310185185,2009-01-31,00:44:40
37.36914,111.511638,0,4791,39844.0310300926,2009-01-31,00:44:41
37.368924,111.511695,0,4792,39844.0310416667,2009-01-31,00:44:42
37.368707,111.511751,0,4794,39844.0310532407,2009-01-31,00:44:43
37.368489,111.511808,0,4796,39844.0310648148,2009-01-31,00:44:44
37.345865,111.515397,0,4848,39844.0321412037,2009-01-31,00:46:17
37.345454,111.515442,0,4933,39844.0321527778,2009-01-31,00:46:18
37.345218,111.515387,0,4883,39844.0321643518,2009-01-31,00:46:19
37.344982,111.515318,0,4894,39844.0321759259,2009-01-31,00:46:20
37.344751,111.515258,0,4900,39844.0321875,2009-01-31,00:46:21
37.344486,111.51517,0,5094,39844.0321990741,2009-01-31,00:46:22
37.344214,111.515119,0,5212,39844.0322106481,2009-01-31,00:46:23
37.34396,111.515081,0,5294,39844.0322222222,2009-01-31,00:46:24
37.343718,111.515054,0,5344,39844.0322337963,2009-01-31,00:46:25
37.343511,111.515023,0,5341,39844.0322453704,2009-01-31,00:46:26
37.343282,111.515032,0,5353,39844.0322569444,2009-01-31,00:46:27
37.343053,111.515053,0,5366,39844.0322685185,2009-01-31,00:46:28
37.342842,111.515102,0,5363,39844.0322800926,2009-01-31,00:46:29
37.342612,111.515184,0,5378,39844.0322916667,2009-01-31,00:46:30
37.34239,111.515271,0,5384,39844.0323032407,2009-01-31,00:46:31
37.342182,111.515365,0,5381,39844.0323148148,2009-01-31,00:46:32
37.341973,111.515471,0,5378,39844.0323263889,2009-01-31,00:46:33
37.341775,111.515583,0,5371,39844.032337963,2009-01-31,00:46:34
37.34157,111.515716,0,5379,39844.032349537,2009-01-31,00:46:35
37.341389,111.515849,0,5367,39844.0323611111,2009-01-31,00:46:36
37.341211,111.516001,0,5359,39844.0323726852,2009-01-31,00:46:37
37.34107,111.516222,0,5316,39844.0323842593,2009-01-31,00:46:38
37.340883,111.516408,0,5324,39844.0323958333,2009-01-31,00:46:39
37.340669,111.516631,0,5368,39844.0324074074,2009-01-31,00:46:40
37.340464,111.516868,0,5420,39844.0324189815,2009-01-31,00:46:41
37.340391,111.517132,0,5327,39844.0324305556,2009-01-31,00:46:42
37.340314,111.517497,0,5251,39844.0324421296,2009-01-31,00:46:43
37.340261,111.517844,0,5152,39844.0324537037,2009-01-31,00:46:44
37.340123,111.518147,0,5141,39844.0324652778,2009-01-31,00:46:45
37.339968,111.518427,0,5150,39844.0324768518,2009-01-31,00:46:46
37.339791,111.518669,0,5172,39844.0324884259,2009-01-31,00:46:47
37.339615,111.518903,0,5190,39844.0325,2009-01-31,00:46:48
37.339428,111.519133,0,5212,39844.0325115741,2009-01-31,00:46:49
37.339213,111.519381,0,5266,39844.0325231481,2009-01-31,00:46:50
37.339029,111.519592,0,5275,39844.0325347222,2009-01-31,00:46:51
37.338836,111.519796,0,5287,39844.0325462963,2009-01-31,00:46:52
37.338636,111.519989,0,5294,39844.0325578704,2009-01-31,00:46:53
37.338411,111.520181,0,5318,39844.0325694444,2009-01-31,00:46:54
37.338181,111.520362,0,5333,39844.0325810185,2009-01-31,00:46:55
37.337948,111.520535,0,5345,39844.0325925926,2009-01-31,00:46:56
37.337709,111.5207,0,5355,39844.0326041667,2009-01-31,00:46:57
37.337467,111.520857,0,5367,39844.0326157407,2009-01-31,00:46:58
37.337227,111.521001,0,5373,39844.0326273148,2009-01-31,00:46:59
37.336987,111.521138,0,5374,39844.0326388889,2009-01-31,00:47:00
37.336737,111.521275,0,5382,39844.032650463,2009-01-31,00:47:01
37.336484,111.521412,0,5387,39844.032662037,2009-01-31,00:47:02
37.33626,111.521527,0,5370,39844.0326736111,2009-01-31,00:47:03
37.336029,111.521658,0,5363,39844.0326851852,2009-01-31,00:47:04
37.336004,111.521935,0,5139,39844.0326967593,2009-01-31,00:47:05
37.335796,111.522088,0,5118,39844.0327083333,2009-01-31,00:47:06
37.335583,111.52225,0,5104,39844.0327199074,2009-01-31,00:47:07
37.335358,111.522404,0,5107,39844.0327314815,2009-01-31,00:47:08
37.33514,111.522558,0,5111,39844.0327430556,2009-01-31,00:47:09
37.334925,111.522721,0,5118,39844.0327546296,2009-01-31,00:47:10
37.334723,111.522887,0,5117,39844.0327662037,2009-01-31,00:47:11
37.334526,111.523059,0,5110,39844.0327777778,2009-01-31,00:47:12
37.334338,111.523237,0,5100,39844.0327893518,2009-01-31,00:47:13
37.334146,111.523415,0,5096,39844.0328009259,2009-01-31,00:47:14
37.333951,111.523597,0,5095,39844.0328125,2009-01-31,00:47:15
37.333772,111.523777,0,5087,39844.0328240741,2009-01-31,00:47:16
37.333583,111.523964,0,5085,39844.0328356481,2009-01-31,00:47:17
37.333396,111.524157,0,5083,39844.0328472222,2009-01-31,00:47:18
37.333212,111.52436,0,5081,39844.0328587963,2009-01-31,00:47:19
37.333024,111.524556,0,5086,39844.0328703704,2009-01-31,00:47:20
37.332848,111.524757,0,5086,39844.0328819444,2009-01-31,00:47:21
37.332678,111.524959,0,5086,39844.0328935185,2009-01-31,00:47:22
37.332511,111.525166,0,5089,39844.0329050926,2009-01-31,00:47:23
37.332344,111.525378,0,5091,39844.0329166667,2009-01-31,00:47:24
37.332181,111.525591,0,5095,39844.0329282407,2009-01-31,00:47:25
37.332025,111.525812,0,5098,39844.0329398148,2009-01-31,00:47:26
37.331984,111.526006,0,4909,39844.0329513889,2009-01-31,00:47:27
37.33184,111.526242,0,4915,39844.032962963,2009-01-31,00:47:28
37.331701,111.526493,0,4922,39844.032974537,2009-01-31,00:47:29
37.331562,111.52675,0,4927,39844.0329861111,2009-01-31,00:47:30
37.331434,111.52701,0,4931,39844.0329976852,2009-01-31,00:47:31
37.331329,111.527281,0,4933,39844.0330092593,2009-01-31,00:47:32
37.331255,111.527537,0,4871,39844.0330208333,2009-01-31,00:47:33
37.331162,111.527798,0,4871,39844.0330324074,2009-01-31,00:47:34
37.331073,111.528057,0,4871,39844.0330439815,2009-01-31,00:47:35
37.33098,111.528323,0,4876,39844.0330555556,2009-01-31,00:47:36
37.330904,111.528584,0,4879,39844.0330671296,2009-01-31,00:47:37
37.330862,111.528838,0,4871,39844.0330787037,2009-01-31,00:47:38
37.330809,111.529104,0,4873,39844.0330902778,2009-01-31,00:47:39
37.33075,111.529382,0,4879,39844.0331018518,2009-01-31,00:47:40
37.330687,111.529678,0,4889,39844.0331134259,2009-01-31,00:47:41
37.330626,111.529979,0,4899,39844.033125,2009-01-31,00:47:42
37.330579,111.530275,0,4906,39844.0331365741,2009-01-31,00:47:43
37.330544,111.530574,0,4912,39844.0331481481,2009-01-31,00:47:44
37.330511,111.530877,0,4919,39844.0331597222,2009-01-31,00:47:45
37.330489,111.531178,0,4921,39844.0331712963,2009-01-31,00:47:46
37.330478,111.531473,0,4923,39844.0331828704,2009-01-31,00:47:47
37.330482,111.531762,0,4910,39844.0331944444,2009-01-31,00:47:48
37.330502,111.532057,0,4899,39844.0332060185,2009-01-31,00:47:49
37.33053,111.532361,0,4886,39844.0332175926,2009-01-31,00:47:50
37.330566,111.532671,0,4871,39844.0332291667,2009-01-31,00:47:51
37.330609,111.532998,0,4857,39844.0332407407,2009-01-31,00:47:52
37.330643,111.533322,0,4843,39844.0332523148,2009-01-31,00:47:53
37.330746,111.533633,0,4713,39844.0332638889,2009-01-31,00:47:54
37.330812,111.533953,0,4648,39844.033275463,2009-01-31,00:47:55
37.330862,111.53428,0,4600,39844.033287037,2009-01-31,00:47:56
37.330891,111.534609,0,4577,39844.0332986111,2009-01-31,00:47:57
37.330922,111.534936,0,4552,39844.0333101852,2009-01-31,00:47:58
37.330948,111.535263,0,4535,39844.0333217593,2009-01-31,00:47:59
37.33096,111.535594,0,4522,39844.0333333333,2009-01-31,00:48:00
37.330975,111.535927,0,4513,39844.0333449074,2009-01-31,00:48:01
37.330981,111.536261,0,4507,39844.0333564815,2009-01-31,00:48:02
37.330986,111.536595,0,4501,39844.0333680556,2009-01-31,00:48:03
37.330988,111.536933,0,4499,39844.0333796296,2009-01-31,00:48:04
37.331,111.537249,0,4488,39844.0333912037,2009-01-31,00:48:05
37.330996,111.537577,0,4483,39844.0334027778,2009-01-31,00:48:06
37.330988,111.537911,0,4486,39844.0334143518,2009-01-31,00:48:07
37.330979,111.538247,0,4490,39844.0334259259,2009-01-31,00:48:08
37.33097,111.538581,0,4494,39844.0334375,2009-01-31,00:48:09
37.33096,111.538915,0,4497,39844.0334490741,2009-01-31,00:48:10
37.330945,111.539254,0,4502,39844.0334606481,2009-01-31,00:48:11
37.330931,111.539588,0,4506,39844.0334722222,2009-01-31,00:48:12
37.330917,111.539912,0,4509,39844.0334837963,2009-01-31,00:48:13
37.330898,111.540238,0,4512,39844.0334953704,2009-01-31,00:48:14
37.330876,111.540564,0,4516,39844.0335069444,2009-01-31,00:48:15
37.330855,111.540887,0,4520,39844.0335185185,2009-01-31,00:48:16
37.330832,111.541212,0,4525,39844.0335300926,2009-01-31,00:48:17
37.330798,111.541533,0,4530,39844.0335416667,2009-01-31,00:48:18
37.330761,111.541853,0,4535,39844.0335532407,2009-01-31,00:48:19
37.330722,111.542167,0,4539,39844.0335648148,2009-01-31,00:48:20
37.330678,111.542482,0,4544,39844.0335763889,2009-01-31,00:48:21
37.330623,111.542805,0,4549,39844.033587963,2009-01-31,00:48:22
37.330571,111.543127,0,4554,39844.033599537,2009-01-31,00:48:23
37.33052,111.543453,0,4559,39844.0336111111,2009-01-31,00:48:24
37.330468,111.543777,0,4562,39844.0336226852,2009-01-31,00:48:25
37.330418,111.5441,0,4567,39844.0336342593,2009-01-31,00:48:26
37.33037,111.544431,0,4571,39844.0336458333,2009-01-31,00:48:27
37.330316,111.544758,0,4576,39844.0336574074,2009-01-31,00:48:28
37.330258,111.545081,0,4581,39844.0336689815,2009-01-31,00:48:29
37.3302,111.545405,0,4586,39844.0336805556,2009-01-31,00:48:30
37.330143,111.545724,0,4591,39844.0336921296,2009-01-31,00:48:31
37.330087,111.546038,0,4596,39844.0337037037,2009-01-31,00:48:32
37.330023,111.54635,0,4601,39844.0337152778,2009-01-31,00:48:33
37.329956,111.546658,0,4606,39844.0337268518,2009-01-31,00:48:34
37.32988,111.546964,0,4610,39844.0337384259,2009-01-31,00:48:35
37.329797,111.547266,0,4615,39844.03375,2009-01-31,00:48:36
37.329725,111.54756,0,4619,39844.0337615741,2009-01-31,00:48:37
37.329653,111.547851,0,4623,39844.0337731481,2009-01-31,00:48:38
37.329581,111.548134,0,4628,39844.0337847222,2009-01-31,00:48:39
37.32951,111.548409,0,4627,39844.0337962963,2009-01-31,00:48:40
37.329432,111.548681,0,4629,39844.0338078704,2009-01-31,00:48:41
37.329345,111.548949,0,4632,39844.0338194444,2009-01-31,00:48:42
37.329256,111.549221,0,4635,39844.0338310185,2009-01-31,00:48:43
37.32916,111.549477,0,4637,39844.0338425926,2009-01-31,00:48:44
37.329041,111.549732,0,4639,39844.0338541667,2009-01-31,00:48:45
37.328922,111.549993,0,4641,39844.0338657407,2009-01-31,00:48:46
37.328788,111.550255,0,4643,39844.0338773148,2009-01-31,00:48:47
37.32866,111.550497,0,4645,39844.0338888889,2009-01-31,00:48:48
37.328523,111.550742,0,4649,39844.033900463,2009-01-31,00:48:49
37.328375,111.55099,0,4654,39844.033912037,2009-01-31,00:48:50
37.328217,111.551243,0,4659,39844.0339236111,2009-01-31,00:48:51
37.328042,111.5515,0,4664,39844.0339351852,2009-01-31,00:48:52
37.327872,111.551745,0,4669,39844.0339467593,2009-01-31,00:48:53
37.327688,111.551988,0,4675,39844.0339583333,2009-01-31,00:48:54
37.327489,111.552232,0,4680,39844.0339699074,2009-01-31,00:48:55
37.327274,111.552478,0,4686,39844.0339814815,2009-01-31,00:48:56
37.327048,111.552724,0,4692,39844.0339930556,2009-01-31,00:48:57
37.326824,111.552963,0,4699,39844.0340046296,2009-01-31,00:48:58
37.326611,111.553193,0,4705,39844.0340162037,2009-01-31,00:48:59
37.326392,111.553414,0,4711,39844.0340277778,2009-01-31,00:49:00
37.326179,111.553625,0,4717,39844.0340393518,2009-01-31,00:49:01
37.325964,111.553835,0,4724,39844.0340509259,2009-01-31,00:49:02
37.32575,111.554044,0,4730,39844.0340625,2009-01-31,00:49:03
37.32554,111.554255,0,4737,39844.0340740741,2009-01-31,00:49:04
37.325333,111.554468,0,4743,39844.0340856481,2009-01-31,00:49:05
37.325129,111.554679,0,4749,39844.0340972222,2009-01-31,00:49:06
37.324932,111.554894,0,4755,39844.0341087963,2009-01-31,00:49:07
37.324739,111.55511,0,4761,39844.0341203704,2009-01-31,00:49:08
37.324544,111.555341,0,4768,39844.0341319444,2009-01-31,00:49:09
37.324358,111.555577,0,4774,39844.0341435185,2009-01-31,00:49:10
37.324184,111.555814,0,4781,39844.0341550926,2009-01-31,00:49:11
37.324013,111.556054,0,4787,39844.0341666667,2009-01-31,00:49:12
37.323845,111.556297,0,4793,39844.0341782407,2009-01-31,00:49:13
37.323677,111.556546,0,4799,39844.0341898148,2009-01-31,00:49:14
37.323512,111.556797,0,4805,39844.0342013889,2009-01-31,00:49:15
37.323362,111.557038,0,4810,39844.034212963,2009-01-31,00:49:16
37.323207,111.557307,0,4815,39844.034224537,2009-01-31,00:49:17
37.323053,111.557578,0,4821,39844.0342361111,2009-01-31,00:49:18
37.322894,111.557862,0,4827,39844.0342476852,2009-01-31,00:49:19
37.322738,111.558143,0,4832,39844.0342592593,2009-01-31,00:49:20
37.322588,111.558419,0,4837,39844.0342708333,2009-01-31,00:49:21
37.322438,111.558699,0,4842,39844.0342824074,2009-01-31,00:49:22
37.322289,111.558979,0,4847,39844.0342939815,2009-01-31,00:49:23
37.322141,111.559258,0,4851,39844.0343055556,2009-01-31,00:49:24
37.321995,111.559539,0,4856,39844.0343171296,2009-01-31,00:49:25
37.321855,111.559819,0,4861,39844.0343287037,2009-01-31,00:49:26
37.321719,111.560095,0,4865,39844.0343402778,2009-01-31,00:49:27
37.321583,111.560369,0,4869,39844.0343518518,2009-01-31,00:49:28
37.321444,111.560644,0,4873,39844.0343634259,2009-01-31,00:49:29
37.321298,111.560918,0,4878,39844.034375,2009-01-31,00:49:30
37.321155,111.561192,0,4882,39844.0343865741,2009-01-31,00:49:31
37.321007,111.561464,0,4886,39844.0343981481,2009-01-31,00:49:32
37.320861,111.561732,0,4890,39844.0344097222,2009-01-31,00:49:33
37.320736,111.56198,0,4894,39844.0344212963,2009-01-31,00:49:34
37.320606,111.562233,0,4898,39844.0344328704,2009-01-31,00:49:35
37.320471,111.562487,0,4901,39844.0344444444,2009-01-31,00:49:36
37.320336,111.562744,0,4905,39844.0344560185,2009-01-31,00:49:37
37.320203,111.562994,0,4909,39844.0344675926,2009-01-31,00:49:38
37.320049,111.563268,0,4902,39844.0344791667,2009-01-31,00:49:39
37.31991,111.563545,0,4906,39844.0344907407,2009-01-31,00:49:40
37.319766,111.56383,0,4909,39844.0345023148,2009-01-31,00:49:41
37.31961,111.564116,0,4903,39844.0345138889,2009-01-31,00:49:42
37.319461,111.564399,0,4906,39844.034525463,2009-01-31,00:49:43
37.31931,111.564693,0,4909,39844.034537037,2009-01-31,00:49:44
37.319156,111.564971,0,4896,39844.0345486111,2009-01-31,00:49:45
37.319007,111.565257,0,4899,39844.0345601852,2009-01-31,00:49:46
37.318856,111.565544,0,4901,39844.0345717593,2009-01-31,00:49:47
37.318697,111.565841,0,4890,39844.0345833333,2009-01-31,00:49:48
37.318561,111.566121,0,4893,39844.0345949074,2009-01-31,00:49:49
37.318427,111.566404,0,4895,39844.0346064815,2009-01-31,00:49:50
37.318288,111.56669,0,4898,39844.0346180556,2009-01-31,00:49:51
37.318146,111.566982,0,4901,39844.0346296296,2009-01-31,00:49:52
37.318002,111.56728,0,4904,39844.0346412037,2009-01-31,00:49:53
37.317858,111.567574,0,4907,39844.0346527778,2009-01-31,00:49:54
37.317695,111.567895,0,4910,39844.0346643519,2009-01-31,00:49:55
37.317542,111.568201,0,4913,39844.0346759259,2009-01-31,00:49:56
37.317403,111.568483,0,4917,39844.0346875,2009-01-31,00:49:57
37.317261,111.568766,0,4920,39844.0346990741,2009-01-31,00:49:58
37.317123,111.569042,0,4923,39844.0347106481,2009-01-31,00:49:59
37.316966,111.569337,0,4926,39844.0347222222,2009-01-31,00:50:00
37.316802,111.56963,0,4929,39844.0347337963,2009-01-31,00:50:01
37.316644,111.569921,0,4932,39844.0347453704,2009-01-31,00:50:02
37.3165,111.570192,0,4935,39844.0347569444,2009-01-31,00:50:03
37.316356,111.570464,0,4937,39844.0347685185,2009-01-31,00:50:04
37.316204,111.57075,0,4940,39844.0347800926,2009-01-31,00:50:05
37.316053,111.571039,0,4942,39844.0347916667,2009-01-31,00:50:06
37.315902,111.571341,0,4944,39844.0348032407,2009-01-31,00:50:07
37.315753,111.571646,0,4946,39844.0348148148,2009-01-31,00:50:08
37.31561,111.571948,0,4948,39844.0348263889,2009-01-31,00:50:09
37.315465,111.572245,0,4950,39844.034837963,2009-01-31,00:50:10
37.315327,111.572513,0,4953,39844.034849537,2009-01-31,00:50:11
37.3152,111.572751,0,4955,39844.0348611111,2009-01-31,00:50:12
37.315078,111.572981,0,4957,39844.0348726852,2009-01-31,00:50:13
37.314931,111.573215,0,4960,39844.0348842593,2009-01-31,00:50:14
37.314811,111.573412,0,4963,39844.0348958333,2009-01-31,00:50:15
37.314689,111.573595,0,4967,39844.0349074074,2009-01-31,00:50:16
37.314553,111.573784,0,4970,39844.0349189815,2009-01-31,00:50:17
37.314415,111.57395,0,4975,39844.0349305556,2009-01-31,00:50:18
37.314284,111.574097,0,4979,39844.0349421296,2009-01-31,00:50:19
37.314159,111.574243,0,4983,39844.0349537037,2009-01-31,00:50:20
37.314027,111.574392,0,4986,39844.0349652778,2009-01-31,00:50:21
37.313896,111.574534,0,4990,39844.0349768519,2009-01-31,00:50:22
37.313775,111.574651,0,4993,39844.0349884259,2009-01-31,00:50:23
37.313639,111.574746,0,4996,39844.035,2009-01-31,00:50:24
37.313496,111.574879,0,4999,39844.0350115741,2009-01-31,00:50:25
37.313342,111.575005,0,5002,39844.0350231482,2009-01-31,00:50:26
37.313181,111.575135,0,5006,39844.0350347222,2009-01-31,00:50:27
37.313008,111.575272,0,5008,39844.0350462963,2009-01-31,00:50:28
37.312806,111.575378,0,5012,39844.0350578704,2009-01-31,00:50:29
37.312616,111.575504,0,5015,39844.0350694444,2009-01-31,00:50:30
37.312404,111.575597,0,5018,39844.0350810185,2009-01-31,00:50:31
37.312192,111.575679,0,5021,39844.0350925926,2009-01-31,00:50:32
37.311973,111.575765,0,5023,39844.0351041667,2009-01-31,00:50:33
37.31175,111.575852,0,5025,39844.0351157407,2009-01-31,00:50:34
37.311534,111.575939,0,5026,39844.0351273148,2009-01-31,00:50:35
37.311307,111.576025,0,5027,39844.0351388889,2009-01-31,00:50:36
37.311082,111.576094,0,5028,39844.035150463,2009-01-31,00:50:37
37.310844,111.576175,0,5028,39844.035162037,2009-01-31,00:50:38
37.310615,111.576235,0,5029,39844.0351736111,2009-01-31,00:50:39
37.310367,111.576313,0,5031,39844.0351851852,2009-01-31,00:50:40
37.310113,111.576392,0,5032,39844.0351967593,2009-01-31,00:50:41
37.309859,111.576471,0,5033,39844.0352083333,2009-01-31,00:50:42
37.309597,111.57655,0,5033,39844.0352199074,2009-01-31,00:50:43
37.309293,111.576657,0,5021,39844.0352314815,2009-01-31,00:50:44
37.309002,111.576713,0,5022,39844.0352430556,2009-01-31,00:50:45
37.308731,111.576791,0,5022,39844.0352546296,2009-01-31,00:50:46
37.308446,111.576871,0,5002,39844.0352662037,2009-01-31,00:50:47
37.308156,111.576956,0,4984,39844.0352777778,2009-01-31,00:50:48
37.307893,111.577016,0,4971,39844.0352893519,2009-01-31,00:50:49
37.307626,111.577097,0,4970,39844.0353009259,2009-01-31,00:50:50
37.307364,111.577183,0,4969,39844.0353125,2009-01-31,00:50:51
37.307102,111.577266,0,4968,39844.0353240741,2009-01-31,00:50:52
37.306838,111.577334,0,4957,39844.0353356482,2009-01-31,00:50:53
37.306567,111.577399,0,4946,39844.0353472222,2009-01-31,00:50:54
37.306297,111.577483,0,4929,39844.0353587963,2009-01-31,00:50:55
37.306027,111.577555,0,4913,39844.0353703704,2009-01-31,00:50:56
37.305767,111.577625,0,4896,39844.0353819444,2009-01-31,00:50:57
37.305447,111.577726,0,4864,39844.0353935185,2009-01-31,00:50:58
37.305163,111.577821,0,4861,39844.0354050926,2009-01-31,00:50:59
37.304909,111.577916,0,4826,39844.0354166667,2009-01-31,00:51:00
37.304659,111.578004,0,4795,39844.0354282407,2009-01-31,00:51:01
37.304416,111.578081,0,4778,39844.0354398148,2009-01-31,00:51:02
37.304171,111.578147,0,4757,39844.0354513889,2009-01-31,00:51:03
37.303922,111.5782,0,4737,39844.035462963,2009-01-31,00:51:04
37.303689,111.578261,0,4719,39844.035474537,2009-01-31,00:51:05
37.303444,111.578325,0,4708,39844.0354861111,2009-01-31,00:51:06
37.303202,111.578389,0,4693,39844.0354976852,2009-01-31,00:51:07
37.302963,111.578446,0,4682,39844.0355092593,2009-01-31,00:51:08
37.302724,111.578502,0,4671,39844.0355208333,2009-01-31,00:51:09
37.302484,111.578554,0,4661,39844.0355324074,2009-01-31,00:51:10
37.302243,111.578604,0,4659,39844.0355439815,2009-01-31,00:51:11
37.302002,111.578645,0,4656,39844.0355555556,2009-01-31,00:51:12
37.301756,111.578687,0,4654,39844.0355671296,2009-01-31,00:51:13
37.301507,111.578728,0,4651,39844.0355787037,2009-01-31,00:51:14
37.301248,111.578775,0,4649,39844.0355902778,2009-01-31,00:51:15
37.300972,111.578836,0,4647,39844.0356018519,2009-01-31,00:51:16
37.300691,111.578891,0,4644,39844.0356134259,2009-01-31,00:51:17
37.300417,111.578918,0,4642,39844.035625,2009-01-31,00:51:18
37.300133,111.578947,0,4641,39844.0356365741,2009-01-31,00:51:19
37.299851,111.578962,0,4640,39844.0356481481,2009-01-31,00:51:20
37.29957,111.578981,0,4638,39844.0356597222,2009-01-31,00:51:21
37.299291,111.579001,0,4636,39844.0356712963,2009-01-31,00:51:22
37.299014,111.579015,0,4634,39844.0356828704,2009-01-31,00:51:23
37.298738,111.579028,0,4632,39844.0356944444,2009-01-31,00:51:24
37.29846,111.579043,0,4630,39844.0357060185,2009-01-31,00:51:25
37.29819,111.579051,0,4628,39844.0357175926,2009-01-31,00:51:26
37.297918,111.579053,0,4625,39844.0357291667,2009-01-31,00:51:27
37.297647,111.579059,0,4623,39844.0357407407,2009-01-31,00:51:28
37.297381,111.579062,0,4621,39844.0357523148,2009-01-31,00:51:29
37.297111,111.579058,0,4619,39844.0357638889,2009-01-31,00:51:30
37.29684,111.579032,0,4616,39844.035775463,2009-01-31,00:51:31
37.296577,111.579017,0,4614,39844.035787037,2009-01-31,00:51:32
37.296317,111.579005,0,4612,39844.0357986111,2009-01-31,00:51:33
37.296064,111.57899,0,4610,39844.0358101852,2009-01-31,00:51:34
37.295815,111.578982,0,4608,39844.0358217593,2009-01-31,00:51:35
37.295566,111.578983,0,4606,39844.0358333333,2009-01-31,00:51:36
37.295321,111.57899,0,4604,39844.0358449074,2009-01-31,00:51:37
37.295084,111.579007,0,4602,39844.0358564815,2009-01-31,00:51:38
37.294841,111.579042,0,4599,39844.0358680556,2009-01-31,00:51:39
37.2946,111.579086,0,4598,39844.0358796296,2009-01-31,00:51:40
37.294361,111.579145,0,4595,39844.0358912037,2009-01-31,00:51:41
37.294129,111.579211,0,4593,39844.0359027778,2009-01-31,00:51:42
37.293908,111.579287,0,4590,39844.0359143519,2009-01-31,00:51:43
37.293685,111.579373,0,4587,39844.0359259259,2009-01-31,00:51:44
37.293459,111.579472,0,4585,39844.0359375,2009-01-31,00:51:45
37.293228,111.579582,0,4582,39844.0359490741,2009-01-31,00:51:46
37.292997,111.579699,0,4580,39844.0359606481,2009-01-31,00:51:47
37.292763,111.579813,0,4578,39844.0359722222,2009-01-31,00:51:48
37.292527,111.57993,0,4576,39844.0359837963,2009-01-31,00:51:49
37.292296,111.580039,0,4574,39844.0359953704,2009-01-31,00:51:50
37.292066,111.58014,0,4572,39844.0360069444,2009-01-31,00:51:51
37.291826,111.580239,0,4570,39844.0360185185,2009-01-31,00:51:52
37.291584,111.580332,0,4568,39844.0360300926,2009-01-31,00:51:53
37.291344,111.580413,0,4566,39844.0360416667,2009-01-31,00:51:54
37.291107,111.580482,0,4563,39844.0360532407,2009-01-31,00:51:55
37.290871,111.58054,0,4561,39844.0360648148,2009-01-31,00:51:56
37.29063,111.58059,0,4559,39844.0360763889,2009-01-31,00:51:57
37.290385,111.580632,0,4558,39844.036087963,2009-01-31,00:51:58
37.290137,111.580668,0,4556,39844.036099537,2009-01-31,00:51:59
37.289886,111.580697,0,4554,39844.0361111111,2009-01-31,00:52:00
37.289633,111.580721,0,4552,39844.0361226852,2009-01-31,00:52:01
37.289376,111.580741,0,4550,39844.0361342593,2009-01-31,00:52:02
37.289124,111.580752,0,4548,39844.0361458333,2009-01-31,00:52:03
37.28887,111.580765,0,4545,39844.0361574074,2009-01-31,00:52:04
37.28862,111.580758,0,4541,39844.0361689815,2009-01-31,00:52:05
37.288374,111.580749,0,4536,39844.0361805556,2009-01-31,00:52:06
37.288124,111.580752,0,4531,39844.0361921296,2009-01-31,00:52:07
37.287877,111.580772,0,4528,39844.0362037037,2009-01-31,00:52:08
37.287637,111.580789,0,4525,39844.0362152778,2009-01-31,00:52:09
37.287393,111.580822,0,4522,39844.0362268519,2009-01-31,00:52:10
37.287148,111.580869,0,4519,39844.0362384259,2009-01-31,00:52:11
37.286907,111.580921,0,4516,39844.03625,2009-01-31,00:52:12
37.286669,111.580979,0,4514,39844.0362615741,2009-01-31,00:52:13
37.286429,111.58106,0,4511,39844.0362731481,2009-01-31,00:52:14
37.28619,111.58115,0,4508,39844.0362847222,2009-01-31,00:52:15
37.285953,111.58125,0,4506,39844.0362962963,2009-01-31,00:52:16
37.285711,111.58136,0,4503,39844.0363078704,2009-01-31,00:52:17
37.28547,111.581476,0,4501,39844.0363194444,2009-01-31,00:52:18
37.285229,111.581608,0,4498,39844.0363310185,2009-01-31,00:52:19
37.284989,111.581749,0,4495,39844.0363425926,2009-01-31,00:52:20
37.284744,111.581896,0,4493,39844.0363541667,2009-01-31,00:52:21
37.284499,111.582047,0,4491,39844.0363657407,2009-01-31,00:52:22
37.284252,111.582206,0,4484,39844.0363773148,2009-01-31,00:52:23
37.284011,111.582385,0,4479,39844.0363888889,2009-01-31,00:52:24
37.283792,111.582591,0,4474,39844.036400463,2009-01-31,00:52:25
37.283581,111.582808,0,4469,39844.036412037,2009-01-31,00:52:26
37.283375,111.583035,0,4465,39844.0364236111,2009-01-31,00:52:27
37.283174,111.583265,0,4461,39844.0364351852,2009-01-31,00:52:28
37.282975,111.5835,0,4457,39844.0364467593,2009-01-31,00:52:29
37.282783,111.583737,0,4454,39844.0364583333,2009-01-31,00:52:30
37.282582,111.583968,0,4451,39844.0364699074,2009-01-31,00:52:31
37.282381,111.584198,0,4447,39844.0364814815,2009-01-31,00:52:32
37.282173,111.584421,0,4444,39844.0364930556,2009-01-31,00:52:33
37.282023,111.584595,0,4440,39844.0365046296,2009-01-31,00:52:34
37.281799,111.584853,0,4431,39844.0365162037,2009-01-31,00:52:35
37.281589,111.585086,0,4421,39844.0365277778,2009-01-31,00:52:36
37.281386,111.585305,0,4412,39844.0365393519,2009-01-31,00:52:37
37.281188,111.585516,0,4402,39844.0365509259,2009-01-31,00:52:38
37.280992,111.585725,0,4391,39844.0365625,2009-01-31,00:52:39
37.280797,111.585933,0,4380,39844.0365740741,2009-01-31,00:52:40
37.280606,111.586139,0,4371,39844.0365856481,2009-01-31,00:52:41
37.280426,111.586328,0,4358,39844.0365972222,2009-01-31,00:52:42
37.280232,111.586506,0,4349,39844.0366087963,2009-01-31,00:52:43
37.280027,111.586679,0,4340,39844.0366203704,2009-01-31,00:52:44
37.279811,111.586847,0,4332,39844.0366319444,2009-01-31,00:52:45
37.279593,111.587018,0,4323,39844.0366435185,2009-01-31,00:52:46
37.27936,111.587179,0,4315,39844.0366550926,2009-01-31,00:52:47
37.27912,111.587338,0,4308,39844.0366666667,2009-01-31,00:52:48
37.278873,111.587493,0,4298,39844.0366782407,2009-01-31,00:52:49
37.278601,111.587633,0,4288,39844.0366898148,2009-01-31,00:52:50
37.278331,111.587747,0,4277,39844.0367013889,2009-01-31,00:52:51
37.278048,111.587847,0,4267,39844.036712963,2009-01-31,00:52:52
37.277776,111.587937,0,4258,39844.036724537,2009-01-31,00:52:53
37.277501,111.58802,0,4249,39844.0367361111,2009-01-31,00:52:54
37.277225,111.588087,0,4239,39844.0367476852,2009-01-31,00:52:55
37.276956,111.588139,0,4232,39844.0367592593,2009-01-31,00:52:56
37.276686,111.588189,0,4225,39844.0367708333,2009-01-31,00:52:57
37.276425,111.588233,0,4220,39844.0367824074,2009-01-31,00:52:58
37.276161,111.588263,0,4216,39844.0367939815,2009-01-31,00:52:59
37.275891,111.588292,0,4216,39844.0368055556,2009-01-31,00:53:00
37.275614,111.588314,0,4215,39844.0368171296,2009-01-31,00:53:01
37.275333,111.588335,0,4214,39844.0368287037,2009-01-31,00:53:02
37.275049,111.588365,0,4213,39844.0368402778,2009-01-31,00:53:03
37.274766,111.588394,0,4211,39844.0368518519,2009-01-31,00:53:04
37.274482,111.588421,0,4210,39844.0368634259,2009-01-31,00:53:05
37.2742,111.588437,0,4207,39844.036875,2009-01-31,00:53:06
37.27392,111.588434,0,4203,39844.0368865741,2009-01-31,00:53:07
37.273647,111.588451,0,4200,39844.0368981481,2009-01-31,00:53:08
37.273379,111.588462,0,4197,39844.0369097222,2009-01-31,00:53:09
37.27311,111.588499,0,4196,39844.0369212963,2009-01-31,00:53:10
37.272849,111.588532,0,4195,39844.0369328704,2009-01-31,00:53:11
37.272587,111.588576,0,4194,39844.0369444444,2009-01-31,00:53:12
37.272329,111.588628,0,4194,39844.0369560185,2009-01-31,00:53:13
37.272069,111.588692,0,4193,39844.0369675926,2009-01-31,00:53:14
37.271813,111.588763,0,4193,39844.0369791667,2009-01-31,00:53:15
37.271558,111.588849,0,4193,39844.0369907407,2009-01-31,00:53:16
37.271303,111.588945,0,4194,39844.0370023148,2009-01-31,00:53:17
37.271052,111.589045,0,4194,39844.0370138889,2009-01-31,00:53:18
37.270808,111.589161,0,4194,39844.037025463,2009-01-31,00:53:19
37.270563,111.589291,0,4196,39844.037037037,2009-01-31,00:53:20
37.270317,111.589434,0,4196,39844.0370486111,2009-01-31,00:53:21
37.27007,111.589586,0,4196,39844.0370601852,2009-01-31,00:53:22
37.269827,111.589742,0,4198,39844.0370717593,2009-01-31,00:53:23
37.269587,111.589907,0,4201,39844.0370833333,2009-01-31,00:53:24
37.269344,111.590081,0,4203,39844.0370949074,2009-01-31,00:53:25
37.269101,111.590262,0,4206,39844.0371064815,2009-01-31,00:53:26
37.268865,111.590448,0,4207,39844.0371180556,2009-01-31,00:53:27
37.268636,111.590643,0,4209,39844.0371296296,2009-01-31,00:53:28
37.268405,111.590851,0,4210,39844.0371412037,2009-01-31,00:53:29
37.268172,111.59106,0,4211,39844.0371527778,2009-01-31,00:53:30
37.267941,111.59127,0,4212,39844.0371643519,2009-01-31,00:53:31
37.267708,111.591483,0,4213,39844.0371759259,2009-01-31,00:53:32
37.267479,111.591695,0,4214,39844.0371875,2009-01-31,00:53:33
37.267256,111.591905,0,4212,39844.0371990741,2009-01-31,00:53:34
37.267032,111.59211,0,4210,39844.0372106481,2009-01-31,00:53:35
37.266808,111.592315,0,4208,39844.0372222222,2009-01-31,00:53:36
37.266581,111.592522,0,4205,39844.0372337963,2009-01-31,00:53:37
37.266351,111.592729,0,4202,39844.0372453704,2009-01-31,00:53:38
37.266121,111.592934,0,4198,39844.0372569444,2009-01-31,00:53:39
37.26589,111.593138,0,4194,39844.0372685185,2009-01-31,00:53:40
37.265662,111.593341,0,4188,39844.0372800926,2009-01-31,00:53:41
37.265439,111.59354,0,4182,39844.0372916667,2009-01-31,00:53:42
37.265219,111.593741,0,4176,39844.0373032407,2009-01-31,00:53:43
37.265003,111.593943,0,4170,39844.0373148148,2009-01-31,00:53:44
37.264793,111.594143,0,4165,39844.0373263889,2009-01-31,00:53:45
37.264592,111.594339,0,4160,39844.037337963,2009-01-31,00:53:46
37.264402,111.594533,0,4155,39844.037349537,2009-01-31,00:53:47
37.264224,111.594719,0,4150,39844.0373611111,2009-01-31,00:53:48
37.264051,111.594911,0,4145,39844.0373726852,2009-01-31,00:53:49
37.2639,111.595105,0,4147,39844.0373842593,2009-01-31,00:53:50
37.263732,111.595316,0,4149,39844.0373958333,2009-01-31,00:53:51
37.263571,111.595526,0,4151,39844.0374074074,2009-01-31,00:53:52
37.263443,111.595729,0,4153,39844.0374189815,2009-01-31,00:53:53
37.263391,111.595911,0,4157,39844.0374305556,2009-01-31,00:53:54
37.26327,111.596116,0,4159,39844.0374421296,2009-01-31,00:53:55
37.26322,111.596304,0,4167,39844.0374537037,2009-01-31,00:53:56
37.263121,111.596544,0,4169,39844.0374652778,2009-01-31,00:53:57
37.266907,111.587412,0,4761,39844.0378356481,2009-01-31,00:54:29
37.258278,111.606525,0,4364,39844.0378703704,2009-01-31,00:54:32
37.25816,111.606788,0,4349,39844.0378819444,2009-01-31,00:54:33
37.258046,111.607055,0,4320,39844.0378935185,2009-01-31,00:54:34
37.257913,111.607334,0,4304,39844.0379050926,2009-01-31,00:54:35
37.257792,111.6076,0,4298,39844.0379166667,2009-01-31,00:54:36
37.257671,111.607867,0,4295,39844.0379282407,2009-01-31,00:54:37
37.257544,111.608144,0,4294,39844.0379398148,2009-01-31,00:54:38
37.257415,111.608417,0,4293,39844.0379513889,2009-01-31,00:54:39
37.257286,111.608689,0,4292,39844.037962963,2009-01-31,00:54:40
37.257155,111.60897,0,4291,39844.037974537,2009-01-31,00:54:41
37.257031,111.609248,0,4290,39844.0379861111,2009-01-31,00:54:42
37.256907,111.609527,0,4290,39844.0379976852,2009-01-31,00:54:43
37.256787,111.609802,0,4290,39844.0380092593,2009-01-31,00:54:44
37.256655,111.610089,0,4289,39844.0380208333,2009-01-31,00:54:45
37.256532,111.610373,0,4289,39844.0380324074,2009-01-31,00:54:46
37.256411,111.610658,0,4290,39844.0380439815,2009-01-31,00:54:47
37.256285,111.610945,0,4290,39844.0380555556,2009-01-31,00:54:48
37.256169,111.611222,0,4291,39844.0380671296,2009-01-31,00:54:49
37.256047,111.611506,0,4291,39844.0380787037,2009-01-31,00:54:50
37.255922,111.611794,0,4292,39844.0380902778,2009-01-31,00:54:51
37.255784,111.612084,0,4293,39844.0381018519,2009-01-31,00:54:52
37.255654,111.612366,0,4294,39844.0381134259,2009-01-31,00:54:53
37.255529,111.612644,0,4295,39844.038125,2009-01-31,00:54:54
37.255416,111.612921,0,4296,39844.0381365741,2009-01-31,00:54:55
37.255302,111.613199,0,4297,39844.0381481481,2009-01-31,00:54:56
37.255195,111.61348,0,4299,39844.0381597222,2009-01-31,00:54:57
37.255094,111.61376,0,4300,39844.0381712963,2009-01-31,00:54:58
37.254992,111.61404,0,4301,39844.0381828704,2009-01-31,00:54:59
37.254894,111.614318,0,4303,39844.0381944444,2009-01-31,00:55:00
37.254839,111.614567,0,4305,39844.0382060185,2009-01-31,00:55:01
37.25481,111.614802,0,4308,39844.0382175926,2009-01-31,00:55:02
37.254634,111.615228,0,4288,39844.0382291667,2009-01-31,00:55:03
37.254586,111.615832,0,4272,39844.0382407407,2009-01-31,00:55:04
37.253617,111.617685,0,4245,39844.038275463,2009-01-31,00:55:07
37.253407,111.618123,0,4241,39844.038287037,2009-01-31,00:55:08
37.253325,111.618422,0,4242,39844.0382986111,2009-01-31,00:55:09
37.253267,111.618729,0,4243,39844.0383101852,2009-01-31,00:55:10
37.253219,111.619039,0,4243,39844.0383217593,2009-01-31,00:55:11
37.253174,111.619351,0,4244,39844.0383333333,2009-01-31,00:55:12
37.252922,111.619908,0,4238,39844.0383449074,2009-01-31,00:55:13
37.252774,111.620345,0,4236,39844.0383564815,2009-01-31,00:55:14
37.25269,111.620707,0,4235,39844.0383680556,2009-01-31,00:55:15
37.252613,111.621057,0,4234,39844.0383796296,2009-01-31,00:55:16
37.252549,111.621397,0,4235,39844.0383912037,2009-01-31,00:55:17
37.25248,111.62174,0,4236,39844.0384027778,2009-01-31,00:55:18
37.252365,111.622402,0,4237,39844.0384259259,2009-01-31,00:55:20
37.252311,111.622718,0,4238,39844.0384375,2009-01-31,00:55:21
37.252272,111.623044,0,4239,39844.0384490741,2009-01-31,00:55:22
37.252228,111.623387,0,4239,39844.0384606481,2009-01-31,00:55:23
37.252181,111.623739,0,4239,39844.0384722222,2009-01-31,00:55:24
37.252116,111.62408,0,4240,39844.0384837963,2009-01-31,00:55:25
37.252047,111.624414,0,4241,39844.0384953704,2009-01-31,00:55:26
37.251986,111.624746,0,4241,39844.0385069444,2009-01-31,00:55:27
37.251922,111.625081,0,4241,39844.0385185185,2009-01-31,00:55:28
37.251868,111.625417,0,4242,39844.0385300926,2009-01-31,00:55:29
37.251817,111.625753,0,4241,39844.0385416667,2009-01-31,00:55:30
37.251758,111.626092,0,4241,39844.0385532407,2009-01-31,00:55:31
37.251701,111.626429,0,4240,39844.0385648148,2009-01-31,00:55:32
37.251659,111.626763,0,4239,39844.0385763889,2009-01-31,00:55:33
37.251623,111.627095,0,4238,39844.038587963,2009-01-31,00:55:34
37.251717,111.627372,0,4228,39844.038599537,2009-01-31,00:55:35
37.252021,111.627622,0,4216,39844.0386111111,2009-01-31,00:55:36
37.252328,111.627723,0,4208,39844.0386226852,2009-01-31,00:55:37
37.252587,111.627674,0,4202,39844.0386342593,2009-01-31,00:55:38
37.252754,111.627679,0,4199,39844.0386458333,2009-01-31,00:55:39
37.252942,111.627744,0,4196,39844.0386574074,2009-01-31,00:55:40
37.252893,111.627966,0,4196,39844.0386689815,2009-01-31,00:55:41
37.252843,111.628215,0,4197,39844.0386805556,2009-01-31,00:55:42
37.252792,111.628445,0,4198,39844.0386921296,2009-01-31,00:55:43
37.252737,111.628679,0,4199,39844.0387037037,2009-01-31,00:55:44
37.252678,111.628922,0,4200,39844.0387152778,2009-01-31,00:55:45
37.252611,111.629157,0,4201,39844.0387268519,2009-01-31,00:55:46
37.252674,111.6293,0,4201,39844.0387384259,2009-01-31,00:55:47
37.252596,111.629544,0,4202,39844.03875,2009-01-31,00:55:48
37.252508,111.629789,0,4203,39844.0387615741,2009-01-31,00:55:49
37.252419,111.630029,0,4204,39844.0387731481,2009-01-31,00:55:50
37.252323,111.630265,0,4205,39844.0387847222,2009-01-31,00:55:51
37.252236,111.630499,0,4204,39844.0387962963,2009-01-31,00:55:52
37.248537,111.638185,0,3019,39844.0392013889,2009-01-31,00:56:27
37.247889,111.63911,0,2847,39844.039224537,2009-01-31,00:56:29
37.247721,111.639436,0,2782,39844.0392361111,2009-01-31,00:56:30
37.247575,111.639726,0,2720,39844.0392476852,2009-01-31,00:56:31
37.247311,111.640071,0,2760,39844.0392592593,2009-01-31,00:56:32
37.247137,111.640351,0,2750,39844.0392708333,2009-01-31,00:56:33
37.247069,111.640558,0,2666,39844.0392824074,2009-01-31,00:56:34
37.246916,111.640821,0,2656,39844.0392939815,2009-01-31,00:56:35
37.246757,111.641098,0,2659,39844.0393055556,2009-01-31,00:56:36
37.246579,111.641381,0,2676,39844.0393171296,2009-01-31,00:56:37
37.246373,111.641684,0,2721,39844.0393287037,2009-01-31,00:56:38
37.246185,111.641973,0,2747,39844.0393402778,2009-01-31,00:56:39
37.246022,111.64226,0,2750,39844.0393518518,2009-01-31,00:56:40
37.245841,111.642564,0,2776,39844.0393634259,2009-01-31,00:56:41
37.245677,111.642864,0,2789,39844.039375,2009-01-31,00:56:42
37.245526,111.643164,0,2793,39844.0393865741,2009-01-31,00:56:43
37.245377,111.643466,0,2799,39844.0393981481,2009-01-31,00:56:44
37.245222,111.643778,0,2812,39844.0394097222,2009-01-31,00:56:45
37.245074,111.64409,0,2818,39844.0394212963,2009-01-31,00:56:46
37.244952,111.644394,0,2804,39844.0394328704,2009-01-31,00:56:47
37.24483,111.644706,0,2794,39844.0394444444,2009-01-31,00:56:48
37.244708,111.645019,0,2785,39844.0394560185,2009-01-31,00:56:49
37.244573,111.645345,0,2788,39844.0394675926,2009-01-31,00:56:50
37.244444,111.64567,0,2785,39844.0394791667,2009-01-31,00:56:51
37.24432,111.645996,0,2778,39844.0394907407,2009-01-31,00:56:52
37.244181,111.646332,0,2781,39844.0395023148,2009-01-31,00:56:53
37.244058,111.646661,0,2773,39844.0395138889,2009-01-31,00:56:54
37.243936,111.64699,0,2766,39844.039525463,2009-01-31,00:56:55
37.24382,111.647321,0,2756,39844.039537037,2009-01-31,00:56:56
37.243703,111.647656,0,2747,39844.0395486111,2009-01-31,00:56:57
37.243589,111.647992,0,2736,39844.0395601852,2009-01-31,00:56:58
37.243481,111.648326,0,2721,39844.0395717593,2009-01-31,00:56:59
37.243373,111.648659,0,2707,39844.0395833333,2009-01-31,00:57:00
37.243273,111.648991,0,2687,39844.0395949074,2009-01-31,00:57:01
37.243171,111.649326,0,2670,39844.0396064815,2009-01-31,00:57:02
37.243074,111.649655,0,2655,39844.0396180556,2009-01-31,00:57:03
37.242987,111.649977,0,2633,39844.0396296296,2009-01-31,00:57:04
37.242896,111.650302,0,2615,39844.0396412037,2009-01-31,00:57:05
37.242818,111.650616,0,2594,39844.0396527778,2009-01-31,00:57:06
37.242738,111.650929,0,2575,39844.0396643518,2009-01-31,00:57:07
37.242661,111.651236,0,2559,39844.0396759259,2009-01-31,00:57:08
37.242571,111.651551,0,2552,39844.0396875,2009-01-31,00:57:09
37.242483,111.651864,0,2542,39844.0396990741,2009-01-31,00:57:10
37.242388,111.65218,0,2535,39844.0397106481,2009-01-31,00:57:11
37.242291,111.652495,0,2527,39844.0397222222,2009-01-31,00:57:12
37.242194,111.652811,0,2520,39844.0397337963,2009-01-31,00:57:13
37.24209,111.653132,0,2520,39844.0397453704,2009-01-31,00:57:14
37.241989,111.653452,0,2518,39844.0397569444,2009-01-31,00:57:15
37.241884,111.65377,0,2514,39844.0397685185,2009-01-31,00:57:16
37.241773,111.65409,0,2514,39844.0397800926,2009-01-31,00:57:17
37.241656,111.654412,0,2514,39844.0397916667,2009-01-31,00:57:18
37.241532,111.654729,0,2515,39844.0398032407,2009-01-31,00:57:19
37.241407,111.655044,0,2516,39844.0398148148,2009-01-31,00:57:20
37.241266,111.655365,0,2521,39844.0398263889,2009-01-31,00:57:21
37.241128,111.655683,0,2523,39844.039837963,2009-01-31,00:57:22
37.240982,111.656007,0,2532,39844.039849537,2009-01-31,00:57:23
37.240831,111.656329,0,2540,39844.0398611111,2009-01-31,00:57:24
37.240682,111.656649,0,2545,39844.0398726852,2009-01-31,00:57:25
37.240529,111.656963,0,2552,39844.0398842593,2009-01-31,00:57:26
37.240374,111.657276,0,2557,39844.0398958333,2009-01-31,00:57:27
37.24022,111.657583,0,2556,39844.0399074074,2009-01-31,00:57:28
37.240064,111.657888,0,2554,39844.0399189815,2009-01-31,00:57:29
37.239907,111.658192,0,2553,39844.0399305556,2009-01-31,00:57:30
37.239746,111.658491,0,2551,39844.0399421296,2009-01-31,00:57:31
37.239576,111.65879,0,2550,39844.0399537037,2009-01-31,00:57:32
37.239401,111.65909,0,2552,39844.0399652778,2009-01-31,00:57:33
37.239226,111.659385,0,2552,39844.0399768518,2009-01-31,00:57:34
37.239045,111.659679,0,2553,39844.0399884259,2009-01-31,00:57:35
37.238833,111.659988,0,2572,39844.04,2009-01-31,00:57:36
37.238635,111.660286,0,2579,39844.0400115741,2009-01-31,00:57:37
37.238433,111.660583,0,2587,39844.0400231481,2009-01-31,00:57:38
37.238231,111.660878,0,2595,39844.0400347222,2009-01-31,00:57:39
37.238025,111.661173,0,2605,39844.0400462963,2009-01-31,00:57:40
37.237822,111.661468,0,2616,39844.0400578704,2009-01-31,00:57:41
37.237639,111.661747,0,2614,39844.0400694444,2009-01-31,00:57:42
37.23746,111.662024,0,2611,39844.0400810185,2009-01-31,00:57:43
37.237285,111.662302,0,2607,39844.0400925926,2009-01-31,00:57:44
37.237113,111.662579,0,2602,39844.0401041667,2009-01-31,00:57:45
37.236943,111.662857,0,2597,39844.0401157407,2009-01-31,00:57:46
37.236769,111.663137,0,2594,39844.0401273148,2009-01-31,00:57:47
37.236586,111.663422,0,2598,39844.0401388889,2009-01-31,00:57:48
37.236416,111.663705,0,2598,39844.040150463,2009-01-31,00:57:49
37.236246,111.66399,0,2597,39844.040162037,2009-01-31,00:57:50
37.236085,111.664272,0,2593,39844.0401736111,2009-01-31,00:57:51
37.235924,111.664556,0,2589,39844.0401851852,2009-01-31,00:57:52
37.235757,111.664849,0,2590,39844.0401967593,2009-01-31,00:57:53
37.235592,111.665145,0,2590,39844.0402083333,2009-01-31,00:57:54
37.235428,111.665442,0,2589,39844.0402199074,2009-01-31,00:57:55
37.235272,111.665738,0,2587,39844.0402314815,2009-01-31,00:57:56
37.235118,111.666035,0,2584,39844.0402430556,2009-01-31,00:57:57
37.234963,111.666335,0,2586,39844.0402546296,2009-01-31,00:57:58
37.234811,111.666636,0,2587,39844.0402662037,2009-01-31,00:57:59
37.234664,111.666941,0,2586,39844.0402777778,2009-01-31,00:58:00
37.234517,111.667248,0,2588,39844.0402893518,2009-01-31,00:58:01
37.234371,111.667557,0,2588,39844.0403009259,2009-01-31,00:58:02
37.234228,111.667869,0,2590,39844.0403125,2009-01-31,00:58:03
37.234084,111.668183,0,2592,39844.0403240741,2009-01-31,00:58:04
37.233939,111.668501,0,2594,39844.0403356481,2009-01-31,00:58:05
37.233798,111.668821,0,2595,39844.0403472222,2009-01-31,00:58:06
37.233655,111.669143,0,2597,39844.0403587963,2009-01-31,00:58:07
37.233513,111.669468,0,2600,39844.0403703704,2009-01-31,00:58:08
37.233381,111.669797,0,2601,39844.0403819444,2009-01-31,00:58:09
37.233256,111.670131,0,2602,39844.0403935185,2009-01-31,00:58:10
37.233133,111.670466,0,2604,39844.0404050926,2009-01-31,00:58:11
37.233004,111.670806,0,2606,39844.0404166667,2009-01-31,00:58:12
37.232873,111.671147,0,2610,39844.0404282407,2009-01-31,00:58:13
37.232741,111.671488,0,2614,39844.0404398148,2009-01-31,00:58:14
37.232618,111.671824,0,2615,39844.0404513889,2009-01-31,00:58:15
37.232507,111.672157,0,2613,39844.040462963,2009-01-31,00:58:16
37.232403,111.672486,0,2609,39844.040474537,2009-01-31,00:58:17
37.232301,111.672818,0,2606,39844.0404861111,2009-01-31,00:58:18
37.232201,111.673154,0,2603,39844.0404976852,2009-01-31,00:58:19
37.232091,111.673494,0,2604,39844.0405092593,2009-01-31,00:58:20
37.231981,111.673836,0,2606,39844.0405208333,2009-01-31,00:58:21
37.231871,111.67418,0,2608,39844.0405324074,2009-01-31,00:58:22
37.231762,111.674526,0,2610,39844.0405439815,2009-01-31,00:58:23
37.231655,111.674869,0,2612,39844.0405555556,2009-01-31,00:58:24
37.231548,111.675214,0,2614,39844.0405671296,2009-01-31,00:58:25
37.231441,111.67556,0,2618,39844.0405787037,2009-01-31,00:58:26
37.231335,111.675904,0,2620,39844.0405902778,2009-01-31,00:58:27
37.231229,111.67625,0,2622,39844.0406018518,2009-01-31,00:58:28
37.231126,111.676592,0,2625,39844.0406134259,2009-01-31,00:58:29
37.231027,111.676932,0,2627,39844.040625,2009-01-31,00:58:30
37.230929,111.677278,0,2630,39844.0406365741,2009-01-31,00:58:31
37.230836,111.677625,0,2633,39844.0406481481,2009-01-31,00:58:32
37.230779,111.677952,0,2626,39844.0406597222,2009-01-31,00:58:33
37.230755,111.678273,0,2616,39844.0406712963,2009-01-31,00:58:34
37.23072,111.6786,0,2612,39844.0406828704,2009-01-31,00:58:35
37.230689,111.678921,0,2607,39844.0406944444,2009-01-31,00:58:36
37.23066,111.679244,0,2603,39844.0407060185,2009-01-31,00:58:37
37.230664,111.679543,0,2593,39844.0407175926,2009-01-31,00:58:38
37.230678,111.679836,0,2583,39844.0407291667,2009-01-31,00:58:39
37.230694,111.680129,0,2576,39844.0407407407,2009-01-31,00:58:40
37.230735,111.680406,0,2563,39844.0407523148,2009-01-31,00:58:41
37.230789,111.680686,0,2552,39844.0407638889,2009-01-31,00:58:42
37.230854,111.680963,0,2543,39844.040775463,2009-01-31,00:58:43
37.230917,111.681242,0,2536,39844.040787037,2009-01-31,00:58:44
37.230979,111.681519,0,2530,39844.0407986111,2009-01-31,00:58:45
37.231054,111.681795,0,2526,39844.0408101852,2009-01-31,00:58:46
37.23113,111.682073,0,2524,39844.0408217593,2009-01-31,00:58:47
37.231214,111.682357,0,2515,39844.0408333333,2009-01-31,00:58:48
37.231298,111.682648,0,2511,39844.0408449074,2009-01-31,00:58:49
37.231379,111.68294,0,2509,39844.0408564815,2009-01-31,00:58:50
37.231463,111.683233,0,2506,39844.0408680556,2009-01-31,00:58:51
37.231552,111.68353,0,2503,39844.0408796296,2009-01-31,00:58:52
37.231644,111.683821,0,2501,39844.0408912037,2009-01-31,00:58:53
37.231704,111.684128,0,2507,39844.0409027778,2009-01-31,00:58:54
37.231764,111.684435,0,2513,39844.0409143518,2009-01-31,00:58:55
37.231824,111.684742,0,2519,39844.0409259259,2009-01-31,00:58:56
37.231886,111.685049,0,2525,39844.0409375,2009-01-31,00:58:57
37.249508,111.72591,0,2824,39844.0427893519,2009-01-31,01:01:37
37.249754,111.726005,0,2815,39844.0428009259,2009-01-31,01:01:38
37.249972,111.726039,0,2732,39844.0428125,2009-01-31,01:01:39
37.250201,111.7261,0,2700,39844.0428240741,2009-01-31,01:01:40
37.25044,111.72617,0,2674,39844.0428356482,2009-01-31,01:01:41
37.250682,111.726239,0,2648,39844.0428472222,2009-01-31,01:01:42
37.250939,111.726319,0,2627,39844.0428587963,2009-01-31,01:01:43
37.251196,111.726404,0,2619,39844.0428703704,2009-01-31,01:01:44
37.251453,111.726489,0,2612,39844.0428819444,2009-01-31,01:01:45
37.251722,111.72657,0,2606,39844.0428935185,2009-01-31,01:01:46
37.251986,111.726652,0,2599,39844.0429050926,2009-01-31,01:01:47
37.25224,111.726739,0,2595,39844.0429166667,2009-01-31,01:01:48
37.252495,111.726826,0,2589,39844.0429282407,2009-01-31,01:01:49
37.252746,111.726919,0,2592,39844.0429398148,2009-01-31,01:01:50
37.252998,111.727008,0,2597,39844.0429513889,2009-01-31,01:01:51
37.253249,111.727095,0,2601,39844.042962963,2009-01-31,01:01:52
37.253504,111.72718,0,2603,39844.042974537,2009-01-31,01:01:53
37.253749,111.727272,0,2605,39844.0429861111,2009-01-31,01:01:54
37.253999,111.727362,0,2602,39844.0429976852,2009-01-31,01:01:55
37.254247,111.727449,0,2600,39844.0430092593,2009-01-31,01:01:56
37.254494,111.727537,0,2601,39844.0430208333,2009-01-31,01:01:57
37.254734,111.727632,0,2603,39844.0430324074,2009-01-31,01:01:58
37.254974,111.727724,0,2603,39844.0430439815,2009-01-31,01:01:59
37.255209,111.727821,0,2609,39844.0430555556,2009-01-31,01:02:00
37.255462,111.727909,0,2608,39844.0430671296,2009-01-31,01:02:01
37.255712,111.727993,0,2607,39844.0430787037,2009-01-31,01:02:02
37.255959,111.728077,0,2606,39844.0430902778,2009-01-31,01:02:03
37.256204,111.728162,0,2603,39844.0431018519,2009-01-31,01:02:04
37.256444,111.728251,0,2600,39844.0431134259,2009-01-31,01:02:05
37.256678,111.72833,0,2596,39844.043125,2009-01-31,01:02:06
37.256906,111.728415,0,2593,39844.0431365741,2009-01-31,01:02:07
37.257125,111.728502,0,2591,39844.0431481482,2009-01-31,01:02:08
37.25734,111.728585,0,2588,39844.0431597222,2009-01-31,01:02:09
37.25756,111.728662,0,2584,39844.0431712963,2009-01-31,01:02:10
37.25777,111.72875,0,2584,39844.0431828704,2009-01-31,01:02:11
37.257971,111.728842,0,2585,39844.0431944444,2009-01-31,01:02:12
37.258174,111.728936,0,2586,39844.0432060185,2009-01-31,01:02:13
37.25838,111.729029,0,2584,39844.0432175926,2009-01-31,01:02:14
37.258586,111.729127,0,2582,39844.0432291667,2009-01-31,01:02:15
37.258802,111.729222,0,2579,39844.0432407407,2009-01-31,01:02:16
37.259016,111.729329,0,2581,39844.0432523148,2009-01-31,01:02:17
37.259214,111.729439,0,2579,39844.0432638889,2009-01-31,01:02:18
37.259419,111.729542,0,2576,39844.043275463,2009-01-31,01:02:19
37.259623,111.729653,0,2574,39844.043287037,2009-01-31,01:02:20
37.259821,111.729774,0,2569,39844.0432986111,2009-01-31,01:02:21
37.260033,111.729887,0,2568,39844.0433101852,2009-01-31,01:02:22
37.260241,111.730005,0,2567,39844.0433217593,2009-01-31,01:02:23
37.260449,111.730123,0,2567,39844.0433333333,2009-01-31,01:02:24
37.260657,111.730244,0,2565,39844.0433449074,2009-01-31,01:02:25
37.260862,111.730367,0,2564,39844.0433564815,2009-01-31,01:02:26
37.261069,111.730495,0,2563,39844.0433680556,2009-01-31,01:02:27
37.261278,111.730625,0,2561,39844.0433796296,2009-01-31,01:02:28
37.26149,111.73076,0,2560,39844.0433912037,2009-01-31,01:02:29
37.2617,111.730899,0,2559,39844.0434027778,2009-01-31,01:02:30
37.261907,111.731039,0,2557,39844.0434143519,2009-01-31,01:02:31
37.262119,111.731179,0,2556,39844.0434259259,2009-01-31,01:02:32
37.262334,111.731319,0,2554,39844.0434375,2009-01-31,01:02:33
37.262548,111.731462,0,2554,39844.0434490741,2009-01-31,01:02:34
37.262761,111.731607,0,2554,39844.0434606481,2009-01-31,01:02:35
37.262973,111.731754,0,2554,39844.0434722222,2009-01-31,01:02:36
37.263183,111.731901,0,2554,39844.0434837963,2009-01-31,01:02:37
37.263388,111.732053,0,2554,39844.0434953704,2009-01-31,01:02:38
37.26359,111.732207,0,2555,39844.0435069444,2009-01-31,01:02:39
37.263792,111.73236,0,2556,39844.0435185185,2009-01-31,01:02:40
37.263986,111.732516,0,2558,39844.0435300926,2009-01-31,01:02:41
37.264178,111.732668,0,2560,39844.0435416667,2009-01-31,01:02:42
37.264371,111.732816,0,2561,39844.0435532407,2009-01-31,01:02:43
37.26457,111.73296,0,2560,39844.0435648148,2009-01-31,01:02:44
37.264755,111.733104,0,2562,39844.0435763889,2009-01-31,01:02:45
37.264942,111.733249,0,2563,39844.043587963,2009-01-31,01:02:46
37.26513,111.733392,0,2565,39844.043599537,2009-01-31,01:02:47
37.265312,111.73354,0,2567,39844.0436111111,2009-01-31,01:02:48
37.265489,111.733695,0,2567,39844.0436226852,2009-01-31,01:02:49
37.265666,111.733846,0,2569,39844.0436342593,2009-01-31,01:02:50
37.265837,111.733994,0,2570,39844.0436458333,2009-01-31,01:02:51
37.26601,111.734144,0,2572,39844.0436574074,2009-01-31,01:02:52
37.266186,111.734293,0,2573,39844.0436689815,2009-01-31,01:02:53
37.266359,111.734444,0,2575,39844.0436805556,2009-01-31,01:02:54
37.266526,111.734603,0,2576,39844.0436921296,2009-01-31,01:02:55
37.266694,111.734768,0,2578,39844.0437037037,2009-01-31,01:02:56
37.26686,111.734944,0,2580,39844.0437152778,2009-01-31,01:02:57
37.267032,111.735119,0,2582,39844.0437268519,2009-01-31,01:02:58
37.267202,111.735303,0,2584,39844.0437384259,2009-01-31,01:02:59
37.267378,111.735473,0,2586,39844.04375,2009-01-31,01:03:00
37.272257,111.740976,0,2555,39844.0440972222,2009-01-31,01:03:30
37.272468,111.741251,0,2590,39844.0441087963,2009-01-31,01:03:31
37.272683,111.74152,0,2599,39844.0441203704,2009-01-31,01:03:32
37.272888,111.741774,0,2598,39844.0441319444,2009-01-31,01:03:33
37.273081,111.742022,0,2594,39844.0441435185,2009-01-31,01:03:34
37.273244,111.742255,0,2585,39844.0441550926,2009-01-31,01:03:35
37.273366,111.742449,0,2583,39844.0441666667,2009-01-31,01:03:36
37.273486,111.742641,0,2582,39844.0441782407,2009-01-31,01:03:37
37.273612,111.742834,0,2582,39844.0441898148,2009-01-31,01:03:38
37.273743,111.743024,0,2581,39844.0442013889,2009-01-31,01:03:39
37.273864,111.743207,0,2581,39844.044212963,2009-01-31,01:03:40
37.273976,111.743389,0,2581,39844.044224537,2009-01-31,01:03:41
37.274086,111.743575,0,2581,39844.0442361111,2009-01-31,01:03:42
37.274193,111.743761,0,2581,39844.0442476852,2009-01-31,01:03:43
37.2743,111.743947,0,2581,39844.0442592593,2009-01-31,01:03:44
37.274413,111.744139,0,2582,39844.0442708333,2009-01-31,01:03:45
37.274532,111.744332,0,2582,39844.0442824074,2009-01-31,01:03:46
37.274646,111.744523,0,2582,39844.0442939815,2009-01-31,01:03:47
37.274768,111.744721,0,2582,39844.0443055556,2009-01-31,01:03:48
37.274887,111.744922,0,2582,39844.0443171296,2009-01-31,01:03:49
37.275013,111.745129,0,2582,39844.0443287037,2009-01-31,01:03:50
37.275142,111.745341,0,2582,39844.0443402778,2009-01-31,01:03:51
37.275271,111.745556,0,2583,39844.0443518519,2009-01-31,01:03:52
37.275396,111.745774,0,2583,39844.0443634259,2009-01-31,01:03:53
37.275648,111.746073,0,2583,39844.044375,2009-01-31,01:03:54
37.275782,111.746294,0,2583,39844.0443865741,2009-01-31,01:03:55
37.275912,111.746512,0,2583,39844.0443981481,2009-01-31,01:03:56
37.276047,111.746725,0,2583,39844.0444097222,2009-01-31,01:03:57
37.276187,111.746944,0,2583,39844.0444212963,2009-01-31,01:03:58
37.27647,111.747255,0,2582,39844.0444328704,2009-01-31,01:03:59
37.276612,111.747478,0,2581,39844.0444444444,2009-01-31,01:04:00
37.276797,111.74773,0,2581,39844.0444560185,2009-01-31,01:04:01
37.276999,111.747987,0,2580,39844.0444675926,2009-01-31,01:04:02
37.277182,111.748226,0,2579,39844.0444791667,2009-01-31,01:04:03
37.277351,111.74846,0,2578,39844.0444907407,2009-01-31,01:04:04
37.277515,111.748691,0,2576,39844.0445023148,2009-01-31,01:04:05
37.277678,111.748921,0,2575,39844.0445138889,2009-01-31,01:04:06
37.277833,111.749145,0,2574,39844.044525463,2009-01-31,01:04:07
37.277988,111.749367,0,2573,39844.044537037,2009-01-31,01:04:08
37.278146,111.749596,0,2572,39844.0445486111,2009-01-31,01:04:09
37.278325,111.749808,0,2570,39844.0445601852,2009-01-31,01:04:10
37.278489,111.750017,0,2568,39844.0445717593,2009-01-31,01:04:11
37.278667,111.750227,0,2566,39844.0445833333,2009-01-31,01:04:12
37.278842,111.750439,0,2564,39844.0445949074,2009-01-31,01:04:13
37.279022,111.750648,0,2561,39844.0446064815,2009-01-31,01:04:14
37.279216,111.750862,0,2555,39844.0446180556,2009-01-31,01:04:15
37.2794,111.751066,0,2551,39844.0446296296,2009-01-31,01:04:16
37.279584,111.751264,0,2545,39844.0446412037,2009-01-31,01:04:17
37.279748,111.751458,0,2540,39844.0446527778,2009-01-31,01:04:18
37.279902,111.751649,0,2536,39844.0446643519,2009-01-31,01:04:19
37.280056,111.751836,0,2532,39844.0446759259,2009-01-31,01:04:20
37.280225,111.752014,0,2526,39844.0446875,2009-01-31,01:04:21
37.2804,111.752182,0,2521,39844.0446990741,2009-01-31,01:04:22
37.28056,111.752357,0,2517,39844.0447106481,2009-01-31,01:04:23
37.280721,111.752532,0,2514,39844.0447222222,2009-01-31,01:04:24
37.28088,111.752708,0,2510,39844.0447337963,2009-01-31,01:04:25
37.281045,111.752882,0,2509,39844.0447453704,2009-01-31,01:04:26
37.281217,111.753055,0,2507,39844.0447569444,2009-01-31,01:04:27
37.281397,111.753223,0,2505,39844.0447685185,2009-01-31,01:04:28
37.281578,111.753391,0,2503,39844.0447800926,2009-01-31,01:04:29
37.281758,111.753559,0,2502,39844.0447916667,2009-01-31,01:04:30
37.281943,111.753729,0,2500,39844.0448032407,2009-01-31,01:04:31
37.28214,111.753899,0,2499,39844.0448148148,2009-01-31,01:04:32
37.282331,111.754068,0,2497,39844.0448263889,2009-01-31,01:04:33
37.282529,111.754236,0,2496,39844.044837963,2009-01-31,01:04:34
37.282733,111.754408,0,2495,39844.044849537,2009-01-31,01:04:35
37.282934,111.754578,0,2495,39844.0448611111,2009-01-31,01:04:36
37.283135,111.754741,0,2495,39844.0448726852,2009-01-31,01:04:37
37.283332,111.754917,0,2496,39844.0448842593,2009-01-31,01:04:38
37.283528,111.755089,0,2497,39844.0448958333,2009-01-31,01:04:39
37.283729,111.755257,0,2499,39844.0449074074,2009-01-31,01:04:40
37.283939,111.755423,0,2500,39844.0449189815,2009-01-31,01:04:41
37.284147,111.755588,0,2502,39844.0449305556,2009-01-31,01:04:42
37.284359,111.755752,0,2504,39844.0449421296,2009-01-31,01:04:43
37.284562,111.755919,0,2506,39844.0449537037,2009-01-31,01:04:44
37.284764,111.756075,0,2508,39844.0449652778,2009-01-31,01:04:45
37.284964,111.756233,0,2511,39844.0449768519,2009-01-31,01:04:46
37.285171,111.756383,0,2513,39844.0449884259,2009-01-31,01:04:47
37.285378,111.756529,0,2515,39844.045,2009-01-31,01:04:48
37.28559,111.756686,0,2516,39844.0450115741,2009-01-31,01:04:49
37.285802,111.756848,0,2518,39844.0450231481,2009-01-31,01:04:50
37.286009,111.757018,0,2521,39844.0450347222,2009-01-31,01:04:51
37.286219,111.757181,0,2524,39844.0450462963,2009-01-31,01:04:52
37.286435,111.757343,0,2526,39844.0450578704,2009-01-31,01:04:53
37.28665,111.757503,0,2528,39844.0450694444,2009-01-31,01:04:54
37.286862,111.757664,0,2531,39844.0450810185,2009-01-31,01:04:55
37.28707,111.757825,0,2533,39844.0450925926,2009-01-31,01:04:56
37.287276,111.75799,0,2536,39844.0451041667,2009-01-31,01:04:57
37.287484,111.758152,0,2539,39844.0451157407,2009-01-31,01:04:58
37.287689,111.758317,0,2541,39844.0451273148,2009-01-31,01:04:59
37.287898,111.758482,0,2544,39844.0451388889,2009-01-31,01:05:00
37.288112,111.758644,0,2546,39844.045150463,2009-01-31,01:05:01
37.288323,111.758808,0,2547,39844.045162037,2009-01-31,01:05:02
37.288538,111.758974,0,2550,39844.0451736111,2009-01-31,01:05:03
37.288757,111.759139,0,2552,39844.0451851852,2009-01-31,01:05:04
37.288975,111.759302,0,2553,39844.0451967593,2009-01-31,01:05:05
37.289195,111.759467,0,2555,39844.0452083333,2009-01-31,01:05:06
37.289417,111.759634,0,2557,39844.0452199074,2009-01-31,01:05:07
37.289635,111.7598,0,2559,39844.0452314815,2009-01-31,01:05:08
37.289849,111.759971,0,2560,39844.0452430556,2009-01-31,01:05:09
37.29006,111.760146,0,2561,39844.0452546296,2009-01-31,01:05:10
37.290271,111.760321,0,2562,39844.0452662037,2009-01-31,01:05:11
37.290482,111.760496,0,2564,39844.0452777778,2009-01-31,01:05:12
37.290693,111.760673,0,2565,39844.0452893519,2009-01-31,01:05:13
37.290904,111.760848,0,2566,39844.0453009259,2009-01-31,01:05:14
37.291114,111.761023,0,2568,39844.0453125,2009-01-31,01:05:15
37.291322,111.761196,0,2569,39844.0453240741,2009-01-31,01:05:16
37.29153,111.761367,0,2571,39844.0453356481,2009-01-31,01:05:17
37.291739,111.761535,0,2573,39844.0453472222,2009-01-31,01:05:18
37.291948,111.761702,0,2574,39844.0453587963,2009-01-31,01:05:19
37.292156,111.761866,0,2576,39844.0453703704,2009-01-31,01:05:20
37.292364,111.762035,0,2578,39844.0453819444,2009-01-31,01:05:21
37.292571,111.76221,0,2580,39844.0453935185,2009-01-31,01:05:22
37.292776,111.762388,0,2581,39844.0454050926,2009-01-31,01:05:23
37.29298,111.76257,0,2582,39844.0454166667,2009-01-31,01:05:24
37.293179,111.762755,0,2583,39844.0454282407,2009-01-31,01:05:25
37.293377,111.762942,0,2584,39844.0454398148,2009-01-31,01:05:26
37.293578,111.763134,0,2585,39844.0454513889,2009-01-31,01:05:27
37.293773,111.763328,0,2585,39844.045462963,2009-01-31,01:05:28
37.293971,111.763525,0,2586,39844.045474537,2009-01-31,01:05:29
37.294162,111.763727,0,2587,39844.0454861111,2009-01-31,01:05:30
37.294336,111.763931,0,2588,39844.0454976852,2009-01-31,01:05:31
37.294506,111.764139,0,2589,39844.0455092593,2009-01-31,01:05:32
37.294672,111.764345,0,2590,39844.0455208333,2009-01-31,01:05:33
37.294832,111.764555,0,2591,39844.0455324074,2009-01-31,01:05:34
37.294994,111.764764,0,2592,39844.0455439815,2009-01-31,01:05:35
37.295158,111.76497,0,2593,39844.0455555556,2009-01-31,01:05:36
37.295323,111.765174,0,2594,39844.0455671296,2009-01-31,01:05:37
37.295485,111.765377,0,2595,39844.0455787037,2009-01-31,01:05:38
37.295646,111.765581,0,2596,39844.0455902778,2009-01-31,01:05:39
37.295806,111.765783,0,2597,39844.0456018519,2009-01-31,01:05:40
37.295965,111.765985,0,2598,39844.0456134259,2009-01-31,01:05:41
37.296121,111.766186,0,2599,39844.045625,2009-01-31,01:05:42
37.296274,111.766388,0,2600,39844.0456365741,2009-01-31,01:05:43
37.29644,111.766598,0,2602,39844.0456481481,2009-01-31,01:05:44
37.296598,111.766813,0,2602,39844.0456597222,2009-01-31,01:05:45
37.296749,111.767038,0,2602,39844.0456712963,2009-01-31,01:05:46
37.296894,111.767274,0,2602,39844.0456828704,2009-01-31,01:05:47
37.297044,111.767507,0,2601,39844.0456944444,2009-01-31,01:05:48
37.297185,111.767717,0,2600,39844.0457060185,2009-01-31,01:05:49
37.297319,111.767931,0,2598,39844.0457175926,2009-01-31,01:05:50
37.297449,111.768156,0,2595,39844.0457291667,2009-01-31,01:05:51
37.29757,111.768389,0,2593,39844.0457407407,2009-01-31,01:05:52
37.297702,111.768616,0,2591,39844.0457523148,2009-01-31,01:05:53
37.297828,111.768851,0,2590,39844.0457638889,2009-01-31,01:05:54
37.29796,111.769079,0,2588,39844.045775463,2009-01-31,01:05:55
37.298097,111.7693,0,2587,39844.045787037,2009-01-31,01:05:56
37.298237,111.76952,0,2587,39844.0457986111,2009-01-31,01:05:57
37.298381,111.769742,0,2586,39844.0458101852,2009-01-31,01:05:58
37.298525,111.769968,0,2586,39844.0458217593,2009-01-31,01:05:59
37.298666,111.770194,0,2586,39844.0458333333,2009-01-31,01:06:00
37.29881,111.770425,0,2585,39844.0458449074,2009-01-31,01:06:01
37.298956,111.770656,0,2584,39844.0458564815,2009-01-31,01:06:02
37.2991,111.770891,0,2583,39844.0458680556,2009-01-31,01:06:03
37.299244,111.771125,0,2582,39844.0458796296,2009-01-31,01:06:04
37.299388,111.771358,0,2581,39844.0458912037,2009-01-31,01:06:05
37.299533,111.771589,0,2580,39844.0459027778,2009-01-31,01:06:06
37.299677,111.771821,0,2578,39844.0459143519,2009-01-31,01:06:07
37.299816,111.772071,0,2576,39844.0459259259,2009-01-31,01:06:08
37.299961,111.772303,0,2574,39844.0459375,2009-01-31,01:06:09
37.300104,111.772533,0,2572,39844.0459490741,2009-01-31,01:06:10
37.300249,111.772763,0,2570,39844.0459606481,2009-01-31,01:06:11
37.300391,111.772993,0,2568,39844.0459722222,2009-01-31,01:06:12
37.300527,111.77324,0,2565,39844.0459837963,2009-01-31,01:06:13
37.300666,111.773467,0,2562,39844.0459953704,2009-01-31,01:06:14
37.300802,111.773697,0,2560,39844.0460069444,2009-01-31,01:06:15
37.300937,111.773928,0,2558,39844.0460185185,2009-01-31,01:06:16
37.301057,111.774184,0,2555,39844.0460300926,2009-01-31,01:06:17
37.301179,111.774428,0,2553,39844.0460416667,2009-01-31,01:06:18
37.301301,111.774671,0,2551,39844.0460532407,2009-01-31,01:06:19
37.301414,111.774934,0,2549,39844.0460648148,2009-01-31,01:06:20
37.301526,111.77518,0,2548,39844.0460763889,2009-01-31,01:06:21
37.301637,111.775425,0,2547,39844.046087963,2009-01-31,01:06:22
37.301741,111.775684,0,2545,39844.046099537,2009-01-31,01:06:23
37.301848,111.775926,0,2545,39844.0461111111,2009-01-31,01:06:24
37.301956,111.77618,0,2545,39844.0461226852,2009-01-31,01:06:25
37.302064,111.776437,0,2545,39844.0461342593,2009-01-31,01:06:26
37.302169,111.776697,0,2545,39844.0461458333,2009-01-31,01:06:27
37.302274,111.776956,0,2545,39844.0461574074,2009-01-31,01:06:28
37.302378,111.777213,0,2546,39844.0461689815,2009-01-31,01:06:29
37.30248,111.77747,0,2547,39844.0461805556,2009-01-31,01:06:30
37.302581,111.777728,0,2547,39844.0461921296,2009-01-31,01:06:31
37.302679,111.777982,0,2549,39844.0462037037,2009-01-31,01:06:32
37.302773,111.778241,0,2550,39844.0462152778,2009-01-31,01:06:33
37.302866,111.778488,0,2552,39844.0462268519,2009-01-31,01:06:34
37.302952,111.778729,0,2554,39844.0462384259,2009-01-31,01:06:35
37.302998,111.778905,0,2554,39844.04625,2009-01-31,01:06:36
37.30306,111.779096,0,2555,39844.0462615741,2009-01-31,01:06:37
37.303199,111.779417,0,2557,39844.0462731481,2009-01-31,01:06:38
37.30331,111.77968,0,2557,39844.0462847222,2009-01-31,01:06:39
37.303397,111.779917,0,2558,39844.0462962963,2009-01-31,01:06:40
37.303483,111.780154,0,2558,39844.0463078704,2009-01-31,01:06:41
37.303558,111.78044,0,2555,39844.0463194444,2009-01-31,01:06:42
37.303645,111.780668,0,2556,39844.0463310185,2009-01-31,01:06:43
37.303731,111.780899,0,2556,39844.0463425926,2009-01-31,01:06:44
37.303815,111.781128,0,2556,39844.0463541667,2009-01-31,01:06:45
37.303902,111.781361,0,2556,39844.0463657407,2009-01-31,01:06:46
37.303994,111.781594,0,2557,39844.0463773148,2009-01-31,01:06:47
37.304084,111.781827,0,2557,39844.0463888889,2009-01-31,01:06:48
37.304174,111.782061,0,2557,39844.046400463,2009-01-31,01:06:49
37.304265,111.782293,0,2557,39844.046412037,2009-01-31,01:06:50
37.304358,111.782523,0,2557,39844.0464236111,2009-01-31,01:06:51
37.304448,111.78275,0,2557,39844.0464351852,2009-01-31,01:06:52
37.304541,111.782976,0,2557,39844.0464467593,2009-01-31,01:06:53
37.304635,111.783201,0,2557,39844.0464583333,2009-01-31,01:06:54
37.304732,111.783431,0,2557,39844.0464699074,2009-01-31,01:06:55
37.304824,111.783704,0,2555,39844.0464814815,2009-01-31,01:06:56
37.304917,111.783932,0,2554,39844.0464930556,2009-01-31,01:06:57
37.304998,111.784196,0,2552,39844.0465046296,2009-01-31,01:06:58
37.30508,111.784423,0,2552,39844.0465162037,2009-01-31,01:06:59
37.305159,111.784647,0,2552,39844.0465277778,2009-01-31,01:07:00
37.305235,111.78487,0,2552,39844.0465393519,2009-01-31,01:07:01
37.305306,111.785087,0,2552,39844.0465509259,2009-01-31,01:07:02
37.30537,111.785294,0,2552,39844.0465625,2009-01-31,01:07:03
37.305431,111.785498,0,2553,39844.0465740741,2009-01-31,01:07:04
37.305485,111.785694,0,2553,39844.0465856481,2009-01-31,01:07:05
37.305536,111.785887,0,2553,39844.0465972222,2009-01-31,01:07:06
37.305559,111.786046,0,2551,39844.0466087963,2009-01-31,01:07:07
37.305587,111.786209,0,2549,39844.0466203704,2009-01-31,01:07:08
37.305607,111.786359,0,2547,39844.0466319444,2009-01-31,01:07:09
37.305623,111.786539,0,2543,39844.0466435185,2009-01-31,01:07:10
37.305673,111.786736,0,2543,39844.0466550926,2009-01-31,01:07:11
37.30572,111.786936,0,2543,39844.0466666667,2009-01-31,01:07:12
37.305779,111.787147,0,2542,39844.0466782407,2009-01-31,01:07:13
37.305842,111.787364,0,2542,39844.0466898148,2009-01-31,01:07:14
37.305909,111.787585,0,2543,39844.0467013889,2009-01-31,01:07:15
37.305977,111.787808,0,2543,39844.046712963,2009-01-31,01:07:16
37.306042,111.788034,0,2543,39844.046724537,2009-01-31,01:07:17
37.306106,111.788262,0,2544,39844.0467361111,2009-01-31,01:07:18
37.306168,111.788492,0,2544,39844.0467476852,2009-01-31,01:07:19
37.306231,111.788724,0,2545,39844.0467592593,2009-01-31,01:07:20
37.306293,111.788957,0,2545,39844.0467708333,2009-01-31,01:07:21
37.302976,111.787226,0,921,39844.0468981481,2009-01-31,01:07:32
37.302973,111.787282,0,903,39844.0469328704,2009-01-31,01:07:35
37.302756,111.78741,0,1151,39844.0469444444,2009-01-31,01:07:36
37.302256,111.787655,0,1852,39844.0469675926,2009-01-31,01:07:38
37.302219,111.787671,0,1913,39844.0469791667,2009-01-31,01:07:39
37.3022,111.787682,0,1928,39844.0469907407,2009-01-31,01:07:40
37.302164,111.787701,0,1952,39844.0470138889,2009-01-31,01:07:42
37.302135,111.787714,0,1972,39844.047037037,2009-01-31,01:07:44
37.302121,111.78772,0,1991,39844.0470601852,2009-01-31,01:07:46
37.302083,111.787765,0,1999,39844.0471064815,2009-01-31,01:07:50
37.302043,111.787815,0,2000,39844.0471412037,2009-01-31,01:07:53
37.302007,111.787862,0,1994,39844.0471643518,2009-01-31,01:07:55
37.301975,111.787909,0,1990,39844.0471875,2009-01-31,01:07:57
37.301941,111.78796,0,1989,39844.0472106481,2009-01-31,01:07:59
37.3019,111.788017,0,1989,39844.0472453704,2009-01-31,01:08:02
37.30056,111.787222,0,3000,39844.0479166667,2009-01-31,01:09:00
37.301344,111.787716,0,2552,39844.0479398148,2009-01-31,01:09:02
37.30136,111.787732,0,2553,39844.0479976852,2009-01-31,01:09:07
37.301357,111.787747,0,2554,39844.0480555556,2009-01-31,01:09:12
37.301337,111.787737,0,2557,39844.0481134259,2009-01-31,01:09:17
37.301344,111.787752,0,2566,39844.0481712963,2009-01-31,01:09:22
37.301393,111.787751,0,2567,39844.0482175926,2009-01-31,01:09:26
37.301353,111.787796,0,2578,39844.0482638889,2009-01-31,01:09:30
37.301343,111.787815,0,2582,39844.0483217593,2009-01-31,01:09:35
37.301375,111.787844,0,2582,39844.0483796296,2009-01-31,01:09:40
37.301441,111.787838,0,2583,39844.0484143518,2009-01-31,01:09:43
37.30149,111.787843,0,2585,39844.0484375,2009-01-31,01:09:45
37.30155,111.78784,0,2586,39844.0484606481,2009-01-31,01:09:47
37.301607,111.787826,0,2587,39844.0484837963,2009-01-31,01:09:49
37.301657,111.787806,0,2588,39844.0485069444,2009-01-31,01:09:51
37.301707,111.787787,0,2590,39844.0485416667,2009-01-31,01:09:54
37.30175,111.787753,0,2590,39844.048599537,2009-01-31,01:09:59
37.301791,111.787703,0,2590,39844.0486458333,2009-01-31,01:10:03
37.301824,111.787643,0,2590,39844.0486921296,2009-01-31,01:10:07
37.301822,111.78769,0,2587,39844.04875,2009-01-31,01:10:12
37.301835,111.787747,0,2587,39844.0487962963,2009-01-31,01:10:16
37.301859,111.787764,0,2585,39844.0488541667,2009-01-31,01:10:21
37.301905,111.787727,0,2583,39844.048900463,2009-01-31,01:10:25
37.301959,111.787677,0,2582,39844.0489236111,2009-01-31,01:10:27
37.302005,111.787645,0,2581,39844.0489467593,2009-01-31,01:10:29
37.302048,111.787616,0,2581,39844.0489699074,2009-01-31,01:10:31
37.302101,111.78758,0,2580,39844.0490046296,2009-01-31,01:10:34
37.302142,111.787561,0,2577,39844.0490625,2009-01-31,01:10:39
37.302144,111.787577,0,2576,39844.0491203704,2009-01-31,01:10:44
37.302157,111.787586,0,2572,39844.0491782407,2009-01-31,01:10:49
37.302202,111.787567,0,2571,39844.0492361111,2009-01-31,01:10:54
37.302256,111.787528,0,2573,39844.0492824074,2009-01-31,01:10:58
37.302297,111.787483,0,2574,39844.0493055556,2009-01-31,01:11:00
37.302343,111.787433,0,2575,39844.0493287037,2009-01-31,01:11:02
37.302391,111.78737,0,2576,39844.0493518518,2009-01-31,01:11:04
37.302441,111.787283,0,2578,39844.049375,2009-01-31,01:11:06
37.30247,111.78721,0,2579,39844.0493981481,2009-01-31,01:11:08
37.302505,111.787126,0,2581,39844.0494212963,2009-01-31,01:11:10
37.302531,111.787045,0,2582,39844.0494444444,2009-01-31,01:11:12
37.302541,111.786983,0,2583,39844.0494675926,2009-01-31,01:11:14
37.302544,111.786922,0,2583,39844.0494907407,2009-01-31,01:11:16
37.302539,111.786838,0,2583,39844.049525463,2009-01-31,01:11:19
37.302533,111.786762,0,2582,39844.0495601852,2009-01-31,01:11:22
37.30253,111.786692,0,2581,39844.0495949074,2009-01-31,01:11:25
37.30253,111.786635,0,2581,39844.0496412037,2009-01-31,01:11:29
37.302526,111.786621,0,2581,39844.0497569444,2009-01-31,01:11:39
37.302497,111.786637,0,2582,39844.0498148148,2009-01-31,01:11:44
37.302482,111.786674,0,2582,39844.0498726852,2009-01-31,01:11:49
37.302487,111.786707,0,2582,39844.0499305556,2009-01-31,01:11:54
37.302483,111.786738,0,2581,39844.0499884259,2009-01-31,01:11:59
37.302473,111.786767,0,2579,39844.0500462963,2009-01-31,01:12:04
37.30245,111.786801,0,2576,39844.0501041667,2009-01-31,01:12:09
37.302439,111.78681,0,2572,39844.050162037,2009-01-31,01:12:14
37.302439,111.78681,0,2572,39844.0501967593,2009-01-31,01:12:17
37.30244,111.786812,0,2569,39844.0502199074,2009-01-31,01:12:19
37.302387,111.786871,0,2569,39844.0502546296,2009-01-31,01:12:22
37.302343,111.786945,0,2569,39844.0502777778,2009-01-31,01:12:24
37.302304,111.787,0,2568,39844.0503125,2009-01-31,01:12:27
37.302263,111.78705,0,2567,39844.0503240741,2009-01-31,01:12:28
37.302227,111.787099,0,2566,39844.0503356481,2009-01-31,01:12:29
37.302178,111.787166,0,2565,39844.0503587963,2009-01-31,01:12:31
37.30214,111.787217,0,2565,39844.0503703704,2009-01-31,01:12:32
37.302108,111.787271,0,2566,39844.0503819444,2009-01-31,01:12:33
37.302074,111.787312,0,2565,39844.0503935185,2009-01-31,01:12:34
37.302021,111.787385,0,2566,39844.0504166667,2009-01-31,01:12:36
37.301979,111.787431,0,2567,39844.0504513889,2009-01-31,01:12:39
37.301933,111.787469,0,2568,39844.050474537,2009-01-31,01:12:41
37.301891,111.787526,0,2570,39844.0505092593,2009-01-31,01:12:44
37.301837,111.787575,0,2570,39844.0505555556,2009-01-31,01:12:48
37.301799,111.787605,0,2571,39844.0505787037,2009-01-31,01:12:50
37.301764,111.787645,0,2571,39844.0506134259,2009-01-31,01:12:53
37.301739,111.787695,0,2572,39844.0506597222,2009-01-31,01:12:57
37.301704,111.787729,0,2570,39844.0507175926,2009-01-31,01:13:02
37.301689,111.787739,0,2561,39844.050775463,2009-01-31,01:13:07
37.301685,111.78775,0,2556,39844.0508333333,2009-01-31,01:13:12
37.301685,111.78775,0,2556,39844.0508680556,2009-01-31,01:13:15
37.301691,111.787757,0,2556,39844.0508912037,2009-01-31,01:13:17
37.301683,111.787785,0,2552,39844.0509490741,2009-01-31,01:13:22
37.301683,111.787785,0,2552,39844.0509837963,2009-01-31,01:13:25
37.301686,111.787782,0,2547,39844.0510069444,2009-01-31,01:13:27
37.301695,111.787764,0,2543,39844.0510648148,2009-01-31,01:13:32
37.301697,111.78773,0,2542,39844.0511226852,2009-01-31,01:13:37
37.301715,111.787684,0,2541,39844.0511805556,2009-01-31,01:13:42
37.301715,111.787684,0,2541,39844.0512152778,2009-01-31,01:13:45
37.301711,111.78768,0,2542,39844.0512384259,2009-01-31,01:13:47
37.301707,111.787708,0,2545,39844.0512962963,2009-01-31,01:13:52
37.301688,111.787724,0,2550,39844.0513541667,2009-01-31,01:13:57
37.301687,111.78775,0,2556,39844.051412037,2009-01-31,01:14:02
37.301669,111.787795,0,2558,39844.0514699074,2009-01-31,01:14:07
37.301662,111.787808,0,2560,39844.0515277778,2009-01-31,01:14:12
37.301672,111.787821,0,2560,39844.0515856481,2009-01-31,01:14:17
37.301685,111.787809,0,2557,39844.0516435185,2009-01-31,01:14:22
37.301652,111.787799,0,2557,39844.0517013889,2009-01-31,01:14:27
37.301628,111.787752,0,2558,39844.0517592593,2009-01-31,01:14:32
37.301628,111.787752,0,2558,39844.0517939815,2009-01-31,01:14:35
37.301626,111.787747,0,2563,39844.0518171296,2009-01-31,01:14:37
37.301611,111.787833,0,2567,39844.0518634259,2009-01-31,01:14:41
37.301603,111.787899,0,2570,39844.0518865741,2009-01-31,01:14:43
37.301599,111.787975,0,2574,39844.0519212963,2009-01-31,01:14:46
37.301612,111.788036,0,2579,39844.0519560185,2009-01-31,01:14:49
37.301642,111.78809,0,2584,39844.0520023148,2009-01-31,01:14:53
37.301284,111.785997,0,2473,39844.0522916667,2009-01-31,01:15:18
37.301687,111.787503,0,2389,39844.0523263889,2009-01-31,01:15:21
37.301629,111.787943,0,2515,39844.052349537,2009-01-31,01:15:23
37.301635,111.788152,0,2554,39844.0523611111,2009-01-31,01:15:24
37.301643,111.788192,0,2570,39844.0523726852,2009-01-31,01:15:25
37.301708,111.788225,0,2547,39844.0523842593,2009-01-31,01:15:26
37.301777,111.788197,0,2542,39844.0523958333,2009-01-31,01:15:27
37.301907,111.788142,0,2492,39844.0524074074,2009-01-31,01:15:28
37.301987,111.788099,0,2460,39844.0524189815,2009-01-31,01:15:29
37.302029,111.788062,0,2443,39844.0524305556,2009-01-31,01:15:30
37.302079,111.788011,0,2449,39844.0524652778,2009-01-31,01:15:33
37.302139,111.787945,0,2443,39844.0524884259,2009-01-31,01:15:35
37.302174,111.787906,0,2444,39844.0525115741,2009-01-31,01:15:37
37.302221,111.787849,0,2438,39844.0525347222,2009-01-31,01:15:39
37.302258,111.787813,0,2439,39844.0525694444,2009-01-31,01:15:42
37.302296,111.787786,0,2434,39844.0525925926,2009-01-31,01:15:44
37.302351,111.787761,0,2429,39844.0526273148,2009-01-31,01:15:47
37.302397,111.787751,0,2424,39844.052662037,2009-01-31,01:15:50
37.307935,111.790576,0,2594,39844.0538425926,2009-01-31,01:17:32
37.311227,111.794624,0,2588,39844.0540509259,2009-01-31,01:17:50
37.311453,111.794754,0,2557,39844.0540625,2009-01-31,01:17:51
37.311629,111.794909,0,2543,39844.0540740741,2009-01-31,01:17:52
37.311792,111.795073,0,2531,39844.0540856481,2009-01-31,01:17:53
37.311941,111.79525,0,2525,39844.0540972222,2009-01-31,01:17:54
37.312079,111.795429,0,2528,39844.0541087963,2009-01-31,01:17:55
37.312221,111.795604,0,2529,39844.0541203704,2009-01-31,01:17:56
37.312365,111.795772,0,2527,39844.0541319444,2009-01-31,01:17:57
37.312503,111.795945,0,2526,39844.0541435185,2009-01-31,01:17:58
37.312638,111.796124,0,2527,39844.0541550926,2009-01-31,01:17:59
37.312759,111.796306,0,2530,39844.0541666667,2009-01-31,01:18:00
37.312876,111.796492,0,2534,39844.0541782407,2009-01-31,01:18:01
37.312995,111.796674,0,2537,39844.0541898148,2009-01-31,01:18:02
37.313111,111.796861,0,2541,39844.0542013889,2009-01-31,01:18:03
37.313224,111.797052,0,2548,39844.054212963,2009-01-31,01:18:04
37.31334,111.797238,0,2552,39844.054224537,2009-01-31,01:18:05
37.313457,111.797423,0,2555,39844.0542361111,2009-01-31,01:18:06
37.313572,111.797611,0,2559,39844.0542476852,2009-01-31,01:18:07
37.313698,111.797789,0,2557,39844.0542592593,2009-01-31,01:18:08
37.313823,111.797973,0,2557,39844.0542708333,2009-01-31,01:18:09
37.313951,111.79815,0,2556,39844.0542824074,2009-01-31,01:18:10
37.31408,111.798321,0,2554,39844.0542939815,2009-01-31,01:18:11
37.314205,111.798489,0,2552,39844.0543055556,2009-01-31,01:18:12
37.31433,111.798668,0,2551,39844.0543171296,2009-01-31,01:18:13
37.314457,111.798843,0,2550,39844.0543287037,2009-01-31,01:18:14
37.314585,111.799021,0,2549,39844.0543402778,2009-01-31,01:18:15
37.314712,111.799205,0,2550,39844.0543518519,2009-01-31,01:18:16
37.314836,111.799379,0,2551,39844.0543634259,2009-01-31,01:18:17
37.314958,111.799557,0,2553,39844.054375,2009-01-31,01:18:18
37.31508,111.799738,0,2554,39844.0543865741,2009-01-31,01:18:19
37.315201,111.799917,0,2555,39844.0543981481,2009-01-31,01:18:20
37.315322,111.800102,0,2555,39844.0544097222,2009-01-31,01:18:21
37.315445,111.800285,0,2555,39844.0544212963,2009-01-31,01:18:22
37.31557,111.800472,0,2555,39844.0544328704,2009-01-31,01:18:23
37.315693,111.800669,0,2555,39844.0544444444,2009-01-31,01:18:24
37.315826,111.800858,0,2553,39844.0544560185,2009-01-31,01:18:25
37.315957,111.801048,0,2551,39844.0544675926,2009-01-31,01:18:26
37.316086,111.801243,0,2548,39844.0544791667,2009-01-31,01:18:27
37.316213,111.801442,0,2547,39844.0544907407,2009-01-31,01:18:28
37.316335,111.801642,0,2547,39844.0545023148,2009-01-31,01:18:29
37.316454,111.801842,0,2548,39844.0545138889,2009-01-31,01:18:30
37.316576,111.802048,0,2548,39844.054525463,2009-01-31,01:18:31
37.3167,111.802256,0,2549,39844.054537037,2009-01-31,01:18:32
37.316823,111.802462,0,2548,39844.0545486111,2009-01-31,01:18:33
37.316947,111.80266,0,2544,39844.0545601852,2009-01-31,01:18:34
37.317068,111.802863,0,2541,39844.0545717593,2009-01-31,01:18:35
37.317191,111.803066,0,2538,39844.0545833333,2009-01-31,01:18:36
37.317309,111.80327,0,2538,39844.0545949074,2009-01-31,01:18:37
37.317426,111.803482,0,2538,39844.0546064815,2009-01-31,01:18:38
37.317539,111.803689,0,2538,39844.0546180556,2009-01-31,01:18:39
37.317655,111.803897,0,2536,39844.0546296296,2009-01-31,01:18:40
37.317772,111.804112,0,2535,39844.0546412037,2009-01-31,01:18:41
37.317893,111.804325,0,2535,39844.0546527778,2009-01-31,01:18:42
37.318014,111.804537,0,2534,39844.0546643519,2009-01-31,01:18:43
37.318135,111.804748,0,2532,39844.0546759259,2009-01-31,01:18:44
37.318252,111.804959,0,2530,39844.0546875,2009-01-31,01:18:45
37.318367,111.805168,0,2528,39844.0546990741,2009-01-31,01:18:46
37.31848,111.805378,0,2527,39844.0547106481,2009-01-31,01:18:47
37.318589,111.8056,0,2527,39844.0547222222,2009-01-31,01:18:48
37.318697,111.805821,0,2526,39844.0547337963,2009-01-31,01:18:49
37.318809,111.806039,0,2526,39844.0547453704,2009-01-31,01:18:50
37.318918,111.806264,0,2524,39844.0547569444,2009-01-31,01:18:51
37.319028,111.8065,0,2521,39844.0547685185,2009-01-31,01:18:52
37.319132,111.806731,0,2518,39844.0547800926,2009-01-31,01:18:53
37.31923,111.806954,0,2515,39844.0547916667,2009-01-31,01:18:54
37.319333,111.807179,0,2514,39844.0548032407,2009-01-31,01:18:55
37.319435,111.807401,0,2513,39844.0548148148,2009-01-31,01:18:56
37.31954,111.807626,0,2513,39844.0548263889,2009-01-31,01:18:57
37.319641,111.807854,0,2513,39844.054837963,2009-01-31,01:18:58
37.319741,111.808079,0,2513,39844.054849537,2009-01-31,01:18:59
37.319838,111.808308,0,2513,39844.0548611111,2009-01-31,01:19:00
37.319932,111.80854,0,2513,39844.0548726852,2009-01-31,01:19:01
37.320031,111.808777,0,2513,39844.0548842593,2009-01-31,01:19:02
37.320129,111.809019,0,2511,39844.0548958333,2009-01-31,01:19:03
37.320227,111.809263,0,2509,39844.0549074074,2009-01-31,01:19:04
37.320327,111.809507,0,2507,39844.0549189815,2009-01-31,01:19:05
37.320427,111.809747,0,2505,39844.0549305556,2009-01-31,01:19:06
37.320525,111.809987,0,2504,39844.0549421296,2009-01-31,01:19:07
37.32062,111.810227,0,2502,39844.0549537037,2009-01-31,01:19:08
37.320712,111.81047,0,2501,39844.0549652778,2009-01-31,01:19:09
37.320802,111.810715,0,2501,39844.0549768518,2009-01-31,01:19:10
37.320892,111.810962,0,2500,39844.0549884259,2009-01-31,01:19:11
37.320984,111.811208,0,2498,39844.055,2009-01-31,01:19:12
37.321076,111.811455,0,2495,39844.0550115741,2009-01-31,01:19:13
37.321169,111.811704,0,2492,39844.0550231481,2009-01-31,01:19:14
37.321262,111.811953,0,2489,39844.0550347222,2009-01-31,01:19:15
37.321353,111.812204,0,2486,39844.0550462963,2009-01-31,01:19:16
37.321443,111.812456,0,2483,39844.0550578704,2009-01-31,01:19:17
37.321529,111.812704,0,2479,39844.0550694444,2009-01-31,01:19:18
37.321609,111.812952,0,2477,39844.0550810185,2009-01-31,01:19:19
37.321686,111.813185,0,2475,39844.0550925926,2009-01-31,01:19:20
37.321763,111.813419,0,2473,39844.0551041667,2009-01-31,01:19:21
37.32184,111.813665,0,2471,39844.0551157407,2009-01-31,01:19:22
37.32192,111.813911,0,2468,39844.0551273148,2009-01-31,01:19:23
37.321999,111.814156,0,2467,39844.0551388889,2009-01-31,01:19:24
37.322075,111.814393,0,2467,39844.055150463,2009-01-31,01:19:25
37.322152,111.814636,0,2467,39844.055162037,2009-01-31,01:19:26
37.322232,111.814886,0,2467,39844.0551736111,2009-01-31,01:19:27
37.322311,111.815145,0,2469,39844.0551851852,2009-01-31,01:19:28
37.322393,111.815402,0,2470,39844.0551967593,2009-01-31,01:19:29
37.322478,111.815662,0,2473,39844.0552083333,2009-01-31,01:19:30
37.322565,111.815922,0,2475,39844.0552199074,2009-01-31,01:19:31
37.322654,111.816181,0,2476,39844.0552314815,2009-01-31,01:19:32
37.322738,111.816441,0,2477,39844.0552430556,2009-01-31,01:19:33
37.32282,111.816702,0,2477,39844.0552546296,2009-01-31,01:19:34
37.322903,111.816962,0,2478,39844.0552662037,2009-01-31,01:19:35
37.322988,111.817222,0,2477,39844.0552777778,2009-01-31,01:19:36
37.323072,111.817479,0,2476,39844.0552893518,2009-01-31,01:19:37
37.323156,111.817735,0,2475,39844.0553009259,2009-01-31,01:19:38
37.323239,111.81799,0,2475,39844.0553125,2009-01-31,01:19:39
37.323322,111.818246,0,2474,39844.0553240741,2009-01-31,01:19:40
37.323401,111.818513,0,2473,39844.0553356481,2009-01-31,01:19:41
37.323474,111.818782,0,2473,39844.0553472222,2009-01-31,01:19:42
37.323536,111.819063,0,2473,39844.0553587963,2009-01-31,01:19:43
37.323587,111.819349,0,2472,39844.0553703704,2009-01-31,01:19:44
37.323636,111.81964,0,2472,39844.0553819444,2009-01-31,01:19:45
37.323685,111.819937,0,2473,39844.0553935185,2009-01-31,01:19:46
37.323738,111.820238,0,2472,39844.0554050926,2009-01-31,01:19:47
37.323793,111.820543,0,2472,39844.0554166667,2009-01-31,01:19:48
37.323852,111.820844,0,2471,39844.0554282407,2009-01-31,01:19:49
37.323907,111.821144,0,2470,39844.0554398148,2009-01-31,01:19:50
37.323956,111.821447,0,2469,39844.0554513889,2009-01-31,01:19:51
37.324003,111.821744,0,2468,39844.055462963,2009-01-31,01:19:52
37.324047,111.82204,0,2467,39844.055474537,2009-01-31,01:19:53
37.324087,111.822328,0,2466,39844.0554861111,2009-01-31,01:19:54
37.324148,111.82261,0,2465,39844.0554976852,2009-01-31,01:19:55
37.324197,111.822897,0,2464,39844.0555092593,2009-01-31,01:19:56
37.324256,111.823178,0,2463,39844.0555208333,2009-01-31,01:19:57
37.32432,111.823456,0,2463,39844.0555324074,2009-01-31,01:19:58
37.324373,111.823742,0,2462,39844.0555439815,2009-01-31,01:19:59
37.324437,111.824025,0,2461,39844.0555555556,2009-01-31,01:20:00
37.3245,111.824303,0,2461,39844.0555671296,2009-01-31,01:20:01
37.324572,111.824572,0,2460,39844.0555787037,2009-01-31,01:20:02
37.324641,111.824836,0,2460,39844.0555902778,2009-01-31,01:20:03
37.324714,111.825092,0,2459,39844.0556018518,2009-01-31,01:20:04
37.324789,111.825347,0,2459,39844.0556134259,2009-01-31,01:20:05
37.32487,111.825589,0,2459,39844.055625,2009-01-31,01:20:06
37.324946,111.825827,0,2459,39844.0556365741,2009-01-31,01:20:07
37.325035,111.826057,0,2459,39844.0556481481,2009-01-31,01:20:08
37.32513,111.82629,0,2459,39844.0556597222,2009-01-31,01:20:09
37.325225,111.826527,0,2458,39844.0556712963,2009-01-31,01:20:10
37.325332,111.826753,0,2458,39844.0556828704,2009-01-31,01:20:11
37.325448,111.826973,0,2457,39844.0556944444,2009-01-31,01:20:12
37.325543,111.827202,0,2457,39844.0557060185,2009-01-31,01:20:13
37.325645,111.827431,0,2457,39844.0557175926,2009-01-31,01:20:14
37.325733,111.827669,0,2458,39844.0557291667,2009-01-31,01:20:15
37.325826,111.827905,0,2458,39844.0557407407,2009-01-31,01:20:16
37.325921,111.828132,0,2458,39844.0557523148,2009-01-31,01:20:17
37.326009,111.828367,0,2459,39844.0557638889,2009-01-31,01:20:18
37.326098,111.828601,0,2459,39844.055775463,2009-01-31,01:20:19
37.326195,111.828832,0,2459,39844.055787037,2009-01-31,01:20:20
37.326285,111.829059,0,2459,39844.0557986111,2009-01-31,01:20:21
37.326388,111.829283,0,2460,39844.0558101852,2009-01-31,01:20:22
37.326489,111.829507,0,2461,39844.0558217593,2009-01-31,01:20:23
37.326589,111.82973,0,2461,39844.0558333333,2009-01-31,01:20:24
37.326687,111.829957,0,2461,39844.0558449074,2009-01-31,01:20:25
37.326785,111.830181,0,2463,39844.0558564815,2009-01-31,01:20:26
37.326882,111.830402,0,2465,39844.0558680556,2009-01-31,01:20:27
37.326984,111.830618,0,2468,39844.0558796296,2009-01-31,01:20:28
37.327087,111.830828,0,2470,39844.0558912037,2009-01-31,01:20:29
37.327194,111.831043,0,2472,39844.0559027778,2009-01-31,01:20:30
37.327308,111.83126,0,2473,39844.0559143518,2009-01-31,01:20:31
37.327411,111.831479,0,2475,39844.0559259259,2009-01-31,01:20:32
37.327514,111.8317,0,2476,39844.0559375,2009-01-31,01:20:33
37.327619,111.831924,0,2477,39844.0559490741,2009-01-31,01:20:34
37.327728,111.832149,0,2479,39844.0559606481,2009-01-31,01:20:35
37.327839,111.83237,0,2480,39844.0559722222,2009-01-31,01:20:36
37.32795,111.832596,0,2481,39844.0559837963,2009-01-31,01:20:37
37.328063,111.832822,0,2482,39844.0559953704,2009-01-31,01:20:38
37.328182,111.833052,0,2483,39844.0560069444,2009-01-31,01:20:39
37.328299,111.833281,0,2485,39844.0560185185,2009-01-31,01:20:40
37.328418,111.833515,0,2486,39844.0560300926,2009-01-31,01:20:41
37.328543,111.83375,0,2487,39844.0560416667,2009-01-31,01:20:42
37.32867,111.833985,0,2488,39844.0560532407,2009-01-31,01:20:43
37.3288,111.83422,0,2487,39844.0560648148,2009-01-31,01:20:44
37.32893,111.834459,0,2487,39844.0560763889,2009-01-31,01:20:45
37.329062,111.834698,0,2487,39844.056087963,2009-01-31,01:20:46
37.329196,111.834938,0,2486,39844.056099537,2009-01-31,01:20:47
37.329331,111.835176,0,2484,39844.0561111111,2009-01-31,01:20:48
37.329465,111.83541,0,2483,39844.0561226852,2009-01-31,01:20:49
37.329597,111.835642,0,2482,39844.0561342593,2009-01-31,01:20:50
37.329733,111.835873,0,2481,39844.0561458333,2009-01-31,01:20:51
37.32987,111.836107,0,2480,39844.0561574074,2009-01-31,01:20:52
37.330008,111.836339,0,2480,39844.0561689815,2009-01-31,01:20:53
37.330152,111.836573,0,2479,39844.0561805556,2009-01-31,01:20:54
37.330297,111.836807,0,2479,39844.0561921296,2009-01-31,01:20:55
37.330444,111.837038,0,2478,39844.0562037037,2009-01-31,01:20:56
37.330597,111.837268,0,2477,39844.0562152778,2009-01-31,01:20:57
37.330747,111.837493,0,2476,39844.0562268518,2009-01-31,01:20:58
37.3309,111.837711,0,2475,39844.0562384259,2009-01-31,01:20:59
37.331062,111.837932,0,2474,39844.05625,2009-01-31,01:21:00
37.331231,111.838152,0,2473,39844.0562615741,2009-01-31,01:21:01
37.331401,111.838366,0,2473,39844.0562731481,2009-01-31,01:21:02
37.331568,111.838582,0,2472,39844.0562847222,2009-01-31,01:21:03
37.331739,111.838791,0,2472,39844.0562962963,2009-01-31,01:21:04
37.331905,111.839005,0,2470,39844.0563078704,2009-01-31,01:21:05
37.332074,111.839227,0,2467,39844.0563194444,2009-01-31,01:21:06
37.332242,111.839451,0,2463,39844.0563310185,2009-01-31,01:21:07
37.332408,111.839663,0,2462,39844.0563425926,2009-01-31,01:21:08
37.332587,111.839876,0,2459,39844.0563541667,2009-01-31,01:21:09
37.33276,111.840086,0,2455,39844.0563657407,2009-01-31,01:21:10
37.332936,111.840302,0,2451,39844.0563773148,2009-01-31,01:21:11
37.333116,111.840525,0,2445,39844.0563888889,2009-01-31,01:21:12
37.333292,111.840735,0,2443,39844.056400463,2009-01-31,01:21:13
37.333467,111.840937,0,2441,39844.056412037,2009-01-31,01:21:14
37.333641,111.841138,0,2439,39844.0564236111,2009-01-31,01:21:15
37.333813,111.84134,0,2438,39844.0564351852,2009-01-31,01:21:16
37.333987,111.841548,0,2437,39844.0564467593,2009-01-31,01:21:17
37.33416,111.841749,0,2435,39844.0564583333,2009-01-31,01:21:18
37.334338,111.841939,0,2433,39844.0564699074,2009-01-31,01:21:19
37.334517,111.842126,0,2430,39844.0564814815,2009-01-31,01:21:20
37.334693,111.842307,0,2427,39844.0564930556,2009-01-31,01:21:21
37.334866,111.842492,0,2426,39844.0565046296,2009-01-31,01:21:22
37.33504,111.842675,0,2424,39844.0565162037,2009-01-31,01:21:23
37.335213,111.842859,0,2422,39844.0565277778,2009-01-31,01:21:24
37.33539,111.843049,0,2419,39844.0565393518,2009-01-31,01:21:25
37.335565,111.843221,0,2416,39844.0565509259,2009-01-31,01:21:26
37.33574,111.843394,0,2413,39844.0565625,2009-01-31,01:21:27
37.335914,111.843564,0,2410,39844.0565740741,2009-01-31,01:21:28
37.336087,111.843733,0,2407,39844.0565856481,2009-01-31,01:21:29
37.336257,111.843901,0,2404,39844.0565972222,2009-01-31,01:21:30
37.336426,111.844073,0,2401,39844.0566087963,2009-01-31,01:21:31
37.336594,111.844249,0,2398,39844.0566203704,2009-01-31,01:21:32
37.336764,111.844427,0,2395,39844.0566319444,2009-01-31,01:21:33
37.336933,111.844603,0,2394,39844.0566435185,2009-01-31,01:21:34
37.337103,111.84478,0,2392,39844.0566550926,2009-01-31,01:21:35
37.337271,111.844956,0,2391,39844.0566666667,2009-01-31,01:21:36
37.337439,111.84514,0,2390,39844.0566782407,2009-01-31,01:21:37
37.337608,111.845323,0,2390,39844.0566898148,2009-01-31,01:21:38
37.337776,111.845504,0,2388,39844.0567013889,2009-01-31,01:21:39
37.337941,111.845691,0,2388,39844.056712963,2009-01-31,01:21:40
37.338107,111.845878,0,2387,39844.056724537,2009-01-31,01:21:41
37.338272,111.846067,0,2386,39844.0567361111,2009-01-31,01:21:42
37.338434,111.846265,0,2385,39844.0567476852,2009-01-31,01:21:43
37.33859,111.84647,0,2384,39844.0567592593,2009-01-31,01:21:44
37.338747,111.846672,0,2383,39844.0567708333,2009-01-31,01:21:45
37.338901,111.846874,0,2380,39844.0567824074,2009-01-31,01:21:46
37.339057,111.847075,0,2378,39844.0567939815,2009-01-31,01:21:47
37.339204,111.847278,0,2376,39844.0568055556,2009-01-31,01:21:48
37.339337,111.847488,0,2373,39844.0568171296,2009-01-31,01:21:49
37.339474,111.84769,0,2369,39844.0568287037,2009-01-31,01:21:50
37.339615,111.8479,0,2367,39844.0568402778,2009-01-31,01:21:51
37.339759,111.848111,0,2365,39844.0568518518,2009-01-31,01:21:52
37.339898,111.848328,0,2362,39844.0568634259,2009-01-31,01:21:53
37.340033,111.848545,0,2360,39844.056875,2009-01-31,01:21:54
37.340163,111.848762,0,2359,39844.0568865741,2009-01-31,01:21:55
37.340288,111.848979,0,2358,39844.0568981481,2009-01-31,01:21:56
37.340415,111.849195,0,2356,39844.0569097222,2009-01-31,01:21:57
37.340539,111.849413,0,2355,39844.0569212963,2009-01-31,01:21:58
37.340663,111.849626,0,2353,39844.0569328704,2009-01-31,01:21:59
37.340785,111.849838,0,2352,39844.0569444444,2009-01-31,01:22:00
37.340909,111.85005,0,2351,39844.0569560185,2009-01-31,01:22:01
37.341033,111.850261,0,2349,39844.0569675926,2009-01-31,01:22:02
37.341156,111.850476,0,2347,39844.0569791667,2009-01-31,01:22:03
37.341278,111.850694,0,2345,39844.0569907407,2009-01-31,01:22:04
37.341398,111.850916,0,2343,39844.0570023148,2009-01-31,01:22:05
37.34152,111.851139,0,2342,39844.0570138889,2009-01-31,01:22:06
37.34164,111.851361,0,2340,39844.057025463,2009-01-31,01:22:07
37.341758,111.851593,0,2339,39844.057037037,2009-01-31,01:22:08
37.341877,111.851822,0,2337,39844.0570486111,2009-01-31,01:22:09
37.341996,111.852062,0,2334,39844.0570601852,2009-01-31,01:22:10
37.342115,111.852298,0,2331,39844.0570717593,2009-01-31,01:22:11
37.342237,111.852531,0,2327,39844.0570833333,2009-01-31,01:22:12
37.342358,111.85277,0,2322,39844.0570949074,2009-01-31,01:22:13
37.342477,111.853005,0,2318,39844.0571064815,2009-01-31,01:22:14
37.3426,111.853241,0,2314,39844.0571180556,2009-01-31,01:22:15
37.342723,111.853478,0,2311,39844.0571296296,2009-01-31,01:22:16
37.342841,111.853717,0,2306,39844.0571412037,2009-01-31,01:22:17
37.342955,111.853954,0,2303,39844.0571527778,2009-01-31,01:22:18
37.343064,111.854189,0,2299,39844.0571643518,2009-01-31,01:22:19
37.343173,111.854431,0,2296,39844.0571759259,2009-01-31,01:22:20
37.343282,111.854672,0,2293,39844.0571875,2009-01-31,01:22:21
37.34339,111.854916,0,2290,39844.0571990741,2009-01-31,01:22:22
37.343501,111.855162,0,2288,39844.0572106481,2009-01-31,01:22:23
37.343611,111.855407,0,2286,39844.0572222222,2009-01-31,01:22:24
37.343718,111.855653,0,2284,39844.0572337963,2009-01-31,01:22:25
37.343823,111.855906,0,2281,39844.0572453704,2009-01-31,01:22:26
37.34392,111.856165,0,2278,39844.0572569444,2009-01-31,01:22:27
37.344023,111.856423,0,2275,39844.0572685185,2009-01-31,01:22:28
37.344121,111.856679,0,2271,39844.0572800926,2009-01-31,01:22:29
37.344219,111.856938,0,2267,39844.0572916667,2009-01-31,01:22:30
37.344317,111.857195,0,2264,39844.0573032407,2009-01-31,01:22:31
37.344414,111.85745,0,2260,39844.0573148148,2009-01-31,01:22:32
37.344507,111.857699,0,2257,39844.0573263889,2009-01-31,01:22:33
37.344604,111.857952,0,2254,39844.057337963,2009-01-31,01:22:34
37.344694,111.858212,0,2250,39844.057349537,2009-01-31,01:22:35
37.344784,111.858476,0,2247,39844.0573611111,2009-01-31,01:22:36
37.344875,111.85874,0,2244,39844.0573726852,2009-01-31,01:22:37
37.344966,111.859001,0,2241,39844.0573842593,2009-01-31,01:22:38
37.345056,111.859265,0,2237,39844.0573958333,2009-01-31,01:22:39
37.345144,111.859533,0,2233,39844.0574074074,2009-01-31,01:22:40
37.345228,111.859802,0,2229,39844.0574189815,2009-01-31,01:22:41
37.345311,111.860071,0,2225,39844.0574305556,2009-01-31,01:22:42
37.345395,111.860336,0,2220,39844.0574421296,2009-01-31,01:22:43
37.345476,111.860592,0,2215,39844.0574537037,2009-01-31,01:22:44
37.345541,111.860834,0,2218,39844.0574652778,2009-01-31,01:22:45
37.345609,111.861068,0,2217,39844.0574768518,2009-01-31,01:22:46
37.345676,111.86131,0,2216,39844.0574884259,2009-01-31,01:22:47
37.34574,111.861552,0,2220,39844.0575,2009-01-31,01:22:48
37.345803,111.861795,0,2219,39844.0575115741,2009-01-31,01:22:49
37.345862,111.86204,0,2218,39844.0575231481,2009-01-31,01:22:50
37.345922,111.862288,0,2216,39844.0575347222,2009-01-31,01:22:51
37.345982,111.862535,0,2214,39844.0575462963,2009-01-31,01:22:52
37.346043,111.862762,0,2223,39844.0575578704,2009-01-31,01:22:53
37.346107,111.862989,0,2223,39844.0575694444,2009-01-31,01:22:54
37.346167,111.863217,0,2221,39844.0575810185,2009-01-31,01:22:55
37.346222,111.863439,0,2224,39844.0575925926,2009-01-31,01:22:56
37.346279,111.863663,0,2222,39844.0576041667,2009-01-31,01:22:57
37.346335,111.863886,0,2220,39844.0576157407,2009-01-31,01:22:58
37.346386,111.864104,0,2225,39844.0576273148,2009-01-31,01:22:59
37.34644,111.864325,0,2222,39844.0576388889,2009-01-31,01:23:00
37.346485,111.864534,0,2226,39844.057650463,2009-01-31,01:23:01
37.346529,111.864737,0,2228,39844.057662037,2009-01-31,01:23:02
37.346571,111.864928,0,2230,39844.0576736111,2009-01-31,01:23:03
37.34661,111.865105,0,2233,39844.0576851852,2009-01-31,01:23:04
37.346644,111.865271,0,2236,39844.0576967593,2009-01-31,01:23:05
37.346677,111.865425,0,2238,39844.0577083333,2009-01-31,01:23:06
37.346717,111.865569,0,2239,39844.0577199074,2009-01-31,01:23:07
37.346764,111.865688,0,2239,39844.0577314815,2009-01-31,01:23:08
37.346814,111.865795,0,2239,39844.0577430556,2009-01-31,01:23:09
37.346868,111.865881,0,2240,39844.0577546296,2009-01-31,01:23:10
37.346927,111.86596,0,2241,39844.0577662037,2009-01-31,01:23:11
37.346974,111.866055,0,2242,39844.0577777778,2009-01-31,01:23:12
37.347026,111.866129,0,2243,39844.0577893518,2009-01-31,01:23:13
37.347074,111.86621,0,2244,39844.0578009259,2009-01-31,01:23:14
37.347125,111.866288,0,2246,39844.0578125,2009-01-31,01:23:15
37.347177,111.86636,0,2248,39844.0578240741,2009-01-31,01:23:16
37.347229,111.866426,0,2250,39844.0578356481,2009-01-31,01:23:17
37.347282,111.866492,0,2252,39844.0578472222,2009-01-31,01:23:18
37.347358,111.866481,0,2259,39844.0578587963,2009-01-31,01:23:19
37.347432,111.866477,0,2266,39844.0578703704,2009-01-31,01:23:20
37.347508,111.866466,0,2271,39844.0578819444,2009-01-31,01:23:21
37.347578,111.866473,0,2275,39844.0578935185,2009-01-31,01:23:22
37.34765,111.866472,0,2279,39844.0579050926,2009-01-31,01:23:23
37.347721,111.866468,0,2283,39844.0579166667,2009-01-31,01:23:24
37.347793,111.866466,0,2287,39844.0579282407,2009-01-31,01:23:25
37.347852,111.866434,0,2293,39844.0579398148,2009-01-31,01:23:26
37.347894,111.866403,0,2300,39844.0579513889,2009-01-31,01:23:27
37.347936,111.866376,0,2305,39844.057962963,2009-01-31,01:23:28
37.347976,111.866356,0,2311,39844.057974537,2009-01-31,01:23:29
37.34802,111.866333,0,2315,39844.0579861111,2009-01-31,01:23:30
37.348063,111.866314,0,2319,39844.0579976852,2009-01-31,01:23:31
37.348132,111.866293,0,2328,39844.0580208333,2009-01-31,01:23:33
37.348195,111.86629,0,2339,39844.0580671296,2009-01-31,01:23:37
37.348084,111.866157,0,2331,39844.0580787037,2009-01-31,01:23:38
37.347811,111.866161,0,2336,39844.0581134259,2009-01-31,01:23:41
37.34757,111.866187,0,2337,39844.058125,2009-01-31,01:23:42
37.347429,111.86614,0,2335,39844.0581365741,2009-01-31,01:23:43
37.347278,111.866108,0,2334,39844.0581481481,2009-01-31,01:23:44
37.347152,111.866101,0,2332,39844.0581597222,2009-01-31,01:23:45
37.346956,111.866178,0,2331,39844.0581712963,2009-01-31,01:23:46
37.346856,111.86619,0,2329,39844.0581828704,2009-01-31,01:23:47
37.346677,111.866283,0,2328,39844.0581944444,2009-01-31,01:23:48
37.346507,111.866378,0,2327,39844.0582060185,2009-01-31,01:23:49
37.346337,111.866476,0,2326,39844.0582175926,2009-01-31,01:23:50
37.346174,111.866577,0,2325,39844.0582291667,2009-01-31,01:23:51
37.346017,111.866675,0,2324,39844.0582407407,2009-01-31,01:23:52
37.345868,111.866774,0,2323,39844.0582523148,2009-01-31,01:23:53
37.345713,111.86689,0,2322,39844.0582638889,2009-01-31,01:23:54
37.345567,111.867004,0,2321,39844.058275463,2009-01-31,01:23:55
37.345475,111.867072,0,2319,39844.058287037,2009-01-31,01:23:56
37.345379,111.867135,0,2318,39844.0582986111,2009-01-31,01:23:57
37.345285,111.867198,0,2316,39844.0583101852,2009-01-31,01:23:58
37.346428,111.866371,0,2323,39844.0585416667,2009-01-31,01:24:18
37.346294,111.866401,0,2318,39844.0585648148,2009-01-31,01:24:20
37.346188,111.866315,0,2251,39844.0585763889,2009-01-31,01:24:21
37.346095,111.866238,0,2189,39844.058587963,2009-01-31,01:24:22
37.346014,111.866181,0,2138,39844.058599537,2009-01-31,01:24:23
37.345917,111.866098,0,2069,39844.0586111111,2009-01-31,01:24:24
37.345947,111.866171,0,2112,39844.0586226852,2009-01-31,01:24:25
37.345954,111.866281,0,2157,39844.0586342593,2009-01-31,01:24:26
37.345924,111.866299,0,2179,39844.0586458333,2009-01-31,01:24:27
37.345922,111.866337,0,2193,39844.0586574074,2009-01-31,01:24:28
37.345959,111.86647,0,2271,39844.0586805556,2009-01-31,01:24:30
37.346014,111.866559,0,2323,39844.0586921296,2009-01-31,01:24:31
37.346032,111.866604,0,2342,39844.0587037037,2009-01-31,01:24:32
37.346008,111.866609,0,2320,39844.0587268519,2009-01-31,01:24:34
37.345999,111.866636,0,2303,39844.0587847222,2009-01-31,01:24:39
37.345967,111.866637,0,2290,39844.0588078704,2009-01-31,01:24:41
37.345923,111.866656,0,2276,39844.0588425926,2009-01-31,01:24:44
37.346175,111.867437,0,2099,39844.0596759259,2009-01-31,01:25:56
37.346099,111.8668,0,2407,39844.0596875,2009-01-31,01:25:57
37.346118,111.866839,0,2397,39844.0596990741,2009-01-31,01:25:58
37.346097,111.866832,0,2367,39844.0597106481,2009-01-31,01:25:59
37.346062,111.866806,0,2389,39844.0597222222,2009-01-31,01:26:00
37.34607,111.86672,0,2401,39844.0597337963,2009-01-31,01:26:01
37.346049,111.866645,0,2406,39844.0597569444,2009-01-31,01:26:03
37.346037,111.866622,0,2430,39844.0598032407,2009-01-31,01:26:07
37.346029,111.866562,0,2453,39844.0598263889,2009-01-31,01:26:09
37.346004,111.866519,0,2460,39844.0598726852,2009-01-31,01:26:13
37.345992,111.866488,0,2457,39844.0599305556,2009-01-31,01:26:18
37.345994,111.866476,0,2458,39844.0599884259,2009-01-31,01:26:23
37.345985,111.866396,0,2465,39844.0600347222,2009-01-31,01:26:27
37.345983,111.866373,0,2463,39844.0600925926,2009-01-31,01:26:32
37.345979,111.866361,0,2462,39844.060150463,2009-01-31,01:26:37
37.345947,111.866328,0,2463,39844.0602083333,2009-01-31,01:26:42
37.34591,111.866312,0,2462,39844.0602662037,2009-01-31,01:26:47
37.345896,111.866314,0,2461,39844.0603240741,2009-01-31,01:26:52
37.34589,111.866342,0,2459,39844.0603819444,2009-01-31,01:26:57
37.34586,111.866374,0,2459,39844.0604398148,2009-01-31,01:27:02
37.345807,111.86636,0,2458,39844.060474537,2009-01-31,01:27:05
37.345755,111.866347,0,2456,39844.0605324074,2009-01-31,01:27:10
37.345739,111.866297,0,2453,39844.0605902778,2009-01-31,01:27:15
37.345744,111.866242,0,2452,39844.0606481481,2009-01-31,01:27:20
37.345746,111.866195,0,2450,39844.0607060185,2009-01-31,01:27:25
37.345732,111.866137,0,2448,39844.0607638889,2009-01-31,01:27:30
37.343517,111.869107,0,2475,39844.0611574074,2009-01-31,01:28:04
37.343588,111.86903,0,2479,39844.0611805556,2009-01-31,01:28:06
37.345789,111.866435,0,2472,39844.0612152778,2009-01-31,01:28:09
37.345879,111.866314,0,2468,39844.0612268519,2009-01-31,01:28:10
37.345922,111.866243,0,2465,39844.0612384259,2009-01-31,01:28:11
37.34594,111.866186,0,2463,39844.06125,2009-01-31,01:28:12
37.345959,111.866126,0,2460,39844.0612731481,2009-01-31,01:28:14
37.345929,111.866087,0,2457,39844.0613310185,2009-01-31,01:28:19
37.345876,111.866098,0,2455,39844.0613773148,2009-01-31,01:28:23
37.345835,111.866086,0,2455,39844.0614351852,2009-01-31,01:28:28
37.345867,111.866105,0,2458,39844.0614930556,2009-01-31,01:28:33
37.345911,111.866156,0,2462,39844.0615277778,2009-01-31,01:28:36
37.345895,111.866167,0,2460,39844.0615856481,2009-01-31,01:28:41
37.345883,111.866183,0,2459,39844.0616435185,2009-01-31,01:28:46
37.345866,111.866225,0,2458,39844.0617013889,2009-01-31,01:28:51
37.345864,111.866287,0,2457,39844.0617592593,2009-01-31,01:28:56
37.345877,111.866326,0,2457,39844.0618171296,2009-01-31,01:29:01
37.345911,111.866354,0,2456,39844.061875,2009-01-31,01:29:06
37.345945,111.866354,0,2456,39844.0619328704,2009-01-31,01:29:11
37.345961,111.866292,0,2455,39844.0619907407,2009-01-31,01:29:16
37.345941,111.866221,0,2455,39844.062025463,2009-01-31,01:29:19
37.345908,111.866167,0,2453,39844.0621180556,2009-01-31,01:29:27
37.345908,111.866167,0,2453,39844.0621527778,2009-01-31,01:29:30
37.345902,111.866165,0,2453,39844.0621759259,2009-01-31,01:29:32
37.345893,111.866159,0,2453,39844.0624652778,2009-01-31,01:29:57
37.345892,111.866159,0,2453,39844.0625231481,2009-01-31,01:30:02
37.345892,111.866159,0,2453,39844.0625578704,2009-01-31,01:30:05
37.345891,111.866155,0,2453,39844.0625810185,2009-01-31,01:30:07
37.345894,111.866146,0,2453,39844.0626388889,2009-01-31,01:30:12
37.345938,111.866173,0,2454,39844.0626851852,2009-01-31,01:30:16
37.345984,111.866204,0,2456,39844.0627199074,2009-01-31,01:30:19
37.346037,111.866223,0,2457,39844.0627546296,2009-01-31,01:30:22
37.346065,111.86622,0,2457,39844.0628125,2009-01-31,01:30:27
37.346079,111.866225,0,2457,39844.0628703704,2009-01-31,01:30:32
37.346103,111.86624,0,2456,39844.0629282407,2009-01-31,01:30:37
37.346135,111.866283,0,2456,39844.0629861111,2009-01-31,01:30:42
37.346184,111.866304,0,2455,39844.0630324074,2009-01-31,01:30:46
37.346253,111.866293,0,2455,39844.0630671296,2009-01-31,01:30:49
37.346315,111.866294,0,2455,39844.0631018518,2009-01-31,01:30:52
37.346365,111.866276,0,2455,39844.063125,2009-01-31,01:30:54
37.346432,111.866239,0,2455,39844.0631481481,2009-01-31,01:30:56
37.346499,111.866203,0,2455,39844.0631712963,2009-01-31,01:30:58
37.346566,111.866165,0,2454,39844.0631944444,2009-01-31,01:31:00
37.345494,111.866745,0,2531,39844.0641550926,2009-01-31,01:32:23
37.345488,111.866719,0,2520,39844.064212963,2009-01-31,01:32:28
37.345446,111.866744,0,2510,39844.0642476852,2009-01-31,01:32:31
37.344942,111.866893,0,2250,39844.0651967593,2009-01-31,01:33:53
37.344954,111.866877,0,2253,39844.0652546296,2009-01-31,01:33:58
37.345112,111.866805,0,2285,39844.0652777778,2009-01-31,01:34:00
37.345241,111.866753,0,2310,39844.0652893518,2009-01-31,01:34:01
37.345342,111.866712,0,2328,39844.0653009259,2009-01-31,01:34:02
37.345433,111.866674,0,2343,39844.0653125,2009-01-31,01:34:03
37.345491,111.86665,0,2355,39844.0653240741,2009-01-31,01:34:04
37.345536,111.866623,0,2369,39844.0653472222,2009-01-31,01:34:06
37.345515,111.8666,0,2384,39844.0653819444,2009-01-31,01:34:09
37.345588,111.866543,0,2393,39844.0654050926,2009-01-31,01:34:11
37.345647,111.866521,0,2400,39844.0654282407,2009-01-31,01:34:13
37.3457,111.8665,0,2407,39844.065462963,2009-01-31,01:34:16
37.345747,111.86647,0,2412,39844.0654976852,2009-01-31,01:34:19
37.345746,111.866484,0,2419,39844.0655555556,2009-01-31,01:34:24
37.345769,111.866467,0,2424,39844.0656134259,2009-01-31,01:34:29
37.345769,111.866467,0,2424,39844.0656481481,2009-01-31,01:34:32
37.345776,111.866465,0,2425,39844.0656712963,2009-01-31,01:34:34
37.345796,111.86647,0,2425,39844.0657291667,2009-01-31,01:34:39
37.345854,111.866457,0,2429,39844.065787037,2009-01-31,01:34:44
37.345869,111.86648,0,2431,39844.0658449074,2009-01-31,01:34:49
37.345914,111.866499,0,2432,39844.0658912037,2009-01-31,01:34:53
37.345929,111.866529,0,2433,39844.0659490741,2009-01-31,01:34:58
37.345949,111.866498,0,2434,39844.0660069444,2009-01-31,01:35:03
37.345931,111.866462,0,2433,39844.0660648148,2009-01-31,01:35:08
37.34591,111.866427,0,2434,39844.0661226852,2009-01-31,01:35:13
37.345966,111.866411,0,2436,39844.0661574074,2009-01-31,01:35:16
37.34601,111.866379,0,2438,39844.0661805556,2009-01-31,01:35:18
37.346073,111.866361,0,2439,39844.0662152778,2009-01-31,01:35:21
37.346056,111.866359,0,2440,39844.0662731482,2009-01-31,01:35:26
37.346048,111.866345,0,2441,39844.0663310185,2009-01-31,01:35:31
37.346048,111.866345,0,2441,39844.0663657407,2009-01-31,01:35:34
37.346051,111.866347,0,2440,39844.0663888889,2009-01-31,01:35:36
37.346059,111.866336,0,2442,39844.0664467593,2009-01-31,01:35:41
37.346066,111.866322,0,2443,39844.0665046296,2009-01-31,01:35:46
37.346062,111.866291,0,2443,39844.0665625,2009-01-31,01:35:51
37.346033,111.866261,0,2445,39844.0666203704,2009-01-31,01:35:56
37.345985,111.866265,0,2447,39844.0666782407,2009-01-31,01:36:01
37.345969,111.866272,0,2449,39844.0667361111,2009-01-31,01:36:06
37.345957,111.866278,0,2449,39844.0667939815,2009-01-31,01:36:11
37.345903,111.866283,0,2449,39844.0668518519,2009-01-31,01:36:16
37.345918,111.866329,0,2450,39844.0669097222,2009-01-31,01:36:21
37.345961,111.866345,0,2450,39844.0669675926,2009-01-31,01:36:26
37.346008,111.866358,0,2450,39844.0670023148,2009-01-31,01:36:29
37.346046,111.866375,0,2451,39844.0670601852,2009-01-31,01:36:34
37.346068,111.86638,0,2451,39844.0671180556,2009-01-31,01:36:39
37.346108,111.866365,0,2451,39844.0671759259,2009-01-31,01:36:44
37.346108,111.866365,0,2451,39844.0672106481,2009-01-31,01:36:47
37.346113,111.866368,0,2451,39844.0672337963,2009-01-31,01:36:49
37.346176,111.866359,0,2450,39844.0672800926,2009-01-31,01:36:53
37.346223,111.866359,0,2450,39844.0673032407,2009-01-31,01:36:55
37.346252,111.866358,0,2450,39844.0673611111,2009-01-31,01:37:00
37.346275,111.866366,0,2450,39844.0674189815,2009-01-31,01:37:05
37.346218,111.866406,0,2450,39844.0674537037,2009-01-31,01:37:08
37.346163,111.866443,0,2450,39844.0674768519,2009-01-31,01:37:10
37.346138,111.866468,0,2450,39844.0675347222,2009-01-31,01:37:15
37.346093,111.866482,0,2449,39844.0675925926,2009-01-31,01:37:20
37.346112,111.866474,0,2449,39844.067650463,2009-01-31,01:37:25
37.341449,111.866539,0,2454,39844.0680324074,2009-01-31,01:37:58
37.341517,111.866544,0,2450,39844.0680439815,2009-01-31,01:37:59
37.341563,111.866559,0,2455,39844.0680671296,2009-01-31,01:38:01
37.345241,111.866515,0,2444,39844.0684375,2009-01-31,01:38:33
37.345333,111.866522,0,2447,39844.0684490741,2009-01-31,01:38:34
37.345396,111.866497,0,2449,39844.0684606481,2009-01-31,01:38:35
37.345462,111.866492,0,2451,39844.0684722222,2009-01-31,01:38:36
37.34551,111.866477,0,2453,39844.0684837963,2009-01-31,01:38:37
37.345552,111.866455,0,2454,39844.0684953704,2009-01-31,01:38:38
37.345596,111.866443,0,2456,39844.0685185185,2009-01-31,01:38:40
37.345642,111.86643,0,2459,39844.0685416667,2009-01-31,01:38:42
37.345706,111.866417,0,2464,39844.0685763889,2009-01-31,01:38:45
37.345759,111.86642,0,2470,39844.0686111111,2009-01-31,01:38:48
37.3458,111.86641,0,2477,39844.0686458333,2009-01-31,01:38:51
37.345835,111.866373,0,2482,39844.0686921296,2009-01-31,01:38:55
37.345861,111.866373,0,2482,39844.06875,2009-01-31,01:39:00
37.345888,111.866374,0,2483,39844.0688078704,2009-01-31,01:39:05
37.345935,111.866361,0,2485,39844.0688657407,2009-01-31,01:39:10
37.345975,111.866325,0,2488,39844.0689236111,2009-01-31,01:39:15
37.345996,111.866324,0,2491,39844.0689814815,2009-01-31,01:39:20
37.34602,111.866323,0,2491,39844.0690393519,2009-01-31,01:39:25
37.346049,111.866304,0,2492,39844.0690972222,2009-01-31,01:39:30
37.346026,111.866277,0,2491,39844.0691550926,2009-01-31,01:39:35
37.346026,111.866277,0,2491,39844.0691898148,2009-01-31,01:39:38
37.346026,111.866276,0,2492,39844.069212963,2009-01-31,01:39:40
37.346039,111.866287,0,2497,39844.0692708333,2009-01-31,01:39:45
37.34606,111.86631,0,2501,39844.0693287037,2009-01-31,01:39:50
37.346059,111.866314,0,2503,39844.0693865741,2009-01-31,01:39:55
37.346059,111.866314,0,2503,39844.0694212963,2009-01-31,01:39:58
37.346064,111.866312,0,2504,39844.0694444444,2009-01-31,01:40:00
37.346028,111.866317,0,2510,39844.0695023148,2009-01-31,01:40:05
37.346033,111.86632,0,2510,39844.0695601852,2009-01-31,01:40:10
37.346036,111.86632,0,2510,39844.0696180556,2009-01-31,01:40:15
37.346037,111.866313,0,2509,39844.0696759259,2009-01-31,01:40:20
37.346041,111.866311,0,2509,39844.0697337963,2009-01-31,01:40:25
37.346041,111.866311,0,2509,39844.0697685185,2009-01-31,01:40:28
37.346047,111.866308,0,2509,39844.0697916667,2009-01-31,01:40:30
37.346012,111.866302,0,2508,39844.069849537,2009-01-31,01:40:35
37.345995,111.866306,0,2506,39844.0699074074,2009-01-31,01:40:40
37.345999,111.866307,0,2506,39844.0699652778,2009-01-31,01:40:45
37.345999,111.866307,0,2506,39844.07,2009-01-31,01:40:48
37.345999,111.866311,0,2505,39844.0700231481,2009-01-31,01:40:50
37.345993,111.866328,0,2505,39844.0700810185,2009-01-31,01:40:55
37.346003,111.866343,0,2504,39844.0701388889,2009-01-31,01:41:00
37.346015,111.866332,0,2501,39844.0701967593,2009-01-31,01:41:05
37.346039,111.866295,0,2497,39844.0702546296,2009-01-31,01:41:10
37.346075,111.866311,0,2493,39844.0703125,2009-01-31,01:41:15
37.346088,111.866348,0,2491,39844.0703703704,2009-01-31,01:41:20
37.346141,111.866364,0,2490,39844.0704166667,2009-01-31,01:41:24
37.346141,111.866364,0,2490,39844.0704513889,2009-01-31,01:41:27
37.346141,111.866369,0,2489,39844.070474537,2009-01-31,01:41:29
37.346156,111.866363,0,2488,39844.0705324074,2009-01-31,01:41:34
37.346208,111.866368,0,2486,39844.0705902778,2009-01-31,01:41:39
37.346224,111.866394,0,2484,39844.0706481481,2009-01-31,01:41:44
37.346232,111.86644,0,2482,39844.0707060185,2009-01-31,01:41:49
37.346264,111.866428,0,2480,39844.0707638889,2009-01-31,01:41:54
37.346282,111.866411,0,2479,39844.0708217593,2009-01-31,01:41:59
37.346267,111.86641,0,2480,39844.0708796296,2009-01-31,01:42:04
37.346254,111.866402,0,2481,39844.0709375,2009-01-31,01:42:09
37.346228,111.866368,0,2482,39844.0709953704,2009-01-31,01:42:14
37.346188,111.86634,0,2482,39844.0710300926,2009-01-31,01:42:17
37.346128,111.866311,0,2483,39844.0710763889,2009-01-31,01:42:21
37.346086,111.866284,0,2484,39844.0711111111,2009-01-31,01:42:24
37.346044,111.866254,0,2484,39844.0711574074,2009-01-31,01:42:28
37.346015,111.866245,0,2484,39844.0712152778,2009-01-31,01:42:33
37.346015,111.866245,0,2484,39844.07125,2009-01-31,01:42:36
37.346008,111.866244,0,2484,39844.0712731481,2009-01-31,01:42:38
37.341853,111.867142,0,2479,39844.0728472222,2009-01-31,01:44:54
37.341935,111.867117,0,2495,39844.0728587963,2009-01-31,01:44:55
37.355959,111.894677,0,2479,39844.0766782407,2009-01-31,01:50:25
37.356117,111.894795,0,2481,39844.0766898148,2009-01-31,01:50:26
37.356277,111.894881,0,2481,39844.0767013889,2009-01-31,01:50:27
37.356408,111.895069,0,2482,39844.076712963,2009-01-31,01:50:28
37.356537,111.895291,0,2482,39844.076724537,2009-01-31,01:50:29
37.356679,111.895471,0,2481,39844.0767361111,2009-01-31,01:50:30
37.356816,111.895663,0,2481,39844.0767476852,2009-01-31,01:50:31
37.356953,111.895869,0,2482,39844.0767592593,2009-01-31,01:50:32
37.357089,111.896086,0,2482,39844.0767708333,2009-01-31,01:50:33
37.357226,111.89629,0,2482,39844.0767824074,2009-01-31,01:50:34
37.357366,111.896475,0,2483,39844.0767939815,2009-01-31,01:50:35
37.357504,111.896678,0,2483,39844.0768055556,2009-01-31,01:50:36
37.357643,111.896879,0,2483,39844.0768171296,2009-01-31,01:50:37
37.357778,111.897082,0,2484,39844.0768287037,2009-01-31,01:50:38
37.357916,111.897283,0,2484,39844.0768402778,2009-01-31,01:50:39
37.358051,111.897501,0,2484,39844.0768518519,2009-01-31,01:50:40
37.358189,111.897707,0,2485,39844.0768634259,2009-01-31,01:50:41
37.358325,111.89792,0,2486,39844.076875,2009-01-31,01:50:42
37.358459,111.898139,0,2487,39844.0768865741,2009-01-31,01:50:43
37.358593,111.898364,0,2488,39844.0768981481,2009-01-31,01:50:44
37.358725,111.8986,0,2489,39844.0769097222,2009-01-31,01:50:45
37.358858,111.898825,0,2490,39844.0769212963,2009-01-31,01:50:46
37.358988,111.899068,0,2492,39844.0769328704,2009-01-31,01:50:47
37.359113,111.899302,0,2493,39844.0769444444,2009-01-31,01:50:48
37.359238,111.899528,0,2494,39844.0769560185,2009-01-31,01:50:49
37.359361,111.899759,0,2496,39844.0769675926,2009-01-31,01:50:50
37.359478,111.899975,0,2498,39844.0769791667,2009-01-31,01:50:51
37.359594,111.900178,0,2499,39844.0769907407,2009-01-31,01:50:52
37.359701,111.900368,0,2501,39844.0770023148,2009-01-31,01:50:53
37.359807,111.900554,0,2502,39844.0770138889,2009-01-31,01:50:54
37.359915,111.900746,0,2503,39844.077025463,2009-01-31,01:50:55
37.360017,111.900931,0,2504,39844.077037037,2009-01-31,01:50:56
37.360119,111.901119,0,2505,39844.0770486111,2009-01-31,01:50:57
37.360219,111.901302,0,2505,39844.0770601852,2009-01-31,01:50:58
37.360318,111.90149,0,2506,39844.0770717593,2009-01-31,01:50:59
37.36042,111.90168,0,2507,39844.0770833333,2009-01-31,01:51:00
37.36052,111.901877,0,2508,39844.0770949074,2009-01-31,01:51:01
37.360619,111.9021,0,2509,39844.0771064815,2009-01-31,01:51:02
37.360715,111.902314,0,2509,39844.0771180556,2009-01-31,01:51:03
37.360814,111.902524,0,2510,39844.0771296296,2009-01-31,01:51:04
37.360909,111.90274,0,2510,39844.0771412037,2009-01-31,01:51:05
37.361001,111.902954,0,2509,39844.0771527778,2009-01-31,01:51:06
37.361094,111.903175,0,2509,39844.0771643519,2009-01-31,01:51:07
37.361184,111.903456,0,2508,39844.0771759259,2009-01-31,01:51:08
37.361272,111.903743,0,2508,39844.0771875,2009-01-31,01:51:09
37.361357,111.904045,0,2507,39844.0771990741,2009-01-31,01:51:10
37.361442,111.904354,0,2507,39844.0772106481,2009-01-31,01:51:11
37.361528,111.904665,0,2506,39844.0772222222,2009-01-31,01:51:12
37.361619,111.904949,0,2506,39844.0772337963,2009-01-31,01:51:13
37.361714,111.9052,0,2505,39844.0772453704,2009-01-31,01:51:14
37.361809,111.905442,0,2504,39844.0772569444,2009-01-31,01:51:15
37.361902,111.905679,0,2502,39844.0772685185,2009-01-31,01:51:16
37.361998,111.905905,0,2500,39844.0772800926,2009-01-31,01:51:17
37.362092,111.906142,0,2498,39844.0772916667,2009-01-31,01:51:18
37.362185,111.906406,0,2497,39844.0773032407,2009-01-31,01:51:19
37.362278,111.906675,0,2495,39844.0773148148,2009-01-31,01:51:20
37.362366,111.906973,0,2493,39844.0773263889,2009-01-31,01:51:21
37.362453,111.907271,0,2492,39844.077337963,2009-01-31,01:51:22
37.362539,111.907572,0,2490,39844.077349537,2009-01-31,01:51:23
37.362626,111.907847,0,2488,39844.0773611111,2009-01-31,01:51:24
37.362714,111.908124,0,2487,39844.0773726852,2009-01-31,01:51:25
37.362794,111.908374,0,2485,39844.0773842593,2009-01-31,01:51:26
37.362877,111.908602,0,2483,39844.0773958333,2009-01-31,01:51:27
37.362963,111.908831,0,2480,39844.0774074074,2009-01-31,01:51:28
37.36305,111.909102,0,2478,39844.0774189815,2009-01-31,01:51:29
37.363134,111.909386,0,2476,39844.0774305556,2009-01-31,01:51:30
37.363213,111.909704,0,2474,39844.0774421296,2009-01-31,01:51:31
37.363287,111.91004,0,2472,39844.0774537037,2009-01-31,01:51:32
37.363357,111.910397,0,2470,39844.0774652778,2009-01-31,01:51:33
37.363432,111.910706,0,2469,39844.0774768519,2009-01-31,01:51:34
37.363505,111.91103,0,2467,39844.0774884259,2009-01-31,01:51:35
37.363578,111.911362,0,2466,39844.0775,2009-01-31,01:51:36
37.363656,111.91165,0,2466,39844.0775115741,2009-01-31,01:51:37
37.363736,111.911923,0,2465,39844.0775231481,2009-01-31,01:51:38
37.363796,111.911962,0,2465,39844.0775347222,2009-01-31,01:51:39
37.363876,111.912214,0,2465,39844.0775462963,2009-01-31,01:51:40
37.363956,111.912475,0,2464,39844.0775578704,2009-01-31,01:51:41
37.364016,111.912611,0,2464,39844.0775694444,2009-01-31,01:51:42
37.364075,111.912769,0,2464,39844.0775810185,2009-01-31,01:51:43
37.364131,111.912937,0,2464,39844.0775925926,2009-01-31,01:51:44
37.364187,111.91312,0,2464,39844.0776041667,2009-01-31,01:51:45
37.364259,111.913416,0,2465,39844.0776157407,2009-01-31,01:51:46
37.364331,111.91371,0,2465,39844.0776273148,2009-01-31,01:51:47
37.364404,111.914002,0,2466,39844.0776388889,2009-01-31,01:51:48
37.364479,111.914276,0,2466,39844.077650463,2009-01-31,01:51:49
37.364558,111.914532,0,2467,39844.077662037,2009-01-31,01:51:50
37.364637,111.914791,0,2467,39844.0776736111,2009-01-31,01:51:51
37.364699,111.914921,0,2468,39844.0776851852,2009-01-31,01:51:52
37.364774,111.9152,0,2469,39844.0776967593,2009-01-31,01:51:53
37.364851,111.915471,0,2469,39844.0777083333,2009-01-31,01:51:54
37.364926,111.915732,0,2470,39844.0777199074,2009-01-31,01:51:55
37.780448,113.723146,0,2013,39844.1909722222,2009-01-31,04:35:00
37.780551,113.723134,0,2312,39844.1909837963,2009-01-31,04:35:01
37.7805,113.72314,0,2115,39844.1909953704,2009-01-31,04:35:02
37.780547,113.723166,0,2300,39844.1910069444,2009-01-31,04:35:03
37.78047,113.723163,0,2130,39844.1910185185,2009-01-31,04:35:04
37.780416,113.723071,0,2038,39844.1910300926,2009-01-31,04:35:05
37.780606,113.723223,0,2416,39844.1910416667,2009-01-31,04:35:06
37.780432,113.723084,0,2057,39844.1910532407,2009-01-31,04:35:07
37.780384,113.723062,0,2027,39844.1910648148,2009-01-31,04:35:08
37.780528,113.723203,0,2124,39844.1910763889,2009-01-31,04:35:09
37.780417,113.723132,0,1840,39844.191087963,2009-01-31,04:35:10
37.780618,113.723222,0,2352,39844.191099537,2009-01-31,04:35:11
37.780469,113.72314,0,2120,39844.1911111111,2009-01-31,04:35:12
37.780438,113.723111,0,2055,39844.1911226852,2009-01-31,04:35:13
37.780576,113.723174,0,2478,39844.1911342593,2009-01-31,04:35:14
37.780608,113.723148,0,2423,39844.1911458333,2009-01-31,04:35:15
37.780415,113.723044,0,2184,39844.1911574074,2009-01-31,04:35:16
37.7804,113.723139,0,2170,39844.1911689815,2009-01-31,04:35:17
37.780431,113.723172,0,2156,39844.1911921296,2009-01-31,04:35:19
37.780453,113.723163,0,2165,39844.19125,2009-01-31,04:35:24
37.780505,113.72317,0,2175,39844.1913078704,2009-01-31,04:35:29
37.780541,113.723165,0,2172,39844.1913657407,2009-01-31,04:35:34
37.780549,113.723198,0,2198,39844.191400463,2009-01-31,04:35:37
37.780549,113.723198,0,2198,39844.1914351852,2009-01-31,04:35:40
37.780545,113.723203,0,2195,39844.1914583333,2009-01-31,04:35:42
37.780559,113.723228,0,2189,39844.1915162037,2009-01-31,04:35:47
37.780591,113.723268,0,2187,39844.1915625,2009-01-31,04:35:51
37.780611,113.723283,0,2173,39844.1916203704,2009-01-31,04:35:56
37.780646,113.723321,0,2174,39844.1916782407,2009-01-31,04:36:01
37.780512,113.723055,0,2152,39844.1972800926,2009-01-31,04:44:05
37.780529,113.722838,0,2153,39844.1976157407,2009-01-31,04:44:34
37.780535,113.722898,0,2152,39844.197650463,2009-01-31,04:44:37
37.78053,113.722861,0,2152,39844.1977083333,2009-01-31,04:44:42
37.780549,113.72291,0,2152,39844.1977662037,2009-01-31,04:44:47
37.78058,113.722965,0,2152,39844.1978009259,2009-01-31,04:44:50
37.780581,113.723028,0,2152,39844.1978587963,2009-01-31,04:44:55
37.780423,113.723408,0,2150,39844.1980324074,2009-01-31,04:45:10
37.780522,113.723297,0,2102,39844.1980902778,2009-01-31,04:45:15
37.780582,113.72326,0,2068,39844.1981018518,2009-01-31,04:45:16
37.78058,113.723288,0,2089,39844.1981597222,2009-01-31,04:45:21
37.780566,113.723319,0,2106,39844.1981944444,2009-01-31,04:45:24
37.780772,113.723241,0,2109,39844.1985185185,2009-01-31,04:45:52
37.780754,113.723235,0,2109,39844.1985763889,2009-01-31,04:45:57
37.780695,113.723214,0,2111,39844.1986226852,2009-01-31,04:46:01
37.780649,113.723242,0,2108,39844.1986805556,2009-01-31,04:46:06
37.780603,113.723246,0,2105,39844.1987384259,2009-01-31,04:46:11
37.780561,113.723253,0,2101,39844.1987962963,2009-01-31,04:46:16
37.780547,113.723218,0,2112,39844.1988541667,2009-01-31,04:46:21
37.780534,113.723221,0,2134,39844.1988773148,2009-01-31,04:46:23
37.780563,113.72321,0,2104,39844.1988888889,2009-01-31,04:46:24
37.780569,113.723211,0,2091,39844.1989467593,2009-01-31,04:46:29
37.780569,113.723211,0,2091,39844.1989814815,2009-01-31,04:46:32
37.780562,113.723215,0,2091,39844.1990046296,2009-01-31,04:46:34
37.780605,113.723229,0,2099,39844.1990625,2009-01-31,04:46:39
37.78061,113.723203,0,2105,39844.1991203704,2009-01-31,04:46:44
37.7806,113.723166,0,2107,39844.1991782407,2009-01-31,04:46:49
37.780619,113.723136,0,2108,39844.1992361111,2009-01-31,04:46:54
37.780619,113.723136,0,2108,39844.1992708333,2009-01-31,04:46:57
37.780614,113.723128,0,2108,39844.1992939815,2009-01-31,04:46:59
37.780608,113.723158,0,2110,39844.1993518519,2009-01-31,04:47:04
37.780637,113.723171,0,2110,39844.1994097222,2009-01-31,04:47:09
37.780678,113.723163,0,2110,39844.1994675926,2009-01-31,04:47:14
37.780698,113.72313,0,2110,39844.199525463,2009-01-31,04:47:19
37.780707,113.723104,0,2110,39844.1995833333,2009-01-31,04:47:24
37.780683,113.723105,0,2111,39844.1996412037,2009-01-31,04:47:29
37.780667,113.723103,0,2112,39844.1996990741,2009-01-31,04:47:34
37.780664,113.723171,0,2109,39844.1997569444,2009-01-31,04:47:39
37.780683,113.7232,0,2106,39844.1998148148,2009-01-31,04:47:44
37.780686,113.723191,0,2105,39844.1998726852,2009-01-31,04:47:49
37.780675,113.723176,0,2101,39844.1999305556,2009-01-31,04:47:54
37.780684,113.723138,0,2100,39844.1999884259,2009-01-31,04:47:59
37.780667,113.72311,0,2101,39844.2000462963,2009-01-31,04:48:04
37.780651,113.723077,0,2102,39844.2001041667,2009-01-31,04:48:09
37.780643,113.723059,0,2104,39844.200162037,2009-01-31,04:48:14
37.780626,113.723009,0,2106,39844.2002199074,2009-01-31,04:48:19
37.780616,113.722961,0,2108,39844.2002777778,2009-01-31,04:48:24
37.780606,113.722943,0,2110,39844.2003356481,2009-01-31,04:48:29
37.78059,113.72293,0,2113,39844.2003935185,2009-01-31,04:48:34
37.780576,113.722934,0,2115,39844.2004513889,2009-01-31,04:48:39
37.780563,113.722937,0,2118,39844.2005092593,2009-01-31,04:48:44
37.780563,113.722937,0,2118,39844.2005439815,2009-01-31,04:48:47
37.780567,113.722941,0,2120,39844.2005671296,2009-01-31,04:48:49
37.780575,113.722899,0,2121,39844.200625,2009-01-31,04:48:54
37.780564,113.722867,0,2123,39844.2006828704,2009-01-31,04:48:59
37.780583,113.722802,0,2126,39844.2007407407,2009-01-31,04:49:04
37.7806,113.722745,0,2128,39844.200775463,2009-01-31,04:49:07
37.780606,113.72267,0,2130,39844.2008217593,2009-01-31,04:49:11
37.780607,113.722601,0,2133,39844.2008796296,2009-01-31,04:49:16
37.780653,113.722549,0,2134,39844.2009259259,2009-01-31,04:49:20
37.78067,113.722496,0,2135,39844.2009722222,2009-01-31,04:49:24
37.780638,113.722509,0,2134,39844.2010300926,2009-01-31,04:49:29
37.780638,113.722509,0,2134,39844.2010648148,2009-01-31,04:49:32
37.780643,113.722511,0,2133,39844.201087963,2009-01-31,04:49:34
37.780637,113.722494,0,2132,39844.2011458333,2009-01-31,04:49:39
37.780598,113.722486,0,2131,39844.2012037037,2009-01-31,04:49:44
37.780579,113.722506,0,2131,39844.2012615741,2009-01-31,04:49:49
37.780583,113.722505,0,2130,39844.2013194444,2009-01-31,04:49:54
37.78058,113.722501,0,2128,39844.2013773148,2009-01-31,04:49:59
37.780587,113.722495,0,2125,39844.2014351852,2009-01-31,04:50:04
37.780587,113.722495,0,2125,39844.2014699074,2009-01-31,04:50:07
37.78059,113.72249,0,2125,39844.2014930556,2009-01-31,04:50:09
37.7806,113.722559,0,2125,39844.2015046296,2009-01-31,04:50:10
37.780624,113.722611,0,2123,39844.2015277778,2009-01-31,04:50:12
37.780633,113.722641,0,2120,39844.2015856481,2009-01-31,04:50:17
37.78061,113.722679,0,2118,39844.2016435185,2009-01-31,04:50:22
37.780582,113.722739,0,2116,39844.2016782407,2009-01-31,04:50:25
37.780563,113.722806,0,2115,39844.201712963,2009-01-31,04:50:28
37.78055,113.722872,0,2115,39844.2017476852,2009-01-31,04:50:31
37.780514,113.722914,0,2115,39844.2017939815,2009-01-31,04:50:35
37.780596,113.723261,0,2116,39844.2019328704,2009-01-31,04:50:47
37.780585,113.723303,0,2117,39844.2019907407,2009-01-31,04:50:52
37.780563,113.723318,0,2116,39844.2020486111,2009-01-31,04:50:57
37.780657,113.723251,0,2150,39844.202662037,2009-01-31,04:51:50
37.780604,113.723241,0,2152,39844.2026967593,2009-01-31,04:51:53
37.780552,113.723261,0,2152,39844.2027314815,2009-01-31,04:51:56
37.780501,113.723275,0,2154,39844.2027777778,2009-01-31,04:52:00
37.780447,113.72329,0,2155,39844.2028125,2009-01-31,04:52:03
37.773694,113.721752,0,2007,39844.20375,2009-01-31,04:53:24
37.773753,113.721759,0,2009,39844.2037615741,2009-01-31,04:53:25
37.773878,113.721788,0,2012,39844.2037731481,2009-01-31,04:53:26
37.773995,113.721819,0,2017,39844.2037847222,2009-01-31,04:53:27
37.774043,113.721887,0,2011,39844.2038078704,2009-01-31,04:53:29
37.774019,113.721912,0,2023,39844.2038657407,2009-01-31,04:53:34
37.774594,113.722241,0,2064,39844.2038888889,2009-01-31,04:53:36
37.774941,113.722476,0,2085,39844.203912037,2009-01-31,04:53:38
37.775488,113.722762,0,2090,39844.2039351852,2009-01-31,04:53:40
37.78083,113.722966,0,2076,39844.2040162037,2009-01-31,04:53:47
37.780879,113.722996,0,2076,39844.2040625,2009-01-31,04:53:51
37.780917,113.723054,0,2076,39844.2041087963,2009-01-31,04:53:55
37.780911,113.723112,0,2076,39844.204224537,2009-01-31,04:54:05
37.780907,113.723186,0,2076,39844.2047453704,2009-01-31,04:54:50
37.780969,113.723153,0,2076,39844.2047916667,2009-01-31,04:54:54
37.781028,113.723149,0,2077,39844.2048263889,2009-01-31,04:54:57
37.781085,113.723157,0,2078,39844.2048611111,2009-01-31,04:55:00
37.781104,113.723173,0,2081,39844.2049189815,2009-01-31,04:55:05
37.781129,113.723221,0,2082,39844.2049652778,2009-01-31,04:55:09
37.781131,113.723203,0,2084,39844.2050231481,2009-01-31,04:55:14
37.781164,113.723188,0,2085,39844.2050810185,2009-01-31,04:55:19
37.781215,113.7232,0,2085,39844.2051273148,2009-01-31,04:55:23
37.781275,113.723208,0,2086,39844.2051736111,2009-01-31,04:55:27
37.781318,113.723222,0,2087,39844.2052083333,2009-01-31,04:55:30
37.78137,113.723246,0,2088,39844.2052430556,2009-01-31,04:55:33
37.781408,113.723287,0,2090,39844.2053009259,2009-01-31,04:55:38
37.781408,113.723335,0,2093,39844.2053587963,2009-01-31,04:55:43
37.78138,113.723326,0,2097,39844.2054166667,2009-01-31,04:55:48
37.781378,113.723268,0,2103,39844.205474537,2009-01-31,04:55:53
37.781407,113.723266,0,2108,39844.2055324074,2009-01-31,04:55:58
37.781328,113.72327,0,2110,39844.2055787037,2009-01-31,04:56:02
37.781235,113.723293,0,2113,39844.205625,2009-01-31,04:56:06
37.781266,113.723318,0,2113,39844.2056828704,2009-01-31,04:56:11
37.781254,113.723304,0,2113,39844.2057407407,2009-01-31,04:56:16
37.78125,113.723317,0,2113,39844.2057986111,2009-01-31,04:56:21
37.781287,113.723286,0,2114,39844.2058564815,2009-01-31,04:56:26
37.780238,113.722474,0,1474,39844.2069560185,2009-01-31,04:58:01
37.780393,113.722488,0,1456,39844.2069675926,2009-01-31,04:58:02
37.780442,113.722517,0,1449,39844.2069791667,2009-01-31,04:58:03
37.780449,113.722527,0,1442,39844.207037037,2009-01-31,04:58:08
37.780441,113.722544,0,1434,39844.2070949074,2009-01-31,04:58:13
37.780448,113.722566,0,1447,39844.2071527778,2009-01-31,04:58:18
37.779909,113.723129,0,2178,39844.2074537037,2009-01-31,04:58:44
37.779917,113.723171,0,2191,39844.2074884259,2009-01-31,04:58:47
37.780028,113.723178,0,2153,39844.2075115741,2009-01-31,04:58:49
37.780077,113.723167,0,2130,39844.2075231481,2009-01-31,04:58:50
37.780118,113.723161,0,2119,39844.2075347222,2009-01-31,04:58:51
37.780189,113.723175,0,2110,39844.2075578704,2009-01-31,04:58:53
37.780237,113.723166,0,2109,39844.2075810185,2009-01-31,04:58:55
37.780299,113.723178,0,2113,39844.2076388889,2009-01-31,04:59:00
37.780351,113.723182,0,2118,39844.2076736111,2009-01-31,04:59:03
37.780397,113.72317,0,2127,39844.2077083333,2009-01-31,04:59:06
37.780439,113.723186,0,2138,39844.2077546296,2009-01-31,04:59:10
37.780467,113.723177,0,2146,39844.2078125,2009-01-31,04:59:15
37.780497,113.723185,0,2145,39844.2078703704,2009-01-31,04:59:20
37.780548,113.723168,0,2148,39844.2079166667,2009-01-31,04:59:24
37.780594,113.723132,0,2152,39844.207974537,2009-01-31,04:59:29
37.780642,113.723144,0,2153,39844.2079976852,2009-01-31,04:59:31
37.780694,113.723157,0,2155,39844.2080208333,2009-01-31,04:59:33
37.780739,113.72316,0,2156,39844.2080439815,2009-01-31,04:59:35
37.780804,113.723164,0,2159,39844.2080787037,2009-01-31,04:59:38
37.78087,113.723179,0,2161,39844.2081134259,2009-01-31,04:59:41
37.780922,113.723203,0,2163,39844.2081365741,2009-01-31,04:59:43
37.780988,113.723235,0,2164,39844.2081597222,2009-01-31,04:59:45
37.781036,113.723261,0,2165,39844.2081828704,2009-01-31,04:59:47
37.781085,113.723302,0,2167,39844.2082175926,2009-01-31,04:59:50
37.781131,113.723374,0,2168,39844.2082523148,2009-01-31,04:59:53
37.780746,113.723401,0,2393,39844.2089351852,2009-01-31,05:00:52
37.78074,113.723419,0,2409,39844.2089467593,2009-01-31,05:00:53
37.780751,113.723471,0,2426,39844.2089699074,2009-01-31,05:00:55
37.780722,113.723516,0,2430,39844.2090046296,2009-01-31,05:00:58
37.780722,113.723542,0,2435,39844.2090625,2009-01-31,05:01:03
37.780721,113.723517,0,2428,39844.2091203704,2009-01-31,05:01:08
37.780709,113.723499,0,2416,39844.2091782407,2009-01-31,05:01:13
37.780689,113.723479,0,2403,39844.209212963,2009-01-31,05:01:16
37.780646,113.723497,0,2395,39844.2092708333,2009-01-31,05:01:21
37.780641,113.723526,0,2406,39844.2093287037,2009-01-31,05:01:26
37.780665,113.723541,0,2419,39844.209375,2009-01-31,05:01:30
37.78069,113.723514,0,2423,39844.2094328704,2009-01-31,05:01:35
37.780711,113.72351,0,2445,39844.2094675926,2009-01-31,05:01:38
37.780735,113.723519,0,2477,39844.2094791667,2009-01-31,05:01:39
37.780674,113.723218,0,2237,39844.2095023148,2009-01-31,05:01:41
37.780658,113.723198,0,2217,39844.2095138889,2009-01-31,05:01:42
37.780637,113.723153,0,2193,39844.2095486111,2009-01-31,05:01:45
37.780629,113.723127,0,2177,39844.2095601852,2009-01-31,05:01:46
37.78062,113.723094,0,2160,39844.2095833333,2009-01-31,05:01:48
37.780615,113.723079,0,2143,39844.2096064815,2009-01-31,05:01:50
37.780625,113.723054,0,2125,39844.2096412037,2009-01-31,05:01:53
37.780654,113.723036,0,2120,39844.2096990741,2009-01-31,05:01:58
37.78067,113.722991,0,2105,39844.2097453704,2009-01-31,05:02:02
37.780682,113.722975,0,2092,39844.2098032407,2009-01-31,05:02:07
37.780694,113.722983,0,2092,39844.2098611111,2009-01-31,05:02:12
37.780682,113.72297,0,2092,39844.2099189815,2009-01-31,05:02:17
37.780664,113.722982,0,2095,39844.2099768519,2009-01-31,05:02:22
37.78067,113.722972,0,2096,39844.2100347222,2009-01-31,05:02:27
37.78067,113.722972,0,2096,39844.2100694444,2009-01-31,05:02:30
37.780671,113.72298,0,2103,39844.2100925926,2009-01-31,05:02:32
37.780676,113.72297,0,2107,39844.210150463,2009-01-31,05:02:37
37.780697,113.722992,0,2107,39844.2102083333,2009-01-31,05:02:42
37.780733,113.723049,0,2109,39844.2102430556,2009-01-31,05:02:45
37.780761,113.723121,0,2108,39844.2102777778,2009-01-31,05:02:48
37.780769,113.723185,0,2111,39844.2102893519,2009-01-31,05:02:49
37.780784,113.723295,0,2114,39844.2103125,2009-01-31,05:02:51
37.780799,113.723408,0,2117,39844.2103356481,2009-01-31,05:02:53
37.780806,113.723469,0,2118,39844.2103472222,2009-01-31,05:02:54
37.780808,113.72353,0,2119,39844.2103587963,2009-01-31,05:02:55
37.780825,113.723613,0,2119,39844.2103819444,2009-01-31,05:02:57
37.780832,113.72368,0,2119,39844.2103935185,2009-01-31,05:02:58
37.780849,113.723778,0,2120,39844.2104166667,2009-01-31,05:03:00
37.78086,113.723843,0,2120,39844.2104282407,2009-01-31,05:03:01
37.780895,113.72394,0,2119,39844.2104513889,2009-01-31,05:03:03
37.780901,113.724013,0,2118,39844.210462963,2009-01-31,05:03:04
37.780914,113.724077,0,2118,39844.210474537,2009-01-31,05:03:05
37.780928,113.724147,0,2118,39844.2104861111,2009-01-31,05:03:06
37.780936,113.724227,0,2115,39844.2104976852,2009-01-31,05:03:07
37.78095,113.724301,0,2115,39844.2105092593,2009-01-31,05:03:08
37.780965,113.724381,0,2115,39844.2105208333,2009-01-31,05:03:09
37.780988,113.724476,0,2113,39844.2105324074,2009-01-31,05:03:10
37.781001,113.724582,0,2112,39844.2105439815,2009-01-31,05:03:11
37.781013,113.724691,0,2111,39844.2105555556,2009-01-31,05:03:12
37.781022,113.724821,0,2108,39844.2105671296,2009-01-31,05:03:13
37.781028,113.724932,0,2106,39844.2105787037,2009-01-31,05:03:14
37.781044,113.725082,0,2104,39844.2105902778,2009-01-31,05:03:15
37.781062,113.725251,0,2101,39844.2106018519,2009-01-31,05:03:16
37.781079,113.725442,0,2097,39844.2106134259,2009-01-31,05:03:17
37.781087,113.725556,0,2093,39844.210625,2009-01-31,05:03:18
37.781095,113.725672,0,2089,39844.2106365741,2009-01-31,05:03:19
37.781105,113.725788,0,2087,39844.2106481481,2009-01-31,05:03:20
37.781114,113.725908,0,2084,39844.2106597222,2009-01-31,05:03:21
37.781126,113.726029,0,2082,39844.2106712963,2009-01-31,05:03:22
37.781135,113.726154,0,2079,39844.2106828704,2009-01-31,05:03:23
37.781144,113.726284,0,2078,39844.2106944444,2009-01-31,05:03:24
37.781158,113.726415,0,2076,39844.2107060185,2009-01-31,05:03:25
37.781174,113.726544,0,2074,39844.2107175926,2009-01-31,05:03:26
37.781188,113.726674,0,2073,39844.2107291667,2009-01-31,05:03:27
37.781202,113.726805,0,2072,39844.2107407407,2009-01-31,05:03:28
37.781213,113.72694,0,2071,39844.2107523148,2009-01-31,05:03:29
37.781221,113.727078,0,2070,39844.2107638889,2009-01-31,05:03:30
37.781229,113.727215,0,2069,39844.210775463,2009-01-31,05:03:31
37.781234,113.727355,0,2068,39844.210787037,2009-01-31,05:03:32
37.781238,113.727499,0,2067,39844.2107986111,2009-01-31,05:03:33
37.781243,113.727645,0,2066,39844.2108101852,2009-01-31,05:03:34
37.781244,113.7278,0,2066,39844.2108217593,2009-01-31,05:03:35
37.781245,113.727955,0,2065,39844.2108333333,2009-01-31,05:03:36
37.78125,113.728171,0,2066,39844.2108449074,2009-01-31,05:03:37
37.781262,113.728436,0,2067,39844.2108564815,2009-01-31,05:03:38
37.781271,113.728641,0,2067,39844.2108680556,2009-01-31,05:03:39
37.781272,113.728803,0,2067,39844.2108796296,2009-01-31,05:03:40
37.781274,113.728962,0,2066,39844.2108912037,2009-01-31,05:03:41
37.781278,113.729116,0,2066,39844.2109027778,2009-01-31,05:03:42
37.781291,113.729263,0,2065,39844.2109143519,2009-01-31,05:03:43
37.781307,113.729408,0,2064,39844.2109259259,2009-01-31,05:03:44
37.781324,113.729552,0,2063,39844.2109375,2009-01-31,05:03:45
37.781336,113.729703,0,2063,39844.2109490741,2009-01-31,05:03:46
37.781362,113.729858,0,2063,39844.2109606481,2009-01-31,05:03:47
37.781385,113.730005,0,2064,39844.2109722222,2009-01-31,05:03:48
37.781408,113.730151,0,2064,39844.2109837963,2009-01-31,05:03:49
37.781423,113.730298,0,2065,39844.2109953704,2009-01-31,05:03:50
37.781442,113.730439,0,2065,39844.2110069444,2009-01-31,05:03:51
37.781467,113.730578,0,2065,39844.2110185185,2009-01-31,05:03:52
37.781498,113.730716,0,2066,39844.2110300926,2009-01-31,05:03:53
37.78153,113.730846,0,2066,39844.2110416667,2009-01-31,05:03:54
37.781563,113.730977,0,2066,39844.2110532407,2009-01-31,05:03:55
37.781592,113.731106,0,2067,39844.2110648148,2009-01-31,05:03:56
37.781619,113.731229,0,2067,39844.2110763889,2009-01-31,05:03:57
37.781641,113.731353,0,2067,39844.211087963,2009-01-31,05:03:58
37.781662,113.731476,0,2067,39844.211099537,2009-01-31,05:03:59
37.781687,113.731608,0,2068,39844.2111111111,2009-01-31,05:04:00
37.781705,113.731735,0,2068,39844.2111226852,2009-01-31,05:04:01
37.781722,113.731862,0,2068,39844.2111342593,2009-01-31,05:04:02
37.781738,113.731994,0,2068,39844.2111458333,2009-01-31,05:04:03
37.781759,113.73213,0,2068,39844.2111574074,2009-01-31,05:04:04
37.781778,113.732267,0,2067,39844.2111689815,2009-01-31,05:04:05
37.781795,113.732404,0,2067,39844.2111805556,2009-01-31,05:04:06
37.781814,113.732541,0,2067,39844.2111921296,2009-01-31,05:04:07
37.781829,113.732679,0,2066,39844.2112037037,2009-01-31,05:04:08
37.781843,113.73282,0,2066,39844.2112152778,2009-01-31,05:04:09
37.781858,113.73296,0,2066,39844.2112268518,2009-01-31,05:04:10
37.781877,113.733099,0,2065,39844.2112384259,2009-01-31,05:04:11
37.7819,113.733236,0,2065,39844.21125,2009-01-31,05:04:12
37.781919,113.733374,0,2065,39844.2112615741,2009-01-31,05:04:13
37.781936,113.733511,0,2065,39844.2112731481,2009-01-31,05:04:14
37.781956,113.733652,0,2064,39844.2112847222,2009-01-31,05:04:15
37.78198,113.733798,0,2064,39844.2112962963,2009-01-31,05:04:16
37.782009,113.733945,0,2064,39844.2113078704,2009-01-31,05:04:17
37.782042,113.734099,0,2063,39844.2113194444,2009-01-31,05:04:18
37.782079,113.734257,0,2063,39844.2113310185,2009-01-31,05:04:19
37.782117,113.734416,0,2063,39844.2113425926,2009-01-31,05:04:20
37.782158,113.734567,0,2063,39844.2113541667,2009-01-31,05:04:21
37.782203,113.73472,0,2063,39844.2113657407,2009-01-31,05:04:22
37.782246,113.73487,0,2062,39844.2113773148,2009-01-31,05:04:23
37.782291,113.735021,0,2062,39844.2113888889,2009-01-31,05:04:24
37.782337,113.73517,0,2062,39844.211400463,2009-01-31,05:04:25
37.78238,113.735315,0,2063,39844.211412037,2009-01-31,05:04:26
37.782426,113.735464,0,2063,39844.2114236111,2009-01-31,05:04:27
37.782473,113.735615,0,2063,39844.2114351852,2009-01-31,05:04:28
37.78252,113.735767,0,2064,39844.2114467593,2009-01-31,05:04:29
37.782571,113.735925,0,2064,39844.2114583333,2009-01-31,05:04:30
37.782625,113.736076,0,2065,39844.2114699074,2009-01-31,05:04:31
37.782678,113.73623,0,2065,39844.2114814815,2009-01-31,05:04:32
37.782733,113.736388,0,2066,39844.2114930556,2009-01-31,05:04:33
37.782788,113.736545,0,2066,39844.2115046296,2009-01-31,05:04:34
37.782843,113.736705,0,2067,39844.2115162037,2009-01-31,05:04:35
37.782897,113.736866,0,2067,39844.2115277778,2009-01-31,05:04:36
37.782956,113.737024,0,2068,39844.2115393518,2009-01-31,05:04:37
37.783015,113.737179,0,2068,39844.2115509259,2009-01-31,05:04:38
37.783067,113.737339,0,2069,39844.2115625,2009-01-31,05:04:39
37.783118,113.737493,0,2069,39844.2115740741,2009-01-31,05:04:40
37.783165,113.737645,0,2070,39844.2115856481,2009-01-31,05:04:41
37.783216,113.737802,0,2070,39844.2115972222,2009-01-31,05:04:42
37.783266,113.73796,0,2071,39844.2116087963,2009-01-31,05:04:43
37.783314,113.738117,0,2072,39844.2116203704,2009-01-31,05:04:44
37.783357,113.73827,0,2072,39844.2116319444,2009-01-31,05:04:45
37.7834,113.738423,0,2073,39844.2116435185,2009-01-31,05:04:46
37.783442,113.738575,0,2074,39844.2116550926,2009-01-31,05:04:47
37.783481,113.738726,0,2075,39844.2116666667,2009-01-31,05:04:48
37.783513,113.738877,0,2075,39844.2116782407,2009-01-31,05:04:49
37.783548,113.739032,0,2076,39844.2116898148,2009-01-31,05:04:50
37.7836,113.73927,0,2077,39844.2117013889,2009-01-31,05:04:51
37.783633,113.739461,0,2078,39844.211712963,2009-01-31,05:04:52
37.78365,113.739623,0,2080,39844.211724537,2009-01-31,05:04:53
37.78366,113.739781,0,2082,39844.2117361111,2009-01-31,05:04:54
37.78367,113.739956,0,2084,39844.2117476852,2009-01-31,05:04:55
37.783661,113.740129,0,2088,39844.2117592593,2009-01-31,05:04:56
37.783646,113.740276,0,2091,39844.2117708333,2009-01-31,05:04:57
37.783629,113.74043,0,2094,39844.2117824074,2009-01-31,05:04:58
37.7836,113.740591,0,2099,39844.2117939815,2009-01-31,05:04:59
37.783573,113.740738,0,2103,39844.2118055556,2009-01-31,05:05:00
37.783549,113.740895,0,2108,39844.2118171296,2009-01-31,05:05:01
37.783514,113.741079,0,2115,39844.2118287037,2009-01-31,05:05:02
37.783492,113.741242,0,2119,39844.2118402778,2009-01-31,05:05:03
37.783474,113.741408,0,2123,39844.2118518518,2009-01-31,05:05:04
37.783444,113.741598,0,2129,39844.2118634259,2009-01-31,05:05:05
37.783425,113.741771,0,2132,39844.211875,2009-01-31,05:05:06
37.7834,113.74195,0,2136,39844.2118865741,2009-01-31,05:05:07
37.783364,113.742138,0,2139,39844.2118981481,2009-01-31,05:05:08
37.783332,113.742338,0,2144,39844.2119097222,2009-01-31,05:05:09
37.783327,113.74252,0,2146,39844.2119212963,2009-01-31,05:05:10
37.783328,113.742701,0,2149,39844.2119328704,2009-01-31,05:05:11
37.783333,113.742885,0,2151,39844.2119444444,2009-01-31,05:05:12
37.783352,113.743068,0,2152,39844.2119560185,2009-01-31,05:05:13
37.783349,113.743267,0,2153,39844.2119675926,2009-01-31,05:05:14
37.783339,113.743481,0,2156,39844.2119791667,2009-01-31,05:05:15
37.783353,113.743689,0,2158,39844.2119907407,2009-01-31,05:05:16
37.783368,113.743895,0,2158,39844.2120023148,2009-01-31,05:05:17
37.783364,113.744113,0,2159,39844.2120138889,2009-01-31,05:05:18
37.783374,113.744335,0,2160,39844.212025463,2009-01-31,05:05:19
37.783379,113.744552,0,2161,39844.212037037,2009-01-31,05:05:20
37.783366,113.744769,0,2161,39844.2120486111,2009-01-31,05:05:21
37.783365,113.745002,0,2161,39844.2120601852,2009-01-31,05:05:22
37.783368,113.745245,0,2161,39844.2120717593,2009-01-31,05:05:23
37.783374,113.745492,0,2161,39844.2120833333,2009-01-31,05:05:24
37.783385,113.74574,0,2161,39844.2120949074,2009-01-31,05:05:25
37.783401,113.745994,0,2161,39844.2121064815,2009-01-31,05:05:26
37.783422,113.74625,0,2161,39844.2121180556,2009-01-31,05:05:27
37.783446,113.7465,0,2161,39844.2121296296,2009-01-31,05:05:28
37.783471,113.74675,0,2161,39844.2121412037,2009-01-31,05:05:29
37.783496,113.746987,0,2160,39844.2121527778,2009-01-31,05:05:30
37.783518,113.74722,0,2160,39844.2121643518,2009-01-31,05:05:31
37.783548,113.747446,0,2160,39844.2121759259,2009-01-31,05:05:32
37.783579,113.747673,0,2160,39844.2121875,2009-01-31,05:05:33
37.783613,113.747904,0,2160,39844.2121990741,2009-01-31,05:05:34
37.788551,113.75966,0,2161,39844.2128125,2009-01-31,05:06:27
37.78868,113.759839,0,2161,39844.2128240741,2009-01-31,05:06:28
37.78881,113.759993,0,2162,39844.2128356481,2009-01-31,05:06:29
37.788916,113.760182,0,2162,39844.2128472222,2009-01-31,05:06:30
37.789026,113.760356,0,2162,39844.2128587963,2009-01-31,05:06:31
37.789152,113.760521,0,2162,39844.2128703704,2009-01-31,05:06:32
37.789275,113.760691,0,2162,39844.2128819444,2009-01-31,05:06:33
37.78939,113.760868,0,2162,39844.2128935185,2009-01-31,05:06:34
37.789523,113.761031,0,2162,39844.2129050926,2009-01-31,05:06:35
37.789646,113.761197,0,2162,39844.2129166667,2009-01-31,05:06:36
37.789758,113.761367,0,2162,39844.2129282407,2009-01-31,05:06:37
37.789872,113.761527,0,2162,39844.2129398148,2009-01-31,05:06:38
37.789995,113.761656,0,2162,39844.2129513889,2009-01-31,05:06:39
37.790119,113.761788,0,2162,39844.212962963,2009-01-31,05:06:40
37.790241,113.761931,0,2162,39844.212974537,2009-01-31,05:06:41
37.790358,113.762076,0,2162,39844.2129861111,2009-01-31,05:06:42
37.790448,113.76223,0,2162,39844.2129976852,2009-01-31,05:06:43
37.790541,113.762381,0,2161,39844.2130092593,2009-01-31,05:06:44
37.790644,113.762519,0,2161,39844.2130208333,2009-01-31,05:06:45
37.790752,113.762654,0,2161,39844.2130324074,2009-01-31,05:06:46
37.790858,113.762787,0,2160,39844.2130439815,2009-01-31,05:06:47
37.790973,113.762916,0,2161,39844.2130555556,2009-01-31,05:06:48
37.791092,113.76305,0,2161,39844.2130671296,2009-01-31,05:06:49
37.791209,113.763189,0,2161,39844.2130787037,2009-01-31,05:06:50
37.791329,113.763329,0,2162,39844.2130902778,2009-01-31,05:06:51
37.791449,113.763463,0,2163,39844.2131018518,2009-01-31,05:06:52
37.791562,113.763592,0,2167,39844.2131134259,2009-01-31,05:06:53
37.791672,113.763724,0,2172,39844.213125,2009-01-31,05:06:54
37.79179,113.763853,0,2177,39844.2131365741,2009-01-31,05:06:55
37.791912,113.763982,0,2181,39844.2131481481,2009-01-31,05:06:56
37.792026,113.76412,0,2189,39844.2131597222,2009-01-31,05:06:57
37.792153,113.764255,0,2198,39844.2131712963,2009-01-31,05:06:58
37.792279,113.764392,0,2205,39844.2131828704,2009-01-31,05:06:59
37.792408,113.764532,0,2211,39844.2131944444,2009-01-31,05:07:00
37.792535,113.764675,0,2217,39844.2132060185,2009-01-31,05:07:01
37.792655,113.764821,0,2223,39844.2132175926,2009-01-31,05:07:02
37.792776,113.764968,0,2227,39844.2132291667,2009-01-31,05:07:03
37.792897,113.765115,0,2232,39844.2132407407,2009-01-31,05:07:04
37.793016,113.765269,0,2237,39844.2132523148,2009-01-31,05:07:05
37.793136,113.765423,0,2241,39844.2132638889,2009-01-31,05:07:06
37.793257,113.765578,0,2246,39844.213275463,2009-01-31,05:07:07
37.793378,113.765735,0,2250,39844.213287037,2009-01-31,05:07:08
37.793499,113.765892,0,2254,39844.2132986111,2009-01-31,05:07:09
37.793623,113.766046,0,2257,39844.2133101852,2009-01-31,05:07:10
37.793747,113.766199,0,2260,39844.2133217593,2009-01-31,05:07:11
37.79388,113.766358,0,2263,39844.2133333333,2009-01-31,05:07:12
37.794011,113.766519,0,2264,39844.2133449074,2009-01-31,05:07:13
37.794147,113.766679,0,2265,39844.2133564815,2009-01-31,05:07:14
37.794281,113.766841,0,2267,39844.2133680556,2009-01-31,05:07:15
37.794417,113.767002,0,2269,39844.2133796296,2009-01-31,05:07:16
37.794551,113.767158,0,2270,39844.2133912037,2009-01-31,05:07:17
37.794687,113.767313,0,2272,39844.2134027778,2009-01-31,05:07:18
37.794825,113.767467,0,2273,39844.2134143518,2009-01-31,05:07:19
37.794961,113.767628,0,2273,39844.2134259259,2009-01-31,05:07:20
37.795087,113.767799,0,2272,39844.2134375,2009-01-31,05:07:21
37.795216,113.767968,0,2271,39844.2134490741,2009-01-31,05:07:22
37.795353,113.768131,0,2271,39844.2134606481,2009-01-31,05:07:23
37.795489,113.768303,0,2272,39844.2134722222,2009-01-31,05:07:24
37.795629,113.768482,0,2274,39844.2134837963,2009-01-31,05:07:25
37.795774,113.768636,0,2272,39844.2134953704,2009-01-31,05:07:26
37.795914,113.768798,0,2273,39844.2135069444,2009-01-31,05:07:27
37.796055,113.768956,0,2274,39844.2135185185,2009-01-31,05:07:28
37.796203,113.769103,0,2276,39844.2135300926,2009-01-31,05:07:29
37.796355,113.769244,0,2278,39844.2135416667,2009-01-31,05:07:30
37.796507,113.76938,0,2280,39844.2135532407,2009-01-31,05:07:31
37.796657,113.769511,0,2281,39844.2135648148,2009-01-31,05:07:32
37.796798,113.769631,0,2283,39844.2135763889,2009-01-31,05:07:33
37.796937,113.769745,0,2286,39844.213587963,2009-01-31,05:07:34
37.797079,113.769859,0,2288,39844.213599537,2009-01-31,05:07:35
37.797229,113.769971,0,2290,39844.2136111111,2009-01-31,05:07:36
37.797384,113.770085,0,2292,39844.2136226852,2009-01-31,05:07:37
37.79755,113.770197,0,2293,39844.2136342593,2009-01-31,05:07:38
37.797724,113.77031,0,2294,39844.2136458333,2009-01-31,05:07:39
37.797899,113.770425,0,2295,39844.2136574074,2009-01-31,05:07:40
37.798079,113.770543,0,2295,39844.2136689815,2009-01-31,05:07:41
37.798263,113.770662,0,2296,39844.2136805556,2009-01-31,05:07:42
37.798452,113.770787,0,2296,39844.2136921296,2009-01-31,05:07:43
37.79865,113.770912,0,2296,39844.2137037037,2009-01-31,05:07:44
37.798852,113.771038,0,2296,39844.2137152778,2009-01-31,05:07:45
37.799055,113.771164,0,2297,39844.2137268518,2009-01-31,05:07:46
37.799251,113.771295,0,2298,39844.2137384259,2009-01-31,05:07:47
37.799444,113.771421,0,2300,39844.21375,2009-01-31,05:07:48
37.799633,113.771549,0,2301,39844.2137615741,2009-01-31,05:07:49
37.799821,113.771677,0,2303,39844.2137731481,2009-01-31,05:07:50
37.800005,113.771805,0,2304,39844.2137847222,2009-01-31,05:07:51
37.800183,113.771939,0,2306,39844.2137962963,2009-01-31,05:07:52
37.80036,113.772072,0,2308,39844.2138078704,2009-01-31,05:07:53
37.800543,113.772212,0,2310,39844.2138194444,2009-01-31,05:07:54
37.800723,113.772357,0,2312,39844.2138310185,2009-01-31,05:07:55
37.8009,113.772502,0,2314,39844.2138425926,2009-01-31,05:07:56
37.801071,113.772651,0,2317,39844.2138541667,2009-01-31,05:07:57
37.801241,113.772799,0,2319,39844.2138657407,2009-01-31,05:07:58
37.801406,113.772944,0,2322,39844.2138773148,2009-01-31,05:07:59
37.801568,113.773088,0,2325,39844.2138888889,2009-01-31,05:08:00
37.801718,113.773234,0,2327,39844.213900463,2009-01-31,05:08:01
37.801876,113.77338,0,2330,39844.213912037,2009-01-31,05:08:02
37.802033,113.773525,0,2332,39844.2139236111,2009-01-31,05:08:03
37.802192,113.773671,0,2335,39844.2139351852,2009-01-31,05:08:04
37.802356,113.773815,0,2337,39844.2139467593,2009-01-31,05:08:05
37.802516,113.77395,0,2339,39844.2139583333,2009-01-31,05:08:06
37.802672,113.774079,0,2343,39844.2139699074,2009-01-31,05:08:07
37.802827,113.774206,0,2346,39844.2139814815,2009-01-31,05:08:08
37.802983,113.774332,0,2350,39844.2139930556,2009-01-31,05:08:09
37.803142,113.774457,0,2354,39844.2140046296,2009-01-31,05:08:10
37.803299,113.774576,0,2358,39844.2140162037,2009-01-31,05:08:11
37.803455,113.774691,0,2362,39844.2140277778,2009-01-31,05:08:12
37.803612,113.774802,0,2365,39844.2140393518,2009-01-31,05:08:13
37.803777,113.774915,0,2369,39844.2140509259,2009-01-31,05:08:14
37.803938,113.775018,0,2373,39844.2140625,2009-01-31,05:08:15
37.804103,113.775117,0,2376,39844.2140740741,2009-01-31,05:08:16
37.804267,113.775217,0,2379,39844.2140856481,2009-01-31,05:08:17
37.80443,113.775313,0,2383,39844.2140972222,2009-01-31,05:08:18
37.804601,113.775414,0,2386,39844.2141087963,2009-01-31,05:08:19
37.804776,113.775516,0,2389,39844.2141203704,2009-01-31,05:08:20
37.804959,113.775624,0,2391,39844.2141319444,2009-01-31,05:08:21
37.805146,113.775736,0,2394,39844.2141435185,2009-01-31,05:08:22
37.805333,113.775852,0,2397,39844.2141550926,2009-01-31,05:08:23
37.805523,113.775971,0,2400,39844.2141666667,2009-01-31,05:08:24
37.805713,113.776096,0,2402,39844.2141782407,2009-01-31,05:08:25
37.805907,113.776226,0,2405,39844.2141898148,2009-01-31,05:08:26
37.8061,113.776355,0,2407,39844.2142013889,2009-01-31,05:08:27
37.806292,113.776483,0,2409,39844.214212963,2009-01-31,05:08:28
37.806485,113.776613,0,2412,39844.214224537,2009-01-31,05:08:29
37.806677,113.776744,0,2414,39844.2142361111,2009-01-31,05:08:30
37.806875,113.776882,0,2416,39844.2142476852,2009-01-31,05:08:31
37.807085,113.777016,0,2418,39844.2142592593,2009-01-31,05:08:32
37.807818,113.777576,0,2425,39844.2143055556,2009-01-31,05:08:36
37.807888,113.777751,0,2427,39844.2143171296,2009-01-31,05:08:37
37.807984,113.777915,0,2428,39844.2143287037,2009-01-31,05:08:38
37.80809,113.778069,0,2430,39844.2143402778,2009-01-31,05:08:39
37.808206,113.778223,0,2431,39844.2143518519,2009-01-31,05:08:40
37.808338,113.778374,0,2433,39844.2143634259,2009-01-31,05:08:41
37.808476,113.778522,0,2434,39844.214375,2009-01-31,05:08:42
37.808629,113.778664,0,2435,39844.2143865741,2009-01-31,05:08:43
37.80878,113.778809,0,2437,39844.2143981481,2009-01-31,05:08:44
37.808921,113.778933,0,2438,39844.2144097222,2009-01-31,05:08:45
37.809056,113.77905,0,2440,39844.2144212963,2009-01-31,05:08:46
37.826035,113.819118,0,3344,39844.2172800926,2009-01-31,05:12:53
37.826209,113.819194,0,3374,39844.2172916667,2009-01-31,05:12:54
37.826303,113.819306,0,3397,39844.2173032407,2009-01-31,05:12:55
37.826392,113.819423,0,3422,39844.2173148148,2009-01-31,05:12:56
37.826481,113.819535,0,3447,39844.2173263889,2009-01-31,05:12:57
37.826578,113.819647,0,3472,39844.217337963,2009-01-31,05:12:58
37.826677,113.819763,0,3499,39844.217349537,2009-01-31,05:12:59
37.826781,113.819872,0,3526,39844.2173611111,2009-01-31,05:13:00
37.826888,113.819983,0,3554,39844.2173726852,2009-01-31,05:13:01
37.827131,113.82019,0,3584,39844.2173958333,2009-01-31,05:13:03
37.827254,113.820287,0,3591,39844.2174074074,2009-01-31,05:13:04
37.82742,113.820359,0,3615,39844.2174189815,2009-01-31,05:13:05
37.827613,113.820417,0,3651,39844.2174305556,2009-01-31,05:13:06
37.827775,113.820496,0,3670,39844.2174421296,2009-01-31,05:13:07
37.827928,113.820581,0,3686,39844.2174537037,2009-01-31,05:13:08
37.828079,113.820667,0,3699,39844.2174652778,2009-01-31,05:13:09
37.828213,113.820765,0,3717,39844.2174768519,2009-01-31,05:13:10
37.828351,113.820861,0,3736,39844.2174884259,2009-01-31,05:13:11
37.828544,113.820914,0,3699,39844.2175,2009-01-31,05:13:12
37.828662,113.821014,0,3726,39844.2175115741,2009-01-31,05:13:13
37.828783,113.821111,0,3752,39844.2175231481,2009-01-31,05:13:14
37.828919,113.821195,0,3771,39844.2175347222,2009-01-31,05:13:15
37.829616,113.821038,0,3497,39844.2175578704,2009-01-31,05:13:17
37.829772,113.821098,0,3502,39844.2175694444,2009-01-31,05:13:18
37.830031,113.821083,0,3432,39844.2175810185,2009-01-31,05:13:19
37.830215,113.821116,0,3415,39844.2175925926,2009-01-31,05:13:20
37.830385,113.821153,0,3407,39844.2176041667,2009-01-31,05:13:21
37.830595,113.821181,0,3404,39844.2176157407,2009-01-31,05:13:22
37.830786,113.821216,0,3405,39844.2176273148,2009-01-31,05:13:23
37.830979,113.821268,0,3431,39844.2176388889,2009-01-31,05:13:24
37.831181,113.821306,0,3437,39844.217650463,2009-01-31,05:13:25
37.831366,113.82135,0,3441,39844.217662037,2009-01-31,05:13:26
37.83155,113.821394,0,3445,39844.2176736111,2009-01-31,05:13:27
37.831726,113.821438,0,3448,39844.2176851852,2009-01-31,05:13:28
37.831905,113.82148,0,3455,39844.2176967593,2009-01-31,05:13:29
37.832088,113.821525,0,3459,39844.2177083333,2009-01-31,05:13:30
37.832274,113.821578,0,3464,39844.2177199074,2009-01-31,05:13:31
37.832464,113.82163,0,3464,39844.2177314815,2009-01-31,05:13:32
37.832644,113.821676,0,3465,39844.2177430556,2009-01-31,05:13:33
37.832829,113.821728,0,3467,39844.2177546296,2009-01-31,05:13:34
37.833018,113.821779,0,3466,39844.2177662037,2009-01-31,05:13:35
37.833209,113.821832,0,3467,39844.2177777778,2009-01-31,05:13:36
37.833397,113.821885,0,3468,39844.2177893519,2009-01-31,05:13:37
37.833582,113.82194,0,3470,39844.2178009259,2009-01-31,05:13:38
37.833767,113.821996,0,3472,39844.2178125,2009-01-31,05:13:39
37.833965,113.822054,0,3474,39844.2178240741,2009-01-31,05:13:40
37.834176,113.822117,0,3470,39844.2178356481,2009-01-31,05:13:41
37.834388,113.822177,0,3473,39844.2178472222,2009-01-31,05:13:42
37.834604,113.822238,0,3476,39844.2178587963,2009-01-31,05:13:43
37.834825,113.822299,0,3479,39844.2178703704,2009-01-31,05:13:44
37.835047,113.82236,0,3482,39844.2178819444,2009-01-31,05:13:45
37.835267,113.822421,0,3485,39844.2178935185,2009-01-31,05:13:46
37.835487,113.822484,0,3489,39844.2179050926,2009-01-31,05:13:47
37.835708,113.822547,0,3493,39844.2179166667,2009-01-31,05:13:48
37.835936,113.822614,0,3497,39844.2179282407,2009-01-31,05:13:49
37.836168,113.822684,0,3500,39844.2179398148,2009-01-31,05:13:50
37.836402,113.822759,0,3504,39844.2179513889,2009-01-31,05:13:51
37.836636,113.822836,0,3509,39844.217962963,2009-01-31,05:13:52
37.836871,113.822911,0,3513,39844.217974537,2009-01-31,05:13:53
37.837109,113.822988,0,3517,39844.2179861111,2009-01-31,05:13:54
37.837346,113.823071,0,3523,39844.2179976852,2009-01-31,05:13:55
37.837577,113.823156,0,3528,39844.2180092593,2009-01-31,05:13:56
37.837807,113.823242,0,3533,39844.2180208333,2009-01-31,05:13:57
37.838035,113.823332,0,3538,39844.2180324074,2009-01-31,05:13:58
37.838265,113.823421,0,3543,39844.2180439815,2009-01-31,05:13:59
37.838411,113.82349,0,3544,39844.2180555556,2009-01-31,05:14:00
37.838532,113.823558,0,3545,39844.2180671296,2009-01-31,05:14:01
37.83861,113.82361,0,3545,39844.2180787037,2009-01-31,05:14:02
37.838662,113.823659,0,3545,39844.2180902778,2009-01-31,05:14:03
38.109531,114.47036,0,240,39844.2586458333,2009-01-31,06:12:27
38.109472,114.470388,0,230,39844.2586689815,2009-01-31,06:12:29
38.109445,114.470454,0,215,39844.2586805556,2009-01-31,06:12:30
38.109423,114.470478,0,199,39844.2587384259,2009-01-31,06:12:35
38.109404,114.470461,0,195,39844.2587962963,2009-01-31,06:12:40
38.109397,114.470497,0,190,39844.2588541667,2009-01-31,06:12:45
38.109397,114.470497,0,190,39844.2588888889,2009-01-31,06:12:48
38.109398,114.470489,0,187,39844.258912037,2009-01-31,06:12:50
38.109425,114.470465,0,184,39844.2589699074,2009-01-31,06:12:55
38.10947,114.470485,0,180,39844.2590277778,2009-01-31,06:13:00
38.109509,114.470513,0,176,39844.2590856481,2009-01-31,06:13:05
38.109547,114.470539,0,172,39844.2591435185,2009-01-31,06:13:10
38.109621,114.4705,0,166,39844.2592013889,2009-01-31,06:13:15
38.109665,114.470462,0,163,39844.2592361111,2009-01-31,06:13:18
38.109645,114.470433,0,155,39844.2592939815,2009-01-31,06:13:23
38.109624,114.470378,0,148,39844.2593402778,2009-01-31,06:13:27
38.109625,114.470319,0,142,39844.2593865741,2009-01-31,06:13:31
38.109625,114.470267,0,135,39844.2594328704,2009-01-31,06:13:35
38.109644,114.470226,0,127,39844.2594907407,2009-01-31,06:13:40
38.109644,114.470226,0,127,39844.259525463,2009-01-31,06:13:43
38.109648,114.47022,0,116,39844.2595486111,2009-01-31,06:13:45
38.113784,114.464429,0,156,39844.2599305556,2009-01-31,06:14:18
38.110068,114.469928,0,153,39844.2599768518,2009-01-31,06:14:22
38.109954,114.470031,0,152,39844.2599884259,2009-01-31,06:14:23
38.109856,114.47013,0,152,39844.26,2009-01-31,06:14:24
38.109819,114.470189,0,151,39844.2600115741,2009-01-31,06:14:25
38.109777,114.470246,0,151,39844.2600231481,2009-01-31,06:14:26
38.109737,114.470289,0,151,39844.2600347222,2009-01-31,06:14:27
38.109682,114.470343,0,150,39844.2600578704,2009-01-31,06:14:29
38.109617,114.470403,0,149,39844.2600810185,2009-01-31,06:14:31
38.109571,114.470461,0,148,39844.2601041667,2009-01-31,06:14:33
38.109825,114.470494,0,-37,39844.2620486111,2009-01-31,06:17:21
38.109866,114.470475,0,-36,39844.2621064815,2009-01-31,06:17:26
38.109881,114.47048,0,-35,39844.2621643519,2009-01-31,06:17:31
38.109899,114.470482,0,-35,39844.2622222222,2009-01-31,06:17:36
38.109936,114.470474,0,-34,39844.2622800926,2009-01-31,06:17:41
38.109984,114.470447,0,-34,39844.262337963,2009-01-31,06:17:46
38.110024,114.470428,0,-34,39844.2623958333,2009-01-31,06:17:51
38.110061,114.470378,0,-33,39844.2624537037,2009-01-31,06:17:56
38.110105,114.470376,0,-33,39844.2625115741,2009-01-31,06:18:01
38.110119,114.470403,0,-34,39844.2625694444,2009-01-31,06:18:06
38.110124,114.470461,0,-34,39844.2626273148,2009-01-31,06:18:11
38.110115,114.470521,0,-35,39844.2626736111,2009-01-31,06:18:15
38.110102,114.470559,0,-35,39844.2627314815,2009-01-31,06:18:20
38.110071,114.470603,0,-36,39844.2627893519,2009-01-31,06:18:25
38.110051,114.470641,0,-37,39844.2628472222,2009-01-31,06:18:30
38.110023,114.470673,0,-39,39844.2629050926,2009-01-31,06:18:35
38.110005,114.470705,0,-40,39844.262962963,2009-01-31,06:18:40
38.109986,114.470725,0,-42,39844.2630208333,2009-01-31,06:18:45
38.109977,114.470691,0,-42,39844.2630787037,2009-01-31,06:18:50
38.110007,114.470637,0,-43,39844.2631134259,2009-01-31,06:18:53
38.110021,114.4706,0,-38,39844.2631712963,2009-01-31,06:18:58
38.110009,114.470576,0,-37,39844.2632291667,2009-01-31,06:19:03
38.109971,114.47055,0,-31,39844.263287037,2009-01-31,06:19:08
38.109957,114.470538,0,-25,39844.2633449074,2009-01-31,06:19:13
38.109923,114.47056,0,-20,39844.2634027778,2009-01-31,06:19:18
38.109926,114.470564,0,-20,39844.2634606481,2009-01-31,06:19:23
38.109926,114.470564,0,-20,39844.2634953704,2009-01-31,06:19:26
38.109927,114.470558,0,-20,39844.2635185185,2009-01-31,06:19:28
38.109909,114.47053,0,-17,39844.2635763889,2009-01-31,06:19:33
38.109917,114.470518,0,-16,39844.2636342593,2009-01-31,06:19:38
38.109911,114.470521,0,-15,39844.2636921296,2009-01-31,06:19:43
38.109903,114.470523,0,-14,39844.26375,2009-01-31,06:19:48
38.109909,114.470519,0,-12,39844.2638078704,2009-01-31,06:19:53
38.109911,114.470517,0,-10,39844.2638657407,2009-01-31,06:19:58
38.109911,114.470517,0,-10,39844.263900463,2009-01-31,06:20:01
38.109909,114.47052,0,-9,39844.2639236111,2009-01-31,06:20:03
38.109906,114.470529,0,-8,39844.2639814815,2009-01-31,06:20:08
38.10989,114.470533,0,-7,39844.2640393519,2009-01-31,06:20:13
38.10989,114.470533,0,-7,39844.2640740741,2009-01-31,06:20:16
38.109888,114.470533,0,-7,39844.2640972222,2009-01-31,06:20:18
38.109877,114.47057,0,-6,39844.2641550926,2009-01-31,06:20:23
38.109874,114.470597,0,-4,39844.264212963,2009-01-31,06:20:28
38.109898,114.470591,0,-4,39844.2642708333,2009-01-31,06:20:33
38.109914,114.470609,0,-4,39844.2643287037,2009-01-31,06:20:38
38.109946,114.470633,0,-4,39844.2643865741,2009-01-31,06:20:43
38.109987,114.470668,0,-4,39844.2644444444,2009-01-31,06:20:48
38.11003,114.470714,0,-4,39844.2645023148,2009-01-31,06:20:53
38.110082,114.470751,0,-4,39844.2645486111,2009-01-31,06:20:57
38.110141,114.470784,0,-4,39844.2645833333,2009-01-31,06:21:00
38.110199,114.470813,0,-3,39844.2646064815,2009-01-31,06:21:02
38.110276,114.470836,0,-2,39844.2646296296,2009-01-31,06:21:04
38.11036,114.470862,0,0,39844.2646527778,2009-01-31,06:21:06
38.110409,114.470866,0,1,39844.2646643519,2009-01-31,06:21:07
38.110456,114.470867,0,3,39844.2646759259,2009-01-31,06:21:08
38.110503,114.470876,0,4,39844.2646875,2009-01-31,06:21:09
38.11055,114.4709,0,6,39844.2646990741,2009-01-31,06:21:10
38.110637,114.470984,0,8,39844.2647222222,2009-01-31,06:21:12
38.110681,114.471027,0,9,39844.2647337963,2009-01-31,06:21:13
38.109333,114.486045,0,-319,39844.2655439815,2009-01-31,06:22:23
38.109122,114.486322,0,-304,39844.2655555556,2009-01-31,06:22:24
38.108934,114.486598,0,-288,39844.2655671296,2009-01-31,06:22:25
38.10877,114.486866,0,-272,39844.2655787037,2009-01-31,06:22:26
38.108621,114.487134,0,-256,39844.2655902778,2009-01-31,06:22:27
38.1082,114.487413,0,-158,39844.2656018519,2009-01-31,06:22:28
38.107932,114.487679,0,-109,39844.2656134259,2009-01-31,06:22:29
38.107739,114.48794,0,-83,39844.265625,2009-01-31,06:22:30
38.107583,114.488203,0,-68,39844.2656365741,2009-01-31,06:22:31
38.107451,114.488462,0,-58,39844.2656481481,2009-01-31,06:22:32
38.107341,114.488715,0,-52,39844.2656597222,2009-01-31,06:22:33
38.107243,114.488971,0,-48,39844.2656712963,2009-01-31,06:22:34
38.107144,114.48923,0,-45,39844.2656828704,2009-01-31,06:22:35
38.107046,114.489482,0,-43,39844.2656944444,2009-01-31,06:22:36
38.10696,114.489731,0,-41,39844.2657060185,2009-01-31,06:22:37
38.10688,114.489976,0,-40,39844.2657175926,2009-01-31,06:22:38
38.106801,114.490219,0,-39,39844.2657291667,2009-01-31,06:22:39
38.106724,114.490463,0,-38,39844.2657407407,2009-01-31,06:22:40
38.106652,114.490699,0,-38,39844.2657523148,2009-01-31,06:22:41
38.10658,114.490935,0,-37,39844.2657638889,2009-01-31,06:22:42
38.106512,114.491171,0,-35,39844.265775463,2009-01-31,06:22:43
38.106452,114.491399,0,-34,39844.265787037,2009-01-31,06:22:44
38.106395,114.491628,0,-34,39844.2657986111,2009-01-31,06:22:45
38.106335,114.491861,0,-33,39844.2658101852,2009-01-31,06:22:46
38.106278,114.492093,0,-32,39844.2658217593,2009-01-31,06:22:47
38.106221,114.492327,0,-32,39844.2658333333,2009-01-31,06:22:48
38.106166,114.492556,0,-33,39844.2658449074,2009-01-31,06:22:49
38.106111,114.49278,0,-32,39844.2658564815,2009-01-31,06:22:50
38.106058,114.493002,0,-33,39844.2658680556,2009-01-31,06:22:51
38.106008,114.493218,0,-33,39844.2658796296,2009-01-31,06:22:52
38.105957,114.493433,0,-33,39844.2658912037,2009-01-31,06:22:53
38.105909,114.493644,0,-33,39844.2659027778,2009-01-31,06:22:54
38.105864,114.493851,0,-33,39844.2659143518,2009-01-31,06:22:55
38.10582,114.494058,0,-33,39844.2659259259,2009-01-31,06:22:56
38.105777,114.494261,0,-33,39844.2659375,2009-01-31,06:22:57
38.105734,114.494464,0,-33,39844.2659490741,2009-01-31,06:22:58
38.105695,114.494661,0,-34,39844.2659606481,2009-01-31,06:22:59
38.105656,114.494856,0,-34,39844.2659722222,2009-01-31,06:23:00
38.105622,114.495048,0,-34,39844.2659837963,2009-01-31,06:23:01
38.105587,114.495242,0,-34,39844.2659953704,2009-01-31,06:23:02
38.10555,114.495436,0,-34,39844.2660069444,2009-01-31,06:23:03
38.105511,114.495635,0,-34,39844.2660185185,2009-01-31,06:23:04
38.105471,114.495834,0,-34,39844.2660300926,2009-01-31,06:23:05
38.10543,114.496033,0,-34,39844.2660416667,2009-01-31,06:23:06
38.105387,114.49624,0,-34,39844.2660532407,2009-01-31,06:23:07
38.105344,114.496447,0,-34,39844.2660648148,2009-01-31,06:23:08
38.1053,114.496661,0,-34,39844.2660763889,2009-01-31,06:23:09
38.105257,114.496875,0,-33,39844.266087963,2009-01-31,06:23:10
38.105215,114.49709,0,-33,39844.266099537,2009-01-31,06:23:11
38.105173,114.497303,0,-32,39844.2661111111,2009-01-31,06:23:12
38.105136,114.497516,0,-31,39844.2661226852,2009-01-31,06:23:13
38.1051,114.497729,0,-30,39844.2661342593,2009-01-31,06:23:14
38.105066,114.497942,0,-29,39844.2661458333,2009-01-31,06:23:15
38.105037,114.498138,0,-28,39844.2661574074,2009-01-31,06:23:16
38.105002,114.498347,0,-27,39844.2661689815,2009-01-31,06:23:17
38.104965,114.498565,0,-26,39844.2661805556,2009-01-31,06:23:18
38.104929,114.498781,0,-25,39844.2661921296,2009-01-31,06:23:19
38.104893,114.499001,0,-25,39844.2662037037,2009-01-31,06:23:20
38.221948,114.645662,0,232,39844.2769907407,2009-01-31,06:38:52
38.222452,114.645911,0,208,39844.2770023148,2009-01-31,06:38:53
38.222918,114.646139,0,189,39844.2770138889,2009-01-31,06:38:54
38.223349,114.646346,0,174,39844.277025463,2009-01-31,06:38:55
38.223754,114.646534,0,161,39844.277037037,2009-01-31,06:38:56
38.224139,114.646709,0,149,39844.2770486111,2009-01-31,06:38:57
38.224518,114.646869,0,139,39844.2770601852,2009-01-31,06:38:58
38.224883,114.647021,0,129,39844.2770717593,2009-01-31,06:38:59
38.225608,114.647305,0,113,39844.2770949074,2009-01-31,06:39:01
38.226056,114.64747,0,106,39844.2771064815,2009-01-31,06:39:02
38.226349,114.647536,0,105,39844.2771180556,2009-01-31,06:39:03
38.226612,114.647583,0,106,39844.2771296296,2009-01-31,06:39:04
38.226871,114.647612,0,109,39844.2771412037,2009-01-31,06:39:05
38.227133,114.647643,0,111,39844.2771527778,2009-01-31,06:39:06
38.227393,114.647664,0,115,39844.2771643519,2009-01-31,06:39:07
38.227651,114.647688,0,118,39844.2771759259,2009-01-31,06:39:08
38.227925,114.647726,0,120,39844.2771875,2009-01-31,06:39:09
38.228185,114.647785,0,119,39844.2771990741,2009-01-31,06:39:10
38.228462,114.647853,0,117,39844.2772106482,2009-01-31,06:39:11
38.22873,114.647915,0,115,39844.2772222222,2009-01-31,06:39:12
38.228993,114.647974,0,114,39844.2772337963,2009-01-31,06:39:13
38.229258,114.648036,0,113,39844.2772453704,2009-01-31,06:39:14
38.229516,114.648099,0,112,39844.2772569444,2009-01-31,06:39:15
38.229773,114.648157,0,111,39844.2772685185,2009-01-31,06:39:16
38.230023,114.648218,0,111,39844.2772800926,2009-01-31,06:39:17
38.23027,114.648277,0,110,39844.2772916667,2009-01-31,06:39:18
38.23052,114.64834,0,110,39844.2773032407,2009-01-31,06:39:19
38.230766,114.648403,0,110,39844.2773148148,2009-01-31,06:39:20
38.231011,114.648465,0,109,39844.2773263889,2009-01-31,06:39:21
38.231253,114.648526,0,109,39844.277337963,2009-01-31,06:39:22
38.231491,114.648584,0,109,39844.277349537,2009-01-31,06:39:23
38.23173,114.648642,0,109,39844.2773611111,2009-01-31,06:39:24
38.231969,114.648698,0,109,39844.2773726852,2009-01-31,06:39:25
38.232207,114.648751,0,109,39844.2773842593,2009-01-31,06:39:26
38.232445,114.648806,0,110,39844.2773958333,2009-01-31,06:39:27
38.232681,114.648859,0,110,39844.2774074074,2009-01-31,06:39:28
38.23292,114.648916,0,110,39844.2774189815,2009-01-31,06:39:29
38.233157,114.648972,0,110,39844.2774305556,2009-01-31,06:39:30
38.233392,114.649027,0,110,39844.2774421296,2009-01-31,06:39:31
38.233627,114.649083,0,110,39844.2774537037,2009-01-31,06:39:32
38.233862,114.649138,0,110,39844.2774652778,2009-01-31,06:39:33
38.234095,114.649192,0,110,39844.2774768519,2009-01-31,06:39:34
38.234327,114.649246,0,110,39844.2774884259,2009-01-31,06:39:35
38.234561,114.649301,0,110,39844.2775,2009-01-31,06:39:36
38.234791,114.649357,0,109,39844.2775115741,2009-01-31,06:39:37
38.235021,114.649415,0,108,39844.2775231482,2009-01-31,06:39:38
38.235249,114.649472,0,107,39844.2775347222,2009-01-31,06:39:39
38.235477,114.649528,0,107,39844.2775462963,2009-01-31,06:39:40
38.235705,114.649581,0,106,39844.2775578704,2009-01-31,06:39:41
38.235931,114.649632,0,105,39844.2775694444,2009-01-31,06:39:42
38.236159,114.649683,0,104,39844.2775810185,2009-01-31,06:39:43
38.23639,114.649737,0,104,39844.2775925926,2009-01-31,06:39:44
38.23662,114.64979,0,103,39844.2776041667,2009-01-31,06:39:45
38.236849,114.649843,0,102,39844.2776157407,2009-01-31,06:39:46
38.237078,114.649899,0,101,39844.2776273148,2009-01-31,06:39:47
38.23732,114.64992,0,103,39844.2776388889,2009-01-31,06:39:48
38.237559,114.64994,0,104,39844.277650463,2009-01-31,06:39:49
38.237802,114.649977,0,105,39844.277662037,2009-01-31,06:39:50
38.23804,114.650019,0,107,39844.2776736111,2009-01-31,06:39:51
38.238275,114.650071,0,107,39844.2776851852,2009-01-31,06:39:52
38.238511,114.650126,0,107,39844.2776967593,2009-01-31,06:39:53
38.238746,114.650181,0,109,39844.2777083333,2009-01-31,06:39:54
38.238979,114.650241,0,110,39844.2777199074,2009-01-31,06:39:55
38.239214,114.6503,0,112,39844.2777314815,2009-01-31,06:39:56
38.239448,114.650355,0,114,39844.2777430556,2009-01-31,06:39:57
38.239682,114.650413,0,116,39844.2777546296,2009-01-31,06:39:58
38.239916,114.650472,0,117,39844.2777662037,2009-01-31,06:39:59
38.240151,114.650524,0,120,39844.2777777778,2009-01-31,06:40:00
38.240386,114.650577,0,122,39844.2777893519,2009-01-31,06:40:01
38.240622,114.650631,0,123,39844.2778009259,2009-01-31,06:40:02
38.240856,114.650685,0,124,39844.2778125,2009-01-31,06:40:03
38.241085,114.650741,0,125,39844.2778240741,2009-01-31,06:40:04
38.241314,114.650799,0,126,39844.2778356481,2009-01-31,06:40:05
38.241539,114.65086,0,127,39844.2778472222,2009-01-31,06:40:06
38.241759,114.650919,0,128,39844.2778587963,2009-01-31,06:40:07
38.241979,114.650978,0,129,39844.2778703704,2009-01-31,06:40:08
38.242193,114.651033,0,130,39844.2778819444,2009-01-31,06:40:09
38.242406,114.651084,0,130,39844.2778935185,2009-01-31,06:40:10
38.242619,114.651135,0,131,39844.2779050926,2009-01-31,06:40:11
38.242827,114.651185,0,132,39844.2779166667,2009-01-31,06:40:12
38.243035,114.651237,0,133,39844.2779282407,2009-01-31,06:40:13
38.243237,114.651286,0,133,39844.2779398148,2009-01-31,06:40:14
38.243438,114.651337,0,134,39844.2779513889,2009-01-31,06:40:15
38.243639,114.651389,0,134,39844.277962963,2009-01-31,06:40:16
38.243839,114.651442,0,134,39844.277974537,2009-01-31,06:40:17
38.24404,114.651494,0,135,39844.2779861111,2009-01-31,06:40:18
38.24424,114.651545,0,135,39844.2779976852,2009-01-31,06:40:19
38.244441,114.651595,0,136,39844.2780092593,2009-01-31,06:40:20
38.244642,114.651646,0,137,39844.2780208333,2009-01-31,06:40:21
38.244841,114.651696,0,138,39844.2780324074,2009-01-31,06:40:22
38.245038,114.651745,0,139,39844.2780439815,2009-01-31,06:40:23
38.245235,114.651795,0,140,39844.2780555556,2009-01-31,06:40:24
38.245434,114.651847,0,141,39844.2780671296,2009-01-31,06:40:25
38.245633,114.651897,0,141,39844.2780787037,2009-01-31,06:40:26
38.245833,114.651946,0,142,39844.2780902778,2009-01-31,06:40:27
38.246035,114.651996,0,143,39844.2781018519,2009-01-31,06:40:28
38.24624,114.652048,0,144,39844.2781134259,2009-01-31,06:40:29
38.246448,114.652101,0,145,39844.278125,2009-01-31,06:40:30
38.24666,114.652152,0,146,39844.2781365741,2009-01-31,06:40:31
38.246872,114.6522,0,147,39844.2781481481,2009-01-31,06:40:32
38.247086,114.652249,0,149,39844.2781597222,2009-01-31,06:40:33
38.247299,114.652296,0,149,39844.2781712963,2009-01-31,06:40:34
38.247509,114.652346,0,154,39844.2781828704,2009-01-31,06:40:35
38.247718,114.652399,0,160,39844.2781944444,2009-01-31,06:40:36
38.247925,114.652452,0,167,39844.2782060185,2009-01-31,06:40:37
38.248132,114.652506,0,175,39844.2782175926,2009-01-31,06:40:38
38.248341,114.65256,0,184,39844.2782291667,2009-01-31,06:40:39
38.248553,114.652614,0,191,39844.2782407407,2009-01-31,06:40:40
38.248771,114.652671,0,197,39844.2782523148,2009-01-31,06:40:41
38.248993,114.652725,0,200,39844.2782638889,2009-01-31,06:40:42
38.249218,114.652779,0,203,39844.278275463,2009-01-31,06:40:43
38.24944,114.652832,0,207,39844.278287037,2009-01-31,06:40:44
38.249659,114.652889,0,215,39844.2782986111,2009-01-31,06:40:45
38.249877,114.652944,0,223,39844.2783101852,2009-01-31,06:40:46
38.250096,114.653,0,231,39844.2783217593,2009-01-31,06:40:47
38.250315,114.653057,0,238,39844.2783333333,2009-01-31,06:40:48
38.250529,114.653115,0,246,39844.2783449074,2009-01-31,06:40:49
38.250743,114.653175,0,253,39844.2783564815,2009-01-31,06:40:50
38.250959,114.653237,0,260,39844.2783680556,2009-01-31,06:40:51
38.251174,114.653298,0,267,39844.2783796296,2009-01-31,06:40:52
38.251392,114.653357,0,273,39844.2783912037,2009-01-31,06:40:53
38.251614,114.653417,0,279,39844.2784027778,2009-01-31,06:40:54
38.25184,114.653473,0,285,39844.2784143519,2009-01-31,06:40:55
38.252067,114.653529,0,291,39844.2784259259,2009-01-31,06:40:56
38.2523,114.653589,0,296,39844.2784375,2009-01-31,06:40:57
38.252536,114.65365,0,301,39844.2784490741,2009-01-31,06:40:58
38.252773,114.653709,0,305,39844.2784606481,2009-01-31,06:40:59
38.253009,114.653769,0,310,39844.2784722222,2009-01-31,06:41:00
38.253244,114.653829,0,315,39844.2784837963,2009-01-31,06:41:01
38.253479,114.653891,0,320,39844.2784953704,2009-01-31,06:41:02
38.253711,114.653954,0,324,39844.2785069444,2009-01-31,06:41:03
38.253944,114.654016,0,329,39844.2785185185,2009-01-31,06:41:04
38.254177,114.654079,0,333,39844.2785300926,2009-01-31,06:41:05
38.254408,114.654142,0,337,39844.2785416667,2009-01-31,06:41:06
38.254642,114.654206,0,342,39844.2785532407,2009-01-31,06:41:07
38.254876,114.654269,0,346,39844.2785648148,2009-01-31,06:41:08
38.255112,114.654332,0,350,39844.2785763889,2009-01-31,06:41:09
38.255351,114.654393,0,354,39844.278587963,2009-01-31,06:41:10
38.25559,114.654454,0,358,39844.278599537,2009-01-31,06:41:11
38.255828,114.654515,0,362,39844.2786111111,2009-01-31,06:41:12
38.256066,114.654574,0,366,39844.2786226852,2009-01-31,06:41:13
38.256304,114.654634,0,370,39844.2786342593,2009-01-31,06:41:14
38.256544,114.654698,0,375,39844.2786458333,2009-01-31,06:41:15
38.256785,114.654762,0,379,39844.2786574074,2009-01-31,06:41:16
38.257028,114.65483,0,383,39844.2786689815,2009-01-31,06:41:17
38.257271,114.654897,0,386,39844.2786805556,2009-01-31,06:41:18
38.257514,114.654964,0,388,39844.2786921296,2009-01-31,06:41:19
38.257758,114.65503,0,390,39844.2787037037,2009-01-31,06:41:20
38.258003,114.655095,0,390,39844.2787152778,2009-01-31,06:41:21
38.258248,114.655162,0,390,39844.2787268519,2009-01-31,06:41:22
38.258495,114.655232,0,391,39844.2787384259,2009-01-31,06:41:23
38.258745,114.655303,0,393,39844.27875,2009-01-31,06:41:24
38.258996,114.655375,0,393,39844.2787615741,2009-01-31,06:41:25
38.259245,114.655444,0,392,39844.2787731481,2009-01-31,06:41:26
38.259496,114.655514,0,391,39844.2787847222,2009-01-31,06:41:27
38.259745,114.655577,0,390,39844.2787962963,2009-01-31,06:41:28
38.25999,114.655635,0,388,39844.2788078704,2009-01-31,06:41:29
38.260237,114.655694,0,386,39844.2788194444,2009-01-31,06:41:30
38.260477,114.655752,0,386,39844.2788310185,2009-01-31,06:41:31
38.260716,114.65581,0,385,39844.2788425926,2009-01-31,06:41:32
38.260954,114.655868,0,384,39844.2788541667,2009-01-31,06:41:33
38.261183,114.655921,0,384,39844.2788657407,2009-01-31,06:41:34
38.26141,114.655977,0,383,39844.2788773148,2009-01-31,06:41:35
38.261631,114.656031,0,383,39844.2788888889,2009-01-31,06:41:36
38.261851,114.656086,0,383,39844.278900463,2009-01-31,06:41:37
38.262071,114.656142,0,383,39844.278912037,2009-01-31,06:41:38
38.26229,114.656196,0,383,39844.2789236111,2009-01-31,06:41:39
38.262509,114.656252,0,384,39844.2789351852,2009-01-31,06:41:40
38.262725,114.656303,0,382,39844.2789467593,2009-01-31,06:41:41
38.262945,114.656356,0,381,39844.2789583333,2009-01-31,06:41:42
38.263167,114.65641,0,380,39844.2789699074,2009-01-31,06:41:43
38.263389,114.656465,0,377,39844.2789814815,2009-01-31,06:41:44
38.263614,114.656521,0,375,39844.2789930556,2009-01-31,06:41:45
38.263841,114.656578,0,373,39844.2790046296,2009-01-31,06:41:46
38.264069,114.656636,0,371,39844.2790162037,2009-01-31,06:41:47
38.264295,114.656693,0,369,39844.2790277778,2009-01-31,06:41:48
38.264522,114.656752,0,368,39844.2790393519,2009-01-31,06:41:49
38.264749,114.656811,0,368,39844.2790509259,2009-01-31,06:41:50
38.264978,114.656871,0,369,39844.2790625,2009-01-31,06:41:51
38.265207,114.656932,0,369,39844.2790740741,2009-01-31,06:41:52
38.265437,114.656995,0,370,39844.2790856481,2009-01-31,06:41:53
38.265667,114.657056,0,369,39844.2790972222,2009-01-31,06:41:54
38.265901,114.657116,0,368,39844.2791087963,2009-01-31,06:41:55
38.266136,114.657173,0,367,39844.2791203704,2009-01-31,06:41:56
38.266375,114.657229,0,366,39844.2791319444,2009-01-31,06:41:57
38.266617,114.657284,0,366,39844.2791435185,2009-01-31,06:41:58
38.266861,114.657337,0,366,39844.2791550926,2009-01-31,06:41:59
38.267107,114.657391,0,365,39844.2791666667,2009-01-31,06:42:00
38.267353,114.657445,0,365,39844.2791782407,2009-01-31,06:42:01
38.267604,114.657502,0,366,39844.2791898148,2009-01-31,06:42:02
38.267857,114.65756,0,368,39844.2792013889,2009-01-31,06:42:03
38.26811,114.657616,0,369,39844.279212963,2009-01-31,06:42:04
38.268361,114.657673,0,369,39844.279224537,2009-01-31,06:42:05
38.26861,114.657729,0,369,39844.2792361111,2009-01-31,06:42:06
38.268859,114.657787,0,369,39844.2792476852,2009-01-31,06:42:07
38.269108,114.657846,0,369,39844.2792592593,2009-01-31,06:42:08
38.269357,114.657906,0,368,39844.2792708333,2009-01-31,06:42:09
38.269602,114.657966,0,369,39844.2792824074,2009-01-31,06:42:10
38.269848,114.658026,0,369,39844.2792939815,2009-01-31,06:42:11
38.27009,114.658083,0,368,39844.2793055556,2009-01-31,06:42:12
38.270332,114.65814,0,367,39844.2793171296,2009-01-31,06:42:13
38.270573,114.658193,0,365,39844.2793287037,2009-01-31,06:42:14
38.270812,114.658246,0,364,39844.2793402778,2009-01-31,06:42:15
38.27105,114.6583,0,362,39844.2793518519,2009-01-31,06:42:16
38.271289,114.658354,0,360,39844.2793634259,2009-01-31,06:42:17
38.27153,114.658409,0,359,39844.279375,2009-01-31,06:42:18
38.27177,114.658459,0,358,39844.2793865741,2009-01-31,06:42:19
38.27201,114.658511,0,357,39844.2793981481,2009-01-31,06:42:20
38.272253,114.658566,0,356,39844.2794097222,2009-01-31,06:42:21
38.272493,114.658618,0,355,39844.2794212963,2009-01-31,06:42:22
38.272735,114.658672,0,354,39844.2794328704,2009-01-31,06:42:23
38.27298,114.658729,0,353,39844.2794444444,2009-01-31,06:42:24
38.273222,114.658786,0,352,39844.2794560185,2009-01-31,06:42:25
38.273466,114.658844,0,350,39844.2794675926,2009-01-31,06:42:26
38.273712,114.658907,0,350,39844.2794791667,2009-01-31,06:42:27
38.273957,114.658971,0,350,39844.2794907407,2009-01-31,06:42:28
38.274204,114.659039,0,349,39844.2795023148,2009-01-31,06:42:29
38.274452,114.659109,0,349,39844.2795138889,2009-01-31,06:42:30
38.274696,114.659178,0,349,39844.279525463,2009-01-31,06:42:31
38.274943,114.659252,0,349,39844.279537037,2009-01-31,06:42:32
38.275187,114.659326,0,349,39844.2795486111,2009-01-31,06:42:33
38.275432,114.659401,0,349,39844.2795601852,2009-01-31,06:42:34
38.275677,114.659477,0,350,39844.2795717593,2009-01-31,06:42:35
38.275923,114.659554,0,351,39844.2795833333,2009-01-31,06:42:36
38.276169,114.659633,0,353,39844.2795949074,2009-01-31,06:42:37
38.276416,114.659714,0,355,39844.2796064815,2009-01-31,06:42:38
38.276675,114.659806,0,348,39844.2796180556,2009-01-31,06:42:39
38.276934,114.659904,0,342,39844.2796296296,2009-01-31,06:42:40
38.277194,114.660004,0,335,39844.2796412037,2009-01-31,06:42:41
38.277448,114.660098,0,328,39844.2796527778,2009-01-31,06:42:42
38.277697,114.660191,0,323,39844.2796643519,2009-01-31,06:42:43
38.277938,114.66028,0,318,39844.2796759259,2009-01-31,06:42:44
38.278179,114.660377,0,313,39844.2796875,2009-01-31,06:42:45
38.278415,114.660488,0,310,39844.2796990741,2009-01-31,06:42:46
38.278634,114.660609,0,308,39844.2797106481,2009-01-31,06:42:47
38.278852,114.660732,0,306,39844.2797222222,2009-01-31,06:42:48
38.27907,114.660851,0,304,39844.2797337963,2009-01-31,06:42:49
38.279268,114.660993,0,304,39844.2797453704,2009-01-31,06:42:50
38.279402,114.66115,0,303,39844.2797569444,2009-01-31,06:42:51
38.27952,114.661306,0,303,39844.2797685185,2009-01-31,06:42:52
38.27964,114.661466,0,302,39844.2797800926,2009-01-31,06:42:53
38.279796,114.661595,0,301,39844.2797916667,2009-01-31,06:42:54
38.27994,114.661735,0,301,39844.2798032407,2009-01-31,06:42:55
38.280153,114.661836,0,300,39844.2798148148,2009-01-31,06:42:56
38.280298,114.661969,0,299,39844.2798263889,2009-01-31,06:42:57
38.280438,114.662093,0,300,39844.279837963,2009-01-31,06:42:58
38.280602,114.662213,0,300,39844.279849537,2009-01-31,06:42:59
38.280735,114.662351,0,300,39844.2798611111,2009-01-31,06:43:00
38.280844,114.66249,0,302,39844.2798726852,2009-01-31,06:43:01
38.281123,114.66256,0,302,39844.2798842593,2009-01-31,06:43:02
38.28109,114.662754,0,302,39844.2798958333,2009-01-31,06:43:03
38.281345,114.662848,0,303,39844.2799074074,2009-01-31,06:43:04
38.281485,114.662979,0,304,39844.2799189815,2009-01-31,06:43:05
38.281642,114.663088,0,306,39844.2799305556,2009-01-31,06:43:06
38.281745,114.663208,0,309,39844.2799421296,2009-01-31,06:43:07
38.281825,114.663347,0,313,39844.2799537037,2009-01-31,06:43:08
38.281981,114.663469,0,317,39844.2799652778,2009-01-31,06:43:09
38.282155,114.663595,0,322,39844.2799768519,2009-01-31,06:43:10
38.282341,114.663721,0,325,39844.2799884259,2009-01-31,06:43:11
38.282527,114.663844,0,329,39844.28,2009-01-31,06:43:12
38.282713,114.663962,0,333,39844.2800115741,2009-01-31,06:43:13
38.282893,114.664083,0,337,39844.2800231481,2009-01-31,06:43:14
38.283081,114.66421,0,341,39844.2800347222,2009-01-31,06:43:15
38.28327,114.664339,0,345,39844.2800462963,2009-01-31,06:43:16
38.283439,114.664462,0,349,39844.2800578704,2009-01-31,06:43:17
38.283614,114.664589,0,353,39844.2800694444,2009-01-31,06:43:18
38.283785,114.664717,0,356,39844.2800810185,2009-01-31,06:43:19
38.283933,114.66484,0,360,39844.2800925926,2009-01-31,06:43:20
38.284079,114.664964,0,364,39844.2801041667,2009-01-31,06:43:21
38.284184,114.665052,0,367,39844.2801157407,2009-01-31,06:43:22
38.284283,114.665131,0,371,39844.2801273148,2009-01-31,06:43:23
38.284388,114.665215,0,374,39844.2801388889,2009-01-31,06:43:24
38.284475,114.665291,0,378,39844.280150463,2009-01-31,06:43:25
38.284564,114.665366,0,381,39844.280162037,2009-01-31,06:43:26
38.284623,114.665423,0,384,39844.2801736111,2009-01-31,06:43:27
38.284674,114.665471,0,387,39844.2801851852,2009-01-31,06:43:28
38.284724,114.665518,0,392,39844.2801967593,2009-01-31,06:43:29
38.284796,114.665593,0,400,39844.2802199074,2009-01-31,06:43:31
38.28485,114.665643,0,403,39844.2802314815,2009-01-31,06:43:32
38.284898,114.665686,0,407,39844.2802430556,2009-01-31,06:43:33
38.284945,114.665732,0,411,39844.2802546296,2009-01-31,06:43:34
38.284993,114.665776,0,415,39844.2802662037,2009-01-31,06:43:35
38.28504,114.665821,0,419,39844.2802777778,2009-01-31,06:43:36
38.28508,114.665865,0,422,39844.2802893519,2009-01-31,06:43:37
38.285117,114.665905,0,426,39844.2803009259,2009-01-31,06:43:38
38.285152,114.66594,0,429,39844.2803125,2009-01-31,06:43:39
38.28522,114.665994,0,435,39844.2803356481,2009-01-31,06:43:41
38.285289,114.666071,0,441,39844.2803587963,2009-01-31,06:43:43
38.285348,114.666128,0,445,39844.2803703704,2009-01-31,06:43:44
38.285386,114.666177,0,447,39844.2803819444,2009-01-31,06:43:45
38.285435,114.666225,0,449,39844.2803935185,2009-01-31,06:43:46
38.285479,114.666278,0,452,39844.2804050926,2009-01-31,06:43:47
38.285553,114.666353,0,455,39844.2804166667,2009-01-31,06:43:48
38.285637,114.66643,0,458,39844.2804282407,2009-01-31,06:43:49
38.28575,114.666527,0,461,39844.2804398148,2009-01-31,06:43:50
38.285871,114.666632,0,464,39844.2804513889,2009-01-31,06:43:51
38.285991,114.666738,0,466,39844.280462963,2009-01-31,06:43:52
38.286126,114.666852,0,469,39844.280474537,2009-01-31,06:43:53
38.286279,114.666977,0,471,39844.2804861111,2009-01-31,06:43:54
38.286419,114.667095,0,474,39844.2804976852,2009-01-31,06:43:55
38.286573,114.667219,0,476,39844.2805092593,2009-01-31,06:43:56
38.286731,114.667346,0,478,39844.2805208333,2009-01-31,06:43:57
38.286909,114.667484,0,481,39844.2805324074,2009-01-31,06:43:58
38.287095,114.667626,0,483,39844.2805439815,2009-01-31,06:43:59
38.287286,114.667769,0,486,39844.2805555556,2009-01-31,06:44:00
38.287548,114.667953,0,482,39844.2805671296,2009-01-31,06:44:01
38.287801,114.668129,0,479,39844.2805787037,2009-01-31,06:44:02
38.288057,114.668301,0,475,39844.2805902778,2009-01-31,06:44:03
38.288312,114.668472,0,471,39844.2806018519,2009-01-31,06:44:04
38.288557,114.668635,0,467,39844.2806134259,2009-01-31,06:44:05
38.288812,114.668804,0,464,39844.280625,2009-01-31,06:44:06
38.289057,114.668969,0,461,39844.2806365741,2009-01-31,06:44:07
38.289282,114.669119,0,458,39844.2806481481,2009-01-31,06:44:08
38.289508,114.669268,0,455,39844.2806597222,2009-01-31,06:44:09
38.289739,114.66942,0,452,39844.2806712963,2009-01-31,06:44:10
38.289949,114.669563,0,450,39844.2806828704,2009-01-31,06:44:11
38.290156,114.669703,0,448,39844.2806944444,2009-01-31,06:44:12
38.290369,114.669844,0,446,39844.2807060185,2009-01-31,06:44:13
38.29058,114.669983,0,444,39844.2807175926,2009-01-31,06:44:14
38.290773,114.670112,0,442,39844.2807291667,2009-01-31,06:44:15
