# Supplementary material for: A location privacy protection method based on blockchain and threshold cryptography
Source: PLoS One. 2025 Jun 4;20(6):e0324551. doi: 10.1371/journal.pone.0324551 (PMC12136415; doi:10.1371/journal.pone.0324551)
Supplement: S1 File — (ZIP) [file pone.0324551.s001.zip › Data/002/Trajectory/20090131140451.plt]

Geolife trajectory
WGS 84
Altitude is in Feet
Reserved 3
0,2,255,My Track,0,0,2,8421376
0
39.926146,116.336248,0,492,39844.5867013889,2009-01-31,14:04:51
39.926302,116.336151,0,492,39844.586724537,2009-01-31,14:04:53
39.926225,116.3362,0,492,39844.5867361111,2009-01-31,14:04:54
39.926361,116.33629,0,336,39844.5867592593,2009-01-31,14:04:56
39.926368,116.336351,0,330,39844.5867824074,2009-01-31,14:04:58
39.926387,116.336425,0,321,39844.5868055556,2009-01-31,14:05:00
39.926393,116.336463,0,316,39844.5868634259,2009-01-31,14:05:05
39.926416,116.336475,0,315,39844.5869212963,2009-01-31,14:05:10
39.926441,116.3365,0,314,39844.5869791667,2009-01-31,14:05:15
39.926486,116.336531,0,312,39844.587025463,2009-01-31,14:05:19
39.926517,116.336486,0,313,39844.5870833333,2009-01-31,14:05:24
39.926576,116.336476,0,310,39844.5871296296,2009-01-31,14:05:28
39.926626,116.336474,0,309,39844.5871527778,2009-01-31,14:05:30
39.926664,116.336419,0,304,39844.5871990741,2009-01-31,14:05:34
39.926718,116.336399,0,303,39844.5872222222,2009-01-31,14:05:36
39.926762,116.33643,0,300,39844.5872569444,2009-01-31,14:05:39
39.926814,116.336485,0,296,39844.5872916667,2009-01-31,14:05:42
39.926859,116.336499,0,293,39844.5873148148,2009-01-31,14:05:44
39.926902,116.336482,0,288,39844.587337963,2009-01-31,14:05:46
39.926952,116.33647,0,282,39844.5873726852,2009-01-31,14:05:49
39.926991,116.336477,0,274,39844.5874074074,2009-01-31,14:05:52
39.927021,116.336507,0,263,39844.5874537037,2009-01-31,14:05:56
39.927016,116.336565,0,248,39844.5875115741,2009-01-31,14:06:01
39.926992,116.336609,0,241,39844.5875462963,2009-01-31,14:06:04
39.926962,116.336658,0,234,39844.5875810185,2009-01-31,14:06:07
39.926936,116.336721,0,226,39844.5876157407,2009-01-31,14:06:10
39.926915,116.336772,0,221,39844.5876388889,2009-01-31,14:06:12
39.926879,116.336817,0,215,39844.587662037,2009-01-31,14:06:14
39.926838,116.336825,0,208,39844.5876967593,2009-01-31,14:06:17
39.926857,116.336834,0,196,39844.5877546296,2009-01-31,14:06:22
39.926931,116.336787,0,193,39844.5878009259,2009-01-31,14:06:26
39.926988,116.336736,0,191,39844.5878240741,2009-01-31,14:06:28
39.92707,116.336691,0,190,39844.5878356481,2009-01-31,14:06:29
39.92712,116.336677,0,189,39844.5878472222,2009-01-31,14:06:30
39.927118,116.336739,0,184,39844.5878703704,2009-01-31,14:06:32
39.927174,116.33677,0,179,39844.5878935185,2009-01-31,14:06:34
39.927227,116.336872,0,170,39844.5879282407,2009-01-31,14:06:37
39.927212,116.336931,0,167,39844.5879398148,2009-01-31,14:06:38
39.92718,116.336972,0,165,39844.5879513889,2009-01-31,14:06:39
39.927152,116.337079,0,157,39844.587974537,2009-01-31,14:06:41
39.92708,116.337206,0,149,39844.5879861111,2009-01-31,14:06:42
39.927092,116.337263,0,150,39844.5880208333,2009-01-31,14:06:45
39.927132,116.337306,0,153,39844.5880787037,2009-01-31,14:06:50
39.92715,116.337366,0,149,39844.588125,2009-01-31,14:06:54
39.927191,116.337413,0,147,39844.5881712963,2009-01-31,14:06:58
39.927237,116.337422,0,148,39844.5882060185,2009-01-31,14:07:01
39.927292,116.337437,0,144,39844.5882523148,2009-01-31,14:07:05
39.927339,116.337428,0,140,39844.5883101852,2009-01-31,14:07:10
39.927395,116.337439,0,136,39844.5883680556,2009-01-31,14:07:15
39.927419,116.337523,0,140,39844.5884027778,2009-01-31,14:07:18
39.927461,116.337555,0,137,39844.5884490741,2009-01-31,14:07:22
39.92751,116.337537,0,131,39844.5884953704,2009-01-31,14:07:26
39.927568,116.337498,0,126,39844.5885300926,2009-01-31,14:07:29
39.92761,116.33746,0,121,39844.5885648148,2009-01-31,14:07:32
39.927646,116.337431,0,115,39844.588587963,2009-01-31,14:07:34
39.9277,116.337374,0,103,39844.5886226852,2009-01-31,14:07:37
39.927719,116.337325,0,91,39844.5886574074,2009-01-31,14:07:40
39.927746,116.337368,0,83,39844.5886921296,2009-01-31,14:07:43
39.927768,116.337491,0,84,39844.5887152778,2009-01-31,14:07:45
39.927805,116.337539,0,81,39844.5887615741,2009-01-31,14:07:49
39.927854,116.337537,0,75,39844.5887847222,2009-01-31,14:07:51
39.927911,116.337549,0,69,39844.5888310185,2009-01-31,14:07:55
39.927945,116.337521,0,60,39844.5888541667,2009-01-31,14:07:57
39.927981,116.337506,0,50,39844.5888773148,2009-01-31,14:07:59
39.928021,116.337464,0,49,39844.588912037,2009-01-31,14:08:02
39.928057,116.337425,0,34,39844.5889467593,2009-01-31,14:08:05
39.928094,116.337383,0,33,39844.5890046296,2009-01-31,14:08:10
39.928138,116.337364,0,26,39844.5890509259,2009-01-31,14:08:14
39.928177,116.337387,0,20,39844.5890740741,2009-01-31,14:08:16
39.928211,116.337358,0,6,39844.5891203704,2009-01-31,14:08:20
39.928267,116.337332,0,0,39844.5891782407,2009-01-31,14:08:25
39.92831,116.33733,0,-6,39844.589224537,2009-01-31,14:08:29
39.928363,116.337295,0,-12,39844.5892708333,2009-01-31,14:08:33
39.928423,116.337273,0,-17,39844.5893055556,2009-01-31,14:08:36
39.928473,116.337272,0,-22,39844.5893287037,2009-01-31,14:08:38
39.928516,116.337304,0,-35,39844.5893865741,2009-01-31,14:08:43
39.928534,116.337363,0,-32,39844.5894097222,2009-01-31,14:08:45
39.928575,116.337339,0,-34,39844.5894444444,2009-01-31,14:08:48
39.928624,116.33731,0,-37,39844.5894791667,2009-01-31,14:08:51
39.928672,116.337292,0,-45,39844.5895138889,2009-01-31,14:08:54
39.928713,116.337276,0,-50,39844.5895486111,2009-01-31,14:08:57
39.928758,116.337227,0,-53,39844.5896064815,2009-01-31,14:09:02
39.9288,116.337235,0,-64,39844.5896527778,2009-01-31,14:09:06
39.928833,116.337209,0,-76,39844.5896990741,2009-01-31,14:09:10
39.928843,116.337163,0,-86,39844.5897337963,2009-01-31,14:09:13
39.928888,116.337108,0,-92,39844.5897569444,2009-01-31,14:09:15
39.928936,116.33708,0,-97,39844.5897800926,2009-01-31,14:09:17
39.929016,116.337094,0,-100,39844.5898032407,2009-01-31,14:09:19
39.929048,116.337138,0,-106,39844.589849537,2009-01-31,14:09:23
39.929083,116.337156,0,-117,39844.5898958333,2009-01-31,14:09:27
39.929113,116.337107,0,-126,39844.5899305556,2009-01-31,14:09:30
39.929142,116.33705,0,-134,39844.5899652778,2009-01-31,14:09:33
39.929167,116.337008,0,-142,39844.59,2009-01-31,14:09:36
39.929193,116.336965,0,-150,39844.5900347222,2009-01-31,14:09:39
39.929208,116.3369,0,-157,39844.5900694444,2009-01-31,14:09:42
39.929227,116.336848,0,-164,39844.5901041667,2009-01-31,14:09:45
39.92925,116.336804,0,-173,39844.590150463,2009-01-31,14:09:49
39.92928,116.336757,0,-180,39844.5901851852,2009-01-31,14:09:52
39.929304,116.336696,0,-184,39844.5902083333,2009-01-31,14:09:54
39.92932,116.336608,0,-188,39844.5902314815,2009-01-31,14:09:56
39.929341,116.336515,0,-193,39844.5902546296,2009-01-31,14:09:58
39.929367,116.336432,0,-197,39844.5902777778,2009-01-31,14:10:00
39.929395,116.336348,0,-201,39844.5903009259,2009-01-31,14:10:02
39.929644,116.336044,0,-197,39844.5903240741,2009-01-31,14:10:04
39.929719,116.335923,0,-196,39844.5903356481,2009-01-31,14:10:05
39.929769,116.335819,0,-197,39844.5903472222,2009-01-31,14:10:06
39.9298,116.335717,0,-198,39844.5903587963,2009-01-31,14:10:07
39.929819,116.33563,0,-199,39844.5903703704,2009-01-31,14:10:08
39.929841,116.335543,0,-203,39844.5903935185,2009-01-31,14:10:10
39.929887,116.335567,0,-214,39844.5904513889,2009-01-31,14:10:15
39.929748,116.335876,0,-214,39844.5909953704,2009-01-31,14:11:02
39.929559,116.336371,0,-47,39844.5910069444,2009-01-31,14:11:03
39.929496,116.336529,0,3,39844.5910185185,2009-01-31,14:11:04
39.929494,116.336497,0,18,39844.5910532407,2009-01-31,14:11:07
39.929505,116.336426,0,17,39844.5910763889,2009-01-31,14:11:09
39.92951,116.33636,0,27,39844.591099537,2009-01-31,14:11:11
39.929507,116.336305,0,34,39844.5911226852,2009-01-31,14:11:13
39.929487,116.336292,0,49,39844.5911574074,2009-01-31,14:11:16
39.929487,116.336292,0,49,39844.5911689815,2009-01-31,14:11:17
39.929481,116.336291,0,68,39844.5911921296,2009-01-31,14:11:19
39.929491,116.336235,0,74,39844.5912268519,2009-01-31,14:11:22
39.929505,116.336179,0,71,39844.59125,2009-01-31,14:11:24
39.929513,116.33612,0,68,39844.5912847222,2009-01-31,14:11:27
39.929524,116.336042,0,61,39844.5913194444,2009-01-31,14:11:30
39.929545,116.335979,0,55,39844.5913425926,2009-01-31,14:11:32
39.929566,116.33591,0,52,39844.5913657407,2009-01-31,14:11:34
39.929583,116.335853,0,46,39844.5913888889,2009-01-31,14:11:36
39.929594,116.335808,0,33,39844.5914236111,2009-01-31,14:11:39
39.929622,116.335781,0,21,39844.5914814815,2009-01-31,14:11:44
39.929643,116.335786,0,8,39844.5915393519,2009-01-31,14:11:49
39.929672,116.335791,0,-3,39844.5915972222,2009-01-31,14:11:54
39.929703,116.335722,0,-6,39844.5916435185,2009-01-31,14:11:58
39.929699,116.335645,0,0,39844.5916898148,2009-01-31,14:12:02
39.929675,116.335701,0,3,39844.591724537,2009-01-31,14:12:05
39.929708,116.33563,0,5,39844.5917824074,2009-01-31,14:12:10
39.929718,116.33557,0,6,39844.5918171296,2009-01-31,14:12:13
39.929718,116.335548,0,8,39844.591875,2009-01-31,14:12:18
39.929735,116.335493,0,8,39844.5918981481,2009-01-31,14:12:20
39.92971,116.335541,0,12,39844.5919097222,2009-01-31,14:12:21
39.929686,116.335634,0,15,39844.5919328704,2009-01-31,14:12:23
39.929665,116.335735,0,17,39844.5919560185,2009-01-31,14:12:25
39.929651,116.335832,0,20,39844.5919791667,2009-01-31,14:12:27
39.929636,116.335931,0,25,39844.5920023148,2009-01-31,14:12:29
39.929623,116.336034,0,30,39844.592025463,2009-01-31,14:12:31
39.929604,116.33614,0,34,39844.5920486111,2009-01-31,14:12:33
39.929594,116.336202,0,34,39844.5920717593,2009-01-31,14:12:35
39.929592,116.33626,0,28,39844.5921296296,2009-01-31,14:12:40
39.929572,116.336326,0,29,39844.5921527778,2009-01-31,14:12:42
39.929591,116.336385,0,31,39844.5922106481,2009-01-31,14:12:47
39.929638,116.336412,0,35,39844.5922685185,2009-01-31,14:12:52
39.92965,116.336477,0,37,39844.5923148148,2009-01-31,14:12:56
39.929639,116.336525,0,28,39844.5923611111,2009-01-31,14:13:00
39.929635,116.336538,0,19,39844.5924189815,2009-01-31,14:13:05
39.929641,116.336507,0,11,39844.5924768519,2009-01-31,14:13:10
39.929644,116.336439,0,6,39844.5925231481,2009-01-31,14:13:14
39.929628,116.336501,0,6,39844.5925462963,2009-01-31,14:13:16
39.929611,116.336567,0,6,39844.5925810185,2009-01-31,14:13:19
39.929572,116.336618,0,7,39844.5926157407,2009-01-31,14:13:22
39.92953,116.336638,0,9,39844.592650463,2009-01-31,14:13:25
39.929503,116.336667,0,14,39844.5927083333,2009-01-31,14:13:30
39.929479,116.336631,0,24,39844.5927662037,2009-01-31,14:13:35
39.929481,116.336568,0,27,39844.5927893519,2009-01-31,14:13:37
39.929487,116.336504,0,30,39844.5928125,2009-01-31,14:13:39
39.929477,116.336441,0,34,39844.5928472222,2009-01-31,14:13:42
39.929435,116.336444,0,42,39844.5929050926,2009-01-31,14:13:47
39.929435,116.336444,0,42,39844.5929398148,2009-01-31,14:13:50
39.929443,116.336447,0,48,39844.592962963,2009-01-31,14:13:52
39.929455,116.336512,0,49,39844.5929861111,2009-01-31,14:13:54
39.929461,116.336581,0,51,39844.5930208333,2009-01-31,14:13:57
39.929444,116.336637,0,53,39844.5930439815,2009-01-31,14:13:59
39.92942,116.336688,0,56,39844.5930671296,2009-01-31,14:14:01
39.929395,116.33675,0,59,39844.5931018519,2009-01-31,14:14:04
39.929356,116.336767,0,70,39844.5931597222,2009-01-31,14:14:09
39.929353,116.336799,0,78,39844.5932175926,2009-01-31,14:14:14
39.929352,116.336855,0,85,39844.593275463,2009-01-31,14:14:19
39.929352,116.336855,0,85,39844.5933101852,2009-01-31,14:14:22
39.929358,116.336855,0,88,39844.5933333333,2009-01-31,14:14:24
39.929352,116.336918,0,90,39844.5933680556,2009-01-31,14:14:27
39.929346,116.33698,0,95,39844.5934259259,2009-01-31,14:14:32
39.929323,116.337043,0,98,39844.5934606481,2009-01-31,14:14:35
39.929289,116.337109,0,102,39844.5934953704,2009-01-31,14:14:38
39.929291,116.337131,0,109,39844.5935532407,2009-01-31,14:14:43
39.929272,116.337181,0,115,39844.593599537,2009-01-31,14:14:47
39.929242,116.337248,0,120,39844.5936458333,2009-01-31,14:14:51
39.929222,116.337317,0,123,39844.5936805556,2009-01-31,14:14:54
39.929206,116.337377,0,127,39844.5937152778,2009-01-31,14:14:57
39.929197,116.337436,0,129,39844.5937384259,2009-01-31,14:14:59
39.92921,116.337495,0,130,39844.5937731481,2009-01-31,14:15:02
39.929236,116.337517,0,141,39844.5938310185,2009-01-31,14:15:07
39.929239,116.337464,0,154,39844.5938773148,2009-01-31,14:15:11
39.929195,116.33743,0,168,39844.593912037,2009-01-31,14:15:14
39.929149,116.337405,0,180,39844.5939467593,2009-01-31,14:15:17
39.929117,116.337376,0,189,39844.5939699074,2009-01-31,14:15:19
39.929101,116.337317,0,199,39844.5940046296,2009-01-31,14:15:22
39.929091,116.33727,0,212,39844.5940509259,2009-01-31,14:15:26
39.929065,116.337276,0,226,39844.5940972222,2009-01-31,14:15:30
39.929039,116.337329,0,237,39844.5941435185,2009-01-31,14:15:34
39.929002,116.337389,0,250,39844.5941782407,2009-01-31,14:15:37
39.928996,116.337378,0,267,39844.594224537,2009-01-31,14:15:41
39.928977,116.337366,0,284,39844.5942708333,2009-01-31,14:15:45
39.928951,116.337363,0,304,39844.5943171296,2009-01-31,14:15:49
39.928943,116.337401,0,320,39844.5943518518,2009-01-31,14:15:52
39.928954,116.337456,0,341,39844.5943865741,2009-01-31,14:15:55
39.928947,116.337546,0,355,39844.5944097222,2009-01-31,14:15:57
39.92893,116.337632,0,372,39844.5944328704,2009-01-31,14:15:59
39.928917,116.337682,0,380,39844.5944444444,2009-01-31,14:16:00
39.928897,116.337742,0,390,39844.5944560185,2009-01-31,14:16:01
39.928875,116.337792,0,400,39844.5944675926,2009-01-31,14:16:02
39.928852,116.337871,0,415,39844.5944907407,2009-01-31,14:16:04
39.928834,116.337972,0,430,39844.5945138889,2009-01-31,14:16:06
39.928822,116.338027,0,437,39844.594525463,2009-01-31,14:16:07
39.928808,116.338084,0,443,39844.594537037,2009-01-31,14:16:08
39.928799,116.338141,0,450,39844.5945486111,2009-01-31,14:16:09
39.928792,116.338195,0,457,39844.5945601852,2009-01-31,14:16:10
39.928781,116.338252,0,465,39844.5945717593,2009-01-31,14:16:11
39.928766,116.338316,0,473,39844.5945949074,2009-01-31,14:16:13
39.928752,116.338361,0,484,39844.5946527778,2009-01-31,14:16:18
39.928766,116.338325,0,498,39844.5946990741,2009-01-31,14:16:22
39.928773,116.338277,0,513,39844.5947453704,2009-01-31,14:16:26
39.928777,116.338202,0,518,39844.5947800926,2009-01-31,14:16:29
39.928784,116.338149,0,521,39844.594837963,2009-01-31,14:16:34
39.928769,116.338107,0,533,39844.5948842593,2009-01-31,14:16:38
39.928783,116.338052,0,543,39844.5949421296,2009-01-31,14:16:43
39.92876,116.338122,0,552,39844.595,2009-01-31,14:16:48
39.928747,116.338181,0,556,39844.5950231481,2009-01-31,14:16:50
39.928726,116.338247,0,559,39844.5950462963,2009-01-31,14:16:52
39.9287,116.33829,0,569,39844.5951041667,2009-01-31,14:16:57
39.928681,116.338345,0,576,39844.5951388889,2009-01-31,14:17:00
39.92866,116.3384,0,578,39844.5951736111,2009-01-31,14:17:03
39.928627,116.338465,0,583,39844.5952083333,2009-01-31,14:17:06
39.928597,116.33851,0,586,39844.5952430556,2009-01-31,14:17:09
39.928576,116.338566,0,588,39844.5952662037,2009-01-31,14:17:11
39.928593,116.338589,0,588,39844.5953240741,2009-01-31,14:17:16
39.928577,116.338646,0,588,39844.5953819444,2009-01-31,14:17:21
39.92859,116.338706,0,590,39844.5954398148,2009-01-31,14:17:26
39.928575,116.338762,0,598,39844.595474537,2009-01-31,14:17:29
39.928565,116.338803,0,613,39844.5955324074,2009-01-31,14:17:34
39.928584,116.338775,0,625,39844.5955902778,2009-01-31,14:17:39
39.928595,116.338747,0,630,39844.5956481481,2009-01-31,14:17:44
39.928569,116.338769,0,637,39844.5957060185,2009-01-31,14:17:49
39.92859,116.338755,0,642,39844.5957638889,2009-01-31,14:17:54
39.928568,116.33878,0,655,39844.5958217593,2009-01-31,14:17:59
39.928567,116.338789,0,654,39844.5958796296,2009-01-31,14:18:04
39.928559,116.338851,0,654,39844.5959259259,2009-01-31,14:18:08
39.92858,116.338824,0,641,39844.5959837963,2009-01-31,14:18:13
39.928594,116.338772,0,625,39844.5959953704,2009-01-31,14:18:14
39.928571,116.33882,0,629,39844.5960416667,2009-01-31,14:18:18
39.92855,116.338882,0,631,39844.5960763889,2009-01-31,14:18:21
39.928515,116.338948,0,631,39844.5961111111,2009-01-31,14:18:24
39.9285,116.339038,0,630,39844.5961458333,2009-01-31,14:18:27
39.92852,116.339056,0,602,39844.5961805556,2009-01-31,14:18:30
39.928533,116.339118,0,578,39844.5962037037,2009-01-31,14:18:32
39.928556,116.339141,0,556,39844.5962268518,2009-01-31,14:18:34
39.928576,116.339137,0,535,39844.59625,2009-01-31,14:18:36
39.928597,116.339103,0,515,39844.5962731481,2009-01-31,14:18:38
39.92862,116.33906,0,496,39844.5962962963,2009-01-31,14:18:40
39.928644,116.339016,0,479,39844.5963194444,2009-01-31,14:18:42
39.928663,116.338976,0,468,39844.5963425926,2009-01-31,14:18:44
39.928684,116.338939,0,452,39844.5963773148,2009-01-31,14:18:47
39.928707,116.338891,0,435,39844.596400463,2009-01-31,14:18:49
39.928727,116.338853,0,420,39844.5964236111,2009-01-31,14:18:51
39.928744,116.338835,0,405,39844.5964467593,2009-01-31,14:18:53
39.928771,116.338806,0,385,39844.5964814815,2009-01-31,14:18:56
39.928791,116.338766,0,372,39844.5965046296,2009-01-31,14:18:58
39.928825,116.338679,0,360,39844.5965277778,2009-01-31,14:19:00
39.928853,116.338591,0,348,39844.5965509259,2009-01-31,14:19:02
39.928859,116.338578,0,348,39844.5966087963,2009-01-31,14:19:07
39.928899,116.338532,0,348,39844.5966666667,2009-01-31,14:19:12
39.928918,116.338503,0,352,39844.596724537,2009-01-31,14:19:17
39.928752,116.338251,0,375,39844.5984490741,2009-01-31,14:21:46
39.928734,116.338192,0,370,39844.5984722222,2009-01-31,14:21:48
39.92872,116.33812,0,355,39844.5984953704,2009-01-31,14:21:50
39.928691,116.338061,0,346,39844.5985300926,2009-01-31,14:21:53
39.928649,116.338058,0,334,39844.5985763889,2009-01-31,14:21:57
39.928652,116.338,0,323,39844.598587963,2009-01-31,14:21:58
39.928627,116.337952,0,311,39844.5986226852,2009-01-31,14:22:01
39.92862,116.337903,0,300,39844.5986458333,2009-01-31,14:22:03
39.928623,116.337883,0,282,39844.5986921296,2009-01-31,14:22:07
39.928568,116.337907,0,277,39844.5987384259,2009-01-31,14:22:11
39.928519,116.337883,0,278,39844.5987847222,2009-01-31,14:22:15
39.928488,116.337827,0,278,39844.5988194444,2009-01-31,14:22:18
39.928478,116.337747,0,273,39844.5988541667,2009-01-31,14:22:21
39.928441,116.337723,0,261,39844.598912037,2009-01-31,14:22:26
39.928392,116.337737,0,256,39844.5989699074,2009-01-31,14:22:31
39.928348,116.337744,0,254,39844.5990046296,2009-01-31,14:22:34
39.928294,116.337784,0,251,39844.5990277778,2009-01-31,14:22:36
39.928247,116.337759,0,242,39844.5990740741,2009-01-31,14:22:40
39.928204,116.337764,0,237,39844.5991087963,2009-01-31,14:22:43
39.928166,116.337755,0,225,39844.5991550926,2009-01-31,14:22:47
39.928109,116.337762,0,220,39844.599212963,2009-01-31,14:22:52
39.928072,116.337709,0,217,39844.5992476852,2009-01-31,14:22:55
39.928025,116.33772,0,215,39844.5992824074,2009-01-31,14:22:58
39.927974,116.337718,0,213,39844.5993171296,2009-01-31,14:23:01
39.927926,116.337714,0,210,39844.5993518519,2009-01-31,14:23:04
39.927865,116.337719,0,208,39844.5993981481,2009-01-31,14:23:08
39.927822,116.337685,0,207,39844.5994328704,2009-01-31,14:23:11
39.92777,116.337687,0,202,39844.5994907407,2009-01-31,14:23:16
39.927723,116.337664,0,198,39844.5995486111,2009-01-31,14:23:21
39.9277,116.337642,0,190,39844.5996064815,2009-01-31,14:23:26
39.92766,116.337612,0,186,39844.5996643519,2009-01-31,14:23:31
39.92762,116.337627,0,186,39844.5997222222,2009-01-31,14:23:36
39.927573,116.337619,0,182,39844.5997685185,2009-01-31,14:23:40
39.927544,116.33757,0,179,39844.5998148148,2009-01-31,14:23:44
39.927499,116.337548,0,175,39844.5998726852,2009-01-31,14:23:49
39.927454,116.337553,0,168,39844.5999305556,2009-01-31,14:23:54
39.927406,116.337544,0,166,39844.5999768519,2009-01-31,14:23:58
39.927327,116.337609,0,163,39844.6000231481,2009-01-31,14:24:02
39.92728,116.337635,0,162,39844.6000578704,2009-01-31,14:24:05
39.927223,116.33763,0,160,39844.6001041667,2009-01-31,14:24:09
39.927175,116.337635,0,158,39844.600150463,2009-01-31,14:24:13
39.927139,116.337675,0,156,39844.6001967593,2009-01-31,14:24:17
39.92709,116.337647,0,152,39844.6002546296,2009-01-31,14:24:22
39.927034,116.337633,0,148,39844.6003009259,2009-01-31,14:24:26
39.926981,116.337636,0,146,39844.6003356481,2009-01-31,14:24:29
39.926942,116.33759,0,140,39844.6003819444,2009-01-31,14:24:33
39.926904,116.337543,0,137,39844.6004282407,2009-01-31,14:24:37
39.926866,116.337499,0,131,39844.6004861111,2009-01-31,14:24:42
39.926835,116.337496,0,128,39844.6005439815,2009-01-31,14:24:47
39.926803,116.337436,0,127,39844.6005902778,2009-01-31,14:24:51
39.926764,116.3374,0,124,39844.600625,2009-01-31,14:24:54
39.926738,116.337346,0,119,39844.6006712963,2009-01-31,14:24:58
39.926728,116.337284,0,113,39844.6007175926,2009-01-31,14:25:02
39.926723,116.337221,0,106,39844.600775463,2009-01-31,14:25:07
39.926709,116.337183,0,97,39844.6008333333,2009-01-31,14:25:12
39.926724,116.337107,0,90,39844.6008796296,2009-01-31,14:25:16
39.926737,116.337053,0,86,39844.6009143519,2009-01-31,14:25:19
39.926728,116.336991,0,82,39844.6009606481,2009-01-31,14:25:23
39.926699,116.336929,0,76,39844.6010069444,2009-01-31,14:25:27
39.926704,116.336872,0,69,39844.6010532407,2009-01-31,14:25:31
39.926679,116.33682,0,60,39844.6011111111,2009-01-31,14:25:36
39.926676,116.33676,0,51,39844.6011574074,2009-01-31,14:25:40
39.926657,116.336707,0,44,39844.6011921296,2009-01-31,14:25:43
39.926656,116.336641,0,34,39844.6012384259,2009-01-31,14:25:47
39.926646,116.336592,0,25,39844.6012731481,2009-01-31,14:25:50
39.926665,116.33653,0,19,39844.6013078704,2009-01-31,14:25:53
39.926642,116.336488,0,11,39844.6013541667,2009-01-31,14:25:57
39.926615,116.33646,0,0,39844.601412037,2009-01-31,14:26:02
39.926581,116.336409,0,-8,39844.6014583333,2009-01-31,14:26:06
39.926545,116.336386,0,-19,39844.6015046296,2009-01-31,14:26:10
39.926547,116.336437,0,-30,39844.6015509259,2009-01-31,14:26:14
39.926498,116.336496,0,-35,39844.6016087963,2009-01-31,14:26:19
39.92649,116.336508,0,-45,39844.6016666667,2009-01-31,14:26:24
39.926484,116.336606,0,-56,39844.601724537,2009-01-31,14:26:29
39.926473,116.336673,0,-61,39844.6017476852,2009-01-31,14:26:31
39.926393,116.33667,0,-65,39844.6017824074,2009-01-31,14:26:34
39.926351,116.336705,0,-67,39844.6018055556,2009-01-31,14:26:36
39.926296,116.336759,0,-69,39844.6018287037,2009-01-31,14:26:38
39.926255,116.336785,0,-67,39844.6018402778,2009-01-31,14:26:39
39.926222,116.336856,0,-70,39844.6018634259,2009-01-31,14:26:41
39.926192,116.336928,0,-72,39844.6018865741,2009-01-31,14:26:43
39.926184,116.336986,0,-77,39844.6019212963,2009-01-31,14:26:46
39.926199,116.337038,0,-86,39844.6019791667,2009-01-31,14:26:51
39.926199,116.337038,0,-86,39844.6020138889,2009-01-31,14:26:54
39.926193,116.337032,0,-93,39844.602037037,2009-01-31,14:26:56
39.926164,116.337097,0,-94,39844.6020717593,2009-01-31,14:26:59
39.926129,116.337142,0,-95,39844.6020949074,2009-01-31,14:27:01
39.926092,116.337185,0,-97,39844.6021180556,2009-01-31,14:27:03
39.926054,116.33724,0,-99,39844.6021412037,2009-01-31,14:27:05
39.926023,116.33729,0,-101,39844.6021643518,2009-01-31,14:27:07
39.92599,116.337341,0,-103,39844.6021875,2009-01-31,14:27:09
