# Supplementary material for: A location privacy protection method based on blockchain and threshold cryptography
Source: PLoS One. 2025 Jun 4;20(6):e0324551. doi: 10.1371/journal.pone.0324551 (PMC12136415; doi:10.1371/journal.pone.0324551)
Supplement: S1 File — (ZIP) [file pone.0324551.s001.zip › Data/002/Trajectory/20090201105057.plt]

Geolife trajectory
WGS 84
Altitude is in Feet
Reserved 3
0,2,255,My Track,0,0,2,8421376
0
39.899037,116.383373,0,492,39845.4520486111,2009-02-01,10:50:57
39.899104,116.383645,0,492,39845.4520717593,2009-02-01,10:50:59
39.899172,116.383715,0,492,39845.4520833333,2009-02-01,10:51:00
39.899239,116.383762,0,492,39845.4520949074,2009-02-01,10:51:01
39.89913,116.383614,0,491,39845.4521180556,2009-02-01,10:51:03
39.899094,116.383549,0,491,39845.4521412037,2009-02-01,10:51:05
39.899038,116.383495,0,491,39845.4521527778,2009-02-01,10:51:06
39.899032,116.383506,0,491,39845.4522106481,2009-02-01,10:51:11
39.899036,116.383568,0,491,39845.4522453704,2009-02-01,10:51:14
39.899007,116.383629,0,490,39845.4523032407,2009-02-01,10:51:19
39.898979,116.383683,0,489,39845.452349537,2009-02-01,10:51:23
39.898954,116.383724,0,490,39845.4524074074,2009-02-01,10:51:28
39.898157,116.384138,0,489,39845.4532986111,2009-02-01,10:52:45
39.898104,116.384065,0,489,39845.4533101852,2009-02-01,10:52:46
39.898091,116.384078,0,489,39845.4533680556,2009-02-01,10:52:51
39.898066,116.384115,0,488,39845.4534259259,2009-02-01,10:52:56
39.898092,116.384178,0,488,39845.4534606481,2009-02-01,10:52:59
39.898046,116.384118,0,487,39845.4535069444,2009-02-01,10:53:03
39.898026,116.384086,0,486,39845.4535648148,2009-02-01,10:53:08
39.898011,116.384066,0,484,39845.4536226852,2009-02-01,10:53:13
39.897966,116.384018,0,483,39845.4536689815,2009-02-01,10:53:17
39.897793,116.383739,0,482,39845.4538078704,2009-02-01,10:53:29
39.897821,116.383818,0,482,39845.4538194444,2009-02-01,10:53:30
39.897837,116.383895,0,482,39845.4538310185,2009-02-01,10:53:31
39.897903,116.384047,0,482,39845.4538425926,2009-02-01,10:53:32
39.897931,116.384141,0,482,39845.4538541667,2009-02-01,10:53:33
39.897948,116.384226,0,482,39845.4538657407,2009-02-01,10:53:34
39.897966,116.38429,0,482,39845.4538773148,2009-02-01,10:53:35
39.89799,116.384367,0,482,39845.4538888889,2009-02-01,10:53:36
39.898023,116.384459,0,482,39845.453900463,2009-02-01,10:53:37
39.898044,116.384519,0,482,39845.453912037,2009-02-01,10:53:38
39.898069,116.384584,0,482,39845.4539236111,2009-02-01,10:53:39
39.89799,116.384555,0,481,39845.4539699074,2009-02-01,10:53:43
39.897974,116.384543,0,481,39845.4540277778,2009-02-01,10:53:48
39.897974,116.384543,0,481,39845.4540625,2009-02-01,10:53:51
39.89797,116.384535,0,480,39845.4540856481,2009-02-01,10:53:53
39.897919,116.384475,0,479,39845.4541087963,2009-02-01,10:53:55
39.897876,116.384437,0,479,39845.4541203704,2009-02-01,10:53:56
39.897813,116.384387,0,478,39845.4541435185,2009-02-01,10:53:58
39.897774,116.384354,0,478,39845.4541550926,2009-02-01,10:53:59
39.897784,116.384436,0,477,39845.454212963,2009-02-01,10:54:04
39.897814,116.384503,0,476,39845.454224537,2009-02-01,10:54:05
39.897844,116.38455,0,476,39845.4542361111,2009-02-01,10:54:06
39.897821,116.384563,0,474,39845.4542939815,2009-02-01,10:54:11
39.897625,116.384416,0,472,39845.4543518518,2009-02-01,10:54:16
39.897553,116.384354,0,472,39845.4543634259,2009-02-01,10:54:17
39.89763,116.384445,0,472,39845.454375,2009-02-01,10:54:18
39.897506,116.384328,0,471,39845.4543865741,2009-02-01,10:54:19
39.897512,116.384362,0,469,39845.4544444444,2009-02-01,10:54:24
39.897545,116.38441,0,468,39845.4544791667,2009-02-01,10:54:27
39.897617,116.384492,0,467,39845.4545023148,2009-02-01,10:54:29
39.897675,116.384551,0,466,39845.454525463,2009-02-01,10:54:31
39.897626,116.384522,0,466,39845.454537037,2009-02-01,10:54:32
39.897675,116.38459,0,465,39845.4545601852,2009-02-01,10:54:34
39.897711,116.384634,0,465,39845.4545717593,2009-02-01,10:54:35
39.897754,116.384699,0,463,39845.4546064815,2009-02-01,10:54:38
39.897805,116.384722,0,463,39845.4546180556,2009-02-01,10:54:39
39.897933,116.384769,0,462,39845.4546296296,2009-02-01,10:54:40
39.898016,116.384805,0,462,39845.4546412037,2009-02-01,10:54:41
39.898085,116.384838,0,461,39845.4546759259,2009-02-01,10:54:44
39.898134,116.384874,0,459,39845.4546990741,2009-02-01,10:54:46
39.898172,116.384911,0,459,39845.4547106481,2009-02-01,10:54:47
39.898218,116.384948,0,458,39845.4547222222,2009-02-01,10:54:48
39.898267,116.384985,0,457,39845.4547453704,2009-02-01,10:54:50
39.898366,116.385025,0,457,39845.4547569444,2009-02-01,10:54:51
39.898414,116.385066,0,456,39845.4547800926,2009-02-01,10:54:53
39.898451,116.385117,0,453,39845.4548263889,2009-02-01,10:54:57
39.898495,116.385155,0,452,39845.454849537,2009-02-01,10:54:59
39.898552,116.385174,0,449,39845.4549074074,2009-02-01,10:55:04
39.898609,116.385209,0,449,39845.4549189815,2009-02-01,10:55:05
39.898708,116.385285,0,447,39845.4549421296,2009-02-01,10:55:07
39.898755,116.385294,0,446,39845.4549768518,2009-02-01,10:55:10
39.898831,116.385335,0,444,39845.455,2009-02-01,10:55:12
39.897551,116.384373,0,347,39845.4555324074,2009-02-01,10:55:58
39.89751,116.384361,0,350,39845.4555902778,2009-02-01,10:56:03
39.897492,116.384339,0,341,39845.4556481481,2009-02-01,10:56:08
39.897489,116.384309,0,341,39845.4557060185,2009-02-01,10:56:13
39.897446,116.384299,0,342,39845.4557638889,2009-02-01,10:56:18
39.897395,116.38431,0,342,39845.4558217593,2009-02-01,10:56:23
39.897717,116.384162,0,189,39845.4558680556,2009-02-01,10:56:27
39.897666,116.384182,0,187,39845.4559027778,2009-02-01,10:56:30
39.897614,116.384202,0,186,39845.4559259259,2009-02-01,10:56:32
39.897563,116.384185,0,184,39845.4559722222,2009-02-01,10:56:36
39.897561,116.384172,0,177,39845.4560300926,2009-02-01,10:56:41
39.897545,116.384115,0,175,39845.4560648148,2009-02-01,10:56:44
39.897565,116.384058,0,168,39845.456087963,2009-02-01,10:56:46
39.897569,116.383981,0,161,39845.4561226852,2009-02-01,10:56:49
39.897578,116.383913,0,157,39845.4561689815,2009-02-01,10:56:53
39.897604,116.383863,0,153,39845.4562037037,2009-02-01,10:56:56
39.897619,116.383803,0,148,39845.45625,2009-02-01,10:57:00
39.897608,116.383742,0,146,39845.4563078704,2009-02-01,10:57:05
39.897595,116.383674,0,143,39845.4563425926,2009-02-01,10:57:08
39.897576,116.383579,0,143,39845.4563773148,2009-02-01,10:57:11
39.897569,116.383492,0,140,39845.4564236111,2009-02-01,10:57:15
39.897553,116.383433,0,138,39845.4564699074,2009-02-01,10:57:19
39.897538,116.383364,0,135,39845.4565277778,2009-02-01,10:57:24
39.897533,116.383304,0,135,39845.4565625,2009-02-01,10:57:27
39.897536,116.38323,0,132,39845.4566203704,2009-02-01,10:57:32
39.897553,116.383167,0,129,39845.4566666667,2009-02-01,10:57:36
39.897554,116.383093,0,127,39845.4567013889,2009-02-01,10:57:39
39.897541,116.38301,0,125,39845.4567361111,2009-02-01,10:57:42
39.897533,116.382947,0,124,39845.4567592593,2009-02-01,10:57:44
39.897508,116.382886,0,121,39845.4567939815,2009-02-01,10:57:47
39.897504,116.382828,0,118,39845.4568402778,2009-02-01,10:57:51
39.897526,116.382801,0,114,39845.4568981482,2009-02-01,10:57:56
39.897547,116.382735,0,112,39845.4569560185,2009-02-01,10:58:01
39.897556,116.382698,0,110,39845.4570138889,2009-02-01,10:58:06
39.897575,116.382643,0,110,39845.4570717593,2009-02-01,10:58:11
39.897597,116.382584,0,109,39845.4571296296,2009-02-01,10:58:16
39.89763,116.382541,0,111,39845.4571527778,2009-02-01,10:58:18
39.897617,116.382444,0,117,39845.4571990741,2009-02-01,10:58:22
39.897634,116.382388,0,122,39845.4572222222,2009-02-01,10:58:24
39.897617,116.38232,0,126,39845.4572453704,2009-02-01,10:58:26
39.8976,116.382253,0,124,39845.4572800926,2009-02-01,10:58:29
39.897603,116.382175,0,128,39845.4573263889,2009-02-01,10:58:33
39.897598,116.382119,0,132,39845.457349537,2009-02-01,10:58:35
39.89757,116.382067,0,131,39845.4573842593,2009-02-01,10:58:38
39.897556,116.382011,0,129,39845.4574305556,2009-02-01,10:58:42
39.897521,116.381948,0,128,39845.4574884259,2009-02-01,10:58:47
39.897508,116.381909,0,123,39845.4575462963,2009-02-01,10:58:52
39.8975,116.381846,0,122,39845.4575925926,2009-02-01,10:58:56
39.897514,116.38178,0,122,39845.4576273148,2009-02-01,10:58:59
39.897529,116.381724,0,122,39845.457662037,2009-02-01,10:59:02
39.897531,116.381648,0,123,39845.4576967593,2009-02-01,10:59:05
39.897534,116.381584,0,122,39845.4577314815,2009-02-01,10:59:08
39.897523,116.381515,0,120,39845.4577777778,2009-02-01,10:59:12
39.897537,116.381459,0,118,39845.4578125,2009-02-01,10:59:15
39.897519,116.381397,0,117,39845.4578587963,2009-02-01,10:59:19
39.8975,116.38132,0,117,39845.4579050926,2009-02-01,10:59:23
39.897503,116.381248,0,115,39845.4579513889,2009-02-01,10:59:27
39.8975,116.38119,0,113,39845.4579976852,2009-02-01,10:59:31
39.897517,116.381131,0,111,39845.4580439815,2009-02-01,10:59:35
39.897513,116.381072,0,111,39845.4580787037,2009-02-01,10:59:38
39.897502,116.381008,0,112,39845.458125,2009-02-01,10:59:42
39.897503,116.380944,0,108,39845.4581828704,2009-02-01,10:59:47
39.89748,116.380892,0,107,39845.4582175926,2009-02-01,10:59:50
39.897457,116.380826,0,104,39845.4582638889,2009-02-01,10:59:54
39.897455,116.380765,0,102,39845.4582986111,2009-02-01,10:59:57
39.897451,116.380706,0,98,39845.4583449074,2009-02-01,11:00:01
39.897462,116.38064,0,93,39845.4584027778,2009-02-01,11:00:06
39.897467,116.380561,0,90,39845.4584606481,2009-02-01,11:00:11
39.897463,116.380501,0,88,39845.4584953704,2009-02-01,11:00:14
39.897457,116.380423,0,86,39845.4585300926,2009-02-01,11:00:17
39.897484,116.380355,0,88,39845.4585648148,2009-02-01,11:00:20
39.897501,116.380296,0,84,39845.4586226852,2009-02-01,11:00:25
39.897497,116.380252,0,80,39845.4586805556,2009-02-01,11:00:30
39.897495,116.380186,0,78,39845.4587268519,2009-02-01,11:00:34
39.897484,116.380119,0,76,39845.4587731481,2009-02-01,11:00:38
39.897482,116.380077,0,74,39845.4588310185,2009-02-01,11:00:43
39.897473,116.380006,0,70,39845.4588773148,2009-02-01,11:00:47
39.89745,116.37995,0,67,39845.458912037,2009-02-01,11:00:50
39.897442,116.37989,0,64,39845.4589467593,2009-02-01,11:00:53
39.897437,116.379824,0,60,39845.4589930556,2009-02-01,11:00:57
39.897449,116.379758,0,56,39845.4590509259,2009-02-01,11:01:02
39.897486,116.379722,0,52,39845.4591087963,2009-02-01,11:01:07
39.897508,116.379672,0,50,39845.4591666667,2009-02-01,11:01:12
39.897509,116.379615,0,47,39845.459224537,2009-02-01,11:01:17
39.897542,116.379569,0,45,39845.4592824074,2009-02-01,11:01:22
39.89756,116.379507,0,44,39845.4593287037,2009-02-01,11:01:26
39.897582,116.379453,0,44,39845.4593634259,2009-02-01,11:01:29
39.897605,116.379365,0,42,39845.4594097222,2009-02-01,11:01:33
39.897632,116.379284,0,40,39845.4594560185,2009-02-01,11:01:37
39.897656,116.379234,0,39,39845.4594791667,2009-02-01,11:01:39
39.897679,116.379167,0,38,39845.4595023148,2009-02-01,11:01:41
39.897695,116.37911,0,36,39845.459537037,2009-02-01,11:01:44
39.897705,116.379029,0,34,39845.4595717593,2009-02-01,11:01:47
39.897721,116.378954,0,32,39845.4596064815,2009-02-01,11:01:50
39.897752,116.3789,0,30,39845.4596296296,2009-02-01,11:01:52
39.897769,116.378803,0,26,39845.4596643519,2009-02-01,11:01:55
39.897783,116.37875,0,20,39845.4597106481,2009-02-01,11:01:59
39.897796,116.378683,0,16,39845.4597569444,2009-02-01,11:02:03
39.89781,116.378624,0,12,39845.4598148148,2009-02-01,11:02:08
39.897837,116.378575,0,11,39845.4598611111,2009-02-01,11:02:12
39.897832,116.3785,0,12,39845.4598726852,2009-02-01,11:02:13
39.897837,116.378438,0,12,39845.4599305556,2009-02-01,11:02:18
39.897836,116.378389,0,14,39845.4599884259,2009-02-01,11:02:23
39.897831,116.378318,0,13,39845.4600347222,2009-02-01,11:02:27
39.897833,116.378238,0,14,39845.4600694444,2009-02-01,11:02:30
39.8978,116.37818,0,17,39845.4601157407,2009-02-01,11:02:34
39.897749,116.378186,0,16,39845.460162037,2009-02-01,11:02:38
39.897699,116.378207,0,15,39845.4601851852,2009-02-01,11:02:40
39.897636,116.378196,0,13,39845.4602199074,2009-02-01,11:02:43
39.897588,116.3782,0,11,39845.4602430556,2009-02-01,11:02:45
39.897489,116.378207,0,15,39845.4602777778,2009-02-01,11:02:48
39.897426,116.378227,0,19,39845.4603125,2009-02-01,11:02:51
39.897368,116.378249,0,22,39845.4603587963,2009-02-01,11:02:55
39.897306,116.378235,0,28,39845.4603819444,2009-02-01,11:02:57
39.897259,116.378201,0,33,39845.4604050926,2009-02-01,11:02:59
39.897223,116.37816,0,37,39845.4604282407,2009-02-01,11:03:01
39.897216,116.378148,0,40,39845.4604861111,2009-02-01,11:03:06
39.897468,116.378066,0,103,39845.4626388889,2009-02-01,11:06:12
39.897517,116.378051,0,102,39845.462650463,2009-02-01,11:06:13
39.897569,116.37804,0,100,39845.462662037,2009-02-01,11:06:14
39.897622,116.378031,0,99,39845.4626736111,2009-02-01,11:06:15
39.897676,116.378027,0,98,39845.4626851852,2009-02-01,11:06:16
39.897732,116.378021,0,97,39845.4626967593,2009-02-01,11:06:17
39.89779,116.378013,0,97,39845.4627083333,2009-02-01,11:06:18
39.897851,116.378004,0,96,39845.4627199074,2009-02-01,11:06:19
39.89791,116.377991,0,97,39845.4627314815,2009-02-01,11:06:20
39.897969,116.37797,0,97,39845.4627430556,2009-02-01,11:06:21
39.898018,116.377932,0,98,39845.4627546296,2009-02-01,11:06:22
39.898072,116.377907,0,98,39845.4627662037,2009-02-01,11:06:23
39.898125,116.377893,0,100,39845.4627777778,2009-02-01,11:06:24
39.898172,116.377877,0,101,39845.4627893518,2009-02-01,11:06:25
39.898251,116.377867,0,104,39845.4628125,2009-02-01,11:06:27
39.898311,116.377862,0,107,39845.4628356481,2009-02-01,11:06:29
39.898347,116.377869,0,119,39845.4628703704,2009-02-01,11:06:32
39.898364,116.377882,0,137,39845.4629282407,2009-02-01,11:06:37
39.898361,116.37787,0,145,39845.4629861111,2009-02-01,11:06:42
39.898348,116.37788,0,152,39845.4630439815,2009-02-01,11:06:47
39.898348,116.37788,0,152,39845.4630787037,2009-02-01,11:06:50
39.898341,116.377877,0,153,39845.4631018518,2009-02-01,11:06:52
39.898335,116.377887,0,153,39845.4631597222,2009-02-01,11:06:57
39.898325,116.377897,0,153,39845.4632175926,2009-02-01,11:07:02
39.898325,116.377897,0,153,39845.4632523148,2009-02-01,11:07:05
39.898322,116.377905,0,153,39845.463275463,2009-02-01,11:07:07
39.89832,116.377914,0,152,39845.4633333333,2009-02-01,11:07:12
39.898314,116.377924,0,152,39845.4633912037,2009-02-01,11:07:17
39.898308,116.377936,0,152,39845.4634490741,2009-02-01,11:07:22
39.898301,116.377927,0,152,39845.4635069444,2009-02-01,11:07:27
39.898295,116.377914,0,152,39845.4635648148,2009-02-01,11:07:32
39.89829,116.377904,0,152,39845.4636226852,2009-02-01,11:07:37
39.89829,116.377904,0,152,39845.4636574074,2009-02-01,11:07:40
39.898285,116.377906,0,152,39845.4636805556,2009-02-01,11:07:42
39.898276,116.377905,0,152,39845.4637384259,2009-02-01,11:07:47
39.898269,116.377903,0,152,39845.4637962963,2009-02-01,11:07:52
39.898269,116.377907,0,153,39845.4638541667,2009-02-01,11:07:57
39.898269,116.377907,0,153,39845.4638888889,2009-02-01,11:08:00
39.898266,116.377901,0,153,39845.463912037,2009-02-01,11:08:02
39.898311,116.377901,0,151,39845.4639699074,2009-02-01,11:08:07
39.898379,116.377904,0,150,39845.4639930556,2009-02-01,11:08:09
39.898424,116.377896,0,148,39845.4640046296,2009-02-01,11:08:10
39.898503,116.377876,0,148,39845.4640277778,2009-02-01,11:08:12
39.898551,116.377853,0,147,39845.4640393518,2009-02-01,11:08:13
39.898605,116.377837,0,146,39845.4640509259,2009-02-01,11:08:14
39.898658,116.377815,0,144,39845.4640625,2009-02-01,11:08:15
39.898701,116.377785,0,142,39845.4640740741,2009-02-01,11:08:16
39.898735,116.377746,0,141,39845.4640856481,2009-02-01,11:08:17
39.898767,116.377632,0,140,39845.4641087963,2009-02-01,11:08:19
39.898773,116.377551,0,141,39845.4641203704,2009-02-01,11:08:20
39.898776,116.377464,0,141,39845.4641319444,2009-02-01,11:08:21
39.89878,116.37738,0,142,39845.4641435185,2009-02-01,11:08:22
39.898783,116.377289,0,143,39845.4641550926,2009-02-01,11:08:23
39.898785,116.377197,0,144,39845.4641666667,2009-02-01,11:08:24
39.898785,116.377107,0,145,39845.4641782407,2009-02-01,11:08:25
39.898783,116.37702,0,145,39845.4641898148,2009-02-01,11:08:26
39.898775,116.376928,0,146,39845.4642013889,2009-02-01,11:08:27
39.898771,116.376846,0,145,39845.464212963,2009-02-01,11:08:28
39.898762,116.376775,0,145,39845.464224537,2009-02-01,11:08:29
39.898756,116.376704,0,144,39845.4642361111,2009-02-01,11:08:30
39.898742,116.376636,0,145,39845.4642476852,2009-02-01,11:08:31
39.898734,116.376574,0,144,39845.4642592593,2009-02-01,11:08:32
39.898717,116.376461,0,144,39845.4642824074,2009-02-01,11:08:34
39.898702,116.376354,0,145,39845.4643055556,2009-02-01,11:08:36
39.898692,116.376258,0,145,39845.4643287037,2009-02-01,11:08:38
39.898678,116.376166,0,146,39845.4643518519,2009-02-01,11:08:40
39.89868,116.376067,0,146,39845.464375,2009-02-01,11:08:42
39.898674,116.376007,0,146,39845.4643865741,2009-02-01,11:08:43
39.89867,116.375938,0,145,39845.4643981481,2009-02-01,11:08:44
39.898667,116.375866,0,144,39845.4644097222,2009-02-01,11:08:45
39.898669,116.375797,0,143,39845.4644212963,2009-02-01,11:08:46
39.898665,116.375721,0,143,39845.4644328704,2009-02-01,11:08:47
39.898662,116.375641,0,142,39845.4644444444,2009-02-01,11:08:48
39.898657,116.375554,0,141,39845.4644560185,2009-02-01,11:08:49
39.898649,116.375466,0,141,39845.4644675926,2009-02-01,11:08:50
39.898641,116.375376,0,140,39845.4644791667,2009-02-01,11:08:51
39.898634,116.375288,0,140,39845.4644907407,2009-02-01,11:08:52
39.898621,116.375195,0,139,39845.4645023148,2009-02-01,11:08:53
39.898621,116.375089,0,138,39845.4645138889,2009-02-01,11:08:54
39.898609,116.374975,0,138,39845.464525463,2009-02-01,11:08:55
39.898606,116.374871,0,137,39845.464537037,2009-02-01,11:08:56
39.8986,116.374771,0,136,39845.4645486111,2009-02-01,11:08:57
39.89859,116.374663,0,135,39845.4645601852,2009-02-01,11:08:58
39.898589,116.374552,0,134,39845.4645717593,2009-02-01,11:08:59
39.898587,116.374437,0,133,39845.4645833333,2009-02-01,11:09:00
39.898585,116.374321,0,132,39845.4645949074,2009-02-01,11:09:01
39.898585,116.374199,0,131,39845.4646064815,2009-02-01,11:09:02
39.898586,116.374076,0,130,39845.4646180556,2009-02-01,11:09:03
39.898585,116.373955,0,130,39845.4646296296,2009-02-01,11:09:04
39.898587,116.373834,0,129,39845.4646412037,2009-02-01,11:09:05
39.898591,116.373708,0,128,39845.4646527778,2009-02-01,11:09:06
39.89859,116.37358,0,127,39845.4646643519,2009-02-01,11:09:07
39.898592,116.373454,0,126,39845.4646759259,2009-02-01,11:09:08
39.898594,116.373334,0,126,39845.4646875,2009-02-01,11:09:09
39.898597,116.373219,0,126,39845.4646990741,2009-02-01,11:09:10
39.898599,116.373104,0,125,39845.4647106482,2009-02-01,11:09:11
39.898606,116.372985,0,124,39845.4647222222,2009-02-01,11:09:12
39.898606,116.372873,0,123,39845.4647337963,2009-02-01,11:09:13
39.898613,116.372758,0,123,39845.4647453704,2009-02-01,11:09:14
39.898618,116.372653,0,123,39845.4647569444,2009-02-01,11:09:15
39.898615,116.372557,0,122,39845.4647685185,2009-02-01,11:09:16
39.898611,116.372472,0,121,39845.4647800926,2009-02-01,11:09:17
39.898604,116.372387,0,120,39845.4647916667,2009-02-01,11:09:18
39.898589,116.372298,0,120,39845.4648032407,2009-02-01,11:09:19
39.898583,116.372199,0,119,39845.4648148148,2009-02-01,11:09:20
39.898585,116.372102,0,119,39845.4648263889,2009-02-01,11:09:21
39.898581,116.372015,0,118,39845.464837963,2009-02-01,11:09:22
39.898577,116.371926,0,118,39845.464849537,2009-02-01,11:09:23
39.898575,116.37183,0,117,39845.4648611111,2009-02-01,11:09:24
39.898575,116.371736,0,116,39845.4648726852,2009-02-01,11:09:25
39.898577,116.371646,0,115,39845.4648842593,2009-02-01,11:09:26
39.898578,116.371555,0,113,39845.4648958333,2009-02-01,11:09:27
39.898578,116.371468,0,112,39845.4649074074,2009-02-01,11:09:28
39.898575,116.371392,0,111,39845.4649189815,2009-02-01,11:09:29
39.898578,116.371314,0,110,39845.4649305556,2009-02-01,11:09:30
39.898574,116.37124,0,110,39845.4649421296,2009-02-01,11:09:31
39.898573,116.371165,0,109,39845.4649537037,2009-02-01,11:09:32
39.898576,116.371106,0,108,39845.4649652778,2009-02-01,11:09:33
39.898575,116.37101,0,105,39845.4649884259,2009-02-01,11:09:35
39.898596,116.37095,0,101,39845.4650231482,2009-02-01,11:09:38
39.898606,116.370959,0,98,39845.4650810185,2009-02-01,11:09:43
39.898586,116.37097,0,96,39845.4651388889,2009-02-01,11:09:48
39.898538,116.370907,0,94,39845.4651851852,2009-02-01,11:09:52
39.898517,116.37084,0,92,39845.4652083333,2009-02-01,11:09:54
39.89853,116.370782,0,93,39845.4652199074,2009-02-01,11:09:55
39.898545,116.370725,0,93,39845.4652314815,2009-02-01,11:09:56
39.898564,116.370668,0,96,39845.4652430556,2009-02-01,11:09:57
39.89859,116.370564,0,96,39845.4652662037,2009-02-01,11:09:59
39.898602,116.370508,0,96,39845.4652777778,2009-02-01,11:10:00
39.898598,116.370392,0,96,39845.4653009259,2009-02-01,11:10:02
39.898596,116.370332,0,96,39845.4653125,2009-02-01,11:10:03
39.898595,116.37027,0,95,39845.4653240741,2009-02-01,11:10:04
39.898595,116.370211,0,94,39845.4653356481,2009-02-01,11:10:05
39.898597,116.370152,0,94,39845.4653472222,2009-02-01,11:10:06
39.8986,116.370091,0,94,39845.4653587963,2009-02-01,11:10:07
39.898607,116.370028,0,93,39845.4653703704,2009-02-01,11:10:08
39.898617,116.369962,0,93,39845.4653819444,2009-02-01,11:10:09
39.898628,116.369895,0,92,39845.4653935185,2009-02-01,11:10:10
39.898634,116.369823,0,92,39845.4654050926,2009-02-01,11:10:11
39.898638,116.369749,0,91,39845.4654166667,2009-02-01,11:10:12
39.898643,116.369673,0,91,39845.4654282407,2009-02-01,11:10:13
39.898651,116.369587,0,90,39845.4654398148,2009-02-01,11:10:14
39.898654,116.3695,0,89,39845.4654513889,2009-02-01,11:10:15
39.898658,116.369415,0,89,39845.465462963,2009-02-01,11:10:16
39.898655,116.369338,0,88,39845.465474537,2009-02-01,11:10:17
39.898647,116.369264,0,88,39845.4654861111,2009-02-01,11:10:18
39.898638,116.36919,0,86,39845.4654976852,2009-02-01,11:10:19
39.898628,116.369114,0,86,39845.4655092593,2009-02-01,11:10:20
39.89862,116.369037,0,86,39845.4655208333,2009-02-01,11:10:21
39.898613,116.368963,0,86,39845.4655324074,2009-02-01,11:10:22
39.898604,116.368888,0,86,39845.4655439815,2009-02-01,11:10:23
39.898591,116.368815,0,86,39845.4655555556,2009-02-01,11:10:24
39.89858,116.368754,0,85,39845.4655671296,2009-02-01,11:10:25
39.898561,116.368669,0,84,39845.4655902778,2009-02-01,11:10:27
39.898551,116.36861,0,84,39845.4656134259,2009-02-01,11:10:29
39.898559,116.368538,0,83,39845.4656365741,2009-02-01,11:10:31
39.898581,116.368458,0,83,39845.4656597222,2009-02-01,11:10:33
39.898634,116.368409,0,88,39845.4656712963,2009-02-01,11:10:34
39.898657,116.368334,0,88,39845.4656944444,2009-02-01,11:10:36
39.898686,116.368261,0,87,39845.4657175926,2009-02-01,11:10:38
39.898723,116.368207,0,87,39845.4657407407,2009-02-01,11:10:40
39.898776,116.368175,0,88,39845.4657638889,2009-02-01,11:10:42
39.898868,116.368128,0,86,39845.465787037,2009-02-01,11:10:44
39.898956,116.368118,0,85,39845.4658101852,2009-02-01,11:10:46
39.89904,116.368118,0,85,39845.4658333333,2009-02-01,11:10:48
39.899087,116.368126,0,85,39845.4658449074,2009-02-01,11:10:49
39.899135,116.368131,0,85,39845.4658564815,2009-02-01,11:10:50
39.899187,116.368135,0,85,39845.4658680556,2009-02-01,11:10:51
39.899238,116.368135,0,85,39845.4658796296,2009-02-01,11:10:52
39.899332,116.368133,0,88,39845.4659027778,2009-02-01,11:10:54
39.899382,116.368134,0,89,39845.4659143519,2009-02-01,11:10:55
39.899437,116.368137,0,89,39845.4659259259,2009-02-01,11:10:56
39.899494,116.368144,0,88,39845.4659375,2009-02-01,11:10:57
39.899559,116.368151,0,87,39845.4659490741,2009-02-01,11:10:58
39.899621,116.368151,0,87,39845.4659606481,2009-02-01,11:10:59
39.899681,116.368142,0,87,39845.4659722222,2009-02-01,11:11:00
39.899741,116.368134,0,87,39845.4659837963,2009-02-01,11:11:01
39.899802,116.368129,0,87,39845.4659953704,2009-02-01,11:11:02
39.899866,116.368128,0,87,39845.4660069444,2009-02-01,11:11:03
39.899926,116.36813,0,88,39845.4660185185,2009-02-01,11:11:04
39.899989,116.368128,0,88,39845.4660300926,2009-02-01,11:11:05
39.900057,116.368124,0,89,39845.4660416667,2009-02-01,11:11:06
39.90013,116.368116,0,89,39845.4660532407,2009-02-01,11:11:07
39.900204,116.368111,0,89,39845.4660648148,2009-02-01,11:11:08
39.900284,116.36811,0,89,39845.4660763889,2009-02-01,11:11:09
39.900363,116.368111,0,88,39845.466087963,2009-02-01,11:11:10
39.900436,116.368111,0,88,39845.466099537,2009-02-01,11:11:11
39.900507,116.368115,0,89,39845.4661111111,2009-02-01,11:11:12
39.90057,116.368118,0,89,39845.4661226852,2009-02-01,11:11:13
39.900634,116.368117,0,91,39845.4661342593,2009-02-01,11:11:14
39.900696,116.368119,0,92,39845.4661458333,2009-02-01,11:11:15
39.900758,116.368126,0,94,39845.4661574074,2009-02-01,11:11:16
39.900815,116.368135,0,95,39845.4661689815,2009-02-01,11:11:17
39.900868,116.368143,0,97,39845.4661805556,2009-02-01,11:11:18
39.900918,116.368151,0,98,39845.4661921296,2009-02-01,11:11:19
39.900964,116.368156,0,99,39845.4662037037,2009-02-01,11:11:20
39.901015,116.368162,0,100,39845.4662152778,2009-02-01,11:11:21
39.901065,116.368165,0,102,39845.4662268519,2009-02-01,11:11:22
39.901121,116.368163,0,103,39845.4662384259,2009-02-01,11:11:23
39.90118,116.368164,0,104,39845.46625,2009-02-01,11:11:24
39.901236,116.368165,0,105,39845.4662615741,2009-02-01,11:11:25
39.901287,116.368169,0,106,39845.4662731481,2009-02-01,11:11:26
39.90134,116.368171,0,108,39845.4662847222,2009-02-01,11:11:27
39.901399,116.368176,0,109,39845.4662962963,2009-02-01,11:11:28
39.901452,116.368185,0,109,39845.4663078704,2009-02-01,11:11:29
39.901499,116.368198,0,111,39845.4663194444,2009-02-01,11:11:30
39.901549,116.3682,0,113,39845.4663310185,2009-02-01,11:11:31
39.901603,116.368203,0,114,39845.4663425926,2009-02-01,11:11:32
39.901655,116.368196,0,114,39845.4663541667,2009-02-01,11:11:33
39.901701,116.368191,0,115,39845.4663657407,2009-02-01,11:11:34
39.901755,116.368187,0,114,39845.4663773148,2009-02-01,11:11:35
39.9018,116.368181,0,113,39845.4663888889,2009-02-01,11:11:36
39.901877,116.368172,0,112,39845.466412037,2009-02-01,11:11:38
39.90193,116.368155,0,110,39845.4664351852,2009-02-01,11:11:40
39.901983,116.368133,0,109,39845.4664583333,2009-02-01,11:11:42
39.902033,116.368105,0,109,39845.4664814815,2009-02-01,11:11:44
39.902087,116.368105,0,123,39845.4665162037,2009-02-01,11:11:47
39.902145,116.368056,0,124,39845.4665393519,2009-02-01,11:11:49
39.902204,116.368026,0,130,39845.4665625,2009-02-01,11:11:51
39.902263,116.367999,0,135,39845.4665856481,2009-02-01,11:11:53
39.902339,116.367975,0,135,39845.4666087963,2009-02-01,11:11:55
39.902427,116.368016,0,127,39845.4666319444,2009-02-01,11:11:57
39.902481,116.368062,0,116,39845.4666435185,2009-02-01,11:11:58
39.902534,116.368059,0,114,39845.4666550926,2009-02-01,11:11:59
39.902581,116.36806,0,114,39845.4666666667,2009-02-01,11:12:00
39.902633,116.36806,0,112,39845.4666782407,2009-02-01,11:12:01
39.90268,116.368053,0,110,39845.4666898148,2009-02-01,11:12:02
39.90276,116.368053,0,113,39845.466712963,2009-02-01,11:12:04
39.902844,116.368042,0,114,39845.4667361111,2009-02-01,11:12:06
39.902923,116.368035,0,113,39845.4667592593,2009-02-01,11:12:08
39.902972,116.368021,0,113,39845.4667708333,2009-02-01,11:12:09
39.90305,116.368017,0,114,39845.4667939815,2009-02-01,11:12:11
39.903095,116.368005,0,114,39845.4668055556,2009-02-01,11:12:12
39.903185,116.368004,0,109,39845.4668287037,2009-02-01,11:12:14
39.903267,116.368003,0,106,39845.4668518519,2009-02-01,11:12:16
39.903343,116.368015,0,102,39845.466875,2009-02-01,11:12:18
39.903415,116.368019,0,105,39845.4668981481,2009-02-01,11:12:20
39.903494,116.368007,0,106,39845.4669212963,2009-02-01,11:12:22
39.903556,116.367992,0,110,39845.4669444444,2009-02-01,11:12:24
39.903612,116.367988,0,116,39845.4669675926,2009-02-01,11:12:26
39.903668,116.367984,0,122,39845.4669907407,2009-02-01,11:12:28
39.903724,116.367984,0,127,39845.4670138889,2009-02-01,11:12:30
39.903771,116.367984,0,134,39845.4670486111,2009-02-01,11:12:33
39.903812,116.368016,0,138,39845.4670833333,2009-02-01,11:12:36
39.90381,116.368052,0,142,39845.4671412037,2009-02-01,11:12:41
39.90381,116.368052,0,142,39845.4671759259,2009-02-01,11:12:44
39.903811,116.368051,0,143,39845.4671990741,2009-02-01,11:12:46
39.903813,116.368027,0,144,39845.4672569444,2009-02-01,11:12:51
39.90387,116.368013,0,148,39845.4673032407,2009-02-01,11:12:55
39.903933,116.368011,0,150,39845.4673263889,2009-02-01,11:12:57
39.904002,116.368008,0,151,39845.467349537,2009-02-01,11:12:59
39.904071,116.368005,0,151,39845.4673726852,2009-02-01,11:13:01
39.904145,116.367992,0,149,39845.4673958333,2009-02-01,11:13:03
39.904216,116.367985,0,146,39845.4674189815,2009-02-01,11:13:05
39.904282,116.367973,0,145,39845.4674421296,2009-02-01,11:13:07
39.904349,116.367952,0,140,39845.4674652778,2009-02-01,11:13:09
39.904381,116.367908,0,133,39845.4674884259,2009-02-01,11:13:11
39.904361,116.367858,0,126,39845.4675462963,2009-02-01,11:13:16
39.904361,116.367858,0,126,39845.4675810185,2009-02-01,11:13:19
39.904359,116.367852,0,126,39845.4676041667,2009-02-01,11:13:21
39.904392,116.367844,0,125,39845.467662037,2009-02-01,11:13:26
39.90446,116.367831,0,125,39845.4676967593,2009-02-01,11:13:29
39.904522,116.367823,0,124,39845.4677199074,2009-02-01,11:13:31
39.904595,116.367813,0,123,39845.4677430556,2009-02-01,11:13:33
39.904655,116.367852,0,123,39845.4677546296,2009-02-01,11:13:34
39.904723,116.367897,0,124,39845.4677662037,2009-02-01,11:13:35
39.904793,116.367894,0,124,39845.4677777778,2009-02-01,11:13:36
39.904847,116.367901,0,124,39845.4677893519,2009-02-01,11:13:37
39.904897,116.367911,0,127,39845.4678009259,2009-02-01,11:13:38
39.904949,116.367917,0,128,39845.4678125,2009-02-01,11:13:39
39.905003,116.367922,0,129,39845.4678240741,2009-02-01,11:13:40
39.90506,116.367915,0,128,39845.4678356481,2009-02-01,11:13:41
39.905119,116.367908,0,126,39845.4678472222,2009-02-01,11:13:42
39.905169,116.367907,0,126,39845.4678587963,2009-02-01,11:13:43
39.905225,116.367917,0,124,39845.4678703704,2009-02-01,11:13:44
39.905271,116.367926,0,125,39845.4678819444,2009-02-01,11:13:45
39.905348,116.367937,0,127,39845.4679050926,2009-02-01,11:13:47
39.905397,116.367944,0,131,39845.4679282407,2009-02-01,11:13:49
39.90542,116.367958,0,134,39845.4679861111,2009-02-01,11:13:54
39.905426,116.367955,0,134,39845.4680439815,2009-02-01,11:13:59
39.905431,116.367952,0,134,39845.4681018519,2009-02-01,11:14:04
39.905432,116.367949,0,134,39845.4681597222,2009-02-01,11:14:09
39.90543,116.367948,0,134,39845.4682175926,2009-02-01,11:14:14
39.905427,116.36795,0,134,39845.468275463,2009-02-01,11:14:19
39.905427,116.36795,0,134,39845.4683101852,2009-02-01,11:14:22
39.905422,116.367949,0,133,39845.4683333333,2009-02-01,11:14:24
39.905411,116.367941,0,133,39845.4683912037,2009-02-01,11:14:29
39.905408,116.367921,0,133,39845.4684490741,2009-02-01,11:14:34
39.905409,116.367902,0,133,39845.4685069444,2009-02-01,11:14:39
39.905405,116.367882,0,134,39845.4685648148,2009-02-01,11:14:44
39.905402,116.36787,0,134,39845.4686226852,2009-02-01,11:14:49
39.905402,116.36787,0,134,39845.4686574074,2009-02-01,11:14:52
39.9054,116.367869,0,134,39845.4686805556,2009-02-01,11:14:54
39.905401,116.367885,0,134,39845.4687384259,2009-02-01,11:14:59
39.905393,116.3679,0,134,39845.4687962963,2009-02-01,11:15:04
39.905393,116.3679,0,134,39845.4688310185,2009-02-01,11:15:07
39.905398,116.367898,0,135,39845.4688541667,2009-02-01,11:15:09
39.905469,116.367881,0,134,39845.468900463,2009-02-01,11:15:13
39.905539,116.367877,0,134,39845.4689236111,2009-02-01,11:15:15
39.905589,116.367881,0,133,39845.4689351852,2009-02-01,11:15:16
39.905639,116.367897,0,133,39845.4689467593,2009-02-01,11:15:17
39.905724,116.367897,0,133,39845.4689699074,2009-02-01,11:15:19
39.90577,116.367908,0,132,39845.4689814815,2009-02-01,11:15:20
39.905817,116.367917,0,132,39845.4689930556,2009-02-01,11:15:21
39.90587,116.367925,0,131,39845.4690046296,2009-02-01,11:15:22
39.905922,116.36793,0,130,39845.4690162037,2009-02-01,11:15:23
39.905978,116.367934,0,129,39845.4690277778,2009-02-01,11:15:24
39.906035,116.367935,0,128,39845.4690393518,2009-02-01,11:15:25
39.906084,116.367943,0,127,39845.4690509259,2009-02-01,11:15:26
39.906138,116.367948,0,127,39845.4690625,2009-02-01,11:15:27
39.906186,116.367954,0,126,39845.4690740741,2009-02-01,11:15:28
39.906232,116.367958,0,126,39845.4690856481,2009-02-01,11:15:29
39.906277,116.367955,0,127,39845.4690972222,2009-02-01,11:15:30
39.906357,116.36793,0,126,39845.4691203704,2009-02-01,11:15:32
39.906421,116.367907,0,128,39845.4691435185,2009-02-01,11:15:34
39.906471,116.36789,0,127,39845.4691666667,2009-02-01,11:15:36
39.906532,116.367892,0,128,39845.4691898148,2009-02-01,11:15:38
39.906588,116.367882,0,129,39845.469212963,2009-02-01,11:15:40
39.906643,116.367875,0,133,39845.4692361111,2009-02-01,11:15:42
39.906697,116.367861,0,133,39845.4692592593,2009-02-01,11:15:44
39.906758,116.367849,0,132,39845.4692824074,2009-02-01,11:15:46
39.906814,116.367842,0,129,39845.4693055556,2009-02-01,11:15:48
39.906878,116.36783,0,124,39845.4693287037,2009-02-01,11:15:50
39.906945,116.367827,0,127,39845.4693518518,2009-02-01,11:15:52
39.907018,116.367815,0,131,39845.469375,2009-02-01,11:15:54
39.907094,116.367805,0,136,39845.4693981481,2009-02-01,11:15:56
39.907165,116.367789,0,142,39845.4694212963,2009-02-01,11:15:58
39.907238,116.36777,0,140,39845.4694444444,2009-02-01,11:16:00
39.907309,116.367759,0,133,39845.4694675926,2009-02-01,11:16:02
39.907354,116.367762,0,135,39845.4694907407,2009-02-01,11:16:04
39.907398,116.367767,0,143,39845.469525463,2009-02-01,11:16:07
39.907442,116.3678,0,150,39845.4695601852,2009-02-01,11:16:10
39.907481,116.367838,0,152,39845.4695833333,2009-02-01,11:16:12
39.907535,116.367858,0,155,39845.4696180556,2009-02-01,11:16:15
39.907543,116.367833,0,154,39845.4696759259,2009-02-01,11:16:20
39.907543,116.367833,0,154,39845.4697106481,2009-02-01,11:16:23
39.907543,116.367836,0,154,39845.4697337963,2009-02-01,11:16:25
39.907536,116.367847,0,154,39845.4697916667,2009-02-01,11:16:30
39.907519,116.367882,0,155,39845.469849537,2009-02-01,11:16:35
39.907521,116.367945,0,158,39845.4698842593,2009-02-01,11:16:38
39.907534,116.368003,0,161,39845.4699189815,2009-02-01,11:16:41
39.907536,116.368072,0,163,39845.4699537037,2009-02-01,11:16:44
39.907542,116.368177,0,163,39845.4699884259,2009-02-01,11:16:47
39.90753,116.368235,0,164,39845.47,2009-02-01,11:16:48
39.907527,116.368333,0,164,39845.4700231481,2009-02-01,11:16:50
39.907563,116.368478,0,161,39845.4700462963,2009-02-01,11:16:52
39.907571,116.368595,0,160,39845.4700694444,2009-02-01,11:16:54
39.907577,116.368661,0,159,39845.4700810185,2009-02-01,11:16:55
39.907573,116.368761,0,159,39845.4701041667,2009-02-01,11:16:57
39.907585,116.368858,0,161,39845.4701273148,2009-02-01,11:16:59
39.907605,116.368955,0,163,39845.470150463,2009-02-01,11:17:01
39.90764,116.369065,0,166,39845.4701736111,2009-02-01,11:17:03
39.907672,116.369143,0,167,39845.4701851852,2009-02-01,11:17:04
39.907701,116.369216,0,168,39845.4701967593,2009-02-01,11:17:05
39.907728,116.369281,0,169,39845.4702083333,2009-02-01,11:17:06
39.907749,116.369367,0,172,39845.4702314815,2009-02-01,11:17:08
39.907755,116.369456,0,174,39845.4702546296,2009-02-01,11:17:10
39.90777,116.36956,0,176,39845.4702777778,2009-02-01,11:17:12
39.9078,116.369654,0,175,39845.4702893518,2009-02-01,11:17:13
39.907818,116.369742,0,175,39845.4703009259,2009-02-01,11:17:14
39.907832,116.369815,0,174,39845.4703125,2009-02-01,11:17:15
39.90783,116.36989,0,174,39845.4703240741,2009-02-01,11:17:16
39.907771,116.36993,0,179,39845.4703472222,2009-02-01,11:17:18
39.907717,116.369927,0,181,39845.4703703704,2009-02-01,11:17:20
39.90766,116.369924,0,184,39845.4703935185,2009-02-01,11:17:22
39.907585,116.369923,0,187,39845.4704166667,2009-02-01,11:17:24
39.907541,116.369926,0,190,39845.4704282407,2009-02-01,11:17:25
39.907494,116.369919,0,193,39845.4704398148,2009-02-01,11:17:26
39.907442,116.36991,0,199,39845.4704513889,2009-02-01,11:17:27
39.90739,116.369911,0,201,39845.470462963,2009-02-01,11:17:28
39.907335,116.369915,0,202,39845.470474537,2009-02-01,11:17:29
39.907265,116.369931,0,204,39845.4704861111,2009-02-01,11:17:30
39.907197,116.369939,0,208,39845.4704976852,2009-02-01,11:17:31
39.907126,116.369959,0,211,39845.4705092593,2009-02-01,11:17:32
39.907063,116.369971,0,219,39845.4705208333,2009-02-01,11:17:33
39.906991,116.370015,0,225,39845.4705324074,2009-02-01,11:17:34
39.90694,116.370029,0,229,39845.4705439815,2009-02-01,11:17:35
39.906851,116.370046,0,232,39845.4705671296,2009-02-01,11:17:37
39.906804,116.370048,0,233,39845.4705787037,2009-02-01,11:17:38
39.906757,116.370051,0,233,39845.4705902778,2009-02-01,11:17:39
39.906709,116.370066,0,234,39845.4706018518,2009-02-01,11:17:40
39.906664,116.370063,0,235,39845.4706134259,2009-02-01,11:17:41
39.906578,116.370043,0,236,39845.4706365741,2009-02-01,11:17:43
39.9065,116.370017,0,238,39845.4706597222,2009-02-01,11:17:45
39.906438,116.370014,0,242,39845.4706828704,2009-02-01,11:17:47
39.90639,116.369994,0,246,39845.4707060185,2009-02-01,11:17:49
39.906334,116.369942,0,250,39845.4707291667,2009-02-01,11:17:51
39.906294,116.369915,0,251,39845.4707407407,2009-02-01,11:17:52
39.906173,116.369785,0,258,39845.470775463,2009-02-01,11:17:55
39.90605,116.36974,0,239,39845.470787037,2009-02-01,11:17:56
39.905982,116.369713,0,229,39845.4707986111,2009-02-01,11:17:57
39.905937,116.369656,0,223,39845.4708217593,2009-02-01,11:17:59
39.905909,116.369556,0,225,39845.4708449074,2009-02-01,11:18:01
39.905891,116.36943,0,227,39845.4708680556,2009-02-01,11:18:03
39.905885,116.369366,0,227,39845.4708796296,2009-02-01,11:18:04
39.90589,116.369282,0,228,39845.4708912037,2009-02-01,11:18:05
39.905891,116.369198,0,229,39845.4709027778,2009-02-01,11:18:06
39.905891,116.36912,0,230,39845.4709143518,2009-02-01,11:18:07
39.905888,116.369053,0,231,39845.4709259259,2009-02-01,11:18:08
39.905884,116.368979,0,232,39845.4709375,2009-02-01,11:18:09
39.905881,116.368905,0,233,39845.4709490741,2009-02-01,11:18:10
39.905875,116.368823,0,235,39845.4709606481,2009-02-01,11:18:11
39.905883,116.368741,0,236,39845.4709722222,2009-02-01,11:18:12
39.905885,116.368658,0,237,39845.4709837963,2009-02-01,11:18:13
39.905879,116.36858,0,239,39845.4709953704,2009-02-01,11:18:14
39.905889,116.368501,0,240,39845.4710069444,2009-02-01,11:18:15
39.905898,116.368417,0,241,39845.4710185185,2009-02-01,11:18:16
39.9059,116.368326,0,243,39845.4710300926,2009-02-01,11:18:17
39.905907,116.368234,0,244,39845.4710416667,2009-02-01,11:18:18
39.905909,116.368142,0,246,39845.4710532407,2009-02-01,11:18:19
39.905906,116.368048,0,247,39845.4710648148,2009-02-01,11:18:20
39.9059,116.367958,0,247,39845.4710763889,2009-02-01,11:18:21
39.905895,116.36787,0,247,39845.471087963,2009-02-01,11:18:22
39.905895,116.367787,0,248,39845.471099537,2009-02-01,11:18:23
39.905884,116.367707,0,248,39845.4711111111,2009-02-01,11:18:24
39.90588,116.367633,0,247,39845.4711226852,2009-02-01,11:18:25
39.905877,116.36756,0,247,39845.4711342593,2009-02-01,11:18:26
39.905872,116.36749,0,246,39845.4711458333,2009-02-01,11:18:27
39.905869,116.367405,0,246,39845.4711574074,2009-02-01,11:18:28
39.905859,116.36733,0,244,39845.4711689815,2009-02-01,11:18:29
39.90586,116.367239,0,244,39845.4711805556,2009-02-01,11:18:30
39.905858,116.367142,0,245,39845.4711921296,2009-02-01,11:18:31
39.905859,116.367038,0,244,39845.4712037037,2009-02-01,11:18:32
39.905871,116.366927,0,242,39845.4712152778,2009-02-01,11:18:33
39.905876,116.366823,0,241,39845.4712268518,2009-02-01,11:18:34
39.90588,116.366725,0,241,39845.4712384259,2009-02-01,11:18:35
39.905883,116.366628,0,241,39845.47125,2009-02-01,11:18:36
39.905887,116.366533,0,242,39845.4712615741,2009-02-01,11:18:37
39.905891,116.366449,0,241,39845.4712731481,2009-02-01,11:18:38
39.905892,116.366359,0,242,39845.4712847222,2009-02-01,11:18:39
39.905894,116.366272,0,242,39845.4712962963,2009-02-01,11:18:40
39.905892,116.366183,0,242,39845.4713078704,2009-02-01,11:18:41
39.905888,116.366099,0,242,39845.4713194444,2009-02-01,11:18:42
39.905887,116.366023,0,242,39845.4713310185,2009-02-01,11:18:43
39.905881,116.365933,0,242,39845.4713425926,2009-02-01,11:18:44
39.905879,116.365851,0,242,39845.4713541667,2009-02-01,11:18:45
39.905874,116.365764,0,243,39845.4713657407,2009-02-01,11:18:46
39.905866,116.365675,0,244,39845.4713773148,2009-02-01,11:18:47
39.905855,116.365586,0,245,39845.4713888889,2009-02-01,11:18:48
39.905848,116.365507,0,246,39845.471400463,2009-02-01,11:18:49
39.905839,116.365435,0,246,39845.471412037,2009-02-01,11:18:50
39.905834,116.365356,0,246,39845.4714236111,2009-02-01,11:18:51
39.905832,116.365278,0,246,39845.4714351852,2009-02-01,11:18:52
39.905834,116.365198,0,247,39845.4714467593,2009-02-01,11:18:53
39.905837,116.365115,0,248,39845.4714583333,2009-02-01,11:18:54
39.905839,116.365022,0,248,39845.4714699074,2009-02-01,11:18:55
39.905848,116.364927,0,249,39845.4714814815,2009-02-01,11:18:56
39.905855,116.364836,0,250,39845.4714930556,2009-02-01,11:18:57
39.90586,116.36474,0,251,39845.4715046296,2009-02-01,11:18:58
39.905858,116.364633,0,252,39845.4715162037,2009-02-01,11:18:59
39.905858,116.364526,0,253,39845.4715277778,2009-02-01,11:19:00
39.905867,116.364423,0,254,39845.4715393518,2009-02-01,11:19:01
39.905864,116.364314,0,256,39845.4715509259,2009-02-01,11:19:02
39.90586,116.364202,0,257,39845.4715625,2009-02-01,11:19:03
39.90586,116.364091,0,259,39845.4715740741,2009-02-01,11:19:04
39.90586,116.363978,0,260,39845.4715856481,2009-02-01,11:19:05
39.905861,116.363866,0,261,39845.4715972222,2009-02-01,11:19:06
39.905864,116.36375,0,263,39845.4716087963,2009-02-01,11:19:07
39.905872,116.36363,0,264,39845.4716203704,2009-02-01,11:19:08
39.90588,116.363505,0,265,39845.4716319444,2009-02-01,11:19:09
39.905889,116.363379,0,266,39845.4716435185,2009-02-01,11:19:10
39.90589,116.363254,0,267,39845.4716550926,2009-02-01,11:19:11
39.905893,116.363118,0,266,39845.4716666667,2009-02-01,11:19:12
39.905894,116.362985,0,267,39845.4716782407,2009-02-01,11:19:13
39.905908,116.36285,0,268,39845.4716898148,2009-02-01,11:19:14
39.905908,116.362713,0,267,39845.4717013889,2009-02-01,11:19:15
39.905909,116.362584,0,268,39845.471712963,2009-02-01,11:19:16
39.905914,116.362453,0,269,39845.471724537,2009-02-01,11:19:17
39.905901,116.362331,0,267,39845.4717361111,2009-02-01,11:19:18
39.905898,116.362196,0,267,39845.4717476852,2009-02-01,11:19:19
39.905897,116.362067,0,268,39845.4717592593,2009-02-01,11:19:20
39.905899,116.361943,0,269,39845.4717708333,2009-02-01,11:19:21
39.905896,116.361821,0,269,39845.4717824074,2009-02-01,11:19:22
39.905895,116.361699,0,270,39845.4717939815,2009-02-01,11:19:23
39.905895,116.361579,0,271,39845.4718055556,2009-02-01,11:19:24
39.905894,116.36146,0,271,39845.4718171296,2009-02-01,11:19:25
39.905891,116.361343,0,271,39845.4718287037,2009-02-01,11:19:26
39.905889,116.361226,0,271,39845.4718402778,2009-02-01,11:19:27
39.905881,116.361115,0,271,39845.4718518518,2009-02-01,11:19:28
39.905885,116.360983,0,272,39845.4718634259,2009-02-01,11:19:29
39.905881,116.360872,0,271,39845.471875,2009-02-01,11:19:30
39.905882,116.360746,0,271,39845.4718865741,2009-02-01,11:19:31
39.90587,116.360632,0,266,39845.4718981481,2009-02-01,11:19:32
39.905875,116.360503,0,266,39845.4719097222,2009-02-01,11:19:33
39.905877,116.360368,0,266,39845.4719212963,2009-02-01,11:19:34
39.905877,116.360238,0,263,39845.4719328704,2009-02-01,11:19:35
39.905875,116.3601,0,263,39845.4719444444,2009-02-01,11:19:36
39.905873,116.359977,0,260,39845.4719560185,2009-02-01,11:19:37
39.905875,116.359851,0,259,39845.4719675926,2009-02-01,11:19:38
39.905874,116.359737,0,256,39845.4719791667,2009-02-01,11:19:39
39.905869,116.359626,0,253,39845.4719907407,2009-02-01,11:19:40
39.905873,116.359512,0,252,39845.4720023148,2009-02-01,11:19:41
39.905877,116.359398,0,250,39845.4720138889,2009-02-01,11:19:42
39.905883,116.359285,0,248,39845.472025463,2009-02-01,11:19:43
39.905887,116.359183,0,245,39845.472037037,2009-02-01,11:19:44
39.905889,116.35907,0,244,39845.4720486111,2009-02-01,11:19:45
39.905894,116.358964,0,242,39845.4720601852,2009-02-01,11:19:46
39.905899,116.358857,0,241,39845.4720717593,2009-02-01,11:19:47
39.905906,116.358759,0,239,39845.4720833333,2009-02-01,11:19:48
39.905907,116.358652,0,239,39845.4720949074,2009-02-01,11:19:49
39.90591,116.358549,0,239,39845.4721064815,2009-02-01,11:19:50
39.905917,116.358462,0,239,39845.4721180556,2009-02-01,11:19:51
39.905921,116.358368,0,240,39845.4721296296,2009-02-01,11:19:52
39.905924,116.358273,0,240,39845.4721412037,2009-02-01,11:19:53
39.905928,116.35819,0,240,39845.4721527778,2009-02-01,11:19:54
39.905928,116.358113,0,241,39845.4721643519,2009-02-01,11:19:55
39.905938,116.358008,0,240,39845.4721875,2009-02-01,11:19:57
39.905949,116.357929,0,238,39845.4722106481,2009-02-01,11:19:59
39.905961,116.357897,0,235,39845.4722685185,2009-02-01,11:20:04
39.905937,116.357922,0,237,39845.4723263889,2009-02-01,11:20:09
39.905897,116.357901,0,235,39845.4723842593,2009-02-01,11:20:14
39.905882,116.357842,0,236,39845.4724074074,2009-02-01,11:20:16
39.905853,116.357755,0,236,39845.4724305556,2009-02-01,11:20:18
39.90584,116.357698,0,236,39845.4724421296,2009-02-01,11:20:19
39.905834,116.357637,0,236,39845.4724537037,2009-02-01,11:20:20
39.905831,116.357564,0,236,39845.4724652778,2009-02-01,11:20:21
39.905827,116.357478,0,236,39845.4724768519,2009-02-01,11:20:22
39.905835,116.357391,0,235,39845.4724884259,2009-02-01,11:20:23
39.905853,116.357295,0,236,39845.4725,2009-02-01,11:20:24
39.90586,116.3572,0,236,39845.4725115741,2009-02-01,11:20:25
39.905872,116.357099,0,236,39845.4725231482,2009-02-01,11:20:26
39.905883,116.35701,0,236,39845.4725347222,2009-02-01,11:20:27
39.9059,116.356899,0,239,39845.4725462963,2009-02-01,11:20:28
39.9059,116.356812,0,239,39845.4725578704,2009-02-01,11:20:29
39.905905,116.356699,0,240,39845.4725694444,2009-02-01,11:20:30
39.905909,116.35661,0,239,39845.4725810185,2009-02-01,11:20:31
39.905912,116.356521,0,238,39845.4725925926,2009-02-01,11:20:32
39.905919,116.356428,0,236,39845.4726041667,2009-02-01,11:20:33
39.905918,116.356306,0,238,39845.4726157407,2009-02-01,11:20:34
39.905919,116.356194,0,237,39845.4726273148,2009-02-01,11:20:35
39.905923,116.356089,0,237,39845.4726388889,2009-02-01,11:20:36
39.905924,116.355974,0,237,39845.472650463,2009-02-01,11:20:37
39.905923,116.355853,0,237,39845.472662037,2009-02-01,11:20:38
39.905924,116.355739,0,237,39845.4726736111,2009-02-01,11:20:39
39.905925,116.355624,0,237,39845.4726851852,2009-02-01,11:20:40
39.905927,116.355514,0,236,39845.4726967593,2009-02-01,11:20:41
39.905927,116.355394,0,237,39845.4727083333,2009-02-01,11:20:42
39.905925,116.355273,0,237,39845.4727199074,2009-02-01,11:20:43
39.905923,116.355155,0,237,39845.4727314815,2009-02-01,11:20:44
39.905921,116.355036,0,237,39845.4727430556,2009-02-01,11:20:45
39.905919,116.354915,0,237,39845.4727546296,2009-02-01,11:20:46
39.905912,116.354805,0,237,39845.4727662037,2009-02-01,11:20:47
39.905908,116.354686,0,237,39845.4727777778,2009-02-01,11:20:48
39.905907,116.35456,0,238,39845.4727893519,2009-02-01,11:20:49
39.905898,116.354447,0,237,39845.4728009259,2009-02-01,11:20:50
39.905889,116.354336,0,237,39845.4728125,2009-02-01,11:20:51
39.90588,116.354227,0,237,39845.4728240741,2009-02-01,11:20:52
39.905872,116.35412,0,237,39845.4728356482,2009-02-01,11:20:53
39.905863,116.354019,0,236,39845.4728472222,2009-02-01,11:20:54
39.90585,116.353907,0,237,39845.4728587963,2009-02-01,11:20:55
39.90584,116.353818,0,236,39845.4728703704,2009-02-01,11:20:56
39.905828,116.353723,0,236,39845.4728819444,2009-02-01,11:20:57
39.905817,116.353633,0,236,39845.4728935185,2009-02-01,11:20:58
39.905806,116.353545,0,236,39845.4729050926,2009-02-01,11:20:59
39.905797,116.353456,0,236,39845.4729166667,2009-02-01,11:21:00
39.905795,116.353368,0,236,39845.4729282407,2009-02-01,11:21:01
39.905793,116.353281,0,236,39845.4729398148,2009-02-01,11:21:02
39.905789,116.353198,0,237,39845.4729513889,2009-02-01,11:21:03
39.905791,116.353117,0,237,39845.472962963,2009-02-01,11:21:04
39.905805,116.353033,0,237,39845.472974537,2009-02-01,11:21:05
39.905824,116.352965,0,236,39845.4729861111,2009-02-01,11:21:06
39.905846,116.3529,0,236,39845.4729976852,2009-02-01,11:21:07
39.905852,116.352841,0,236,39845.4730092593,2009-02-01,11:21:08
39.90587,116.352749,0,237,39845.4730324074,2009-02-01,11:21:10
39.905868,116.352686,0,238,39845.4730555556,2009-02-01,11:21:12
39.905882,116.35263,0,240,39845.4730902778,2009-02-01,11:21:15
39.905869,116.352675,0,233,39845.4731481481,2009-02-01,11:21:20
39.905869,116.352675,0,233,39845.4731828704,2009-02-01,11:21:23
39.905861,116.352678,0,234,39845.4732060185,2009-02-01,11:21:25
39.905851,116.352679,0,235,39845.4732638889,2009-02-01,11:21:30
39.905843,116.352665,0,235,39845.4733217593,2009-02-01,11:21:35
39.905847,116.352591,0,232,39845.4733680556,2009-02-01,11:21:39
39.905857,116.352501,0,231,39845.4733912037,2009-02-01,11:21:41
39.905865,116.352416,0,231,39845.4734143519,2009-02-01,11:21:43
39.90588,116.352333,0,231,39845.4734375,2009-02-01,11:21:45
39.905919,116.352246,0,232,39845.4734606481,2009-02-01,11:21:47
39.905946,116.352174,0,232,39845.4734953704,2009-02-01,11:21:50
39.905953,116.352101,0,232,39845.4735416667,2009-02-01,11:21:54
39.905967,116.352084,0,233,39845.473599537,2009-02-01,11:21:59
39.905953,116.352067,0,234,39845.4736574074,2009-02-01,11:22:04
39.905928,116.351988,0,233,39845.4736921296,2009-02-01,11:22:07
39.905936,116.351882,0,235,39845.4737152778,2009-02-01,11:22:09
39.905916,116.351788,0,236,39845.4737384259,2009-02-01,11:22:11
39.905926,116.351722,0,239,39845.47375,2009-02-01,11:22:12
39.905918,116.351621,0,238,39845.4737731481,2009-02-01,11:22:14
39.905911,116.351506,0,237,39845.4737962963,2009-02-01,11:22:16
39.90591,116.351386,0,237,39845.4738194444,2009-02-01,11:22:18
39.905902,116.351306,0,238,39845.4738310185,2009-02-01,11:22:19
39.905899,116.35122,0,239,39845.4738425926,2009-02-01,11:22:20
39.905896,116.351136,0,240,39845.4738541667,2009-02-01,11:22:21
39.90589,116.35106,0,239,39845.4738657407,2009-02-01,11:22:22
39.905879,116.350982,0,236,39845.4738773148,2009-02-01,11:22:23
39.905869,116.3509,0,234,39845.4738888889,2009-02-01,11:22:24
39.905868,116.35081,0,233,39845.473900463,2009-02-01,11:22:25
39.905859,116.350734,0,231,39845.473912037,2009-02-01,11:22:26
39.905854,116.350641,0,231,39845.4739236111,2009-02-01,11:22:27
39.905846,116.350553,0,230,39845.4739351852,2009-02-01,11:22:28
39.905842,116.350466,0,228,39845.4739467593,2009-02-01,11:22:29
39.905837,116.350369,0,228,39845.4739583333,2009-02-01,11:22:30
39.905832,116.350274,0,227,39845.4739699074,2009-02-01,11:22:31
39.905824,116.350167,0,229,39845.4739814815,2009-02-01,11:22:32
39.905825,116.350062,0,229,39845.4739930556,2009-02-01,11:22:33
39.905825,116.349958,0,229,39845.4740046296,2009-02-01,11:22:34
39.905825,116.349847,0,230,39845.4740162037,2009-02-01,11:22:35
39.905825,116.349745,0,230,39845.4740277778,2009-02-01,11:22:36
39.905822,116.349653,0,228,39845.4740393519,2009-02-01,11:22:37
39.90582,116.349558,0,225,39845.4740509259,2009-02-01,11:22:38
39.905826,116.349466,0,222,39845.4740625,2009-02-01,11:22:39
39.905827,116.349365,0,221,39845.4740740741,2009-02-01,11:22:40
39.905827,116.349268,0,220,39845.4740856481,2009-02-01,11:22:41
39.905826,116.349179,0,219,39845.4740972222,2009-02-01,11:22:42
39.905828,116.349084,0,218,39845.4741087963,2009-02-01,11:22:43
39.905828,116.348993,0,216,39845.4741203704,2009-02-01,11:22:44
39.905827,116.348902,0,216,39845.4741319444,2009-02-01,11:22:45
39.905823,116.348825,0,214,39845.4741435185,2009-02-01,11:22:46
39.905819,116.348742,0,214,39845.4741550926,2009-02-01,11:22:47
39.905824,116.348667,0,213,39845.4741666667,2009-02-01,11:22:48
39.905823,116.348585,0,213,39845.4741782407,2009-02-01,11:22:49
39.905824,116.348503,0,212,39845.4741898148,2009-02-01,11:22:50
39.905824,116.348416,0,213,39845.4742013889,2009-02-01,11:22:51
39.905826,116.348332,0,215,39845.474212963,2009-02-01,11:22:52
39.905829,116.348244,0,215,39845.474224537,2009-02-01,11:22:53
39.905832,116.348157,0,215,39845.4742361111,2009-02-01,11:22:54
39.905835,116.348071,0,215,39845.4742476852,2009-02-01,11:22:55
39.905841,116.347988,0,214,39845.4742592593,2009-02-01,11:22:56
39.905848,116.347903,0,213,39845.4742708333,2009-02-01,11:22:57
39.905859,116.347821,0,212,39845.4742824074,2009-02-01,11:22:58
39.905866,116.34773,0,212,39845.4742939815,2009-02-01,11:22:59
39.905874,116.34764,0,212,39845.4743055556,2009-02-01,11:23:00
39.905883,116.347551,0,214,39845.4743171296,2009-02-01,11:23:01
39.905891,116.347466,0,213,39845.4743287037,2009-02-01,11:23:02
39.905894,116.347379,0,214,39845.4743402778,2009-02-01,11:23:03
39.905893,116.347288,0,214,39845.4743518519,2009-02-01,11:23:04
39.9059,116.34721,0,214,39845.4743634259,2009-02-01,11:23:05
39.905908,116.347137,0,213,39845.474375,2009-02-01,11:23:06
39.905913,116.347062,0,212,39845.4743865741,2009-02-01,11:23:07
39.905919,116.346989,0,212,39845.4743981481,2009-02-01,11:23:08
39.905927,116.34692,0,211,39845.4744097222,2009-02-01,11:23:09
39.905931,116.346849,0,211,39845.4744212963,2009-02-01,11:23:10
39.905941,116.346785,0,210,39845.4744328704,2009-02-01,11:23:11
39.905944,116.346722,0,210,39845.4744444444,2009-02-01,11:23:12
39.905962,116.346624,0,208,39845.4744675926,2009-02-01,11:23:14
39.905984,116.346544,0,208,39845.4744907407,2009-02-01,11:23:16
39.906013,116.346486,0,208,39845.4745138889,2009-02-01,11:23:18
39.906133,116.346409,0,198,39845.474537037,2009-02-01,11:23:20
39.906192,116.346374,0,193,39845.4745486111,2009-02-01,11:23:21
39.906272,116.346358,0,187,39845.4745717593,2009-02-01,11:23:23
39.906354,116.34635,0,180,39845.4745949074,2009-02-01,11:23:25
39.906399,116.34635,0,176,39845.4746064815,2009-02-01,11:23:26
39.906465,116.346349,0,171,39845.4746180556,2009-02-01,11:23:27
39.90653,116.346342,0,166,39845.4746296296,2009-02-01,11:23:28
39.906592,116.34633,0,162,39845.4746412037,2009-02-01,11:23:29
39.906659,116.346324,0,157,39845.4746527778,2009-02-01,11:23:30
39.906723,116.346313,0,154,39845.4746643519,2009-02-01,11:23:31
39.906787,116.346302,0,151,39845.4746759259,2009-02-01,11:23:32
39.906847,116.3463,0,151,39845.4746875,2009-02-01,11:23:33
39.906913,116.34629,0,149,39845.4746990741,2009-02-01,11:23:34
39.906975,116.34629,0,148,39845.4747106481,2009-02-01,11:23:35
39.907028,116.346289,0,147,39845.4747222222,2009-02-01,11:23:36
39.907079,116.346288,0,146,39845.4747337963,2009-02-01,11:23:37
39.907127,116.346291,0,145,39845.4747453704,2009-02-01,11:23:38
39.907173,116.346294,0,146,39845.4747569444,2009-02-01,11:23:39
39.907262,116.346303,0,146,39845.4747800926,2009-02-01,11:23:41
39.907314,116.346295,0,145,39845.4747916667,2009-02-01,11:23:42
39.90737,116.346284,0,143,39845.4748032407,2009-02-01,11:23:43
39.907446,116.346274,0,143,39845.4748263889,2009-02-01,11:23:45
39.90751,116.346267,0,144,39845.474849537,2009-02-01,11:23:47
39.907555,116.346251,0,149,39845.4748726852,2009-02-01,11:23:49
39.907577,116.34626,0,152,39845.4749305556,2009-02-01,11:23:54
39.907577,116.346244,0,152,39845.4749884259,2009-02-01,11:23:59
39.907581,116.346224,0,153,39845.4750462963,2009-02-01,11:24:04
39.90763,116.346225,0,150,39845.4750810185,2009-02-01,11:24:07
39.90769,116.346219,0,150,39845.4751041667,2009-02-01,11:24:09
39.907749,116.346211,0,150,39845.4751273148,2009-02-01,11:24:11
39.907834,116.346186,0,152,39845.475150463,2009-02-01,11:24:13
39.907879,116.346172,0,154,39845.475162037,2009-02-01,11:24:14
39.907931,116.346151,0,155,39845.4751736111,2009-02-01,11:24:15
39.907981,116.346133,0,156,39845.4751851852,2009-02-01,11:24:16
39.908031,116.346119,0,157,39845.4751967593,2009-02-01,11:24:17
39.908087,116.346104,0,158,39845.4752083333,2009-02-01,11:24:18
39.908142,116.346092,0,159,39845.4752199074,2009-02-01,11:24:19
39.908203,116.34609,0,160,39845.4752314815,2009-02-01,11:24:20
39.908254,116.346085,0,161,39845.4752430556,2009-02-01,11:24:21
39.908314,116.346087,0,163,39845.4752546296,2009-02-01,11:24:22
39.908374,116.346089,0,165,39845.4752662037,2009-02-01,11:24:23
39.908435,116.346097,0,168,39845.4752777778,2009-02-01,11:24:24
39.908498,116.346099,0,172,39845.4752893519,2009-02-01,11:24:25
39.908563,116.346102,0,174,39845.4753009259,2009-02-01,11:24:26
39.908622,116.346107,0,176,39845.4753125,2009-02-01,11:24:27
39.908683,116.346115,0,179,39845.4753240741,2009-02-01,11:24:28
39.908741,116.346124,0,180,39845.4753356481,2009-02-01,11:24:29
39.908813,116.346112,0,183,39845.4753472222,2009-02-01,11:24:30
39.908865,116.346114,0,185,39845.4753587963,2009-02-01,11:24:31
39.908926,116.346105,0,185,39845.4753703704,2009-02-01,11:24:32
39.908978,116.346107,0,185,39845.4753819444,2009-02-01,11:24:33
39.90906,116.346132,0,182,39845.4754050926,2009-02-01,11:24:35
39.90914,116.346133,0,178,39845.4754282407,2009-02-01,11:24:37
39.909226,116.346126,0,176,39845.4754513889,2009-02-01,11:24:39
39.909303,116.34614,0,175,39845.475474537,2009-02-01,11:24:41
39.909373,116.346155,0,170,39845.4754976852,2009-02-01,11:24:43
39.909441,116.346177,0,169,39845.4755208333,2009-02-01,11:24:45
39.9095,116.346201,0,165,39845.4755439815,2009-02-01,11:24:47
39.909567,116.346201,0,164,39845.4755671296,2009-02-01,11:24:49
39.909613,116.346196,0,164,39845.4755787037,2009-02-01,11:24:50
39.909706,116.346202,0,168,39845.4756018519,2009-02-01,11:24:52
39.909766,116.346196,0,168,39845.4756134259,2009-02-01,11:24:53
39.909822,116.346199,0,169,39845.475625,2009-02-01,11:24:54
39.90988,116.346201,0,170,39845.4756365741,2009-02-01,11:24:55
39.909942,116.346204,0,170,39845.4756481481,2009-02-01,11:24:56
39.91,116.346207,0,173,39845.4756597222,2009-02-01,11:24:57
39.910065,116.346208,0,176,39845.4756712963,2009-02-01,11:24:58
39.910132,116.346215,0,179,39845.4756828704,2009-02-01,11:24:59
39.910193,116.346227,0,184,39845.4756944444,2009-02-01,11:25:00
39.910266,116.34624,0,187,39845.4757060185,2009-02-01,11:25:01
39.910351,116.346243,0,188,39845.4757175926,2009-02-01,11:25:02
39.910432,116.346245,0,191,39845.4757291667,2009-02-01,11:25:03
39.910514,116.346251,0,193,39845.4757407407,2009-02-01,11:25:04
39.910594,116.346253,0,193,39845.4757523148,2009-02-01,11:25:05
39.910672,116.346258,0,192,39845.4757638889,2009-02-01,11:25:06
39.910751,116.346262,0,190,39845.475775463,2009-02-01,11:25:07
39.910827,116.346268,0,188,39845.475787037,2009-02-01,11:25:08
39.910903,116.346286,0,183,39845.4757986111,2009-02-01,11:25:09
39.910978,116.34631,0,179,39845.4758101852,2009-02-01,11:25:10
39.911046,116.346331,0,176,39845.4758217593,2009-02-01,11:25:11
39.911113,116.346353,0,173,39845.4758333333,2009-02-01,11:25:12
39.911181,116.346399,0,163,39845.4758449074,2009-02-01,11:25:13
39.91125,116.346403,0,157,39845.4758564815,2009-02-01,11:25:14
39.911315,116.346405,0,154,39845.4758680556,2009-02-01,11:25:15
39.911362,116.346422,0,154,39845.4758796296,2009-02-01,11:25:16
39.911416,116.346431,0,153,39845.4758912037,2009-02-01,11:25:17
39.911469,116.346442,0,153,39845.4759027778,2009-02-01,11:25:18
39.911517,116.346448,0,155,39845.4759143519,2009-02-01,11:25:19
39.911562,116.346453,0,157,39845.4759259259,2009-02-01,11:25:20
39.911635,116.346465,0,163,39845.4759490741,2009-02-01,11:25:22
39.911678,116.346487,0,169,39845.4759722222,2009-02-01,11:25:24
39.911718,116.346488,0,179,39845.4760069444,2009-02-01,11:25:27
39.911718,116.346488,0,179,39845.4760416667,2009-02-01,11:25:30
39.911722,116.346492,0,191,39845.4760648148,2009-02-01,11:25:32
39.911719,116.346477,0,200,39845.4761226852,2009-02-01,11:25:37
39.911685,116.34643,0,208,39845.4761574074,2009-02-01,11:25:40
39.911659,116.346385,0,218,39845.4762037037,2009-02-01,11:25:44
39.911675,116.3464,0,232,39845.4762615741,2009-02-01,11:25:49
39.911717,116.346415,0,236,39845.4762847222,2009-02-01,11:25:51
39.911772,116.346432,0,239,39845.4762962963,2009-02-01,11:25:52
39.911827,116.346435,0,242,39845.4763078704,2009-02-01,11:25:53
39.911892,116.346442,0,243,39845.4763310185,2009-02-01,11:25:55
39.911953,116.346466,0,242,39845.4763541667,2009-02-01,11:25:57
39.912002,116.346493,0,239,39845.4763773148,2009-02-01,11:25:59
39.912053,116.346514,0,236,39845.476400463,2009-02-01,11:26:01
39.912099,116.346526,0,234,39845.4764236111,2009-02-01,11:26:03
39.912148,116.346543,0,234,39845.4764467593,2009-02-01,11:26:05
39.912216,116.346579,0,234,39845.4764699074,2009-02-01,11:26:07
39.912274,116.346613,0,232,39845.4764814815,2009-02-01,11:26:08
39.912321,116.346641,0,229,39845.4764930556,2009-02-01,11:26:09
39.912393,116.346693,0,224,39845.4765162037,2009-02-01,11:26:11
39.91245,116.346741,0,215,39845.4765393519,2009-02-01,11:26:13
39.912499,116.346776,0,210,39845.4765625,2009-02-01,11:26:15
39.912547,116.346797,0,207,39845.4765856481,2009-02-01,11:26:17
39.912614,116.346827,0,206,39845.4766087963,2009-02-01,11:26:19
39.912688,116.346833,0,204,39845.4766319444,2009-02-01,11:26:21
39.912736,116.346828,0,202,39845.4766435185,2009-02-01,11:26:22
39.91289,116.346866,0,201,39845.4766666667,2009-02-01,11:26:24
39.912975,116.346874,0,200,39845.4766782407,2009-02-01,11:26:25
39.91304,116.346856,0,201,39845.4766898148,2009-02-01,11:26:26
39.913096,116.346845,0,199,39845.4767013889,2009-02-01,11:26:27
39.913157,116.346852,0,198,39845.476712963,2009-02-01,11:26:28
39.913223,116.346857,0,196,39845.476724537,2009-02-01,11:26:29
39.913284,116.346872,0,196,39845.4767361111,2009-02-01,11:26:30
39.913346,116.346879,0,195,39845.4767476852,2009-02-01,11:26:31
39.913405,116.34689,0,195,39845.4767592593,2009-02-01,11:26:32
39.913462,116.346896,0,194,39845.4767708333,2009-02-01,11:26:33
39.913529,116.346912,0,193,39845.4767824074,2009-02-01,11:26:34
39.913607,116.346922,0,192,39845.4767939815,2009-02-01,11:26:35
39.913686,116.346922,0,192,39845.4768055556,2009-02-01,11:26:36
39.913761,116.346919,0,192,39845.4768171296,2009-02-01,11:26:37
39.913822,116.346919,0,192,39845.4768287037,2009-02-01,11:26:38
39.913887,116.346921,0,192,39845.4768402778,2009-02-01,11:26:39
39.913948,116.346929,0,192,39845.4768518518,2009-02-01,11:26:40
39.914009,116.346941,0,193,39845.4768634259,2009-02-01,11:26:41
39.914067,116.346951,0,194,39845.476875,2009-02-01,11:26:42
39.914127,116.346954,0,196,39845.4768865741,2009-02-01,11:26:43
39.914184,116.346956,0,199,39845.4768981481,2009-02-01,11:26:44
39.914243,116.346957,0,203,39845.4769097222,2009-02-01,11:26:45
39.914301,116.346957,0,208,39845.4769212963,2009-02-01,11:26:46
39.914369,116.346962,0,211,39845.4769328704,2009-02-01,11:26:47
39.914432,116.346964,0,216,39845.4769444444,2009-02-01,11:26:48
39.914495,116.346963,0,220,39845.4769560185,2009-02-01,11:26:49
39.914559,116.346962,0,224,39845.4769675926,2009-02-01,11:26:50
39.914632,116.346959,0,230,39845.4769791667,2009-02-01,11:26:51
39.914703,116.346958,0,235,39845.4769907407,2009-02-01,11:26:52
39.914776,116.346953,0,240,39845.4770023148,2009-02-01,11:26:53
39.914854,116.346945,0,245,39845.4770138889,2009-02-01,11:26:54
39.914932,116.346937,0,248,39845.477025463,2009-02-01,11:26:55
39.915017,116.346934,0,252,39845.477037037,2009-02-01,11:26:56
39.915105,116.346926,0,255,39845.4770486111,2009-02-01,11:26:57
39.915203,116.346917,0,259,39845.4770601852,2009-02-01,11:26:58
39.915288,116.346907,0,265,39845.4770717593,2009-02-01,11:26:59
39.915367,116.346898,0,270,39845.4770833333,2009-02-01,11:27:00
39.915452,116.346881,0,274,39845.4770949074,2009-02-01,11:27:01
39.915527,116.346872,0,279,39845.4771064815,2009-02-01,11:27:02
39.915608,116.34686,0,285,39845.4771180556,2009-02-01,11:27:03
39.915682,116.346845,0,288,39845.4771296296,2009-02-01,11:27:04
39.915754,116.346831,0,292,39845.4771412037,2009-02-01,11:27:05
39.915824,116.346817,0,296,39845.4771527778,2009-02-01,11:27:06
39.915891,116.346806,0,302,39845.4771643518,2009-02-01,11:27:07
39.915946,116.346806,0,307,39845.4771759259,2009-02-01,11:27:08
39.916007,116.346802,0,311,39845.4771875,2009-02-01,11:27:09
39.916062,116.346802,0,315,39845.4771990741,2009-02-01,11:27:10
39.91611,116.346803,0,318,39845.4772106481,2009-02-01,11:27:11
39.916192,116.346802,0,326,39845.4772337963,2009-02-01,11:27:13
39.916262,116.346798,0,334,39845.4772569444,2009-02-01,11:27:15
39.916303,116.346801,0,342,39845.4772800926,2009-02-01,11:27:17
39.916303,116.346801,0,342,39845.4773032407,2009-02-01,11:27:19
39.916304,116.3468,0,359,39845.4773263889,2009-02-01,11:27:21
39.916306,116.346791,0,363,39845.4773842593,2009-02-01,11:27:26
39.916302,116.346755,0,367,39845.4774421296,2009-02-01,11:27:31
39.916366,116.346734,0,371,39845.4774884259,2009-02-01,11:27:35
39.916418,116.34672,0,373,39845.4775462963,2009-02-01,11:27:40
39.916467,116.346757,0,376,39845.4776041667,2009-02-01,11:27:45
39.916522,116.346771,0,383,39845.477662037,2009-02-01,11:27:50
39.91658,116.346773,0,386,39845.4777083333,2009-02-01,11:27:54
39.916633,116.346787,0,388,39845.4777314815,2009-02-01,11:27:56
39.916681,116.346873,0,370,39845.4777430556,2009-02-01,11:27:57
39.916754,116.346876,0,372,39845.4777662037,2009-02-01,11:27:59
39.916816,116.346879,0,375,39845.4777893518,2009-02-01,11:28:01
39.916874,116.346904,0,369,39845.4778125,2009-02-01,11:28:03
39.916939,116.346932,0,359,39845.4778356481,2009-02-01,11:28:05
39.917006,116.346964,0,339,39845.4778587963,2009-02-01,11:28:07
39.91706,116.346938,0,326,39845.4778819444,2009-02-01,11:28:09
39.917071,116.346883,0,313,39845.4779050926,2009-02-01,11:28:11
39.917058,116.3468,0,304,39845.4779282407,2009-02-01,11:28:13
39.91705,116.346741,0,303,39845.4779398148,2009-02-01,11:28:14
39.917042,116.346672,0,301,39845.4779513889,2009-02-01,11:28:15
39.917038,116.346596,0,297,39845.477962963,2009-02-01,11:28:16
39.917038,116.34652,0,293,39845.477974537,2009-02-01,11:28:17
39.917043,116.346431,0,288,39845.4779861111,2009-02-01,11:28:18
39.917046,116.34634,0,282,39845.4779976852,2009-02-01,11:28:19
39.917036,116.346235,0,278,39845.4780092593,2009-02-01,11:28:20
39.917033,116.346132,0,275,39845.4780208333,2009-02-01,11:28:21
39.917032,116.346019,0,270,39845.4780324074,2009-02-01,11:28:22
39.917035,116.345916,0,261,39845.4780439815,2009-02-01,11:28:23
39.917033,116.345825,0,240,39845.4780555556,2009-02-01,11:28:24
39.917032,116.345721,0,226,39845.4780671296,2009-02-01,11:28:25
39.917038,116.345598,0,221,39845.4780787037,2009-02-01,11:28:26
39.917037,116.345475,0,220,39845.4780902778,2009-02-01,11:28:27
39.917039,116.345344,0,218,39845.4781018518,2009-02-01,11:28:28
39.917037,116.345206,0,215,39845.4781134259,2009-02-01,11:28:29
39.917038,116.345082,0,214,39845.478125,2009-02-01,11:28:30
39.917037,116.344962,0,210,39845.4781365741,2009-02-01,11:28:31
39.917039,116.344842,0,209,39845.4781481481,2009-02-01,11:28:32
39.917042,116.344716,0,207,39845.4781597222,2009-02-01,11:28:33
39.917043,116.344589,0,205,39845.4781712963,2009-02-01,11:28:34
39.917044,116.344461,0,202,39845.4781828704,2009-02-01,11:28:35
39.917044,116.344335,0,200,39845.4781944444,2009-02-01,11:28:36
39.917043,116.344205,0,197,39845.4782060185,2009-02-01,11:28:37
39.917042,116.344069,0,195,39845.4782175926,2009-02-01,11:28:38
39.917044,116.343934,0,192,39845.4782291667,2009-02-01,11:28:39
39.91705,116.3438,0,190,39845.4782407407,2009-02-01,11:28:40
39.917056,116.343658,0,187,39845.4782523148,2009-02-01,11:28:41
39.917053,116.343499,0,183,39845.4782638889,2009-02-01,11:28:42
39.91706,116.343349,0,180,39845.478275463,2009-02-01,11:28:43
39.917065,116.343203,0,178,39845.478287037,2009-02-01,11:28:44
39.917069,116.343056,0,177,39845.4782986111,2009-02-01,11:28:45
39.917073,116.342906,0,175,39845.4783101852,2009-02-01,11:28:46
39.917084,116.342749,0,173,39845.4783217593,2009-02-01,11:28:47
39.917093,116.342591,0,171,39845.4783333333,2009-02-01,11:28:48
39.917098,116.342438,0,170,39845.4783449074,2009-02-01,11:28:49
39.917087,116.342277,0,168,39845.4783564815,2009-02-01,11:28:50
39.917086,116.342126,0,166,39845.4783680556,2009-02-01,11:28:51
39.917087,116.341973,0,165,39845.4783796296,2009-02-01,11:28:52
39.917084,116.341822,0,163,39845.4783912037,2009-02-01,11:28:53
39.917077,116.341669,0,161,39845.4784027778,2009-02-01,11:28:54
39.91707,116.341516,0,159,39845.4784143518,2009-02-01,11:28:55
39.917065,116.341362,0,157,39845.4784259259,2009-02-01,11:28:56
39.917057,116.341215,0,156,39845.4784375,2009-02-01,11:28:57
39.917048,116.34107,0,155,39845.4784490741,2009-02-01,11:28:58
39.917039,116.340931,0,154,39845.4784606481,2009-02-01,11:28:59
39.91703,116.340799,0,153,39845.4784722222,2009-02-01,11:29:00
39.917018,116.340664,0,152,39845.4784837963,2009-02-01,11:29:01
39.917043,116.340542,0,151,39845.4784953704,2009-02-01,11:29:02
39.91706,116.340423,0,149,39845.4785069444,2009-02-01,11:29:03
39.917064,116.340317,0,148,39845.4785185185,2009-02-01,11:29:04
39.917081,116.340233,0,146,39845.4785300926,2009-02-01,11:29:05
39.917076,116.340154,0,146,39845.4785416667,2009-02-01,11:29:06
39.917074,116.340082,0,145,39845.4785532407,2009-02-01,11:29:07
39.917076,116.340007,0,146,39845.4785648148,2009-02-01,11:29:08
39.917077,116.339938,0,146,39845.4785763889,2009-02-01,11:29:09
39.91708,116.339867,0,146,39845.478587963,2009-02-01,11:29:10
39.917085,116.339798,0,145,39845.478599537,2009-02-01,11:29:11
39.917079,116.339738,0,144,39845.4786111111,2009-02-01,11:29:12
39.917077,116.339679,0,144,39845.4786226852,2009-02-01,11:29:13
39.917077,116.339618,0,142,39845.4786342593,2009-02-01,11:29:14
39.917081,116.33952,0,139,39845.4786574074,2009-02-01,11:29:16
39.917085,116.339452,0,136,39845.4786921296,2009-02-01,11:29:19
39.917064,116.339469,0,129,39845.47875,2009-02-01,11:29:24
39.917064,116.339469,0,129,39845.4787847222,2009-02-01,11:29:27
39.917059,116.339463,0,126,39845.4788078704,2009-02-01,11:29:29
39.917064,116.339387,0,125,39845.4788657407,2009-02-01,11:29:34
39.917067,116.339302,0,125,39845.4788888889,2009-02-01,11:29:36
39.917072,116.339203,0,125,39845.478912037,2009-02-01,11:29:38
39.917069,116.339099,0,125,39845.4789351852,2009-02-01,11:29:40
39.917079,116.339015,0,125,39845.4789583333,2009-02-01,11:29:42
39.917099,116.33894,0,125,39845.4789814815,2009-02-01,11:29:44
39.917132,116.338865,0,124,39845.4790046296,2009-02-01,11:29:46
39.917166,116.338826,0,124,39845.4790162037,2009-02-01,11:29:47
39.91723,116.338748,0,125,39845.4790393518,2009-02-01,11:29:49
39.917293,116.338708,0,124,39845.4790509259,2009-02-01,11:29:50
39.917353,116.338681,0,125,39845.4790625,2009-02-01,11:29:51
39.917414,116.338656,0,126,39845.4790740741,2009-02-01,11:29:52
39.917474,116.338638,0,126,39845.4790856481,2009-02-01,11:29:53
39.91754,116.338615,0,126,39845.4790972222,2009-02-01,11:29:54
39.917599,116.338599,0,127,39845.4791087963,2009-02-01,11:29:55
39.917671,116.338577,0,128,39845.4791203704,2009-02-01,11:29:56
39.917741,116.338558,0,129,39845.4791319444,2009-02-01,11:29:57
39.917812,116.338543,0,130,39845.4791435185,2009-02-01,11:29:58
39.917891,116.338522,0,131,39845.4791550926,2009-02-01,11:29:59
39.917964,116.338503,0,132,39845.4791666667,2009-02-01,11:30:00
39.918035,116.338485,0,132,39845.4791782407,2009-02-01,11:30:01
39.918113,116.338464,0,133,39845.4791898148,2009-02-01,11:30:02
39.918201,116.338434,0,134,39845.4792013889,2009-02-01,11:30:03
39.91828,116.338418,0,138,39845.479212963,2009-02-01,11:30:04
39.918355,116.338395,0,142,39845.479224537,2009-02-01,11:30:05
39.91843,116.338379,0,147,39845.4792361111,2009-02-01,11:30:06
39.91851,116.338372,0,153,39845.4792476852,2009-02-01,11:30:07
39.918602,116.338325,0,163,39845.4792592593,2009-02-01,11:30:08
39.918686,116.338303,0,171,39845.4792708333,2009-02-01,11:30:09
39.918776,116.338301,0,174,39845.4792824074,2009-02-01,11:30:10
39.918869,116.338293,0,178,39845.4792939815,2009-02-01,11:30:11
39.918967,116.338281,0,184,39845.4793055556,2009-02-01,11:30:12
39.919058,116.338274,0,190,39845.4793171296,2009-02-01,11:30:13
39.919154,116.338264,0,195,39845.4793287037,2009-02-01,11:30:14
39.919242,116.338255,0,199,39845.4793402778,2009-02-01,11:30:15
39.919338,116.338253,0,201,39845.4793518518,2009-02-01,11:30:16
39.919438,116.338253,0,203,39845.4793634259,2009-02-01,11:30:17
39.919548,116.338264,0,205,39845.479375,2009-02-01,11:30:18
39.919644,116.338273,0,210,39845.4793865741,2009-02-01,11:30:19
39.91974,116.338275,0,214,39845.4793981481,2009-02-01,11:30:20
39.919828,116.338283,0,216,39845.4794097222,2009-02-01,11:30:21
39.919915,116.338296,0,219,39845.4794212963,2009-02-01,11:30:22
39.920006,116.338298,0,223,39845.4794328704,2009-02-01,11:30:23
39.920098,116.338305,0,225,39845.4794444444,2009-02-01,11:30:24
39.920188,116.338314,0,222,39845.4794560185,2009-02-01,11:30:25
39.920262,116.33832,0,224,39845.4794675926,2009-02-01,11:30:26
39.920333,116.338315,0,227,39845.4794791667,2009-02-01,11:30:27
39.920403,116.338318,0,227,39845.4794907407,2009-02-01,11:30:28
39.920478,116.33832,0,225,39845.4795023148,2009-02-01,11:30:29
39.920543,116.338325,0,224,39845.4795138889,2009-02-01,11:30:30
39.920604,116.338331,0,222,39845.479525463,2009-02-01,11:30:31
39.920664,116.338335,0,219,39845.479537037,2009-02-01,11:30:32
39.920722,116.338342,0,214,39845.4795486111,2009-02-01,11:30:33
39.920809,116.338357,0,215,39845.4795717593,2009-02-01,11:30:35
39.920848,116.338367,0,224,39845.4795949074,2009-02-01,11:30:37
39.920867,116.338361,0,247,39845.4796296296,2009-02-01,11:30:40
39.920848,116.338329,0,262,39845.4796643518,2009-02-01,11:30:43
39.920903,116.338295,0,257,39845.4797222222,2009-02-01,11:30:48
39.920965,116.338295,0,257,39845.4797453704,2009-02-01,11:30:50
39.921024,116.338301,0,260,39845.4797685185,2009-02-01,11:30:52
39.921089,116.338313,0,259,39845.4797916667,2009-02-01,11:30:54
39.921151,116.338316,0,263,39845.4798148148,2009-02-01,11:30:56
39.921202,116.3383,0,266,39845.479837963,2009-02-01,11:30:58
39.921248,116.338295,0,263,39845.4798611111,2009-02-01,11:31:00
39.921289,116.338263,0,261,39845.4798958333,2009-02-01,11:31:03
39.921328,116.338228,0,261,39845.4799305556,2009-02-01,11:31:06
39.921354,116.338213,0,256,39845.4799884259,2009-02-01,11:31:11
39.921364,116.338219,0,261,39845.4800462963,2009-02-01,11:31:16
39.921366,116.338225,0,262,39845.4801041667,2009-02-01,11:31:21
39.921366,116.338225,0,262,39845.4801388889,2009-02-01,11:31:24
39.921362,116.338222,0,262,39845.480162037,2009-02-01,11:31:26
39.921432,116.338236,0,254,39845.4802083333,2009-02-01,11:31:30
39.921504,116.338273,0,247,39845.4802314815,2009-02-01,11:31:32
39.921566,116.338299,0,240,39845.4802546296,2009-02-01,11:31:34
39.921612,116.338302,0,237,39845.4802662037,2009-02-01,11:31:35
39.921655,116.338315,0,234,39845.4802777778,2009-02-01,11:31:36
39.921714,116.338322,0,229,39845.4802893519,2009-02-01,11:31:37
39.921789,116.338335,0,222,39845.4803009259,2009-02-01,11:31:38
39.921837,116.338333,0,218,39845.4803125,2009-02-01,11:31:39
39.921897,116.338326,0,213,39845.4803240741,2009-02-01,11:31:40
39.921954,116.338325,0,208,39845.4803356482,2009-02-01,11:31:41
39.92202,116.338338,0,199,39845.4803472222,2009-02-01,11:31:42
39.92208,116.33834,0,191,39845.4803587963,2009-02-01,11:31:43
39.922141,116.338336,0,186,39845.4803703704,2009-02-01,11:31:44
39.922208,116.338331,0,180,39845.4803819444,2009-02-01,11:31:45
39.922288,116.338322,0,176,39845.4803935185,2009-02-01,11:31:46
39.922374,116.338317,0,172,39845.4804050926,2009-02-01,11:31:47
39.922451,116.338311,0,169,39845.4804166667,2009-02-01,11:31:48
39.922529,116.338301,0,167,39845.4804282407,2009-02-01,11:31:49
39.922607,116.33829,0,166,39845.4804398148,2009-02-01,11:31:50
39.922683,116.338277,0,165,39845.4804513889,2009-02-01,11:31:51
39.922768,116.338264,0,164,39845.480462963,2009-02-01,11:31:52
39.922843,116.338267,0,162,39845.480474537,2009-02-01,11:31:53
39.922921,116.33826,0,162,39845.4804861111,2009-02-01,11:31:54
39.922998,116.338259,0,162,39845.4804976852,2009-02-01,11:31:55
39.923073,116.338263,0,162,39845.4805092593,2009-02-01,11:31:56
39.923142,116.338265,0,161,39845.4805208333,2009-02-01,11:31:57
39.923211,116.338258,0,160,39845.4805324074,2009-02-01,11:31:58
39.923276,116.338251,0,158,39845.4805439815,2009-02-01,11:31:59
39.923344,116.338247,0,156,39845.4805555556,2009-02-01,11:32:00
39.923421,116.338234,0,154,39845.4805671296,2009-02-01,11:32:01
39.923493,116.338225,0,152,39845.4805787037,2009-02-01,11:32:02
39.923574,116.338213,0,150,39845.4805902778,2009-02-01,11:32:03
39.923658,116.338195,0,150,39845.4806018519,2009-02-01,11:32:04
39.923737,116.338179,0,148,39845.4806134259,2009-02-01,11:32:05
39.923821,116.338169,0,147,39845.480625,2009-02-01,11:32:06
39.92391,116.338155,0,145,39845.4806365741,2009-02-01,11:32:07
39.923994,116.338141,0,143,39845.4806481482,2009-02-01,11:32:08
39.924073,116.338133,0,142,39845.4806597222,2009-02-01,11:32:09
39.924152,116.338121,0,141,39845.4806712963,2009-02-01,11:32:10
39.924229,116.338115,0,141,39845.4806828704,2009-02-01,11:32:11
39.924307,116.338098,0,141,39845.4806944444,2009-02-01,11:32:12
39.924387,116.338084,0,140,39845.4807060185,2009-02-01,11:32:13
39.924465,116.338072,0,139,39845.4807175926,2009-02-01,11:32:14
39.924539,116.338068,0,139,39845.4807291667,2009-02-01,11:32:15
39.924604,116.338063,0,139,39845.4807407407,2009-02-01,11:32:16
39.924669,116.338057,0,140,39845.4807523148,2009-02-01,11:32:17
39.924738,116.338042,0,139,39845.4807638889,2009-02-01,11:32:18
39.924807,116.338022,0,138,39845.480775463,2009-02-01,11:32:19
39.924861,116.338008,0,137,39845.480787037,2009-02-01,11:32:20
39.924915,116.337991,0,137,39845.4807986111,2009-02-01,11:32:21
39.924976,116.337975,0,140,39845.4808101852,2009-02-01,11:32:22
39.92503,116.337963,0,141,39845.4808217593,2009-02-01,11:32:23
39.925081,116.33794,0,143,39845.4808333333,2009-02-01,11:32:24
39.925167,116.337949,0,144,39845.4808564815,2009-02-01,11:32:26
39.925242,116.33796,0,146,39845.4808796296,2009-02-01,11:32:28
39.925316,116.337969,0,143,39845.4809027778,2009-02-01,11:32:30
39.925403,116.337971,0,147,39845.4809259259,2009-02-01,11:32:32
39.925452,116.337968,0,147,39845.4809375,2009-02-01,11:32:33
39.925498,116.337971,0,147,39845.4809490741,2009-02-01,11:32:34
39.925553,116.337963,0,147,39845.4809606481,2009-02-01,11:32:35
39.925646,116.337957,0,148,39845.4809837963,2009-02-01,11:32:37
39.925703,116.337953,0,150,39845.4809953704,2009-02-01,11:32:38
39.925756,116.337947,0,152,39845.4810069444,2009-02-01,11:32:39
39.925808,116.337937,0,155,39845.4810185185,2009-02-01,11:32:40
39.92587,116.337932,0,155,39845.4810300926,2009-02-01,11:32:41
39.925932,116.337922,0,156,39845.4810416667,2009-02-01,11:32:42
39.925998,116.337909,0,158,39845.4810532407,2009-02-01,11:32:43
39.926062,116.337896,0,160,39845.4810648148,2009-02-01,11:32:44
39.926123,116.337889,0,164,39845.4810763889,2009-02-01,11:32:45
39.926193,116.337874,0,167,39845.481087963,2009-02-01,11:32:46
39.926257,116.337868,0,172,39845.481099537,2009-02-01,11:32:47
39.926319,116.337864,0,175,39845.4811111111,2009-02-01,11:32:48
39.926381,116.337859,0,178,39845.4811226852,2009-02-01,11:32:49
39.926438,116.337847,0,181,39845.4811342593,2009-02-01,11:32:50
39.926497,116.337841,0,182,39845.4811458333,2009-02-01,11:32:51
39.926556,116.337832,0,184,39845.4811574074,2009-02-01,11:32:52
39.926624,116.337824,0,185,39845.4811689815,2009-02-01,11:32:53
39.926691,116.337801,0,187,39845.4811805556,2009-02-01,11:32:54
39.926759,116.337785,0,190,39845.4811921296,2009-02-01,11:32:55
39.926824,116.337762,0,195,39845.4812037037,2009-02-01,11:32:56
39.926891,116.337746,0,199,39845.4812152778,2009-02-01,11:32:57
39.926962,116.337742,0,198,39845.4812268519,2009-02-01,11:32:58
39.927033,116.33774,0,200,39845.4812384259,2009-02-01,11:32:59
39.927112,116.337748,0,204,39845.48125,2009-02-01,11:33:00
39.927161,116.337705,0,215,39845.4812615741,2009-02-01,11:33:01
39.927222,116.337705,0,217,39845.4812731481,2009-02-01,11:33:02
39.927299,116.337745,0,208,39845.4812847222,2009-02-01,11:33:03
39.927371,116.337775,0,199,39845.4812962963,2009-02-01,11:33:04
39.927425,116.337776,0,196,39845.4813078704,2009-02-01,11:33:05
39.927476,116.33777,0,197,39845.4813194444,2009-02-01,11:33:06
39.927528,116.337768,0,195,39845.4813310185,2009-02-01,11:33:07
39.92758,116.337766,0,196,39845.4813425926,2009-02-01,11:33:08
39.927635,116.337757,0,194,39845.4813541667,2009-02-01,11:33:09
39.92772,116.33776,0,192,39845.4813773148,2009-02-01,11:33:11
39.927795,116.337767,0,192,39845.481400463,2009-02-01,11:33:13
39.927841,116.337803,0,186,39845.481412037,2009-02-01,11:33:14
39.927906,116.337822,0,180,39845.4814351852,2009-02-01,11:33:16
39.927939,116.337786,0,187,39845.4814583333,2009-02-01,11:33:18
39.927961,116.337774,0,188,39845.4815162037,2009-02-01,11:33:23
39.927885,116.337743,0,190,39845.4815740741,2009-02-01,11:33:28
39.927842,116.337708,0,191,39845.4816087963,2009-02-01,11:33:31
39.92783,116.337667,0,179,39845.4816550926,2009-02-01,11:33:35
39.927811,116.337632,0,170,39845.481712963,2009-02-01,11:33:40
39.927769,116.337619,0,175,39845.4817361111,2009-02-01,11:33:42
39.927717,116.337585,0,179,39845.4817708333,2009-02-01,11:33:45
39.927669,116.337583,0,180,39845.4818055556,2009-02-01,11:33:48
39.92763,116.33759,0,177,39845.4818634259,2009-02-01,11:33:53
39.927624,116.337546,0,178,39845.4819212963,2009-02-01,11:33:58
39.927599,116.337519,0,183,39845.4819791667,2009-02-01,11:34:03
39.927549,116.337503,0,187,39845.482025463,2009-02-01,11:34:07
39.927502,116.33754,0,184,39845.4820601852,2009-02-01,11:34:10
39.92745,116.337547,0,184,39845.4820949074,2009-02-01,11:34:13
39.927393,116.337551,0,186,39845.4821412037,2009-02-01,11:34:17
39.927347,116.337583,0,187,39845.4821875,2009-02-01,11:34:21
39.927298,116.33761,0,187,39845.4822337963,2009-02-01,11:34:25
39.927259,116.337655,0,184,39845.4822916667,2009-02-01,11:34:30
39.927214,116.337663,0,183,39845.4823263889,2009-02-01,11:34:33
39.927169,116.337675,0,182,39845.482349537,2009-02-01,11:34:35
39.927125,116.337663,0,184,39845.4823842593,2009-02-01,11:34:38
39.927069,116.337655,0,182,39845.4824305556,2009-02-01,11:34:42
39.927012,116.337644,0,181,39845.4824652778,2009-02-01,11:34:45
39.926967,116.337622,0,179,39845.4825,2009-02-01,11:34:48
39.926916,116.337601,0,172,39845.4825462963,2009-02-01,11:34:52
39.92687,116.337579,0,173,39845.4825925926,2009-02-01,11:34:56
39.926822,116.337561,0,172,39845.4826273148,2009-02-01,11:34:59
39.926767,116.337575,0,172,39845.4826851852,2009-02-01,11:35:04
39.926719,116.337529,0,173,39845.4827199074,2009-02-01,11:35:07
39.926684,116.337481,0,173,39845.4827662037,2009-02-01,11:35:11
39.926674,116.337418,0,172,39845.4828240741,2009-02-01,11:35:16
39.926682,116.33736,0,169,39845.4828587963,2009-02-01,11:35:19
39.926688,116.337283,0,167,39845.4829050926,2009-02-01,11:35:23
39.926704,116.337225,0,166,39845.4829513889,2009-02-01,11:35:27
39.926726,116.337169,0,163,39845.4829976852,2009-02-01,11:35:31
39.926745,116.337112,0,161,39845.4830439815,2009-02-01,11:35:35
39.926775,116.337039,0,157,39845.4830902778,2009-02-01,11:35:39
39.926792,116.336975,0,154,39845.483125,2009-02-01,11:35:42
39.926801,116.336898,0,153,39845.4831712963,2009-02-01,11:35:46
39.926829,116.336828,0,150,39845.4832060185,2009-02-01,11:35:49
39.926853,116.336772,0,148,39845.4832523148,2009-02-01,11:35:53
39.926821,116.336722,0,146,39845.483287037,2009-02-01,11:35:56
39.926791,116.336663,0,145,39845.4833217593,2009-02-01,11:35:59
39.926768,116.336597,0,144,39845.4833564815,2009-02-01,11:36:02
39.926743,116.336537,0,143,39845.4834027778,2009-02-01,11:36:06
39.92675,116.33647,0,140,39845.4834490741,2009-02-01,11:36:10
39.92676,116.336392,0,139,39845.4834837963,2009-02-01,11:36:13
39.926771,116.336314,0,136,39845.4835185185,2009-02-01,11:36:16
39.926795,116.336251,0,133,39845.4835532407,2009-02-01,11:36:19
39.92681,116.336186,0,131,39845.483599537,2009-02-01,11:36:23
39.9268,116.336127,0,127,39845.4836458333,2009-02-01,11:36:27
39.926778,116.336053,0,126,39845.4836921296,2009-02-01,11:36:31
39.926761,116.335985,0,127,39845.4837152778,2009-02-01,11:36:33
39.926751,116.335919,0,124,39845.4837731481,2009-02-01,11:36:38
39.926777,116.335871,0,121,39845.4838078704,2009-02-01,11:36:41
39.926805,116.335824,0,119,39845.4838425926,2009-02-01,11:36:44
39.926795,116.335754,0,116,39845.483900463,2009-02-01,11:36:49
39.926765,116.33571,0,111,39845.4839467593,2009-02-01,11:36:53
39.926786,116.335639,0,106,39845.4840046296,2009-02-01,11:36:58
39.926762,116.335573,0,104,39845.4840393519,2009-02-01,11:37:01
39.926736,116.335514,0,99,39845.4840856481,2009-02-01,11:37:05
39.926764,116.335459,0,94,39845.4841203704,2009-02-01,11:37:08
39.926785,116.335398,0,90,39845.4841550926,2009-02-01,11:37:11
39.926803,116.335343,0,87,39845.4841898148,2009-02-01,11:37:14
39.926819,116.335285,0,85,39845.484224537,2009-02-01,11:37:17
39.926847,116.335236,0,83,39845.4842476852,2009-02-01,11:37:19
39.926867,116.335172,0,80,39845.4842824074,2009-02-01,11:37:22
39.926864,116.335099,0,78,39845.4843171296,2009-02-01,11:37:25
39.926892,116.335036,0,76,39845.4843518519,2009-02-01,11:37:28
39.926924,116.334987,0,74,39845.4843865741,2009-02-01,11:37:31
39.926948,116.334935,0,71,39845.4844212963,2009-02-01,11:37:34
39.926988,116.334903,0,70,39845.4844444444,2009-02-01,11:37:36
39.926903,116.334844,0,65,39845.4844675926,2009-02-01,11:37:38
39.926868,116.334778,0,62,39845.4845023148,2009-02-01,11:37:41
39.926847,116.334708,0,60,39845.484537037,2009-02-01,11:37:44
39.926822,116.334649,0,58,39845.4845717593,2009-02-01,11:37:47
39.926846,116.334588,0,54,39845.4846180556,2009-02-01,11:37:51
39.926872,116.334536,0,52,39845.4846412037,2009-02-01,11:37:53
39.926875,116.334463,0,53,39845.4846759259,2009-02-01,11:37:56
39.926858,116.334373,0,53,39845.4847222222,2009-02-01,11:38:00
39.926863,116.334293,0,54,39845.4847569444,2009-02-01,11:38:03
39.926877,116.33423,0,55,39845.4847916667,2009-02-01,11:38:06
39.926867,116.334153,0,57,39845.4848263889,2009-02-01,11:38:09
39.926854,116.334086,0,58,39845.4848726852,2009-02-01,11:38:13
39.926818,116.334032,0,58,39845.4849189815,2009-02-01,11:38:17
39.926801,116.333934,0,63,39845.4849421296,2009-02-01,11:38:19
39.926803,116.333866,0,65,39845.4849768518,2009-02-01,11:38:22
39.926805,116.333817,0,67,39845.4850347222,2009-02-01,11:38:27
39.926822,116.333773,0,68,39845.4850925926,2009-02-01,11:38:32
39.926857,116.333732,0,68,39845.4851273148,2009-02-01,11:38:35
39.926862,116.333671,0,68,39845.4851851852,2009-02-01,11:38:40
39.926851,116.333619,0,70,39845.4852430556,2009-02-01,11:38:45
39.926853,116.333586,0,71,39845.4853009259,2009-02-01,11:38:50
39.926863,116.333565,0,71,39845.4853587963,2009-02-01,11:38:55
39.926815,116.333587,0,70,39845.4854166667,2009-02-01,11:39:00
39.926743,116.333612,0,79,39845.4854513889,2009-02-01,11:39:03
39.926693,116.333602,0,76,39845.4854861111,2009-02-01,11:39:06
39.926732,116.333566,0,74,39845.4855092593,2009-02-01,11:39:08
39.926741,116.333514,0,69,39845.4855671296,2009-02-01,11:39:13
39.926703,116.333452,0,68,39845.4856134259,2009-02-01,11:39:17
39.926731,116.333394,0,67,39845.4856365741,2009-02-01,11:39:19
39.926697,116.333332,0,67,39845.4856597222,2009-02-01,11:39:21
39.926656,116.333268,0,65,39845.4856944444,2009-02-01,11:39:24
39.92664,116.333209,0,64,39845.4857175926,2009-02-01,11:39:26
39.926613,116.333161,0,62,39845.4857407407,2009-02-01,11:39:28
39.926625,116.333102,0,59,39845.485775463,2009-02-01,11:39:31
39.926616,116.333043,0,55,39845.4858101852,2009-02-01,11:39:34
39.926654,116.333,0,56,39845.4858333333,2009-02-01,11:39:36
39.926585,116.332992,0,58,39845.4858912037,2009-02-01,11:39:41
39.926541,116.333007,0,60,39845.4859259259,2009-02-01,11:39:44
39.926489,116.332997,0,58,39845.4859837963,2009-02-01,11:39:49
39.926438,116.33298,0,57,39845.4860185185,2009-02-01,11:39:52
39.92639,116.332957,0,56,39845.4860648148,2009-02-01,11:39:56
39.926345,116.33297,0,51,39845.4861226852,2009-02-01,11:40:01
39.926295,116.33297,0,49,39845.4861805556,2009-02-01,11:40:06
39.926251,116.332978,0,45,39845.4862268518,2009-02-01,11:40:10
39.926184,116.333039,0,44,39845.4862615741,2009-02-01,11:40:13
39.926165,116.333075,0,38,39845.4863194444,2009-02-01,11:40:18
39.926129,116.333081,0,33,39845.4863773148,2009-02-01,11:40:23
39.926087,116.333061,0,29,39845.4864236111,2009-02-01,11:40:27
39.926044,116.333036,0,25,39845.4864583333,2009-02-01,11:40:30
39.926003,116.333001,0,22,39845.4864930556,2009-02-01,11:40:33
39.925954,116.332978,0,18,39845.4865393518,2009-02-01,11:40:37
39.925914,116.332949,0,15,39845.4865740741,2009-02-01,11:40:40
39.925876,116.332909,0,15,39845.4866087963,2009-02-01,11:40:43
39.925823,116.332889,0,13,39845.4866666667,2009-02-01,11:40:48
39.925773,116.332898,0,10,39845.4867013889,2009-02-01,11:40:51
39.925721,116.332884,0,14,39845.4867592593,2009-02-01,11:40:56
39.925679,116.332855,0,16,39845.4867939815,2009-02-01,11:40:59
39.925631,116.332829,0,19,39845.4868402778,2009-02-01,11:41:03
39.925591,116.332798,0,21,39845.4868634259,2009-02-01,11:41:05
39.925555,116.33276,0,24,39845.4868865741,2009-02-01,11:41:07
39.925517,116.332728,0,26,39845.4869212963,2009-02-01,11:41:10
39.925475,116.332699,0,24,39845.4869791667,2009-02-01,11:41:15
39.925441,116.332718,0,22,39845.487037037,2009-02-01,11:41:20
39.925454,116.332777,0,19,39845.4870833333,2009-02-01,11:41:24
39.925498,116.332798,0,15,39845.4871296296,2009-02-01,11:41:28
39.925525,116.332845,0,13,39845.4871759259,2009-02-01,11:41:32
39.925573,116.332892,0,11,39845.4872222222,2009-02-01,11:41:36
39.925609,116.332939,0,8,39845.4872685185,2009-02-01,11:41:40
39.925632,116.332997,0,6,39845.4873148148,2009-02-01,11:41:44
39.925656,116.333062,0,4,39845.487349537,2009-02-01,11:41:47
39.925662,116.333138,0,1,39845.4873958333,2009-02-01,11:41:51
39.92568,116.333205,0,0,39845.4874305556,2009-02-01,11:41:54
39.925708,116.333251,0,-2,39845.4874537037,2009-02-01,11:41:56
39.925743,116.333321,0,-4,39845.4874884259,2009-02-01,11:41:59
39.925761,116.333379,0,-7,39845.4875231481,2009-02-01,11:42:02
39.925774,116.333446,0,-11,39845.4875694444,2009-02-01,11:42:06
39.925797,116.333509,0,-15,39845.4876041667,2009-02-01,11:42:09
39.925774,116.333567,0,-20,39845.487650463,2009-02-01,11:42:13
39.925754,116.333622,0,-23,39845.4876851852,2009-02-01,11:42:16
39.92576,116.33367,0,-27,39845.4877430556,2009-02-01,11:42:21
39.925772,116.333692,0,-30,39845.4878009259,2009-02-01,11:42:26
39.925772,116.333692,0,-30,39845.4878356481,2009-02-01,11:42:29
39.925778,116.333696,0,-29,39845.4878587963,2009-02-01,11:42:31
39.925757,116.333719,0,-26,39845.4879166667,2009-02-01,11:42:36
39.925748,116.333755,0,-25,39845.487974537,2009-02-01,11:42:41
39.925774,116.333803,0,-24,39845.4880092593,2009-02-01,11:42:44
39.925831,116.333864,0,-21,39845.4880555556,2009-02-01,11:42:48
39.925872,116.333916,0,-19,39845.4881018519,2009-02-01,11:42:52
39.925899,116.33398,0,-19,39845.4881365741,2009-02-01,11:42:55
39.925922,116.334036,0,-21,39845.4881944444,2009-02-01,11:43:00
39.925951,116.334099,0,-22,39845.4882523148,2009-02-01,11:43:05
39.925981,116.334149,0,-21,39845.4882986111,2009-02-01,11:43:09
39.925991,116.334179,0,-19,39845.4883564815,2009-02-01,11:43:14
39.925972,116.334222,0,-19,39845.4884143519,2009-02-01,11:43:19
39.925965,116.334271,0,-19,39845.4884722222,2009-02-01,11:43:24
39.925976,116.334338,0,-19,39845.4885185185,2009-02-01,11:43:28
39.926004,116.334388,0,-20,39845.4885648148,2009-02-01,11:43:32
39.926023,116.334445,0,-20,39845.4886226852,2009-02-01,11:43:37
39.926048,116.334484,0,-23,39845.4886805556,2009-02-01,11:43:42
39.926081,116.334527,0,-25,39845.4887152778,2009-02-01,11:43:45
39.926102,116.334581,0,-28,39845.48875,2009-02-01,11:43:48
39.926113,116.334632,0,-34,39845.4888078704,2009-02-01,11:43:53
39.926103,116.33471,0,-37,39845.4888657407,2009-02-01,11:43:58
39.926043,116.334803,0,-33,39845.4888773148,2009-02-01,11:43:59
39.925956,116.334931,0,-28,39845.488912037,2009-02-01,11:44:02
39.925939,116.334998,0,-30,39845.4889583333,2009-02-01,11:44:06
39.92596,116.335054,0,-31,39845.4890046296,2009-02-01,11:44:10
39.925993,116.335096,0,-32,39845.4890393519,2009-02-01,11:44:13
39.926061,116.33509,0,-34,39845.4890856481,2009-02-01,11:44:17
39.926106,116.335069,0,-34,39845.4891087963,2009-02-01,11:44:19
39.926154,116.335013,0,-35,39845.4891319444,2009-02-01,11:44:21
39.926189,116.334933,0,-36,39845.4891550926,2009-02-01,11:44:23
39.926206,116.334876,0,-37,39845.4891782407,2009-02-01,11:44:25
39.926154,116.33496,0,-36,39845.4892013889,2009-02-01,11:44:27
39.926116,116.334995,0,-39,39845.4892592593,2009-02-01,11:44:32
39.926033,116.335557,0,-51,39845.4901736111,2009-02-01,11:45:51
39.925997,116.335505,0,-44,39845.4902083333,2009-02-01,11:45:54
39.925966,116.335465,0,-35,39845.4902314815,2009-02-01,11:45:56
39.925922,116.335476,0,-33,39845.4902546296,2009-02-01,11:45:58
39.925876,116.335492,0,-32,39845.4902777778,2009-02-01,11:46:00
39.925852,116.335427,0,-33,39845.4903125,2009-02-01,11:46:03
39.925869,116.335425,0,-35,39845.4903703704,2009-02-01,11:46:08
39.925883,116.33549,0,-36,39845.4904050926,2009-02-01,11:46:11
39.925893,116.335562,0,-38,39845.4904513889,2009-02-01,11:46:15
39.92592,116.335644,0,-39,39845.4904861111,2009-02-01,11:46:18
39.925941,116.335725,0,-39,39845.4905208333,2009-02-01,11:46:21
39.925958,116.335743,0,-40,39845.4905787037,2009-02-01,11:46:26
39.92591,116.335705,0,-41,39845.4906828704,2009-02-01,11:46:35
39.925897,116.335662,0,-41,39845.491087963,2009-02-01,11:47:10
39.925873,116.335606,0,-40,39845.4911226852,2009-02-01,11:47:13
39.925846,116.33554,0,-40,39845.4911574074,2009-02-01,11:47:16
39.925814,116.335495,0,-38,39845.4912037037,2009-02-01,11:47:20
39.925787,116.335448,0,-36,39845.49125,2009-02-01,11:47:24
39.925744,116.335397,0,-34,39845.4912962963,2009-02-01,11:47:28
39.925695,116.335367,0,-32,39845.4913425926,2009-02-01,11:47:32
39.925643,116.335369,0,-31,39845.4913888889,2009-02-01,11:47:36
39.925654,116.335411,0,-29,39845.4914467593,2009-02-01,11:47:41
39.925679,116.335447,0,-26,39845.4915046296,2009-02-01,11:47:46
39.925732,116.33545,0,-26,39845.4915625,2009-02-01,11:47:51
39.925771,116.335486,0,-26,39845.4915972222,2009-02-01,11:47:54
39.925806,116.335529,0,-25,39845.4916203704,2009-02-01,11:47:56
39.925848,116.335566,0,-25,39845.4916435185,2009-02-01,11:47:58
39.925896,116.335586,0,-23,39845.4916898148,2009-02-01,11:48:02
39.925916,116.335616,0,-22,39845.4917476852,2009-02-01,11:48:07
39.92595,116.335663,0,-20,39845.4917939815,2009-02-01,11:48:11
39.92598,116.335699,0,-19,39845.4918518519,2009-02-01,11:48:16
39.925978,116.335719,0,-18,39845.4919097222,2009-02-01,11:48:21
39.925959,116.335743,0,-18,39845.4919675926,2009-02-01,11:48:26
39.925963,116.335808,0,-17,39845.4920023148,2009-02-01,11:48:29
39.925974,116.335875,0,-15,39845.492037037,2009-02-01,11:48:32
39.925989,116.335955,0,-12,39845.4920717593,2009-02-01,11:48:35
39.925993,116.336021,0,-7,39845.4921064815,2009-02-01,11:48:38
39.926007,116.336092,0,-1,39845.4921527778,2009-02-01,11:48:42
39.926005,116.336148,0,2,39845.4921875,2009-02-01,11:48:45
39.925988,116.336173,0,9,39845.4922453704,2009-02-01,11:48:50
39.925988,116.336173,0,9,39845.4922800926,2009-02-01,11:48:53
39.925989,116.336179,0,13,39845.4923032407,2009-02-01,11:48:55
39.926019,116.33616,0,16,39845.4923611111,2009-02-01,11:49:00
39.926063,116.336179,0,15,39845.4924189815,2009-02-01,11:49:05
39.92611,116.336165,0,16,39845.4924652778,2009-02-01,11:49:09
39.926145,116.336113,0,18,39845.4925115741,2009-02-01,11:49:13
39.92607,116.335861,0,20,39845.4926157407,2009-02-01,11:49:22
39.926044,116.335841,0,14,39845.4926736111,2009-02-01,11:49:27
39.92604,116.335795,0,11,39845.4927314815,2009-02-01,11:49:32
39.925981,116.335702,0,11,39845.4927893518,2009-02-01,11:49:37
39.925982,116.33564,0,9,39845.4928472222,2009-02-01,11:49:42
39.925996,116.335615,0,8,39845.4929050926,2009-02-01,11:49:47
39.925981,116.335611,0,9,39845.492962963,2009-02-01,11:49:52
39.925977,116.335581,0,10,39845.4930208333,2009-02-01,11:49:57
39.925967,116.335498,0,11,39845.4931365741,2009-02-01,11:50:07
39.925946,116.335425,0,11,39845.4931828704,2009-02-01,11:50:11
39.925919,116.335369,0,11,39845.4932291667,2009-02-01,11:50:15
39.92588,116.335349,0,11,39845.493287037,2009-02-01,11:50:20
39.925866,116.335328,0,11,39845.4933449074,2009-02-01,11:50:25
39.925862,116.335317,0,10,39845.4934027778,2009-02-01,11:50:30
39.925906,116.335326,0,69,39845.4980208333,2009-02-01,11:57:09
39.926084,116.334863,0,-91,39845.4990046296,2009-02-01,11:58:34
39.926082,116.33492,0,-114,39845.4990277778,2009-02-01,11:58:36
39.926075,116.33486,0,-121,39845.4990393519,2009-02-01,11:58:37
39.925953,116.33479,0,-30,39845.4990625,2009-02-01,11:58:39
39.925892,116.334745,0,17,39845.4990740741,2009-02-01,11:58:40
39.925857,116.3347,0,41,39845.4990856481,2009-02-01,11:58:41
39.925843,116.334665,0,53,39845.4990972222,2009-02-01,11:58:42
39.92586,116.334622,0,64,39845.4991319444,2009-02-01,11:58:45
39.925911,116.334599,0,63,39845.4991666667,2009-02-01,11:58:48
39.925959,116.334593,0,66,39845.4992013889,2009-02-01,11:58:51
39.926,116.334648,0,69,39845.4992361111,2009-02-01,11:58:54
39.926031,116.33471,0,70,39845.4992592593,2009-02-01,11:58:56
39.926068,116.33477,0,69,39845.4992824074,2009-02-01,11:58:58
39.9261,116.334839,0,68,39845.4993055556,2009-02-01,11:59:00
39.926133,116.334914,0,67,39845.4993287037,2009-02-01,11:59:02
39.92616,116.334979,0,67,39845.4993518519,2009-02-01,11:59:04
39.926178,116.335035,0,67,39845.499375,2009-02-01,11:59:06
39.926207,116.335112,0,68,39845.4994097222,2009-02-01,11:59:09
39.92628,116.335228,0,68,39845.499525463,2009-02-01,11:59:19
39.926348,116.335277,0,67,39845.4995601852,2009-02-01,11:59:22
39.926385,116.335314,0,67,39845.4995717593,2009-02-01,11:59:23
39.92643,116.335347,0,67,39845.4995833333,2009-02-01,11:59:24
39.926495,116.335382,0,66,39845.4996064815,2009-02-01,11:59:26
39.926302,116.335207,0,64,39845.4999421296,2009-02-01,11:59:55
39.926224,116.335241,0,64,39845.4999884259,2009-02-01,11:59:59
39.926173,116.335266,0,65,39845.5000115741,2009-02-01,12:00:01
39.92618,116.33533,0,64,39845.5000462963,2009-02-01,12:00:04
39.926226,116.335393,0,64,39845.5000694444,2009-02-01,12:00:06
39.926264,116.335466,0,63,39845.5000925926,2009-02-01,12:00:08
39.925672,116.334201,0,68,39845.5002546296,2009-02-01,12:00:22
39.925672,116.334079,0,67,39845.5002662037,2009-02-01,12:00:23
39.925668,116.333951,0,67,39845.5002777778,2009-02-01,12:00:24
39.925757,116.334723,0,68,39845.500474537,2009-02-01,12:00:41
39.925759,116.334834,0,67,39845.5005092593,2009-02-01,12:00:44
39.925777,116.334929,0,64,39845.5005555556,2009-02-01,12:00:48
39.925789,116.335003,0,65,39845.5005787037,2009-02-01,12:00:50
39.925813,116.335076,0,66,39845.5006134259,2009-02-01,12:00:53
39.925816,116.335156,0,67,39845.5006365741,2009-02-01,12:00:55
39.925809,116.335245,0,69,39845.5006597222,2009-02-01,12:00:57
39.92582,116.335309,0,70,39845.5006828704,2009-02-01,12:00:59
39.925848,116.33537,0,74,39845.5007407407,2009-02-01,12:01:04
39.925895,116.335369,0,79,39845.5007986111,2009-02-01,12:01:09
39.931695,116.336672,0,547,39845.5013310185,2009-02-01,12:01:55
39.926416,116.334556,0,-360,39845.5013657407,2009-02-01,12:01:58
39.926608,116.334213,0,-574,39845.5013773148,2009-02-01,12:01:59
39.926389,116.334513,0,-365,39845.5013888889,2009-02-01,12:02:00
39.926212,116.334735,0,-208,39845.501400463,2009-02-01,12:02:01
39.926092,116.334888,0,-103,39845.501412037,2009-02-01,12:02:02
39.926018,116.334985,0,-38,39845.5014236111,2009-02-01,12:02:03
39.925969,116.335047,0,1,39845.5014351852,2009-02-01,12:02:04
39.925934,116.335092,0,28,39845.5014467593,2009-02-01,12:02:05
39.925928,116.335144,0,36,39845.5014930556,2009-02-01,12:02:09
39.92593,116.335237,0,41,39845.5015046296,2009-02-01,12:02:10
39.925938,116.335259,0,23,39845.5015509259,2009-02-01,12:02:14
39.9259,116.335293,0,38,39845.5016087963,2009-02-01,12:02:19
39.925865,116.335324,0,59,39845.5016435185,2009-02-01,12:02:22
39.925832,116.33536,0,92,39845.5016550926,2009-02-01,12:02:23
39.925817,116.335395,0,115,39845.5016666667,2009-02-01,12:02:24
39.925834,116.335441,0,123,39845.5017013889,2009-02-01,12:02:27
39.925816,116.335501,0,127,39845.5017592593,2009-02-01,12:02:32
39.925805,116.335547,0,124,39845.5018171296,2009-02-01,12:02:37
39.925839,116.335601,0,117,39845.501875,2009-02-01,12:02:42
39.92585,116.335662,0,113,39845.5019212963,2009-02-01,12:02:46
39.925886,116.335709,0,109,39845.5019560185,2009-02-01,12:02:49
39.925897,116.33578,0,108,39845.5020023148,2009-02-01,12:02:53
39.925951,116.335809,0,104,39845.502037037,2009-02-01,12:02:56
39.926017,116.335805,0,97,39845.5020949074,2009-02-01,12:03:01
39.926057,116.33579,0,90,39845.5021296296,2009-02-01,12:03:04
39.926103,116.335763,0,82,39845.5021875,2009-02-01,12:03:09
39.926145,116.33575,0,76,39845.5022453704,2009-02-01,12:03:14
39.925548,116.331752,0,-170,39845.5024884259,2009-02-01,12:03:35
39.925365,116.335788,0,-677,39845.5025231481,2009-02-01,12:03:38
39.925437,116.335803,0,-676,39845.5025578704,2009-02-01,12:03:41
39.925387,116.33585,0,-694,39845.5025810185,2009-02-01,12:03:43
39.925423,116.335842,0,-684,39845.5026157407,2009-02-01,12:03:46
39.925454,116.335845,0,-671,39845.502662037,2009-02-01,12:03:50
39.925439,116.335865,0,-700,39845.5026736111,2009-02-01,12:03:51
39.925464,116.335875,0,-714,39845.5027083333,2009-02-01,12:03:54
39.92551,116.335857,0,-661,39845.5027199074,2009-02-01,12:03:55
39.925535,116.33586,0,-626,39845.5027430556,2009-02-01,12:03:57
39.925571,116.335863,0,-602,39845.5027777778,2009-02-01,12:04:00
39.925536,116.335877,0,-652,39845.5027893518,2009-02-01,12:04:01
39.925545,116.335882,0,-631,39845.5028009259,2009-02-01,12:04:02
39.925522,116.335879,0,-659,39845.5028125,2009-02-01,12:04:03
39.925499,116.335876,0,-690,39845.5028240741,2009-02-01,12:04:04
39.925525,116.335879,0,-691,39845.5028819444,2009-02-01,12:04:09
39.925161,116.335847,0,-853,39845.5029050926,2009-02-01,12:04:11
39.926276,116.336031,0,202,39845.5029398148,2009-02-01,12:04:14
39.926241,116.336011,0,192,39845.5029861111,2009-02-01,12:04:18
39.926205,116.335972,0,178,39845.5030208333,2009-02-01,12:04:21
39.926237,116.335923,0,172,39845.5030671296,2009-02-01,12:04:25
39.926286,116.335892,0,165,39845.503125,2009-02-01,12:04:30
39.926306,116.335927,0,163,39845.5031828704,2009-02-01,12:04:35
39.926356,116.335924,0,159,39845.5032291667,2009-02-01,12:04:39
39.926393,116.335917,0,159,39845.503287037,2009-02-01,12:04:44
39.926412,116.335932,0,161,39845.5033449074,2009-02-01,12:04:49
39.926454,116.335976,0,162,39845.5033912037,2009-02-01,12:04:53
39.926497,116.336006,0,162,39845.5034143519,2009-02-01,12:04:55
39.926502,116.335985,0,164,39845.5034722222,2009-02-01,12:05:00
39.926544,116.336012,0,161,39845.5035185185,2009-02-01,12:05:04
39.926597,116.335994,0,156,39845.5035532407,2009-02-01,12:05:07
39.926641,116.335998,0,153,39845.5035763889,2009-02-01,12:05:09
39.926681,116.336028,0,150,39845.5036111111,2009-02-01,12:05:12
39.926736,116.336037,0,146,39845.5036342593,2009-02-01,12:05:14
39.926762,116.336081,0,144,39845.5036921296,2009-02-01,12:05:19
39.926793,116.336143,0,144,39845.5037384259,2009-02-01,12:05:23
39.926798,116.336209,0,143,39845.5037847222,2009-02-01,12:05:27
39.92682,116.33627,0,143,39845.5038194444,2009-02-01,12:05:30
39.926813,116.336342,0,143,39845.5038541667,2009-02-01,12:05:33
39.926779,116.33638,0,137,39845.503900463,2009-02-01,12:05:37
39.926743,116.336418,0,134,39845.5039467593,2009-02-01,12:05:41
39.926706,116.336461,0,129,39845.5040046296,2009-02-01,12:05:46
39.926663,116.336484,0,126,39845.5040393519,2009-02-01,12:05:49
39.926617,116.33651,0,120,39845.5040856482,2009-02-01,12:05:53
39.926574,116.336532,0,120,39845.5041319444,2009-02-01,12:05:57
39.926537,116.336509,0,120,39845.5041898148,2009-02-01,12:06:02
39.926489,116.336477,0,120,39845.5042476852,2009-02-01,12:06:07
39.926444,116.336461,0,121,39845.5042939815,2009-02-01,12:06:11
39.926408,116.336506,0,121,39845.5043518519,2009-02-01,12:06:16
39.926349,116.336599,0,125,39845.5044097222,2009-02-01,12:06:21
39.92634,116.336678,0,126,39845.5044675926,2009-02-01,12:06:26
39.926318,116.336701,0,124,39845.504525463,2009-02-01,12:06:31
39.926337,116.336766,0,122,39845.5045486111,2009-02-01,12:06:33
39.926344,116.336831,0,119,39845.5045717593,2009-02-01,12:06:35
39.926348,116.336892,0,116,39845.5045949074,2009-02-01,12:06:37
39.926329,116.33696,0,117,39845.5046412037,2009-02-01,12:06:41
39.926335,116.337026,0,115,39845.5046759259,2009-02-01,12:06:44
39.926379,116.337,0,115,39845.5047222222,2009-02-01,12:06:48
39.926374,116.33709,0,114,39845.5047453704,2009-02-01,12:06:50
39.926408,116.337129,0,113,39845.5047800926,2009-02-01,12:06:53
39.926434,116.337182,0,112,39845.5048263889,2009-02-01,12:06:57
39.926449,116.337239,0,111,39845.5048611111,2009-02-01,12:07:00
