# Supplementary material for: A location privacy protection method based on blockchain and threshold cryptography
Source: PLoS One. 2025 Jun 4;20(6):e0324551. doi: 10.1371/journal.pone.0324551 (PMC12136415; doi:10.1371/journal.pone.0324551)
Supplement: S1 File — (ZIP) [file pone.0324551.s001.zip › Data/002/Trajectory/20090202001804.plt]

Geolife trajectory
WGS 84
Altitude is in Feet
Reserved 3
0,2,255,My Track,0,0,2,8421376
0
39.926669,116.337115,0,374,39846.0125462963,2009-02-02,00:18:04
39.92703,116.337097,0,114,39846.0125578704,2009-02-02,00:18:05
39.926826,116.337128,0,253,39846.0125694444,2009-02-02,00:18:06
39.926716,116.337101,0,287,39846.0125810185,2009-02-02,00:18:07
39.926761,116.337094,0,278,39846.0125925926,2009-02-02,00:18:08
39.926836,116.337099,0,228,39846.0126041667,2009-02-02,00:18:09
39.926888,116.337133,0,177,39846.0126157407,2009-02-02,00:18:10
39.926862,116.337122,0,207,39846.0126273148,2009-02-02,00:18:11
39.926883,116.337149,0,207,39846.0126851852,2009-02-02,00:18:16
39.926873,116.337176,0,210,39846.0127430556,2009-02-02,00:18:21
39.926853,116.337234,0,212,39846.0128009259,2009-02-02,00:18:26
39.926999,116.337422,0,208,39846.0129398148,2009-02-02,00:18:38
39.92705,116.337458,0,205,39846.0129513889,2009-02-02,00:18:39
39.927096,116.337474,0,206,39846.0130092593,2009-02-02,00:18:44
39.927147,116.337477,0,206,39846.0130555556,2009-02-02,00:18:48
39.927182,116.33749,0,205,39846.0131134259,2009-02-02,00:18:53
39.927201,116.337481,0,205,39846.0131712963,2009-02-02,00:18:58
39.927198,116.337471,0,204,39846.0132291667,2009-02-02,00:19:03
39.928194,116.337439,0,218,39846.0134490741,2009-02-02,00:19:22
39.928109,116.337413,0,211,39846.0134722222,2009-02-02,00:19:24
39.928048,116.337423,0,209,39846.0134953704,2009-02-02,00:19:26
39.927893,116.337577,0,208,39846.0135069444,2009-02-02,00:19:27
39.927781,116.337672,0,208,39846.0135185185,2009-02-02,00:19:28
39.927788,116.337699,0,220,39846.0135763889,2009-02-02,00:19:33
39.927791,116.337694,0,220,39846.0136342593,2009-02-02,00:19:38
39.927798,116.337693,0,220,39846.0136921296,2009-02-02,00:19:43
39.927798,116.337693,0,220,39846.0137268519,2009-02-02,00:19:46
39.927801,116.337701,0,221,39846.01375,2009-02-02,00:19:48
39.927777,116.337751,0,225,39846.0137962963,2009-02-02,00:19:52
39.927737,116.337784,0,227,39846.0138425926,2009-02-02,00:19:56
39.927739,116.337844,0,225,39846.0138888889,2009-02-02,00:20:00
39.927723,116.337879,0,229,39846.0139467593,2009-02-02,00:20:05
39.927547,116.337697,0,217,39846.0166435185,2009-02-02,00:23:58
39.92748,116.337694,0,217,39846.0166782407,2009-02-02,00:24:01
39.927432,116.337695,0,217,39846.016712963,2009-02-02,00:24:04
39.927433,116.337754,0,216,39846.0167708333,2009-02-02,00:24:09
39.92737,116.337798,0,216,39846.0168171296,2009-02-02,00:24:13
39.927307,116.337812,0,216,39846.0168287037,2009-02-02,00:24:14
39.927262,116.337811,0,216,39846.0168402778,2009-02-02,00:24:15
39.927307,116.337778,0,215,39846.0168981481,2009-02-02,00:24:20
39.927333,116.337767,0,214,39846.0169560185,2009-02-02,00:24:25
39.927339,116.337737,0,214,39846.0170138889,2009-02-02,00:24:30
39.927284,116.337736,0,216,39846.0170486111,2009-02-02,00:24:33
39.927223,116.33773,0,216,39846.0170717593,2009-02-02,00:24:35
39.927155,116.337727,0,216,39846.0170949074,2009-02-02,00:24:37
39.927095,116.337724,0,216,39846.0171064815,2009-02-02,00:24:38
39.927009,116.337726,0,216,39846.0171180556,2009-02-02,00:24:39
39.926929,116.337724,0,216,39846.0171296296,2009-02-02,00:24:40
39.926814,116.337687,0,216,39846.0171412037,2009-02-02,00:24:41
39.926722,116.337677,0,216,39846.0171527778,2009-02-02,00:24:42
39.926634,116.337671,0,216,39846.0171643518,2009-02-02,00:24:43
39.92653,116.337661,0,216,39846.0171759259,2009-02-02,00:24:44
39.926438,116.337657,0,216,39846.0171875,2009-02-02,00:24:45
39.926352,116.33766,0,216,39846.0171990741,2009-02-02,00:24:46
39.926256,116.337666,0,216,39846.0172106481,2009-02-02,00:24:47
39.926171,116.337666,0,216,39846.0172222222,2009-02-02,00:24:48
39.926087,116.337669,0,216,39846.0172337963,2009-02-02,00:24:49
39.926004,116.337671,0,216,39846.0172453704,2009-02-02,00:24:50
39.925902,116.337673,0,216,39846.0172569444,2009-02-02,00:24:51
39.925807,116.337671,0,216,39846.0172685185,2009-02-02,00:24:52
39.925709,116.337669,0,216,39846.0172800926,2009-02-02,00:24:53
39.925612,116.337679,0,216,39846.0172916667,2009-02-02,00:24:54
39.925516,116.337685,0,216,39846.0173032407,2009-02-02,00:24:55
39.925425,116.337694,0,216,39846.0173148148,2009-02-02,00:24:56
39.925325,116.337703,0,215,39846.0173263889,2009-02-02,00:24:57
39.925234,116.33771,0,215,39846.017337963,2009-02-02,00:24:58
39.925145,116.337721,0,215,39846.017349537,2009-02-02,00:24:59
39.925047,116.337733,0,215,39846.0173611111,2009-02-02,00:25:00
39.924959,116.337745,0,214,39846.0173726852,2009-02-02,00:25:01
39.924868,116.337758,0,214,39846.0173842593,2009-02-02,00:25:02
39.924769,116.337772,0,214,39846.0173958333,2009-02-02,00:25:03
39.924668,116.337785,0,213,39846.0174074074,2009-02-02,00:25:04
39.924577,116.337798,0,212,39846.0174189815,2009-02-02,00:25:05
39.924489,116.337808,0,212,39846.0174305556,2009-02-02,00:25:06
39.924412,116.337819,0,211,39846.0174421296,2009-02-02,00:25:07
39.92433,116.337827,0,211,39846.0174537037,2009-02-02,00:25:08
39.924252,116.337842,0,211,39846.0174652778,2009-02-02,00:25:09
39.924184,116.337905,0,211,39846.0174768518,2009-02-02,00:25:10
39.924119,116.33796,0,211,39846.0174884259,2009-02-02,00:25:11
39.924074,116.338101,0,212,39846.0175,2009-02-02,00:25:12
39.924031,116.338119,0,212,39846.0175115741,2009-02-02,00:25:13
39.924016,116.338224,0,213,39846.0175231481,2009-02-02,00:25:14
39.92388,116.338235,0,213,39846.0175694444,2009-02-02,00:25:18
39.923827,116.338238,0,213,39846.0175810185,2009-02-02,00:25:19
39.923776,116.338242,0,213,39846.0175925926,2009-02-02,00:25:20
39.923728,116.338247,0,213,39846.0176041667,2009-02-02,00:25:21
39.92367,116.338253,0,213,39846.0176157407,2009-02-02,00:25:22
39.923607,116.338262,0,213,39846.0176273148,2009-02-02,00:25:23
39.923543,116.338268,0,213,39846.0176388889,2009-02-02,00:25:24
39.92347,116.338269,0,213,39846.017650463,2009-02-02,00:25:25
39.923399,116.338269,0,212,39846.017662037,2009-02-02,00:25:26
39.923315,116.338274,0,212,39846.0176736111,2009-02-02,00:25:27
39.923222,116.338287,0,212,39846.0176851852,2009-02-02,00:25:28
39.923127,116.338304,0,212,39846.0176967593,2009-02-02,00:25:29
39.923027,116.338316,0,211,39846.0177083333,2009-02-02,00:25:30
39.922982,116.338364,0,212,39846.0177199074,2009-02-02,00:25:31
39.922949,116.338437,0,212,39846.0177546296,2009-02-02,00:25:34
39.922877,116.338543,0,213,39846.0177662037,2009-02-02,00:25:35
39.922812,116.338573,0,213,39846.0177777778,2009-02-02,00:25:36
39.922738,116.33859,0,213,39846.0178009259,2009-02-02,00:25:38
39.922689,116.33859,0,213,39846.0178240741,2009-02-02,00:25:40
39.922662,116.338609,0,214,39846.0178819444,2009-02-02,00:25:45
39.922671,116.338632,0,212,39846.0179398148,2009-02-02,00:25:50
39.922681,116.33865,0,209,39846.0179976852,2009-02-02,00:25:55
39.922636,116.338651,0,210,39846.0180208333,2009-02-02,00:25:57
39.922579,116.338666,0,210,39846.0180439815,2009-02-02,00:25:59
39.92253,116.338693,0,210,39846.0180671296,2009-02-02,00:26:01
39.92247,116.338718,0,211,39846.0180902778,2009-02-02,00:26:03
39.922387,116.338734,0,212,39846.0181134259,2009-02-02,00:26:05
39.922296,116.338747,0,212,39846.0181365741,2009-02-02,00:26:07
39.922249,116.338754,0,212,39846.0181481481,2009-02-02,00:26:08
39.922204,116.338762,0,212,39846.0181597222,2009-02-02,00:26:09
39.922119,116.338784,0,212,39846.0181828704,2009-02-02,00:26:11
39.922044,116.338817,0,212,39846.0182060185,2009-02-02,00:26:13
39.921969,116.338856,0,212,39846.0182291667,2009-02-02,00:26:15
39.921899,116.338899,0,211,39846.0182523148,2009-02-02,00:26:17
39.921842,116.338952,0,211,39846.018275463,2009-02-02,00:26:19
39.92083,116.346987,0,210,39846.019525463,2009-02-02,00:28:07
39.92087,116.347062,0,208,39846.0195717593,2009-02-02,00:28:11
39.920914,116.34711,0,208,39846.0195949074,2009-02-02,00:28:13
39.920942,116.347169,0,209,39846.0196296296,2009-02-02,00:28:16
39.920942,116.347217,0,213,39846.0196875,2009-02-02,00:28:21
39.920967,116.347257,0,206,39846.0197453704,2009-02-02,00:28:26
39.921019,116.34725,0,202,39846.0197685185,2009-02-02,00:28:28
39.921047,116.347307,0,202,39846.0198148148,2009-02-02,00:28:32
39.921045,116.347383,0,200,39846.0198726852,2009-02-02,00:28:37
39.921055,116.347446,0,198,39846.0199189815,2009-02-02,00:28:41
39.921054,116.347507,0,196,39846.0199652778,2009-02-02,00:28:45
39.921032,116.347573,0,194,39846.0200115741,2009-02-02,00:28:49
39.921032,116.347608,0,192,39846.0200694444,2009-02-02,00:28:54
39.921065,116.34763,0,194,39846.0201273148,2009-02-02,00:28:59
39.921113,116.347662,0,195,39846.0201736111,2009-02-02,00:29:03
39.921165,116.347685,0,195,39846.0202083333,2009-02-02,00:29:06
39.899314,116.382266,0,-274,39846.032650463,2009-02-02,00:47:01
39.899316,116.382212,0,-328,39846.0326736111,2009-02-02,00:47:03
39.89931,116.382151,0,-379,39846.0326851852,2009-02-02,00:47:04
39.899276,116.382297,0,-297,39846.0326967593,2009-02-02,00:47:05
39.899263,116.382527,0,-146,39846.0327083333,2009-02-02,00:47:06
39.899228,116.382641,0,-80,39846.0327199074,2009-02-02,00:47:07
39.899191,116.382714,0,-42,39846.0327314815,2009-02-02,00:47:08
39.899168,116.382987,0,133,39846.0327430556,2009-02-02,00:47:09
39.899157,116.383124,0,225,39846.0327546296,2009-02-02,00:47:10
39.899166,116.383161,0,244,39846.0327777778,2009-02-02,00:47:12
39.899175,116.383176,0,264,39846.0328009259,2009-02-02,00:47:14
39.899212,116.383225,0,261,39846.0328587963,2009-02-02,00:47:19
39.899227,116.383264,0,246,39846.0328819444,2009-02-02,00:47:21
39.899216,116.383297,0,231,39846.0329282407,2009-02-02,00:47:25
39.899188,116.383309,0,214,39846.032974537,2009-02-02,00:47:29
39.899169,116.383328,0,199,39846.0330092593,2009-02-02,00:47:32
39.899159,116.383367,0,185,39846.0330671296,2009-02-02,00:47:37
39.899138,116.383415,0,177,39846.033125,2009-02-02,00:47:42
39.899127,116.383467,0,171,39846.0331828704,2009-02-02,00:47:47
39.899151,116.383521,0,167,39846.0332175926,2009-02-02,00:47:50
39.899163,116.383575,0,162,39846.0332523148,2009-02-02,00:47:53
39.89919,116.383629,0,158,39846.033287037,2009-02-02,00:47:56
39.899198,116.383694,0,153,39846.0333333333,2009-02-02,00:48:00
39.89918,116.383755,0,148,39846.0333796296,2009-02-02,00:48:04
39.899154,116.383807,0,145,39846.0334259259,2009-02-02,00:48:08
39.899162,116.383873,0,142,39846.0334722222,2009-02-02,00:48:12
39.899152,116.383933,0,138,39846.0335069444,2009-02-02,00:48:15
39.899158,116.383992,0,135,39846.0335416667,2009-02-02,00:48:18
39.899204,116.384001,0,134,39846.0335532407,2009-02-02,00:48:19
39.899233,116.384063,0,137,39846.033587963,2009-02-02,00:48:22
39.899242,116.384137,0,141,39846.0336226852,2009-02-02,00:48:25
39.899252,116.384196,0,145,39846.0336458333,2009-02-02,00:48:27
39.899255,116.384271,0,142,39846.0336921296,2009-02-02,00:48:31
39.899244,116.384332,0,138,39846.0337384259,2009-02-02,00:48:35
39.899257,116.384391,0,132,39846.0337962963,2009-02-02,00:48:40
39.899273,116.384453,0,130,39846.0338541667,2009-02-02,00:48:45
39.899261,116.384516,0,129,39846.0338888889,2009-02-02,00:48:48
39.899256,116.384578,0,127,39846.0339236111,2009-02-02,00:48:51
39.899225,116.384626,0,127,39846.0339351852,2009-02-02,00:48:52
39.899193,116.384678,0,126,39846.0339467593,2009-02-02,00:48:53
39.899185,116.384748,0,124,39846.0339814815,2009-02-02,00:48:56
39.899213,116.384803,0,123,39846.0340162037,2009-02-02,00:48:59
39.899232,116.384874,0,120,39846.0340509259,2009-02-02,00:49:02
39.89921,116.384932,0,118,39846.0340972222,2009-02-02,00:49:06
39.899193,116.384993,0,113,39846.0341435185,2009-02-02,00:49:10
39.899197,116.385052,0,108,39846.0341782407,2009-02-02,00:49:13
39.899202,116.385111,0,106,39846.034224537,2009-02-02,00:49:17
39.899216,116.385175,0,99,39846.0342708333,2009-02-02,00:49:21
39.899234,116.385228,0,92,39846.0343055556,2009-02-02,00:49:24
39.899246,116.385294,0,84,39846.0343402778,2009-02-02,00:49:27
39.899279,116.385338,0,80,39846.034375,2009-02-02,00:49:30
39.899309,116.385382,0,74,39846.0344212963,2009-02-02,00:49:34
39.899352,116.385412,0,64,39846.0344675926,2009-02-02,00:49:38
39.899392,116.385454,0,54,39846.0345138889,2009-02-02,00:49:42
39.899406,116.385519,0,47,39846.0345486111,2009-02-02,00:49:45
39.89944,116.385577,0,41,39846.0345949074,2009-02-02,00:49:49
39.899504,116.385592,0,38,39846.0346296296,2009-02-02,00:49:52
39.899552,116.385579,0,31,39846.0346643519,2009-02-02,00:49:55
39.899604,116.385561,0,26,39846.0346875,2009-02-02,00:49:57
39.899653,116.385539,0,22,39846.0347106481,2009-02-02,00:49:59
39.899702,116.385498,0,20,39846.0347337963,2009-02-02,00:50:01
39.899744,116.385435,0,19,39846.0347569444,2009-02-02,00:50:03
39.899799,116.385378,0,17,39846.0347916667,2009-02-02,00:50:06
39.899841,116.385354,0,15,39846.034837963,2009-02-02,00:50:10
39.899905,116.38534,0,18,39846.0348842593,2009-02-02,00:50:14
39.899955,116.385327,0,29,39846.0349421296,2009-02-02,00:50:19
39.899998,116.385297,0,37,39846.0349884259,2009-02-02,00:50:23
39.900032,116.385274,0,49,39846.0350347222,2009-02-02,00:50:27
39.900055,116.385285,0,54,39846.0350925926,2009-02-02,00:50:32
39.900094,116.385275,0,62,39846.035150463,2009-02-02,00:50:37
39.900132,116.385246,0,69,39846.0351967593,2009-02-02,00:50:41
39.900139,116.385218,0,79,39846.0352546296,2009-02-02,00:50:46
39.900228,116.385255,0,84,39846.0353125,2009-02-02,00:50:51
39.900277,116.385254,0,85,39846.0353356482,2009-02-02,00:50:53
39.900344,116.385288,0,87,39846.0353587963,2009-02-02,00:50:55
39.900438,116.385334,0,89,39846.0353819444,2009-02-02,00:50:57
39.900485,116.385368,0,91,39846.0353935185,2009-02-02,00:50:58
39.900538,116.38541,0,93,39846.0354050926,2009-02-02,00:50:59
39.900592,116.385463,0,95,39846.0354166667,2009-02-02,00:51:00
39.900598,116.385528,0,96,39846.0354398148,2009-02-02,00:51:02
39.900601,116.38561,0,100,39846.035474537,2009-02-02,00:51:05
39.900571,116.385668,0,104,39846.0354976852,2009-02-02,00:51:07
39.900551,116.385738,0,107,39846.0355324074,2009-02-02,00:51:10
39.900511,116.385801,0,110,39846.0355671296,2009-02-02,00:51:13
39.900478,116.385852,0,112,39846.0356018519,2009-02-02,00:51:16
39.900483,116.385913,0,113,39846.035625,2009-02-02,00:51:18
39.900481,116.385979,0,113,39846.0356597222,2009-02-02,00:51:21
39.900473,116.386044,0,112,39846.0356944444,2009-02-02,00:51:24
39.900436,116.386081,0,111,39846.0357175926,2009-02-02,00:51:26
39.900419,116.386143,0,111,39846.0357523148,2009-02-02,00:51:29
39.90044,116.386229,0,110,39846.035787037,2009-02-02,00:51:32
39.900426,116.386296,0,110,39846.0358217593,2009-02-02,00:51:35
39.900427,116.38636,0,110,39846.0358564815,2009-02-02,00:51:38
39.900443,116.386423,0,110,39846.0359027778,2009-02-02,00:51:42
39.900475,116.386468,0,110,39846.0359375,2009-02-02,00:51:45
39.900487,116.386527,0,111,39846.0359722222,2009-02-02,00:51:48
39.900495,116.386583,0,118,39846.0360300926,2009-02-02,00:51:53
39.900507,116.386656,0,122,39846.036087963,2009-02-02,00:51:58
39.900494,116.386733,0,126,39846.0361226852,2009-02-02,00:52:01
39.900501,116.386796,0,125,39846.0361689815,2009-02-02,00:52:05
39.900525,116.38685,0,126,39846.0362268519,2009-02-02,00:52:10
