# Supplementary material for: A location privacy protection method based on blockchain and threshold cryptography
Source: PLoS One. 2025 Jun 4;20(6):e0324551. doi: 10.1371/journal.pone.0324551 (PMC12136415; doi:10.1371/journal.pone.0324551)
Supplement: S1 File — (ZIP) [file pone.0324551.s001.zip › Data/002/Trajectory/20090202094733.plt]

Geolife trajectory
WGS 84
Altitude is in Feet
Reserved 3
0,2,255,My Track,0,0,2,8421376
0
39.90116,116.385418,0,492,39846.4080208333,2009-02-02,09:47:33
39.901037,116.385484,0,492,39846.4080439815,2009-02-02,09:47:35
39.9011,116.385429,0,492,39846.4080555556,2009-02-02,09:47:36
39.901083,116.385422,0,492,39846.4081134259,2009-02-02,09:47:41
39.901021,116.385453,0,492,39846.4081481481,2009-02-02,09:47:44
39.901008,116.38548,0,491,39846.4082060185,2009-02-02,09:47:49
39.900972,116.385506,0,490,39846.4082638889,2009-02-02,09:47:54
39.90024,116.385587,0,25,39846.4083101852,2009-02-02,09:47:58
39.900219,116.3856,0,10,39846.4083333333,2009-02-02,09:48:00
39.900231,116.385572,0,13,39846.4083912037,2009-02-02,09:48:05
39.900228,116.385562,0,13,39846.4084490741,2009-02-02,09:48:10
39.900225,116.385539,0,22,39846.4085069444,2009-02-02,09:48:15
39.900225,116.385539,0,22,39846.4085416667,2009-02-02,09:48:18
39.900228,116.385542,0,21,39846.4085648148,2009-02-02,09:48:20
39.900227,116.385516,0,20,39846.4086226852,2009-02-02,09:48:25
39.900208,116.385499,0,19,39846.4086805556,2009-02-02,09:48:30
39.900205,116.38555,0,16,39846.4087384259,2009-02-02,09:48:35
39.900205,116.38555,0,16,39846.4087731481,2009-02-02,09:48:38
39.900197,116.385555,0,14,39846.4087962963,2009-02-02,09:48:40
39.900136,116.385568,0,10,39846.4088425926,2009-02-02,09:48:44
39.900098,116.385626,0,8,39846.4088657407,2009-02-02,09:48:46
39.900058,116.385584,0,5,39846.408900463,2009-02-02,09:48:49
39.90003,116.385621,0,0,39846.4089583333,2009-02-02,09:48:54
39.900003,116.385584,0,-2,39846.4090162037,2009-02-02,09:48:59
39.899958,116.385653,0,-3,39846.4090277778,2009-02-02,09:49:00
39.899915,116.385623,0,-5,39846.4090625,2009-02-02,09:49:03
39.899812,116.385502,0,-9,39846.4091203704,2009-02-02,09:49:08
39.89975,116.385496,0,-10,39846.4091435185,2009-02-02,09:49:10
39.899708,116.385519,0,-13,39846.4091666667,2009-02-02,09:49:12
39.899665,116.385549,0,-15,39846.4091898148,2009-02-02,09:49:14
39.899612,116.385611,0,-19,39846.409212963,2009-02-02,09:49:16
39.899581,116.38562,0,-31,39846.4092592593,2009-02-02,09:49:20
39.899596,116.38564,0,-44,39846.4093171296,2009-02-02,09:49:25
39.899562,116.385681,0,-54,39846.4093634259,2009-02-02,09:49:29
39.899526,116.385693,0,-63,39846.4093981481,2009-02-02,09:49:32
39.899523,116.385772,0,-70,39846.4094328704,2009-02-02,09:49:35
39.899516,116.38585,0,-76,39846.4094675926,2009-02-02,09:49:38
39.8995,116.385904,0,-79,39846.4094907407,2009-02-02,09:49:40
39.899525,116.385992,0,-81,39846.4095023148,2009-02-02,09:49:41
39.899598,116.386053,0,-82,39846.409537037,2009-02-02,09:49:44
39.89964,116.386135,0,-87,39846.4095601852,2009-02-02,09:49:46
39.899678,116.386217,0,-93,39846.4095833333,2009-02-02,09:49:48
39.899724,116.386296,0,-98,39846.4096064815,2009-02-02,09:49:50
39.899774,116.386385,0,-104,39846.4096296296,2009-02-02,09:49:52
39.899818,116.386448,0,-106,39846.4096412037,2009-02-02,09:49:53
39.899807,116.386345,0,-109,39846.4096527778,2009-02-02,09:49:54
39.899799,116.38624,0,-112,39846.4096643519,2009-02-02,09:49:55
39.89979,116.386155,0,-116,39846.4096759259,2009-02-02,09:49:56
39.899645,116.385865,0,-118,39846.4096875,2009-02-02,09:49:57
39.899552,116.385436,0,-129,39846.4097222222,2009-02-02,09:50:00
39.899508,116.385413,0,-138,39846.4097685185,2009-02-02,09:50:04
39.899466,116.385452,0,-140,39846.4097916667,2009-02-02,09:50:06
39.899411,116.38549,0,-138,39846.4098032407,2009-02-02,09:50:07
39.899365,116.385508,0,-137,39846.4098148148,2009-02-02,09:50:08
39.899302,116.38545,0,-137,39846.409837963,2009-02-02,09:50:10
39.899267,116.385405,0,-138,39846.4098611111,2009-02-02,09:50:12
39.89923,116.385441,0,-139,39846.4098726852,2009-02-02,09:50:13
39.899183,116.385419,0,-148,39846.4099189815,2009-02-02,09:50:17
39.899183,116.38547,0,-156,39846.4099768519,2009-02-02,09:50:22
39.89916,116.385556,0,-161,39846.4100231482,2009-02-02,09:50:26
39.899133,116.385603,0,-162,39846.4100462963,2009-02-02,09:50:28
39.899072,116.385617,0,-165,39846.4100810185,2009-02-02,09:50:31
39.899029,116.385576,0,-167,39846.4101157407,2009-02-02,09:50:34
39.898997,116.385525,0,-168,39846.4101736111,2009-02-02,09:50:39
39.898957,116.385491,0,-167,39846.4102199074,2009-02-02,09:50:43
39.898904,116.385516,0,-164,39846.4102546296,2009-02-02,09:50:46
39.898857,116.385538,0,-164,39846.4102893519,2009-02-02,09:50:49
39.898803,116.385539,0,-163,39846.4103240741,2009-02-02,09:50:52
39.898753,116.385496,0,-166,39846.4103703704,2009-02-02,09:50:56
39.898721,116.38543,0,-173,39846.4104050926,2009-02-02,09:50:59
39.898717,116.385365,0,-185,39846.4104398148,2009-02-02,09:51:02
39.898687,116.385311,0,-193,39846.4104976852,2009-02-02,09:51:07
39.898633,116.385303,0,-196,39846.4105439815,2009-02-02,09:51:11
39.898598,116.385289,0,-207,39846.4105787037,2009-02-02,09:51:14
39.898541,116.385297,0,-211,39846.4106365741,2009-02-02,09:51:19
39.898497,116.385288,0,-212,39846.4106944444,2009-02-02,09:51:24
39.898444,116.385267,0,-213,39846.4107291667,2009-02-02,09:51:27
39.898388,116.385253,0,-216,39846.4107638889,2009-02-02,09:51:30
39.898327,116.385259,0,-217,39846.4107986111,2009-02-02,09:51:33
39.898291,116.385212,0,-227,39846.4108449074,2009-02-02,09:51:37
39.898246,116.385193,0,-232,39846.4108796296,2009-02-02,09:51:40
39.898203,116.385171,0,-237,39846.4109027778,2009-02-02,09:51:42
39.898136,116.385125,0,-240,39846.4109259259,2009-02-02,09:51:44
39.898101,116.385093,0,-247,39846.4109606481,2009-02-02,09:51:47
39.89804,116.385059,0,-254,39846.4109953704,2009-02-02,09:51:50
39.897993,116.385029,0,-258,39846.4110185185,2009-02-02,09:51:52
39.897942,116.385016,0,-263,39846.4110416667,2009-02-02,09:51:54
39.897896,116.385001,0,-269,39846.4110648148,2009-02-02,09:51:56
39.897853,116.384994,0,-274,39846.411087963,2009-02-02,09:51:58
39.897789,116.384985,0,-278,39846.4111111111,2009-02-02,09:52:00
39.89775,116.384964,0,-284,39846.4111342593,2009-02-02,09:52:02
39.897751,116.384915,0,-297,39846.4111805556,2009-02-02,09:52:06
39.897755,116.384851,0,-297,39846.4112152778,2009-02-02,09:52:09
39.897723,116.38481,0,-300,39846.4112384259,2009-02-02,09:52:11
39.897722,116.384745,0,-304,39846.4112847222,2009-02-02,09:52:15
39.897695,116.384693,0,-310,39846.4113194444,2009-02-02,09:52:18
39.897658,116.38465,0,-315,39846.4113657407,2009-02-02,09:52:22
39.897637,116.384619,0,-323,39846.4114236111,2009-02-02,09:52:27
39.897672,116.384556,0,-319,39846.4114583333,2009-02-02,09:52:30
39.897666,116.384483,0,-324,39846.4115046296,2009-02-02,09:52:34
39.897688,116.384427,0,-324,39846.4115509259,2009-02-02,09:52:38
39.897684,116.384366,0,-329,39846.4115972222,2009-02-02,09:52:42
39.897654,116.384303,0,-333,39846.4116319444,2009-02-02,09:52:45
39.897652,116.384234,0,-332,39846.4116666667,2009-02-02,09:52:48
39.897673,116.384176,0,-335,39846.4117013889,2009-02-02,09:52:51
39.897616,116.384143,0,-339,39846.4117361111,2009-02-02,09:52:54
39.897573,116.384135,0,-344,39846.4117592593,2009-02-02,09:52:56
39.897552,116.384067,0,-354,39846.4118171296,2009-02-02,09:53:01
39.897539,116.384011,0,-360,39846.4118518519,2009-02-02,09:53:04
39.897564,116.383945,0,-365,39846.4119097222,2009-02-02,09:53:09
39.897604,116.383916,0,-365,39846.4119328704,2009-02-02,09:53:11
39.897587,116.383866,0,-370,39846.4119675926,2009-02-02,09:53:14
39.897577,116.383809,0,-382,39846.412025463,2009-02-02,09:53:19
39.897563,116.383745,0,-388,39846.4120601852,2009-02-02,09:53:22
39.897608,116.383715,0,-388,39846.4120717593,2009-02-02,09:53:23
39.897657,116.383661,0,-391,39846.4121064815,2009-02-02,09:53:26
39.897785,116.38359,0,-383,39846.4121296296,2009-02-02,09:53:28
39.897999,116.383549,0,-394,39846.4121759259,2009-02-02,09:53:32
39.898236,116.383453,0,-380,39846.4121875,2009-02-02,09:53:33
39.898312,116.383459,0,-376,39846.4121990741,2009-02-02,09:53:34
39.898359,116.383478,0,-371,39846.4122106481,2009-02-02,09:53:35
39.898338,116.383405,0,-366,39846.4122337963,2009-02-02,09:53:37
39.898301,116.38334,0,-361,39846.4122569444,2009-02-02,09:53:39
39.898271,116.38324,0,-355,39846.4122916667,2009-02-02,09:53:42
39.898243,116.383184,0,-347,39846.4123148148,2009-02-02,09:53:44
39.898215,116.383119,0,-339,39846.412349537,2009-02-02,09:53:47
39.898167,116.383082,0,-332,39846.4123726852,2009-02-02,09:53:49
39.898109,116.383032,0,-323,39846.4123958333,2009-02-02,09:53:51
39.898062,116.383016,0,-318,39846.4124305556,2009-02-02,09:53:54
39.898016,116.383001,0,-314,39846.4124537037,2009-02-02,09:53:56
39.897973,116.382978,0,-315,39846.4124884259,2009-02-02,09:53:59
39.897928,116.38294,0,-319,39846.4125347222,2009-02-02,09:54:03
39.897881,116.382912,0,-326,39846.4125810185,2009-02-02,09:54:07
39.897848,116.382875,0,-331,39846.4126157407,2009-02-02,09:54:10
39.897812,116.382826,0,-336,39846.412662037,2009-02-02,09:54:14
39.897755,116.382782,0,-336,39846.4126851852,2009-02-02,09:54:16
39.897678,116.382753,0,-338,39846.4127083333,2009-02-02,09:54:18
39.897636,116.382711,0,-342,39846.4127430556,2009-02-02,09:54:21
39.897605,116.382665,0,-353,39846.4128009259,2009-02-02,09:54:26
39.89762,116.382614,0,-362,39846.4128587963,2009-02-02,09:54:31
39.897625,116.382541,0,-363,39846.4128819444,2009-02-02,09:54:33
39.897595,116.382474,0,-369,39846.4129166667,2009-02-02,09:54:36
39.89757,116.382421,0,-374,39846.4129513889,2009-02-02,09:54:39
39.897569,116.382361,0,-379,39846.4130092593,2009-02-02,09:54:44
39.897572,116.382305,0,-384,39846.4130555556,2009-02-02,09:54:48
39.897529,116.382261,0,-387,39846.4130902778,2009-02-02,09:54:51
39.89752,116.38219,0,-392,39846.4131365741,2009-02-02,09:54:55
39.897575,116.382125,0,-395,39846.4131597222,2009-02-02,09:54:57
39.897608,116.382055,0,-396,39846.4131944444,2009-02-02,09:55:00
39.897688,116.381977,0,-387,39846.4132291667,2009-02-02,09:55:03
39.897712,116.381912,0,-385,39846.4132638889,2009-02-02,09:55:06
39.897701,116.381861,0,-395,39846.4133101852,2009-02-02,09:55:10
39.897912,116.381772,0,-388,39846.4133217593,2009-02-02,09:55:11
39.898061,116.381646,0,-375,39846.4133333333,2009-02-02,09:55:12
39.898108,116.381644,0,-369,39846.4133680556,2009-02-02,09:55:15
39.898142,116.381676,0,-360,39846.4133912037,2009-02-02,09:55:17
39.898109,116.381622,0,-343,39846.4134375,2009-02-02,09:55:21
39.898071,116.381582,0,-337,39846.4134722222,2009-02-02,09:55:24
39.898025,116.381562,0,-333,39846.4135185185,2009-02-02,09:55:28
39.897991,116.381547,0,-334,39846.4135763889,2009-02-02,09:55:33
39.897971,116.381491,0,-336,39846.4136226852,2009-02-02,09:55:37
39.897934,116.381445,0,-339,39846.4136689815,2009-02-02,09:55:41
39.897889,116.381428,0,-340,39846.4137037037,2009-02-02,09:55:44
39.897845,116.381401,0,-341,39846.41375,2009-02-02,09:55:48
39.897838,116.381345,0,-345,39846.4138078704,2009-02-02,09:55:53
39.897836,116.381281,0,-348,39846.4138657407,2009-02-02,09:55:58
39.897799,116.381231,0,-351,39846.4139236111,2009-02-02,09:56:03
39.897738,116.381211,0,-352,39846.4139583333,2009-02-02,09:56:06
39.897733,116.381155,0,-356,39846.4140162037,2009-02-02,09:56:11
39.897688,116.381127,0,-356,39846.4140509259,2009-02-02,09:56:14
39.897655,116.381097,0,-356,39846.4141087963,2009-02-02,09:56:19
39.897689,116.381055,0,-360,39846.4141666667,2009-02-02,09:56:24
39.897687,116.381009,0,-362,39846.414224537,2009-02-02,09:56:29
39.897715,116.380952,0,-366,39846.4142824074,2009-02-02,09:56:34
39.897664,116.380918,0,-368,39846.4143287037,2009-02-02,09:56:38
39.897615,116.380894,0,-370,39846.414375,2009-02-02,09:56:42
39.897605,116.380834,0,-372,39846.4144328704,2009-02-02,09:56:47
39.897597,116.380794,0,-375,39846.4144907407,2009-02-02,09:56:52
39.897634,116.380736,0,-375,39846.414537037,2009-02-02,09:56:56
39.897727,116.380686,0,-369,39846.4145486111,2009-02-02,09:56:57
39.897767,116.380603,0,-370,39846.4145833333,2009-02-02,09:57:00
39.898062,116.380476,0,-369,39846.4146180556,2009-02-02,09:57:03
39.898075,116.380409,0,-368,39846.4146296296,2009-02-02,09:57:04
39.898123,116.380371,0,-365,39846.4146412037,2009-02-02,09:57:05
39.898156,116.380334,0,-360,39846.4146875,2009-02-02,09:57:09
39.898169,116.380301,0,-360,39846.4147453704,2009-02-02,09:57:14
39.898115,116.380271,0,-357,39846.4147800926,2009-02-02,09:57:17
39.89807,116.380223,0,-354,39846.414837963,2009-02-02,09:57:22
39.898088,116.380169,0,-348,39846.4148842593,2009-02-02,09:57:26
39.898041,116.380144,0,-345,39846.4149305556,2009-02-02,09:57:30
39.897989,116.380127,0,-344,39846.4149652778,2009-02-02,09:57:33
39.898032,116.380072,0,-337,39846.4150231481,2009-02-02,09:57:38
39.89808,116.380038,0,-334,39846.4150462963,2009-02-02,09:57:40
39.898107,116.379979,0,-330,39846.4151041667,2009-02-02,09:57:45
39.898112,116.379933,0,-326,39846.415162037,2009-02-02,09:57:50
39.898071,116.379909,0,-321,39846.4152083333,2009-02-02,09:57:54
39.898,116.379884,0,-316,39846.4152430556,2009-02-02,09:57:57
39.897966,116.379838,0,-315,39846.4152662037,2009-02-02,09:57:59
39.897942,116.379786,0,-315,39846.4153009259,2009-02-02,09:58:02
39.897911,116.379722,0,-313,39846.4153356481,2009-02-02,09:58:05
39.897869,116.379679,0,-314,39846.4153703704,2009-02-02,09:58:08
39.897839,116.379623,0,-315,39846.4154166667,2009-02-02,09:58:12
39.897816,116.379561,0,-317,39846.415462963,2009-02-02,09:58:16
39.897805,116.3795,0,-322,39846.4155208333,2009-02-02,09:58:21
39.897883,116.379469,0,-319,39846.4155439815,2009-02-02,09:58:23
39.898015,116.379427,0,-315,39846.4155671296,2009-02-02,09:58:25
39.898142,116.379397,0,-311,39846.4156134259,2009-02-02,09:58:29
39.898212,116.379405,0,-303,39846.4156365741,2009-02-02,09:58:31
39.898264,116.379474,0,-295,39846.4156597222,2009-02-02,09:58:33
39.898245,116.379548,0,-290,39846.4156828704,2009-02-02,09:58:35
39.898199,116.379571,0,-286,39846.4157291667,2009-02-02,09:58:39
39.898154,116.37959,0,-282,39846.415775463,2009-02-02,09:58:43
39.898106,116.379569,0,-280,39846.4158333333,2009-02-02,09:58:48
39.898057,116.379527,0,-279,39846.4158912037,2009-02-02,09:58:53
39.89801,116.379505,0,-278,39846.4159259259,2009-02-02,09:58:56
39.897964,116.379504,0,-275,39846.4159722222,2009-02-02,09:59:00
39.897925,116.379543,0,-273,39846.4160069444,2009-02-02,09:59:03
39.897949,116.379498,0,-266,39846.4160532407,2009-02-02,09:59:07
39.897991,116.379439,0,-258,39846.4160763889,2009-02-02,09:59:09
39.898014,116.379363,0,-251,39846.416099537,2009-02-02,09:59:11
39.897984,116.3793,0,-250,39846.4161226852,2009-02-02,09:59:13
39.89794,116.379232,0,-244,39846.4161574074,2009-02-02,09:59:16
39.897894,116.37916,0,-237,39846.4161921296,2009-02-02,09:59:19
39.897845,116.379115,0,-235,39846.4162384259,2009-02-02,09:59:23
39.897791,116.379114,0,-233,39846.4162847222,2009-02-02,09:59:27
39.897746,116.379074,0,-231,39846.4163194444,2009-02-02,09:59:30
39.897705,116.379016,0,-230,39846.4163541667,2009-02-02,09:59:33
39.897681,116.378951,0,-231,39846.416400463,2009-02-02,09:59:37
39.897706,116.378893,0,-232,39846.4164236111,2009-02-02,09:59:39
39.897699,116.378833,0,-231,39846.4164583333,2009-02-02,09:59:42
39.897699,116.378766,0,-229,39846.4165162037,2009-02-02,09:59:47
39.897672,116.378717,0,-230,39846.4165740741,2009-02-02,09:59:52
39.897688,116.378672,0,-233,39846.4166319444,2009-02-02,09:59:57
39.897667,116.3786,0,-235,39846.4166782407,2009-02-02,10:00:01
39.897635,116.378542,0,-236,39846.416712963,2009-02-02,10:00:04
39.897586,116.378505,0,-236,39846.4167592593,2009-02-02,10:00:08
39.897576,116.37844,0,-235,39846.4167939815,2009-02-02,10:00:11
39.897553,116.378386,0,-233,39846.4168287037,2009-02-02,10:00:14
39.897598,116.378366,0,-227,39846.4168402778,2009-02-02,10:00:15
39.897686,116.378305,0,-216,39846.4168634259,2009-02-02,10:00:17
39.897732,116.37828,0,-209,39846.416875,2009-02-02,10:00:18
39.897809,116.378249,0,-202,39846.4168865741,2009-02-02,10:00:19
39.897869,116.378218,0,-195,39846.4168981481,2009-02-02,10:00:20
39.897897,116.3782,0,-183,39846.4169212963,2009-02-02,10:00:22
39.897873,116.37822,0,-167,39846.4169675926,2009-02-02,10:00:26
39.897838,116.378229,0,-156,39846.417025463,2009-02-02,10:00:31
39.897789,116.378224,0,-151,39846.4170717593,2009-02-02,10:00:35
39.897734,116.378209,0,-147,39846.4171180556,2009-02-02,10:00:39
39.89768,116.378227,0,-143,39846.4171759259,2009-02-02,10:00:44
39.897632,116.378219,0,-141,39846.4171990741,2009-02-02,10:00:46
39.897588,116.378192,0,-138,39846.4172337963,2009-02-02,10:00:49
39.897532,116.378207,0,-134,39846.4172800926,2009-02-02,10:00:53
39.897497,116.378258,0,-129,39846.417337963,2009-02-02,10:00:58
39.897466,116.378288,0,-125,39846.4173958333,2009-02-02,10:01:03
39.897477,116.378383,0,-117,39846.4174421296,2009-02-02,10:01:07
39.897442,116.378406,0,-112,39846.4175,2009-02-02,10:01:12
39.897403,116.378367,0,-110,39846.4175578704,2009-02-02,10:01:17
39.897357,116.378323,0,-109,39846.4176041667,2009-02-02,10:01:21
39.89732,116.378273,0,-104,39846.4176388889,2009-02-02,10:01:24
39.897263,116.378269,0,-94,39846.4176851852,2009-02-02,10:01:28
39.897222,116.378238,0,-87,39846.4177199074,2009-02-02,10:01:31
39.897184,116.378212,0,-81,39846.4177430556,2009-02-02,10:01:33
39.89714,116.378194,0,-73,39846.4177662037,2009-02-02,10:01:35
39.897093,116.378175,0,-58,39846.4178009259,2009-02-02,10:01:38
39.897055,116.37824,0,-54,39846.4178472222,2009-02-02,10:01:42
39.897035,116.378254,0,-45,39846.4179050926,2009-02-02,10:01:47
39.897079,116.378237,0,-35,39846.4179513889,2009-02-02,10:01:51
39.897094,116.378256,0,-29,39846.4180092593,2009-02-02,10:01:56
39.897078,116.378246,0,-26,39846.4180671296,2009-02-02,10:02:01
39.89708,116.378257,0,-26,39846.418125,2009-02-02,10:02:06
39.89708,116.378257,0,-26,39846.4181597222,2009-02-02,10:02:09
39.897073,116.378257,0,-25,39846.4181828704,2009-02-02,10:02:11
39.897062,116.37823,0,-18,39846.4182407407,2009-02-02,10:02:16
39.897039,116.378233,0,-9,39846.4182986111,2009-02-02,10:02:21
39.897039,116.378233,0,-9,39846.4183333333,2009-02-02,10:02:24
39.897041,116.378237,0,-9,39846.4183564815,2009-02-02,10:02:26
39.897071,116.378212,0,-7,39846.4184143519,2009-02-02,10:02:31
39.897091,116.378186,0,-6,39846.4184722222,2009-02-02,10:02:36
39.897095,116.378171,0,-3,39846.4185300926,2009-02-02,10:02:41
39.897117,116.37817,0,-2,39846.418587963,2009-02-02,10:02:46
39.897141,116.378142,0,0,39846.4186458333,2009-02-02,10:02:51
39.897187,116.378123,0,0,39846.4186689815,2009-02-02,10:02:53
39.897242,116.378087,0,0,39846.4186921296,2009-02-02,10:02:55
39.897309,116.378043,0,0,39846.4187152778,2009-02-02,10:02:57
39.897352,116.378016,0,0,39846.4187268519,2009-02-02,10:02:58
39.897439,116.378006,0,-2,39846.41875,2009-02-02,10:03:00
39.8975,116.377994,0,-5,39846.4187615741,2009-02-02,10:03:01
39.897579,116.37798,0,-6,39846.4187847222,2009-02-02,10:03:03
39.897626,116.377971,0,-7,39846.4187962963,2009-02-02,10:03:04
39.897685,116.377948,0,-8,39846.4188194444,2009-02-02,10:03:06
39.897742,116.377947,0,-5,39846.4188425926,2009-02-02,10:03:08
39.897807,116.377946,0,1,39846.4188773148,2009-02-02,10:03:11
39.89781,116.377886,0,2,39846.418900463,2009-02-02,10:03:13
39.897845,116.377857,0,5,39846.4189583333,2009-02-02,10:03:18
39.897862,116.377831,0,5,39846.4190162037,2009-02-02,10:03:23
39.897875,116.377808,0,5,39846.4190740741,2009-02-02,10:03:28
39.897887,116.377788,0,6,39846.4191319444,2009-02-02,10:03:33
39.897887,116.377788,0,6,39846.4191666667,2009-02-02,10:03:36
39.897882,116.377788,0,7,39846.4191898148,2009-02-02,10:03:38
39.89789,116.377778,0,6,39846.4192476852,2009-02-02,10:03:43
39.897911,116.377722,0,3,39846.4192939815,2009-02-02,10:03:47
39.897957,116.377697,0,3,39846.4193518519,2009-02-02,10:03:52
39.898006,116.377691,0,5,39846.419375,2009-02-02,10:03:54
39.898055,116.377684,0,6,39846.4193981481,2009-02-02,10:03:56
39.898111,116.37766,0,8,39846.4194212963,2009-02-02,10:03:58
39.898176,116.37763,0,10,39846.4194444444,2009-02-02,10:04:00
39.898259,116.377604,0,11,39846.4194675926,2009-02-02,10:04:02
39.89831,116.377591,0,10,39846.4194791667,2009-02-02,10:04:03
39.898359,116.377599,0,12,39846.4195023148,2009-02-02,10:04:05
39.898412,116.37762,0,15,39846.419537037,2009-02-02,10:04:08
39.898458,116.37764,0,13,39846.4195717593,2009-02-02,10:04:11
39.898476,116.377634,0,10,39846.4196296296,2009-02-02,10:04:16
39.898495,116.377622,0,5,39846.4196875,2009-02-02,10:04:21
39.898521,116.377608,0,0,39846.4197453704,2009-02-02,10:04:26
39.898583,116.377603,0,2,39846.4197685185,2009-02-02,10:04:28
39.898646,116.377582,0,3,39846.4198032407,2009-02-02,10:04:31
39.898673,116.377524,0,4,39846.4198263889,2009-02-02,10:04:33
39.89869,116.377428,0,6,39846.419849537,2009-02-02,10:04:35
39.898693,116.377369,0,6,39846.4198611111,2009-02-02,10:04:36
39.898697,116.377303,0,6,39846.4198726852,2009-02-02,10:04:37
39.898696,116.377234,0,5,39846.4198842593,2009-02-02,10:04:38
39.898699,116.377162,0,4,39846.4198958333,2009-02-02,10:04:39
39.898711,116.377083,0,4,39846.4199074074,2009-02-02,10:04:40
39.898714,116.377008,0,5,39846.4199189815,2009-02-02,10:04:41
39.898725,116.376927,0,5,39846.4199305556,2009-02-02,10:04:42
39.89873,116.37685,0,6,39846.4199421296,2009-02-02,10:04:43
39.898737,116.376772,0,7,39846.4199537037,2009-02-02,10:04:44
39.898743,116.376688,0,8,39846.4199652778,2009-02-02,10:04:45
39.898747,116.376601,0,8,39846.4199768519,2009-02-02,10:04:46
39.898748,116.376504,0,8,39846.4199884259,2009-02-02,10:04:47
39.898742,116.376403,0,8,39846.42,2009-02-02,10:04:48
39.89874,116.376302,0,9,39846.4200115741,2009-02-02,10:04:49
39.898738,116.376192,0,8,39846.4200231481,2009-02-02,10:04:50
39.898737,116.376082,0,8,39846.4200347222,2009-02-02,10:04:51
39.898736,116.375968,0,8,39846.4200462963,2009-02-02,10:04:52
39.898735,116.375853,0,8,39846.4200578704,2009-02-02,10:04:53
39.898731,116.375741,0,8,39846.4200694444,2009-02-02,10:04:54
39.898726,116.375629,0,9,39846.4200810185,2009-02-02,10:04:55
39.898727,116.375515,0,10,39846.4200925926,2009-02-02,10:04:56
39.898724,116.375401,0,11,39846.4201041667,2009-02-02,10:04:57
39.898709,116.375283,0,11,39846.4201157407,2009-02-02,10:04:58
39.898705,116.375166,0,11,39846.4201273148,2009-02-02,10:04:59
39.898698,116.375048,0,12,39846.4201388889,2009-02-02,10:05:00
39.898694,116.374929,0,12,39846.420150463,2009-02-02,10:05:01
39.898691,116.374807,0,12,39846.420162037,2009-02-02,10:05:02
39.898685,116.374683,0,13,39846.4201736111,2009-02-02,10:05:03
39.898676,116.374561,0,15,39846.4201851852,2009-02-02,10:05:04
39.89867,116.374434,0,15,39846.4201967593,2009-02-02,10:05:05
39.898664,116.374307,0,15,39846.4202083333,2009-02-02,10:05:06
39.89866,116.374178,0,15,39846.4202199074,2009-02-02,10:05:07
39.898659,116.374046,0,16,39846.4202314815,2009-02-02,10:05:08
39.898655,116.373912,0,17,39846.4202430556,2009-02-02,10:05:09
39.898652,116.373776,0,16,39846.4202546296,2009-02-02,10:05:10
39.898647,116.373645,0,16,39846.4202662037,2009-02-02,10:05:11
39.89864,116.373512,0,17,39846.4202777778,2009-02-02,10:05:12
39.898638,116.373386,0,17,39846.4202893519,2009-02-02,10:05:13
39.89863,116.373263,0,17,39846.4203009259,2009-02-02,10:05:14
39.89862,116.373135,0,17,39846.4203125,2009-02-02,10:05:15
39.898613,116.373014,0,19,39846.4203240741,2009-02-02,10:05:16
39.898611,116.372892,0,21,39846.4203356481,2009-02-02,10:05:17
39.89861,116.372767,0,21,39846.4203472222,2009-02-02,10:05:18
39.89861,116.372648,0,22,39846.4203587963,2009-02-02,10:05:19
39.898608,116.372532,0,24,39846.4203703704,2009-02-02,10:05:20
39.898606,116.372421,0,25,39846.4203819444,2009-02-02,10:05:21
39.898604,116.372312,0,25,39846.4203935185,2009-02-02,10:05:22
39.898601,116.372204,0,26,39846.4204050926,2009-02-02,10:05:23
39.898599,116.372094,0,25,39846.4204166667,2009-02-02,10:05:24
39.89859,116.371986,0,27,39846.4204282407,2009-02-02,10:05:25
39.898587,116.371875,0,29,39846.4204398148,2009-02-02,10:05:26
39.898583,116.371764,0,30,39846.4204513889,2009-02-02,10:05:27
39.898575,116.371665,0,32,39846.420462963,2009-02-02,10:05:28
39.89857,116.371569,0,32,39846.420474537,2009-02-02,10:05:29
39.898561,116.371481,0,32,39846.4204861111,2009-02-02,10:05:30
39.898556,116.371398,0,33,39846.4204976852,2009-02-02,10:05:31
39.898551,116.371323,0,35,39846.4205092593,2009-02-02,10:05:32
39.898549,116.371249,0,35,39846.4205208333,2009-02-02,10:05:33
39.898548,116.371178,0,34,39846.4205324074,2009-02-02,10:05:34
39.898538,116.371072,0,35,39846.4205555556,2009-02-02,10:05:36
39.898533,116.370987,0,40,39846.4205787037,2009-02-02,10:05:38
39.898518,116.370912,0,37,39846.4206018519,2009-02-02,10:05:40
39.898491,116.370862,0,36,39846.4206365741,2009-02-02,10:05:43
39.898475,116.370806,0,35,39846.4206944444,2009-02-02,10:05:48
39.898483,116.370728,0,36,39846.4207523148,2009-02-02,10:05:53
39.898489,116.37066,0,37,39846.420775463,2009-02-02,10:05:55
39.898497,116.370558,0,43,39846.4207986111,2009-02-02,10:05:57
39.898521,116.370497,0,45,39846.4208217593,2009-02-02,10:05:59
39.898555,116.370449,0,49,39846.4208449074,2009-02-02,10:06:01
39.89858,116.370391,0,52,39846.4208680556,2009-02-02,10:06:03
39.898583,116.370295,0,55,39846.4208912037,2009-02-02,10:06:05
39.898578,116.370197,0,55,39846.4209143519,2009-02-02,10:06:07
39.898583,116.370083,0,55,39846.4209375,2009-02-02,10:06:09
39.89859,116.370018,0,55,39846.4209490741,2009-02-02,10:06:10
39.898595,116.369952,0,55,39846.4209606481,2009-02-02,10:06:11
39.898596,116.369887,0,58,39846.4209722222,2009-02-02,10:06:12
39.89861,116.369808,0,59,39846.4209837963,2009-02-02,10:06:13
39.89862,116.369719,0,60,39846.4209953704,2009-02-02,10:06:14
39.898626,116.369625,0,62,39846.4210069444,2009-02-02,10:06:15
39.898626,116.369533,0,65,39846.4210185185,2009-02-02,10:06:16
39.898632,116.369441,0,66,39846.4210300926,2009-02-02,10:06:17
39.898632,116.369354,0,66,39846.4210416667,2009-02-02,10:06:18
39.898627,116.369271,0,66,39846.4210532407,2009-02-02,10:06:19
39.898621,116.369191,0,67,39846.4210648148,2009-02-02,10:06:20
39.898617,116.369106,0,67,39846.4210763889,2009-02-02,10:06:21
39.898618,116.369021,0,67,39846.421087963,2009-02-02,10:06:22
39.898614,116.36894,0,68,39846.421099537,2009-02-02,10:06:23
39.898612,116.368863,0,68,39846.4211111111,2009-02-02,10:06:24
39.898615,116.3688,0,71,39846.4211226852,2009-02-02,10:06:25
39.89862,116.368737,0,74,39846.4211342593,2009-02-02,10:06:26
39.898619,116.368678,0,75,39846.4211458333,2009-02-02,10:06:27
39.898618,116.368581,0,78,39846.4211689815,2009-02-02,10:06:29
39.898638,116.368503,0,85,39846.4211921296,2009-02-02,10:06:31
39.898649,116.368428,0,85,39846.4212152778,2009-02-02,10:06:33
39.898671,116.368366,0,85,39846.4212384259,2009-02-02,10:06:35
39.898696,116.368295,0,88,39846.4212615741,2009-02-02,10:06:37
39.898728,116.368256,0,97,39846.4212847222,2009-02-02,10:06:39
39.898768,116.368229,0,99,39846.4213078704,2009-02-02,10:06:41
39.898838,116.368191,0,94,39846.4213310185,2009-02-02,10:06:43
39.898915,116.36817,0,93,39846.4213541667,2009-02-02,10:06:45
39.898983,116.368143,0,100,39846.4213773148,2009-02-02,10:06:47
39.899066,116.368127,0,105,39846.421400463,2009-02-02,10:06:49
39.899133,116.368131,0,105,39846.421412037,2009-02-02,10:06:50
39.899203,116.368137,0,106,39846.4214236111,2009-02-02,10:06:51
39.899273,116.368136,0,106,39846.4214351852,2009-02-02,10:06:52
39.899336,116.368137,0,107,39846.4214467593,2009-02-02,10:06:53
39.899408,116.368133,0,106,39846.4214583333,2009-02-02,10:06:54
39.899477,116.368136,0,107,39846.4214699074,2009-02-02,10:06:55
39.899539,116.36814,0,109,39846.4214814815,2009-02-02,10:06:56
39.899628,116.368135,0,106,39846.4214930556,2009-02-02,10:06:57
39.8997,116.368133,0,108,39846.4215046296,2009-02-02,10:06:58
39.899777,116.368132,0,107,39846.4215162037,2009-02-02,10:06:59
39.89986,116.368126,0,105,39846.4215277778,2009-02-02,10:07:00
39.899933,116.368131,0,107,39846.4215393519,2009-02-02,10:07:01
39.900011,116.368135,0,109,39846.4215509259,2009-02-02,10:07:02
39.900087,116.368139,0,112,39846.4215625,2009-02-02,10:07:03
39.900168,116.368143,0,114,39846.4215740741,2009-02-02,10:07:04
39.900247,116.368139,0,116,39846.4215856481,2009-02-02,10:07:05
39.900327,116.368133,0,118,39846.4215972222,2009-02-02,10:07:06
39.900411,116.36813,0,119,39846.4216087963,2009-02-02,10:07:07
39.900504,116.368125,0,119,39846.4216203704,2009-02-02,10:07:08
39.900587,116.368121,0,122,39846.4216319444,2009-02-02,10:07:09
39.90067,116.368118,0,125,39846.4216435185,2009-02-02,10:07:10
39.900747,116.368117,0,129,39846.4216550926,2009-02-02,10:07:11
39.900826,116.368117,0,131,39846.4216666667,2009-02-02,10:07:12
39.900903,116.368118,0,132,39846.4216782407,2009-02-02,10:07:13
39.900973,116.368127,0,130,39846.4216898148,2009-02-02,10:07:14
39.90106,116.368133,0,132,39846.4217013889,2009-02-02,10:07:15
39.901134,116.368132,0,134,39846.421712963,2009-02-02,10:07:16
39.901199,116.368135,0,135,39846.421724537,2009-02-02,10:07:17
39.901273,116.368136,0,137,39846.4217361111,2009-02-02,10:07:18
39.901338,116.368133,0,138,39846.4217476852,2009-02-02,10:07:19
39.901402,116.368133,0,135,39846.4217592593,2009-02-02,10:07:20
39.901473,116.368141,0,134,39846.4217708333,2009-02-02,10:07:21
39.901533,116.368145,0,135,39846.4217824074,2009-02-02,10:07:22
39.9016,116.368155,0,134,39846.4217939815,2009-02-02,10:07:23
39.901672,116.368169,0,135,39846.4218055556,2009-02-02,10:07:24
39.901717,116.368164,0,138,39846.4218171296,2009-02-02,10:07:25
39.901768,116.368162,0,136,39846.4218287037,2009-02-02,10:07:26
39.901813,116.368156,0,132,39846.4218402778,2009-02-02,10:07:27
39.901895,116.368147,0,132,39846.4218634259,2009-02-02,10:07:29
39.901966,116.368161,0,130,39846.421875,2009-02-02,10:07:30
39.902011,116.368161,0,134,39846.4218865741,2009-02-02,10:07:31
39.902067,116.368163,0,138,39846.4218981481,2009-02-02,10:07:32
39.902122,116.368164,0,138,39846.4219097222,2009-02-02,10:07:33
39.902204,116.368155,0,138,39846.4219328704,2009-02-02,10:07:35
39.902257,116.368156,0,140,39846.4219444444,2009-02-02,10:07:36
39.902349,116.368149,0,135,39846.4219675926,2009-02-02,10:07:38
39.902446,116.368156,0,136,39846.4219907407,2009-02-02,10:07:40
39.902504,116.36815,0,136,39846.4220023148,2009-02-02,10:07:41
39.902559,116.368146,0,139,39846.4220138889,2009-02-02,10:07:42
39.902617,116.368139,0,140,39846.422025463,2009-02-02,10:07:43
39.902677,116.368134,0,141,39846.422037037,2009-02-02,10:07:44
39.902734,116.368134,0,143,39846.4220486111,2009-02-02,10:07:45
39.902795,116.368137,0,143,39846.4220601852,2009-02-02,10:07:46
39.902862,116.368146,0,140,39846.4220717593,2009-02-02,10:07:47
39.902918,116.368153,0,141,39846.4220833333,2009-02-02,10:07:48
39.903002,116.368155,0,142,39846.4221064815,2009-02-02,10:07:50
39.903068,116.368152,0,145,39846.4221296296,2009-02-02,10:07:52
39.90312,116.368171,0,145,39846.4221412037,2009-02-02,10:07:53
39.903179,116.368201,0,136,39846.4221527778,2009-02-02,10:07:54
39.90322,116.368217,0,129,39846.4221643518,2009-02-02,10:07:55
39.903277,116.368243,0,129,39846.4221759259,2009-02-02,10:07:56
39.90336,116.368257,0,134,39846.4221990741,2009-02-02,10:07:58
39.903407,116.368268,0,130,39846.4222106481,2009-02-02,10:07:59
39.903474,116.368279,0,130,39846.4222337963,2009-02-02,10:08:01
39.903522,116.368301,0,127,39846.4222453704,2009-02-02,10:08:02
39.903564,116.368323,0,129,39846.4222569444,2009-02-02,10:08:03
39.90361,116.368344,0,133,39846.4222685185,2009-02-02,10:08:04
39.903661,116.368358,0,136,39846.4222800926,2009-02-02,10:08:05
39.903713,116.368258,0,131,39846.4223032407,2009-02-02,10:08:07
39.903759,116.368167,0,131,39846.4223263889,2009-02-02,10:08:09
39.903805,116.368127,0,134,39846.422349537,2009-02-02,10:08:11
39.903853,116.368112,0,143,39846.4223958333,2009-02-02,10:08:15
39.903898,116.368079,0,155,39846.4224189815,2009-02-02,10:08:17
39.903945,116.368054,0,160,39846.4224305556,2009-02-02,10:08:18
39.904006,116.368006,0,165,39846.4224537037,2009-02-02,10:08:20
39.904075,116.367969,0,173,39846.4224768518,2009-02-02,10:08:22
39.904146,116.367942,0,180,39846.4225,2009-02-02,10:08:24
39.904227,116.367953,0,186,39846.4225231481,2009-02-02,10:08:26
39.904287,116.367956,0,190,39846.4225462963,2009-02-02,10:08:28
39.904329,116.367982,0,200,39846.4225694444,2009-02-02,10:08:30
39.904353,116.36799,0,215,39846.4226157407,2009-02-02,10:08:34
39.904407,116.367978,0,223,39846.422662037,2009-02-02,10:08:38
39.904446,116.367983,0,235,39846.4227199074,2009-02-02,10:08:43
39.904477,116.368,0,246,39846.4227777778,2009-02-02,10:08:48
39.904535,116.368006,0,255,39846.4228356481,2009-02-02,10:08:53
39.904583,116.367998,0,254,39846.4228587963,2009-02-02,10:08:55
39.904659,116.367989,0,255,39846.4228819444,2009-02-02,10:08:57
39.904704,116.367977,0,257,39846.4228935185,2009-02-02,10:08:58
39.904751,116.367968,0,258,39846.4229050926,2009-02-02,10:08:59
39.904812,116.367959,0,259,39846.4229166667,2009-02-02,10:09:00
39.904875,116.36796,0,258,39846.4229282407,2009-02-02,10:09:01
39.904945,116.367966,0,259,39846.4229398148,2009-02-02,10:09:02
39.90502,116.367969,0,260,39846.4229513889,2009-02-02,10:09:03
39.905096,116.36798,0,261,39846.422962963,2009-02-02,10:09:04
39.905174,116.367996,0,264,39846.422974537,2009-02-02,10:09:05
39.905251,116.368008,0,266,39846.4229861111,2009-02-02,10:09:06
39.905328,116.368021,0,265,39846.4229976852,2009-02-02,10:09:07
39.9054,116.368023,0,264,39846.4230092593,2009-02-02,10:09:08
39.905466,116.36802,0,264,39846.4230208333,2009-02-02,10:09:09
39.905529,116.368017,0,265,39846.4230324074,2009-02-02,10:09:10
39.905591,116.368016,0,265,39846.4230439815,2009-02-02,10:09:11
39.905651,116.368011,0,266,39846.4230555556,2009-02-02,10:09:12
39.905711,116.368014,0,267,39846.4230671296,2009-02-02,10:09:13
39.90576,116.368016,0,270,39846.4230787037,2009-02-02,10:09:14
39.905813,116.368013,0,273,39846.4230902778,2009-02-02,10:09:15
39.90587,116.368,0,275,39846.4231018518,2009-02-02,10:09:16
39.905916,116.367996,0,278,39846.4231134259,2009-02-02,10:09:17
39.905963,116.367998,0,281,39846.423125,2009-02-02,10:09:18
39.906013,116.368005,0,286,39846.4231365741,2009-02-02,10:09:19
39.906062,116.368014,0,292,39846.4231481481,2009-02-02,10:09:20
39.906116,116.36802,0,293,39846.4231597222,2009-02-02,10:09:21
39.906167,116.368029,0,302,39846.4231712963,2009-02-02,10:09:22
39.906234,116.368032,0,305,39846.4231828704,2009-02-02,10:09:23
39.906294,116.368042,0,313,39846.4231944444,2009-02-02,10:09:24
39.906351,116.368056,0,320,39846.4232060185,2009-02-02,10:09:25
39.906413,116.36807,0,326,39846.4232175926,2009-02-02,10:09:26
39.906468,116.368082,0,330,39846.4232291667,2009-02-02,10:09:27
39.906526,116.368091,0,331,39846.4232407407,2009-02-02,10:09:28
39.906583,116.368093,0,330,39846.4232523148,2009-02-02,10:09:29
39.906647,116.368096,0,323,39846.4232638889,2009-02-02,10:09:30
39.906706,116.368097,0,325,39846.423275463,2009-02-02,10:09:31
39.906765,116.368101,0,325,39846.423287037,2009-02-02,10:09:32
39.906813,116.368112,0,331,39846.4232986111,2009-02-02,10:09:33
39.90687,116.368112,0,337,39846.4233101852,2009-02-02,10:09:34
39.906921,116.368117,0,345,39846.4233217593,2009-02-02,10:09:35
39.906971,116.368128,0,354,39846.4233333333,2009-02-02,10:09:36
39.907015,116.368136,0,368,39846.4233449074,2009-02-02,10:09:37
39.907071,116.368142,0,375,39846.4233564815,2009-02-02,10:09:38
39.907126,116.368153,0,387,39846.4233680556,2009-02-02,10:09:39
39.907195,116.368154,0,395,39846.4233796296,2009-02-02,10:09:40
39.907255,116.368168,0,407,39846.4233912037,2009-02-02,10:09:41
39.907321,116.368177,0,414,39846.4234027778,2009-02-02,10:09:42
39.907377,116.368186,0,420,39846.4234143518,2009-02-02,10:09:43
39.907432,116.368196,0,426,39846.4234259259,2009-02-02,10:09:44
39.907482,116.368206,0,432,39846.4234375,2009-02-02,10:09:45
39.907528,116.368207,0,432,39846.4234490741,2009-02-02,10:09:46
39.907596,116.368214,0,437,39846.4234722222,2009-02-02,10:09:48
39.907607,116.368182,0,410,39846.4234837963,2009-02-02,10:09:49
39.90766,116.368144,0,406,39846.4235300926,2009-02-02,10:09:53
39.907676,116.368097,0,397,39846.4235648148,2009-02-02,10:09:56
39.907694,116.368104,0,404,39846.4236226852,2009-02-02,10:10:01
39.907676,116.368084,0,389,39846.4236689815,2009-02-02,10:10:05
39.907692,116.368133,0,404,39846.4236921296,2009-02-02,10:10:07
39.907706,116.368187,0,420,39846.4237037037,2009-02-02,10:10:08
39.907713,116.368242,0,432,39846.4237152778,2009-02-02,10:10:09
39.907718,116.368292,0,441,39846.4237268518,2009-02-02,10:10:10
39.907721,116.368365,0,456,39846.4237384259,2009-02-02,10:10:11
39.907723,116.368435,0,458,39846.42375,2009-02-02,10:10:12
39.907724,116.368508,0,464,39846.4237615741,2009-02-02,10:10:13
39.907715,116.368586,0,467,39846.4237731481,2009-02-02,10:10:14
39.90771,116.368659,0,470,39846.4237847222,2009-02-02,10:10:15
39.907706,116.368735,0,473,39846.4237962963,2009-02-02,10:10:16
39.907699,116.368813,0,474,39846.4238078704,2009-02-02,10:10:17
39.907697,116.36891,0,481,39846.4238194444,2009-02-02,10:10:18
39.907675,116.36897,0,482,39846.4238310185,2009-02-02,10:10:19
39.907671,116.369064,0,484,39846.4238541667,2009-02-02,10:10:21
39.907688,116.369128,0,494,39846.4238773148,2009-02-02,10:10:23
39.907707,116.369169,0,498,39846.4239351852,2009-02-02,10:10:28
39.907722,116.369199,0,504,39846.4239930556,2009-02-02,10:10:33
39.907728,116.369223,0,509,39846.4240509259,2009-02-02,10:10:38
39.907722,116.369237,0,515,39846.4241087963,2009-02-02,10:10:43
39.907726,116.369253,0,517,39846.4241666667,2009-02-02,10:10:48
39.907722,116.369313,0,512,39846.4242013889,2009-02-02,10:10:51
39.907728,116.36937,0,496,39846.424224537,2009-02-02,10:10:53
39.90773,116.36947,0,497,39846.4242476852,2009-02-02,10:10:55
39.907732,116.36953,0,498,39846.4242592593,2009-02-02,10:10:56
39.907738,116.369601,0,500,39846.4242708333,2009-02-02,10:10:57
39.907738,116.369665,0,501,39846.4242824074,2009-02-02,10:10:58
39.907741,116.36979,0,475,39846.4243055556,2009-02-02,10:11:00
39.907753,116.369881,0,444,39846.4243171296,2009-02-02,10:11:01
39.907706,116.369979,0,423,39846.4243402778,2009-02-02,10:11:03
39.907662,116.370013,0,417,39846.4243518518,2009-02-02,10:11:04
39.907608,116.370058,0,389,39846.4243634259,2009-02-02,10:11:05
39.907523,116.370081,0,380,39846.424375,2009-02-02,10:11:06
39.90744,116.370097,0,371,39846.4243865741,2009-02-02,10:11:07
39.907367,116.370112,0,361,39846.4243981481,2009-02-02,10:11:08
39.907313,116.370126,0,351,39846.4244097222,2009-02-02,10:11:09
39.907245,116.370129,0,343,39846.4244212963,2009-02-02,10:11:10
39.90718,116.370134,0,335,39846.4244328704,2009-02-02,10:11:11
39.907116,116.370133,0,331,39846.4244444444,2009-02-02,10:11:12
39.907059,116.370131,0,326,39846.4244560185,2009-02-02,10:11:13
39.906998,116.370137,0,323,39846.4244675926,2009-02-02,10:11:14
39.906937,116.370141,0,312,39846.4244791667,2009-02-02,10:11:15
39.906882,116.37014,0,305,39846.4244907407,2009-02-02,10:11:16
39.906826,116.370129,0,301,39846.4245023148,2009-02-02,10:11:17
39.906751,116.370129,0,301,39846.4245138889,2009-02-02,10:11:18
39.906678,116.370129,0,301,39846.424525463,2009-02-02,10:11:19
39.906602,116.370136,0,299,39846.424537037,2009-02-02,10:11:20
39.906528,116.370142,0,297,39846.4245486111,2009-02-02,10:11:21
39.906457,116.370145,0,298,39846.4245601852,2009-02-02,10:11:22
39.906397,116.370138,0,295,39846.4245717593,2009-02-02,10:11:23
39.906337,116.370138,0,291,39846.4245833333,2009-02-02,10:11:24
39.906276,116.370144,0,289,39846.4245949074,2009-02-02,10:11:25
39.90622,116.370147,0,287,39846.4246064815,2009-02-02,10:11:26
39.906171,116.370149,0,287,39846.4246180556,2009-02-02,10:11:27
39.9061,116.370146,0,285,39846.4246412037,2009-02-02,10:11:29
39.906033,116.37014,0,283,39846.4246643518,2009-02-02,10:11:31
39.905974,116.370111,0,274,39846.4246875,2009-02-02,10:11:33
39.90593,116.370039,0,270,39846.4247106481,2009-02-02,10:11:35
39.90592,116.369979,0,272,39846.4247222222,2009-02-02,10:11:36
39.905914,116.369858,0,274,39846.4247453704,2009-02-02,10:11:38
39.905905,116.369787,0,275,39846.4247569444,2009-02-02,10:11:39
39.905901,116.369712,0,276,39846.4247685185,2009-02-02,10:11:40
39.9059,116.369632,0,277,39846.4247800926,2009-02-02,10:11:41
39.905903,116.369533,0,278,39846.4247916667,2009-02-02,10:11:42
39.905906,116.36943,0,278,39846.4248032407,2009-02-02,10:11:43
39.905905,116.369321,0,279,39846.4248148148,2009-02-02,10:11:44
39.905908,116.36922,0,281,39846.4248263889,2009-02-02,10:11:45
39.905912,116.369115,0,283,39846.424837963,2009-02-02,10:11:46
39.905909,116.369008,0,284,39846.424849537,2009-02-02,10:11:47
39.905905,116.368913,0,286,39846.4248611111,2009-02-02,10:11:48
39.905903,116.368818,0,286,39846.4248726852,2009-02-02,10:11:49
39.905907,116.368719,0,285,39846.4248842593,2009-02-02,10:11:50
39.905911,116.368625,0,286,39846.4248958333,2009-02-02,10:11:51
39.905917,116.368524,0,285,39846.4249074074,2009-02-02,10:11:52
39.905915,116.368461,0,285,39846.4249189815,2009-02-02,10:11:53
39.905908,116.368401,0,283,39846.4249305556,2009-02-02,10:11:54
39.905909,116.368341,0,284,39846.4249421296,2009-02-02,10:11:55
39.905906,116.368279,0,282,39846.4249652778,2009-02-02,10:11:57
39.905906,116.368279,0,282,39846.425,2009-02-02,10:12:00
39.90591,116.368271,0,282,39846.4250231481,2009-02-02,10:12:02
39.905904,116.368283,0,282,39846.4250810185,2009-02-02,10:12:07
39.905903,116.368303,0,283,39846.4251388889,2009-02-02,10:12:12
39.905916,116.368309,0,283,39846.4251967593,2009-02-02,10:12:17
39.905932,116.368307,0,283,39846.4252546296,2009-02-02,10:12:22
39.905955,116.368309,0,282,39846.4253125,2009-02-02,10:12:27
39.905972,116.368322,0,281,39846.4253703704,2009-02-02,10:12:32
39.905983,116.368323,0,280,39846.4254282407,2009-02-02,10:12:37
39.905991,116.368302,0,280,39846.4254861111,2009-02-02,10:12:42
39.906003,116.368265,0,280,39846.4255439815,2009-02-02,10:12:47
39.906003,116.368265,0,280,39846.4255787037,2009-02-02,10:12:50
39.90601,116.368257,0,279,39846.4256018519,2009-02-02,10:12:52
39.906016,116.368268,0,279,39846.4256597222,2009-02-02,10:12:57
39.906016,116.368268,0,279,39846.4256944444,2009-02-02,10:13:00
39.906017,116.368273,0,279,39846.4257175926,2009-02-02,10:13:02
39.906017,116.368232,0,280,39846.425775463,2009-02-02,10:13:07
39.906019,116.368136,0,281,39846.4257986111,2009-02-02,10:13:09
39.906011,116.368078,0,280,39846.4258101852,2009-02-02,10:13:10
39.906007,116.368016,0,279,39846.4258217593,2009-02-02,10:13:11
39.906001,116.367945,0,279,39846.4258333333,2009-02-02,10:13:12
39.905996,116.367877,0,277,39846.4258449074,2009-02-02,10:13:13
39.905994,116.367809,0,276,39846.4258564815,2009-02-02,10:13:14
39.905987,116.367737,0,274,39846.4258680556,2009-02-02,10:13:15
39.905984,116.367655,0,273,39846.4258796296,2009-02-02,10:13:16
39.905988,116.367563,0,271,39846.4258912037,2009-02-02,10:13:17
39.905997,116.367466,0,270,39846.4259027778,2009-02-02,10:13:18
39.906002,116.367383,0,270,39846.4259143519,2009-02-02,10:13:19
39.906007,116.367295,0,269,39846.4259259259,2009-02-02,10:13:20
39.906001,116.367224,0,269,39846.4259375,2009-02-02,10:13:21
39.905999,116.367134,0,268,39846.4259490741,2009-02-02,10:13:22
39.905999,116.367038,0,268,39846.4259606482,2009-02-02,10:13:23
39.906003,116.36693,0,266,39846.4259722222,2009-02-02,10:13:24
39.906001,116.36683,0,267,39846.4259837963,2009-02-02,10:13:25
39.906,116.366725,0,266,39846.4259953704,2009-02-02,10:13:26
39.905999,116.366624,0,265,39846.4260069444,2009-02-02,10:13:27
39.905999,116.366523,0,263,39846.4260185185,2009-02-02,10:13:28
39.906001,116.36642,0,259,39846.4260300926,2009-02-02,10:13:29
39.906007,116.366309,0,255,39846.4260416667,2009-02-02,10:13:30
39.90601,116.366204,0,253,39846.4260532407,2009-02-02,10:13:31
39.90601,116.366102,0,250,39846.4260648148,2009-02-02,10:13:32
39.906012,116.366007,0,248,39846.4260763889,2009-02-02,10:13:33
39.906016,116.365904,0,247,39846.426087963,2009-02-02,10:13:34
39.90602,116.365812,0,244,39846.426099537,2009-02-02,10:13:35
39.906023,116.365719,0,243,39846.4261111111,2009-02-02,10:13:36
39.906014,116.365631,0,243,39846.4261226852,2009-02-02,10:13:37
39.906008,116.365541,0,242,39846.4261342593,2009-02-02,10:13:38
39.906005,116.365449,0,239,39846.4261458333,2009-02-02,10:13:39
39.905998,116.365364,0,238,39846.4261574074,2009-02-02,10:13:40
39.905993,116.365279,0,238,39846.4261689815,2009-02-02,10:13:41
39.905989,116.36519,0,236,39846.4261805556,2009-02-02,10:13:42
39.90598,116.365099,0,233,39846.4261921296,2009-02-02,10:13:43
39.905971,116.365016,0,230,39846.4262037037,2009-02-02,10:13:44
39.905969,116.364915,0,227,39846.4262152778,2009-02-02,10:13:45
39.905967,116.36481,0,224,39846.4262268519,2009-02-02,10:13:46
39.90596,116.364716,0,222,39846.4262384259,2009-02-02,10:13:47
39.905962,116.364592,0,221,39846.42625,2009-02-02,10:13:48
39.905959,116.36448,0,220,39846.4262615741,2009-02-02,10:13:49
39.905962,116.364361,0,216,39846.4262731481,2009-02-02,10:13:50
39.90596,116.364254,0,217,39846.4262847222,2009-02-02,10:13:51
39.905951,116.364149,0,217,39846.4262962963,2009-02-02,10:13:52
39.905941,116.364049,0,216,39846.4263078704,2009-02-02,10:13:53
39.905932,116.36394,0,215,39846.4263194444,2009-02-02,10:13:54
39.905928,116.363818,0,214,39846.4263310185,2009-02-02,10:13:55
39.90593,116.363702,0,217,39846.4263425926,2009-02-02,10:13:56
39.905931,116.363596,0,218,39846.4263541667,2009-02-02,10:13:57
39.905932,116.363487,0,220,39846.4263657407,2009-02-02,10:13:58
39.905929,116.363391,0,223,39846.4263773148,2009-02-02,10:13:59
39.905931,116.363275,0,222,39846.4263888889,2009-02-02,10:14:00
39.905932,116.36316,0,220,39846.426400463,2009-02-02,10:14:01
39.905936,116.36304,0,220,39846.426412037,2009-02-02,10:14:02
39.905937,116.362921,0,221,39846.4264236111,2009-02-02,10:14:03
39.905935,116.362815,0,220,39846.4264351852,2009-02-02,10:14:04
39.905934,116.362703,0,220,39846.4264467593,2009-02-02,10:14:05
39.905933,116.362592,0,219,39846.4264583333,2009-02-02,10:14:06
39.905934,116.362467,0,218,39846.4264699074,2009-02-02,10:14:07
39.905936,116.362364,0,217,39846.4264814815,2009-02-02,10:14:08
39.905935,116.362254,0,214,39846.4264930556,2009-02-02,10:14:09
39.905937,116.362143,0,212,39846.4265046296,2009-02-02,10:14:10
39.905939,116.36203,0,210,39846.4265162037,2009-02-02,10:14:11
39.905938,116.361916,0,207,39846.4265277778,2009-02-02,10:14:12
39.905931,116.361802,0,202,39846.4265393519,2009-02-02,10:14:13
39.905931,116.361685,0,199,39846.4265509259,2009-02-02,10:14:14
39.905934,116.361566,0,197,39846.4265625,2009-02-02,10:14:15
39.905934,116.361452,0,194,39846.4265740741,2009-02-02,10:14:16
39.905927,116.361345,0,193,39846.4265856481,2009-02-02,10:14:17
39.905932,116.36124,0,195,39846.4265972222,2009-02-02,10:14:18
39.905931,116.361128,0,193,39846.4266087963,2009-02-02,10:14:19
39.905931,116.361023,0,192,39846.4266203704,2009-02-02,10:14:20
39.905937,116.360915,0,193,39846.4266319444,2009-02-02,10:14:21
39.905934,116.360815,0,193,39846.4266435185,2009-02-02,10:14:22
39.90593,116.360708,0,193,39846.4266550926,2009-02-02,10:14:23
39.905931,116.36061,0,196,39846.4266666667,2009-02-02,10:14:24
39.905932,116.360514,0,198,39846.4266782407,2009-02-02,10:14:25
39.905929,116.360423,0,197,39846.4266898148,2009-02-02,10:14:26
39.905928,116.36033,0,199,39846.4267013889,2009-02-02,10:14:27
39.905927,116.360233,0,201,39846.426712963,2009-02-02,10:14:28
39.905925,116.360134,0,198,39846.426724537,2009-02-02,10:14:29
39.905931,116.360035,0,198,39846.4267361111,2009-02-02,10:14:30
39.90593,116.359943,0,197,39846.4267476852,2009-02-02,10:14:31
39.905931,116.359851,0,196,39846.4267592593,2009-02-02,10:14:32
39.905928,116.359762,0,192,39846.4267708333,2009-02-02,10:14:33
39.905921,116.359681,0,187,39846.4267824074,2009-02-02,10:14:34
39.905925,116.359592,0,183,39846.4267939815,2009-02-02,10:14:35
39.90593,116.359511,0,186,39846.4268055556,2009-02-02,10:14:36
39.905935,116.359423,0,188,39846.4268171296,2009-02-02,10:14:37
39.905937,116.359339,0,192,39846.4268287037,2009-02-02,10:14:38
39.905943,116.359245,0,195,39846.4268402778,2009-02-02,10:14:39
39.905947,116.359148,0,197,39846.4268518519,2009-02-02,10:14:40
39.90595,116.359052,0,197,39846.4268634259,2009-02-02,10:14:41
39.905955,116.35895,0,199,39846.426875,2009-02-02,10:14:42
39.905958,116.358845,0,200,39846.4268865741,2009-02-02,10:14:43
39.905966,116.358742,0,202,39846.4268981481,2009-02-02,10:14:44
39.905967,116.358643,0,207,39846.4269097222,2009-02-02,10:14:45
39.905966,116.358541,0,209,39846.4269212963,2009-02-02,10:14:46
39.905963,116.358442,0,212,39846.4269328704,2009-02-02,10:14:47
39.905961,116.358354,0,214,39846.4269444444,2009-02-02,10:14:48
39.905963,116.358272,0,215,39846.4269560185,2009-02-02,10:14:49
39.905962,116.358194,0,215,39846.4269675926,2009-02-02,10:14:50
39.90596,116.358134,0,217,39846.4269791667,2009-02-02,10:14:51
39.905964,116.358043,0,219,39846.4270023148,2009-02-02,10:14:53
39.905951,116.357983,0,219,39846.427037037,2009-02-02,10:14:56
39.90594,116.357997,0,221,39846.4270949074,2009-02-02,10:15:01
39.90594,116.357997,0,221,39846.4271296296,2009-02-02,10:15:04
39.905935,116.358002,0,222,39846.4271527778,2009-02-02,10:15:06
39.905938,116.357947,0,224,39846.4272106481,2009-02-02,10:15:11
39.905945,116.357871,0,225,39846.4272453704,2009-02-02,10:15:14
39.905942,116.357803,0,226,39846.4272800926,2009-02-02,10:15:17
39.905949,116.357749,0,234,39846.4273263889,2009-02-02,10:15:21
39.905948,116.357683,0,237,39846.4273611111,2009-02-02,10:15:24
39.905945,116.357622,0,234,39846.4273958333,2009-02-02,10:15:27
39.905941,116.357559,0,231,39846.4274421296,2009-02-02,10:15:31
39.905926,116.357511,0,240,39846.4275,2009-02-02,10:15:36
39.905922,116.357479,0,246,39846.4275578704,2009-02-02,10:15:41
39.905931,116.357471,0,249,39846.4276157407,2009-02-02,10:15:46
39.905923,116.357475,0,249,39846.4276736111,2009-02-02,10:15:51
39.905923,116.357475,0,249,39846.4277083333,2009-02-02,10:15:54
39.905917,116.357475,0,250,39846.4277314815,2009-02-02,10:15:56
39.905921,116.357446,0,247,39846.4277893519,2009-02-02,10:16:01
39.905921,116.357446,0,247,39846.4278240741,2009-02-02,10:16:04
39.905914,116.357452,0,247,39846.4278472222,2009-02-02,10:16:06
39.905909,116.357511,0,242,39846.4278819444,2009-02-02,10:16:09
39.905945,116.357528,0,239,39846.4279398148,2009-02-02,10:16:14
39.905944,116.357526,0,239,39846.4279976852,2009-02-02,10:16:19
39.905944,116.357526,0,239,39846.4280324074,2009-02-02,10:16:22
39.905946,116.357533,0,239,39846.4280555556,2009-02-02,10:16:24
39.905937,116.357533,0,239,39846.4281134259,2009-02-02,10:16:29
39.905941,116.357524,0,238,39846.4281712963,2009-02-02,10:16:34
39.905962,116.357434,0,237,39846.4282060185,2009-02-02,10:16:37
39.905981,116.357332,0,236,39846.4282291667,2009-02-02,10:16:39
39.905988,116.357269,0,236,39846.4282407407,2009-02-02,10:16:40
39.905997,116.357205,0,236,39846.4282523148,2009-02-02,10:16:41
39.905998,116.357133,0,235,39846.4282638889,2009-02-02,10:16:42
39.905999,116.357051,0,236,39846.428275463,2009-02-02,10:16:43
39.906008,116.356968,0,235,39846.428287037,2009-02-02,10:16:44
39.906008,116.356889,0,235,39846.4282986111,2009-02-02,10:16:45
39.906008,116.356809,0,234,39846.4283101852,2009-02-02,10:16:46
39.90601,116.356723,0,234,39846.4283217593,2009-02-02,10:16:47
39.906012,116.356639,0,235,39846.4283333333,2009-02-02,10:16:48
39.906012,116.356555,0,235,39846.4283449074,2009-02-02,10:16:49
39.906002,116.356481,0,237,39846.4283564815,2009-02-02,10:16:50
39.906003,116.356395,0,235,39846.4283680556,2009-02-02,10:16:51
39.90601,116.356314,0,234,39846.4283796296,2009-02-02,10:16:52
39.906011,116.35622,0,227,39846.4283912037,2009-02-02,10:16:53
39.905999,116.356135,0,225,39846.4284027778,2009-02-02,10:16:54
39.906011,116.356045,0,217,39846.4284143519,2009-02-02,10:16:55
39.906004,116.355962,0,215,39846.4284259259,2009-02-02,10:16:56
39.905996,116.355873,0,212,39846.4284375,2009-02-02,10:16:57
39.905992,116.355787,0,207,39846.4284490741,2009-02-02,10:16:58
39.905984,116.355702,0,204,39846.4284606481,2009-02-02,10:16:59
39.905978,116.355619,0,203,39846.4284722222,2009-02-02,10:17:00
39.905978,116.355534,0,202,39846.4284837963,2009-02-02,10:17:01
39.905977,116.355446,0,201,39846.4284953704,2009-02-02,10:17:02
39.905975,116.35536,0,200,39846.4285069444,2009-02-02,10:17:03
39.905972,116.355266,0,197,39846.4285185185,2009-02-02,10:17:04
39.905972,116.355182,0,196,39846.4285300926,2009-02-02,10:17:05
39.905966,116.355088,0,193,39846.4285416667,2009-02-02,10:17:06
39.905969,116.355002,0,194,39846.4285532407,2009-02-02,10:17:07
39.905973,116.354905,0,192,39846.4285648148,2009-02-02,10:17:08
39.905973,116.354805,0,189,39846.4285763889,2009-02-02,10:17:09
39.905971,116.354708,0,188,39846.428587963,2009-02-02,10:17:10
39.905964,116.354604,0,184,39846.428599537,2009-02-02,10:17:11
39.905967,116.354508,0,182,39846.4286111111,2009-02-02,10:17:12
39.905964,116.354408,0,181,39846.4286226852,2009-02-02,10:17:13
39.905951,116.354292,0,176,39846.4286342593,2009-02-02,10:17:14
39.905951,116.354164,0,172,39846.4286458333,2009-02-02,10:17:15
39.905951,116.354046,0,170,39846.4286574074,2009-02-02,10:17:16
39.905945,116.353927,0,167,39846.4286689815,2009-02-02,10:17:17
39.90593,116.353806,0,162,39846.4286805556,2009-02-02,10:17:18
39.905935,116.353695,0,161,39846.4286921296,2009-02-02,10:17:19
39.905939,116.353586,0,161,39846.4287037037,2009-02-02,10:17:20
39.905949,116.353462,0,157,39846.4287152778,2009-02-02,10:17:21
39.905953,116.353347,0,154,39846.4287268519,2009-02-02,10:17:22
39.905958,116.353252,0,155,39846.4287384259,2009-02-02,10:17:23
39.905955,116.353156,0,152,39846.42875,2009-02-02,10:17:24
39.905951,116.35307,0,153,39846.4287615741,2009-02-02,10:17:25
39.905955,116.352991,0,155,39846.4287731481,2009-02-02,10:17:26
39.905958,116.352901,0,155,39846.4287847222,2009-02-02,10:17:27
39.905963,116.35281,0,154,39846.4287962963,2009-02-02,10:17:28
39.90596,116.352724,0,156,39846.4288078704,2009-02-02,10:17:29
39.905966,116.352635,0,155,39846.4288194444,2009-02-02,10:17:30
39.905967,116.35256,0,158,39846.4288310185,2009-02-02,10:17:31
39.90597,116.352476,0,160,39846.4288425926,2009-02-02,10:17:32
39.905975,116.352402,0,161,39846.4288541667,2009-02-02,10:17:33
39.905979,116.35233,0,163,39846.4288657407,2009-02-02,10:17:34
39.90598,116.352264,0,164,39846.4288773148,2009-02-02,10:17:35
39.905983,116.352203,0,166,39846.4288888889,2009-02-02,10:17:36
39.905991,116.352119,0,174,39846.428912037,2009-02-02,10:17:38
39.906,116.352038,0,178,39846.4289351852,2009-02-02,10:17:40
39.905999,116.351978,0,183,39846.4289699074,2009-02-02,10:17:43
39.906004,116.351952,0,188,39846.4290277778,2009-02-02,10:17:48
39.905996,116.351921,0,193,39846.4290856481,2009-02-02,10:17:53
39.905966,116.351933,0,198,39846.4291435185,2009-02-02,10:17:58
39.90596,116.352,0,201,39846.4291782407,2009-02-02,10:18:01
39.905971,116.352085,0,204,39846.429212963,2009-02-02,10:18:04
39.906006,116.352127,0,208,39846.4292476852,2009-02-02,10:18:07
39.906048,116.352057,0,213,39846.4292939815,2009-02-02,10:18:11
39.906027,116.35197,0,215,39846.4293171296,2009-02-02,10:18:13
39.906014,116.351904,0,215,39846.4293287037,2009-02-02,10:18:14
39.906003,116.351841,0,216,39846.4293402778,2009-02-02,10:18:15
39.905988,116.351738,0,215,39846.4293518519,2009-02-02,10:18:16
39.905961,116.351636,0,214,39846.4293634259,2009-02-02,10:18:17
39.905952,116.351553,0,214,39846.429375,2009-02-02,10:18:18
39.905948,116.351492,0,215,39846.4293865741,2009-02-02,10:18:19
39.905946,116.351418,0,216,39846.4293981481,2009-02-02,10:18:20
39.905943,116.351327,0,214,39846.4294097222,2009-02-02,10:18:21
39.905941,116.351245,0,211,39846.4294212963,2009-02-02,10:18:22
39.905941,116.351186,0,213,39846.4294328704,2009-02-02,10:18:23
39.905939,116.351121,0,214,39846.4294444444,2009-02-02,10:18:24
39.905931,116.351055,0,216,39846.4294560185,2009-02-02,10:18:25
39.905921,116.350973,0,214,39846.4294675926,2009-02-02,10:18:26
39.905907,116.350881,0,211,39846.4294791667,2009-02-02,10:18:27
39.9059,116.350793,0,210,39846.4294907407,2009-02-02,10:18:28
39.905895,116.350706,0,208,39846.4295023148,2009-02-02,10:18:29
39.905892,116.35063,0,211,39846.4295138889,2009-02-02,10:18:30
39.905889,116.350548,0,212,39846.429525463,2009-02-02,10:18:31
39.90589,116.350455,0,211,39846.429537037,2009-02-02,10:18:32
39.90589,116.35036,0,209,39846.4295486111,2009-02-02,10:18:33
39.905892,116.350267,0,209,39846.4295601852,2009-02-02,10:18:34
39.905896,116.350172,0,209,39846.4295717593,2009-02-02,10:18:35
39.90589,116.350066,0,205,39846.4295833333,2009-02-02,10:18:36
39.905882,116.349954,0,203,39846.4295949074,2009-02-02,10:18:37
39.905887,116.349847,0,203,39846.4296064815,2009-02-02,10:18:38
39.905891,116.349746,0,203,39846.4296180556,2009-02-02,10:18:39
39.905896,116.349647,0,202,39846.4296296296,2009-02-02,10:18:40
39.9059,116.34955,0,202,39846.4296412037,2009-02-02,10:18:41
39.905904,116.349446,0,201,39846.4296527778,2009-02-02,10:18:42
39.905912,116.349333,0,198,39846.4296643519,2009-02-02,10:18:43
39.905921,116.349224,0,197,39846.4296759259,2009-02-02,10:18:44
39.905925,116.349125,0,197,39846.4296875,2009-02-02,10:18:45
39.905928,116.349025,0,196,39846.4296990741,2009-02-02,10:18:46
39.905938,116.348932,0,197,39846.4297106481,2009-02-02,10:18:47
39.905938,116.348833,0,198,39846.4297222222,2009-02-02,10:18:48
39.905943,116.348734,0,199,39846.4297337963,2009-02-02,10:18:49
39.905942,116.348652,0,203,39846.4297453704,2009-02-02,10:18:50
39.905942,116.348575,0,205,39846.4297569444,2009-02-02,10:18:51
39.905946,116.3485,0,208,39846.4297685185,2009-02-02,10:18:52
39.905952,116.348421,0,210,39846.4297800926,2009-02-02,10:18:53
39.905959,116.348336,0,210,39846.4297916667,2009-02-02,10:18:54
39.905953,116.348254,0,211,39846.4298032407,2009-02-02,10:18:55
39.905954,116.348195,0,213,39846.4298148148,2009-02-02,10:18:56
39.905948,116.348108,0,211,39846.4298263889,2009-02-02,10:18:57
39.90594,116.348035,0,211,39846.429837963,2009-02-02,10:18:58
39.905936,116.347964,0,211,39846.429849537,2009-02-02,10:18:59
39.905939,116.347902,0,214,39846.4298611111,2009-02-02,10:19:00
39.905941,116.347838,0,217,39846.4298726852,2009-02-02,10:19:01
39.905932,116.347753,0,216,39846.4298842593,2009-02-02,10:19:02
39.905933,116.347687,0,218,39846.4298958333,2009-02-02,10:19:03
39.905935,116.347626,0,219,39846.4299074074,2009-02-02,10:19:04
39.905945,116.347544,0,225,39846.4299305556,2009-02-02,10:19:06
39.905954,116.34743,0,226,39846.4299537037,2009-02-02,10:19:08
39.905958,116.347361,0,227,39846.4299652778,2009-02-02,10:19:09
39.905964,116.347296,0,228,39846.4299768518,2009-02-02,10:19:10
39.905968,116.347226,0,228,39846.4299884259,2009-02-02,10:19:11
39.905971,116.347166,0,229,39846.43,2009-02-02,10:19:12
39.905972,116.347066,0,232,39846.4300231481,2009-02-02,10:19:14
39.905971,116.346969,0,236,39846.4300462963,2009-02-02,10:19:16
39.905971,116.346898,0,241,39846.4300694444,2009-02-02,10:19:18
39.905973,116.346798,0,245,39846.4300925926,2009-02-02,10:19:20
39.905972,116.346718,0,249,39846.4301157407,2009-02-02,10:19:22
39.905969,116.346657,0,253,39846.4301388889,2009-02-02,10:19:24
39.90598,116.346588,0,257,39846.4301736111,2009-02-02,10:19:27
39.906012,116.346544,0,265,39846.4302314815,2009-02-02,10:19:32
39.906062,116.346545,0,271,39846.4302662037,2009-02-02,10:19:35
39.906126,116.346546,0,278,39846.4303009259,2009-02-02,10:19:38
39.906203,116.346566,0,282,39846.4303240741,2009-02-02,10:19:40
39.906254,116.346566,0,285,39846.4303356481,2009-02-02,10:19:41
39.906314,116.346567,0,287,39846.4303472222,2009-02-02,10:19:42
39.906367,116.346579,0,289,39846.4303587963,2009-02-02,10:19:43
39.906421,116.346585,0,291,39846.4303703704,2009-02-02,10:19:44
39.906474,116.346586,0,294,39846.4303819444,2009-02-02,10:19:45
39.906528,116.346598,0,296,39846.4303935185,2009-02-02,10:19:46
39.906613,116.346596,0,301,39846.4304166667,2009-02-02,10:19:48
39.906663,116.346605,0,304,39846.4304282407,2009-02-02,10:19:49
39.906739,116.346585,0,310,39846.4304513889,2009-02-02,10:19:51
39.906796,116.346591,0,314,39846.430462963,2009-02-02,10:19:52
39.906848,116.346606,0,316,39846.430474537,2009-02-02,10:19:53
39.906895,116.346614,0,319,39846.4304861111,2009-02-02,10:19:54
39.90694,116.346628,0,322,39846.4304976852,2009-02-02,10:19:55
39.907025,116.346665,0,327,39846.4305208333,2009-02-02,10:19:57
39.907067,116.346688,0,329,39846.4305324074,2009-02-02,10:19:58
39.907156,116.346739,0,333,39846.4305555556,2009-02-02,10:20:00
39.907248,116.346767,0,338,39846.4305787037,2009-02-02,10:20:02
39.907305,116.346798,0,340,39846.4305902778,2009-02-02,10:20:03
39.907352,116.346812,0,343,39846.4306018518,2009-02-02,10:20:04
39.907409,116.346841,0,346,39846.4306134259,2009-02-02,10:20:05
39.907458,116.34686,0,350,39846.430625,2009-02-02,10:20:06
39.907536,116.346898,0,356,39846.4306481481,2009-02-02,10:20:08
39.907579,116.346898,0,363,39846.4306712963,2009-02-02,10:20:10
39.90759,116.346829,0,364,39846.4307060185,2009-02-02,10:20:13
39.907579,116.346759,0,368,39846.4307291667,2009-02-02,10:20:15
39.907569,116.346663,0,372,39846.4307523148,2009-02-02,10:20:17
39.907585,116.34659,0,378,39846.430787037,2009-02-02,10:20:20
39.907617,116.346535,0,381,39846.4308217593,2009-02-02,10:20:23
39.907663,116.346493,0,388,39846.4308564815,2009-02-02,10:20:26
39.907688,116.346434,0,396,39846.4309027778,2009-02-02,10:20:30
39.907744,116.3464,0,402,39846.4309375,2009-02-02,10:20:33
39.907797,116.346412,0,407,39846.4309722222,2009-02-02,10:20:36
39.907853,116.346445,0,412,39846.4310069444,2009-02-02,10:20:39
39.907909,116.346486,0,416,39846.4310300926,2009-02-02,10:20:41
39.910025,116.346542,0,419,39846.4312731481,2009-02-02,10:21:02
39.910236,116.346371,0,423,39846.4312847222,2009-02-02,10:21:03
39.910324,116.346445,0,431,39846.4312962963,2009-02-02,10:21:04
39.910428,116.346442,0,437,39846.4313078704,2009-02-02,10:21:05
39.910525,116.346443,0,443,39846.4313194444,2009-02-02,10:21:06
39.910552,116.346456,0,312,39846.4313310185,2009-02-02,10:21:07
39.910635,116.346433,0,248,39846.4313425926,2009-02-02,10:21:08
39.91073,116.34643,0,204,39846.4313541667,2009-02-02,10:21:09
39.910817,116.346427,0,188,39846.4313657407,2009-02-02,10:21:10
39.910904,116.346448,0,191,39846.4313773148,2009-02-02,10:21:11
39.91098,116.346465,0,200,39846.4313888889,2009-02-02,10:21:12
39.911066,116.346491,0,224,39846.431400463,2009-02-02,10:21:13
39.911133,116.346512,0,236,39846.431412037,2009-02-02,10:21:14
39.911186,116.346541,0,248,39846.4314236111,2009-02-02,10:21:15
39.91125,116.346557,0,254,39846.4314351852,2009-02-02,10:21:16
39.911318,116.346574,0,266,39846.4314467593,2009-02-02,10:21:17
39.911382,116.346589,0,274,39846.4314583333,2009-02-02,10:21:18
39.911437,116.346612,0,283,39846.4314699074,2009-02-02,10:21:19
39.911493,116.346636,0,292,39846.4314814815,2009-02-02,10:21:20
39.911534,116.346665,0,301,39846.4314930556,2009-02-02,10:21:21
39.911581,116.346685,0,310,39846.4315046296,2009-02-02,10:21:22
39.911644,116.346699,0,320,39846.4315162037,2009-02-02,10:21:23
39.911695,116.346727,0,330,39846.4315277778,2009-02-02,10:21:24
39.911739,116.346745,0,339,39846.4315393518,2009-02-02,10:21:25
39.911809,116.346779,0,338,39846.4315625,2009-02-02,10:21:27
39.911866,116.346795,0,337,39846.4315856481,2009-02-02,10:21:29
39.911905,116.346822,0,343,39846.4316087963,2009-02-02,10:21:31
39.91194,116.346809,0,347,39846.4316666667,2009-02-02,10:21:36
39.911929,116.346809,0,362,39846.431724537,2009-02-02,10:21:41
39.911973,116.34681,0,362,39846.4317824074,2009-02-02,10:21:46
39.912016,116.346842,0,383,39846.4318171296,2009-02-02,10:21:49
39.91207,116.346861,0,389,39846.4318402778,2009-02-02,10:21:51
39.912125,116.346902,0,392,39846.4318634259,2009-02-02,10:21:53
39.912174,116.34695,0,394,39846.4318865741,2009-02-02,10:21:55
39.912224,116.346972,0,385,39846.4319097222,2009-02-02,10:21:57
39.912272,116.346983,0,365,39846.4319328704,2009-02-02,10:21:59
39.912317,116.346998,0,352,39846.4319560185,2009-02-02,10:22:01
39.912357,116.347012,0,345,39846.4319791667,2009-02-02,10:22:03
39.912399,116.347043,0,341,39846.4320138889,2009-02-02,10:22:06
39.912423,116.347053,0,340,39846.4320717593,2009-02-02,10:22:11
39.91245,116.347042,0,345,39846.4321296296,2009-02-02,10:22:16
39.91245,116.347042,0,345,39846.4321643518,2009-02-02,10:22:19
39.912454,116.347049,0,353,39846.4321875,2009-02-02,10:22:21
39.912445,116.347062,0,358,39846.4322453704,2009-02-02,10:22:26
39.912454,116.347095,0,364,39846.4323032407,2009-02-02,10:22:31
39.912482,116.347096,0,364,39846.4323611111,2009-02-02,10:22:36
39.912504,116.347097,0,363,39846.4324189815,2009-02-02,10:22:41
39.912493,116.347087,0,363,39846.4324768518,2009-02-02,10:22:46
39.912453,116.347065,0,357,39846.4325347222,2009-02-02,10:22:51
39.912441,116.347052,0,359,39846.4325925926,2009-02-02,10:22:56
39.912423,116.347036,0,356,39846.432650463,2009-02-02,10:23:01
39.912428,116.347016,0,359,39846.4327083333,2009-02-02,10:23:06
39.912449,116.347018,0,338,39846.4327430556,2009-02-02,10:23:09
39.91251,116.347002,0,334,39846.4327777778,2009-02-02,10:23:12
39.912572,116.346986,0,335,39846.4328009259,2009-02-02,10:23:14
39.912637,116.346979,0,337,39846.4328240741,2009-02-02,10:23:16
39.912684,116.346979,0,338,39846.4328356481,2009-02-02,10:23:17
39.912739,116.346993,0,342,39846.4328472222,2009-02-02,10:23:18
39.912791,116.347,0,343,39846.4328587963,2009-02-02,10:23:19
39.912852,116.347015,0,345,39846.4328703704,2009-02-02,10:23:20
39.912918,116.347038,0,346,39846.4328819444,2009-02-02,10:23:21
39.912983,116.347063,0,348,39846.4328935185,2009-02-02,10:23:22
39.913043,116.34709,0,349,39846.4329050926,2009-02-02,10:23:23
39.913101,116.347121,0,349,39846.4329166667,2009-02-02,10:23:24
39.913159,116.347149,0,350,39846.4329282407,2009-02-02,10:23:25
39.913216,116.347183,0,351,39846.4329398148,2009-02-02,10:23:26
39.91327,116.347214,0,352,39846.4329513889,2009-02-02,10:23:27
39.913329,116.347249,0,353,39846.432962963,2009-02-02,10:23:28
39.91339,116.347281,0,354,39846.432974537,2009-02-02,10:23:29
39.913451,116.34731,0,355,39846.4329861111,2009-02-02,10:23:30
39.913512,116.347335,0,356,39846.4329976852,2009-02-02,10:23:31
39.913582,116.347359,0,357,39846.4330092593,2009-02-02,10:23:32
39.913655,116.347381,0,358,39846.4330208333,2009-02-02,10:23:33
39.913729,116.347405,0,359,39846.4330324074,2009-02-02,10:23:34
39.913815,116.347431,0,359,39846.4330439815,2009-02-02,10:23:35
39.913898,116.347445,0,360,39846.4330555556,2009-02-02,10:23:36
39.913985,116.347461,0,360,39846.4330671296,2009-02-02,10:23:37
39.914081,116.347469,0,360,39846.4330787037,2009-02-02,10:23:38
39.914175,116.347475,0,361,39846.4330902778,2009-02-02,10:23:39
39.914269,116.347481,0,361,39846.4331018519,2009-02-02,10:23:40
39.914367,116.347489,0,361,39846.4331134259,2009-02-02,10:23:41
39.914468,116.347501,0,362,39846.433125,2009-02-02,10:23:42
39.914573,116.347523,0,362,39846.4331365741,2009-02-02,10:23:43
39.914681,116.347547,0,362,39846.4331481481,2009-02-02,10:23:44
39.914791,116.347578,0,363,39846.4331597222,2009-02-02,10:23:45
39.914902,116.34761,0,364,39846.4331712963,2009-02-02,10:23:46
39.915015,116.347637,0,364,39846.4331828704,2009-02-02,10:23:47
39.915118,116.347644,0,364,39846.4331944444,2009-02-02,10:23:48
39.915222,116.347646,0,364,39846.4332060185,2009-02-02,10:23:49
39.915319,116.347643,0,365,39846.4332175926,2009-02-02,10:23:50
39.915424,116.347635,0,366,39846.4332291667,2009-02-02,10:23:51
39.915524,116.347633,0,368,39846.4332407407,2009-02-02,10:23:52
39.915633,116.347629,0,370,39846.4332523148,2009-02-02,10:23:53
39.915727,116.347617,0,371,39846.4332638889,2009-02-02,10:23:54
39.915824,116.347616,0,374,39846.433275463,2009-02-02,10:23:55
39.915927,116.347625,0,376,39846.433287037,2009-02-02,10:23:56
39.916014,116.347618,0,379,39846.4332986111,2009-02-02,10:23:57
39.916103,116.347616,0,381,39846.4333101852,2009-02-02,10:23:58
39.916186,116.347616,0,384,39846.4333217593,2009-02-02,10:23:59
39.916261,116.347609,0,376,39846.4333333333,2009-02-02,10:24:00
39.916329,116.347604,0,369,39846.4333449074,2009-02-02,10:24:01
39.916389,116.3476,0,361,39846.4333564815,2009-02-02,10:24:02
39.916432,116.347588,0,353,39846.4333680556,2009-02-02,10:24:03
39.916507,116.347563,0,341,39846.4333912037,2009-02-02,10:24:05
39.916559,116.347519,0,331,39846.4334143519,2009-02-02,10:24:07
39.916597,116.347482,0,321,39846.4334375,2009-02-02,10:24:09
39.916628,116.347453,0,312,39846.4334722222,2009-02-02,10:24:12
39.916636,116.347475,0,306,39846.4335300926,2009-02-02,10:24:17
39.916658,116.34749,0,306,39846.433587963,2009-02-02,10:24:22
39.916622,116.347532,0,300,39846.4336342593,2009-02-02,10:24:26
39.916624,116.347544,0,299,39846.4336921296,2009-02-02,10:24:31
39.916602,116.347492,0,299,39846.4337037037,2009-02-02,10:24:32
39.916573,116.347417,0,300,39846.4337268519,2009-02-02,10:24:34
39.916541,116.347364,0,298,39846.4337615741,2009-02-02,10:24:37
39.916497,116.347365,0,293,39846.4338194444,2009-02-02,10:24:42
39.916514,116.34742,0,290,39846.4338541667,2009-02-02,10:24:45
39.916571,116.347425,0,288,39846.433900463,2009-02-02,10:24:49
39.916626,116.347421,0,288,39846.4339236111,2009-02-02,10:24:51
39.916694,116.347409,0,290,39846.4339467593,2009-02-02,10:24:53
39.916775,116.347391,0,292,39846.4339699074,2009-02-02,10:24:55
39.916834,116.34738,0,293,39846.4339930556,2009-02-02,10:24:57
39.916895,116.347406,0,296,39846.4340509259,2009-02-02,10:25:02
39.916947,116.34738,0,299,39846.4340740741,2009-02-02,10:25:04
39.916991,116.34733,0,299,39846.4340972222,2009-02-02,10:25:06
39.917032,116.347262,0,299,39846.4341203704,2009-02-02,10:25:08
39.917049,116.347186,0,299,39846.4341435185,2009-02-02,10:25:10
39.917058,116.347094,0,301,39846.4341666667,2009-02-02,10:25:12
39.917066,116.347002,0,303,39846.4341898148,2009-02-02,10:25:14
39.91708,116.346942,0,301,39846.4342013889,2009-02-02,10:25:15
39.917089,116.346834,0,299,39846.434224537,2009-02-02,10:25:17
39.917086,116.346735,0,300,39846.4342476852,2009-02-02,10:25:19
39.917014,116.346672,0,267,39846.4342592593,2009-02-02,10:25:20
39.916985,116.34659,0,253,39846.4342708333,2009-02-02,10:25:21
39.916985,116.346518,0,252,39846.4342824074,2009-02-02,10:25:22
39.916981,116.346451,0,249,39846.4342939815,2009-02-02,10:25:23
39.916998,116.346381,0,254,39846.4343055556,2009-02-02,10:25:24
39.916991,116.346308,0,254,39846.4343171296,2009-02-02,10:25:25
39.916975,116.346214,0,246,39846.4343287037,2009-02-02,10:25:26
39.91698,116.346131,0,244,39846.4343402778,2009-02-02,10:25:27
39.916977,116.346023,0,245,39846.4343518519,2009-02-02,10:25:28
39.916975,116.345919,0,247,39846.4343634259,2009-02-02,10:25:29
39.91697,116.345816,0,246,39846.434375,2009-02-02,10:25:30
39.916965,116.345716,0,243,39846.4343865741,2009-02-02,10:25:31
39.916959,116.345609,0,239,39846.4343981481,2009-02-02,10:25:32
39.916965,116.345503,0,242,39846.4344097222,2009-02-02,10:25:33
39.916965,116.345406,0,241,39846.4344212963,2009-02-02,10:25:34
39.916965,116.345321,0,243,39846.4344328704,2009-02-02,10:25:35
39.916973,116.345238,0,249,39846.4344444444,2009-02-02,10:25:36
39.916978,116.345152,0,251,39846.4344560185,2009-02-02,10:25:37
39.916983,116.345066,0,253,39846.4344675926,2009-02-02,10:25:38
39.916987,116.344973,0,254,39846.4344791667,2009-02-02,10:25:39
39.916992,116.344879,0,256,39846.4344907407,2009-02-02,10:25:40
39.917001,116.344782,0,258,39846.4345023148,2009-02-02,10:25:41
39.91701,116.344687,0,259,39846.4345138889,2009-02-02,10:25:42
39.91702,116.344594,0,261,39846.434525463,2009-02-02,10:25:43
39.91703,116.344509,0,263,39846.434537037,2009-02-02,10:25:44
39.917036,116.344427,0,264,39846.4345486111,2009-02-02,10:25:45
39.917041,116.344349,0,266,39846.4345601852,2009-02-02,10:25:46
39.917045,116.344274,0,268,39846.4345717593,2009-02-02,10:25:47
39.91705,116.344202,0,270,39846.4345833333,2009-02-02,10:25:48
39.917056,116.344132,0,271,39846.4345949074,2009-02-02,10:25:49
39.917061,116.344067,0,273,39846.4346064815,2009-02-02,10:25:50
39.917058,116.34396,0,276,39846.4346296296,2009-02-02,10:25:52
39.917044,116.343866,0,279,39846.4346527778,2009-02-02,10:25:54
39.917044,116.343807,0,281,39846.4346643519,2009-02-02,10:25:55
39.917042,116.3437,0,284,39846.4346875,2009-02-02,10:25:57
39.917033,116.343621,0,288,39846.4347106481,2009-02-02,10:25:59
39.917037,116.34356,0,291,39846.4347337963,2009-02-02,10:26:01
39.917028,116.343505,0,299,39846.4347800926,2009-02-02,10:26:05
39.917001,116.343467,0,307,39846.4348263889,2009-02-02,10:26:09
39.916996,116.343406,0,313,39846.4348611111,2009-02-02,10:26:12
39.916994,116.343329,0,317,39846.4348842593,2009-02-02,10:26:14
39.916967,116.343259,0,321,39846.4349074074,2009-02-02,10:26:16
39.916945,116.343193,0,322,39846.4349189815,2009-02-02,10:26:17
39.916933,116.343135,0,324,39846.4349305556,2009-02-02,10:26:18
39.916922,116.343078,0,326,39846.4349421296,2009-02-02,10:26:19
39.916897,116.342955,0,330,39846.4349652778,2009-02-02,10:26:21
39.916897,116.342886,0,331,39846.4349768519,2009-02-02,10:26:22
39.91689,116.342799,0,333,39846.4349884259,2009-02-02,10:26:23
39.916882,116.342709,0,335,39846.435,2009-02-02,10:26:24
39.916872,116.342633,0,336,39846.4350115741,2009-02-02,10:26:25
39.916871,116.342527,0,338,39846.4350231481,2009-02-02,10:26:26
39.916853,116.342404,0,340,39846.4350347222,2009-02-02,10:26:27
39.916852,116.342313,0,342,39846.4350462963,2009-02-02,10:26:28
39.916852,116.342227,0,343,39846.4350578704,2009-02-02,10:26:29
39.916846,116.342136,0,345,39846.4350694444,2009-02-02,10:26:30
39.916824,116.342069,0,345,39846.4350810185,2009-02-02,10:26:31
39.916808,116.341977,0,346,39846.4350925926,2009-02-02,10:26:32
39.916801,116.341879,0,345,39846.4351041667,2009-02-02,10:26:33
39.916784,116.34182,0,347,39846.4351157407,2009-02-02,10:26:34
39.916781,116.341707,0,346,39846.4351273148,2009-02-02,10:26:35
39.916778,116.341613,0,347,39846.4351388889,2009-02-02,10:26:36
39.916772,116.34152,0,349,39846.435150463,2009-02-02,10:26:37
39.916762,116.341419,0,351,39846.435162037,2009-02-02,10:26:38
39.916741,116.341315,0,351,39846.4351736111,2009-02-02,10:26:39
39.916726,116.341196,0,351,39846.4351851852,2009-02-02,10:26:40
39.916718,116.34109,0,351,39846.4351967593,2009-02-02,10:26:41
39.916717,116.340977,0,351,39846.4352083333,2009-02-02,10:26:42
39.916732,116.340891,0,353,39846.4352199074,2009-02-02,10:26:43
39.916723,116.340825,0,355,39846.4352314815,2009-02-02,10:26:44
39.91674,116.340742,0,357,39846.4352430556,2009-02-02,10:26:45
39.916757,116.340651,0,359,39846.4352546296,2009-02-02,10:26:46
39.916756,116.340572,0,362,39846.4352662037,2009-02-02,10:26:47
39.916752,116.340491,0,364,39846.4352777778,2009-02-02,10:26:48
39.91674,116.3404,0,365,39846.4352893519,2009-02-02,10:26:49
39.916741,116.340318,0,366,39846.4353009259,2009-02-02,10:26:50
39.916741,116.340243,0,368,39846.4353125,2009-02-02,10:26:51
39.916747,116.340173,0,370,39846.4353240741,2009-02-02,10:26:52
39.91676,116.340093,0,370,39846.4353356481,2009-02-02,10:26:53
39.916764,116.340024,0,372,39846.4353472222,2009-02-02,10:26:54
39.916765,116.339932,0,377,39846.4353703704,2009-02-02,10:26:56
39.916764,116.339858,0,381,39846.4353935185,2009-02-02,10:26:58
39.916781,116.339821,0,393,39846.4354398148,2009-02-02,10:27:02
39.916803,116.339822,0,408,39846.4354861111,2009-02-02,10:27:06
39.916814,116.339765,0,416,39846.4355092593,2009-02-02,10:27:08
39.916825,116.339687,0,420,39846.4355208333,2009-02-02,10:27:09
39.916838,116.339587,0,422,39846.4355439815,2009-02-02,10:27:11
39.916836,116.339464,0,429,39846.4355671296,2009-02-02,10:27:13
39.91684,116.339399,0,432,39846.4355787037,2009-02-02,10:27:14
39.916843,116.339322,0,435,39846.4355902778,2009-02-02,10:27:15
39.916844,116.339252,0,438,39846.4356018519,2009-02-02,10:27:16
39.916847,116.33918,0,442,39846.4356134259,2009-02-02,10:27:17
39.916839,116.339109,0,443,39846.435625,2009-02-02,10:27:18
39.91682,116.339033,0,444,39846.4356365741,2009-02-02,10:27:19
39.916923,116.339114,0,440,39846.4356481481,2009-02-02,10:27:20
39.916987,116.339123,0,438,39846.4356597222,2009-02-02,10:27:21
39.917046,116.339048,0,439,39846.4356828704,2009-02-02,10:27:23
39.917075,116.338969,0,441,39846.4356944444,2009-02-02,10:27:24
39.917114,116.338909,0,444,39846.4357060185,2009-02-02,10:27:25
39.917161,116.338897,0,446,39846.4357175926,2009-02-02,10:27:26
39.91721,116.338888,0,448,39846.4357291667,2009-02-02,10:27:27
39.917269,116.33887,0,450,39846.4357407407,2009-02-02,10:27:28
39.917326,116.338852,0,452,39846.4357523148,2009-02-02,10:27:29
39.917375,116.338845,0,454,39846.4357638889,2009-02-02,10:27:30
39.917429,116.338834,0,456,39846.435775463,2009-02-02,10:27:31
39.917488,116.338828,0,459,39846.435787037,2009-02-02,10:27:32
39.917549,116.338826,0,462,39846.4357986111,2009-02-02,10:27:33
39.917615,116.338831,0,464,39846.4358101852,2009-02-02,10:27:34
39.917682,116.338838,0,466,39846.4358217593,2009-02-02,10:27:35
39.917755,116.338843,0,468,39846.4358333333,2009-02-02,10:27:36
39.917828,116.338854,0,471,39846.4358449074,2009-02-02,10:27:37
39.917905,116.338867,0,473,39846.4358564815,2009-02-02,10:27:38
39.917989,116.338882,0,477,39846.4358680556,2009-02-02,10:27:39
39.918077,116.338895,0,480,39846.4358796296,2009-02-02,10:27:40
39.918158,116.338906,0,485,39846.4358912037,2009-02-02,10:27:41
39.91824,116.33892,0,490,39846.4359027778,2009-02-02,10:27:42
39.91832,116.338939,0,494,39846.4359143519,2009-02-02,10:27:43
39.918404,116.33897,0,499,39846.4359259259,2009-02-02,10:27:44
39.918486,116.338998,0,505,39846.4359375,2009-02-02,10:27:45
39.918566,116.339017,0,512,39846.4359490741,2009-02-02,10:27:46
39.918647,116.339038,0,516,39846.4359606481,2009-02-02,10:27:47
39.918725,116.339034,0,523,39846.4359722222,2009-02-02,10:27:48
39.918809,116.339031,0,526,39846.4359837963,2009-02-02,10:27:49
39.918887,116.339025,0,531,39846.4359953704,2009-02-02,10:27:50
39.91897,116.339023,0,535,39846.4360069444,2009-02-02,10:27:51
39.919053,116.33902,0,540,39846.4360185185,2009-02-02,10:27:52
39.919138,116.339026,0,543,39846.4360300926,2009-02-02,10:27:53
39.919228,116.339025,0,546,39846.4360416667,2009-02-02,10:27:54
39.919315,116.339028,0,547,39846.4360532407,2009-02-02,10:27:55
39.919406,116.339026,0,548,39846.4360648148,2009-02-02,10:27:56
39.919499,116.339029,0,550,39846.4360763889,2009-02-02,10:27:57
39.919586,116.339032,0,553,39846.436087963,2009-02-02,10:27:58
39.919678,116.339041,0,557,39846.436099537,2009-02-02,10:27:59
39.919774,116.33906,0,558,39846.4361111111,2009-02-02,10:28:00
39.919866,116.339069,0,559,39846.4361226852,2009-02-02,10:28:01
39.919951,116.339072,0,563,39846.4361342593,2009-02-02,10:28:02
39.920034,116.339071,0,567,39846.4361458333,2009-02-02,10:28:03
39.920119,116.33906,0,570,39846.4361574074,2009-02-02,10:28:04
39.920205,116.339059,0,572,39846.4361689815,2009-02-02,10:28:05
39.920285,116.339054,0,575,39846.4361805556,2009-02-02,10:28:06
39.920367,116.339046,0,578,39846.4361921296,2009-02-02,10:28:07
39.920447,116.339034,0,580,39846.4362037037,2009-02-02,10:28:08
39.920525,116.339013,0,583,39846.4362152778,2009-02-02,10:28:09
39.920601,116.338994,0,586,39846.4362268519,2009-02-02,10:28:10
39.920676,116.338985,0,587,39846.4362384259,2009-02-02,10:28:11
39.920741,116.338969,0,588,39846.43625,2009-02-02,10:28:12
39.92079,116.338955,0,593,39846.4362615741,2009-02-02,10:28:13
39.920837,116.338941,0,599,39846.4362731481,2009-02-02,10:28:14
39.920883,116.338933,0,603,39846.4362847222,2009-02-02,10:28:15
39.920927,116.338911,0,588,39846.4363078704,2009-02-02,10:28:17
39.920926,116.338949,0,571,39846.4363425926,2009-02-02,10:28:20
39.920921,116.339018,0,565,39846.4363888889,2009-02-02,10:28:24
39.920968,116.339069,0,575,39846.4364236111,2009-02-02,10:28:27
39.921022,116.339105,0,578,39846.4364467593,2009-02-02,10:28:29
39.921084,116.339129,0,582,39846.4364699074,2009-02-02,10:28:31
39.921163,116.33917,0,584,39846.4364930556,2009-02-02,10:28:33
39.921233,116.339191,0,588,39846.4365162037,2009-02-02,10:28:35
39.921292,116.33921,0,590,39846.4365393519,2009-02-02,10:28:37
39.921355,116.33922,0,592,39846.4365625,2009-02-02,10:28:39
39.921403,116.339203,0,595,39846.4365856481,2009-02-02,10:28:41
39.92145,116.339194,0,597,39846.4366087963,2009-02-02,10:28:43
39.921483,116.339136,0,599,39846.4366435185,2009-02-02,10:28:46
39.921478,116.339105,0,595,39846.4367013889,2009-02-02,10:28:51
39.921455,116.339092,0,601,39846.4367592593,2009-02-02,10:28:56
39.921437,116.339055,0,608,39846.4368171296,2009-02-02,10:29:01
39.921423,116.339023,0,616,39846.436875,2009-02-02,10:29:06
39.921409,116.339028,0,625,39846.4369328704,2009-02-02,10:29:11
39.921401,116.339019,0,629,39846.4369907407,2009-02-02,10:29:16
39.921401,116.339019,0,629,39846.437025463,2009-02-02,10:29:19
39.921397,116.339014,0,632,39846.4370486111,2009-02-02,10:29:21
39.921382,116.338996,0,636,39846.4371064815,2009-02-02,10:29:26
39.921372,116.33897,0,640,39846.4371643519,2009-02-02,10:29:31
39.921365,116.338929,0,647,39846.4372222222,2009-02-02,10:29:36
39.921372,116.338912,0,653,39846.4372800926,2009-02-02,10:29:41
39.921381,116.3389,0,656,39846.437337963,2009-02-02,10:29:46
39.921409,116.338896,0,659,39846.4373958333,2009-02-02,10:29:51
39.921435,116.338856,0,663,39846.4374537037,2009-02-02,10:29:56
39.921446,116.33883,0,668,39846.4375115741,2009-02-02,10:30:01
39.9215,116.338814,0,665,39846.4375578704,2009-02-02,10:30:05
39.921555,116.33882,0,661,39846.4375810185,2009-02-02,10:30:07
39.921623,116.338816,0,655,39846.4376041667,2009-02-02,10:30:09
39.921701,116.33883,0,647,39846.4376273148,2009-02-02,10:30:11
39.921757,116.33881,0,639,39846.4376388889,2009-02-02,10:30:12
39.921817,116.338803,0,633,39846.437650463,2009-02-02,10:30:13
39.921869,116.338809,0,629,39846.437662037,2009-02-02,10:30:14
39.921924,116.338801,0,626,39846.4376736111,2009-02-02,10:30:15
39.921982,116.338788,0,623,39846.4376851852,2009-02-02,10:30:16
39.922037,116.338791,0,621,39846.4376967593,2009-02-02,10:30:17
39.922111,116.338773,0,618,39846.4377083333,2009-02-02,10:30:18
39.92217,116.338764,0,616,39846.4377199074,2009-02-02,10:30:19
39.922229,116.338762,0,614,39846.4377314815,2009-02-02,10:30:20
39.922295,116.338759,0,612,39846.4377430556,2009-02-02,10:30:21
39.922355,116.338762,0,609,39846.4377546296,2009-02-02,10:30:22
39.922414,116.338763,0,607,39846.4377662037,2009-02-02,10:30:23
39.922477,116.338773,0,603,39846.4377777778,2009-02-02,10:30:24
39.922537,116.338779,0,602,39846.4377893518,2009-02-02,10:30:25
39.922609,116.338779,0,601,39846.4378009259,2009-02-02,10:30:26
39.922684,116.338776,0,603,39846.4378125,2009-02-02,10:30:27
39.922768,116.338771,0,602,39846.4378240741,2009-02-02,10:30:28
39.922851,116.338761,0,599,39846.4378356481,2009-02-02,10:30:29
39.922932,116.338741,0,601,39846.4378472222,2009-02-02,10:30:30
39.923021,116.338721,0,598,39846.4378587963,2009-02-02,10:30:31
39.923106,116.338711,0,597,39846.4378703704,2009-02-02,10:30:32
39.923195,116.338698,0,595,39846.4378819444,2009-02-02,10:30:33
39.923283,116.338687,0,593,39846.4378935185,2009-02-02,10:30:34
39.923375,116.338643,0,586,39846.4379050926,2009-02-02,10:30:35
39.92345,116.338599,0,581,39846.4379166667,2009-02-02,10:30:36
39.923531,116.338586,0,578,39846.4379282407,2009-02-02,10:30:37
39.923616,116.338577,0,575,39846.4379398148,2009-02-02,10:30:38
39.923704,116.338555,0,572,39846.4379513889,2009-02-02,10:30:39
39.923789,116.338537,0,567,39846.437962963,2009-02-02,10:30:40
39.923877,116.338509,0,563,39846.437974537,2009-02-02,10:30:41
39.92396,116.338491,0,558,39846.4379861111,2009-02-02,10:30:42
39.924051,116.338467,0,553,39846.4379976852,2009-02-02,10:30:43
39.924133,116.338442,0,550,39846.4380092593,2009-02-02,10:30:44
39.924223,116.338425,0,543,39846.4380208333,2009-02-02,10:30:45
39.924306,116.338374,0,534,39846.4380324074,2009-02-02,10:30:46
39.924402,116.338333,0,524,39846.4380439815,2009-02-02,10:30:47
39.924494,116.338317,0,520,39846.4380555556,2009-02-02,10:30:48
39.924587,116.338305,0,520,39846.4380671296,2009-02-02,10:30:49
39.924686,116.338303,0,517,39846.4380787037,2009-02-02,10:30:50
39.924789,116.338314,0,511,39846.4380902778,2009-02-02,10:30:51
39.924889,116.338295,0,504,39846.4381018518,2009-02-02,10:30:52
39.924984,116.338281,0,501,39846.4381134259,2009-02-02,10:30:53
39.925077,116.33826,0,492,39846.438125,2009-02-02,10:30:54
39.925172,116.338247,0,484,39846.4381365741,2009-02-02,10:30:55
39.925277,116.33823,0,476,39846.4381481481,2009-02-02,10:30:56
39.925363,116.338223,0,476,39846.4381597222,2009-02-02,10:30:57
39.925441,116.338213,0,479,39846.4381712963,2009-02-02,10:30:58
39.92552,116.33821,0,481,39846.4381828704,2009-02-02,10:30:59
39.925595,116.338208,0,482,39846.4381944444,2009-02-02,10:31:00
39.925668,116.33821,0,483,39846.4382060185,2009-02-02,10:31:01
39.925736,116.338209,0,483,39846.4382175926,2009-02-02,10:31:02
39.925799,116.338213,0,481,39846.4382291667,2009-02-02,10:31:03
39.925864,116.33821,0,479,39846.4382407407,2009-02-02,10:31:04
39.925927,116.338206,0,476,39846.4382523148,2009-02-02,10:31:05
39.925981,116.338207,0,473,39846.4382638889,2009-02-02,10:31:06
39.926038,116.338202,0,466,39846.438275463,2009-02-02,10:31:07
39.926098,116.338196,0,464,39846.438287037,2009-02-02,10:31:08
39.926169,116.338175,0,462,39846.4382986111,2009-02-02,10:31:09
39.926251,116.338146,0,463,39846.4383101852,2009-02-02,10:31:10
39.926324,116.338134,0,463,39846.4383217593,2009-02-02,10:31:11
39.926389,116.338117,0,462,39846.4383333333,2009-02-02,10:31:12
39.926448,116.338103,0,460,39846.4383449074,2009-02-02,10:31:13
39.92651,116.338087,0,460,39846.4383564815,2009-02-02,10:31:14
39.926571,116.338066,0,459,39846.4383680556,2009-02-02,10:31:15
39.926628,116.338049,0,454,39846.4383796296,2009-02-02,10:31:16
39.926685,116.338032,0,449,39846.4383912037,2009-02-02,10:31:17
39.926744,116.338014,0,447,39846.4384027778,2009-02-02,10:31:18
39.9268,116.337994,0,442,39846.4384143518,2009-02-02,10:31:19
39.926856,116.337978,0,437,39846.4384259259,2009-02-02,10:31:20
39.926901,116.337967,0,427,39846.4384375,2009-02-02,10:31:21
39.926946,116.337958,0,416,39846.4384490741,2009-02-02,10:31:22
39.926996,116.337948,0,415,39846.4384606481,2009-02-02,10:31:23
39.927044,116.337939,0,413,39846.4384722222,2009-02-02,10:31:24
39.927098,116.337933,0,408,39846.4384837963,2009-02-02,10:31:25
39.927152,116.337931,0,404,39846.4384953704,2009-02-02,10:31:26
39.927207,116.337933,0,400,39846.4385069444,2009-02-02,10:31:27
39.927259,116.337932,0,396,39846.4385185185,2009-02-02,10:31:28
39.927305,116.337938,0,390,39846.4385300926,2009-02-02,10:31:29
39.927351,116.337946,0,385,39846.4385416667,2009-02-02,10:31:30
39.927397,116.337952,0,381,39846.4385532407,2009-02-02,10:31:31
39.927441,116.337961,0,378,39846.4385648148,2009-02-02,10:31:32
39.927522,116.337969,0,372,39846.438587963,2009-02-02,10:31:34
39.927598,116.337969,0,365,39846.4386111111,2009-02-02,10:31:36
39.927665,116.337952,0,355,39846.4386342593,2009-02-02,10:31:38
39.927715,116.337937,0,343,39846.4386574074,2009-02-02,10:31:40
39.927744,116.337907,0,332,39846.4386805556,2009-02-02,10:31:42
39.927766,116.337918,0,323,39846.4387384259,2009-02-02,10:31:47
39.927808,116.337928,0,315,39846.4387962963,2009-02-02,10:31:52
39.927832,116.337917,0,307,39846.4388541667,2009-02-02,10:31:57
39.92783,116.337899,0,321,39846.438912037,2009-02-02,10:32:02
39.927834,116.337857,0,320,39846.4389699074,2009-02-02,10:32:07
39.927877,116.33781,0,312,39846.4390046296,2009-02-02,10:32:10
39.927911,116.337782,0,304,39846.4390393518,2009-02-02,10:32:13
39.9279,116.337862,0,295,39846.4390740741,2009-02-02,10:32:16
39.927867,116.337928,0,288,39846.4390972222,2009-02-02,10:32:18
39.927839,116.337894,0,274,39846.4391087963,2009-02-02,10:32:19
39.927819,116.337879,0,251,39846.4391319444,2009-02-02,10:32:21
39.927794,116.3379,0,238,39846.4391666667,2009-02-02,10:32:24
39.927784,116.337961,0,227,39846.4392013889,2009-02-02,10:32:27
39.927767,116.338031,0,232,39846.4392361111,2009-02-02,10:32:30
39.927772,116.338089,0,227,39846.4392592593,2009-02-02,10:32:32
39.927783,116.338106,0,229,39846.4393171296,2009-02-02,10:32:37
39.927755,116.338046,0,240,39846.439375,2009-02-02,10:32:42
39.927805,116.338049,0,235,39846.4393865741,2009-02-02,10:32:43
39.927779,116.337983,0,241,39846.4393981481,2009-02-02,10:32:44
39.927734,116.337998,0,256,39846.4394328704,2009-02-02,10:32:47
39.92768,116.338027,0,259,39846.4394675926,2009-02-02,10:32:50
39.927636,116.338033,0,266,39846.4395023148,2009-02-02,10:32:53
39.927607,116.337986,0,275,39846.439537037,2009-02-02,10:32:56
39.927557,116.337999,0,277,39846.4395833333,2009-02-02,10:33:00
39.927506,116.33796,0,280,39846.4396064815,2009-02-02,10:33:02
39.927442,116.337916,0,280,39846.4396296296,2009-02-02,10:33:04
39.927379,116.337885,0,283,39846.4396759259,2009-02-02,10:33:08
39.927333,116.33789,0,285,39846.4397106481,2009-02-02,10:33:11
39.927299,116.33795,0,289,39846.4397453704,2009-02-02,10:33:14
39.927275,116.3379,0,295,39846.4397800926,2009-02-02,10:33:17
39.927245,116.337878,0,299,39846.439837963,2009-02-02,10:33:22
39.927225,116.337835,0,299,39846.4398958333,2009-02-02,10:33:27
39.927184,116.337847,0,289,39846.4399305556,2009-02-02,10:33:30
39.927179,116.337809,0,276,39846.4399652778,2009-02-02,10:33:33
39.927194,116.337853,0,271,39846.4400231481,2009-02-02,10:33:38
39.927179,116.337841,0,260,39846.4400810185,2009-02-02,10:33:43
39.927149,116.337863,0,255,39846.4401388889,2009-02-02,10:33:48
39.927096,116.337879,0,248,39846.4401851852,2009-02-02,10:33:52
39.927051,116.337899,0,241,39846.4402314815,2009-02-02,10:33:56
39.927045,116.337879,0,235,39846.4402893518,2009-02-02,10:34:01
39.92705,116.337842,0,231,39846.4403472222,2009-02-02,10:34:06
39.927055,116.337799,0,226,39846.4404050926,2009-02-02,10:34:11
39.927047,116.337698,0,222,39846.4404282407,2009-02-02,10:34:13
39.92702,116.337615,0,220,39846.4404513889,2009-02-02,10:34:15
39.926979,116.337582,0,217,39846.440474537,2009-02-02,10:34:17
39.92698,116.337527,0,208,39846.4405324074,2009-02-02,10:34:22
39.926955,116.337503,0,201,39846.4405902778,2009-02-02,10:34:27
39.926954,116.337456,0,193,39846.4406481481,2009-02-02,10:34:32
39.926919,116.337426,0,182,39846.4407060185,2009-02-02,10:34:37
39.926891,116.337448,0,178,39846.4407638889,2009-02-02,10:34:42
39.926851,116.337475,0,177,39846.4408101852,2009-02-02,10:34:46
39.926807,116.337473,0,175,39846.4408680556,2009-02-02,10:34:51
39.926801,116.337467,0,173,39846.4409259259,2009-02-02,10:34:56
39.926801,116.337467,0,173,39846.4409606481,2009-02-02,10:34:59
39.926805,116.337468,0,172,39846.4409837963,2009-02-02,10:35:01
39.92682,116.337421,0,171,39846.4410416667,2009-02-02,10:35:06
39.9268,116.3374,0,170,39846.441099537,2009-02-02,10:35:11
39.926771,116.337376,0,169,39846.4411574074,2009-02-02,10:35:16
39.926735,116.337325,0,168,39846.4412037037,2009-02-02,10:35:20
39.926695,116.337287,0,167,39846.4412615741,2009-02-02,10:35:25
39.926655,116.337237,0,166,39846.4412962963,2009-02-02,10:35:28
39.92663,116.337175,0,165,39846.4413310185,2009-02-02,10:35:31
39.926591,116.337098,0,164,39846.4413657407,2009-02-02,10:35:34
39.926567,116.337038,0,163,39846.4413888889,2009-02-02,10:35:36
39.926556,116.336978,0,161,39846.4414236111,2009-02-02,10:35:39
39.926548,116.336912,0,159,39846.4414699074,2009-02-02,10:35:43
39.926498,116.336876,0,156,39846.4415162037,2009-02-02,10:35:47
39.926452,116.336866,0,153,39846.4415625,2009-02-02,10:35:51
39.92641,116.336818,0,150,39846.4415972222,2009-02-02,10:35:54
39.926375,116.33678,0,148,39846.4416203704,2009-02-02,10:35:56
39.926363,116.336715,0,145,39846.4416550926,2009-02-02,10:35:59
39.92634,116.336656,0,141,39846.4416898148,2009-02-02,10:36:02
39.926369,116.336608,0,139,39846.441712963,2009-02-02,10:36:04
39.926429,116.33658,0,138,39846.441724537,2009-02-02,10:36:05
39.926478,116.336564,0,137,39846.4417361111,2009-02-02,10:36:06
39.926524,116.33656,0,135,39846.4417592593,2009-02-02,10:36:08
39.92656,116.336586,0,129,39846.4418171296,2009-02-02,10:36:13
39.926443,116.336834,0,115,39846.4418981481,2009-02-02,10:36:20
39.926399,116.336971,0,119,39846.4419097222,2009-02-02,10:36:21
39.926371,116.337035,0,124,39846.4419212963,2009-02-02,10:36:22
39.92632,116.33702,0,128,39846.4419560185,2009-02-02,10:36:25
39.926284,116.33697,0,129,39846.4420023148,2009-02-02,10:36:29
39.926286,116.337012,0,132,39846.4420601852,2009-02-02,10:36:34
39.926325,116.337076,0,130,39846.4421064815,2009-02-02,10:36:38
39.926329,116.336984,0,127,39846.4421643519,2009-02-02,10:36:43
39.926371,116.336932,0,118,39846.4421990741,2009-02-02,10:36:46
39.926411,116.336931,0,109,39846.4422337963,2009-02-02,10:36:49
39.926453,116.336961,0,102,39846.4422685185,2009-02-02,10:36:52
39.926483,116.336994,0,93,39846.4423148148,2009-02-02,10:36:56
39.926478,116.336944,0,84,39846.442349537,2009-02-02,10:36:59
