# Supplementary material for: A location privacy protection method based on blockchain and threshold cryptography
Source: PLoS One. 2025 Jun 4;20(6):e0324551. doi: 10.1371/journal.pone.0324551 (PMC12136415; doi:10.1371/journal.pone.0324551)
Supplement: S1 File — (ZIP) [file pone.0324551.s001.zip › Data/002/Trajectory/20090203101427.plt]

Geolife trajectory
WGS 84
Altitude is in Feet
Reserved 3
0,2,255,My Track,0,0,2,8421376
0
39.899496,116.384504,0,-1411,39847.4267013889,2009-02-03,10:14:27
39.900329,116.385661,0,236,39847.4267824074,2009-02-03,10:14:34
39.900333,116.38562,0,168,39847.4267939815,2009-02-03,10:14:35
39.900327,116.385619,0,124,39847.4268055556,2009-02-03,10:14:36
39.900326,116.385589,0,109,39847.4268171296,2009-02-03,10:14:37
39.900338,116.385603,0,131,39847.4268287037,2009-02-03,10:14:38
39.900338,116.385603,0,131,39847.4268634259,2009-02-03,10:14:41
39.900341,116.385596,0,128,39847.4268865741,2009-02-03,10:14:43
39.900331,116.385534,0,127,39847.4269444444,2009-02-03,10:14:48
39.900293,116.3855,0,126,39847.4270023148,2009-02-03,10:14:53
39.900251,116.385437,0,126,39847.427025463,2009-02-03,10:14:55
39.900217,116.385482,0,121,39847.4270486111,2009-02-03,10:14:57
39.900173,116.385501,0,123,39847.4270717593,2009-02-03,10:14:59
39.900127,116.385469,0,128,39847.4271180556,2009-02-03,10:15:03
39.900067,116.385462,0,117,39847.4271643519,2009-02-03,10:15:07
39.900018,116.385462,0,121,39847.4272106481,2009-02-03,10:15:11
39.899984,116.385516,0,122,39847.4272569444,2009-02-03,10:15:15
39.89994,116.385547,0,119,39847.4272800926,2009-02-03,10:15:17
39.89983,116.385503,0,134,39847.427337963,2009-02-03,10:15:22
39.899783,116.385497,0,135,39847.4273611111,2009-02-03,10:15:24
39.899731,116.385489,0,136,39847.4273958333,2009-02-03,10:15:27
39.899686,116.385476,0,135,39847.4274305556,2009-02-03,10:15:30
39.899636,116.385492,0,134,39847.4274768519,2009-02-03,10:15:34
39.899588,116.385494,0,131,39847.4275115741,2009-02-03,10:15:37
39.899536,116.385502,0,130,39847.4275462963,2009-02-03,10:15:40
39.899498,116.385564,0,127,39847.4275694444,2009-02-03,10:15:42
39.899458,116.385598,0,124,39847.4276157407,2009-02-03,10:15:46
39.899412,116.385601,0,121,39847.427662037,2009-02-03,10:15:50
39.899361,116.385593,0,112,39847.4277199074,2009-02-03,10:15:55
39.899328,116.38561,0,101,39847.4277777778,2009-02-03,10:16:00
39.899345,116.385666,0,101,39847.4278240741,2009-02-03,10:16:04
39.899346,116.385727,0,102,39847.4278587963,2009-02-03,10:16:07
39.899352,116.385798,0,100,39847.4279050926,2009-02-03,10:16:11
39.899328,116.385871,0,100,39847.4279282407,2009-02-03,10:16:13
39.899297,116.385957,0,99,39847.427962963,2009-02-03,10:16:16
39.899279,116.386013,0,94,39847.4280092593,2009-02-03,10:16:20
39.89927,116.386065,0,89,39847.4280671296,2009-02-03,10:16:25
39.899257,116.386157,0,85,39847.4281134259,2009-02-03,10:16:29
39.899265,116.386231,0,81,39847.4281481481,2009-02-03,10:16:32
39.899255,116.386302,0,77,39847.4282060185,2009-02-03,10:16:37
39.899244,116.386377,0,74,39847.4282407407,2009-02-03,10:16:40
39.899239,116.386447,0,71,39847.428275463,2009-02-03,10:16:43
39.899253,116.386532,0,66,39847.4283333333,2009-02-03,10:16:48
39.899248,116.38659,0,63,39847.4283680556,2009-02-03,10:16:51
39.89926,116.386657,0,65,39847.4284027778,2009-02-03,10:16:54
39.899267,116.386717,0,70,39847.4284259259,2009-02-03,10:16:56
39.899262,116.386774,0,66,39847.4284606481,2009-02-03,10:16:59
39.899256,116.386841,0,63,39847.4285069444,2009-02-03,10:17:03
39.899269,116.386911,0,60,39847.4285532407,2009-02-03,10:17:07
39.89925,116.386978,0,59,39847.428587963,2009-02-03,10:17:10
39.89926,116.387052,0,56,39847.4286342593,2009-02-03,10:17:14
39.899303,116.387127,0,55,39847.4286921296,2009-02-03,10:17:19
39.899286,116.387193,0,53,39847.4287384259,2009-02-03,10:17:23
39.899262,116.387244,0,56,39847.4287962963,2009-02-03,10:17:28
39.899258,116.387308,0,60,39847.4288310185,2009-02-03,10:17:31
39.899242,116.387364,0,61,39847.4288425926,2009-02-03,10:17:32
39.899231,116.387422,0,58,39847.4288888889,2009-02-03,10:17:36
39.899221,116.387468,0,53,39847.4289467593,2009-02-03,10:17:41
39.899187,116.387515,0,48,39847.4290046296,2009-02-03,10:17:46
39.899206,116.387581,0,44,39847.4290509259,2009-02-03,10:17:50
39.899227,116.387618,0,40,39847.4291087963,2009-02-03,10:17:55
39.899243,116.387619,0,36,39847.4291666667,2009-02-03,10:18:00
39.899233,116.387605,0,35,39847.429224537,2009-02-03,10:18:05
39.899185,116.387598,0,33,39847.4292824074,2009-02-03,10:18:10
39.899145,116.387595,0,31,39847.4293402778,2009-02-03,10:18:15
39.899109,116.387573,0,30,39847.4293981481,2009-02-03,10:18:20
39.899073,116.387533,0,29,39847.4294444444,2009-02-03,10:18:24
39.899057,116.387474,0,28,39847.4294791667,2009-02-03,10:18:27
39.899042,116.387389,0,27,39847.4295138889,2009-02-03,10:18:30
39.899041,116.387322,0,26,39847.429537037,2009-02-03,10:18:32
39.899052,116.387248,0,26,39847.4295601852,2009-02-03,10:18:34
39.899076,116.387176,0,25,39847.4295833333,2009-02-03,10:18:36
39.899093,116.387108,0,25,39847.4296064815,2009-02-03,10:18:38
39.899098,116.387042,0,26,39847.4296296296,2009-02-03,10:18:40
39.899095,116.386977,0,26,39847.4296527778,2009-02-03,10:18:42
39.899098,116.386919,0,27,39847.4296875,2009-02-03,10:18:45
39.899101,116.386904,0,30,39847.4297453704,2009-02-03,10:18:50
39.899128,116.386926,0,34,39847.4298032407,2009-02-03,10:18:55
39.899141,116.386929,0,37,39847.4298611111,2009-02-03,10:19:00
39.899154,116.386961,0,41,39847.4299189815,2009-02-03,10:19:05
39.899147,116.386997,0,42,39847.4299768518,2009-02-03,10:19:10
39.899099,116.387132,0,42,39847.430150463,2009-02-03,10:19:25
39.899046,116.387155,0,42,39847.4302083333,2009-02-03,10:19:30
39.899014,116.387199,0,42,39847.4302662037,2009-02-03,10:19:35
39.89895,116.387222,0,43,39847.4303009259,2009-02-03,10:19:38
39.898905,116.387236,0,43,39847.4303240741,2009-02-03,10:19:40
39.898861,116.387252,0,44,39847.4303587963,2009-02-03,10:19:43
39.899046,116.387558,0,46,39847.4304050926,2009-02-03,10:19:47
39.899133,116.387606,0,46,39847.4304166667,2009-02-03,10:19:48
39.899202,116.387545,0,47,39847.4304398148,2009-02-03,10:19:50
39.899224,116.387491,0,51,39847.4304861111,2009-02-03,10:19:54
39.899215,116.387498,0,52,39847.4305439815,2009-02-03,10:19:59
39.899215,116.387492,0,52,39847.4305555556,2009-02-03,10:20:00
39.899228,116.387449,0,49,39847.4306134259,2009-02-03,10:20:05
39.899258,116.387399,0,43,39847.4306712963,2009-02-03,10:20:10
39.899261,116.38736,0,40,39847.4307291667,2009-02-03,10:20:15
39.899255,116.387296,0,38,39847.430775463,2009-02-03,10:20:19
39.899249,116.387235,0,37,39847.4308101852,2009-02-03,10:20:22
39.899212,116.387205,0,34,39847.4308333333,2009-02-03,10:20:24
39.899215,116.387136,0,31,39847.4308796296,2009-02-03,10:20:28
39.899255,116.387095,0,31,39847.4309259259,2009-02-03,10:20:32
39.899279,116.387054,0,30,39847.4309837963,2009-02-03,10:20:37
39.899289,116.386992,0,28,39847.4310416667,2009-02-03,10:20:42
39.899283,116.386929,0,27,39847.4310763889,2009-02-03,10:20:45
39.899265,116.386875,0,26,39847.431099537,2009-02-03,10:20:47
39.899255,116.386783,0,27,39847.4311226852,2009-02-03,10:20:49
39.89924,116.38671,0,27,39847.4311574074,2009-02-03,10:20:52
39.899227,116.386653,0,28,39847.4311805556,2009-02-03,10:20:54
39.89922,116.386581,0,27,39847.4312268518,2009-02-03,10:20:58
39.899231,116.38651,0,24,39847.4312847222,2009-02-03,10:21:03
39.899223,116.386438,0,24,39847.4313194444,2009-02-03,10:21:06
39.899233,116.386366,0,27,39847.4313541667,2009-02-03,10:21:09
39.899234,116.386295,0,27,39847.4313888889,2009-02-03,10:21:12
39.899239,116.386231,0,30,39847.4314351852,2009-02-03,10:21:16
39.899241,116.386161,0,32,39847.4314930556,2009-02-03,10:21:21
39.89924,116.386091,0,33,39847.4315393518,2009-02-03,10:21:25
39.899239,116.386025,0,25,39847.4315856481,2009-02-03,10:21:29
39.899254,116.385961,0,19,39847.4316203704,2009-02-03,10:21:32
39.899268,116.385888,0,13,39847.4316550926,2009-02-03,10:21:35
39.899227,116.385828,0,6,39847.4317013889,2009-02-03,10:21:39
39.899262,116.385786,0,2,39847.431724537,2009-02-03,10:21:41
39.899273,116.385728,0,5,39847.4317476852,2009-02-03,10:21:43
39.89929,116.385579,0,-5,39847.4317939815,2009-02-03,10:21:47
39.89934,116.385567,0,-11,39847.4318518518,2009-02-03,10:21:52
39.899368,116.385562,0,-21,39847.4319097222,2009-02-03,10:21:57
39.899393,116.385601,0,-29,39847.4319560185,2009-02-03,10:22:01
39.899381,116.385704,0,-33,39847.4320138889,2009-02-03,10:22:06
39.899434,116.385675,0,-31,39847.432025463,2009-02-03,10:22:07
39.899479,116.385653,0,-37,39847.4320601852,2009-02-03,10:22:10
39.899587,116.385583,0,61,39847.4320833333,2009-02-03,10:22:12
39.899636,116.385568,0,64,39847.4321180556,2009-02-03,10:22:15
39.89967,116.385571,0,46,39847.4321527778,2009-02-03,10:22:18
39.899664,116.385455,0,72,39847.4321759259,2009-02-03,10:22:20
39.899679,116.385537,0,119,39847.4321875,2009-02-03,10:22:21
39.89972,116.38554,0,132,39847.4322222222,2009-02-03,10:22:24
39.899765,116.385525,0,133,39847.4322569444,2009-02-03,10:22:27
39.899808,116.385494,0,138,39847.4323148148,2009-02-03,10:22:32
39.899858,116.385476,0,143,39847.432349537,2009-02-03,10:22:35
39.899912,116.385475,0,141,39847.4323958333,2009-02-03,10:22:39
39.899959,116.385468,0,143,39847.4324305556,2009-02-03,10:22:42
39.900001,116.385445,0,144,39847.4324652778,2009-02-03,10:22:45
39.900046,116.385409,0,150,39847.4325,2009-02-03,10:22:48
39.900087,116.38538,0,149,39847.4325347222,2009-02-03,10:22:51
39.900132,116.385328,0,142,39847.4325694444,2009-02-03,10:22:54
39.900178,116.385293,0,134,39847.4326157407,2009-02-03,10:22:58
39.900219,116.385275,0,125,39847.432662037,2009-02-03,10:23:02
39.900267,116.385364,0,114,39847.4326851852,2009-02-03,10:23:04
39.9003,116.385438,0,110,39847.4326967593,2009-02-03,10:23:05
39.900331,116.385497,0,110,39847.4327199074,2009-02-03,10:23:07
39.900335,116.385555,0,107,39847.4327430556,2009-02-03,10:23:09
39.900343,116.385613,0,112,39847.4327662037,2009-02-03,10:23:11
39.900364,116.385666,0,113,39847.4328009259,2009-02-03,10:23:14
39.900369,116.385725,0,103,39847.4328472222,2009-02-03,10:23:18
39.90038,116.385803,0,102,39847.4328819444,2009-02-03,10:23:21
39.900377,116.385881,0,97,39847.4329166667,2009-02-03,10:23:24
39.900403,116.385948,0,88,39847.4329513889,2009-02-03,10:23:27
39.900426,116.385998,0,79,39847.4329861111,2009-02-03,10:23:30
39.900457,116.386048,0,74,39847.4330208333,2009-02-03,10:23:33
39.900479,116.386096,0,64,39847.4330671296,2009-02-03,10:23:37
39.900505,116.386137,0,55,39847.4331134259,2009-02-03,10:23:41
39.900521,116.386187,0,48,39847.4331481481,2009-02-03,10:23:44
39.900524,116.386233,0,39,39847.4332060185,2009-02-03,10:23:49
39.900564,116.386276,0,37,39847.4332407407,2009-02-03,10:23:52
39.900607,116.386302,0,38,39847.4332638889,2009-02-03,10:23:54
39.900648,116.386337,0,37,39847.4332986111,2009-02-03,10:23:57
39.900733,116.386401,0,43,39847.4333217593,2009-02-03,10:23:59
39.900742,116.38646,0,43,39847.4333564815,2009-02-03,10:24:02
39.900763,116.386518,0,40,39847.4333912037,2009-02-03,10:24:05
39.900784,116.386574,0,38,39847.4334259259,2009-02-03,10:24:08
39.900818,116.386617,0,35,39847.4334606482,2009-02-03,10:24:11
39.900822,116.386705,0,29,39847.4335185185,2009-02-03,10:24:16
39.900832,116.386726,0,23,39847.4335763889,2009-02-03,10:24:21
39.90085,116.386705,0,19,39847.4336342593,2009-02-03,10:24:26
39.900896,116.386719,0,19,39847.4336689815,2009-02-03,10:24:29
39.901132,116.387104,0,-179,39847.4350578704,2009-02-03,10:26:29
39.901119,116.387135,0,-203,39847.4350810185,2009-02-03,10:26:31
39.900781,116.386953,0,-46,39847.4351157407,2009-02-03,10:26:34
39.900617,116.386884,0,30,39847.4351273148,2009-02-03,10:26:35
39.900455,116.386729,0,114,39847.435150463,2009-02-03,10:26:37
39.900404,116.386645,0,144,39847.435162037,2009-02-03,10:26:38
39.900433,116.386645,0,129,39847.4351736111,2009-02-03,10:26:39
39.900417,116.386588,0,133,39847.4351967593,2009-02-03,10:26:41
39.900412,116.386504,0,141,39847.4352199074,2009-02-03,10:26:43
39.900403,116.386452,0,150,39847.4352777778,2009-02-03,10:26:48
39.900406,116.386392,0,153,39847.4353240741,2009-02-03,10:26:52
39.900438,116.386378,0,150,39847.4353819444,2009-02-03,10:26:57
39.900451,116.386313,0,151,39847.4354282407,2009-02-03,10:27:01
39.900472,116.386259,0,156,39847.435474537,2009-02-03,10:27:05
39.900463,116.386184,0,157,39847.4355092593,2009-02-03,10:27:08
39.900426,116.3862,0,176,39847.4355208333,2009-02-03,10:27:09
39.900408,116.386165,0,180,39847.4355787037,2009-02-03,10:27:14
39.900368,116.386117,0,184,39847.4356365741,2009-02-03,10:27:19
39.900359,116.386105,0,185,39847.4356944444,2009-02-03,10:27:24
39.900375,116.386079,0,188,39847.4357523148,2009-02-03,10:27:29
39.900366,116.386013,0,187,39847.435787037,2009-02-03,10:27:32
39.900367,116.38595,0,187,39847.4358217593,2009-02-03,10:27:35
39.900377,116.385888,0,187,39847.4358680556,2009-02-03,10:27:39
39.90037,116.385843,0,181,39847.4359259259,2009-02-03,10:27:44
39.900358,116.385779,0,176,39847.4359722222,2009-02-03,10:27:48
39.900334,116.385726,0,172,39847.4360185185,2009-02-03,10:27:52
39.900329,116.385686,0,167,39847.4360763889,2009-02-03,10:27:57
39.900296,116.385603,0,164,39847.4361111111,2009-02-03,10:28:00
39.900284,116.38559,0,161,39847.4361689815,2009-02-03,10:28:05
39.90028,116.385553,0,155,39847.4362268519,2009-02-03,10:28:10
39.90023,116.385569,0,150,39847.4362847222,2009-02-03,10:28:15
39.900172,116.385567,0,146,39847.4363194444,2009-02-03,10:28:18
39.900118,116.385538,0,144,39847.4363541667,2009-02-03,10:28:21
39.900071,116.385546,0,147,39847.4363888889,2009-02-03,10:28:24
39.900024,116.385539,0,144,39847.4364236111,2009-02-03,10:28:27
39.899971,116.385526,0,150,39847.4364583333,2009-02-03,10:28:30
39.899928,116.385519,0,145,39847.4364930556,2009-02-03,10:28:33
39.899884,116.385527,0,153,39847.4365277778,2009-02-03,10:28:36
39.899833,116.385541,0,159,39847.4365625,2009-02-03,10:28:39
39.899783,116.385506,0,164,39847.4365972222,2009-02-03,10:28:42
39.899728,116.385517,0,167,39847.4366319444,2009-02-03,10:28:45
39.899693,116.385568,0,171,39847.4366898148,2009-02-03,10:28:50
39.899698,116.385651,0,161,39847.436724537,2009-02-03,10:28:53
39.89966,116.385604,0,163,39847.4367824074,2009-02-03,10:28:58
39.899609,116.385586,0,163,39847.4368171296,2009-02-03,10:29:01
39.899562,116.385565,0,164,39847.4368518519,2009-02-03,10:29:04
39.899509,116.385549,0,167,39847.4368981481,2009-02-03,10:29:08
39.899458,116.385564,0,171,39847.4369328704,2009-02-03,10:29:11
39.899406,116.385558,0,174,39847.4369907407,2009-02-03,10:29:16
39.899356,116.385534,0,176,39847.437025463,2009-02-03,10:29:19
39.899303,116.38552,0,177,39847.4370601852,2009-02-03,10:29:22
39.89925,116.385541,0,179,39847.4371064815,2009-02-03,10:29:26
39.899198,116.385559,0,184,39847.4371527778,2009-02-03,10:29:30
39.899157,116.385587,0,185,39847.4371875,2009-02-03,10:29:33
39.899135,116.385646,0,189,39847.4372337963,2009-02-03,10:29:37
39.899106,116.385718,0,182,39847.4372685185,2009-02-03,10:29:40
39.899082,116.385772,0,177,39847.4373032407,2009-02-03,10:29:43
39.899068,116.385798,0,176,39847.4373611111,2009-02-03,10:29:48
39.899082,116.385839,0,169,39847.4374189815,2009-02-03,10:29:53
39.899095,116.385857,0,166,39847.4374768519,2009-02-03,10:29:58
39.899095,116.385857,0,166,39847.4375115741,2009-02-03,10:30:01
39.8991,116.385855,0,166,39847.4375347222,2009-02-03,10:30:03
39.899091,116.385829,0,162,39847.4375925926,2009-02-03,10:30:08
39.899093,116.385806,0,162,39847.437650463,2009-02-03,10:30:13
39.899094,116.385803,0,162,39847.4377083333,2009-02-03,10:30:18
39.899094,116.385805,0,163,39847.4377662037,2009-02-03,10:30:23
39.899086,116.385806,0,163,39847.4378240741,2009-02-03,10:30:28
39.899086,116.385806,0,163,39847.4378587963,2009-02-03,10:30:31
39.899084,116.385801,0,163,39847.4378819444,2009-02-03,10:30:33
39.899074,116.385799,0,163,39847.4379398148,2009-02-03,10:30:38
39.899068,116.385784,0,161,39847.4379976852,2009-02-03,10:30:43
39.899066,116.38577,0,160,39847.4380555556,2009-02-03,10:30:48
39.899022,116.385779,0,157,39847.4381018518,2009-02-03,10:30:52
39.898969,116.385806,0,155,39847.4381481481,2009-02-03,10:30:56
39.898918,116.385822,0,153,39847.4381944444,2009-02-03,10:31:00
39.898867,116.385845,0,153,39847.4382291667,2009-02-03,10:31:03
39.898817,116.385855,0,150,39847.4382638889,2009-02-03,10:31:06
39.898773,116.385839,0,149,39847.4383101852,2009-02-03,10:31:10
39.89872,116.385832,0,148,39847.4383449074,2009-02-03,10:31:13
39.898675,116.385819,0,149,39847.4383912037,2009-02-03,10:31:17
39.898641,116.385777,0,148,39847.4384259259,2009-02-03,10:31:20
39.898617,116.385716,0,147,39847.4384606481,2009-02-03,10:31:23
39.898624,116.385652,0,147,39847.4385185185,2009-02-03,10:31:28
39.898632,116.38559,0,147,39847.4385648148,2009-02-03,10:31:32
39.898625,116.385537,0,146,39847.4386226852,2009-02-03,10:31:37
39.898613,116.385482,0,145,39847.4386805556,2009-02-03,10:31:42
39.898613,116.385435,0,145,39847.4387384259,2009-02-03,10:31:47
39.898612,116.385382,0,144,39847.4387962963,2009-02-03,10:31:52
39.898607,116.38532,0,145,39847.4388310185,2009-02-03,10:31:55
39.898592,116.385258,0,144,39847.4388657407,2009-02-03,10:31:58
39.898574,116.385199,0,144,39847.438900463,2009-02-03,10:32:01
39.898558,116.385141,0,144,39847.4389351852,2009-02-03,10:32:04
39.898542,116.385079,0,145,39847.4389814815,2009-02-03,10:32:08
39.89852,116.38501,0,146,39847.4390393518,2009-02-03,10:32:13
39.898522,116.384938,0,148,39847.4390856481,2009-02-03,10:32:17
39.898511,116.384874,0,148,39847.4391203704,2009-02-03,10:32:20
39.898493,116.384807,0,147,39847.4391782407,2009-02-03,10:32:25
39.898526,116.38476,0,146,39847.4392013889,2009-02-03,10:32:27
39.898528,116.384693,0,146,39847.4392476852,2009-02-03,10:32:31
39.898522,116.384611,0,147,39847.4392939815,2009-02-03,10:32:35
39.898505,116.384546,0,147,39847.4393402778,2009-02-03,10:32:39
39.898508,116.384476,0,148,39847.4393981481,2009-02-03,10:32:44
39.898509,116.384415,0,148,39847.4394328704,2009-02-03,10:32:47
39.8985,116.384358,0,148,39847.4394791667,2009-02-03,10:32:51
39.898492,116.384299,0,146,39847.439525463,2009-02-03,10:32:55
39.898516,116.384239,0,145,39847.4395833333,2009-02-03,10:33:00
39.898523,116.38418,0,143,39847.4396296296,2009-02-03,10:33:04
39.898532,116.384148,0,141,39847.4396875,2009-02-03,10:33:09
39.898539,116.384071,0,138,39847.4397453704,2009-02-03,10:33:14
39.898522,116.384015,0,138,39847.4397800926,2009-02-03,10:33:17
39.898525,116.383955,0,139,39847.4398263889,2009-02-03,10:33:21
39.898535,116.38389,0,136,39847.4398611111,2009-02-03,10:33:24
39.898547,116.383832,0,136,39847.4399189815,2009-02-03,10:33:29
39.898565,116.383777,0,136,39847.4399768518,2009-02-03,10:33:34
39.898538,116.383723,0,137,39847.4400231481,2009-02-03,10:33:38
39.898525,116.383657,0,136,39847.4400694444,2009-02-03,10:33:42
39.898505,116.383611,0,135,39847.4401273148,2009-02-03,10:33:47
39.89851,116.383543,0,135,39847.440162037,2009-02-03,10:33:50
39.898485,116.383492,0,137,39847.4402199074,2009-02-03,10:33:55
39.898506,116.383433,0,141,39847.4402662037,2009-02-03,10:33:59
39.898516,116.383376,0,143,39847.4403240741,2009-02-03,10:34:04
39.89852,116.383309,0,142,39847.4403703704,2009-02-03,10:34:08
39.898528,116.383258,0,144,39847.4404282407,2009-02-03,10:34:13
39.89851,116.383201,0,144,39847.440474537,2009-02-03,10:34:17
39.89849,116.383141,0,143,39847.4405324074,2009-02-03,10:34:22
39.898481,116.383076,0,141,39847.4405787037,2009-02-03,10:34:26
39.898476,116.383026,0,139,39847.4406365741,2009-02-03,10:34:31
39.898456,116.382972,0,139,39847.4406828704,2009-02-03,10:34:35
39.898459,116.382908,0,139,39847.4407291667,2009-02-03,10:34:39
39.898463,116.382846,0,139,39847.440775463,2009-02-03,10:34:43
39.898466,116.382785,0,138,39847.4408217593,2009-02-03,10:34:47
39.898437,116.382734,0,136,39847.4408680556,2009-02-03,10:34:51
39.898433,116.382666,0,136,39847.4409259259,2009-02-03,10:34:56
39.898426,116.382641,0,135,39847.4409837963,2009-02-03,10:35:01
39.89846,116.382596,0,134,39847.4410069444,2009-02-03,10:35:03
39.898452,116.382528,0,132,39847.4410416667,2009-02-03,10:35:06
39.898428,116.382476,0,130,39847.441087963,2009-02-03,10:35:10
39.898461,116.382419,0,128,39847.4411458333,2009-02-03,10:35:15
39.898495,116.382363,0,129,39847.4411689815,2009-02-03,10:35:17
39.898513,116.382297,0,127,39847.4412152778,2009-02-03,10:35:21
39.898492,116.38224,0,126,39847.4412731482,2009-02-03,10:35:26
39.898473,116.38218,0,124,39847.4413194444,2009-02-03,10:35:30
39.898434,116.382129,0,121,39847.4413657407,2009-02-03,10:35:34
39.898414,116.382071,0,120,39847.441400463,2009-02-03,10:35:37
39.898419,116.381996,0,120,39847.4414583333,2009-02-03,10:35:42
39.89844,116.381918,0,121,39847.4414930556,2009-02-03,10:35:45
39.898466,116.381863,0,123,39847.4415509259,2009-02-03,10:35:50
39.898495,116.381809,0,122,39847.4415972222,2009-02-03,10:35:54
39.898513,116.381747,0,122,39847.4416550926,2009-02-03,10:35:59
39.898518,116.381684,0,121,39847.4416898148,2009-02-03,10:36:02
39.898515,116.381625,0,121,39847.441724537,2009-02-03,10:36:05
39.898515,116.38156,0,121,39847.4417824074,2009-02-03,10:36:10
39.89852,116.381514,0,121,39847.4418402778,2009-02-03,10:36:15
39.898522,116.381462,0,119,39847.4418981481,2009-02-03,10:36:20
39.898533,116.381397,0,118,39847.4419560185,2009-02-03,10:36:25
39.89853,116.381337,0,118,39847.4419907407,2009-02-03,10:36:28
39.898529,116.381268,0,118,39847.442025463,2009-02-03,10:36:31
39.89849,116.381237,0,118,39847.4420717593,2009-02-03,10:36:35
39.898502,116.381194,0,116,39847.4421296296,2009-02-03,10:36:40
39.898487,116.381168,0,116,39847.4421875,2009-02-03,10:36:45
39.898489,116.381162,0,115,39847.4422453704,2009-02-03,10:36:50
39.898494,116.381155,0,115,39847.4423032407,2009-02-03,10:36:55
39.898494,116.381155,0,115,39847.442337963,2009-02-03,10:36:58
39.898497,116.381154,0,115,39847.4423611111,2009-02-03,10:37:00
39.898466,116.381109,0,114,39847.4424189815,2009-02-03,10:37:05
39.89843,116.381083,0,115,39847.4424768519,2009-02-03,10:37:10
39.898423,116.38103,0,116,39847.4425347222,2009-02-03,10:37:15
39.898423,116.380968,0,117,39847.4425810185,2009-02-03,10:37:19
39.898427,116.380919,0,118,39847.4426388889,2009-02-03,10:37:24
39.898403,116.380854,0,120,39847.4426851852,2009-02-03,10:37:28
39.8984,116.380791,0,120,39847.4427199074,2009-02-03,10:37:31
39.898415,116.380721,0,121,39847.4427546296,2009-02-03,10:37:34
39.898397,116.380652,0,122,39847.4428009259,2009-02-03,10:37:38
39.898418,116.380578,0,123,39847.4428472222,2009-02-03,10:37:42
39.898449,116.380517,0,125,39847.4428819444,2009-02-03,10:37:45
39.898463,116.380468,0,128,39847.4429398148,2009-02-03,10:37:50
39.898469,116.380435,0,131,39847.4429976852,2009-02-03,10:37:55
39.898449,116.380428,0,130,39847.4430555556,2009-02-03,10:38:00
39.898447,116.380382,0,130,39847.4431134259,2009-02-03,10:38:05
39.898439,116.380336,0,131,39847.4431712963,2009-02-03,10:38:10
39.89843,116.380269,0,131,39847.4432291667,2009-02-03,10:38:15
39.898416,116.380208,0,132,39847.443287037,2009-02-03,10:38:20
39.898399,116.380142,0,132,39847.4433333333,2009-02-03,10:38:24
39.898373,116.380087,0,133,39847.4433680556,2009-02-03,10:38:27
39.89835,116.380022,0,133,39847.4434259259,2009-02-03,10:38:32
39.898339,116.379965,0,133,39847.4434837963,2009-02-03,10:38:37
39.898354,116.379892,0,134,39847.4435300926,2009-02-03,10:38:41
39.89837,116.379834,0,134,39847.4435648148,2009-02-03,10:38:44
39.898356,116.379764,0,134,39847.4436111111,2009-02-03,10:38:48
39.898335,116.379712,0,134,39847.4436458333,2009-02-03,10:38:51
39.898336,116.37965,0,134,39847.4436921296,2009-02-03,10:38:55
39.898354,116.379609,0,135,39847.44375,2009-02-03,10:39:00
39.898329,116.379549,0,136,39847.4437962963,2009-02-03,10:39:04
39.898322,116.379479,0,136,39847.4438425926,2009-02-03,10:39:08
39.898325,116.379421,0,138,39847.4438773148,2009-02-03,10:39:11
39.898354,116.379352,0,139,39847.4439236111,2009-02-03,10:39:15
39.898354,116.379296,0,139,39847.4439814815,2009-02-03,10:39:20
39.898349,116.379226,0,139,39847.4440393519,2009-02-03,10:39:25
39.898345,116.379168,0,139,39847.4440972222,2009-02-03,10:39:30
39.898335,116.379098,0,138,39847.4441550926,2009-02-03,10:39:35
39.898334,116.379045,0,138,39847.444212963,2009-02-03,10:39:40
39.898333,116.378977,0,139,39847.4442708333,2009-02-03,10:39:45
39.898327,116.378942,0,140,39847.4443287037,2009-02-03,10:39:50
39.898315,116.378882,0,140,39847.444375,2009-02-03,10:39:54
39.898329,116.378818,0,140,39847.4444212963,2009-02-03,10:39:58
39.898331,116.378748,0,140,39847.4444675926,2009-02-03,10:40:02
39.898354,116.378697,0,141,39847.4445138889,2009-02-03,10:40:06
39.898357,116.378636,0,140,39847.4445601852,2009-02-03,10:40:10
39.898375,116.378566,0,140,39847.4446064815,2009-02-03,10:40:14
39.898396,116.378508,0,141,39847.4446527778,2009-02-03,10:40:18
39.898399,116.378438,0,140,39847.4447106481,2009-02-03,10:40:23
39.898387,116.378377,0,140,39847.4447453704,2009-02-03,10:40:26
39.898348,116.378335,0,136,39847.4447916667,2009-02-03,10:40:30
39.898298,116.378294,0,138,39847.444837963,2009-02-03,10:40:34
39.89825,116.378278,0,136,39847.4448726852,2009-02-03,10:40:37
39.898198,116.378267,0,137,39847.4449305556,2009-02-03,10:40:42
39.898144,116.378266,0,132,39847.4449768519,2009-02-03,10:40:46
39.898083,116.378266,0,132,39847.4450347222,2009-02-03,10:40:51
39.898026,116.378279,0,130,39847.4450810185,2009-02-03,10:40:55
39.897979,116.378271,0,131,39847.4451273148,2009-02-03,10:40:59
39.897929,116.378272,0,132,39847.4451736111,2009-02-03,10:41:03
39.897876,116.378286,0,134,39847.4452199074,2009-02-03,10:41:07
39.89783,116.378301,0,137,39847.4452546296,2009-02-03,10:41:10
39.897787,116.378337,0,139,39847.4452893519,2009-02-03,10:41:13
39.89773,116.378332,0,141,39847.4453356481,2009-02-03,10:41:17
39.897683,116.378341,0,141,39847.4453703704,2009-02-03,10:41:20
39.897635,116.378347,0,139,39847.4454282407,2009-02-03,10:41:25
39.897585,116.378355,0,137,39847.4454861111,2009-02-03,10:41:30
39.897535,116.378345,0,136,39847.4455439815,2009-02-03,10:41:35
39.897493,116.378309,0,136,39847.4455902778,2009-02-03,10:41:39
39.897466,116.378253,0,137,39847.445625,2009-02-03,10:41:42
39.897417,116.378243,0,138,39847.4456597222,2009-02-03,10:41:45
39.897375,116.378288,0,139,39847.4457060185,2009-02-03,10:41:49
39.897352,116.378257,0,140,39847.4457638889,2009-02-03,10:41:54
39.89734,116.378238,0,140,39847.4458217593,2009-02-03,10:41:59
39.897293,116.378251,0,139,39847.4458680556,2009-02-03,10:42:03
39.897248,116.378242,0,139,39847.4459259259,2009-02-03,10:42:08
39.897191,116.378243,0,140,39847.4459722222,2009-02-03,10:42:12
39.897155,116.378238,0,140,39847.4460300926,2009-02-03,10:42:17
39.897155,116.378238,0,140,39847.4460648148,2009-02-03,10:42:20
39.897162,116.37823,0,141,39847.446087963,2009-02-03,10:42:22
39.897124,116.378238,0,141,39847.4461458333,2009-02-03,10:42:27
39.897084,116.378235,0,141,39847.4462037037,2009-02-03,10:42:32
39.897071,116.378233,0,142,39847.4462615741,2009-02-03,10:42:37
39.897071,116.378233,0,142,39847.4462962963,2009-02-03,10:42:40
39.897074,116.378241,0,142,39847.4463194444,2009-02-03,10:42:42
39.897106,116.378207,0,142,39847.4463773148,2009-02-03,10:42:47
39.897126,116.378189,0,141,39847.4464351852,2009-02-03,10:42:52
39.897121,116.378172,0,141,39847.4464930556,2009-02-03,10:42:57
39.897131,116.378146,0,141,39847.4465509259,2009-02-03,10:43:02
39.897125,116.378119,0,142,39847.4466087963,2009-02-03,10:43:07
39.897189,116.378155,0,142,39847.4466550926,2009-02-03,10:43:11
39.897243,116.378152,0,142,39847.4466898148,2009-02-03,10:43:14
39.897301,116.378167,0,141,39847.446712963,2009-02-03,10:43:16
39.89736,116.378159,0,141,39847.4467361111,2009-02-03,10:43:18
39.897426,116.378164,0,140,39847.4467592593,2009-02-03,10:43:20
39.897498,116.378177,0,139,39847.4467824074,2009-02-03,10:43:22
39.89757,116.378183,0,137,39847.4468055556,2009-02-03,10:43:24
39.89766,116.378191,0,137,39847.4468287037,2009-02-03,10:43:26
39.897742,116.378194,0,135,39847.4468518518,2009-02-03,10:43:28
39.897825,116.378177,0,133,39847.446875,2009-02-03,10:43:30
39.897898,116.37816,0,133,39847.4468981481,2009-02-03,10:43:32
39.897961,116.378146,0,123,39847.4469212963,2009-02-03,10:43:34
39.898028,116.378148,0,118,39847.4469444444,2009-02-03,10:43:36
39.898076,116.378153,0,113,39847.4469675926,2009-02-03,10:43:38
39.898121,116.378157,0,113,39847.4469907407,2009-02-03,10:43:40
39.898167,116.378144,0,106,39847.4470486111,2009-02-03,10:43:45
39.898177,116.378134,0,107,39847.4471064815,2009-02-03,10:43:50
39.89818,116.378125,0,107,39847.4471643518,2009-02-03,10:43:55
39.898191,116.378111,0,106,39847.4472222222,2009-02-03,10:44:00
39.8982,116.378102,0,106,39847.4472800926,2009-02-03,10:44:05
39.898209,116.378092,0,106,39847.447337963,2009-02-03,10:44:10
39.89823,116.378072,0,106,39847.4473958333,2009-02-03,10:44:15
39.898252,116.378057,0,106,39847.4474537037,2009-02-03,10:44:20
39.898312,116.378075,0,106,39847.4474884259,2009-02-03,10:44:23
39.898368,116.378076,0,109,39847.4475115741,2009-02-03,10:44:25
39.898442,116.378051,0,111,39847.4475347222,2009-02-03,10:44:27
39.898515,116.378007,0,111,39847.4475578704,2009-02-03,10:44:29
39.898576,116.377942,0,107,39847.4475810185,2009-02-03,10:44:31
39.898608,116.377887,0,108,39847.4475925926,2009-02-03,10:44:32
39.898648,116.377833,0,109,39847.4476041667,2009-02-03,10:44:33
39.898678,116.377766,0,108,39847.4476157407,2009-02-03,10:44:34
39.898696,116.37769,0,106,39847.4476273148,2009-02-03,10:44:35
39.898715,116.377601,0,105,39847.4476388889,2009-02-03,10:44:36
39.898722,116.377515,0,103,39847.447650463,2009-02-03,10:44:37
39.898724,116.377433,0,102,39847.447662037,2009-02-03,10:44:38
39.898727,116.377355,0,102,39847.4476736111,2009-02-03,10:44:39
39.898734,116.377266,0,101,39847.4476851852,2009-02-03,10:44:40
39.898734,116.377177,0,100,39847.4476967593,2009-02-03,10:44:41
39.898734,116.377085,0,99,39847.4477083333,2009-02-03,10:44:42
39.898739,116.376988,0,100,39847.4477199074,2009-02-03,10:44:43
39.898738,116.376885,0,100,39847.4477314815,2009-02-03,10:44:44
39.898739,116.376789,0,100,39847.4477430556,2009-02-03,10:44:45
39.898744,116.37669,0,100,39847.4477546296,2009-02-03,10:44:46
39.898751,116.376588,0,99,39847.4477662037,2009-02-03,10:44:47
39.898762,116.376482,0,99,39847.4477777778,2009-02-03,10:44:48
39.898775,116.376376,0,98,39847.4477893518,2009-02-03,10:44:49
39.898781,116.376259,0,97,39847.4478009259,2009-02-03,10:44:50
39.898785,116.376149,0,96,39847.4478125,2009-02-03,10:44:51
39.898794,116.376033,0,96,39847.4478240741,2009-02-03,10:44:52
39.898807,116.375922,0,95,39847.4478356481,2009-02-03,10:44:53
39.898818,116.375813,0,94,39847.4478472222,2009-02-03,10:44:54
39.898821,116.375695,0,93,39847.4478587963,2009-02-03,10:44:55
39.898827,116.375581,0,92,39847.4478703704,2009-02-03,10:44:56
39.898835,116.37547,0,92,39847.4478819444,2009-02-03,10:44:57
39.898852,116.375362,0,91,39847.4478935185,2009-02-03,10:44:58
39.898865,116.375246,0,91,39847.4479050926,2009-02-03,10:44:59
39.898875,116.375128,0,90,39847.4479166667,2009-02-03,10:45:00
39.898882,116.37501,0,89,39847.4479282407,2009-02-03,10:45:01
39.898886,116.374896,0,89,39847.4479398148,2009-02-03,10:45:02
39.898884,116.374776,0,88,39847.4479513889,2009-02-03,10:45:03
39.898882,116.374657,0,88,39847.447962963,2009-02-03,10:45:04
39.898881,116.374537,0,87,39847.447974537,2009-02-03,10:45:05
39.898886,116.374421,0,87,39847.4479861111,2009-02-03,10:45:06
39.898894,116.374307,0,87,39847.4479976852,2009-02-03,10:45:07
39.898909,116.374193,0,86,39847.4480092593,2009-02-03,10:45:08
39.898913,116.374079,0,86,39847.4480208333,2009-02-03,10:45:09
39.898915,116.373958,0,86,39847.4480324074,2009-02-03,10:45:10
39.898914,116.373844,0,85,39847.4480439815,2009-02-03,10:45:11
39.898911,116.373726,0,85,39847.4480555556,2009-02-03,10:45:12
39.898902,116.373613,0,85,39847.4480671296,2009-02-03,10:45:13
39.898896,116.373513,0,85,39847.4480787037,2009-02-03,10:45:14
39.898885,116.373398,0,85,39847.4480902778,2009-02-03,10:45:15
39.898875,116.373276,0,85,39847.4481018518,2009-02-03,10:45:16
39.898863,116.373155,0,85,39847.4481134259,2009-02-03,10:45:17
39.898851,116.373034,0,85,39847.448125,2009-02-03,10:45:18
39.898837,116.372914,0,85,39847.4481365741,2009-02-03,10:45:19
39.898825,116.372791,0,85,39847.4481481481,2009-02-03,10:45:20
39.898811,116.372663,0,85,39847.4481597222,2009-02-03,10:45:21
39.898794,116.372532,0,85,39847.4481712963,2009-02-03,10:45:22
39.89878,116.372417,0,85,39847.4481828704,2009-02-03,10:45:23
39.898765,116.372311,0,86,39847.4481944444,2009-02-03,10:45:24
39.898753,116.37219,0,86,39847.4482060185,2009-02-03,10:45:25
39.898735,116.372076,0,87,39847.4482175926,2009-02-03,10:45:26
39.898717,116.371976,0,88,39847.4482291667,2009-02-03,10:45:27
39.898704,116.371877,0,89,39847.4482407407,2009-02-03,10:45:28
39.898691,116.371788,0,89,39847.4482523148,2009-02-03,10:45:29
39.898675,116.371711,0,90,39847.4482638889,2009-02-03,10:45:30
39.898659,116.37163,0,90,39847.448275463,2009-02-03,10:45:31
39.898649,116.371553,0,90,39847.448287037,2009-02-03,10:45:32
39.898636,116.371476,0,91,39847.4482986111,2009-02-03,10:45:33
39.898622,116.371403,0,91,39847.4483101852,2009-02-03,10:45:34
39.898606,116.371337,0,92,39847.4483217593,2009-02-03,10:45:35
39.898596,116.371247,0,94,39847.4483449074,2009-02-03,10:45:37
39.898584,116.371191,0,98,39847.4483796296,2009-02-03,10:45:40
39.898557,116.371176,0,106,39847.4484375,2009-02-03,10:45:45
39.898578,116.37111,0,110,39847.4484953704,2009-02-03,10:45:50
39.8986,116.371054,0,112,39847.4485185185,2009-02-03,10:45:52
39.898622,116.370986,0,113,39847.4485416667,2009-02-03,10:45:54
39.898635,116.370909,0,113,39847.4485648148,2009-02-03,10:45:56
39.898639,116.370781,0,113,39847.448587963,2009-02-03,10:45:58
39.898671,116.370683,0,113,39847.4486111111,2009-02-03,10:46:00
39.898698,116.370628,0,114,39847.4486226852,2009-02-03,10:46:01
39.89872,116.370514,0,115,39847.4486458333,2009-02-03,10:46:03
39.898727,116.370446,0,117,39847.4486574074,2009-02-03,10:46:04
39.898736,116.370381,0,118,39847.4486689815,2009-02-03,10:46:05
39.898747,116.370315,0,118,39847.4486805556,2009-02-03,10:46:06
39.898757,116.370248,0,119,39847.4486921296,2009-02-03,10:46:07
39.898766,116.370178,0,119,39847.4487037037,2009-02-03,10:46:08
39.898776,116.370108,0,119,39847.4487152778,2009-02-03,10:46:09
39.898783,116.370037,0,119,39847.4487268519,2009-02-03,10:46:10
39.898787,116.369965,0,119,39847.4487384259,2009-02-03,10:46:11
39.898794,116.369885,0,119,39847.44875,2009-02-03,10:46:12
39.898794,116.369804,0,118,39847.4487615741,2009-02-03,10:46:13
39.898796,116.369726,0,118,39847.4487731481,2009-02-03,10:46:14
39.898797,116.36965,0,117,39847.4487847222,2009-02-03,10:46:15
39.898808,116.369566,0,118,39847.4487962963,2009-02-03,10:46:16
39.898814,116.369482,0,118,39847.4488078704,2009-02-03,10:46:17
39.898815,116.369403,0,118,39847.4488194444,2009-02-03,10:46:18
39.898816,116.369316,0,118,39847.4488310185,2009-02-03,10:46:19
39.89882,116.369216,0,118,39847.4488425926,2009-02-03,10:46:20
39.898821,116.369125,0,119,39847.4488541667,2009-02-03,10:46:21
39.898816,116.369038,0,120,39847.4488657407,2009-02-03,10:46:22
39.898806,116.368951,0,122,39847.4488773148,2009-02-03,10:46:23
39.898801,116.36886,0,123,39847.4488888889,2009-02-03,10:46:24
39.898793,116.368782,0,124,39847.448900463,2009-02-03,10:46:25
39.89879,116.368708,0,125,39847.448912037,2009-02-03,10:46:26
39.898786,116.36864,0,126,39847.4489236111,2009-02-03,10:46:27
39.898787,116.36857,0,127,39847.4489351852,2009-02-03,10:46:28
39.898788,116.368502,0,128,39847.4489467593,2009-02-03,10:46:29
39.898787,116.368417,0,126,39847.4489583333,2009-02-03,10:46:30
39.898826,116.368334,0,123,39847.4489814815,2009-02-03,10:46:32
39.898866,116.368303,0,121,39847.4489930556,2009-02-03,10:46:33
39.898911,116.368283,0,123,39847.4490046296,2009-02-03,10:46:34
39.898964,116.368269,0,124,39847.4490162037,2009-02-03,10:46:35
39.899015,116.368252,0,125,39847.4490277778,2009-02-03,10:46:36
39.899077,116.36824,0,127,39847.4490393519,2009-02-03,10:46:37
39.89913,116.368236,0,129,39847.4490509259,2009-02-03,10:46:38
39.899204,116.368231,0,132,39847.4490625,2009-02-03,10:46:39
39.89927,116.368231,0,130,39847.4490740741,2009-02-03,10:46:40
39.899337,116.368234,0,134,39847.4490856482,2009-02-03,10:46:41
39.899395,116.368237,0,134,39847.4490972222,2009-02-03,10:46:42
39.899457,116.368245,0,135,39847.4491087963,2009-02-03,10:46:43
39.899521,116.368252,0,137,39847.4491203704,2009-02-03,10:46:44
39.899589,116.368257,0,140,39847.4491319444,2009-02-03,10:46:45
39.899654,116.36826,0,143,39847.4491435185,2009-02-03,10:46:46
39.899706,116.368255,0,135,39847.4491550926,2009-02-03,10:46:47
39.899788,116.368248,0,137,39847.4491666667,2009-02-03,10:46:48
39.899858,116.368244,0,135,39847.4491782407,2009-02-03,10:46:49
39.899932,116.368238,0,136,39847.4491898148,2009-02-03,10:46:50
39.899996,116.368235,0,132,39847.4492013889,2009-02-03,10:46:51
39.900071,116.368235,0,134,39847.449212963,2009-02-03,10:46:52
39.900146,116.368235,0,136,39847.449224537,2009-02-03,10:46:53
39.900229,116.368234,0,139,39847.4492361111,2009-02-03,10:46:54
39.900307,116.368231,0,140,39847.4492476852,2009-02-03,10:46:55
39.900386,116.368228,0,141,39847.4492592593,2009-02-03,10:46:56
39.900461,116.368226,0,142,39847.4492708333,2009-02-03,10:46:57
39.900536,116.368228,0,141,39847.4492824074,2009-02-03,10:46:58
39.900612,116.368229,0,141,39847.4492939815,2009-02-03,10:46:59
39.90068,116.36823,0,141,39847.4493055556,2009-02-03,10:47:00
39.90075,116.36823,0,142,39847.4493171296,2009-02-03,10:47:01
39.900822,116.368228,0,142,39847.4493287037,2009-02-03,10:47:02
39.900901,116.368222,0,141,39847.4493402778,2009-02-03,10:47:03
39.900978,116.368216,0,141,39847.4493518519,2009-02-03,10:47:04
39.901045,116.368207,0,141,39847.4493634259,2009-02-03,10:47:05
39.901114,116.368198,0,141,39847.449375,2009-02-03,10:47:06
39.901179,116.368193,0,142,39847.4493865741,2009-02-03,10:47:07
39.901243,116.368189,0,142,39847.4493981482,2009-02-03,10:47:08
39.901329,116.368192,0,141,39847.4494097222,2009-02-03,10:47:09
39.901408,116.368207,0,142,39847.4494212963,2009-02-03,10:47:10
39.90148,116.368207,0,141,39847.4494328704,2009-02-03,10:47:11
39.901558,116.368199,0,139,39847.4494444444,2009-02-03,10:47:12
39.90164,116.368202,0,139,39847.4494560185,2009-02-03,10:47:13
39.901745,116.368226,0,139,39847.4494675926,2009-02-03,10:47:14
39.901845,116.368244,0,139,39847.4494791667,2009-02-03,10:47:15
39.901948,116.368262,0,138,39847.4494907407,2009-02-03,10:47:16
39.902034,116.36826,0,138,39847.4495023148,2009-02-03,10:47:17
39.902122,116.368258,0,139,39847.4495138889,2009-02-03,10:47:18
39.902205,116.368253,0,140,39847.449525463,2009-02-03,10:47:19
39.902289,116.368241,0,141,39847.449537037,2009-02-03,10:47:20
39.90238,116.368244,0,143,39847.4495486111,2009-02-03,10:47:21
39.90246,116.368247,0,147,39847.4495601852,2009-02-03,10:47:22
39.902516,116.368218,0,147,39847.4495717593,2009-02-03,10:47:23
39.902582,116.3682,0,147,39847.4495833333,2009-02-03,10:47:24
39.902654,116.36819,0,150,39847.4495949074,2009-02-03,10:47:25
39.902718,116.368175,0,153,39847.4496064815,2009-02-03,10:47:26
39.902793,116.368168,0,157,39847.4496180556,2009-02-03,10:47:27
39.902857,116.368168,0,159,39847.4496296296,2009-02-03,10:47:28
39.902924,116.368167,0,162,39847.4496412037,2009-02-03,10:47:29
39.902988,116.368168,0,163,39847.4496527778,2009-02-03,10:47:30
39.903049,116.368166,0,165,39847.4496643519,2009-02-03,10:47:31
39.903103,116.368166,0,167,39847.4496759259,2009-02-03,10:47:32
39.903155,116.368168,0,169,39847.4496875,2009-02-03,10:47:33
39.903203,116.368171,0,171,39847.4496990741,2009-02-03,10:47:34
39.90325,116.368168,0,172,39847.4497106481,2009-02-03,10:47:35
39.903296,116.368163,0,174,39847.4497222222,2009-02-03,10:47:36
39.903388,116.368171,0,177,39847.4497453704,2009-02-03,10:47:38
39.903435,116.368163,0,176,39847.4497569444,2009-02-03,10:47:39
39.903462,116.368113,0,182,39847.4497685185,2009-02-03,10:47:40
39.903511,116.368109,0,183,39847.4497800926,2009-02-03,10:47:41
39.903562,116.368118,0,183,39847.4497916667,2009-02-03,10:47:42
39.903613,116.368133,0,184,39847.4498032407,2009-02-03,10:47:43
39.903668,116.368143,0,185,39847.4498148148,2009-02-03,10:47:44
39.903724,116.368151,0,187,39847.4498263889,2009-02-03,10:47:45
39.903728,116.368026,0,203,39847.449837963,2009-02-03,10:47:46
39.90379,116.368029,0,202,39847.449849537,2009-02-03,10:47:47
39.903855,116.368037,0,202,39847.4498611111,2009-02-03,10:47:48
39.903888,116.367984,0,216,39847.4498726852,2009-02-03,10:47:49
39.903919,116.367936,0,232,39847.4498842593,2009-02-03,10:47:50
39.903948,116.367891,0,246,39847.4498958333,2009-02-03,10:47:51
39.903979,116.367859,0,259,39847.4499074074,2009-02-03,10:47:52
39.90401,116.367837,0,271,39847.4499189815,2009-02-03,10:47:53
39.904044,116.36782,0,282,39847.4499305556,2009-02-03,10:47:54
39.904097,116.367854,0,288,39847.4499421296,2009-02-03,10:47:55
39.904151,116.367891,0,293,39847.4499537037,2009-02-03,10:47:56
39.904204,116.367927,0,298,39847.4499652778,2009-02-03,10:47:57
39.904256,116.36795,0,303,39847.4499768519,2009-02-03,10:47:58
39.904302,116.367942,0,310,39847.4499884259,2009-02-03,10:47:59
39.904347,116.367967,0,309,39847.45,2009-02-03,10:48:00
39.904387,116.367933,0,287,39847.4500115741,2009-02-03,10:48:01
39.904425,116.367859,0,300,39847.4500347222,2009-02-03,10:48:03
39.904437,116.367789,0,317,39847.4500578704,2009-02-03,10:48:05
39.904493,116.367847,0,345,39847.4500810185,2009-02-03,10:48:07
39.904498,116.367826,0,361,39847.4501041667,2009-02-03,10:48:09
39.904611,116.367978,0,384,39847.4501388889,2009-02-03,10:48:12
39.904651,116.368017,0,389,39847.450150463,2009-02-03,10:48:13
39.904738,116.368034,0,392,39847.4501736111,2009-02-03,10:48:15
39.904828,116.368067,0,401,39847.4501967593,2009-02-03,10:48:17
39.904931,116.368105,0,403,39847.4502199074,2009-02-03,10:48:19
39.904987,116.368121,0,405,39847.4502314815,2009-02-03,10:48:20
39.905039,116.368136,0,406,39847.4502430556,2009-02-03,10:48:21
39.905089,116.368148,0,405,39847.4502546296,2009-02-03,10:48:22
39.905146,116.368165,0,404,39847.4502662037,2009-02-03,10:48:23
39.905223,116.368164,0,391,39847.4502777778,2009-02-03,10:48:24
39.905298,116.368177,0,377,39847.4502893519,2009-02-03,10:48:25
39.905367,116.368184,0,368,39847.4503009259,2009-02-03,10:48:26
39.905427,116.36818,0,365,39847.4503125,2009-02-03,10:48:27
39.905493,116.368182,0,359,39847.4503240741,2009-02-03,10:48:28
39.905553,116.368186,0,358,39847.4503356481,2009-02-03,10:48:29
39.905612,116.368178,0,356,39847.4503472222,2009-02-03,10:48:30
39.905672,116.368167,0,354,39847.4503587963,2009-02-03,10:48:31
39.905731,116.36815,0,350,39847.4503703704,2009-02-03,10:48:32
39.905786,116.368133,0,344,39847.4503819444,2009-02-03,10:48:33
39.905843,116.368115,0,332,39847.4503935185,2009-02-03,10:48:34
39.905893,116.36811,0,322,39847.4504050926,2009-02-03,10:48:35
39.90595,116.368102,0,304,39847.4504166667,2009-02-03,10:48:36
39.906001,116.368092,0,284,39847.4504282407,2009-02-03,10:48:37
39.906055,116.368078,0,258,39847.4504398148,2009-02-03,10:48:38
39.906109,116.368076,0,244,39847.4504513889,2009-02-03,10:48:39
39.906158,116.368073,0,237,39847.450462963,2009-02-03,10:48:40
39.906209,116.368074,0,230,39847.450474537,2009-02-03,10:48:41
39.906263,116.368065,0,224,39847.4504861111,2009-02-03,10:48:42
39.906313,116.368068,0,217,39847.4504976852,2009-02-03,10:48:43
39.906365,116.368064,0,212,39847.4505092593,2009-02-03,10:48:44
39.906418,116.368062,0,209,39847.4505208333,2009-02-03,10:48:45
39.90647,116.368064,0,207,39847.4505324074,2009-02-03,10:48:46
39.906518,116.368058,0,203,39847.4505439815,2009-02-03,10:48:47
39.906568,116.368054,0,199,39847.4505555556,2009-02-03,10:48:48
39.906618,116.36805,0,192,39847.4505671296,2009-02-03,10:48:49
39.906667,116.368036,0,185,39847.4505787037,2009-02-03,10:48:50
39.906714,116.368023,0,174,39847.4505902778,2009-02-03,10:48:51
39.90676,116.368016,0,163,39847.4506018519,2009-02-03,10:48:52
39.906804,116.368015,0,153,39847.4506134259,2009-02-03,10:48:53
39.906852,116.368014,0,144,39847.450625,2009-02-03,10:48:54
39.906896,116.36802,0,139,39847.4506365741,2009-02-03,10:48:55
39.906983,116.368028,0,130,39847.4506597222,2009-02-03,10:48:57
39.907032,116.368029,0,127,39847.4506712963,2009-02-03,10:48:58
39.907086,116.368027,0,126,39847.4506828704,2009-02-03,10:48:59
39.907142,116.368022,0,124,39847.4506944444,2009-02-03,10:49:00
39.907203,116.36802,0,125,39847.4507060185,2009-02-03,10:49:01
39.907258,116.368018,0,124,39847.4507175926,2009-02-03,10:49:02
39.907307,116.368015,0,123,39847.4507291667,2009-02-03,10:49:03
39.907355,116.368019,0,122,39847.4507407407,2009-02-03,10:49:04
39.907435,116.368015,0,116,39847.4507638889,2009-02-03,10:49:06
39.907513,116.367992,0,113,39847.450787037,2009-02-03,10:49:08
39.907572,116.368001,0,113,39847.4508217593,2009-02-03,10:49:11
39.907586,116.368097,0,124,39847.4508564815,2009-02-03,10:49:14
39.907583,116.368199,0,124,39847.4508796296,2009-02-03,10:49:16
39.907571,116.368261,0,124,39847.4508912037,2009-02-03,10:49:17
39.907547,116.368392,0,127,39847.4509143519,2009-02-03,10:49:19
39.907551,116.368464,0,128,39847.4509259259,2009-02-03,10:49:20
39.907545,116.368579,0,128,39847.4509490741,2009-02-03,10:49:22
39.907542,116.368638,0,128,39847.4509606481,2009-02-03,10:49:23
39.907548,116.368698,0,128,39847.4509722222,2009-02-03,10:49:24
39.907551,116.368772,0,129,39847.4509837963,2009-02-03,10:49:25
39.907553,116.368861,0,132,39847.4509953704,2009-02-03,10:49:26
39.907558,116.368935,0,133,39847.4510069444,2009-02-03,10:49:27
39.907556,116.368994,0,135,39847.4510185185,2009-02-03,10:49:28
39.907558,116.369062,0,136,39847.4510300926,2009-02-03,10:49:29
39.90756,116.369177,0,137,39847.4510532407,2009-02-03,10:49:31
39.907567,116.369271,0,140,39847.4510763889,2009-02-03,10:49:33
39.907583,116.369355,0,143,39847.451099537,2009-02-03,10:49:35
39.907594,116.369418,0,144,39847.4511111111,2009-02-03,10:49:36
39.907602,116.369484,0,147,39847.4511342593,2009-02-03,10:49:38
39.907611,116.369555,0,151,39847.4511574074,2009-02-03,10:49:40
39.907605,116.369606,0,162,39847.4512152778,2009-02-03,10:49:45
39.907608,116.369625,0,170,39847.4512731481,2009-02-03,10:49:50
39.907605,116.369639,0,175,39847.4513310185,2009-02-03,10:49:55
39.907589,116.369654,0,180,39847.4513888889,2009-02-03,10:50:00
39.907589,116.369654,0,180,39847.4514236111,2009-02-03,10:50:03
39.907592,116.369649,0,183,39847.4514467593,2009-02-03,10:50:05
39.907611,116.369634,0,184,39847.4515046296,2009-02-03,10:50:10
39.907584,116.369706,0,183,39847.4515625,2009-02-03,10:50:15
39.907526,116.369789,0,179,39847.4515856481,2009-02-03,10:50:17
39.907479,116.36984,0,174,39847.4516087963,2009-02-03,10:50:19
39.907413,116.369859,0,174,39847.4516319444,2009-02-03,10:50:21
39.907338,116.36985,0,174,39847.4516550926,2009-02-03,10:50:23
39.907262,116.36986,0,172,39847.4516782407,2009-02-03,10:50:25
39.907178,116.36986,0,172,39847.4517013889,2009-02-03,10:50:27
39.907099,116.369855,0,172,39847.451724537,2009-02-03,10:50:29
39.907013,116.369864,0,172,39847.4517476852,2009-02-03,10:50:31
39.906924,116.369859,0,173,39847.4517708333,2009-02-03,10:50:33
39.906878,116.369856,0,173,39847.4517824074,2009-02-03,10:50:34
39.906832,116.369851,0,173,39847.4517939815,2009-02-03,10:50:35
39.906786,116.369846,0,174,39847.4518055556,2009-02-03,10:50:36
39.906739,116.369841,0,174,39847.4518171296,2009-02-03,10:50:37
39.906693,116.369833,0,174,39847.4518287037,2009-02-03,10:50:38
39.906647,116.369827,0,175,39847.4518402778,2009-02-03,10:50:39
39.906601,116.369829,0,175,39847.4518518519,2009-02-03,10:50:40
39.906518,116.369826,0,177,39847.451875,2009-02-03,10:50:42
39.906429,116.369841,0,178,39847.4518981481,2009-02-03,10:50:44
39.906336,116.369858,0,179,39847.4519212963,2009-02-03,10:50:46
39.906266,116.369873,0,179,39847.4519444444,2009-02-03,10:50:48
39.906203,116.369907,0,179,39847.4519675926,2009-02-03,10:50:50
39.906183,116.369973,0,178,39847.4519907407,2009-02-03,10:50:52
39.906114,116.369972,0,178,39847.452025463,2009-02-03,10:50:55
39.906051,116.369924,0,179,39847.4520601852,2009-02-03,10:50:58
39.90601,116.369861,0,178,39847.4520833333,2009-02-03,10:51:00
39.905983,116.36979,0,177,39847.4521064815,2009-02-03,10:51:02
39.905977,116.369723,0,177,39847.4521180556,2009-02-03,10:51:03
39.90598,116.369663,0,177,39847.4521296296,2009-02-03,10:51:04
39.906002,116.369586,0,172,39847.4521412037,2009-02-03,10:51:05
39.906013,116.369512,0,169,39847.4521527778,2009-02-03,10:51:06
39.906017,116.369438,0,169,39847.4521643519,2009-02-03,10:51:07
39.906017,116.369366,0,169,39847.4521759259,2009-02-03,10:51:08
39.906023,116.369303,0,169,39847.4521875,2009-02-03,10:51:09
39.906022,116.369226,0,169,39847.4521990741,2009-02-03,10:51:10
39.906019,116.369159,0,168,39847.4522106481,2009-02-03,10:51:11
39.906013,116.369085,0,168,39847.4522222222,2009-02-03,10:51:12
39.906013,116.369,0,168,39847.4522337963,2009-02-03,10:51:13
39.906018,116.368913,0,167,39847.4522453704,2009-02-03,10:51:14
39.906015,116.36883,0,167,39847.4522569444,2009-02-03,10:51:15
39.906017,116.36874,0,167,39847.4522685185,2009-02-03,10:51:16
39.906019,116.36865,0,167,39847.4522800926,2009-02-03,10:51:17
39.906021,116.368558,0,167,39847.4522916667,2009-02-03,10:51:18
39.906019,116.368465,0,166,39847.4523032407,2009-02-03,10:51:19
39.906024,116.368373,0,166,39847.4523148148,2009-02-03,10:51:20
39.906026,116.368284,0,165,39847.4523263889,2009-02-03,10:51:21
39.906027,116.368197,0,165,39847.452337963,2009-02-03,10:51:22
39.906024,116.368121,0,165,39847.452349537,2009-02-03,10:51:23
39.906013,116.368042,0,163,39847.4523611111,2009-02-03,10:51:24
39.906004,116.367966,0,162,39847.4523726852,2009-02-03,10:51:25
39.905998,116.367893,0,162,39847.4523842593,2009-02-03,10:51:26
39.905997,116.367823,0,162,39847.4523958333,2009-02-03,10:51:27
39.906013,116.367721,0,157,39847.4524074074,2009-02-03,10:51:28
39.906021,116.367639,0,154,39847.4524189815,2009-02-03,10:51:29
39.906027,116.367564,0,152,39847.4524305556,2009-02-03,10:51:30
39.906019,116.367493,0,150,39847.4524421296,2009-02-03,10:51:31
39.906017,116.367431,0,149,39847.4524537037,2009-02-03,10:51:32
39.90601,116.367362,0,150,39847.4524652778,2009-02-03,10:51:33
39.906008,116.367295,0,149,39847.4524768519,2009-02-03,10:51:34
39.90602,116.367215,0,146,39847.4524884259,2009-02-03,10:51:35
39.906019,116.36714,0,144,39847.4525,2009-02-03,10:51:36
39.906016,116.367067,0,145,39847.4525115741,2009-02-03,10:51:37
39.906018,116.36699,0,144,39847.4525231481,2009-02-03,10:51:38
39.906019,116.366916,0,143,39847.4525347222,2009-02-03,10:51:39
39.906024,116.366841,0,146,39847.4525462963,2009-02-03,10:51:40
39.906022,116.36677,0,144,39847.4525578704,2009-02-03,10:51:41
39.906024,116.366696,0,149,39847.4525694444,2009-02-03,10:51:42
39.906029,116.366623,0,152,39847.4525810185,2009-02-03,10:51:43
39.906028,116.366554,0,151,39847.4525925926,2009-02-03,10:51:44
39.906046,116.366491,0,155,39847.4526041667,2009-02-03,10:51:45
39.90605,116.36641,0,154,39847.4526157407,2009-02-03,10:51:46
39.906057,116.366321,0,151,39847.4526273148,2009-02-03,10:51:47
39.906061,116.366239,0,149,39847.4526388889,2009-02-03,10:51:48
39.906063,116.366157,0,146,39847.452650463,2009-02-03,10:51:49
39.906078,116.366073,0,145,39847.452662037,2009-02-03,10:51:50
39.906089,116.365992,0,147,39847.4526736111,2009-02-03,10:51:51
39.906101,116.365914,0,151,39847.4526851852,2009-02-03,10:51:52
39.906119,116.365827,0,154,39847.4526967593,2009-02-03,10:51:53
39.906153,116.36574,0,162,39847.4527083333,2009-02-03,10:51:54
39.906126,116.365648,0,154,39847.4527199074,2009-02-03,10:51:55
39.906106,116.365557,0,150,39847.4527314815,2009-02-03,10:51:56
39.9061,116.365467,0,145,39847.4527430556,2009-02-03,10:51:57
39.906097,116.365371,0,139,39847.4527546296,2009-02-03,10:51:58
39.9061,116.365277,0,134,39847.4527662037,2009-02-03,10:51:59
39.906099,116.36519,0,134,39847.4527777778,2009-02-03,10:52:00
39.906103,116.365099,0,138,39847.4527893519,2009-02-03,10:52:01
39.906106,116.365013,0,139,39847.4528009259,2009-02-03,10:52:02
39.906114,116.364914,0,138,39847.4528125,2009-02-03,10:52:03
39.906115,116.364825,0,139,39847.4528240741,2009-02-03,10:52:04
39.906122,116.364734,0,140,39847.4528356481,2009-02-03,10:52:05
39.906132,116.364642,0,141,39847.4528472222,2009-02-03,10:52:06
39.906135,116.364549,0,144,39847.4528587963,2009-02-03,10:52:07
39.906142,116.364454,0,146,39847.4528703704,2009-02-03,10:52:08
39.90614,116.364359,0,147,39847.4528819444,2009-02-03,10:52:09
39.906144,116.364259,0,145,39847.4528935185,2009-02-03,10:52:10
39.906144,116.364163,0,147,39847.4529050926,2009-02-03,10:52:11
39.906141,116.364067,0,147,39847.4529166667,2009-02-03,10:52:12
39.906138,116.363967,0,152,39847.4529282407,2009-02-03,10:52:13
39.906131,116.363866,0,152,39847.4529398148,2009-02-03,10:52:14
39.906124,116.363764,0,158,39847.4529513889,2009-02-03,10:52:15
39.906116,116.363672,0,156,39847.452962963,2009-02-03,10:52:16
39.906106,116.363575,0,158,39847.452974537,2009-02-03,10:52:17
39.906098,116.363483,0,161,39847.4529861111,2009-02-03,10:52:18
39.906089,116.36339,0,165,39847.4529976852,2009-02-03,10:52:19
39.906099,116.363304,0,170,39847.4530092593,2009-02-03,10:52:20
39.9061,116.363211,0,168,39847.4530208333,2009-02-03,10:52:21
39.906103,116.363122,0,167,39847.4530324074,2009-02-03,10:52:22
39.906106,116.363031,0,165,39847.4530439815,2009-02-03,10:52:23
39.906108,116.362935,0,160,39847.4530555556,2009-02-03,10:52:24
39.906117,116.362843,0,159,39847.4530671296,2009-02-03,10:52:25
39.90612,116.36276,0,159,39847.4530787037,2009-02-03,10:52:26
39.906127,116.36267,0,158,39847.4530902778,2009-02-03,10:52:27
39.906127,116.36259,0,155,39847.4531018519,2009-02-03,10:52:28
39.906129,116.362503,0,153,39847.4531134259,2009-02-03,10:52:29
39.906124,116.362407,0,150,39847.453125,2009-02-03,10:52:30
39.90612,116.36231,0,145,39847.4531365741,2009-02-03,10:52:31
39.906114,116.362217,0,144,39847.4531481481,2009-02-03,10:52:32
39.906113,116.362125,0,141,39847.4531597222,2009-02-03,10:52:33
39.906113,116.362031,0,143,39847.4531712963,2009-02-03,10:52:34
39.906116,116.361935,0,142,39847.4531828704,2009-02-03,10:52:35
39.906121,116.361843,0,140,39847.4531944444,2009-02-03,10:52:36
39.90612,116.361757,0,136,39847.4532060185,2009-02-03,10:52:37
39.906113,116.361673,0,130,39847.4532175926,2009-02-03,10:52:38
39.906113,116.361587,0,123,39847.4532291667,2009-02-03,10:52:39
39.906113,116.361508,0,116,39847.4532407407,2009-02-03,10:52:40
39.906113,116.36143,0,114,39847.4532523148,2009-02-03,10:52:41
39.906113,116.361347,0,111,39847.4532638889,2009-02-03,10:52:42
39.906117,116.361263,0,107,39847.453275463,2009-02-03,10:52:43
39.906127,116.361177,0,108,39847.453287037,2009-02-03,10:52:44
39.906192,116.361089,0,123,39847.4532986111,2009-02-03,10:52:45
39.906211,116.361006,0,125,39847.4533101852,2009-02-03,10:52:46
39.906215,116.360925,0,124,39847.4533217593,2009-02-03,10:52:47
39.906235,116.360835,0,122,39847.4533333333,2009-02-03,10:52:48
39.906239,116.360753,0,121,39847.4533449074,2009-02-03,10:52:49
39.90624,116.360663,0,119,39847.4533564815,2009-02-03,10:52:50
39.906241,116.360573,0,117,39847.4533680556,2009-02-03,10:52:51
39.906246,116.36048,0,114,39847.4533796296,2009-02-03,10:52:52
39.906253,116.360391,0,112,39847.4533912037,2009-02-03,10:52:53
39.906257,116.360306,0,111,39847.4534027778,2009-02-03,10:52:54
39.906258,116.360211,0,108,39847.4534143518,2009-02-03,10:52:55
39.906244,116.360088,0,115,39847.4534259259,2009-02-03,10:52:56
39.906236,116.359979,0,117,39847.4534375,2009-02-03,10:52:57
39.906222,116.359878,0,121,39847.4534490741,2009-02-03,10:52:58
39.906221,116.359775,0,120,39847.4534606481,2009-02-03,10:52:59
39.906221,116.359673,0,123,39847.4534722222,2009-02-03,10:53:00
39.906215,116.359572,0,126,39847.4534837963,2009-02-03,10:53:01
39.906208,116.359487,0,125,39847.4534953704,2009-02-03,10:53:02
39.906202,116.359402,0,123,39847.4535069444,2009-02-03,10:53:03
39.906203,116.359311,0,126,39847.4535185185,2009-02-03,10:53:04
39.906245,116.35923,0,132,39847.4535300926,2009-02-03,10:53:05
39.906256,116.359148,0,138,39847.4535416667,2009-02-03,10:53:06
39.906257,116.359062,0,136,39847.4535532407,2009-02-03,10:53:07
39.906256,116.358983,0,135,39847.4535648148,2009-02-03,10:53:08
39.906257,116.358908,0,133,39847.4535763889,2009-02-03,10:53:09
39.906262,116.358831,0,136,39847.453587963,2009-02-03,10:53:10
39.906264,116.358757,0,132,39847.453599537,2009-02-03,10:53:11
39.906269,116.358685,0,130,39847.4536111111,2009-02-03,10:53:12
39.906285,116.358624,0,130,39847.4536226852,2009-02-03,10:53:13
39.906307,116.358522,0,138,39847.4536458333,2009-02-03,10:53:15
39.906306,116.358457,0,136,39847.4536574074,2009-02-03,10:53:16
39.906315,116.358399,0,141,39847.4536689815,2009-02-03,10:53:17
39.906337,116.358307,0,149,39847.4536921296,2009-02-03,10:53:19
39.906367,116.358224,0,155,39847.4537152778,2009-02-03,10:53:21
39.906395,116.358168,0,155,39847.4537384259,2009-02-03,10:53:23
39.906369,116.35812,0,160,39847.4537847222,2009-02-03,10:53:27
39.90636,116.358117,0,161,39847.4538425926,2009-02-03,10:53:32
39.90636,116.358117,0,161,39847.4538773148,2009-02-03,10:53:35
39.906367,116.358122,0,160,39847.453900463,2009-02-03,10:53:37
39.906435,116.358048,0,161,39847.4539467593,2009-02-03,10:53:41
39.906473,116.358009,0,163,39847.4539583333,2009-02-03,10:53:42
39.906527,116.35794,0,169,39847.4539814815,2009-02-03,10:53:44
39.906564,116.357861,0,172,39847.4540046296,2009-02-03,10:53:46
39.906564,116.357751,0,170,39847.4540277778,2009-02-03,10:53:48
39.906561,116.357673,0,169,39847.4540393518,2009-02-03,10:53:49
39.906553,116.357598,0,168,39847.4540509259,2009-02-03,10:53:50
39.906544,116.357538,0,168,39847.4540625,2009-02-03,10:53:51
39.90654,116.357474,0,168,39847.4540740741,2009-02-03,10:53:52
39.906531,116.3574,0,166,39847.4540856481,2009-02-03,10:53:53
39.906518,116.357338,0,165,39847.4540972222,2009-02-03,10:53:54
39.906504,116.357264,0,164,39847.4541087963,2009-02-03,10:53:55
39.906481,116.357179,0,162,39847.4541203704,2009-02-03,10:53:56
39.906453,116.357103,0,162,39847.4541319444,2009-02-03,10:53:57
39.906414,116.357025,0,161,39847.4541435185,2009-02-03,10:53:58
39.906386,116.356939,0,163,39847.4541550926,2009-02-03,10:53:59
39.906372,116.356867,0,160,39847.4541666667,2009-02-03,10:54:00
39.906363,116.356795,0,158,39847.4541782407,2009-02-03,10:54:01
39.90636,116.356724,0,154,39847.4541898148,2009-02-03,10:54:02
39.906354,116.356658,0,150,39847.4542013889,2009-02-03,10:54:03
39.906349,116.356597,0,151,39847.454212963,2009-02-03,10:54:04
39.90635,116.356533,0,148,39847.454224537,2009-02-03,10:54:05
39.906353,116.356471,0,144,39847.4542361111,2009-02-03,10:54:06
39.906338,116.356411,0,142,39847.4542476852,2009-02-03,10:54:07
39.906333,116.35635,0,142,39847.4542592593,2009-02-03,10:54:08
39.90634,116.356279,0,136,39847.4542708333,2009-02-03,10:54:09
39.906347,116.356208,0,135,39847.4542824074,2009-02-03,10:54:10
39.906353,116.356134,0,134,39847.4542939815,2009-02-03,10:54:11
39.906392,116.356054,0,139,39847.4543055556,2009-02-03,10:54:12
39.906432,116.355985,0,137,39847.4543171296,2009-02-03,10:54:13
39.906434,116.355908,0,132,39847.4543287037,2009-02-03,10:54:14
39.906442,116.355812,0,140,39847.4543402778,2009-02-03,10:54:15
39.906475,116.355738,0,143,39847.4543518518,2009-02-03,10:54:16
39.906474,116.355655,0,148,39847.4543634259,2009-02-03,10:54:17
39.906476,116.355571,0,150,39847.454375,2009-02-03,10:54:18
39.906488,116.355482,0,151,39847.4543865741,2009-02-03,10:54:19
39.906491,116.355409,0,156,39847.4543981481,2009-02-03,10:54:20
39.906492,116.355314,0,163,39847.4544097222,2009-02-03,10:54:21
39.906504,116.355237,0,168,39847.4544212963,2009-02-03,10:54:22
39.906523,116.355162,0,171,39847.4544328704,2009-02-03,10:54:23
39.906532,116.355088,0,178,39847.4544444444,2009-02-03,10:54:24
39.90654,116.35501,0,184,39847.4544560185,2009-02-03,10:54:25
39.906549,116.354921,0,187,39847.4544675926,2009-02-03,10:54:26
39.906546,116.354829,0,191,39847.4544791667,2009-02-03,10:54:27
39.90652,116.354729,0,194,39847.4544907407,2009-02-03,10:54:28
39.906505,116.354645,0,197,39847.4545023148,2009-02-03,10:54:29
39.906471,116.354545,0,195,39847.4545138889,2009-02-03,10:54:30
39.906454,116.354467,0,193,39847.454525463,2009-02-03,10:54:31
39.90645,116.354385,0,193,39847.454537037,2009-02-03,10:54:32
39.906446,116.354302,0,190,39847.4545486111,2009-02-03,10:54:33
39.906439,116.354223,0,192,39847.4545601852,2009-02-03,10:54:34
39.906428,116.354132,0,194,39847.4545717593,2009-02-03,10:54:35
39.906425,116.354045,0,195,39847.4545833333,2009-02-03,10:54:36
39.906415,116.353935,0,202,39847.4545949074,2009-02-03,10:54:37
39.90641,116.353833,0,206,39847.4546064815,2009-02-03,10:54:38
39.906402,116.353726,0,207,39847.4546180556,2009-02-03,10:54:39
39.906401,116.353639,0,206,39847.4546296296,2009-02-03,10:54:40
39.906394,116.353528,0,210,39847.4546412037,2009-02-03,10:54:41
39.906398,116.353416,0,206,39847.4546527778,2009-02-03,10:54:42
39.906397,116.353314,0,208,39847.4546643518,2009-02-03,10:54:43
39.9064,116.353208,0,208,39847.4546759259,2009-02-03,10:54:44
39.906392,116.353102,0,216,39847.4546875,2009-02-03,10:54:45
39.906394,116.353006,0,221,39847.4546990741,2009-02-03,10:54:46
39.906388,116.352913,0,222,39847.4547106481,2009-02-03,10:54:47
39.906382,116.352821,0,224,39847.4547222222,2009-02-03,10:54:48
39.906374,116.352731,0,229,39847.4547337963,2009-02-03,10:54:49
39.906454,116.352649,0,247,39847.4547453704,2009-02-03,10:54:50
39.906455,116.352574,0,246,39847.4547569444,2009-02-03,10:54:51
39.906452,116.352504,0,244,39847.4547685185,2009-02-03,10:54:52
39.906449,116.352438,0,245,39847.4547800926,2009-02-03,10:54:53
39.90644,116.352376,0,247,39847.4547916667,2009-02-03,10:54:54
39.90643,116.352267,0,251,39847.4548148148,2009-02-03,10:54:56
39.906437,116.352172,0,245,39847.454837963,2009-02-03,10:54:58
39.90642,116.352113,0,244,39847.4548611111,2009-02-03,10:55:00
39.90647,116.352082,0,245,39847.4548842593,2009-02-03,10:55:02
39.906504,116.352076,0,242,39847.4549421296,2009-02-03,10:55:07
39.906504,116.352075,0,241,39847.455,2009-02-03,10:55:12
39.906504,116.352075,0,241,39847.4550347222,2009-02-03,10:55:15
39.906507,116.35207,0,241,39847.4550578704,2009-02-03,10:55:17
39.906521,116.352068,0,241,39847.4551157407,2009-02-03,10:55:22
39.906503,116.352,0,236,39847.455150463,2009-02-03,10:55:25
39.906518,116.351932,0,236,39847.4551736111,2009-02-03,10:55:27
39.906544,116.351847,0,237,39847.4551967593,2009-02-03,10:55:29
39.906534,116.351741,0,238,39847.4552199074,2009-02-03,10:55:31
39.906522,116.351625,0,242,39847.4552430556,2009-02-03,10:55:33
39.906513,116.351559,0,245,39847.4552546296,2009-02-03,10:55:34
39.906512,116.351491,0,246,39847.4552662037,2009-02-03,10:55:35
39.906505,116.351423,0,245,39847.4552777778,2009-02-03,10:55:36
39.906474,116.351341,0,245,39847.4552893518,2009-02-03,10:55:37
39.906459,116.351255,0,247,39847.4553009259,2009-02-03,10:55:38
39.90644,116.35117,0,249,39847.4553125,2009-02-03,10:55:39
39.90642,116.351087,0,251,39847.4553240741,2009-02-03,10:55:40
39.906417,116.351002,0,250,39847.4553356481,2009-02-03,10:55:41
39.906406,116.350901,0,248,39847.4553472222,2009-02-03,10:55:42
39.906388,116.350815,0,249,39847.4553587963,2009-02-03,10:55:43
39.906377,116.350726,0,248,39847.4553703704,2009-02-03,10:55:44
39.906361,116.350623,0,241,39847.4553819444,2009-02-03,10:55:45
39.906364,116.350521,0,236,39847.4553935185,2009-02-03,10:55:46
39.906362,116.350423,0,231,39847.4554050926,2009-02-03,10:55:47
39.906362,116.350327,0,230,39847.4554166667,2009-02-03,10:55:48
39.906355,116.350237,0,228,39847.4554282407,2009-02-03,10:55:49
39.906336,116.350144,0,225,39847.4554398148,2009-02-03,10:55:50
39.906312,116.350052,0,224,39847.4554513889,2009-02-03,10:55:51
39.906284,116.349965,0,221,39847.455462963,2009-02-03,10:55:52
39.906263,116.349877,0,218,39847.455474537,2009-02-03,10:55:53
39.906249,116.349793,0,215,39847.4554861111,2009-02-03,10:55:54
39.906244,116.349713,0,212,39847.4554976852,2009-02-03,10:55:55
39.906241,116.349627,0,205,39847.4555092593,2009-02-03,10:55:56
39.906234,116.349549,0,197,39847.4555208333,2009-02-03,10:55:57
39.906227,116.349467,0,192,39847.4555324074,2009-02-03,10:55:58
39.906208,116.349385,0,183,39847.4555439815,2009-02-03,10:55:59
39.906196,116.349305,0,181,39847.4555555556,2009-02-03,10:56:00
39.906183,116.349228,0,173,39847.4555671296,2009-02-03,10:56:01
39.906176,116.349155,0,168,39847.4555787037,2009-02-03,10:56:02
39.906176,116.349077,0,163,39847.4555902778,2009-02-03,10:56:03
39.906175,116.348991,0,155,39847.4556018518,2009-02-03,10:56:04
39.90617,116.3489,0,154,39847.4556134259,2009-02-03,10:56:05
39.906168,116.348796,0,144,39847.455625,2009-02-03,10:56:06
39.906164,116.348699,0,143,39847.4556365741,2009-02-03,10:56:07
39.906157,116.3486,0,140,39847.4556481481,2009-02-03,10:56:08
39.906152,116.348497,0,138,39847.4556597222,2009-02-03,10:56:09
39.906151,116.348394,0,132,39847.4556712963,2009-02-03,10:56:10
39.906148,116.348293,0,127,39847.4556828704,2009-02-03,10:56:11
39.906146,116.348198,0,125,39847.4556944444,2009-02-03,10:56:12
39.906142,116.348104,0,122,39847.4557060185,2009-02-03,10:56:13
39.90614,116.348005,0,121,39847.4557175926,2009-02-03,10:56:14
39.906134,116.347908,0,120,39847.4557291667,2009-02-03,10:56:15
39.906135,116.347803,0,119,39847.4557407407,2009-02-03,10:56:16
39.906142,116.347694,0,116,39847.4557523148,2009-02-03,10:56:17
39.906145,116.347594,0,122,39847.4557638889,2009-02-03,10:56:18
39.906138,116.347485,0,121,39847.455775463,2009-02-03,10:56:19
39.906138,116.347386,0,115,39847.455787037,2009-02-03,10:56:20
39.906152,116.347303,0,116,39847.4557986111,2009-02-03,10:56:21
39.906158,116.347214,0,128,39847.4558101852,2009-02-03,10:56:22
39.906154,116.347126,0,126,39847.4558217593,2009-02-03,10:56:23
39.906148,116.347042,0,123,39847.4558333333,2009-02-03,10:56:24
39.90615,116.346964,0,121,39847.4558449074,2009-02-03,10:56:25
39.906152,116.346881,0,117,39847.4558564815,2009-02-03,10:56:26
39.906148,116.346767,0,118,39847.4558796296,2009-02-03,10:56:28
39.906187,116.346709,0,125,39847.4558912037,2009-02-03,10:56:29
39.906196,116.346607,0,116,39847.4559143518,2009-02-03,10:56:31
39.906227,116.346535,0,114,39847.4559375,2009-02-03,10:56:33
39.906283,116.346483,0,111,39847.4559606481,2009-02-03,10:56:35
39.906345,116.346472,0,111,39847.4559837963,2009-02-03,10:56:37
39.90642,116.346496,0,107,39847.4560069444,2009-02-03,10:56:39
39.906493,116.346518,0,101,39847.4560300926,2009-02-03,10:56:41
39.906568,116.346529,0,96,39847.4560532407,2009-02-03,10:56:43
39.906645,116.346531,0,87,39847.4560763889,2009-02-03,10:56:45
39.906725,116.346535,0,78,39847.456099537,2009-02-03,10:56:47
39.906794,116.346547,0,71,39847.4561226852,2009-02-03,10:56:49
39.906838,116.346542,0,62,39847.4561342593,2009-02-03,10:56:50
39.90692,116.346555,0,52,39847.4561574074,2009-02-03,10:56:52
39.906978,116.346608,0,51,39847.4561805556,2009-02-03,10:56:54
39.907024,116.346625,0,51,39847.4561921296,2009-02-03,10:56:55
39.907071,116.346638,0,50,39847.4562037037,2009-02-03,10:56:56
39.907166,116.34667,0,48,39847.4562268518,2009-02-03,10:56:58
39.907217,116.346679,0,49,39847.4562384259,2009-02-03,10:56:59
39.907275,116.346631,0,65,39847.4562615741,2009-02-03,10:57:01
39.907319,116.346658,0,68,39847.4562847222,2009-02-03,10:57:03
39.907371,116.346693,0,65,39847.4563078704,2009-02-03,10:57:05
39.90738,116.346702,0,65,39847.4563657407,2009-02-03,10:57:10
39.90738,116.346702,0,65,39847.456400463,2009-02-03,10:57:13
39.907385,116.346695,0,63,39847.4564236111,2009-02-03,10:57:15
39.907405,116.346701,0,63,39847.4564814815,2009-02-03,10:57:20
39.907455,116.346691,0,76,39847.4565162037,2009-02-03,10:57:23
39.907494,116.346648,0,82,39847.4565393519,2009-02-03,10:57:25
39.907533,116.346611,0,85,39847.4565509259,2009-02-03,10:57:26
39.907571,116.346585,0,91,39847.4565740741,2009-02-03,10:57:28
39.907631,116.346547,0,92,39847.4565972222,2009-02-03,10:57:30
39.907701,116.346507,0,93,39847.4566087963,2009-02-03,10:57:31
39.907754,116.346497,0,93,39847.4566203704,2009-02-03,10:57:32
39.907801,116.346496,0,92,39847.4566319444,2009-02-03,10:57:33
39.907866,116.346512,0,94,39847.4566435185,2009-02-03,10:57:34
39.907913,116.34651,0,93,39847.4566550926,2009-02-03,10:57:35
39.907959,116.34652,0,95,39847.4566782407,2009-02-03,10:57:37
39.907995,116.346557,0,92,39847.4566898148,2009-02-03,10:57:38
39.90805,116.346613,0,83,39847.4567013889,2009-02-03,10:57:39
39.908135,116.346652,0,82,39847.456724537,2009-02-03,10:57:41
39.908187,116.346667,0,80,39847.4567361111,2009-02-03,10:57:42
39.908249,116.346683,0,79,39847.4567476852,2009-02-03,10:57:43
39.908306,116.346691,0,76,39847.4567592593,2009-02-03,10:57:44
39.908368,116.346697,0,73,39847.4567708333,2009-02-03,10:57:45
39.908438,116.346718,0,73,39847.4567824074,2009-02-03,10:57:46
39.908506,116.346747,0,66,39847.4567939815,2009-02-03,10:57:47
39.908569,116.346765,0,59,39847.4568055556,2009-02-03,10:57:48
39.908634,116.346783,0,54,39847.4568171296,2009-02-03,10:57:49
39.908698,116.346799,0,49,39847.4568287037,2009-02-03,10:57:50
39.908754,116.346806,0,47,39847.4568402778,2009-02-03,10:57:51
39.908819,116.346834,0,44,39847.4568518519,2009-02-03,10:57:52
39.908868,116.346854,0,40,39847.4568634259,2009-02-03,10:57:53
39.908921,116.346873,0,52,39847.456875,2009-02-03,10:57:54
39.908972,116.346888,0,50,39847.4568865741,2009-02-03,10:57:55
39.909071,116.346838,0,50,39847.4568981482,2009-02-03,10:57:56
39.909143,116.346817,0,49,39847.4569097222,2009-02-03,10:57:57
39.909209,116.34681,0,50,39847.4569212963,2009-02-03,10:57:58
39.90928,116.346795,0,52,39847.4569328704,2009-02-03,10:57:59
39.909353,116.346794,0,56,39847.4569444444,2009-02-03,10:58:00
39.909423,116.346796,0,61,39847.4569560185,2009-02-03,10:58:01
39.909502,116.346815,0,64,39847.4569675926,2009-02-03,10:58:02
39.909567,116.346817,0,64,39847.4569791667,2009-02-03,10:58:03
39.909632,116.346829,0,66,39847.4569907407,2009-02-03,10:58:04
39.909689,116.346834,0,66,39847.4570023148,2009-02-03,10:58:05
39.909754,116.346846,0,68,39847.4570138889,2009-02-03,10:58:06
39.909818,116.346852,0,69,39847.457025463,2009-02-03,10:58:07
39.909884,116.34686,0,69,39847.457037037,2009-02-03,10:58:08
39.90996,116.346876,0,70,39847.4570486111,2009-02-03,10:58:09
39.910026,116.346883,0,71,39847.4570601852,2009-02-03,10:58:10
39.910098,116.346892,0,71,39847.4570717593,2009-02-03,10:58:11
39.910169,116.346895,0,72,39847.4570833333,2009-02-03,10:58:12
39.910242,116.346903,0,70,39847.4570949074,2009-02-03,10:58:13
39.910317,116.346896,0,71,39847.4571064815,2009-02-03,10:58:14
39.910384,116.346894,0,70,39847.4571180556,2009-02-03,10:58:15
39.910459,116.346903,0,67,39847.4571296296,2009-02-03,10:58:16
39.910527,116.346899,0,69,39847.4571412037,2009-02-03,10:58:17
39.910594,116.346898,0,69,39847.4571527778,2009-02-03,10:58:18
39.910669,116.346899,0,71,39847.4571643519,2009-02-03,10:58:19
39.910749,116.346905,0,79,39847.4571759259,2009-02-03,10:58:20
39.910833,116.346902,0,82,39847.4571875,2009-02-03,10:58:21
39.910917,116.346903,0,82,39847.4571990741,2009-02-03,10:58:22
39.911004,116.346907,0,81,39847.4572106482,2009-02-03,10:58:23
39.911086,116.346903,0,77,39847.4572222222,2009-02-03,10:58:24
39.911158,116.346903,0,81,39847.4572337963,2009-02-03,10:58:25
39.911232,116.346897,0,84,39847.4572453704,2009-02-03,10:58:26
39.9113,116.346896,0,91,39847.4572569444,2009-02-03,10:58:27
39.911369,116.34689,0,99,39847.4572685185,2009-02-03,10:58:28
39.911433,116.346876,0,107,39847.4572800926,2009-02-03,10:58:29
39.911488,116.346865,0,114,39847.4572916667,2009-02-03,10:58:30
39.911546,116.346852,0,123,39847.4573032407,2009-02-03,10:58:31
39.911588,116.346841,0,130,39847.4573148148,2009-02-03,10:58:32
39.911648,116.346819,0,143,39847.457337963,2009-02-03,10:58:34
39.91168,116.346813,0,161,39847.4573611111,2009-02-03,10:58:36
39.911687,116.346796,0,174,39847.4574189815,2009-02-03,10:58:41
39.911692,116.346806,0,178,39847.4574768519,2009-02-03,10:58:46
39.911772,116.346803,0,183,39847.4575115741,2009-02-03,10:58:49
39.911819,116.346804,0,182,39847.4575231481,2009-02-03,10:58:50
39.911868,116.346828,0,183,39847.4575347222,2009-02-03,10:58:51
39.911939,116.346838,0,187,39847.4575578704,2009-02-03,10:58:53
39.91199,116.346843,0,185,39847.4575694444,2009-02-03,10:58:54
39.912053,116.346849,0,184,39847.4575925926,2009-02-03,10:58:56
39.9121,116.34681,0,180,39847.4576041667,2009-02-03,10:58:57
39.912153,116.346804,0,179,39847.4576388889,2009-02-03,10:59:00
39.912164,116.346813,0,175,39847.4576967593,2009-02-03,10:59:05
39.912159,116.346855,0,177,39847.4577546296,2009-02-03,10:59:10
39.912156,116.346845,0,180,39847.4578125,2009-02-03,10:59:15
39.912156,116.346845,0,180,39847.4578472222,2009-02-03,10:59:18
39.912157,116.34684,0,180,39847.4578703704,2009-02-03,10:59:20
39.912174,116.346867,0,174,39847.4579282407,2009-02-03,10:59:25
39.912172,116.346877,0,174,39847.4579861111,2009-02-03,10:59:30
39.912177,116.346873,0,174,39847.4580439815,2009-02-03,10:59:35
39.912183,116.346869,0,174,39847.4581018519,2009-02-03,10:59:40
39.912183,116.346869,0,174,39847.4581365741,2009-02-03,10:59:43
39.912189,116.346866,0,173,39847.4581597222,2009-02-03,10:59:45
39.912241,116.346875,0,168,39847.4582060185,2009-02-03,10:59:49
39.912287,116.346895,0,165,39847.4582291667,2009-02-03,10:59:51
39.912338,116.346908,0,163,39847.4582523148,2009-02-03,10:59:53
39.912415,116.346933,0,159,39847.458275463,2009-02-03,10:59:55
39.912506,116.346941,0,154,39847.4582986111,2009-02-03,10:59:57
39.912581,116.346923,0,151,39847.4583217593,2009-02-03,10:59:59
39.912631,116.346919,0,148,39847.4583333333,2009-02-03,11:00:00
39.91268,116.346916,0,146,39847.4583449074,2009-02-03,11:00:01
39.912727,116.346913,0,144,39847.4583564815,2009-02-03,11:00:02
39.912826,116.346914,0,142,39847.4583796296,2009-02-03,11:00:04
39.912871,116.346924,0,141,39847.4583912037,2009-02-03,11:00:05
39.912954,116.346942,0,137,39847.4584143519,2009-02-03,11:00:07
39.913001,116.346948,0,134,39847.4584259259,2009-02-03,11:00:08
39.913045,116.346953,0,131,39847.4584375,2009-02-03,11:00:09
39.913126,116.346966,0,125,39847.4584606481,2009-02-03,11:00:11
39.913193,116.346989,0,121,39847.4584837963,2009-02-03,11:00:13
39.91327,116.347,0,121,39847.4585069444,2009-02-03,11:00:15
39.913341,116.347006,0,122,39847.4585300926,2009-02-03,11:00:17
39.913425,116.347009,0,124,39847.4585532407,2009-02-03,11:00:19
39.913511,116.347007,0,129,39847.4585763889,2009-02-03,11:00:21
39.913596,116.346998,0,135,39847.458599537,2009-02-03,11:00:23
39.91364,116.346998,0,141,39847.4586111111,2009-02-03,11:00:24
39.913684,116.346999,0,146,39847.4586226852,2009-02-03,11:00:25
39.913769,116.347004,0,158,39847.4586458333,2009-02-03,11:00:27
39.913815,116.347005,0,164,39847.4586574074,2009-02-03,11:00:28
39.913857,116.347006,0,170,39847.4586689815,2009-02-03,11:00:29
39.913905,116.347001,0,175,39847.4586805556,2009-02-03,11:00:30
39.913953,116.347004,0,183,39847.4586921296,2009-02-03,11:00:31
39.914004,116.347013,0,186,39847.4587037037,2009-02-03,11:00:32
39.914058,116.347024,0,187,39847.4587152778,2009-02-03,11:00:33
39.914114,116.347033,0,186,39847.4587268519,2009-02-03,11:00:34
39.914168,116.347038,0,184,39847.4587384259,2009-02-03,11:00:35
39.914224,116.347047,0,184,39847.45875,2009-02-03,11:00:36
39.914276,116.347057,0,185,39847.4587615741,2009-02-03,11:00:37
39.914327,116.34707,0,188,39847.4587731481,2009-02-03,11:00:38
39.914384,116.347081,0,187,39847.4587847222,2009-02-03,11:00:39
39.914452,116.347107,0,186,39847.4587962963,2009-02-03,11:00:40
39.914543,116.347131,0,180,39847.4588078704,2009-02-03,11:00:41
39.914672,116.34721,0,158,39847.4588194444,2009-02-03,11:00:42
39.91477,116.347193,0,161,39847.4588310185,2009-02-03,11:00:43
39.914847,116.347197,0,163,39847.4588425926,2009-02-03,11:00:44
39.914928,116.3472,0,165,39847.4588541667,2009-02-03,11:00:45
39.915007,116.347211,0,167,39847.4588657407,2009-02-03,11:00:46
39.91509,116.347199,0,168,39847.4588773148,2009-02-03,11:00:47
39.915162,116.347201,0,169,39847.4588888889,2009-02-03,11:00:48
39.915244,116.347189,0,166,39847.458900463,2009-02-03,11:00:49
39.915317,116.347183,0,167,39847.458912037,2009-02-03,11:00:50
39.915379,116.347178,0,167,39847.4589236111,2009-02-03,11:00:51
39.915432,116.347183,0,169,39847.4589351852,2009-02-03,11:00:52
39.915491,116.347176,0,170,39847.4589467593,2009-02-03,11:00:53
39.915544,116.347175,0,171,39847.4589583333,2009-02-03,11:00:54
39.915597,116.347173,0,172,39847.4589699074,2009-02-03,11:00:55
39.915653,116.347165,0,172,39847.4589814815,2009-02-03,11:00:56
39.91572,116.347172,0,172,39847.4589930556,2009-02-03,11:00:57
39.915789,116.347179,0,171,39847.4590046296,2009-02-03,11:00:58
39.915868,116.347202,0,169,39847.4590162037,2009-02-03,11:00:59
39.915941,116.347225,0,165,39847.4590277778,2009-02-03,11:01:00
39.915997,116.347241,0,162,39847.4590393519,2009-02-03,11:01:01
39.91608,116.347238,0,161,39847.4590625,2009-02-03,11:01:03
39.916156,116.34723,0,154,39847.4590856481,2009-02-03,11:01:05
39.916213,116.347225,0,153,39847.4591087963,2009-02-03,11:01:07
39.916266,116.347214,0,155,39847.4591435185,2009-02-03,11:01:10
39.916303,116.347174,0,154,39847.4591782407,2009-02-03,11:01:13
39.916288,116.347189,0,155,39847.4592361111,2009-02-03,11:01:18
39.916254,116.347185,0,156,39847.4592939815,2009-02-03,11:01:23
39.916261,116.347162,0,157,39847.4593518519,2009-02-03,11:01:28
39.916341,116.347204,0,154,39847.459375,2009-02-03,11:01:30
39.916392,116.347222,0,153,39847.4593865741,2009-02-03,11:01:31
39.916443,116.347232,0,153,39847.4594212963,2009-02-03,11:01:34
39.916489,116.347269,0,152,39847.4594675926,2009-02-03,11:01:38
39.916541,116.34733,0,149,39847.4595023148,2009-02-03,11:01:41
39.916587,116.347336,0,147,39847.4595486111,2009-02-03,11:01:45
39.916636,116.347342,0,146,39847.4596064815,2009-02-03,11:01:50
39.916698,116.347328,0,146,39847.4596296296,2009-02-03,11:01:52
39.916761,116.347316,0,145,39847.4596527778,2009-02-03,11:01:54
39.916822,116.347313,0,143,39847.4596759259,2009-02-03,11:01:56
39.916891,116.34729,0,141,39847.4596990741,2009-02-03,11:01:58
39.916974,116.347276,0,140,39847.4597222222,2009-02-03,11:02:00
39.917042,116.347242,0,138,39847.4597453704,2009-02-03,11:02:02
39.917082,116.347252,0,133,39847.4598032407,2009-02-03,11:02:07
39.917106,116.347199,0,128,39847.459849537,2009-02-03,11:02:11
39.917084,116.34712,0,126,39847.4598842593,2009-02-03,11:02:14
39.917057,116.347059,0,125,39847.4599074074,2009-02-03,11:02:16
39.917068,116.34699,0,127,39847.4599189815,2009-02-03,11:02:17
39.917098,116.346899,0,128,39847.4599305556,2009-02-03,11:02:18
39.917111,116.346826,0,128,39847.4599421296,2009-02-03,11:02:19
39.917122,116.346754,0,128,39847.4599537037,2009-02-03,11:02:20
39.91714,116.346661,0,127,39847.4599652778,2009-02-03,11:02:21
39.917151,116.346564,0,131,39847.4599768519,2009-02-03,11:02:22
39.917155,116.34648,0,131,39847.4599884259,2009-02-03,11:02:23
39.917158,116.346395,0,133,39847.46,2009-02-03,11:02:24
39.917164,116.346296,0,124,39847.4600115741,2009-02-03,11:02:25
39.917175,116.346209,0,118,39847.4600231481,2009-02-03,11:02:26
39.917181,116.34612,0,116,39847.4600347222,2009-02-03,11:02:27
39.917185,116.346032,0,115,39847.4600462963,2009-02-03,11:02:28
39.917189,116.345948,0,116,39847.4600578704,2009-02-03,11:02:29
39.917197,116.34585,0,112,39847.4600694444,2009-02-03,11:02:30
39.91725,116.345779,0,111,39847.4600810185,2009-02-03,11:02:31
39.917225,116.345687,0,111,39847.4600925926,2009-02-03,11:02:32
39.917217,116.345592,0,108,39847.4601041667,2009-02-03,11:02:33
39.917209,116.345498,0,106,39847.4601157407,2009-02-03,11:02:34
39.917211,116.345417,0,105,39847.4601273148,2009-02-03,11:02:35
39.917211,116.345341,0,105,39847.4601388889,2009-02-03,11:02:36
39.9172,116.345264,0,108,39847.460150463,2009-02-03,11:02:37
39.91719,116.345176,0,109,39847.460162037,2009-02-03,11:02:38
39.917192,116.345078,0,107,39847.4601736111,2009-02-03,11:02:39
39.917193,116.344985,0,103,39847.4601851852,2009-02-03,11:02:40
39.917198,116.344898,0,101,39847.4601967593,2009-02-03,11:02:41
39.917202,116.344825,0,102,39847.4602083333,2009-02-03,11:02:42
39.917204,116.344738,0,99,39847.4602199074,2009-02-03,11:02:43
39.917209,116.344649,0,95,39847.4602314815,2009-02-03,11:02:44
39.917205,116.344566,0,94,39847.4602430556,2009-02-03,11:02:45
39.917192,116.344476,0,97,39847.4602546296,2009-02-03,11:02:46
39.917183,116.34438,0,95,39847.4602662037,2009-02-03,11:02:47
39.917182,116.344298,0,89,39847.4602777778,2009-02-03,11:02:48
39.91718,116.344223,0,88,39847.4602893519,2009-02-03,11:02:49
39.917181,116.344153,0,88,39847.4603009259,2009-02-03,11:02:50
39.917178,116.344072,0,86,39847.4603125,2009-02-03,11:02:51
39.917172,116.34399,0,88,39847.4603240741,2009-02-03,11:02:52
39.917161,116.343896,0,88,39847.4603356481,2009-02-03,11:02:53
39.917159,116.343809,0,85,39847.4603472222,2009-02-03,11:02:54
39.917154,116.34374,0,90,39847.4603587963,2009-02-03,11:02:55
39.917153,116.343651,0,88,39847.4603703704,2009-02-03,11:02:56
39.917151,116.343575,0,90,39847.4603819444,2009-02-03,11:02:57
39.917145,116.343504,0,91,39847.4603935185,2009-02-03,11:02:58
39.917138,116.343434,0,92,39847.4604050926,2009-02-03,11:02:59
39.917134,116.343371,0,92,39847.4604166667,2009-02-03,11:03:00
39.917134,116.343302,0,92,39847.4604282407,2009-02-03,11:03:01
39.917134,116.343233,0,92,39847.4604398148,2009-02-03,11:03:02
39.917143,116.343158,0,92,39847.4604513889,2009-02-03,11:03:03
39.917148,116.343087,0,93,39847.460462963,2009-02-03,11:03:04
39.917151,116.343017,0,93,39847.460474537,2009-02-03,11:03:05
39.917154,116.34295,0,93,39847.4604861111,2009-02-03,11:03:06
39.917155,116.342831,0,93,39847.4605092593,2009-02-03,11:03:08
39.917156,116.342772,0,94,39847.4605208333,2009-02-03,11:03:09
39.917164,116.34271,0,95,39847.4605324074,2009-02-03,11:03:10
39.917166,116.342646,0,96,39847.4605439815,2009-02-03,11:03:11
39.917178,116.342571,0,97,39847.4605555556,2009-02-03,11:03:12
39.917187,116.342501,0,97,39847.4605671296,2009-02-03,11:03:13
39.917192,116.342435,0,98,39847.4605787037,2009-02-03,11:03:14
39.917193,116.342366,0,99,39847.4605902778,2009-02-03,11:03:15
39.917196,116.342294,0,97,39847.4606018519,2009-02-03,11:03:16
39.917195,116.342227,0,97,39847.4606134259,2009-02-03,11:03:17
39.917199,116.342152,0,96,39847.460625,2009-02-03,11:03:18
39.917203,116.342079,0,95,39847.4606365741,2009-02-03,11:03:19
39.917199,116.342005,0,94,39847.4606481481,2009-02-03,11:03:20
39.917206,116.34193,0,94,39847.4606597222,2009-02-03,11:03:21
39.917213,116.341847,0,91,39847.4606712963,2009-02-03,11:03:22
39.917211,116.341781,0,94,39847.4606828704,2009-02-03,11:03:23
39.917214,116.341711,0,96,39847.4606944444,2009-02-03,11:03:24
39.917215,116.341632,0,97,39847.4607060185,2009-02-03,11:03:25
39.917221,116.34155,0,96,39847.4607175926,2009-02-03,11:03:26
39.917229,116.341465,0,96,39847.4607291667,2009-02-03,11:03:27
39.917232,116.341384,0,96,39847.4607407407,2009-02-03,11:03:28
39.91724,116.341296,0,95,39847.4607523148,2009-02-03,11:03:29
39.917242,116.341216,0,95,39847.4607638889,2009-02-03,11:03:30
39.91724,116.341137,0,96,39847.460775463,2009-02-03,11:03:31
39.917245,116.341059,0,97,39847.460787037,2009-02-03,11:03:32
39.917241,116.340974,0,97,39847.4607986111,2009-02-03,11:03:33
39.917243,116.340889,0,96,39847.4608101852,2009-02-03,11:03:34
39.917243,116.340812,0,98,39847.4608217593,2009-02-03,11:03:35
39.917241,116.340739,0,98,39847.4608333333,2009-02-03,11:03:36
39.917237,116.340664,0,98,39847.4608449074,2009-02-03,11:03:37
39.917239,116.340577,0,96,39847.4608564815,2009-02-03,11:03:38
39.917233,116.340511,0,96,39847.4608680556,2009-02-03,11:03:39
39.917234,116.340436,0,97,39847.4608796296,2009-02-03,11:03:40
39.917229,116.340363,0,97,39847.4608912037,2009-02-03,11:03:41
39.917224,116.340291,0,96,39847.4609027778,2009-02-03,11:03:42
39.917216,116.340212,0,95,39847.4609143519,2009-02-03,11:03:43
39.917209,116.340137,0,94,39847.4609259259,2009-02-03,11:03:44
39.917198,116.340073,0,92,39847.4609375,2009-02-03,11:03:45
39.917183,116.340009,0,92,39847.4609490741,2009-02-03,11:03:46
39.917175,116.339943,0,90,39847.4609606481,2009-02-03,11:03:47
39.917169,116.339884,0,90,39847.4609722222,2009-02-03,11:03:48
39.917162,116.33981,0,90,39847.4609837963,2009-02-03,11:03:49
39.917148,116.3397,0,92,39847.4610069444,2009-02-03,11:03:51
39.917131,116.339599,0,95,39847.4610300926,2009-02-03,11:03:53
39.91711,116.339514,0,99,39847.4610532407,2009-02-03,11:03:55
39.917115,116.339485,0,104,39847.4611111111,2009-02-03,11:04:00
39.917108,116.339476,0,106,39847.4611689815,2009-02-03,11:04:05
39.917071,116.339457,0,111,39847.4612268518,2009-02-03,11:04:10
39.917081,116.33939,0,113,39847.4612615741,2009-02-03,11:04:13
39.917093,116.339328,0,115,39847.4612847222,2009-02-03,11:04:15
39.917103,116.339261,0,117,39847.4613078704,2009-02-03,11:04:17
39.91712,116.33917,0,118,39847.4613310185,2009-02-03,11:04:19
39.917118,116.339068,0,120,39847.4613541667,2009-02-03,11:04:21
39.917116,116.338969,0,121,39847.4613773148,2009-02-03,11:04:23
39.917133,116.338883,0,123,39847.461400463,2009-02-03,11:04:25
39.91719,116.338806,0,125,39847.4614236111,2009-02-03,11:04:27
39.91724,116.338759,0,126,39847.4614351852,2009-02-03,11:04:28
39.917319,116.338707,0,128,39847.4614583333,2009-02-03,11:04:30
39.917404,116.338676,0,130,39847.4614814815,2009-02-03,11:04:32
39.91745,116.338666,0,131,39847.4614930556,2009-02-03,11:04:33
39.9175,116.338655,0,132,39847.4615046296,2009-02-03,11:04:34
39.917551,116.338653,0,133,39847.4615162037,2009-02-03,11:04:35
39.917601,116.338654,0,134,39847.4615277778,2009-02-03,11:04:36
39.917661,116.33865,0,136,39847.4615393518,2009-02-03,11:04:37
39.917725,116.33864,0,137,39847.4615509259,2009-02-03,11:04:38
39.917795,116.338626,0,138,39847.4615625,2009-02-03,11:04:39
39.917857,116.338625,0,140,39847.4615740741,2009-02-03,11:04:40
39.917923,116.338614,0,142,39847.4615856481,2009-02-03,11:04:41
39.917987,116.338604,0,144,39847.4615972222,2009-02-03,11:04:42
39.918054,116.338596,0,146,39847.4616087963,2009-02-03,11:04:43
39.91811,116.338591,0,148,39847.4616203704,2009-02-03,11:04:44
39.918172,116.338589,0,152,39847.4616319444,2009-02-03,11:04:45
39.918233,116.338595,0,155,39847.4616435185,2009-02-03,11:04:46
39.918303,116.338623,0,155,39847.4616550926,2009-02-03,11:04:47
39.91836,116.33863,0,159,39847.4616666667,2009-02-03,11:04:48
39.918418,116.33864,0,160,39847.4616782407,2009-02-03,11:04:49
39.918476,116.338646,0,161,39847.4616898148,2009-02-03,11:04:50
39.91853,116.338639,0,165,39847.4617013889,2009-02-03,11:04:51
39.918589,116.33863,0,166,39847.461712963,2009-02-03,11:04:52
39.918648,116.338623,0,169,39847.461724537,2009-02-03,11:04:53
39.91871,116.338602,0,178,39847.4617361111,2009-02-03,11:04:54
39.918772,116.33859,0,180,39847.4617476852,2009-02-03,11:04:55
39.918833,116.338581,0,181,39847.4617592593,2009-02-03,11:04:56
39.918895,116.338558,0,193,39847.4617708333,2009-02-03,11:04:57
39.918957,116.338561,0,194,39847.4617824074,2009-02-03,11:04:58
39.919019,116.338566,0,195,39847.4617939815,2009-02-03,11:04:59
39.919083,116.338555,0,199,39847.4618055556,2009-02-03,11:05:00
39.919146,116.338555,0,199,39847.4618171296,2009-02-03,11:05:01
39.91921,116.338557,0,198,39847.4618287037,2009-02-03,11:05:02
39.919277,116.338551,0,204,39847.4618402778,2009-02-03,11:05:03
39.919346,116.338552,0,206,39847.4618518518,2009-02-03,11:05:04
39.919437,116.33853,0,205,39847.4618634259,2009-02-03,11:05:05
39.919514,116.338519,0,212,39847.461875,2009-02-03,11:05:06
39.919589,116.338516,0,214,39847.4618865741,2009-02-03,11:05:07
39.919662,116.338515,0,217,39847.4618981481,2009-02-03,11:05:08
39.919735,116.338504,0,228,39847.4619097222,2009-02-03,11:05:09
39.919806,116.338506,0,230,39847.4619212963,2009-02-03,11:05:10
39.919872,116.338511,0,234,39847.4619328704,2009-02-03,11:05:11
39.919952,116.338504,0,236,39847.4619444444,2009-02-03,11:05:12
39.920028,116.338501,0,239,39847.4619560185,2009-02-03,11:05:13
39.920101,116.3385,0,243,39847.4619675926,2009-02-03,11:05:14
39.920173,116.338501,0,248,39847.4619791667,2009-02-03,11:05:15
39.920243,116.338503,0,253,39847.4619907407,2009-02-03,11:05:16
39.92031,116.338507,0,259,39847.4620023148,2009-02-03,11:05:17
39.920385,116.338508,0,264,39847.4620138889,2009-02-03,11:05:18
39.920459,116.338518,0,269,39847.462025463,2009-02-03,11:05:19
39.920537,116.338529,0,273,39847.462037037,2009-02-03,11:05:20
39.92062,116.338537,0,278,39847.4620486111,2009-02-03,11:05:21
39.920702,116.338546,0,283,39847.4620601852,2009-02-03,11:05:22
39.920782,116.338555,0,287,39847.4620717593,2009-02-03,11:05:23
39.920858,116.338566,0,292,39847.4620833333,2009-02-03,11:05:24
39.920935,116.338577,0,294,39847.4620949074,2009-02-03,11:05:25
39.921009,116.338589,0,296,39847.4621064815,2009-02-03,11:05:26
39.921085,116.338599,0,298,39847.4621180556,2009-02-03,11:05:27
39.92116,116.33861,0,301,39847.4621296296,2009-02-03,11:05:28
39.921207,116.338594,0,301,39847.4621412037,2009-02-03,11:05:29
39.921292,116.338553,0,297,39847.4621643518,2009-02-03,11:05:31
39.921343,116.3385,0,298,39847.4621875,2009-02-03,11:05:33
39.921321,116.338442,0,296,39847.4622106481,2009-02-03,11:05:35
39.921377,116.338412,0,295,39847.4622222222,2009-02-03,11:05:36
39.921434,116.338377,0,296,39847.4622453704,2009-02-03,11:05:38
39.921385,116.338344,0,297,39847.4622569444,2009-02-03,11:05:39
39.921258,116.338225,0,299,39847.4622916667,2009-02-03,11:05:42
39.92133,116.338192,0,310,39847.4623148148,2009-02-03,11:05:44
39.921408,116.338177,0,319,39847.462337963,2009-02-03,11:05:46
39.921487,116.338174,0,327,39847.4623611111,2009-02-03,11:05:48
39.921548,116.338186,0,336,39847.4623842593,2009-02-03,11:05:50
39.92161,116.3382,0,345,39847.4624074074,2009-02-03,11:05:52
39.921632,116.33816,0,359,39847.4624421296,2009-02-03,11:05:55
39.921619,116.338193,0,377,39847.4624884259,2009-02-03,11:05:59
39.921626,116.338214,0,393,39847.4625347222,2009-02-03,11:06:03
39.92164,116.338248,0,401,39847.4625925926,2009-02-03,11:06:08
39.921663,116.338265,0,407,39847.462650463,2009-02-03,11:06:13
39.92168,116.338277,0,412,39847.4627083333,2009-02-03,11:06:18
39.921672,116.3383,0,416,39847.4627662037,2009-02-03,11:06:23
39.921651,116.338325,0,419,39847.4628240741,2009-02-03,11:06:28
39.921624,116.338348,0,423,39847.4628819444,2009-02-03,11:06:33
39.9216,116.338363,0,427,39847.4629398148,2009-02-03,11:06:38
39.921668,116.338353,0,424,39847.4629861111,2009-02-03,11:06:42
39.921721,116.338397,0,416,39847.4630092593,2009-02-03,11:06:44
39.921776,116.338442,0,405,39847.4630208333,2009-02-03,11:06:45
39.921816,116.338475,0,397,39847.4630324074,2009-02-03,11:06:46
39.921847,116.338508,0,388,39847.4630439815,2009-02-03,11:06:47
39.921815,116.338511,0,370,39847.4630671296,2009-02-03,11:06:49
39.921802,116.338504,0,354,39847.4631018518,2009-02-03,11:06:52
39.921807,116.3385,0,351,39847.4631597222,2009-02-03,11:06:57
39.9218,116.3385,0,351,39847.4632175926,2009-02-03,11:07:02
39.9218,116.3385,0,351,39847.4632523148,2009-02-03,11:07:05
39.921793,116.338493,0,351,39847.463275463,2009-02-03,11:07:07
39.921783,116.338494,0,350,39847.4633333333,2009-02-03,11:07:12
39.921762,116.338511,0,344,39847.4633912037,2009-02-03,11:07:17
39.921756,116.338522,0,328,39847.4634375,2009-02-03,11:07:21
39.921808,116.338525,0,314,39847.4634722222,2009-02-03,11:07:24
39.921848,116.338542,0,305,39847.4634953704,2009-02-03,11:07:26
39.921897,116.338549,0,297,39847.4635185185,2009-02-03,11:07:28
39.921965,116.338557,0,289,39847.4635416667,2009-02-03,11:07:30
39.922036,116.338551,0,280,39847.4635648148,2009-02-03,11:07:32
39.922107,116.338527,0,271,39847.463587963,2009-02-03,11:07:34
39.922171,116.338507,0,265,39847.4636111111,2009-02-03,11:07:36
39.922248,116.338479,0,262,39847.4636342593,2009-02-03,11:07:38
39.922337,116.338443,0,261,39847.4636574074,2009-02-03,11:07:40
39.92239,116.338421,0,261,39847.4636689815,2009-02-03,11:07:41
39.92244,116.338404,0,261,39847.4636805556,2009-02-03,11:07:42
39.922484,116.338388,0,261,39847.4636921296,2009-02-03,11:07:43
39.92255,116.338368,0,257,39847.4637152778,2009-02-03,11:07:45
39.922599,116.338368,0,255,39847.4637268518,2009-02-03,11:07:46
39.922663,116.338346,0,252,39847.4637384259,2009-02-03,11:07:47
39.922719,116.338321,0,247,39847.46375,2009-02-03,11:07:48
39.922776,116.338302,0,245,39847.4637615741,2009-02-03,11:07:49
39.92283,116.338281,0,244,39847.4637731481,2009-02-03,11:07:50
39.922888,116.338264,0,243,39847.4637847222,2009-02-03,11:07:51
39.922947,116.338246,0,243,39847.4637962963,2009-02-03,11:07:52
39.923012,116.338235,0,243,39847.4638078704,2009-02-03,11:07:53
39.923084,116.338231,0,243,39847.4638194444,2009-02-03,11:07:54
39.923177,116.338199,0,243,39847.4638310185,2009-02-03,11:07:55
39.92326,116.338186,0,244,39847.4638425926,2009-02-03,11:07:56
39.923333,116.338173,0,244,39847.4638541667,2009-02-03,11:07:57
39.923404,116.338161,0,244,39847.4638657407,2009-02-03,11:07:58
39.923477,116.338151,0,245,39847.4638773148,2009-02-03,11:07:59
39.923547,116.338137,0,244,39847.4638888889,2009-02-03,11:08:00
39.923612,116.338126,0,244,39847.463900463,2009-02-03,11:08:01
39.923688,116.338112,0,245,39847.463912037,2009-02-03,11:08:02
39.923764,116.338097,0,244,39847.4639236111,2009-02-03,11:08:03
39.923842,116.338081,0,244,39847.4639351852,2009-02-03,11:08:04
39.92392,116.338067,0,244,39847.4639467593,2009-02-03,11:08:05
39.92399,116.338055,0,245,39847.4639583333,2009-02-03,11:08:06
39.924064,116.338026,0,246,39847.4639699074,2009-02-03,11:08:07
39.924136,116.338009,0,247,39847.4639814815,2009-02-03,11:08:08
39.924211,116.337992,0,249,39847.4639930556,2009-02-03,11:08:09
39.924287,116.337981,0,250,39847.4640046296,2009-02-03,11:08:10
39.924364,116.337974,0,250,39847.4640162037,2009-02-03,11:08:11
39.924437,116.337963,0,249,39847.4640277778,2009-02-03,11:08:12
39.924511,116.337955,0,249,39847.4640393518,2009-02-03,11:08:13
39.924584,116.33794,0,249,39847.4640509259,2009-02-03,11:08:14
39.924658,116.33792,0,249,39847.4640625,2009-02-03,11:08:15
39.924732,116.337921,0,249,39847.4640740741,2009-02-03,11:08:16
39.924804,116.337916,0,249,39847.4640856481,2009-02-03,11:08:17
39.924873,116.337907,0,248,39847.4640972222,2009-02-03,11:08:18
39.924938,116.337894,0,247,39847.4641087963,2009-02-03,11:08:19
39.924998,116.33789,0,239,39847.4641203704,2009-02-03,11:08:20
39.925053,116.337884,0,231,39847.4641319444,2009-02-03,11:08:21
39.925121,116.337887,0,226,39847.4641435185,2009-02-03,11:08:22
39.925187,116.337885,0,221,39847.4641550926,2009-02-03,11:08:23
39.925255,116.337905,0,215,39847.4641666667,2009-02-03,11:08:24
39.925327,116.337906,0,209,39847.4641782407,2009-02-03,11:08:25
39.9254,116.337901,0,205,39847.4641898148,2009-02-03,11:08:26
39.925472,116.337891,0,201,39847.4642013889,2009-02-03,11:08:27
39.925542,116.337883,0,199,39847.464212963,2009-02-03,11:08:28
39.925608,116.337874,0,194,39847.464224537,2009-02-03,11:08:29
39.925673,116.337865,0,187,39847.4642361111,2009-02-03,11:08:30
39.925741,116.337855,0,179,39847.4642476852,2009-02-03,11:08:31
39.925807,116.337851,0,175,39847.4642592593,2009-02-03,11:08:32
39.925871,116.337848,0,171,39847.4642708333,2009-02-03,11:08:33
39.925933,116.337848,0,166,39847.4642824074,2009-02-03,11:08:34
39.925994,116.337844,0,164,39847.4642939815,2009-02-03,11:08:35
39.926049,116.337842,0,163,39847.4643055556,2009-02-03,11:08:36
39.926103,116.337837,0,163,39847.4643171296,2009-02-03,11:08:37
39.926154,116.337831,0,161,39847.4643287037,2009-02-03,11:08:38
39.926202,116.337828,0,159,39847.4643402778,2009-02-03,11:08:39
39.926248,116.337827,0,159,39847.4643518519,2009-02-03,11:08:40
39.926321,116.33783,0,157,39847.464375,2009-02-03,11:08:42
39.926383,116.337826,0,160,39847.4643981481,2009-02-03,11:08:44
39.926428,116.337802,0,160,39847.4644212963,2009-02-03,11:08:46
39.926418,116.337785,0,156,39847.4644791667,2009-02-03,11:08:51
39.926397,116.337773,0,152,39847.464537037,2009-02-03,11:08:56
39.926379,116.33776,0,151,39847.4645949074,2009-02-03,11:09:01
39.926368,116.337745,0,149,39847.4646527778,2009-02-03,11:09:06
39.926376,116.337734,0,149,39847.4647106482,2009-02-03,11:09:11
39.92636,116.337707,0,150,39847.4647685185,2009-02-03,11:09:16
39.926357,116.337746,0,151,39847.4648263889,2009-02-03,11:09:21
39.926347,116.337785,0,151,39847.4648842593,2009-02-03,11:09:26
39.926343,116.337801,0,151,39847.4649421296,2009-02-03,11:09:31
39.926334,116.337802,0,151,39847.465,2009-02-03,11:09:36
39.926384,116.33779,0,149,39847.4650347222,2009-02-03,11:09:39
39.926446,116.337797,0,145,39847.4650694444,2009-02-03,11:09:42
39.926506,116.337804,0,142,39847.4650925926,2009-02-03,11:09:44
39.926552,116.337796,0,141,39847.4651041667,2009-02-03,11:09:45
39.926601,116.337786,0,140,39847.4651157407,2009-02-03,11:09:46
39.926653,116.337779,0,139,39847.4651273148,2009-02-03,11:09:47
39.926704,116.337778,0,139,39847.4651388889,2009-02-03,11:09:48
39.926761,116.337774,0,138,39847.465150463,2009-02-03,11:09:49
39.926818,116.337766,0,138,39847.465162037,2009-02-03,11:09:50
39.926872,116.337752,0,138,39847.4651736111,2009-02-03,11:09:51
39.926919,116.337751,0,138,39847.4651851852,2009-02-03,11:09:52
39.927,116.337744,0,138,39847.4652083333,2009-02-03,11:09:54
39.927074,116.337716,0,138,39847.4652314815,2009-02-03,11:09:56
39.927126,116.337704,0,140,39847.4652546296,2009-02-03,11:09:58
39.927173,116.337699,0,142,39847.4652777778,2009-02-03,11:10:00
39.927233,116.337691,0,142,39847.4653009259,2009-02-03,11:10:02
39.927316,116.337675,0,142,39847.4653240741,2009-02-03,11:10:04
39.92737,116.337675,0,140,39847.4653356481,2009-02-03,11:10:05
39.92743,116.337654,0,137,39847.4653472222,2009-02-03,11:10:06
39.927487,116.337649,0,138,39847.4653587963,2009-02-03,11:10:07
39.927541,116.337639,0,138,39847.4653703704,2009-02-03,11:10:08
39.927602,116.337622,0,139,39847.4653819444,2009-02-03,11:10:09
39.927658,116.337615,0,140,39847.4653935185,2009-02-03,11:10:10
39.927711,116.337615,0,140,39847.4654050926,2009-02-03,11:10:11
39.927757,116.337617,0,141,39847.4654166667,2009-02-03,11:10:12
39.927836,116.337594,0,147,39847.4654398148,2009-02-03,11:10:14
39.927905,116.337613,0,151,39847.465462963,2009-02-03,11:10:16
39.927939,116.337649,0,154,39847.4654861111,2009-02-03,11:10:18
39.927922,116.337713,0,158,39847.4655439815,2009-02-03,11:10:23
39.92789,116.337777,0,154,39847.4656018519,2009-02-03,11:10:28
39.927843,116.33776,0,156,39847.4656597222,2009-02-03,11:10:33
39.927867,116.337834,0,154,39847.4656944444,2009-02-03,11:10:36
39.927855,116.337889,0,147,39847.4657175926,2009-02-03,11:10:38
39.927817,116.337949,0,142,39847.4657638889,2009-02-03,11:10:42
39.927762,116.33798,0,144,39847.4657986111,2009-02-03,11:10:45
39.927714,116.337992,0,149,39847.4658333333,2009-02-03,11:10:48
39.927666,116.338021,0,154,39847.4658680556,2009-02-03,11:10:51
39.927608,116.338054,0,158,39847.4659143519,2009-02-03,11:10:55
39.927558,116.338061,0,163,39847.4659490741,2009-02-03,11:10:58
39.927501,116.338058,0,167,39847.4659837963,2009-02-03,11:11:01
39.927453,116.338072,0,167,39847.4660069444,2009-02-03,11:11:03
39.92738,116.338038,0,175,39847.4660532407,2009-02-03,11:11:07
39.927331,116.338026,0,179,39847.466087963,2009-02-03,11:11:10
39.927283,116.338028,0,183,39847.4661226852,2009-02-03,11:11:13
39.92723,116.338028,0,188,39847.4661689815,2009-02-03,11:11:17
39.927178,116.338014,0,188,39847.4662152778,2009-02-03,11:11:21
39.927122,116.337997,0,189,39847.4662615741,2009-02-03,11:11:25
39.927068,116.338006,0,189,39847.4663078704,2009-02-03,11:11:29
39.927019,116.338002,0,191,39847.4663657407,2009-02-03,11:11:34
39.926963,116.338017,0,192,39847.466412037,2009-02-03,11:11:38
39.926907,116.338025,0,194,39847.4664583333,2009-02-03,11:11:42
39.926864,116.338063,0,195,39847.4664930556,2009-02-03,11:11:45
39.926817,116.338079,0,195,39847.4665277778,2009-02-03,11:11:48
39.926786,116.338094,0,193,39847.4665856481,2009-02-03,11:11:53
39.926751,116.338038,0,194,39847.4666319444,2009-02-03,11:11:57
39.92672,116.338009,0,196,39847.4666898148,2009-02-03,11:12:02
39.926687,116.337963,0,190,39847.4667476852,2009-02-03,11:12:07
39.926649,116.33794,0,192,39847.4668055556,2009-02-03,11:12:12
39.926628,116.337917,0,192,39847.4668634259,2009-02-03,11:12:17
39.926618,116.337879,0,189,39847.4669212963,2009-02-03,11:12:22
39.926609,116.337803,0,189,39847.4669675926,2009-02-03,11:12:26
39.926602,116.337738,0,188,39847.4669907407,2009-02-03,11:12:28
39.92661,116.337657,0,187,39847.467025463,2009-02-03,11:12:31
39.926632,116.337574,0,183,39847.4670601852,2009-02-03,11:12:34
39.926647,116.337515,0,181,39847.4671064815,2009-02-03,11:12:38
39.926667,116.337447,0,182,39847.4671527778,2009-02-03,11:12:42
39.926682,116.337391,0,182,39847.4671990741,2009-02-03,11:12:46
39.926689,116.33733,0,181,39847.4672453704,2009-02-03,11:12:50
39.926691,116.337263,0,180,39847.4672916667,2009-02-03,11:12:54
39.926705,116.337183,0,178,39847.467337963,2009-02-03,11:12:58
39.926709,116.337121,0,177,39847.4673842593,2009-02-03,11:13:02
39.926702,116.337043,0,174,39847.4674305556,2009-02-03,11:13:06
39.926713,116.33697,0,172,39847.4674652778,2009-02-03,11:13:09
39.926717,116.336904,0,171,39847.4675115741,2009-02-03,11:13:13
39.926754,116.336842,0,169,39847.4675462963,2009-02-03,11:13:16
39.926787,116.336793,0,169,39847.4675810185,2009-02-03,11:13:19
39.926809,116.336725,0,168,39847.4676273148,2009-02-03,11:13:23
39.926815,116.336663,0,168,39847.467662037,2009-02-03,11:13:26
39.926817,116.336593,0,167,39847.4676967593,2009-02-03,11:13:29
39.926835,116.336535,0,165,39847.4677546296,2009-02-03,11:13:34
39.926866,116.336487,0,164,39847.4677893519,2009-02-03,11:13:37
39.926876,116.336413,0,164,39847.4678356481,2009-02-03,11:13:41
39.926897,116.336356,0,163,39847.4678819444,2009-02-03,11:13:45
39.926932,116.336295,0,163,39847.4679282407,2009-02-03,11:13:49
39.926855,116.33626,0,161,39847.4679398148,2009-02-03,11:13:50
39.926848,116.336184,0,161,39847.467974537,2009-02-03,11:13:53
39.926846,116.33611,0,162,39847.4680208333,2009-02-03,11:13:57
39.926811,116.336065,0,161,39847.4680555556,2009-02-03,11:14:00
39.926795,116.336003,0,160,39847.4680902778,2009-02-03,11:14:03
39.926794,116.335936,0,156,39847.4681365741,2009-02-03,11:14:07
39.926826,116.335874,0,152,39847.4681712963,2009-02-03,11:14:10
39.926834,116.335806,0,151,39847.4682175926,2009-02-03,11:14:14
39.926829,116.335731,0,152,39847.4682638889,2009-02-03,11:14:18
39.926833,116.335653,0,151,39847.4683101852,2009-02-03,11:14:22
39.926824,116.335586,0,151,39847.4683564815,2009-02-03,11:14:26
39.92685,116.335509,0,151,39847.4684027778,2009-02-03,11:14:30
39.926833,116.335446,0,151,39847.4684606481,2009-02-03,11:14:35
39.92686,116.33538,0,150,39847.4684953704,2009-02-03,11:14:38
39.926877,116.335326,0,150,39847.4685185185,2009-02-03,11:14:40
39.926895,116.335261,0,149,39847.4685532407,2009-02-03,11:14:43
39.926901,116.335198,0,148,39847.468587963,2009-02-03,11:14:46
39.926899,116.335139,0,148,39847.4686226852,2009-02-03,11:14:49
39.926917,116.335067,0,148,39847.4686805556,2009-02-03,11:14:54
39.926944,116.33501,0,148,39847.4687268519,2009-02-03,11:14:58
39.926866,116.334961,0,145,39847.46875,2009-02-03,11:15:00
39.926807,116.334931,0,143,39847.4687615741,2009-02-03,11:15:01
39.926785,116.334874,0,141,39847.4687962963,2009-02-03,11:15:04
39.926762,116.334819,0,140,39847.4688194444,2009-02-03,11:15:06
39.926744,116.334752,0,139,39847.4688657407,2009-02-03,11:15:10
39.926775,116.334685,0,138,39847.4688888889,2009-02-03,11:15:12
39.926762,116.334629,0,136,39847.4689467593,2009-02-03,11:15:17
39.926777,116.334572,0,135,39847.4689930556,2009-02-03,11:15:21
39.926792,116.334516,0,133,39847.4690277778,2009-02-03,11:15:24
39.926791,116.334454,0,131,39847.4690740741,2009-02-03,11:15:28
39.926798,116.334391,0,130,39847.4691087963,2009-02-03,11:15:31
39.926812,116.33433,0,128,39847.4691435185,2009-02-03,11:15:34
39.926762,116.334294,0,128,39847.4691550926,2009-02-03,11:15:35
39.926727,116.334237,0,127,39847.4691782407,2009-02-03,11:15:37
39.926705,116.33416,0,128,39847.4692013889,2009-02-03,11:15:39
39.926704,116.334083,0,129,39847.4692361111,2009-02-03,11:15:42
39.926709,116.334013,0,129,39847.4692708333,2009-02-03,11:15:45
39.926757,116.333968,0,130,39847.4693171296,2009-02-03,11:15:49
39.92679,116.333915,0,132,39847.4693634259,2009-02-03,11:15:53
39.926822,116.333855,0,132,39847.4694212963,2009-02-03,11:15:58
39.926856,116.333808,0,132,39847.4694675926,2009-02-03,11:16:02
39.926875,116.333744,0,131,39847.4695138889,2009-02-03,11:16:06
39.926873,116.333667,0,130,39847.4695717593,2009-02-03,11:16:11
39.926842,116.333642,0,131,39847.4696296296,2009-02-03,11:16:16
39.926866,116.333582,0,130,39847.4696759259,2009-02-03,11:16:20
39.926836,116.333536,0,128,39847.4697337963,2009-02-03,11:16:25
39.926818,116.333481,0,128,39847.4697685185,2009-02-03,11:16:28
39.926784,116.333426,0,127,39847.4698032407,2009-02-03,11:16:31
39.926773,116.333352,0,127,39847.469849537,2009-02-03,11:16:35
39.926777,116.333268,0,127,39847.4698958333,2009-02-03,11:16:39
39.926776,116.333192,0,124,39847.4699305556,2009-02-03,11:16:42
39.926704,116.333147,0,122,39847.4699537037,2009-02-03,11:16:44
39.926679,116.333078,0,120,39847.47,2009-02-03,11:16:48
39.92664,116.333034,0,115,39847.4700578704,2009-02-03,11:16:53
39.926598,116.333011,0,113,39847.4700925926,2009-02-03,11:16:56
39.926548,116.332983,0,110,39847.4701388889,2009-02-03,11:17:00
39.926504,116.332951,0,108,39847.4701736111,2009-02-03,11:17:03
39.926445,116.332954,0,108,39847.4701967593,2009-02-03,11:17:05
39.926405,116.332911,0,106,39847.4702314815,2009-02-03,11:17:08
39.926359,116.332869,0,103,39847.4702662037,2009-02-03,11:17:11
39.926317,116.332847,0,100,39847.4703009259,2009-02-03,11:17:14
39.926272,116.332843,0,97,39847.4703356481,2009-02-03,11:17:17
39.926232,116.332807,0,94,39847.4703819444,2009-02-03,11:17:21
39.926179,116.332774,0,91,39847.4704282407,2009-02-03,11:17:25
39.926125,116.332764,0,89,39847.4704861111,2009-02-03,11:17:30
39.926087,116.332801,0,89,39847.4705208333,2009-02-03,11:17:33
39.926046,116.33283,0,88,39847.4705671296,2009-02-03,11:17:37
39.925996,116.332815,0,86,39847.4706134259,2009-02-03,11:17:41
39.925953,116.332836,0,83,39847.4706712963,2009-02-03,11:17:46
39.92593,116.332836,0,82,39847.4707291667,2009-02-03,11:17:51
39.925881,116.332846,0,78,39847.4707638889,2009-02-03,11:17:54
39.925837,116.332838,0,75,39847.4707986111,2009-02-03,11:17:57
39.925799,116.33276,0,77,39847.4708217593,2009-02-03,11:17:59
39.925743,116.332744,0,79,39847.4708796296,2009-02-03,11:18:04
39.925692,116.332759,0,82,39847.4709375,2009-02-03,11:18:09
39.925642,116.33276,0,84,39847.4709953704,2009-02-03,11:18:14
39.925586,116.332749,0,85,39847.4710532407,2009-02-03,11:18:19
39.925545,116.332718,0,86,39847.471087963,2009-02-03,11:18:22
39.925502,116.332702,0,84,39847.4711458333,2009-02-03,11:18:27
39.925477,116.332731,0,82,39847.4712037037,2009-02-03,11:18:32
39.925466,116.332761,0,84,39847.4712615741,2009-02-03,11:18:37
39.925466,116.332761,0,84,39847.4712962963,2009-02-03,11:18:40
39.925474,116.33276,0,82,39847.4713194444,2009-02-03,11:18:42
39.925494,116.332738,0,81,39847.4713773148,2009-02-03,11:18:47
39.925512,116.332739,0,80,39847.4714351852,2009-02-03,11:18:52
39.925477,116.3329,0,85,39847.4716898148,2009-02-03,11:19:14
39.92542,116.332908,0,88,39847.4717476852,2009-02-03,11:19:19
39.925362,116.332924,0,107,39847.4717708333,2009-02-03,11:19:21
39.925346,116.332964,0,110,39847.4718287037,2009-02-03,11:19:26
39.925346,116.332964,0,110,39847.4718634259,2009-02-03,11:19:29
39.925345,116.332969,0,118,39847.4718865741,2009-02-03,11:19:31
39.925327,116.332967,0,122,39847.4719444444,2009-02-03,11:19:36
39.925318,116.332991,0,124,39847.4720023148,2009-02-03,11:19:41
39.925303,116.333017,0,125,39847.4720601852,2009-02-03,11:19:46
39.925311,116.333006,0,127,39847.4721180556,2009-02-03,11:19:51
39.925328,116.333011,0,126,39847.4721759259,2009-02-03,11:19:56
39.925343,116.333024,0,126,39847.4722337963,2009-02-03,11:20:01
39.92539,116.332993,0,126,39847.4722800926,2009-02-03,11:20:05
39.925441,116.33299,0,125,39847.4723263889,2009-02-03,11:20:09
39.925484,116.332965,0,128,39847.4723726852,2009-02-03,11:20:13
39.925484,116.332965,0,128,39847.4724074074,2009-02-03,11:20:16
39.925478,116.332959,0,128,39847.4724305556,2009-02-03,11:20:18
39.925495,116.332984,0,138,39847.4724884259,2009-02-03,11:20:23
39.925502,116.33306,0,152,39847.4725231482,2009-02-03,11:20:26
39.925515,116.333116,0,155,39847.4725578704,2009-02-03,11:20:29
39.925519,116.333183,0,157,39847.4726041667,2009-02-03,11:20:33
39.92552,116.333208,0,160,39847.472662037,2009-02-03,11:20:38
39.925526,116.333234,0,164,39847.4727199074,2009-02-03,11:20:43
39.925534,116.333293,0,166,39847.4727662037,2009-02-03,11:20:47
39.925529,116.333355,0,169,39847.4728125,2009-02-03,11:20:51
39.925536,116.333415,0,173,39847.4728587963,2009-02-03,11:20:55
39.925552,116.333443,0,175,39847.4729166667,2009-02-03,11:21:00
39.9256,116.333472,0,178,39847.4729513889,2009-02-03,11:21:03
39.925656,116.333518,0,182,39847.4730092593,2009-02-03,11:21:08
39.925688,116.333568,0,188,39847.4730439815,2009-02-03,11:21:11
39.925698,116.333591,0,190,39847.4731018519,2009-02-03,11:21:16
39.925686,116.333653,0,190,39847.4731481481,2009-02-03,11:21:20
39.925671,116.333715,0,191,39847.4731828704,2009-02-03,11:21:23
39.925665,116.333783,0,193,39847.4732291667,2009-02-03,11:21:27
39.925694,116.333831,0,195,39847.4732638889,2009-02-03,11:21:30
39.925726,116.333874,0,196,39847.4733101852,2009-02-03,11:21:34
39.9258,116.333912,0,199,39847.4733333333,2009-02-03,11:21:36
39.925778,116.333985,0,201,39847.4733680556,2009-02-03,11:21:39
39.925767,116.334048,0,201,39847.4734027778,2009-02-03,11:21:42
39.925754,116.334118,0,201,39847.4734259259,2009-02-03,11:21:44
39.925769,116.334188,0,202,39847.4734837963,2009-02-03,11:21:49
39.925756,116.334272,0,204,39847.4735185185,2009-02-03,11:21:52
39.925696,116.334382,0,200,39847.4735300926,2009-02-03,11:21:53
39.925655,116.334422,0,196,39847.4735416667,2009-02-03,11:21:54
39.925608,116.334524,0,194,39847.4735532407,2009-02-03,11:21:55
39.925558,116.334608,0,193,39847.4735648148,2009-02-03,11:21:56
39.925509,116.334697,0,193,39847.4735763889,2009-02-03,11:21:57
39.925474,116.334761,0,193,39847.473587963,2009-02-03,11:21:58
39.925449,116.334833,0,194,39847.473599537,2009-02-03,11:21:59
39.925428,116.334912,0,196,39847.4736111111,2009-02-03,11:22:00
39.925409,116.334986,0,197,39847.4736458333,2009-02-03,11:22:03
39.925388,116.335041,0,198,39847.4736689815,2009-02-03,11:22:05
39.925373,116.3351,0,198,39847.4736805556,2009-02-03,11:22:06
39.925395,116.335153,0,198,39847.4737268519,2009-02-03,11:22:10
39.925434,116.335191,0,198,39847.4737847222,2009-02-03,11:22:15
39.925468,116.335167,0,198,39847.4738425926,2009-02-03,11:22:20
39.925525,116.335151,0,199,39847.473900463,2009-02-03,11:22:25
39.925508,116.335204,0,199,39847.4739583333,2009-02-03,11:22:30
39.925492,116.335232,0,200,39847.4740162037,2009-02-03,11:22:35
39.925461,116.33524,0,200,39847.4740740741,2009-02-03,11:22:40
39.925425,116.335252,0,199,39847.4741319444,2009-02-03,11:22:45
39.925425,116.335252,0,199,39847.4741666667,2009-02-03,11:22:48
39.925425,116.33525,0,199,39847.4741898148,2009-02-03,11:22:50
39.925463,116.335283,0,199,39847.4742361111,2009-02-03,11:22:54
39.925471,116.335343,0,196,39847.4742708333,2009-02-03,11:22:57
39.925486,116.335423,0,191,39847.4742939815,2009-02-03,11:22:59
39.925527,116.335484,0,183,39847.4743402778,2009-02-03,11:23:03
39.925565,116.335542,0,178,39847.474375,2009-02-03,11:23:06
39.925585,116.335608,0,174,39847.4744212963,2009-02-03,11:23:10
39.925601,116.33567,0,172,39847.4744791667,2009-02-03,11:23:15
39.925612,116.335692,0,173,39847.474537037,2009-02-03,11:23:20
39.925623,116.33572,0,173,39847.4745949074,2009-02-03,11:23:25
39.925643,116.335773,0,173,39847.4746296296,2009-02-03,11:23:28
39.925653,116.335843,0,170,39847.4746527778,2009-02-03,11:23:30
39.925673,116.335896,0,170,39847.4746990741,2009-02-03,11:23:34
39.925695,116.335944,0,169,39847.4747569444,2009-02-03,11:23:39
39.925723,116.335992,0,169,39847.4748032407,2009-02-03,11:23:43
39.925726,116.336051,0,169,39847.474837963,2009-02-03,11:23:46
39.925758,116.336077,0,169,39847.4748958333,2009-02-03,11:23:51
39.925765,116.336111,0,170,39847.4749537037,2009-02-03,11:23:56
39.925763,116.336132,0,171,39847.4750115741,2009-02-03,11:24:01
39.925786,116.336154,0,172,39847.4750694444,2009-02-03,11:24:06
39.925834,116.336171,0,173,39847.4751273148,2009-02-03,11:24:11
39.925882,116.336152,0,172,39847.475162037,2009-02-03,11:24:14
39.925926,116.336136,0,171,39847.4752083333,2009-02-03,11:24:18
39.925982,116.336126,0,170,39847.4752662037,2009-02-03,11:24:23
39.926013,116.33612,0,168,39847.4753240741,2009-02-03,11:24:28
39.926048,116.336095,0,167,39847.4753819444,2009-02-03,11:24:33
39.926065,116.336094,0,167,39847.4754398148,2009-02-03,11:24:38
39.926113,116.336017,0,168,39847.4755555556,2009-02-03,11:24:48
39.926117,116.335956,0,168,39847.4756018519,2009-02-03,11:24:52
39.92621,116.335938,0,166,39847.4756365741,2009-02-03,11:24:55
39.926271,116.335905,0,164,39847.4756481481,2009-02-03,11:24:56
39.92632,116.335926,0,163,39847.4756828704,2009-02-03,11:24:59
39.926415,116.335979,0,161,39847.4756944444,2009-02-03,11:25:00
39.926484,116.335995,0,159,39847.4757060185,2009-02-03,11:25:01
39.926566,116.336025,0,157,39847.4757175926,2009-02-03,11:25:02
39.926672,116.336071,0,155,39847.4757407407,2009-02-03,11:25:04
39.926736,116.336095,0,154,39847.4757523148,2009-02-03,11:25:05
39.926779,116.336133,0,153,39847.475787037,2009-02-03,11:25:08
39.926804,116.336197,0,152,39847.4758333333,2009-02-03,11:25:12
39.926813,116.336269,0,152,39847.4758796296,2009-02-03,11:25:16
39.926843,116.336326,0,151,39847.4759143519,2009-02-03,11:25:19
39.926798,116.336369,0,151,39847.4759606481,2009-02-03,11:25:23
39.926836,116.336415,0,150,39847.4760069444,2009-02-03,11:25:27
39.926869,116.336469,0,149,39847.4760416667,2009-02-03,11:25:30
39.926897,116.336532,0,148,39847.4760763889,2009-02-03,11:25:33
39.926897,116.336573,0,148,39847.4761342593,2009-02-03,11:25:38
39.926792,116.336562,0,141,39847.4761574074,2009-02-03,11:25:40
39.926734,116.336554,0,136,39847.4761689815,2009-02-03,11:25:41
39.926673,116.336556,0,133,39847.4762037037,2009-02-03,11:25:44
39.926606,116.336555,0,130,39847.4762384259,2009-02-03,11:25:47
39.926595,116.336533,0,131,39847.4762962963,2009-02-03,11:25:52
39.926571,116.336516,0,134,39847.4763541667,2009-02-03,11:25:57
39.926526,116.336516,0,136,39847.476400463,2009-02-03,11:26:01
39.926474,116.336507,0,140,39847.4764467593,2009-02-03,11:26:05
39.926432,116.336534,0,144,39847.4765046296,2009-02-03,11:26:10
39.926411,116.336592,0,148,39847.4765509259,2009-02-03,11:26:14
39.926412,116.336674,0,150,39847.4765856481,2009-02-03,11:26:17
39.926405,116.336742,0,146,39847.4766435185,2009-02-03,11:26:22
39.926419,116.33679,0,141,39847.4767013889,2009-02-03,11:26:27
39.926411,116.336852,0,144,39847.4767592593,2009-02-03,11:26:32
39.926443,116.336881,0,146,39847.4768171296,2009-02-03,11:26:37
39.926478,116.336906,0,145,39847.476875,2009-02-03,11:26:42
39.926492,116.336901,0,146,39847.4769328704,2009-02-03,11:26:47
39.926529,116.336936,0,146,39847.4769791667,2009-02-03,11:26:51
39.926548,116.336999,0,145,39847.477025463,2009-02-03,11:26:55
