# Supplementary material for: A location privacy protection method based on blockchain and threshold cryptography
Source: PLoS One. 2025 Jun 4;20(6):e0324551. doi: 10.1371/journal.pone.0324551 (PMC12136415; doi:10.1371/journal.pone.0324551)
Supplement: S1 File — (ZIP) [file pone.0324551.s001.zip › Data/002/Trajectory/20090204043253.plt]

Geolife trajectory
WGS 84
Altitude is in Feet
Reserved 3
0,2,255,My Track,0,0,2,8421376
0
39.899773,116.385689,0,73,39848.1895023148,2009-02-04,04:32:53
39.899651,116.385654,0,191,39848.1895138889,2009-02-04,04:32:54
39.899699,116.385548,0,136,39848.189525463,2009-02-04,04:32:55
39.899632,116.385527,0,184,39848.189537037,2009-02-04,04:32:56
39.899592,116.385481,0,198,39848.1895486111,2009-02-04,04:32:57
39.899575,116.385387,0,215,39848.1895717593,2009-02-04,04:32:59
39.899602,116.385316,0,213,39848.1896180556,2009-02-04,04:33:03
39.899618,116.385339,0,259,39848.1896527778,2009-02-04,04:33:06
39.899638,116.385347,0,276,39848.1896759259,2009-02-04,04:33:08
39.89968,116.385341,0,270,39848.1896990741,2009-02-04,04:33:10
39.899736,116.385347,0,275,39848.1897106481,2009-02-04,04:33:11
39.899778,116.38536,0,284,39848.1897569444,2009-02-04,04:33:15
39.899818,116.385371,0,299,39848.1897916667,2009-02-04,04:33:18
39.899866,116.385369,0,291,39848.1898263889,2009-02-04,04:33:21
39.899913,116.38535,0,288,39848.1898726852,2009-02-04,04:33:25
39.89994,116.385368,0,295,39848.1899305556,2009-02-04,04:33:30
39.900023,116.385414,0,260,39848.1899768518,2009-02-04,04:33:34
39.900117,116.385483,0,248,39848.19,2009-02-04,04:33:36
39.900167,116.385499,0,237,39848.1900115741,2009-02-04,04:33:37
39.900195,116.385553,0,226,39848.1900231481,2009-02-04,04:33:38
39.90023,116.385586,0,216,39848.1900347222,2009-02-04,04:33:39
39.900298,116.385639,0,205,39848.1900578704,2009-02-04,04:33:41
39.900343,116.385672,0,195,39848.1900810185,2009-02-04,04:33:43
39.900392,116.385696,0,189,39848.1901041667,2009-02-04,04:33:45
39.900425,116.385736,0,185,39848.1901388889,2009-02-04,04:33:48
39.900449,116.385776,0,175,39848.1901851852,2009-02-04,04:33:52
39.900441,116.385834,0,172,39848.1902314815,2009-02-04,04:33:56
39.900418,116.385905,0,173,39848.1902662037,2009-02-04,04:33:59
39.900406,116.385964,0,173,39848.1903125,2009-02-04,04:34:03
39.900429,116.385993,0,167,39848.1903703704,2009-02-04,04:34:08
39.900421,116.386051,0,161,39848.1904282407,2009-02-04,04:34:13
39.900408,116.386103,0,155,39848.1904861111,2009-02-04,04:34:18
39.900406,116.386138,0,151,39848.1905439815,2009-02-04,04:34:23
39.900401,116.386189,0,148,39848.1906018518,2009-02-04,04:34:28
39.900407,116.386238,0,145,39848.1906597222,2009-02-04,04:34:33
39.900393,116.386311,0,140,39848.1907175926,2009-02-04,04:34:38
39.900412,116.386373,0,134,39848.1907523148,2009-02-04,04:34:41
39.900432,116.386432,0,131,39848.1907986111,2009-02-04,04:34:45
39.900466,116.386468,0,128,39848.1908449074,2009-02-04,04:34:49
39.900487,116.386523,0,123,39848.1909027778,2009-02-04,04:34:54
39.900512,116.386573,0,120,39848.1909490741,2009-02-04,04:34:58
39.900534,116.386612,0,117,39848.1910069444,2009-02-04,04:35:03
39.900527,116.385836,0,140,39848.4189930556,2009-02-04,10:03:21
39.900712,116.386122,0,145,39848.4190162037,2009-02-04,10:03:23
39.900537,116.38596,0,125,39848.4190277778,2009-02-04,10:03:24
39.900576,116.386006,0,126,39848.4190393519,2009-02-04,10:03:25
39.900529,116.385934,0,122,39848.4190509259,2009-02-04,10:03:26
39.900449,116.38584,0,103,39848.4190856481,2009-02-04,10:03:29
39.900473,116.385802,0,101,39848.4191435185,2009-02-04,10:03:34
39.900455,116.385767,0,102,39848.4192013889,2009-02-04,10:03:39
39.900407,116.385745,0,105,39848.4192592593,2009-02-04,10:03:44
39.900375,116.385758,0,105,39848.4193171296,2009-02-04,10:03:49
39.900337,116.385686,0,101,39848.419375,2009-02-04,10:03:54
39.90035,116.385628,0,99,39848.4194328704,2009-02-04,10:03:59
39.900328,116.385585,0,95,39848.4194907407,2009-02-04,10:04:04
39.900303,116.385598,0,93,39848.4195486111,2009-02-04,10:04:09
39.900269,116.385581,0,89,39848.4196064815,2009-02-04,10:04:14
39.900257,116.385638,0,89,39848.4196412037,2009-02-04,10:04:17
39.900252,116.385653,0,83,39848.4196990741,2009-02-04,10:04:22
39.900207,116.385672,0,78,39848.4197453704,2009-02-04,10:04:26
39.900161,116.385653,0,77,39848.4197916667,2009-02-04,10:04:30
39.900106,116.385652,0,74,39848.419849537,2009-02-04,10:04:35
39.900075,116.385604,0,72,39848.4198726852,2009-02-04,10:04:37
39.900032,116.385554,0,70,39848.4198958333,2009-02-04,10:04:39
39.899989,116.385575,0,69,39848.4199421296,2009-02-04,10:04:43
39.899916,116.385666,0,67,39848.42,2009-02-04,10:04:48
39.899875,116.385708,0,64,39848.4200462963,2009-02-04,10:04:52
39.899852,116.385704,0,61,39848.4201041667,2009-02-04,10:04:57
39.899829,116.385682,0,56,39848.420162037,2009-02-04,10:05:02
39.899795,116.385662,0,51,39848.4202199074,2009-02-04,10:05:07
39.899769,116.385656,0,46,39848.4202777778,2009-02-04,10:05:12
39.899712,116.385649,0,42,39848.4203356481,2009-02-04,10:05:17
39.899697,116.385637,0,37,39848.4203935185,2009-02-04,10:05:22
39.899657,116.385655,0,32,39848.4204513889,2009-02-04,10:05:27
39.899606,116.385668,0,27,39848.4205092593,2009-02-04,10:05:32
39.899549,116.385671,0,24,39848.4205555556,2009-02-04,10:05:36
39.899499,116.385676,0,21,39848.4205902778,2009-02-04,10:05:39
39.899446,116.385679,0,18,39848.4206365741,2009-02-04,10:05:43
39.899393,116.385689,0,16,39848.4206712963,2009-02-04,10:05:46
39.89935,116.385727,0,15,39848.4207060185,2009-02-04,10:05:49
39.899346,116.385754,0,10,39848.4207638889,2009-02-04,10:05:54
39.899346,116.385754,0,10,39848.4207986111,2009-02-04,10:05:57
39.899339,116.385746,0,8,39848.4208217593,2009-02-04,10:05:59
39.89934,116.385721,0,7,39848.4208796296,2009-02-04,10:06:04
39.899315,116.385743,0,5,39848.4209375,2009-02-04,10:06:09
39.899272,116.385787,0,2,39848.4209953704,2009-02-04,10:06:14
39.899273,116.385842,0,3,39848.4210532407,2009-02-04,10:06:19
39.899226,116.38583,0,3,39848.4211111111,2009-02-04,10:06:24
39.899182,116.385845,0,2,39848.4211458333,2009-02-04,10:06:27
39.89914,116.385883,0,2,39848.4211805556,2009-02-04,10:06:30
39.899106,116.385937,0,1,39848.4212152778,2009-02-04,10:06:33
39.899053,116.385924,0,0,39848.42125,2009-02-04,10:06:36
39.898996,116.385925,0,-3,39848.4212847222,2009-02-04,10:06:39
39.898923,116.385934,0,-4,39848.4213194444,2009-02-04,10:06:42
39.898873,116.385946,0,-6,39848.4213425926,2009-02-04,10:06:44
39.898809,116.385969,0,-8,39848.4213773148,2009-02-04,10:06:47
39.898757,116.385955,0,-8,39848.421412037,2009-02-04,10:06:50
39.898713,116.38593,0,-9,39848.4214467593,2009-02-04,10:06:53
39.898666,116.385907,0,-9,39848.4214930556,2009-02-04,10:06:57
39.898619,116.385886,0,-11,39848.4215393519,2009-02-04,10:07:01
39.898599,116.385856,0,-12,39848.4215972222,2009-02-04,10:07:06
39.898593,116.385855,0,-7,39848.4216550926,2009-02-04,10:07:11
39.898591,116.385852,0,-8,39848.421712963,2009-02-04,10:07:16
39.898591,116.385852,0,-8,39848.4217476852,2009-02-04,10:07:19
39.89859,116.385848,0,-8,39848.4217708333,2009-02-04,10:07:21
39.898581,116.385774,0,1,39848.4218171296,2009-02-04,10:07:25
39.89856,116.385712,0,3,39848.4218518519,2009-02-04,10:07:28
39.898527,116.385669,0,6,39848.4218865741,2009-02-04,10:07:31
39.898484,116.385652,0,6,39848.4219444444,2009-02-04,10:07:36
39.898494,116.385634,0,8,39848.4220023148,2009-02-04,10:07:41
39.898477,116.385593,0,6,39848.4220601852,2009-02-04,10:07:46
39.898441,116.385569,0,4,39848.4221180556,2009-02-04,10:07:51
39.898375,116.385558,0,2,39848.4221643518,2009-02-04,10:07:55
39.898328,116.38554,0,0,39848.4221990741,2009-02-04,10:07:58
39.89828,116.385497,0,-1,39848.4222337963,2009-02-04,10:08:01
39.898241,116.385463,0,-2,39848.4222569444,2009-02-04,10:08:03
39.898202,116.385422,0,-6,39848.4222916667,2009-02-04,10:08:06
39.898161,116.385385,0,-10,39848.4223263889,2009-02-04,10:08:09
39.898164,116.385328,0,-15,39848.422349537,2009-02-04,10:08:11
39.898202,116.385272,0,-20,39848.4223726852,2009-02-04,10:08:13
39.898257,116.385254,0,-22,39848.4223958333,2009-02-04,10:08:15
39.898298,116.385218,0,-23,39848.4224305556,2009-02-04,10:08:18
39.898316,116.38516,0,-25,39848.4224768518,2009-02-04,10:08:22
39.898364,116.385125,0,-27,39848.4225,2009-02-04,10:08:24
39.898399,116.385066,0,-30,39848.4225462963,2009-02-04,10:08:28
39.898437,116.38502,0,-33,39848.4225925926,2009-02-04,10:08:32
39.898453,116.384964,0,-37,39848.422650463,2009-02-04,10:08:37
39.898471,116.384909,0,-39,39848.4226851852,2009-02-04,10:08:40
39.89844,116.384854,0,-42,39848.4227314815,2009-02-04,10:08:44
39.898403,116.384818,0,-45,39848.4227777778,2009-02-04,10:08:48
39.898365,116.384774,0,-50,39848.4228356481,2009-02-04,10:08:53
39.898318,116.38474,0,-54,39848.4228819444,2009-02-04,10:08:57
39.898362,116.384704,0,-56,39848.4229166667,2009-02-04,10:09:00
39.898315,116.384682,0,-60,39848.422974537,2009-02-04,10:09:05
39.898269,116.384675,0,-62,39848.4230092593,2009-02-04,10:09:08
39.898205,116.384651,0,-65,39848.4230439815,2009-02-04,10:09:11
39.898155,116.384598,0,-68,39848.4230787037,2009-02-04,10:09:14
39.898173,116.38454,0,-71,39848.4231134259,2009-02-04,10:09:17
39.898223,116.384504,0,-72,39848.423125,2009-02-04,10:09:18
39.898265,116.384461,0,-73,39848.4231597222,2009-02-04,10:09:21
39.898254,116.384398,0,-79,39848.4232175926,2009-02-04,10:09:26
39.898312,116.384369,0,-85,39848.4232638889,2009-02-04,10:09:30
39.898357,116.384324,0,-90,39848.423287037,2009-02-04,10:09:32
39.898391,116.384279,0,-98,39848.4233217593,2009-02-04,10:09:35
39.89839,116.384246,0,-108,39848.4233796296,2009-02-04,10:09:40
39.898404,116.384192,0,-115,39848.4234259259,2009-02-04,10:09:44
39.898471,116.384177,0,-112,39848.4234490741,2009-02-04,10:09:46
39.898446,116.384054,0,-110,39848.4234606481,2009-02-04,10:09:47
39.898457,116.383967,0,-109,39848.4234722222,2009-02-04,10:09:48
39.898436,116.383841,0,-107,39848.4235069444,2009-02-04,10:09:51
39.898451,116.383779,0,-99,39848.4235416667,2009-02-04,10:09:54
39.89846,116.383745,0,-96,39848.423599537,2009-02-04,10:09:59
39.898527,116.383567,0,-92,39848.4236111111,2009-02-04,10:10:00
39.89853,116.383481,0,-86,39848.4236458333,2009-02-04,10:10:03
39.898512,116.383346,0,-78,39848.4236689815,2009-02-04,10:10:05
39.898501,116.383293,0,-72,39848.4237268518,2009-02-04,10:10:10
39.898496,116.383279,0,-69,39848.4237847222,2009-02-04,10:10:15
39.898463,116.383256,0,-64,39848.4238425926,2009-02-04,10:10:20
39.898422,116.38323,0,-60,39848.423900463,2009-02-04,10:10:25
39.898371,116.383207,0,-58,39848.4239583333,2009-02-04,10:10:30
39.898317,116.383211,0,-58,39848.4239930556,2009-02-04,10:10:33
39.89826,116.383207,0,-60,39848.4240277778,2009-02-04,10:10:36
39.898212,116.383205,0,-62,39848.4240625,2009-02-04,10:10:39
39.898151,116.383235,0,-64,39848.4240972222,2009-02-04,10:10:42
39.898107,116.383276,0,-66,39848.4241203704,2009-02-04,10:10:44
39.898069,116.383335,0,-69,39848.4241550926,2009-02-04,10:10:47
39.89804,116.383403,0,-72,39848.4241898148,2009-02-04,10:10:50
39.89801,116.383463,0,-73,39848.424212963,2009-02-04,10:10:52
39.898037,116.383512,0,-75,39848.4242361111,2009-02-04,10:10:54
39.898005,116.383576,0,-80,39848.4242824074,2009-02-04,10:10:58
39.898084,116.383591,0,-84,39848.4243171296,2009-02-04,10:11:01
39.898149,116.383607,0,-89,39848.4243518518,2009-02-04,10:11:04
39.898213,116.383617,0,-90,39848.4243634259,2009-02-04,10:11:05
39.898272,116.383622,0,-94,39848.4243865741,2009-02-04,10:11:07
39.898317,116.383634,0,-94,39848.4243981481,2009-02-04,10:11:08
39.898381,116.383654,0,-93,39848.4244097222,2009-02-04,10:11:09
39.898434,116.383685,0,-95,39848.4244328704,2009-02-04,10:11:11
39.898482,116.383726,0,-98,39848.4244675926,2009-02-04,10:11:14
39.898535,116.383787,0,-98,39848.4244907407,2009-02-04,10:11:16
39.898578,116.38384,0,-98,39848.424525463,2009-02-04,10:11:19
39.898597,116.383879,0,-100,39848.4245833333,2009-02-04,10:11:24
39.898637,116.38394,0,-100,39848.4246180556,2009-02-04,10:11:27
39.898663,116.384001,0,-98,39848.4246412037,2009-02-04,10:11:29
39.89872,116.384054,0,-93,39848.4246643518,2009-02-04,10:11:31
39.898768,116.384128,0,-89,39848.4246875,2009-02-04,10:11:33
39.898804,116.384181,0,-88,39848.4247106481,2009-02-04,10:11:35
39.898842,116.384255,0,-84,39848.4247337963,2009-02-04,10:11:37
39.898888,116.3843,0,-84,39848.4247569444,2009-02-04,10:11:39
39.898922,116.384372,0,-77,39848.4247916667,2009-02-04,10:11:42
39.898956,116.384418,0,-73,39848.4248263889,2009-02-04,10:11:45
39.899,116.384475,0,-67,39848.4248611111,2009-02-04,10:11:48
39.899021,116.384536,0,-63,39848.4248842593,2009-02-04,10:11:50
39.899051,116.384579,0,-59,39848.4249074074,2009-02-04,10:11:52
39.899112,116.384635,0,-56,39848.4249421296,2009-02-04,10:11:55
39.899155,116.384684,0,-53,39848.4249652778,2009-02-04,10:11:57
39.899185,116.384737,0,-50,39848.4249884259,2009-02-04,10:11:59
39.899216,116.384798,0,-44,39848.4250231481,2009-02-04,10:12:02
39.899242,116.384863,0,-36,39848.4250578704,2009-02-04,10:12:05
39.899266,116.384932,0,-30,39848.4250925926,2009-02-04,10:12:08
39.899271,116.384991,0,-22,39848.4251273148,2009-02-04,10:12:11
39.899263,116.385059,0,-16,39848.425162037,2009-02-04,10:12:14
39.899291,116.385117,0,-13,39848.4251967593,2009-02-04,10:12:17
39.89933,116.385149,0,-7,39848.4252430556,2009-02-04,10:12:21
39.899342,116.385202,0,0,39848.4252777778,2009-02-04,10:12:24
39.899348,116.385267,0,4,39848.4253240741,2009-02-04,10:12:28
39.899383,116.385307,0,13,39848.4253819444,2009-02-04,10:12:33
39.899419,116.385357,0,15,39848.4254282407,2009-02-04,10:12:37
39.899393,116.385411,0,21,39848.4254861111,2009-02-04,10:12:42
39.899362,116.385467,0,23,39848.4255324074,2009-02-04,10:12:46
39.899317,116.385508,0,25,39848.4255671296,2009-02-04,10:12:49
39.899258,116.385538,0,30,39848.4256018519,2009-02-04,10:12:52
39.899218,116.385577,0,32,39848.4256481482,2009-02-04,10:12:56
39.899172,116.385584,0,36,39848.4256712963,2009-02-04,10:12:58
39.899123,116.38563,0,36,39848.4257060185,2009-02-04,10:13:01
39.89907,116.385669,0,36,39848.4257291667,2009-02-04,10:13:03
39.89903,116.385698,0,37,39848.4257523148,2009-02-04,10:13:05
39.898993,116.385735,0,38,39848.425775463,2009-02-04,10:13:07
39.898959,116.385792,0,38,39848.4258101852,2009-02-04,10:13:10
39.898939,116.385851,0,39,39848.4258449074,2009-02-04,10:13:13
39.898923,116.385915,0,38,39848.4259027778,2009-02-04,10:13:18
39.898902,116.385979,0,40,39848.4259490741,2009-02-04,10:13:22
39.898881,116.386031,0,40,39848.4260069444,2009-02-04,10:13:27
39.898875,116.385996,0,47,39848.4260648148,2009-02-04,10:13:32
39.898902,116.38596,0,57,39848.4261226852,2009-02-04,10:13:37
39.898906,116.385944,0,63,39848.4261805556,2009-02-04,10:13:42
39.898906,116.385944,0,63,39848.4262152778,2009-02-04,10:13:45
39.89891,116.38594,0,65,39848.4262384259,2009-02-04,10:13:47
39.898926,116.385908,0,68,39848.4262962963,2009-02-04,10:13:52
39.898904,116.385916,0,64,39848.4263541667,2009-02-04,10:13:57
39.898914,116.385924,0,63,39848.426412037,2009-02-04,10:14:02
39.898918,116.385907,0,62,39848.4264699074,2009-02-04,10:14:07
39.898968,116.385874,0,61,39848.4265277778,2009-02-04,10:14:12
39.899023,116.385843,0,63,39848.4265740741,2009-02-04,10:14:16
39.899073,116.385832,0,63,39848.4266087963,2009-02-04,10:14:19
39.899123,116.385831,0,58,39848.4266550926,2009-02-04,10:14:23
39.899162,116.385813,0,49,39848.426712963,2009-02-04,10:14:28
39.89922,116.385822,0,52,39848.4267708333,2009-02-04,10:14:33
39.899251,116.385833,0,56,39848.4268287037,2009-02-04,10:14:38
39.899295,116.385842,0,60,39848.4268865741,2009-02-04,10:14:43
39.899338,116.385804,0,63,39848.4269212963,2009-02-04,10:14:46
39.899396,116.385775,0,65,39848.4269675926,2009-02-04,10:14:50
39.899443,116.385757,0,66,39848.4270023148,2009-02-04,10:14:53
39.8995,116.38576,0,68,39848.4270601852,2009-02-04,10:14:58
39.899555,116.385782,0,68,39848.4271064815,2009-02-04,10:15:02
39.899613,116.385779,0,69,39848.4271527778,2009-02-04,10:15:06
39.899666,116.385796,0,69,39848.4271990741,2009-02-04,10:15:10
39.899723,116.385819,0,68,39848.4272453704,2009-02-04,10:15:14
39.899767,116.385806,0,67,39848.4272916667,2009-02-04,10:15:18
39.899808,116.385777,0,64,39848.4273263889,2009-02-04,10:15:21
39.899861,116.385748,0,61,39848.4273611111,2009-02-04,10:15:24
39.899912,116.385729,0,58,39848.4273958333,2009-02-04,10:15:27
39.89996,116.385696,0,54,39848.4274305556,2009-02-04,10:15:30
39.899989,116.385652,0,51,39848.4274768519,2009-02-04,10:15:34
39.900029,116.385609,0,48,39848.4275347222,2009-02-04,10:15:39
39.90008,116.385577,0,45,39848.4275925926,2009-02-04,10:15:44
39.900137,116.385545,0,39,39848.4276388889,2009-02-04,10:15:48
39.900189,116.385523,0,30,39848.4276851852,2009-02-04,10:15:52
39.900229,116.385504,0,15,39848.4277314815,2009-02-04,10:15:56
39.900278,116.385507,0,13,39848.4277777778,2009-02-04,10:16:00
39.900322,116.385538,0,16,39848.4278240741,2009-02-04,10:16:04
39.900353,116.385578,0,21,39848.4278587963,2009-02-04,10:16:07
39.900347,116.385649,0,22,39848.4279166667,2009-02-04,10:16:12
39.900332,116.385718,0,18,39848.427962963,2009-02-04,10:16:16
39.900349,116.385772,0,21,39848.4280092593,2009-02-04,10:16:20
39.900388,116.385798,0,19,39848.4280671296,2009-02-04,10:16:25
39.900381,116.385847,0,14,39848.428125,2009-02-04,10:16:30
39.900375,116.385869,0,10,39848.4281828704,2009-02-04,10:16:35
39.900389,116.385907,0,3,39848.4282407407,2009-02-04,10:16:40
39.900391,116.38595,0,-4,39848.4282986111,2009-02-04,10:16:45
39.900407,116.386012,0,-12,39848.4283449074,2009-02-04,10:16:49
39.900426,116.386075,0,-23,39848.4284027778,2009-02-04,10:16:54
39.900459,116.386126,0,-28,39848.4284375,2009-02-04,10:16:57
39.900481,116.386176,0,-34,39848.4284722222,2009-02-04,10:17:00
39.900496,116.386241,0,-37,39848.4285185185,2009-02-04,10:17:04
39.900522,116.3863,0,-43,39848.4285763889,2009-02-04,10:17:09
39.900544,116.386353,0,-48,39848.4286226852,2009-02-04,10:17:13
39.900557,116.386421,0,-53,39848.4286689815,2009-02-04,10:17:17
39.900598,116.386464,0,-55,39848.4286921296,2009-02-04,10:17:19
39.900642,116.386481,0,-56,39848.4287268519,2009-02-04,10:17:22
39.900699,116.386559,0,-56,39848.4287615741,2009-02-04,10:17:25
39.900751,116.38659,0,-56,39848.4287962963,2009-02-04,10:17:28
39.900796,116.386618,0,-57,39848.4288310185,2009-02-04,10:17:31
39.901395,116.387307,0,-208,39848.4306365741,2009-02-04,10:20:07
39.901394,116.387262,0,-228,39848.4306481481,2009-02-04,10:20:08
39.901353,116.387197,0,-243,39848.4306597222,2009-02-04,10:20:09
39.901381,116.387091,0,-281,39848.4306828704,2009-02-04,10:20:11
39.901072,116.386899,0,-160,39848.4306944444,2009-02-04,10:20:12
39.900899,116.386784,0,-84,39848.4307060185,2009-02-04,10:20:13
39.900758,116.386693,0,-31,39848.4307291667,2009-02-04,10:20:15
39.900714,116.386692,0,-16,39848.4307407407,2009-02-04,10:20:16
39.900638,116.386626,0,3,39848.4307523148,2009-02-04,10:20:17
39.900596,116.386609,0,26,39848.4307638889,2009-02-04,10:20:18
39.900569,116.386601,0,48,39848.430775463,2009-02-04,10:20:19
39.900543,116.386591,0,64,39848.430787037,2009-02-04,10:20:20
39.900558,116.386564,0,43,39848.4308217593,2009-02-04,10:20:23
39.900534,116.386526,0,33,39848.4308680556,2009-02-04,10:20:27
39.900498,116.386482,0,37,39848.4308912037,2009-02-04,10:20:29
39.900451,116.386439,0,40,39848.4309259259,2009-02-04,10:20:32
39.900471,116.386386,0,26,39848.4309837963,2009-02-04,10:20:37
39.900464,116.386312,0,22,39848.4310069444,2009-02-04,10:20:39
39.900496,116.386265,0,29,39848.4310300926,2009-02-04,10:20:41
39.900536,116.386216,0,40,39848.4310763889,2009-02-04,10:20:45
39.900571,116.386188,0,40,39848.4311342593,2009-02-04,10:20:50
39.900549,116.386123,0,50,39848.4311805556,2009-02-04,10:20:54
39.900518,116.386128,0,68,39848.4312152778,2009-02-04,10:20:57
39.900491,116.386103,0,85,39848.43125,2009-02-04,10:21:00
39.90046,116.386046,0,95,39848.4312847222,2009-02-04,10:21:03
39.900435,116.385996,0,99,39848.4313194444,2009-02-04,10:21:06
39.900407,116.385927,0,103,39848.4313541667,2009-02-04,10:21:09
39.900377,116.385884,0,100,39848.431412037,2009-02-04,10:21:14
39.900378,116.385825,0,86,39848.4314699074,2009-02-04,10:21:19
39.900357,116.385774,0,82,39848.4315046296,2009-02-04,10:21:22
39.900362,116.385726,0,70,39848.4315625,2009-02-04,10:21:27
39.900341,116.385661,0,64,39848.4316087963,2009-02-04,10:21:31
39.900305,116.385639,0,60,39848.4316666667,2009-02-04,10:21:36
39.900277,116.385656,0,57,39848.431724537,2009-02-04,10:21:41
39.900287,116.385638,0,65,39848.4317824074,2009-02-04,10:21:46
39.900272,116.385625,0,66,39848.4318402778,2009-02-04,10:21:51
39.900235,116.385632,0,64,39848.4318981481,2009-02-04,10:21:56
39.900267,116.385651,0,68,39848.4319560185,2009-02-04,10:22:01
39.900279,116.385606,0,66,39848.4320138889,2009-02-04,10:22:06
39.900231,116.385582,0,62,39848.4320717593,2009-02-04,10:22:11
39.900177,116.385565,0,60,39848.4321180556,2009-02-04,10:22:15
39.900129,116.385558,0,57,39848.4321643518,2009-02-04,10:22:19
39.900091,116.38552,0,56,39848.4322222222,2009-02-04,10:22:24
39.900059,116.385487,0,54,39848.4322800926,2009-02-04,10:22:29
39.900024,116.385446,0,53,39848.4323263889,2009-02-04,10:22:33
39.899985,116.385415,0,51,39848.4323726852,2009-02-04,10:22:37
39.899937,116.385402,0,49,39848.4324074074,2009-02-04,10:22:40
39.899888,116.385363,0,48,39848.4324537037,2009-02-04,10:22:44
39.899858,116.385317,0,46,39848.4324884259,2009-02-04,10:22:47
39.899839,116.385263,0,45,39848.4325231481,2009-02-04,10:22:50
39.899799,116.385302,0,44,39848.4325462963,2009-02-04,10:22:52
39.89976,116.385266,0,47,39848.4326041667,2009-02-04,10:22:57
39.899713,116.385243,0,49,39848.432650463,2009-02-04,10:23:01
39.899672,116.385322,0,49,39848.4326736111,2009-02-04,10:23:03
39.899682,116.385362,0,45,39848.4327314815,2009-02-04,10:23:08
39.89967,116.385349,0,46,39848.4327893518,2009-02-04,10:23:13
39.899625,116.385334,0,47,39848.4328472222,2009-02-04,10:23:18
39.899574,116.385328,0,47,39848.4328935185,2009-02-04,10:23:22
39.899518,116.385321,0,47,39848.4329282407,2009-02-04,10:23:25
39.899459,116.385308,0,48,39848.432962963,2009-02-04,10:23:28
39.899407,116.385278,0,48,39848.4329976852,2009-02-04,10:23:31
39.899351,116.385244,0,48,39848.4330324074,2009-02-04,10:23:34
39.899289,116.385229,0,48,39848.4330671296,2009-02-04,10:23:37
39.899242,116.385227,0,48,39848.4330902778,2009-02-04,10:23:39
39.899181,116.385214,0,48,39848.433125,2009-02-04,10:23:42
39.899137,116.385205,0,48,39848.4331828704,2009-02-04,10:23:47
39.899123,116.385141,0,48,39848.4332291667,2009-02-04,10:23:51
39.89914,116.385071,0,47,39848.4332638889,2009-02-04,10:23:54
39.899161,116.38501,0,46,39848.4332986111,2009-02-04,10:23:57
39.899201,116.384968,0,45,39848.4333449074,2009-02-04,10:24:01
39.899259,116.385001,0,45,39848.4333680556,2009-02-04,10:24:03
39.899278,116.385018,0,46,39848.4334259259,2009-02-04,10:24:08
39.899297,116.38496,0,45,39848.4334722222,2009-02-04,10:24:12
39.899336,116.384911,0,45,39848.4335069444,2009-02-04,10:24:15
39.899329,116.384831,0,45,39848.4335416667,2009-02-04,10:24:18
39.899332,116.384775,0,46,39848.433599537,2009-02-04,10:24:23
39.899335,116.384726,0,46,39848.4336574074,2009-02-04,10:24:28
39.899318,116.384642,0,44,39848.4336921296,2009-02-04,10:24:31
39.899319,116.384573,0,41,39848.4337384259,2009-02-04,10:24:35
39.899326,116.384502,0,41,39848.4337731482,2009-02-04,10:24:38
39.899302,116.384438,0,38,39848.4338078704,2009-02-04,10:24:41
39.89927,116.384396,0,36,39848.4338425926,2009-02-04,10:24:44
39.899277,116.384328,0,33,39848.4338888889,2009-02-04,10:24:48
39.899274,116.384294,0,29,39848.4339467593,2009-02-04,10:24:53
39.899273,116.38422,0,26,39848.4339930556,2009-02-04,10:24:57
39.899266,116.384139,0,22,39848.4340393519,2009-02-04,10:25:01
39.899298,116.384082,0,21,39848.4340856481,2009-02-04,10:25:05
39.899283,116.384006,0,17,39848.4341319444,2009-02-04,10:25:09
39.899294,116.383943,0,14,39848.4341782407,2009-02-04,10:25:13
39.899294,116.383878,0,10,39848.434212963,2009-02-04,10:25:16
39.899326,116.383816,0,5,39848.4342592593,2009-02-04,10:25:20
39.899343,116.383745,0,1,39848.4342939815,2009-02-04,10:25:23
39.899344,116.383692,0,-2,39848.4343518519,2009-02-04,10:25:28
39.899326,116.383631,0,-6,39848.4343981481,2009-02-04,10:25:32
39.899311,116.383621,0,-8,39848.4344560185,2009-02-04,10:25:37
39.89925,116.383628,0,-6,39848.4344907407,2009-02-04,10:25:40
39.899228,116.383575,0,-5,39848.4345138889,2009-02-04,10:25:42
39.899218,116.383543,0,-1,39848.4345717593,2009-02-04,10:25:47
39.899207,116.383497,0,9,39848.4346180556,2009-02-04,10:25:51
39.89922,116.383444,0,19,39848.4346527778,2009-02-04,10:25:54
39.899228,116.383389,0,21,39848.4347106481,2009-02-04,10:25:59
39.899247,116.383322,0,22,39848.4347685185,2009-02-04,10:26:04
39.899239,116.383261,0,24,39848.4347916667,2009-02-04,10:26:06
39.899244,116.383183,0,27,39848.4348263889,2009-02-04,10:26:09
39.899238,116.383119,0,26,39848.4348611111,2009-02-04,10:26:12
39.899231,116.383056,0,28,39848.4349074074,2009-02-04,10:26:16
39.899205,116.383009,0,26,39848.4349652778,2009-02-04,10:26:21
39.899202,116.382942,0,24,39848.4350231481,2009-02-04,10:26:26
39.899183,116.382871,0,25,39848.4350810185,2009-02-04,10:26:31
39.899182,116.382808,0,24,39848.4351157407,2009-02-04,10:26:34
39.899202,116.382791,0,24,39848.4351736111,2009-02-04,10:26:39
39.899216,116.382741,0,20,39848.4352314815,2009-02-04,10:26:44
39.899216,116.382681,0,18,39848.4352777778,2009-02-04,10:26:48
39.899218,116.382614,0,17,39848.4353356481,2009-02-04,10:26:53
39.899203,116.382541,0,13,39848.4353935185,2009-02-04,10:26:58
39.899181,116.382458,0,16,39848.4354166667,2009-02-04,10:27:00
39.89915,116.382393,0,16,39848.4354513889,2009-02-04,10:27:03
39.899156,116.382324,0,14,39848.4354861111,2009-02-04,10:27:06
39.899156,116.382259,0,14,39848.4355324074,2009-02-04,10:27:10
39.899122,116.38215,0,20,39848.4355555556,2009-02-04,10:27:12
39.899131,116.382109,0,22,39848.4356134259,2009-02-04,10:27:17
39.899101,116.382068,0,22,39848.4356712963,2009-02-04,10:27:22
39.899101,116.382068,0,22,39848.4357060185,2009-02-04,10:27:25
39.899095,116.382076,0,21,39848.4357291667,2009-02-04,10:27:27
39.899062,116.382132,0,21,39848.435787037,2009-02-04,10:27:32
39.899027,116.382114,0,24,39848.4358449074,2009-02-04,10:27:37
39.898977,116.382129,0,26,39848.4359027778,2009-02-04,10:27:42
39.898919,116.382113,0,27,39848.4359490741,2009-02-04,10:27:46
39.898894,116.382045,0,31,39848.4359722222,2009-02-04,10:27:48
39.898868,116.381964,0,36,39848.4360069444,2009-02-04,10:27:51
39.898857,116.381914,0,39,39848.4360648148,2009-02-04,10:27:56
39.898861,116.38188,0,36,39848.4361226852,2009-02-04,10:28:01
39.898846,116.38187,0,35,39848.4361805556,2009-02-04,10:28:06
39.898837,116.381851,0,33,39848.4362384259,2009-02-04,10:28:11
39.89885,116.381845,0,33,39848.4362962963,2009-02-04,10:28:16
39.898853,116.381836,0,33,39848.4363541667,2009-02-04,10:28:21
39.898884,116.381785,0,33,39848.436412037,2009-02-04,10:28:26
39.898918,116.381726,0,34,39848.4364583333,2009-02-04,10:28:30
39.898956,116.381678,0,34,39848.4365162037,2009-02-04,10:28:35
39.898984,116.381665,0,35,39848.4365740741,2009-02-04,10:28:40
39.898995,116.381679,0,36,39848.4366319444,2009-02-04,10:28:45
39.898982,116.381702,0,36,39848.4366898148,2009-02-04,10:28:50
39.898953,116.3817,0,37,39848.4367476852,2009-02-04,10:28:55
39.898908,116.381732,0,37,39848.4367824074,2009-02-04,10:28:58
39.898867,116.38176,0,37,39848.4368055556,2009-02-04,10:29:00
39.898825,116.381793,0,38,39848.4368287037,2009-02-04,10:29:02
39.898777,116.381833,0,38,39848.4368634259,2009-02-04,10:29:05
39.898739,116.381878,0,41,39848.4369097222,2009-02-04,10:29:09
39.898692,116.381927,0,45,39848.4369560185,2009-02-04,10:29:13
39.898652,116.381881,0,45,39848.4369791667,2009-02-04,10:29:15
39.898609,116.381832,0,47,39848.4369907407,2009-02-04,10:29:16
39.898586,116.381769,0,52,39848.4370023148,2009-02-04,10:29:17
39.898554,116.381723,0,61,39848.437025463,2009-02-04,10:29:19
39.898573,116.381775,0,63,39848.4370486111,2009-02-04,10:29:21
39.89854,116.3817,0,72,39848.4371064815,2009-02-04,10:29:26
39.898526,116.381643,0,76,39848.4371643519,2009-02-04,10:29:31
39.898527,116.381586,0,80,39848.4372106481,2009-02-04,10:29:35
39.898509,116.381527,0,85,39848.4372685185,2009-02-04,10:29:40
39.898491,116.38147,0,90,39848.4373263889,2009-02-04,10:29:45
39.898479,116.381415,0,94,39848.4373842593,2009-02-04,10:29:50
39.898461,116.381362,0,97,39848.4374189815,2009-02-04,10:29:53
39.898437,116.381378,0,101,39848.4374768519,2009-02-04,10:29:58
39.898407,116.381375,0,102,39848.4375347222,2009-02-04,10:30:03
39.898377,116.381344,0,104,39848.4375925926,2009-02-04,10:30:08
39.898362,116.381287,0,105,39848.4376273148,2009-02-04,10:30:11
39.898353,116.381229,0,105,39848.437662037,2009-02-04,10:30:14
39.898361,116.381166,0,106,39848.4377083333,2009-02-04,10:30:18
39.898374,116.381098,0,107,39848.4377546296,2009-02-04,10:30:22
39.898369,116.38104,0,108,39848.4378009259,2009-02-04,10:30:26
39.898372,116.38098,0,108,39848.4378472222,2009-02-04,10:30:30
39.898365,116.380928,0,108,39848.437962963,2009-02-04,10:30:40
39.898314,116.380893,0,107,39848.4380671296,2009-02-04,10:30:49
39.898333,116.380829,0,107,39848.4381134259,2009-02-04,10:30:53
39.898366,116.380789,0,106,39848.4381481481,2009-02-04,10:30:56
39.898408,116.380715,0,106,39848.4381944444,2009-02-04,10:31:00
39.898449,116.380671,0,106,39848.4382175926,2009-02-04,10:31:02
39.898486,116.380624,0,106,39848.4382523148,2009-02-04,10:31:05
39.898487,116.380595,0,104,39848.4383101852,2009-02-04,10:31:10
39.898488,116.380544,0,103,39848.4383680556,2009-02-04,10:31:15
39.898492,116.3805,0,102,39848.4384259259,2009-02-04,10:31:20
39.898528,116.38044,0,101,39848.4384837963,2009-02-04,10:31:25
39.898525,116.380398,0,101,39848.4385416667,2009-02-04,10:31:30
39.898542,116.380346,0,101,39848.438599537,2009-02-04,10:31:35
39.898518,116.380297,0,100,39848.4386458333,2009-02-04,10:31:39
39.898498,116.380261,0,99,39848.4387037037,2009-02-04,10:31:44
39.898481,116.380201,0,98,39848.4387615741,2009-02-04,10:31:49
39.898469,116.380129,0,97,39848.4388194444,2009-02-04,10:31:54
39.898481,116.380062,0,95,39848.4388773148,2009-02-04,10:31:59
39.898478,116.379992,0,94,39848.4389236111,2009-02-04,10:32:03
39.898475,116.379924,0,94,39848.4389699074,2009-02-04,10:32:07
39.898499,116.379867,0,93,39848.4390046296,2009-02-04,10:32:10
39.898536,116.379811,0,93,39848.4390509259,2009-02-04,10:32:14
39.898488,116.379755,0,92,39848.4390856481,2009-02-04,10:32:17
39.898403,116.379734,0,92,39848.4390972222,2009-02-04,10:32:18
39.898367,116.379666,0,92,39848.4391435185,2009-02-04,10:32:22
39.898368,116.379592,0,94,39848.4391666667,2009-02-04,10:32:24
39.898365,116.379506,0,96,39848.4392013889,2009-02-04,10:32:27
39.898355,116.379446,0,95,39848.4392361111,2009-02-04,10:32:30
39.898321,116.379428,0,87,39848.4392939815,2009-02-04,10:32:35
39.898307,116.379351,0,84,39848.4393402778,2009-02-04,10:32:39
39.898318,116.379288,0,82,39848.4393981481,2009-02-04,10:32:44
39.898317,116.379229,0,81,39848.4394444444,2009-02-04,10:32:48
39.89832,116.379159,0,79,39848.4394907407,2009-02-04,10:32:52
39.898346,116.379088,0,77,39848.439537037,2009-02-04,10:32:56
39.898365,116.379033,0,76,39848.4395833333,2009-02-04,10:33:00
39.898365,116.378963,0,75,39848.4396180556,2009-02-04,10:33:03
39.898348,116.378904,0,75,39848.4396527778,2009-02-04,10:33:06
39.898352,116.378834,0,75,39848.4396759259,2009-02-04,10:33:08
39.898366,116.378768,0,74,39848.4397222222,2009-02-04,10:33:12
39.898361,116.378674,0,73,39848.4397685185,2009-02-04,10:33:16
39.898362,116.37861,0,73,39848.4397916667,2009-02-04,10:33:18
39.898366,116.37854,0,72,39848.439849537,2009-02-04,10:33:23
39.898364,116.378468,0,71,39848.4399074074,2009-02-04,10:33:28
39.898372,116.378402,0,73,39848.4399537037,2009-02-04,10:33:32
39.898363,116.378345,0,78,39848.44,2009-02-04,10:33:36
39.898323,116.378331,0,77,39848.4400578704,2009-02-04,10:33:41
39.898278,116.378316,0,76,39848.4400925926,2009-02-04,10:33:44
39.898234,116.378309,0,79,39848.440150463,2009-02-04,10:33:49
39.898184,116.378317,0,77,39848.4401967593,2009-02-04,10:33:53
39.898139,116.378345,0,77,39848.4402430556,2009-02-04,10:33:57
39.898087,116.378363,0,77,39848.4402777778,2009-02-04,10:34:00
39.898039,116.378366,0,78,39848.4403356481,2009-02-04,10:34:05
39.89799,116.378375,0,78,39848.4403819444,2009-02-04,10:34:09
39.897933,116.378374,0,78,39848.4404282407,2009-02-04,10:34:13
39.897867,116.378389,0,78,39848.440474537,2009-02-04,10:34:17
39.897817,116.378378,0,77,39848.4404976852,2009-02-04,10:34:19
39.89776,116.378371,0,77,39848.4405208333,2009-02-04,10:34:21
39.897692,116.378373,0,78,39848.4405439815,2009-02-04,10:34:23
39.897631,116.378382,0,78,39848.4405671296,2009-02-04,10:34:25
39.897587,116.378398,0,79,39848.4406018518,2009-02-04,10:34:28
39.897538,116.378359,0,80,39848.4406365741,2009-02-04,10:34:31
39.897494,116.378326,0,81,39848.4406712963,2009-02-04,10:34:34
39.897447,116.378296,0,81,39848.4407060185,2009-02-04,10:34:37
39.897403,116.378271,0,82,39848.4407407407,2009-02-04,10:34:40
39.89736,116.378231,0,83,39848.440787037,2009-02-04,10:34:44
39.897394,116.378348,0,85,39848.4408333333,2009-02-04,10:34:48
39.897355,116.378248,0,88,39848.4408680556,2009-02-04,10:34:51
39.897315,116.378208,0,94,39848.4409027778,2009-02-04,10:34:54
39.89727,116.378188,0,95,39848.4409490741,2009-02-04,10:34:58
39.897229,116.378226,0,90,39848.4409837963,2009-02-04,10:35:01
39.897182,116.378212,0,90,39848.4410416667,2009-02-04,10:35:06
39.897156,116.378215,0,88,39848.441099537,2009-02-04,10:35:11
39.897122,116.378197,0,85,39848.4411574074,2009-02-04,10:35:16
39.897106,116.378204,0,82,39848.4412152778,2009-02-04,10:35:21
39.897107,116.378236,0,80,39848.4412731482,2009-02-04,10:35:26
39.897106,116.378247,0,79,39848.4413310185,2009-02-04,10:35:31
39.897113,116.378246,0,80,39848.4413888889,2009-02-04,10:35:36
39.897118,116.37825,0,81,39848.4414467593,2009-02-04,10:35:41
39.897118,116.37825,0,81,39848.4414814815,2009-02-04,10:35:44
39.897116,116.378258,0,82,39848.4415046296,2009-02-04,10:35:46
39.897106,116.378258,0,82,39848.4415625,2009-02-04,10:35:51
39.897106,116.378258,0,82,39848.4415972222,2009-02-04,10:35:54
39.897108,116.378254,0,82,39848.4416203704,2009-02-04,10:35:56
39.897101,116.378264,0,82,39848.4416782407,2009-02-04,10:36:01
39.897079,116.378297,0,82,39848.4417361111,2009-02-04,10:36:06
39.897065,116.378311,0,82,39848.4417939815,2009-02-04,10:36:11
39.897044,116.378314,0,81,39848.4418518519,2009-02-04,10:36:16
39.897023,116.378313,0,81,39848.4419097222,2009-02-04,10:36:21
39.897032,116.378303,0,80,39848.4419675926,2009-02-04,10:36:26
39.897044,116.3783,0,79,39848.442025463,2009-02-04,10:36:31
39.897044,116.3783,0,79,39848.4420601852,2009-02-04,10:36:34
39.897041,116.378293,0,79,39848.4420833333,2009-02-04,10:36:36
39.897057,116.378291,0,79,39848.4421412037,2009-02-04,10:36:41
39.897108,116.378282,0,80,39848.4421990741,2009-02-04,10:36:46
39.897156,116.378268,0,83,39848.4422569444,2009-02-04,10:36:51
39.897166,116.378253,0,85,39848.4423148148,2009-02-04,10:36:56
39.897174,116.378233,0,87,39848.4423726852,2009-02-04,10:37:01
39.897171,116.378199,0,88,39848.4424305556,2009-02-04,10:37:06
39.897166,116.378187,0,86,39848.4424884259,2009-02-04,10:37:11
39.897206,116.378177,0,86,39848.4425462963,2009-02-04,10:37:16
39.897271,116.378154,0,85,39848.4425810185,2009-02-04,10:37:19
39.897343,116.378139,0,84,39848.4426041667,2009-02-04,10:37:21
39.897441,116.378129,0,82,39848.4426273148,2009-02-04,10:37:23
39.897489,116.378116,0,81,39848.4426388889,2009-02-04,10:37:24
39.897535,116.37811,0,80,39848.442650463,2009-02-04,10:37:25
39.897581,116.378108,0,78,39848.442662037,2009-02-04,10:37:26
39.897664,116.378066,0,73,39848.4426851852,2009-02-04,10:37:28
39.897711,116.378062,0,73,39848.4426967593,2009-02-04,10:37:29
39.897793,116.378051,0,70,39848.4427199074,2009-02-04,10:37:31
39.897841,116.378054,0,68,39848.4427314815,2009-02-04,10:37:32
39.897923,116.378048,0,65,39848.4427546296,2009-02-04,10:37:34
39.897969,116.378044,0,64,39848.4427662037,2009-02-04,10:37:35
39.898045,116.378036,0,63,39848.4427893519,2009-02-04,10:37:37
39.898103,116.378025,0,62,39848.4428125,2009-02-04,10:37:39
39.898162,116.37803,0,58,39848.4428472222,2009-02-04,10:37:42
39.898221,116.378061,0,60,39848.4428935185,2009-02-04,10:37:46
39.898288,116.378069,0,64,39848.4429282407,2009-02-04,10:37:49
39.898357,116.378051,0,66,39848.4429513889,2009-02-04,10:37:51
39.89843,116.378036,0,69,39848.442974537,2009-02-04,10:37:53
39.898486,116.37804,0,73,39848.4429976852,2009-02-04,10:37:55
39.898541,116.37801,0,75,39848.4430324074,2009-02-04,10:37:58
39.898596,116.378022,0,78,39848.4430787037,2009-02-04,10:38:02
39.898608,116.378032,0,83,39848.4431365741,2009-02-04,10:38:07
39.898629,116.378026,0,83,39848.4431944444,2009-02-04,10:38:12
39.898636,116.378015,0,83,39848.4432523148,2009-02-04,10:38:17
39.898636,116.378015,0,83,39848.443287037,2009-02-04,10:38:20
39.898632,116.378015,0,83,39848.4433101852,2009-02-04,10:38:22
39.89868,116.377971,0,84,39848.4433680556,2009-02-04,10:38:27
39.898728,116.377893,0,91,39848.4433912037,2009-02-04,10:38:29
39.898773,116.377808,0,94,39848.4434143519,2009-02-04,10:38:31
39.898776,116.377692,0,98,39848.4434375,2009-02-04,10:38:33
39.898774,116.377633,0,99,39848.4434490741,2009-02-04,10:38:34
39.898769,116.377564,0,100,39848.4434606481,2009-02-04,10:38:35
39.898761,116.377491,0,101,39848.4434722222,2009-02-04,10:38:36
39.898752,116.377406,0,102,39848.4434837963,2009-02-04,10:38:37
39.898742,116.377319,0,104,39848.4434953704,2009-02-04,10:38:38
39.898738,116.377237,0,105,39848.4435069444,2009-02-04,10:38:39
39.898727,116.377149,0,106,39848.4435185185,2009-02-04,10:38:40
39.898718,116.377051,0,106,39848.4435300926,2009-02-04,10:38:41
39.898706,116.37696,0,108,39848.4435416667,2009-02-04,10:38:42
39.898695,116.37687,0,109,39848.4435532407,2009-02-04,10:38:43
39.898689,116.376774,0,111,39848.4435648148,2009-02-04,10:38:44
39.898681,116.376677,0,112,39848.4435763889,2009-02-04,10:38:45
39.898676,116.376572,0,113,39848.443587963,2009-02-04,10:38:46
39.898672,116.376469,0,114,39848.443599537,2009-02-04,10:38:47
39.898663,116.376365,0,115,39848.4436111111,2009-02-04,10:38:48
39.898658,116.376263,0,116,39848.4436226852,2009-02-04,10:38:49
39.898657,116.376173,0,117,39848.4436342593,2009-02-04,10:38:50
39.898656,116.376081,0,118,39848.4436458333,2009-02-04,10:38:51
39.898654,116.375987,0,119,39848.4436574074,2009-02-04,10:38:52
39.898652,116.375904,0,120,39848.4436689815,2009-02-04,10:38:53
39.898658,116.375832,0,120,39848.4436805556,2009-02-04,10:38:54
39.89867,116.37573,0,121,39848.4437037037,2009-02-04,10:38:56
39.898688,116.375655,0,120,39848.4437268519,2009-02-04,10:38:58
39.89869,116.375585,0,119,39848.4437615741,2009-02-04,10:39:01
39.898696,116.375514,0,118,39848.4438078704,2009-02-04,10:39:05
39.89869,116.375465,0,119,39848.4438657407,2009-02-04,10:39:10
39.898666,116.375429,0,123,39848.4439236111,2009-02-04,10:39:15
39.898639,116.375333,0,126,39848.4439467593,2009-02-04,10:39:17
39.898616,116.375242,0,128,39848.4439699074,2009-02-04,10:39:19
39.898601,116.37512,0,130,39848.4439930556,2009-02-04,10:39:21
39.898593,116.37506,0,130,39848.4440046296,2009-02-04,10:39:22
39.898593,116.374997,0,131,39848.4440162037,2009-02-04,10:39:23
39.89859,116.374929,0,132,39848.4440277778,2009-02-04,10:39:24
39.898588,116.37485,0,133,39848.4440393519,2009-02-04,10:39:25
39.898587,116.374777,0,133,39848.4440509259,2009-02-04,10:39:26
39.898586,116.374693,0,134,39848.4440625,2009-02-04,10:39:27
39.898589,116.374615,0,136,39848.4440740741,2009-02-04,10:39:28
39.898584,116.374523,0,137,39848.4440856481,2009-02-04,10:39:29
39.898583,116.374433,0,138,39848.4440972222,2009-02-04,10:39:30
39.898582,116.374334,0,140,39848.4441087963,2009-02-04,10:39:31
39.898577,116.374246,0,140,39848.4441203704,2009-02-04,10:39:32
39.898576,116.374141,0,142,39848.4441319444,2009-02-04,10:39:33
39.898574,116.374038,0,144,39848.4441435185,2009-02-04,10:39:34
39.898568,116.373939,0,146,39848.4441550926,2009-02-04,10:39:35
39.898558,116.37384,0,147,39848.4441666667,2009-02-04,10:39:36
39.898544,116.37374,0,149,39848.4441782407,2009-02-04,10:39:37
39.898533,116.373645,0,150,39848.4441898148,2009-02-04,10:39:38
39.89852,116.373547,0,151,39848.4442013889,2009-02-04,10:39:39
39.898529,116.37342,0,157,39848.444212963,2009-02-04,10:39:40
39.898515,116.373309,0,159,39848.444224537,2009-02-04,10:39:41
39.8985,116.373201,0,160,39848.4442361111,2009-02-04,10:39:42
39.898488,116.373089,0,162,39848.4442476852,2009-02-04,10:39:43
39.898474,116.372972,0,163,39848.4442592593,2009-02-04,10:39:44
39.898463,116.372852,0,163,39848.4442708333,2009-02-04,10:39:45
39.898466,116.372754,0,164,39848.4442824074,2009-02-04,10:39:46
39.898467,116.372651,0,165,39848.4442939815,2009-02-04,10:39:47
39.898469,116.372537,0,166,39848.4443055556,2009-02-04,10:39:48
39.898464,116.372419,0,167,39848.4443171296,2009-02-04,10:39:49
39.898463,116.372304,0,168,39848.4443287037,2009-02-04,10:39:50
39.898464,116.372192,0,170,39848.4443402778,2009-02-04,10:39:51
39.898464,116.372102,0,171,39848.4443518519,2009-02-04,10:39:52
39.898459,116.372007,0,169,39848.4443634259,2009-02-04,10:39:53
39.898458,116.371921,0,168,39848.444375,2009-02-04,10:39:54
39.898456,116.371828,0,168,39848.4443865741,2009-02-04,10:39:55
39.89846,116.371749,0,169,39848.4443981481,2009-02-04,10:39:56
39.898464,116.371666,0,168,39848.4444097222,2009-02-04,10:39:57
39.898463,116.371578,0,170,39848.4444212963,2009-02-04,10:39:58
39.898463,116.371495,0,171,39848.4444328704,2009-02-04,10:39:59
39.898465,116.371407,0,172,39848.4444444444,2009-02-04,10:40:00
39.898482,116.37135,0,172,39848.4444560185,2009-02-04,10:40:01
39.898495,116.371287,0,173,39848.4444675926,2009-02-04,10:40:02
39.898506,116.371228,0,173,39848.4444791667,2009-02-04,10:40:03
39.898512,116.37117,0,173,39848.4444907407,2009-02-04,10:40:04
39.89853,116.371104,0,172,39848.4445138889,2009-02-04,10:40:06
39.898562,116.371098,0,168,39848.4445717593,2009-02-04,10:40:11
39.898555,116.371086,0,168,39848.4446296296,2009-02-04,10:40:16
39.898542,116.371049,0,167,39848.4446875,2009-02-04,10:40:21
39.898527,116.370993,0,166,39848.4447106481,2009-02-04,10:40:23
39.89852,116.37092,0,165,39848.4447337963,2009-02-04,10:40:25
39.898515,116.370844,0,163,39848.4447569444,2009-02-04,10:40:27
39.898514,116.370767,0,158,39848.4447800926,2009-02-04,10:40:29
39.898555,116.370682,0,157,39848.4448032407,2009-02-04,10:40:31
39.898595,116.370592,0,155,39848.4448263889,2009-02-04,10:40:33
39.898627,116.370509,0,153,39848.444849537,2009-02-04,10:40:35
39.898632,116.370408,0,153,39848.4448726852,2009-02-04,10:40:37
39.898623,116.370314,0,152,39848.4448958333,2009-02-04,10:40:39
39.898613,116.370245,0,153,39848.4449074074,2009-02-04,10:40:40
39.898602,116.37018,0,156,39848.4449189815,2009-02-04,10:40:41
39.898582,116.370046,0,159,39848.4449421296,2009-02-04,10:40:43
39.898572,116.369985,0,161,39848.4449537037,2009-02-04,10:40:44
39.898562,116.369916,0,162,39848.4449652778,2009-02-04,10:40:45
39.898562,116.369844,0,163,39848.4449768519,2009-02-04,10:40:46
39.898559,116.369756,0,165,39848.4449884259,2009-02-04,10:40:47
39.898563,116.36961,0,162,39848.445,2009-02-04,10:40:48
39.898568,116.369506,0,164,39848.4450115741,2009-02-04,10:40:49
39.898573,116.369434,0,165,39848.4450231481,2009-02-04,10:40:50
39.898566,116.369353,0,162,39848.4450347222,2009-02-04,10:40:51
39.898561,116.369243,0,158,39848.4450462963,2009-02-04,10:40:52
39.898561,116.369159,0,155,39848.4450578704,2009-02-04,10:40:53
39.898559,116.369071,0,156,39848.4450694444,2009-02-04,10:40:54
39.898556,116.368987,0,156,39848.4450810185,2009-02-04,10:40:55
39.898547,116.368892,0,156,39848.4450925926,2009-02-04,10:40:56
39.898539,116.36882,0,154,39848.4451041667,2009-02-04,10:40:57
39.898537,116.36875,0,152,39848.4451157407,2009-02-04,10:40:58
39.898537,116.368688,0,151,39848.4451273148,2009-02-04,10:40:59
39.898536,116.36862,0,153,39848.4451388889,2009-02-04,10:41:00
39.898536,116.368504,0,152,39848.445162037,2009-02-04,10:41:02
39.898568,116.368415,0,151,39848.4451851852,2009-02-04,10:41:04
39.898616,116.368335,0,150,39848.4452083333,2009-02-04,10:41:06
39.898715,116.368265,0,133,39848.4452314815,2009-02-04,10:41:08
39.898779,116.368232,0,129,39848.4452546296,2009-02-04,10:41:10
39.898841,116.368216,0,130,39848.4452777778,2009-02-04,10:41:12
39.898886,116.368202,0,129,39848.4452893519,2009-02-04,10:41:13
39.898936,116.368184,0,127,39848.4453009259,2009-02-04,10:41:14
39.898992,116.368171,0,126,39848.4453125,2009-02-04,10:41:15
39.89906,116.368158,0,123,39848.4453240741,2009-02-04,10:41:16
39.899133,116.368126,0,116,39848.4453356481,2009-02-04,10:41:17
39.899197,116.36811,0,113,39848.4453472222,2009-02-04,10:41:18
39.89927,116.368103,0,111,39848.4453587963,2009-02-04,10:41:19
39.89934,116.36809,0,111,39848.4453703704,2009-02-04,10:41:20
39.899411,116.368081,0,112,39848.4453819444,2009-02-04,10:41:21
39.899492,116.368087,0,115,39848.4453935185,2009-02-04,10:41:22
39.899569,116.368085,0,116,39848.4454050926,2009-02-04,10:41:23
39.899644,116.368077,0,112,39848.4454166667,2009-02-04,10:41:24
39.899725,116.368082,0,112,39848.4454282407,2009-02-04,10:41:25
39.899814,116.368091,0,113,39848.4454398148,2009-02-04,10:41:26
39.899897,116.368086,0,111,39848.4454513889,2009-02-04,10:41:27
39.899988,116.368093,0,111,39848.445462963,2009-02-04,10:41:28
39.900069,116.368094,0,110,39848.445474537,2009-02-04,10:41:29
39.900154,116.368098,0,111,39848.4454861111,2009-02-04,10:41:30
39.90025,116.368105,0,112,39848.4454976852,2009-02-04,10:41:31
39.900343,116.368103,0,109,39848.4455092593,2009-02-04,10:41:32
39.900446,116.368107,0,107,39848.4455208333,2009-02-04,10:41:33
39.90055,116.368116,0,108,39848.4455324074,2009-02-04,10:41:34
39.900661,116.368122,0,104,39848.4455439815,2009-02-04,10:41:35
39.900773,116.368127,0,104,39848.4455555556,2009-02-04,10:41:36
39.900878,116.368123,0,101,39848.4455671296,2009-02-04,10:41:37
39.900985,116.36812,0,100,39848.4455787037,2009-02-04,10:41:38
39.901086,116.368129,0,104,39848.4455902778,2009-02-04,10:41:39
39.901183,116.368116,0,105,39848.4456018518,2009-02-04,10:41:40
39.901295,116.368113,0,105,39848.4456134259,2009-02-04,10:41:41
39.901414,116.368124,0,99,39848.445625,2009-02-04,10:41:42
39.901504,116.368123,0,106,39848.4456365741,2009-02-04,10:41:43
39.901602,116.36812,0,103,39848.4456481481,2009-02-04,10:41:44
39.901693,116.368116,0,100,39848.4456597222,2009-02-04,10:41:45
39.901776,116.368098,0,102,39848.4456712963,2009-02-04,10:41:46
39.901859,116.3681,0,106,39848.4456828704,2009-02-04,10:41:47
39.901953,116.368104,0,106,39848.4456944444,2009-02-04,10:41:48
39.902037,116.368101,0,108,39848.4457060185,2009-02-04,10:41:49
39.902127,116.368096,0,108,39848.4457175926,2009-02-04,10:41:50
39.902217,116.368088,0,111,39848.4457291667,2009-02-04,10:41:51
39.902307,116.368078,0,112,39848.4457407407,2009-02-04,10:41:52
39.9024,116.368063,0,111,39848.4457523148,2009-02-04,10:41:53
39.902489,116.368056,0,111,39848.4457638889,2009-02-04,10:41:54
39.902571,116.368046,0,113,39848.445775463,2009-02-04,10:41:55
39.902636,116.368039,0,118,39848.445787037,2009-02-04,10:41:56
39.902705,116.368029,0,122,39848.4457986111,2009-02-04,10:41:57
39.902773,116.36802,0,125,39848.4458101852,2009-02-04,10:41:58
39.902836,116.36801,0,129,39848.4458217593,2009-02-04,10:41:59
39.902897,116.368001,0,133,39848.4458333333,2009-02-04,10:42:00
39.902953,116.367995,0,136,39848.4458449074,2009-02-04,10:42:01
39.903008,116.367997,0,138,39848.4458564815,2009-02-04,10:42:02
39.903057,116.368009,0,141,39848.4458680556,2009-02-04,10:42:03
39.903116,116.368016,0,141,39848.4458796296,2009-02-04,10:42:04
39.903167,116.368026,0,140,39848.4458912037,2009-02-04,10:42:05
39.903219,116.368035,0,142,39848.4459027778,2009-02-04,10:42:06
39.903267,116.36804,0,144,39848.4459143518,2009-02-04,10:42:07
39.903332,116.368045,0,147,39848.4459375,2009-02-04,10:42:09
39.903379,116.368053,0,155,39848.4459606481,2009-02-04,10:42:11
39.903421,116.368076,0,161,39848.4459837963,2009-02-04,10:42:13
39.903481,116.368099,0,172,39848.4460185185,2009-02-04,10:42:16
39.903537,116.368058,0,168,39848.4460532407,2009-02-04,10:42:19
39.903595,116.368034,0,163,39848.4460763889,2009-02-04,10:42:21
39.903662,116.368011,0,161,39848.4461111111,2009-02-04,10:42:24
39.903733,116.368005,0,158,39848.4461342593,2009-02-04,10:42:26
39.90381,116.367984,0,157,39848.4461574074,2009-02-04,10:42:28
39.903897,116.367986,0,152,39848.4461805556,2009-02-04,10:42:30
39.903981,116.368002,0,148,39848.4462037037,2009-02-04,10:42:32
39.904068,116.368013,0,148,39848.4462268518,2009-02-04,10:42:34
39.904148,116.368033,0,148,39848.44625,2009-02-04,10:42:36
39.90419,116.368062,0,145,39848.4462615741,2009-02-04,10:42:37
39.904272,116.368112,0,143,39848.4462847222,2009-02-04,10:42:39
39.904335,116.368119,0,149,39848.4463194444,2009-02-04,10:42:42
39.904366,116.3681,0,161,39848.4463773148,2009-02-04,10:42:47
39.904367,116.368091,0,166,39848.4464351852,2009-02-04,10:42:52
39.904413,116.36808,0,168,39848.4464930556,2009-02-04,10:42:57
39.904457,116.368066,0,168,39848.4465162037,2009-02-04,10:42:59
39.904523,116.368043,0,168,39848.4465393518,2009-02-04,10:43:01
39.904615,116.368024,0,166,39848.4465625,2009-02-04,10:43:03
39.904665,116.367997,0,165,39848.4465740741,2009-02-04,10:43:04
39.90471,116.367978,0,164,39848.4465856481,2009-02-04,10:43:05
39.904798,116.36795,0,164,39848.4466087963,2009-02-04,10:43:07
39.904867,116.367928,0,167,39848.4466319444,2009-02-04,10:43:09
39.904946,116.367937,0,169,39848.4466550926,2009-02-04,10:43:11
39.905009,116.367943,0,168,39848.4466782407,2009-02-04,10:43:13
39.905056,116.367958,0,166,39848.4467013889,2009-02-04,10:43:15
39.905102,116.367958,0,168,39848.4467476852,2009-02-04,10:43:19
39.905141,116.367961,0,170,39848.4468055556,2009-02-04,10:43:24
39.905153,116.367956,0,175,39848.4468634259,2009-02-04,10:43:29
39.905176,116.367959,0,184,39848.4469212963,2009-02-04,10:43:34
39.905199,116.367962,0,192,39848.4469791667,2009-02-04,10:43:39
39.905238,116.367977,0,192,39848.447037037,2009-02-04,10:43:44
39.905292,116.367984,0,191,39848.4470833333,2009-02-04,10:43:48
39.905354,116.367995,0,190,39848.4471064815,2009-02-04,10:43:50
39.905404,116.36802,0,187,39848.4471180556,2009-02-04,10:43:51
39.90545,116.368027,0,187,39848.4471296296,2009-02-04,10:43:52
39.905495,116.368039,0,186,39848.4471412037,2009-02-04,10:43:53
39.90554,116.368039,0,186,39848.4471527778,2009-02-04,10:43:54
39.905587,116.368038,0,185,39848.4471643518,2009-02-04,10:43:55
39.905635,116.368026,0,184,39848.4471759259,2009-02-04,10:43:56
39.905688,116.368017,0,183,39848.4471875,2009-02-04,10:43:57
39.905741,116.368018,0,182,39848.4471990741,2009-02-04,10:43:58
39.905795,116.368018,0,181,39848.4472106481,2009-02-04,10:43:59
39.905853,116.368016,0,180,39848.4472222222,2009-02-04,10:44:00
39.905914,116.368016,0,177,39848.4472337963,2009-02-04,10:44:01
39.905973,116.368012,0,174,39848.4472453704,2009-02-04,10:44:02
39.906033,116.368005,0,172,39848.4472569444,2009-02-04,10:44:03
39.906095,116.367993,0,170,39848.4472685185,2009-02-04,10:44:04
39.906157,116.367985,0,168,39848.4472800926,2009-02-04,10:44:05
39.906217,116.367974,0,166,39848.4472916667,2009-02-04,10:44:06
39.906274,116.367968,0,166,39848.4473032407,2009-02-04,10:44:07
39.906331,116.36796,0,165,39848.4473148148,2009-02-04,10:44:08
39.906418,116.36796,0,164,39848.447337963,2009-02-04,10:44:10
39.906508,116.367964,0,161,39848.4473611111,2009-02-04,10:44:12
39.906571,116.367965,0,146,39848.4473726852,2009-02-04,10:44:13
39.90662,116.367977,0,144,39848.4473842593,2009-02-04,10:44:14
39.906699,116.367973,0,144,39848.4474074074,2009-02-04,10:44:16
39.906771,116.367958,0,155,39848.4474305556,2009-02-04,10:44:18
39.906856,116.367964,0,154,39848.4474537037,2009-02-04,10:44:20
39.906942,116.367982,0,157,39848.4474768518,2009-02-04,10:44:22
39.907022,116.367986,0,156,39848.4475,2009-02-04,10:44:24
39.907103,116.367995,0,158,39848.4475231481,2009-02-04,10:44:26
39.907192,116.367992,0,156,39848.4475462963,2009-02-04,10:44:28
39.907241,116.367987,0,173,39848.4475578704,2009-02-04,10:44:29
39.907304,116.368007,0,169,39848.4475810185,2009-02-04,10:44:31
39.907354,116.368027,0,174,39848.4476157407,2009-02-04,10:44:34
39.907411,116.368039,0,179,39848.447650463,2009-02-04,10:44:37
39.907456,116.368049,0,185,39848.4476736111,2009-02-04,10:44:39
39.907513,116.368062,0,195,39848.4477083333,2009-02-04,10:44:42
39.907568,116.368085,0,203,39848.4477430556,2009-02-04,10:44:45
39.907621,116.368125,0,209,39848.4477893518,2009-02-04,10:44:49
39.907638,116.368207,0,209,39848.4478125,2009-02-04,10:44:51
39.907658,116.36828,0,211,39848.4478240741,2009-02-04,10:44:52
39.907658,116.368354,0,208,39848.4478356481,2009-02-04,10:44:53
39.907647,116.368432,0,203,39848.4478472222,2009-02-04,10:44:54
39.907639,116.368509,0,203,39848.4478587963,2009-02-04,10:44:55
39.907637,116.368588,0,203,39848.4478703704,2009-02-04,10:44:56
39.907632,116.36867,0,202,39848.4478819444,2009-02-04,10:44:57
39.907625,116.368754,0,202,39848.4478935185,2009-02-04,10:44:58
39.907621,116.368836,0,203,39848.4479050926,2009-02-04,10:44:59
39.90761,116.368911,0,204,39848.4479166667,2009-02-04,10:45:00
39.907601,116.368995,0,205,39848.4479282407,2009-02-04,10:45:01
39.907589,116.369068,0,207,39848.4479398148,2009-02-04,10:45:02
39.907571,116.369133,0,209,39848.4479513889,2009-02-04,10:45:03
39.907567,116.369207,0,210,39848.447962963,2009-02-04,10:45:04
39.907563,116.369278,0,212,39848.447974537,2009-02-04,10:45:05
39.90756,116.36934,0,215,39848.4479861111,2009-02-04,10:45:06
39.907558,116.369405,0,217,39848.4479976852,2009-02-04,10:45:07
39.907558,116.369471,0,219,39848.4480092593,2009-02-04,10:45:08
39.907561,116.369556,0,224,39848.4480324074,2009-02-04,10:45:10
39.907538,116.369598,0,234,39848.4480787037,2009-02-04,10:45:14
39.907512,116.369659,0,243,39848.448125,2009-02-04,10:45:18
39.907472,116.369692,0,253,39848.4481712963,2009-02-04,10:45:22
39.907444,116.369719,0,265,39848.4482291667,2009-02-04,10:45:27
39.907416,116.369745,0,278,39848.448287037,2009-02-04,10:45:32
39.907405,116.369784,0,291,39848.4483449074,2009-02-04,10:45:37
39.907385,116.369813,0,305,39848.4484027778,2009-02-04,10:45:42
39.907402,116.369843,0,319,39848.4484606481,2009-02-04,10:45:47
39.907434,116.36989,0,328,39848.4484953704,2009-02-04,10:45:50
39.907445,116.369945,0,337,39848.4485300926,2009-02-04,10:45:53
39.907447,116.370005,0,345,39848.4485648148,2009-02-04,10:45:56
39.907429,116.370066,0,354,39848.448599537,2009-02-04,10:45:59
39.9074,116.370054,0,367,39848.4486458333,2009-02-04,10:46:03
39.907332,116.370056,0,372,39848.4486689815,2009-02-04,10:46:05
39.907262,116.370037,0,375,39848.4486921296,2009-02-04,10:46:07
39.907206,116.370039,0,378,39848.4487037037,2009-02-04,10:46:08
39.907139,116.370044,0,380,39848.4487152778,2009-02-04,10:46:09
39.907064,116.370075,0,382,39848.4487268519,2009-02-04,10:46:10
39.906983,116.370067,0,384,39848.4487384259,2009-02-04,10:46:11
39.906909,116.370079,0,387,39848.44875,2009-02-04,10:46:12
39.906837,116.370094,0,389,39848.4487615741,2009-02-04,10:46:13
39.906757,116.370117,0,392,39848.4487731481,2009-02-04,10:46:14
39.906662,116.370121,0,394,39848.4487847222,2009-02-04,10:46:15
39.906576,116.37014,0,396,39848.4487962963,2009-02-04,10:46:16
39.906491,116.370156,0,399,39848.4488078704,2009-02-04,10:46:17
39.906428,116.370152,0,401,39848.4488194444,2009-02-04,10:46:18
39.906371,116.370149,0,403,39848.4488310185,2009-02-04,10:46:19
39.906319,116.370143,0,405,39848.4488425926,2009-02-04,10:46:20
39.906271,116.370138,0,407,39848.4488541667,2009-02-04,10:46:21
39.906223,116.370127,0,409,39848.4488657407,2009-02-04,10:46:22
39.906135,116.370109,0,409,39848.4488888889,2009-02-04,10:46:24
39.906083,116.370108,0,410,39848.448900463,2009-02-04,10:46:25
39.905975,116.370139,0,413,39848.4489236111,2009-02-04,10:46:27
39.905901,116.370125,0,418,39848.4489467593,2009-02-04,10:46:29
39.905836,116.370102,0,419,39848.4489699074,2009-02-04,10:46:31
39.905766,116.37004,0,422,39848.4489930556,2009-02-04,10:46:33
39.905709,116.369989,0,426,39848.4490162037,2009-02-04,10:46:35
39.905667,116.369904,0,430,39848.4490393519,2009-02-04,10:46:37
39.905653,116.369831,0,434,39848.4490625,2009-02-04,10:46:39
39.905653,116.369729,0,439,39848.4490856482,2009-02-04,10:46:41
39.90566,116.369667,0,442,39848.4490972222,2009-02-04,10:46:42
39.905669,116.369607,0,444,39848.4491087963,2009-02-04,10:46:43
39.905678,116.369542,0,446,39848.4491203704,2009-02-04,10:46:44
39.905684,116.369471,0,449,39848.4491319444,2009-02-04,10:46:45
39.90569,116.369399,0,451,39848.4491435185,2009-02-04,10:46:46
39.905731,116.369278,0,451,39848.4491550926,2009-02-04,10:46:47
39.90574,116.369213,0,454,39848.4491666667,2009-02-04,10:46:48
39.905748,116.369148,0,456,39848.4491782407,2009-02-04,10:46:49
39.905786,116.369039,0,457,39848.4491898148,2009-02-04,10:46:50
39.905814,116.36894,0,458,39848.4492013889,2009-02-04,10:46:51
39.905831,116.368854,0,460,39848.449212963,2009-02-04,10:46:52
39.905829,116.368794,0,462,39848.449224537,2009-02-04,10:46:53
39.905824,116.368736,0,464,39848.4492361111,2009-02-04,10:46:54
39.905812,116.36867,0,469,39848.4492592593,2009-02-04,10:46:56
39.905778,116.368713,0,472,39848.4492939815,2009-02-04,10:46:59
39.905761,116.368718,0,475,39848.4493518519,2009-02-04,10:47:04
39.905744,116.368733,0,478,39848.4494097222,2009-02-04,10:47:09
39.905733,116.368746,0,483,39848.4494675926,2009-02-04,10:47:14
39.905713,116.368768,0,486,39848.449525463,2009-02-04,10:47:19
39.905682,116.368839,0,489,39848.4495833333,2009-02-04,10:47:24
39.905669,116.368854,0,491,39848.4496412037,2009-02-04,10:47:29
39.905679,116.368827,0,491,39848.4496990741,2009-02-04,10:47:34
39.90568,116.368765,0,490,39848.4497453704,2009-02-04,10:47:38
39.905703,116.368622,0,488,39848.4497800926,2009-02-04,10:47:41
39.905736,116.36853,0,483,39848.4497916667,2009-02-04,10:47:42
39.90576,116.368465,0,479,39848.4498032407,2009-02-04,10:47:43
39.905792,116.368385,0,475,39848.4498148148,2009-02-04,10:47:44
39.90579,116.368308,0,476,39848.449837963,2009-02-04,10:47:46
39.9058,116.36824,0,474,39848.449849537,2009-02-04,10:47:47
39.905815,116.368165,0,473,39848.4498611111,2009-02-04,10:47:48
39.905811,116.36804,0,475,39848.4498842593,2009-02-04,10:47:50
39.905798,116.367918,0,470,39848.4498958333,2009-02-04,10:47:51
39.905781,116.367811,0,472,39848.4499074074,2009-02-04,10:47:52
39.905769,116.36772,0,473,39848.4499189815,2009-02-04,10:47:53
39.905776,116.367617,0,472,39848.4499305556,2009-02-04,10:47:54
39.905784,116.367508,0,469,39848.4499421296,2009-02-04,10:47:55
39.905777,116.367418,0,469,39848.4499537037,2009-02-04,10:47:56
39.90577,116.367328,0,470,39848.4499652778,2009-02-04,10:47:57
39.90578,116.367208,0,466,39848.4499768519,2009-02-04,10:47:58
39.905776,116.367115,0,467,39848.4499884259,2009-02-04,10:47:59
39.905768,116.36702,0,468,39848.45,2009-02-04,10:48:00
39.905776,116.366899,0,464,39848.4500115741,2009-02-04,10:48:01
39.905776,116.366788,0,462,39848.4500231481,2009-02-04,10:48:02
39.90577,116.366677,0,463,39848.4500347222,2009-02-04,10:48:03
39.905789,116.366537,0,458,39848.4500462963,2009-02-04,10:48:04
39.905805,116.366397,0,453,39848.4500578704,2009-02-04,10:48:05
39.905816,116.366268,0,449,39848.4500694444,2009-02-04,10:48:06
39.905828,116.36614,0,446,39848.4500810185,2009-02-04,10:48:07
39.905839,116.366016,0,442,39848.4500925926,2009-02-04,10:48:08
39.905851,116.365902,0,439,39848.4501041667,2009-02-04,10:48:09
39.905847,116.365799,0,435,39848.4501157407,2009-02-04,10:48:10
39.905848,116.365697,0,431,39848.4501273148,2009-02-04,10:48:11
39.905888,116.365542,0,416,39848.4501388889,2009-02-04,10:48:12
39.905884,116.365452,0,413,39848.450150463,2009-02-04,10:48:13
39.905891,116.365353,0,409,39848.450162037,2009-02-04,10:48:14
39.905893,116.365254,0,406,39848.4501736111,2009-02-04,10:48:15
39.905893,116.365161,0,403,39848.4501851852,2009-02-04,10:48:16
39.90589,116.365073,0,401,39848.4501967593,2009-02-04,10:48:17
39.905892,116.364978,0,398,39848.4502083333,2009-02-04,10:48:18
39.905901,116.364881,0,393,39848.4502199074,2009-02-04,10:48:19
39.905904,116.364779,0,390,39848.4502314815,2009-02-04,10:48:20
39.905903,116.364679,0,389,39848.4502430556,2009-02-04,10:48:21
39.905907,116.364583,0,389,39848.4502546296,2009-02-04,10:48:22
39.905909,116.364493,0,390,39848.4502662037,2009-02-04,10:48:23
39.905914,116.364401,0,391,39848.4502777778,2009-02-04,10:48:24
39.905919,116.364315,0,391,39848.4502893519,2009-02-04,10:48:25
39.905923,116.364217,0,393,39848.4503009259,2009-02-04,10:48:26
39.905924,116.364116,0,394,39848.4503125,2009-02-04,10:48:27
39.905925,116.364014,0,395,39848.4503240741,2009-02-04,10:48:28
39.905925,116.36391,0,396,39848.4503356481,2009-02-04,10:48:29
39.905926,116.363797,0,397,39848.4503472222,2009-02-04,10:48:30
39.905914,116.36369,0,398,39848.4503587963,2009-02-04,10:48:31
39.905891,116.363584,0,397,39848.4503703704,2009-02-04,10:48:32
39.905871,116.363478,0,396,39848.4503819444,2009-02-04,10:48:33
39.905853,116.363372,0,396,39848.4503935185,2009-02-04,10:48:34
39.905836,116.363277,0,397,39848.4504050926,2009-02-04,10:48:35
39.905817,116.363186,0,398,39848.4504166667,2009-02-04,10:48:36
39.905791,116.363098,0,398,39848.4504282407,2009-02-04,10:48:37
39.905773,116.363005,0,399,39848.4504398148,2009-02-04,10:48:38
39.905758,116.362907,0,400,39848.4504513889,2009-02-04,10:48:39
39.905748,116.362812,0,402,39848.450462963,2009-02-04,10:48:40
39.905742,116.362714,0,403,39848.450474537,2009-02-04,10:48:41
39.905736,116.362611,0,405,39848.4504861111,2009-02-04,10:48:42
39.90573,116.362509,0,407,39848.4504976852,2009-02-04,10:48:43
39.905721,116.362411,0,408,39848.4505092593,2009-02-04,10:48:44
39.905713,116.362313,0,410,39848.4505208333,2009-02-04,10:48:45
39.905706,116.362209,0,412,39848.4505324074,2009-02-04,10:48:46
39.905704,116.362099,0,414,39848.4505439815,2009-02-04,10:48:47
39.905702,116.361981,0,416,39848.4505555556,2009-02-04,10:48:48
39.905701,116.361856,0,419,39848.4505671296,2009-02-04,10:48:49
39.905702,116.361736,0,421,39848.4505787037,2009-02-04,10:48:50
39.9057,116.361606,0,423,39848.4505902778,2009-02-04,10:48:51
39.905698,116.36147,0,427,39848.4506018519,2009-02-04,10:48:52
39.905695,116.361333,0,429,39848.4506134259,2009-02-04,10:48:53
39.905698,116.361188,0,432,39848.450625,2009-02-04,10:48:54
39.905712,116.360937,0,437,39848.4506365741,2009-02-04,10:48:55
39.905716,116.360792,0,442,39848.4506481481,2009-02-04,10:48:56
39.905754,116.360617,0,419,39848.4506597222,2009-02-04,10:48:57
39.905778,116.360437,0,417,39848.4506712963,2009-02-04,10:48:58
39.905799,116.360231,0,407,39848.4506828704,2009-02-04,10:48:59
39.905785,116.360092,0,408,39848.4506944444,2009-02-04,10:49:00
39.905778,116.35997,0,408,39848.4507060185,2009-02-04,10:49:01
39.905803,116.359818,0,396,39848.4507175926,2009-02-04,10:49:02
39.905808,116.359703,0,395,39848.4507291667,2009-02-04,10:49:03
39.905813,116.359585,0,398,39848.4507407407,2009-02-04,10:49:04
39.905833,116.359454,0,392,39848.4507523148,2009-02-04,10:49:05
39.905846,116.359334,0,389,39848.4507638889,2009-02-04,10:49:06
39.905863,116.359215,0,381,39848.450775463,2009-02-04,10:49:07
39.905878,116.359086,0,369,39848.450787037,2009-02-04,10:49:08
39.905891,116.358956,0,360,39848.4507986111,2009-02-04,10:49:09
39.905911,116.358824,0,353,39848.4508101852,2009-02-04,10:49:10
39.90593,116.358693,0,345,39848.4508217593,2009-02-04,10:49:11
39.905944,116.358577,0,344,39848.4508333333,2009-02-04,10:49:12
39.905959,116.358467,0,339,39848.4508449074,2009-02-04,10:49:13
39.905985,116.358379,0,333,39848.4508564815,2009-02-04,10:49:14
39.906003,116.358279,0,323,39848.4508680556,2009-02-04,10:49:15
39.906016,116.358189,0,316,39848.4508796296,2009-02-04,10:49:16
39.906035,116.358109,0,320,39848.4508912037,2009-02-04,10:49:17
39.906064,116.358031,0,309,39848.4509143519,2009-02-04,10:49:19
39.906094,116.358012,0,300,39848.4509722222,2009-02-04,10:49:24
39.90609,116.358002,0,302,39848.4510300926,2009-02-04,10:49:29
39.906135,116.357947,0,312,39848.4510416667,2009-02-04,10:49:30
39.906145,116.357877,0,318,39848.4510532407,2009-02-04,10:49:31
39.906153,116.357815,0,326,39848.4510648148,2009-02-04,10:49:32
39.906166,116.357742,0,333,39848.4510763889,2009-02-04,10:49:33
39.906156,116.357684,0,334,39848.451087963,2009-02-04,10:49:34
39.906168,116.357615,0,343,39848.451099537,2009-02-04,10:49:35
39.906178,116.357556,0,351,39848.4511111111,2009-02-04,10:49:36
39.906178,116.35749,0,356,39848.4511226852,2009-02-04,10:49:37
39.90617,116.357427,0,357,39848.4511342593,2009-02-04,10:49:38
39.906164,116.357356,0,358,39848.4511458333,2009-02-04,10:49:39
39.906162,116.35728,0,358,39848.4511574074,2009-02-04,10:49:40
39.90617,116.357189,0,364,39848.4511689815,2009-02-04,10:49:41
39.906165,116.357108,0,365,39848.4511805556,2009-02-04,10:49:42
39.906152,116.357016,0,366,39848.4511921296,2009-02-04,10:49:43
39.906137,116.356928,0,360,39848.4512037037,2009-02-04,10:49:44
39.90612,116.356849,0,353,39848.4512152778,2009-02-04,10:49:45
39.906098,116.35676,0,350,39848.4512268519,2009-02-04,10:49:46
39.906082,116.356666,0,348,39848.4512384259,2009-02-04,10:49:47
39.906068,116.356571,0,347,39848.45125,2009-02-04,10:49:48
39.906066,116.356461,0,343,39848.4512615741,2009-02-04,10:49:49
39.906062,116.356352,0,337,39848.4512731481,2009-02-04,10:49:50
39.906052,116.356242,0,336,39848.4512847222,2009-02-04,10:49:51
39.906048,116.356138,0,336,39848.4512962963,2009-02-04,10:49:52
39.906041,116.356028,0,337,39848.4513078704,2009-02-04,10:49:53
39.906033,116.355915,0,338,39848.4513194444,2009-02-04,10:49:54
39.906021,116.35579,0,341,39848.4513310185,2009-02-04,10:49:55
39.906023,116.355667,0,341,39848.4513425926,2009-02-04,10:49:56
39.906036,116.355552,0,338,39848.4513541667,2009-02-04,10:49:57
39.906039,116.355426,0,340,39848.4513657407,2009-02-04,10:49:58
39.906041,116.355304,0,341,39848.4513773148,2009-02-04,10:49:59
39.906041,116.355177,0,342,39848.4513888889,2009-02-04,10:50:00
39.906038,116.355047,0,344,39848.451400463,2009-02-04,10:50:01
39.906036,116.354916,0,345,39848.451412037,2009-02-04,10:50:02
39.906029,116.354787,0,345,39848.4514236111,2009-02-04,10:50:03
39.906014,116.354668,0,342,39848.4514351852,2009-02-04,10:50:04
39.906006,116.354546,0,340,39848.4514467593,2009-02-04,10:50:05
39.905994,116.354424,0,334,39848.4514583333,2009-02-04,10:50:06
39.905994,116.354289,0,328,39848.4514699074,2009-02-04,10:50:07
39.905993,116.354156,0,328,39848.4514814815,2009-02-04,10:50:08
39.906003,116.354032,0,326,39848.4514930556,2009-02-04,10:50:09
39.906007,116.353906,0,326,39848.4515046296,2009-02-04,10:50:10
39.90601,116.353784,0,325,39848.4515162037,2009-02-04,10:50:11
39.906013,116.353666,0,325,39848.4515277778,2009-02-04,10:50:12
39.906019,116.35355,0,324,39848.4515393519,2009-02-04,10:50:13
39.906026,116.353426,0,322,39848.4515509259,2009-02-04,10:50:14
39.906027,116.353299,0,321,39848.4515625,2009-02-04,10:50:15
39.90604,116.353182,0,317,39848.4515740741,2009-02-04,10:50:16
39.906048,116.353073,0,314,39848.4515856481,2009-02-04,10:50:17
39.90605,116.352962,0,313,39848.4515972222,2009-02-04,10:50:18
39.906052,116.352859,0,313,39848.4516087963,2009-02-04,10:50:19
39.906052,116.352756,0,312,39848.4516203704,2009-02-04,10:50:20
39.906056,116.35266,0,311,39848.4516319444,2009-02-04,10:50:21
39.90606,116.352563,0,311,39848.4516435185,2009-02-04,10:50:22
39.906063,116.352461,0,312,39848.4516550926,2009-02-04,10:50:23
39.906059,116.352361,0,312,39848.4516666667,2009-02-04,10:50:24
39.906045,116.352269,0,310,39848.4516782407,2009-02-04,10:50:25
39.90604,116.352179,0,309,39848.4516898148,2009-02-04,10:50:26
39.906029,116.352105,0,305,39848.4517013889,2009-02-04,10:50:27
39.906026,116.352041,0,302,39848.451712963,2009-02-04,10:50:28
39.906027,116.351966,0,292,39848.4517361111,2009-02-04,10:50:30
39.905997,116.351954,0,271,39848.4517708333,2009-02-04,10:50:33
39.906009,116.351981,0,257,39848.4518055556,2009-02-04,10:50:36
39.906009,116.351981,0,257,39848.4518402778,2009-02-04,10:50:39
39.906009,116.351989,0,251,39848.4518634259,2009-02-04,10:50:41
39.906007,116.352011,0,251,39848.4519212963,2009-02-04,10:50:46
39.906021,116.35197,0,248,39848.4519791667,2009-02-04,10:50:51
39.905997,116.351883,0,247,39848.4520138889,2009-02-04,10:50:54
39.905981,116.351797,0,246,39848.452037037,2009-02-04,10:50:56
39.905964,116.351685,0,246,39848.4520601852,2009-02-04,10:50:58
39.905958,116.351621,0,246,39848.4520717593,2009-02-04,10:50:59
39.905955,116.351549,0,246,39848.4520833333,2009-02-04,10:51:00
39.905951,116.35147,0,247,39848.4520949074,2009-02-04,10:51:01
39.905948,116.35139,0,246,39848.4521064815,2009-02-04,10:51:02
39.905945,116.351314,0,246,39848.4521180556,2009-02-04,10:51:03
39.905942,116.351233,0,246,39848.4521296296,2009-02-04,10:51:04
39.905934,116.351142,0,246,39848.4521412037,2009-02-04,10:51:05
39.905943,116.351057,0,245,39848.4521527778,2009-02-04,10:51:06
39.905948,116.350974,0,245,39848.4521643519,2009-02-04,10:51:07
39.90595,116.350885,0,245,39848.4521759259,2009-02-04,10:51:08
39.905953,116.350794,0,244,39848.4521875,2009-02-04,10:51:09
39.905957,116.350704,0,244,39848.4521990741,2009-02-04,10:51:10
39.90597,116.350603,0,243,39848.4522106481,2009-02-04,10:51:11
39.905976,116.350504,0,242,39848.4522222222,2009-02-04,10:51:12
39.905973,116.3504,0,241,39848.4522337963,2009-02-04,10:51:13
39.905968,116.350297,0,240,39848.4522453704,2009-02-04,10:51:14
39.905969,116.350191,0,238,39848.4522569444,2009-02-04,10:51:15
39.905968,116.350092,0,235,39848.4522685185,2009-02-04,10:51:16
39.905956,116.349971,0,235,39848.4522800926,2009-02-04,10:51:17
39.905953,116.349856,0,232,39848.4522916667,2009-02-04,10:51:18
39.905952,116.34974,0,230,39848.4523032407,2009-02-04,10:51:19
39.905949,116.349624,0,226,39848.4523148148,2009-02-04,10:51:20
39.905952,116.349503,0,223,39848.4523263889,2009-02-04,10:51:21
39.905944,116.349385,0,221,39848.452337963,2009-02-04,10:51:22
39.905949,116.349279,0,219,39848.452349537,2009-02-04,10:51:23
39.905957,116.349166,0,218,39848.4523611111,2009-02-04,10:51:24
39.905969,116.349053,0,216,39848.4523726852,2009-02-04,10:51:25
39.905971,116.348936,0,213,39848.4523842593,2009-02-04,10:51:26
39.90597,116.348813,0,212,39848.4523958333,2009-02-04,10:51:27
39.905977,116.348694,0,212,39848.4524074074,2009-02-04,10:51:28
39.905981,116.348591,0,210,39848.4524189815,2009-02-04,10:51:29
39.905986,116.348484,0,206,39848.4524305556,2009-02-04,10:51:30
39.905989,116.348375,0,205,39848.4524421296,2009-02-04,10:51:31
39.905996,116.348275,0,202,39848.4524537037,2009-02-04,10:51:32
39.905997,116.348172,0,199,39848.4524652778,2009-02-04,10:51:33
39.906007,116.348077,0,195,39848.4524768519,2009-02-04,10:51:34
39.906017,116.347982,0,192,39848.4524884259,2009-02-04,10:51:35
39.906033,116.347889,0,189,39848.4525,2009-02-04,10:51:36
39.906046,116.347806,0,185,39848.4525115741,2009-02-04,10:51:37
39.906055,116.347711,0,183,39848.4525231481,2009-02-04,10:51:38
39.906061,116.347618,0,180,39848.4525347222,2009-02-04,10:51:39
39.906061,116.347517,0,177,39848.4525462963,2009-02-04,10:51:40
39.906071,116.347423,0,174,39848.4525578704,2009-02-04,10:51:41
39.906076,116.34732,0,172,39848.4525694444,2009-02-04,10:51:42
39.906081,116.347226,0,167,39848.4525810185,2009-02-04,10:51:43
39.906079,116.347138,0,165,39848.4525925926,2009-02-04,10:51:44
39.906078,116.347058,0,164,39848.4526041667,2009-02-04,10:51:45
39.906076,116.346986,0,160,39848.4526157407,2009-02-04,10:51:46
39.906067,116.346916,0,155,39848.4526273148,2009-02-04,10:51:47
39.906067,116.346857,0,150,39848.4526388889,2009-02-04,10:51:48
39.906069,116.346799,0,147,39848.452650463,2009-02-04,10:51:49
39.906069,116.346693,0,141,39848.4526736111,2009-02-04,10:51:51
39.906086,116.346605,0,133,39848.4526967593,2009-02-04,10:51:53
39.906118,116.346545,0,125,39848.4527199074,2009-02-04,10:51:55
39.906162,116.34649,0,119,39848.4527430556,2009-02-04,10:51:57
39.906219,116.346455,0,112,39848.4527662037,2009-02-04,10:51:59
39.906303,116.346448,0,105,39848.4527893519,2009-02-04,10:52:01
39.906352,116.346454,0,103,39848.4528009259,2009-02-04,10:52:02
39.906401,116.346459,0,101,39848.4528125,2009-02-04,10:52:03
39.906457,116.346462,0,99,39848.4528240741,2009-02-04,10:52:04
39.906507,116.346456,0,98,39848.4528356481,2009-02-04,10:52:05
39.906562,116.346455,0,97,39848.4528472222,2009-02-04,10:52:06
39.906619,116.346453,0,96,39848.4528587963,2009-02-04,10:52:07
39.906687,116.346423,0,96,39848.4528703704,2009-02-04,10:52:08
39.906741,116.3464,0,96,39848.4528819444,2009-02-04,10:52:09
39.906798,116.34638,0,97,39848.4528935185,2009-02-04,10:52:10
39.906853,116.34637,0,98,39848.4529050926,2009-02-04,10:52:11
39.906912,116.346404,0,102,39848.4529166667,2009-02-04,10:52:12
39.906979,116.346443,0,104,39848.4529282407,2009-02-04,10:52:13
39.907038,116.346455,0,105,39848.4529398148,2009-02-04,10:52:14
39.907092,116.346459,0,107,39848.4529513889,2009-02-04,10:52:15
39.907144,116.346456,0,109,39848.452962963,2009-02-04,10:52:16
39.907197,116.346451,0,112,39848.452974537,2009-02-04,10:52:17
39.907247,116.346443,0,114,39848.4529861111,2009-02-04,10:52:18
39.907294,116.346437,0,117,39848.4529976852,2009-02-04,10:52:19
39.90734,116.34643,0,120,39848.4530092593,2009-02-04,10:52:20
39.907392,116.346448,0,126,39848.4530208333,2009-02-04,10:52:21
39.907441,116.346427,0,131,39848.4530324074,2009-02-04,10:52:22
39.907487,116.346424,0,135,39848.4530439815,2009-02-04,10:52:23
39.907531,116.346434,0,139,39848.4530555556,2009-02-04,10:52:24
39.907543,116.346403,0,153,39848.4530902778,2009-02-04,10:52:27
39.907567,116.346424,0,167,39848.4531365741,2009-02-04,10:52:31
39.907567,116.346424,0,167,39848.4531712963,2009-02-04,10:52:34
39.907563,116.346426,0,176,39848.4531944444,2009-02-04,10:52:36
39.907584,116.346431,0,180,39848.4532523148,2009-02-04,10:52:41
39.907574,116.346388,0,185,39848.4533101852,2009-02-04,10:52:46
39.90763,116.346373,0,190,39848.4533449074,2009-02-04,10:52:49
39.907688,116.346367,0,192,39848.4533680556,2009-02-04,10:52:51
39.907737,116.346347,0,195,39848.4533912037,2009-02-04,10:52:53
39.907793,116.346305,0,196,39848.4534259259,2009-02-04,10:52:56
39.907852,116.346253,0,198,39848.4534606481,2009-02-04,10:52:59
39.907893,116.346204,0,199,39848.4534837963,2009-02-04,10:53:01
39.907949,116.346161,0,201,39848.4535069444,2009-02-04,10:53:03
39.908022,116.346108,0,203,39848.4535300926,2009-02-04,10:53:05
39.909993,116.346391,0,116,39848.4538541667,2009-02-04,10:53:33
39.910041,116.346448,0,110,39848.4538657407,2009-02-04,10:53:34
39.910083,116.34651,0,113,39848.4538773148,2009-02-04,10:53:35
39.910122,116.346568,0,110,39848.4538888889,2009-02-04,10:53:36
39.910136,116.346654,0,105,39848.453900463,2009-02-04,10:53:37
39.910249,116.346644,0,129,39848.453912037,2009-02-04,10:53:38
39.910345,116.346649,0,143,39848.4539236111,2009-02-04,10:53:39
39.910412,116.34667,0,142,39848.4539351852,2009-02-04,10:53:40
39.910495,116.34667,0,136,39848.4539467593,2009-02-04,10:53:41
39.910586,116.346675,0,131,39848.4539583333,2009-02-04,10:53:42
39.910687,116.34671,0,135,39848.4539699074,2009-02-04,10:53:43
39.910773,116.346733,0,133,39848.4539814815,2009-02-04,10:53:44
39.910896,116.346706,0,126,39848.4539930556,2009-02-04,10:53:45
39.911028,116.346687,0,123,39848.4540046296,2009-02-04,10:53:46
39.91114,116.346682,0,122,39848.4540162037,2009-02-04,10:53:47
39.911221,116.346687,0,123,39848.4540277778,2009-02-04,10:53:48
39.911307,116.346695,0,125,39848.4540393518,2009-02-04,10:53:49
39.911395,116.346681,0,131,39848.4540509259,2009-02-04,10:53:50
39.911471,116.346675,0,134,39848.4540625,2009-02-04,10:53:51
39.911535,116.346684,0,136,39848.4540740741,2009-02-04,10:53:52
39.91159,116.346689,0,131,39848.4540856481,2009-02-04,10:53:53
39.911676,116.346722,0,132,39848.4541087963,2009-02-04,10:53:55
39.911754,116.346742,0,134,39848.4541319444,2009-02-04,10:53:57
39.911807,116.346746,0,135,39848.4541550926,2009-02-04,10:53:59
39.91183,116.346792,0,134,39848.454212963,2009-02-04,10:54:04
39.91186,116.346803,0,136,39848.4542708333,2009-02-04,10:54:09
39.911888,116.346783,0,144,39848.4543287037,2009-02-04,10:54:14
39.911939,116.346762,0,155,39848.4543634259,2009-02-04,10:54:17
39.911989,116.346757,0,160,39848.4543865741,2009-02-04,10:54:19
39.912039,116.346752,0,164,39848.4543981481,2009-02-04,10:54:20
39.912108,116.346779,0,160,39848.4544097222,2009-02-04,10:54:21
39.912167,116.346805,0,157,39848.4544212963,2009-02-04,10:54:22
39.912213,116.346804,0,158,39848.4544328704,2009-02-04,10:54:23
39.912279,116.346822,0,167,39848.4544560185,2009-02-04,10:54:25
39.912331,116.346824,0,177,39848.4544791667,2009-02-04,10:54:27
39.912376,116.346818,0,188,39848.4545023148,2009-02-04,10:54:29
39.912415,116.34682,0,199,39848.454525463,2009-02-04,10:54:31
39.912453,116.346833,0,205,39848.4545833333,2009-02-04,10:54:36
39.912475,116.346832,0,216,39848.4546412037,2009-02-04,10:54:41
39.912467,116.346816,0,231,39848.4546990741,2009-02-04,10:54:46
39.912467,116.346816,0,231,39848.4547337963,2009-02-04,10:54:49
39.912464,116.346815,0,242,39848.4547569444,2009-02-04,10:54:51
39.912494,116.346806,0,234,39848.4548148148,2009-02-04,10:54:56
39.912498,116.346816,0,231,39848.4548726852,2009-02-04,10:55:01
39.912466,116.34679,0,224,39848.4549305556,2009-02-04,10:55:06
39.912442,116.346797,0,213,39848.4549884259,2009-02-04,10:55:11
39.912442,116.346797,0,213,39848.4550231481,2009-02-04,10:55:14
39.912441,116.346804,0,213,39848.4550462963,2009-02-04,10:55:16
39.912425,116.346792,0,205,39848.4551041667,2009-02-04,10:55:21
39.912407,116.346777,0,203,39848.455162037,2009-02-04,10:55:26
39.912469,116.346769,0,202,39848.4552083333,2009-02-04,10:55:30
39.912488,116.34676,0,199,39848.4552662037,2009-02-04,10:55:35
39.912519,116.346814,0,198,39848.4553240741,2009-02-04,10:55:40
39.912572,116.346818,0,198,39848.4553472222,2009-02-04,10:55:42
39.912651,116.34684,0,199,39848.4553703704,2009-02-04,10:55:44
39.912731,116.346836,0,200,39848.4553935185,2009-02-04,10:55:46
39.912778,116.346833,0,201,39848.4554050926,2009-02-04,10:55:47
39.912837,116.346834,0,201,39848.4554166667,2009-02-04,10:55:48
39.912893,116.346846,0,202,39848.4554282407,2009-02-04,10:55:49
39.912952,116.346862,0,202,39848.4554398148,2009-02-04,10:55:50
39.913015,116.346873,0,203,39848.4554513889,2009-02-04,10:55:51
39.913078,116.346879,0,204,39848.455462963,2009-02-04,10:55:52
39.913144,116.346887,0,205,39848.455474537,2009-02-04,10:55:53
39.913209,116.346899,0,207,39848.4554861111,2009-02-04,10:55:54
39.913278,116.346908,0,210,39848.4554976852,2009-02-04,10:55:55
39.913353,116.346914,0,214,39848.4555092593,2009-02-04,10:55:56
39.913432,116.346914,0,217,39848.4555208333,2009-02-04,10:55:57
39.913509,116.346921,0,221,39848.4555324074,2009-02-04,10:55:58
39.913588,116.346932,0,224,39848.4555439815,2009-02-04,10:55:59
39.913666,116.346943,0,227,39848.4555555556,2009-02-04,10:56:00
39.913742,116.346957,0,229,39848.4555671296,2009-02-04,10:56:01
39.91382,116.346969,0,232,39848.4555787037,2009-02-04,10:56:02
39.913896,116.346981,0,233,39848.4555902778,2009-02-04,10:56:03
39.913972,116.346996,0,236,39848.4556018518,2009-02-04,10:56:04
39.914049,116.347016,0,238,39848.4556134259,2009-02-04,10:56:05
39.914133,116.347031,0,240,39848.455625,2009-02-04,10:56:06
39.91422,116.347044,0,241,39848.4556365741,2009-02-04,10:56:07
39.914308,116.347056,0,242,39848.4556481481,2009-02-04,10:56:08
39.914396,116.347067,0,242,39848.4556597222,2009-02-04,10:56:09
39.914485,116.34708,0,243,39848.4556712963,2009-02-04,10:56:10
39.914565,116.347088,0,245,39848.4556828704,2009-02-04,10:56:11
39.914648,116.347096,0,245,39848.4556944444,2009-02-04,10:56:12
39.914737,116.347107,0,245,39848.4557060185,2009-02-04,10:56:13
39.914836,116.347125,0,244,39848.4557175926,2009-02-04,10:56:14
39.914944,116.347142,0,242,39848.4557291667,2009-02-04,10:56:15
39.915047,116.347152,0,241,39848.4557407407,2009-02-04,10:56:16
39.915147,116.347143,0,240,39848.4557523148,2009-02-04,10:56:17
39.915239,116.347132,0,238,39848.4557638889,2009-02-04,10:56:18
39.915323,116.347121,0,237,39848.455775463,2009-02-04,10:56:19
39.915404,116.347117,0,237,39848.455787037,2009-02-04,10:56:20
39.915479,116.34711,0,237,39848.4557986111,2009-02-04,10:56:21
39.915551,116.34709,0,236,39848.4558101852,2009-02-04,10:56:22
39.915621,116.347071,0,235,39848.4558217593,2009-02-04,10:56:23
39.915686,116.347051,0,235,39848.4558333333,2009-02-04,10:56:24
39.915752,116.347026,0,236,39848.4558449074,2009-02-04,10:56:25
39.91581,116.346987,0,234,39848.4558564815,2009-02-04,10:56:26
39.915857,116.346961,0,233,39848.4558680556,2009-02-04,10:56:27
39.915927,116.346912,0,234,39848.4558912037,2009-02-04,10:56:29
39.915967,116.34686,0,232,39848.4559143518,2009-02-04,10:56:31
39.916002,116.346797,0,226,39848.4559490741,2009-02-04,10:56:34
39.916015,116.346741,0,227,39848.4559953704,2009-02-04,10:56:38
39.916026,116.346738,0,228,39848.4560532407,2009-02-04,10:56:43
39.916009,116.346737,0,229,39848.4561111111,2009-02-04,10:56:48
39.915965,116.346741,0,229,39848.4561689815,2009-02-04,10:56:53
39.916024,116.346785,0,227,39848.4561921296,2009-02-04,10:56:55
39.916064,116.346829,0,229,39848.4562384259,2009-02-04,10:56:59
39.916107,116.346854,0,229,39848.45625,2009-02-04,10:57:00
39.916177,116.346872,0,231,39848.4562731481,2009-02-04,10:57:02
39.91627,116.346882,0,233,39848.4562962963,2009-02-04,10:57:04
39.916318,116.346874,0,234,39848.4563078704,2009-02-04,10:57:05
39.916366,116.346873,0,234,39848.4563194444,2009-02-04,10:57:06
39.91642,116.346871,0,235,39848.4563310185,2009-02-04,10:57:07
39.916484,116.346875,0,235,39848.4563425926,2009-02-04,10:57:08
39.916546,116.346895,0,232,39848.4563541667,2009-02-04,10:57:09
39.916601,116.346912,0,230,39848.4563657407,2009-02-04,10:57:10
39.916656,116.346918,0,230,39848.4563773148,2009-02-04,10:57:11
39.916713,116.346935,0,225,39848.4563888889,2009-02-04,10:57:12
39.916762,116.346973,0,222,39848.456400463,2009-02-04,10:57:13
39.916811,116.346999,0,218,39848.456412037,2009-02-04,10:57:14
39.916864,116.347024,0,216,39848.4564236111,2009-02-04,10:57:15
39.916926,116.347043,0,212,39848.4564467593,2009-02-04,10:57:17
39.916978,116.347046,0,214,39848.4564699074,2009-02-04,10:57:19
39.916951,116.346986,0,214,39848.4565162037,2009-02-04,10:57:23
39.916905,116.34694,0,215,39848.4565393519,2009-02-04,10:57:25
39.916873,116.346887,0,219,39848.4565625,2009-02-04,10:57:27
39.916837,116.346793,0,224,39848.4565856481,2009-02-04,10:57:29
39.916828,116.346733,0,225,39848.4565972222,2009-02-04,10:57:30
39.916821,116.346652,0,230,39848.4566087963,2009-02-04,10:57:31
39.91682,116.346568,0,235,39848.4566203704,2009-02-04,10:57:32
39.916828,116.346466,0,243,39848.4566319444,2009-02-04,10:57:33
39.916831,116.346359,0,254,39848.4566435185,2009-02-04,10:57:34
39.916847,116.346236,0,272,39848.4566550926,2009-02-04,10:57:35
39.916848,116.346131,0,282,39848.4566666667,2009-02-04,10:57:36
39.916835,116.34604,0,285,39848.4566782407,2009-02-04,10:57:37
39.916825,116.34595,0,290,39848.4566898148,2009-02-04,10:57:38
39.916816,116.345854,0,294,39848.4567013889,2009-02-04,10:57:39
39.916805,116.345758,0,299,39848.456712963,2009-02-04,10:57:40
39.916793,116.345669,0,302,39848.456724537,2009-02-04,10:57:41
39.916785,116.345579,0,303,39848.4567361111,2009-02-04,10:57:42
39.916777,116.345489,0,304,39848.4567476852,2009-02-04,10:57:43
39.916766,116.345398,0,304,39848.4567592593,2009-02-04,10:57:44
39.916756,116.345305,0,305,39848.4567708333,2009-02-04,10:57:45
39.916741,116.345211,0,305,39848.4567824074,2009-02-04,10:57:46
39.91672,116.345124,0,306,39848.4567939815,2009-02-04,10:57:47
39.916693,116.345028,0,307,39848.4568055556,2009-02-04,10:57:48
39.916651,116.344925,0,308,39848.4568171296,2009-02-04,10:57:49
39.916601,116.344844,0,309,39848.4568287037,2009-02-04,10:57:50
39.916552,116.344759,0,310,39848.4568402778,2009-02-04,10:57:51
39.917132,116.343306,0,322,39848.457037037,2009-02-04,10:58:08
39.917176,116.343379,0,489,39848.4570601852,2009-02-04,10:58:10
39.917131,116.343361,0,415,39848.4570949074,2009-02-04,10:58:13
39.917101,116.343354,0,370,39848.4571064815,2009-02-04,10:58:14
39.917085,116.343329,0,388,39848.4571296296,2009-02-04,10:58:16
39.917083,116.343319,0,406,39848.4571527778,2009-02-04,10:58:18
39.917114,116.343307,0,422,39848.4571990741,2009-02-04,10:58:22
39.91715,116.343284,0,412,39848.4572337963,2009-02-04,10:58:25
39.917158,116.343244,0,397,39848.4572569444,2009-02-04,10:58:27
39.917146,116.343196,0,388,39848.4572685185,2009-02-04,10:58:28
39.917118,116.343121,0,366,39848.4572800926,2009-02-04,10:58:29
39.917116,116.343079,0,345,39848.4572916667,2009-02-04,10:58:30
39.917116,116.343035,0,331,39848.4573032407,2009-02-04,10:58:31
39.917114,116.342968,0,328,39848.4573148148,2009-02-04,10:58:32
39.917102,116.342901,0,318,39848.4573263889,2009-02-04,10:58:33
39.917078,116.342812,0,307,39848.457337963,2009-02-04,10:58:34
39.917079,116.342731,0,301,39848.457349537,2009-02-04,10:58:35
39.917073,116.342645,0,298,39848.4573611111,2009-02-04,10:58:36
39.91707,116.342553,0,291,39848.4573726852,2009-02-04,10:58:37
39.917073,116.342446,0,286,39848.4573842593,2009-02-04,10:58:38
39.917076,116.342339,0,277,39848.4573958333,2009-02-04,10:58:39
39.917093,116.342224,0,271,39848.4574074074,2009-02-04,10:58:40
39.917095,116.342123,0,269,39848.4574189815,2009-02-04,10:58:41
39.917098,116.342017,0,261,39848.4574305556,2009-02-04,10:58:42
39.9171,116.341914,0,259,39848.4574421296,2009-02-04,10:58:43
39.917095,116.341806,0,253,39848.4574537037,2009-02-04,10:58:44
39.917083,116.341693,0,241,39848.4574652778,2009-02-04,10:58:45
39.91708,116.341585,0,236,39848.4574768519,2009-02-04,10:58:46
39.917082,116.34147,0,233,39848.4574884259,2009-02-04,10:58:47
39.91708,116.341358,0,230,39848.4575,2009-02-04,10:58:48
39.917076,116.341247,0,224,39848.4575115741,2009-02-04,10:58:49
39.917071,116.341139,0,218,39848.4575231481,2009-02-04,10:58:50
39.91707,116.341028,0,213,39848.4575347222,2009-02-04,10:58:51
39.917066,116.340923,0,211,39848.4575462963,2009-02-04,10:58:52
39.917059,116.340821,0,209,39848.4575578704,2009-02-04,10:58:53
39.917056,116.340718,0,208,39848.4575694444,2009-02-04,10:58:54
39.917063,116.340621,0,208,39848.4575810185,2009-02-04,10:58:55
39.917068,116.340524,0,208,39848.4575925926,2009-02-04,10:58:56
39.917078,116.340428,0,207,39848.4576041667,2009-02-04,10:58:57
39.917078,116.340333,0,206,39848.4576157407,2009-02-04,10:58:58
39.917079,116.340244,0,206,39848.4576273148,2009-02-04,10:58:59
39.91708,116.340157,0,205,39848.4576388889,2009-02-04,10:59:00
39.917079,116.340074,0,202,39848.457650463,2009-02-04,10:59:01
39.917074,116.339994,0,197,39848.457662037,2009-02-04,10:59:02
39.917072,116.339917,0,196,39848.4576736111,2009-02-04,10:59:03
39.917067,116.339841,0,193,39848.4576851852,2009-02-04,10:59:04
39.917063,116.339771,0,191,39848.4576967593,2009-02-04,10:59:05
39.917066,116.339709,0,190,39848.4577083333,2009-02-04,10:59:06
39.917078,116.339646,0,188,39848.4577199074,2009-02-04,10:59:07
39.917086,116.339573,0,186,39848.4577430556,2009-02-04,10:59:09
39.917081,116.339538,0,187,39848.4578009259,2009-02-04,10:59:14
39.917069,116.339484,0,189,39848.4578587963,2009-02-04,10:59:19
39.917063,116.339415,0,192,39848.4578819444,2009-02-04,10:59:21
39.917063,116.33933,0,193,39848.4579050926,2009-02-04,10:59:23
39.917077,116.339222,0,191,39848.4579282407,2009-02-04,10:59:25
39.917083,116.339119,0,190,39848.4579513889,2009-02-04,10:59:27
39.917085,116.339026,0,189,39848.457974537,2009-02-04,10:59:29
39.917069,116.338917,0,183,39848.4579976852,2009-02-04,10:59:31
39.917082,116.338832,0,179,39848.4580208333,2009-02-04,10:59:33
39.917153,116.33878,0,178,39848.4580439815,2009-02-04,10:59:35
39.91724,116.338731,0,177,39848.4580671296,2009-02-04,10:59:37
39.917308,116.338688,0,176,39848.4580787037,2009-02-04,10:59:38
39.917378,116.338657,0,177,39848.4580902778,2009-02-04,10:59:39
39.917444,116.338639,0,178,39848.4581018519,2009-02-04,10:59:40
39.917512,116.338623,0,180,39848.4581134259,2009-02-04,10:59:41
39.917589,116.338612,0,181,39848.458125,2009-02-04,10:59:42
39.917661,116.338602,0,182,39848.4581365741,2009-02-04,10:59:43
39.917742,116.338588,0,180,39848.4581481481,2009-02-04,10:59:44
39.917821,116.338584,0,178,39848.4581597222,2009-02-04,10:59:45
39.91791,116.33859,0,177,39848.4581712963,2009-02-04,10:59:46
39.917991,116.338593,0,175,39848.4581828704,2009-02-04,10:59:47
39.918073,116.338591,0,171,39848.4581944444,2009-02-04,10:59:48
39.918155,116.338586,0,170,39848.4582060185,2009-02-04,10:59:49
39.918231,116.338588,0,171,39848.4582175926,2009-02-04,10:59:50
39.91831,116.338588,0,169,39848.4582291667,2009-02-04,10:59:51
39.918385,116.338613,0,161,39848.4582407407,2009-02-04,10:59:52
39.918459,116.338623,0,154,39848.4582523148,2009-02-04,10:59:53
39.918527,116.338627,0,150,39848.4582638889,2009-02-04,10:59:54
39.9186,116.338629,0,145,39848.458275463,2009-02-04,10:59:55
39.918668,116.338633,0,145,39848.458287037,2009-02-04,10:59:56
39.918742,116.338628,0,145,39848.4582986111,2009-02-04,10:59:57
39.918813,116.338622,0,144,39848.4583101852,2009-02-04,10:59:58
39.918883,116.338613,0,143,39848.4583217593,2009-02-04,10:59:59
39.918958,116.338605,0,143,39848.4583333333,2009-02-04,11:00:00
39.919028,116.338609,0,143,39848.4583449074,2009-02-04,11:00:01
39.919105,116.338604,0,140,39848.4583564815,2009-02-04,11:00:02
39.919186,116.338604,0,142,39848.4583680556,2009-02-04,11:00:03
39.919273,116.338601,0,146,39848.4583796296,2009-02-04,11:00:04
39.919358,116.338602,0,147,39848.4583912037,2009-02-04,11:00:05
39.919442,116.338601,0,149,39848.4584027778,2009-02-04,11:00:06
39.919524,116.338593,0,151,39848.4584143519,2009-02-04,11:00:07
39.91961,116.338574,0,151,39848.4584259259,2009-02-04,11:00:08
39.919697,116.338564,0,152,39848.4584375,2009-02-04,11:00:09
39.919789,116.338558,0,152,39848.4584490741,2009-02-04,11:00:10
39.919884,116.338546,0,150,39848.4584606481,2009-02-04,11:00:11
39.919974,116.338536,0,148,39848.4584722222,2009-02-04,11:00:12
39.920062,116.338532,0,146,39848.4584837963,2009-02-04,11:00:13
39.92014,116.338532,0,146,39848.4584953704,2009-02-04,11:00:14
39.920218,116.338534,0,143,39848.4585069444,2009-02-04,11:00:15
39.920293,116.338526,0,139,39848.4585185185,2009-02-04,11:00:16
39.920359,116.338525,0,140,39848.4585300926,2009-02-04,11:00:17
39.920422,116.338518,0,144,39848.4585416667,2009-02-04,11:00:18
39.920482,116.338514,0,146,39848.4585532407,2009-02-04,11:00:19
39.920542,116.338507,0,148,39848.4585648148,2009-02-04,11:00:20
39.920598,116.338501,0,149,39848.4585763889,2009-02-04,11:00:21
39.920654,116.338494,0,155,39848.458587963,2009-02-04,11:00:22
39.920707,116.338498,0,160,39848.458599537,2009-02-04,11:00:23
39.920756,116.338507,0,165,39848.4586111111,2009-02-04,11:00:24
39.920804,116.338514,0,170,39848.4586226852,2009-02-04,11:00:25
39.920872,116.338533,0,181,39848.4586458333,2009-02-04,11:00:27
39.920916,116.338545,0,193,39848.4586689815,2009-02-04,11:00:29
39.92095,116.338545,0,206,39848.4587037037,2009-02-04,11:00:32
39.920958,116.338493,0,217,39848.45875,2009-02-04,11:00:36
39.921024,116.338442,0,216,39848.4587847222,2009-02-04,11:00:39
39.921071,116.338424,0,221,39848.4588078704,2009-02-04,11:00:41
39.921146,116.33839,0,231,39848.4588425926,2009-02-04,11:00:44
39.921195,116.33837,0,235,39848.4588541667,2009-02-04,11:00:45
39.92125,116.338344,0,238,39848.4588657407,2009-02-04,11:00:46
39.921309,116.338319,0,242,39848.4588773148,2009-02-04,11:00:47
39.92136,116.3383,0,246,39848.4588888889,2009-02-04,11:00:48
39.921415,116.33829,0,249,39848.458900463,2009-02-04,11:00:49
39.921466,116.338279,0,252,39848.458912037,2009-02-04,11:00:50
39.921512,116.338266,0,256,39848.4589236111,2009-02-04,11:00:51
39.921591,116.338234,0,263,39848.4589467593,2009-02-04,11:00:53
39.921985,116.338481,0,198,39848.4596296296,2009-02-04,11:01:52
39.921682,116.338526,0,145,39848.4596412037,2009-02-04,11:01:53
39.921705,116.338567,0,169,39848.4596527778,2009-02-04,11:01:54
39.921635,116.338524,0,141,39848.4596643519,2009-02-04,11:01:55
39.921622,116.338524,0,140,39848.4597222222,2009-02-04,11:02:00
39.921625,116.338498,0,137,39848.4597800926,2009-02-04,11:02:05
39.921614,116.338501,0,132,39848.459837963,2009-02-04,11:02:10
39.921643,116.338514,0,128,39848.4598958333,2009-02-04,11:02:15
39.921714,116.33848,0,126,39848.4599189815,2009-02-04,11:02:17
39.921776,116.338454,0,124,39848.4599421296,2009-02-04,11:02:19
39.921856,116.338412,0,123,39848.4599652778,2009-02-04,11:02:21
39.921904,116.338389,0,122,39848.4599768519,2009-02-04,11:02:22
39.92195,116.338369,0,121,39848.4599884259,2009-02-04,11:02:23
39.921998,116.338353,0,120,39848.46,2009-02-04,11:02:24
39.922088,116.338331,0,120,39848.4600231481,2009-02-04,11:02:26
39.922137,116.338319,0,121,39848.4600347222,2009-02-04,11:02:27
39.922192,116.338304,0,121,39848.4600462963,2009-02-04,11:02:28
39.922254,116.338286,0,122,39848.4600578704,2009-02-04,11:02:29
39.922317,116.338272,0,123,39848.4600694444,2009-02-04,11:02:30
39.922377,116.338258,0,125,39848.4600810185,2009-02-04,11:02:31
39.922441,116.33825,0,128,39848.4600925926,2009-02-04,11:02:32
39.922521,116.338247,0,132,39848.4601041667,2009-02-04,11:02:33
39.922599,116.338236,0,135,39848.4601157407,2009-02-04,11:02:34
39.92268,116.338222,0,139,39848.4601273148,2009-02-04,11:02:35
39.922773,116.338203,0,142,39848.4601388889,2009-02-04,11:02:36
39.922876,116.338189,0,147,39848.460150463,2009-02-04,11:02:37
39.922981,116.338173,0,151,39848.460162037,2009-02-04,11:02:38
39.923102,116.338181,0,159,39848.4601736111,2009-02-04,11:02:39
39.923219,116.338169,0,169,39848.4601851852,2009-02-04,11:02:40
39.923329,116.33816,0,178,39848.4601967593,2009-02-04,11:02:41
39.923428,116.338137,0,180,39848.4602083333,2009-02-04,11:02:42
39.923531,116.338117,0,185,39848.4602199074,2009-02-04,11:02:43
39.923638,116.338098,0,188,39848.4602314815,2009-02-04,11:02:44
39.923746,116.33808,0,191,39848.4602430556,2009-02-04,11:02:45
39.923855,116.338061,0,194,39848.4602546296,2009-02-04,11:02:46
39.923964,116.338044,0,198,39848.4602662037,2009-02-04,11:02:47
39.924076,116.33803,0,200,39848.4602777778,2009-02-04,11:02:48
39.924188,116.338016,0,203,39848.4602893519,2009-02-04,11:02:49
39.924307,116.338011,0,206,39848.4603009259,2009-02-04,11:02:50
39.92443,116.338002,0,207,39848.4603125,2009-02-04,11:02:51
39.924552,116.337995,0,208,39848.4603240741,2009-02-04,11:02:52
39.924669,116.337988,0,211,39848.4603356481,2009-02-04,11:02:53
39.924787,116.337993,0,217,39848.4603472222,2009-02-04,11:02:54
39.924899,116.33798,0,217,39848.4603587963,2009-02-04,11:02:55
39.925011,116.337974,0,219,39848.4603703704,2009-02-04,11:02:56
39.925125,116.337963,0,211,39848.4603819444,2009-02-04,11:02:57
39.925239,116.337957,0,212,39848.4603935185,2009-02-04,11:02:58
39.925352,116.337945,0,212,39848.4604050926,2009-02-04,11:02:59
39.925468,116.33794,0,211,39848.4604166667,2009-02-04,11:03:00
39.92557,116.337932,0,204,39848.4604282407,2009-02-04,11:03:01
39.925679,116.337919,0,203,39848.4604398148,2009-02-04,11:03:02
39.925788,116.337911,0,200,39848.4604513889,2009-02-04,11:03:03
39.92589,116.337897,0,201,39848.460462963,2009-02-04,11:03:04
39.925988,116.337885,0,200,39848.460474537,2009-02-04,11:03:05
39.926083,116.337875,0,199,39848.4604861111,2009-02-04,11:03:06
39.926176,116.337865,0,199,39848.4604976852,2009-02-04,11:03:07
39.926261,116.337857,0,198,39848.4605092593,2009-02-04,11:03:08
39.92633,116.337861,0,195,39848.4605208333,2009-02-04,11:03:09
39.926392,116.33787,0,193,39848.4605324074,2009-02-04,11:03:10
39.926451,116.337865,0,190,39848.4605439815,2009-02-04,11:03:11
39.926499,116.337856,0,188,39848.4605555556,2009-02-04,11:03:12
39.926577,116.33783,0,187,39848.4605787037,2009-02-04,11:03:14
39.926627,116.337823,0,185,39848.4606018519,2009-02-04,11:03:16
39.92663,116.337881,0,182,39848.4606365741,2009-02-04,11:03:19
39.926601,116.337832,0,185,39848.4606944444,2009-02-04,11:03:24
39.926562,116.337784,0,184,39848.4607291667,2009-02-04,11:03:27
39.926514,116.337743,0,177,39848.4607638889,2009-02-04,11:03:30
39.926466,116.337714,0,171,39848.4608101852,2009-02-04,11:03:34
39.926451,116.337682,0,166,39848.4608680556,2009-02-04,11:03:39
39.926449,116.337672,0,162,39848.4609259259,2009-02-04,11:03:44
39.926427,116.337727,0,159,39848.4609722222,2009-02-04,11:03:48
39.926412,116.337769,0,154,39848.4610300926,2009-02-04,11:03:53
39.926405,116.337798,0,156,39848.461087963,2009-02-04,11:03:58
39.926395,116.337798,0,158,39848.4611458333,2009-02-04,11:04:03
39.926383,116.337842,0,160,39848.4612037037,2009-02-04,11:04:08
39.926371,116.337879,0,165,39848.4612615741,2009-02-04,11:04:13
39.926419,116.337899,0,167,39848.4613078704,2009-02-04,11:04:17
39.92648,116.337917,0,166,39848.4613310185,2009-02-04,11:04:19
39.926566,116.337917,0,166,39848.4613541667,2009-02-04,11:04:21
39.926652,116.337902,0,167,39848.4613773148,2009-02-04,11:04:23
39.926697,116.337899,0,169,39848.4613888889,2009-02-04,11:04:24
39.926749,116.337882,0,169,39848.461400463,2009-02-04,11:04:25
39.926836,116.337882,0,170,39848.4614236111,2009-02-04,11:04:27
39.926922,116.337905,0,171,39848.4614467593,2009-02-04,11:04:29
39.926988,116.337937,0,170,39848.4614583333,2009-02-04,11:04:30
39.927044,116.337952,0,170,39848.4614699074,2009-02-04,11:04:31
39.92711,116.337962,0,168,39848.4614814815,2009-02-04,11:04:32
39.927176,116.337971,0,165,39848.4614930556,2009-02-04,11:04:33
39.927248,116.337978,0,164,39848.4615046296,2009-02-04,11:04:34
39.927321,116.33798,0,162,39848.4615162037,2009-02-04,11:04:35
39.927397,116.337985,0,161,39848.4615277778,2009-02-04,11:04:36
39.927466,116.337988,0,159,39848.4615393518,2009-02-04,11:04:37
39.927534,116.337978,0,157,39848.4615509259,2009-02-04,11:04:38
39.927612,116.337981,0,155,39848.4615625,2009-02-04,11:04:39
39.927677,116.337969,0,154,39848.4615740741,2009-02-04,11:04:40
39.927739,116.337964,0,155,39848.4615856481,2009-02-04,11:04:41
39.927795,116.337966,0,155,39848.4615972222,2009-02-04,11:04:42
39.927845,116.337972,0,156,39848.4616087963,2009-02-04,11:04:43
39.927893,116.337977,0,157,39848.4616203704,2009-02-04,11:04:44
39.927949,116.337948,0,163,39848.4616435185,2009-02-04,11:04:46
39.927897,116.337986,0,165,39848.4616898148,2009-02-04,11:04:50
39.927847,116.337991,0,171,39848.4617476852,2009-02-04,11:04:55
39.927792,116.337904,0,182,39848.4617592593,2009-02-04,11:04:56
39.927763,116.337953,0,174,39848.4617939815,2009-02-04,11:04:59
39.927745,116.337934,0,177,39848.4618518518,2009-02-04,11:05:04
39.927774,116.337878,0,175,39848.4618865741,2009-02-04,11:05:07
39.927812,116.337824,0,174,39848.4619212963,2009-02-04,11:05:10
39.92786,116.337784,0,178,39848.4619675926,2009-02-04,11:05:14
39.927889,116.337747,0,183,39848.462025463,2009-02-04,11:05:19
39.927898,116.337709,0,188,39848.4620833333,2009-02-04,11:05:24
39.927925,116.337681,0,192,39848.4621412037,2009-02-04,11:05:29
39.927907,116.337654,0,196,39848.4621990741,2009-02-04,11:05:34
39.927884,116.337617,0,199,39848.4622569444,2009-02-04,11:05:39
39.92783,116.337546,0,203,39848.4622685185,2009-02-04,11:05:40
39.927774,116.33751,0,205,39848.4622916667,2009-02-04,11:05:42
39.927714,116.337522,0,204,39848.4623263889,2009-02-04,11:05:45
39.927664,116.337539,0,202,39848.4623611111,2009-02-04,11:05:48
39.927615,116.337563,0,201,39848.4624074074,2009-02-04,11:05:52
39.927565,116.337561,0,199,39848.4624537037,2009-02-04,11:05:56
39.927515,116.337549,0,197,39848.4625115741,2009-02-04,11:06:01
39.927463,116.337505,0,195,39848.4625578704,2009-02-04,11:06:05
39.92742,116.337526,0,193,39848.4625925926,2009-02-04,11:06:08
39.927372,116.337509,0,193,39848.4626388889,2009-02-04,11:06:12
39.927318,116.337503,0,192,39848.4626736111,2009-02-04,11:06:15
39.927272,116.33753,0,189,39848.4627083333,2009-02-04,11:06:18
39.927226,116.337568,0,187,39848.4627546296,2009-02-04,11:06:22
39.927154,116.337559,0,186,39848.4628009259,2009-02-04,11:06:26
39.927081,116.337578,0,184,39848.4628356481,2009-02-04,11:06:29
39.927036,116.337568,0,183,39848.4628587963,2009-02-04,11:06:31
39.92699,116.337561,0,176,39848.4628935185,2009-02-04,11:06:34
39.926936,116.337575,0,173,39848.4629398148,2009-02-04,11:06:38
39.926896,116.337562,0,166,39848.4629861111,2009-02-04,11:06:42
39.926853,116.337575,0,158,39848.4630439815,2009-02-04,11:06:47
39.926797,116.337569,0,155,39848.4630902778,2009-02-04,11:06:51
39.926751,116.337556,0,153,39848.463125,2009-02-04,11:06:54
39.92671,116.337506,0,151,39848.4631597222,2009-02-04,11:06:57
39.926715,116.337439,0,148,39848.4632175926,2009-02-04,11:07:02
39.926717,116.337374,0,143,39848.4632638889,2009-02-04,11:07:06
39.926708,116.337312,0,140,39848.4632986111,2009-02-04,11:07:09
39.926704,116.337252,0,135,39848.4633333333,2009-02-04,11:07:12
39.926689,116.337191,0,132,39848.4633796296,2009-02-04,11:07:16
39.926684,116.337128,0,127,39848.4634259259,2009-02-04,11:07:20
39.926663,116.337055,0,123,39848.4634606481,2009-02-04,11:07:23
39.926649,116.336996,0,120,39848.4634953704,2009-02-04,11:07:26
39.92664,116.336931,0,115,39848.4635300926,2009-02-04,11:07:29
39.926634,116.336859,0,112,39848.4635648148,2009-02-04,11:07:32
39.926659,116.336798,0,106,39848.4636111111,2009-02-04,11:07:36
39.926633,116.336738,0,101,39848.4636574074,2009-02-04,11:07:40
39.926656,116.336681,0,96,39848.4636921296,2009-02-04,11:07:43
39.926671,116.336604,0,88,39848.4637268518,2009-02-04,11:07:46
39.926692,116.336536,0,83,39848.4637615741,2009-02-04,11:07:49
39.926735,116.336487,0,80,39848.4637962963,2009-02-04,11:07:52
39.926766,116.336446,0,74,39848.4638310185,2009-02-04,11:07:55
39.926782,116.336431,0,63,39848.4638888889,2009-02-04,11:08:00
39.92677,116.336399,0,49,39848.4639467593,2009-02-04,11:08:05
39.926732,116.336376,0,40,39848.4639814815,2009-02-04,11:08:08
39.926684,116.336365,0,34,39848.4640046296,2009-02-04,11:08:10
39.926756,116.336339,0,29,39848.4640277778,2009-02-04,11:08:12
39.926719,116.336295,0,27,39848.4640509259,2009-02-04,11:08:14
39.926698,116.336221,0,23,39848.4640740741,2009-02-04,11:08:16
39.92666,116.336133,0,20,39848.4640972222,2009-02-04,11:08:18
39.926633,116.336069,0,17,39848.4641203704,2009-02-04,11:08:20
39.926679,116.336025,0,16,39848.4641435185,2009-02-04,11:08:22
39.92672,116.33599,0,10,39848.4641782407,2009-02-04,11:08:25
39.926738,116.335921,0,3,39848.464212963,2009-02-04,11:08:28
39.926766,116.335854,0,0,39848.4642476852,2009-02-04,11:08:31
39.926798,116.335808,0,-3,39848.4642824074,2009-02-04,11:08:34
39.926828,116.335739,0,-8,39848.4643287037,2009-02-04,11:08:38
39.926828,116.335676,0,-11,39848.4643634259,2009-02-04,11:08:41
39.926799,116.335605,0,-14,39848.4644097222,2009-02-04,11:08:45
39.92676,116.335563,0,-18,39848.4644444444,2009-02-04,11:08:48
39.926719,116.335524,0,-27,39848.4645023148,2009-02-04,11:08:53
39.926702,116.33546,0,-34,39848.4645486111,2009-02-04,11:08:57
39.926706,116.335393,0,-39,39848.4645833333,2009-02-04,11:09:00
39.926719,116.335308,0,-46,39848.4646296296,2009-02-04,11:09:04
39.926715,116.335244,0,-49,39848.4646643519,2009-02-04,11:09:07
39.926683,116.335191,0,-52,39848.4646990741,2009-02-04,11:09:10
39.92671,116.335139,0,-54,39848.4647337963,2009-02-04,11:09:13
39.926712,116.335068,0,-60,39848.4647800926,2009-02-04,11:09:17
39.926714,116.335008,0,-63,39848.4648148148,2009-02-04,11:09:20
39.926685,116.334951,0,-68,39848.4648611111,2009-02-04,11:09:24
39.926738,116.334891,0,-68,39848.4648958333,2009-02-04,11:09:27
39.92679,116.334837,0,-69,39848.4649305556,2009-02-04,11:09:30
39.926772,116.33478,0,-70,39848.4649768519,2009-02-04,11:09:34
39.926783,116.334718,0,-73,39848.4650231482,2009-02-04,11:09:38
39.926761,116.334645,0,-72,39848.4650694444,2009-02-04,11:09:42
39.926754,116.334575,0,-74,39848.4651041667,2009-02-04,11:09:45
39.92676,116.334508,0,-78,39848.465150463,2009-02-04,11:09:49
39.926763,116.334448,0,-83,39848.4651967593,2009-02-04,11:09:53
39.926749,116.33439,0,-87,39848.4652314815,2009-02-04,11:09:56
39.926752,116.334332,0,-95,39848.4652777778,2009-02-04,11:10:00
39.926789,116.33429,0,-99,39848.4653125,2009-02-04,11:10:03
39.926729,116.334265,0,-101,39848.4653240741,2009-02-04,11:10:04
39.926724,116.334198,0,-105,39848.4653587963,2009-02-04,11:10:07
39.926723,116.334146,0,-108,39848.4654166667,2009-02-04,11:10:12
39.926733,116.334085,0,-107,39848.465462963,2009-02-04,11:10:16
39.926729,116.334014,0,-105,39848.4654861111,2009-02-04,11:10:18
39.926728,116.333929,0,-103,39848.4655208333,2009-02-04,11:10:21
39.926737,116.333842,0,-102,39848.4655555556,2009-02-04,11:10:24
39.926754,116.333787,0,-104,39848.4655902778,2009-02-04,11:10:27
39.926753,116.333726,0,-105,39848.4656481481,2009-02-04,11:10:32
39.926774,116.333664,0,-105,39848.4656828704,2009-02-04,11:10:35
39.926741,116.333643,0,-103,39848.4657407407,2009-02-04,11:10:40
39.926691,116.333611,0,-99,39848.4657986111,2009-02-04,11:10:45
39.926619,116.333586,0,-92,39848.4658217593,2009-02-04,11:10:47
39.926547,116.333578,0,-91,39848.4658449074,2009-02-04,11:10:49
39.926492,116.33356,0,-89,39848.4658680556,2009-02-04,11:10:51
39.926409,116.333556,0,-86,39848.4658912037,2009-02-04,11:10:53
39.926341,116.333538,0,-85,39848.4659143519,2009-02-04,11:10:55
39.926273,116.333514,0,-85,39848.4659375,2009-02-04,11:10:57
39.92623,116.333475,0,-85,39848.4659606481,2009-02-04,11:10:59
39.926199,116.333432,0,-88,39848.4659953704,2009-02-04,11:11:02
39.926166,116.333379,0,-90,39848.4660300926,2009-02-04,11:11:05
39.926148,116.333319,0,-93,39848.4660648148,2009-02-04,11:11:08
39.926118,116.333276,0,-95,39848.466087963,2009-02-04,11:11:10
39.926096,116.333217,0,-99,39848.4661226852,2009-02-04,11:11:13
39.92606,116.333156,0,-102,39848.4661574074,2009-02-04,11:11:16
39.926081,116.333071,0,-106,39848.4661921296,2009-02-04,11:11:19
39.926041,116.333033,0,-111,39848.4662268519,2009-02-04,11:11:22
39.926048,116.332974,0,-115,39848.4662615741,2009-02-04,11:11:25
39.926081,116.33293,0,-121,39848.4663078704,2009-02-04,11:11:29
39.926143,116.332904,0,-120,39848.4663425926,2009-02-04,11:11:32
39.926211,116.332893,0,-119,39848.4663657407,2009-02-04,11:11:34
39.926291,116.332886,0,-115,39848.4663773148,2009-02-04,11:11:35
39.926385,116.332879,0,-114,39848.466400463,2009-02-04,11:11:37
39.926435,116.33287,0,-112,39848.4664236111,2009-02-04,11:11:39
39.926465,116.332859,0,-111,39848.4664814815,2009-02-04,11:11:44
39.926435,116.332849,0,-106,39848.4665393519,2009-02-04,11:11:49
39.926388,116.332892,0,-102,39848.4665972222,2009-02-04,11:11:54
39.926361,116.332945,0,-90,39848.4666203704,2009-02-04,11:11:56
39.926323,116.332962,0,-82,39848.4666550926,2009-02-04,11:11:59
39.926287,116.332925,0,-79,39848.466712963,2009-02-04,11:12:04
39.926258,116.33291,0,-74,39848.4667708333,2009-02-04,11:12:09
39.926216,116.332952,0,-73,39848.4668287037,2009-02-04,11:12:14
39.926216,116.333015,0,-68,39848.4668518519,2009-02-04,11:12:16
39.926221,116.333106,0,-63,39848.4669097222,2009-02-04,11:12:21
39.926169,116.33309,0,-56,39848.4669675926,2009-02-04,11:12:26
39.926127,116.33302,0,-47,39848.4669791667,2009-02-04,11:12:27
39.926065,116.332998,0,-42,39848.4670138889,2009-02-04,11:12:30
39.926,116.332976,0,-36,39848.4670486111,2009-02-04,11:12:33
39.925945,116.332939,0,-34,39848.4670833333,2009-02-04,11:12:36
39.925899,116.332914,0,-33,39848.4671180556,2009-02-04,11:12:39
39.925883,116.332862,0,-26,39848.4671527778,2009-02-04,11:12:42
39.925837,116.332835,0,-28,39848.4671990741,2009-02-04,11:12:46
39.925798,116.332801,0,-23,39848.4672337963,2009-02-04,11:12:49
39.925761,116.332812,0,-17,39848.4672916667,2009-02-04,11:12:54
39.925718,116.332801,0,-13,39848.4673263889,2009-02-04,11:12:57
39.925692,116.332749,0,-10,39848.467349537,2009-02-04,11:12:59
39.925633,116.332706,0,-1,39848.4673842593,2009-02-04,11:13:02
39.92559,116.332728,0,7,39848.4674421296,2009-02-04,11:13:07
39.925556,116.332737,0,4,39848.4675,2009-02-04,11:13:12
39.925519,116.332716,0,2,39848.4675578704,2009-02-04,11:13:17
39.925504,116.332715,0,4,39848.4676157407,2009-02-04,11:13:22
39.925464,116.332732,0,5,39848.4676736111,2009-02-04,11:13:27
39.925464,116.332732,0,5,39848.4677083333,2009-02-04,11:13:30
39.925462,116.33274,0,6,39848.4677314815,2009-02-04,11:13:32
39.92542,116.332743,0,8,39848.4677893519,2009-02-04,11:13:37
39.925404,116.332782,0,9,39848.4678472222,2009-02-04,11:13:42
39.925402,116.332793,0,9,39848.4679050926,2009-02-04,11:13:47
39.92538,116.332792,0,10,39848.467962963,2009-02-04,11:13:52
39.925345,116.332799,0,11,39848.4680208333,2009-02-04,11:13:57
39.92532,116.33278,0,11,39848.4680787037,2009-02-04,11:14:02
39.925337,116.332855,0,13,39848.468125,2009-02-04,11:14:06
39.925406,116.332875,0,13,39848.4681597222,2009-02-04,11:14:09
39.925449,116.332893,0,13,39848.4681712963,2009-02-04,11:14:10
39.925505,116.332902,0,15,39848.4682291667,2009-02-04,11:14:15
39.925583,116.332951,0,16,39848.468275463,2009-02-04,11:14:19
39.925632,116.33297,0,16,39848.4683101852,2009-02-04,11:14:22
39.92568,116.332955,0,17,39848.4683449074,2009-02-04,11:14:25
39.925746,116.332936,0,19,39848.4683680556,2009-02-04,11:14:27
39.925799,116.332927,0,20,39848.4684027778,2009-02-04,11:14:30
39.92585,116.332914,0,21,39848.4684375,2009-02-04,11:14:33
39.925906,116.332907,0,22,39848.4684837963,2009-02-04,11:14:37
39.92595,116.33289,0,23,39848.4685185185,2009-02-04,11:14:40
39.925985,116.332844,0,23,39848.4685648148,2009-02-04,11:14:44
39.926039,116.332824,0,25,39848.4686111111,2009-02-04,11:14:48
39.926084,116.332817,0,25,39848.4686458333,2009-02-04,11:14:51
39.926139,116.332845,0,26,39848.4686805556,2009-02-04,11:14:54
39.926195,116.332839,0,29,39848.4687268519,2009-02-04,11:14:58
39.926239,116.332807,0,32,39848.4687615741,2009-02-04,11:15:01
39.926288,116.332829,0,33,39848.4687962963,2009-02-04,11:15:04
39.926326,116.332871,0,35,39848.4688194444,2009-02-04,11:15:06
39.926366,116.332914,0,35,39848.4688425926,2009-02-04,11:15:08
39.926405,116.332946,0,36,39848.4688657407,2009-02-04,11:15:10
39.926426,116.333017,0,40,39848.468912037,2009-02-04,11:15:14
39.926471,116.33304,0,44,39848.4689699074,2009-02-04,11:15:19
39.92648,116.333107,0,50,39848.4689814815,2009-02-04,11:15:20
39.926534,116.333133,0,48,39848.4690277778,2009-02-04,11:15:24
39.926647,116.333162,0,41,39848.4691319444,2009-02-04,11:15:33
39.926685,116.333132,0,38,39848.4691898148,2009-02-04,11:15:38
39.926754,116.33322,0,33,39848.4692939815,2009-02-04,11:15:47
39.926735,116.333164,0,32,39848.4693287037,2009-02-04,11:15:50
39.926704,116.333233,0,31,39848.4693518518,2009-02-04,11:15:52
39.926677,116.333318,0,32,39848.4693634259,2009-02-04,11:15:53
39.926614,116.333307,0,37,39848.4693865741,2009-02-04,11:15:55
39.92659,116.333362,0,43,39848.4694444444,2009-02-04,11:16:00
39.926592,116.333425,0,41,39848.4695023148,2009-02-04,11:16:05
39.92664,116.333422,0,39,39848.469537037,2009-02-04,11:16:08
39.92663,116.33348,0,38,39848.4695949074,2009-02-04,11:16:13
39.926633,116.333551,0,37,39848.4696527778,2009-02-04,11:16:18
39.926591,116.333608,0,39,39848.4696875,2009-02-04,11:16:21
39.926559,116.333651,0,41,39848.4697222222,2009-02-04,11:16:24
39.926523,116.333688,0,41,39848.4697569444,2009-02-04,11:16:27
39.926511,116.333754,0,40,39848.4697916667,2009-02-04,11:16:30
39.926499,116.333825,0,39,39848.469837963,2009-02-04,11:16:34
39.926518,116.333888,0,37,39848.4698842593,2009-02-04,11:16:38
39.926483,116.333955,0,35,39848.4699305556,2009-02-04,11:16:42
39.926445,116.334015,0,34,39848.4699652778,2009-02-04,11:16:45
39.92647,116.334086,0,30,39848.4700115741,2009-02-04,11:16:49
39.926461,116.334152,0,25,39848.4700694444,2009-02-04,11:16:54
39.926473,116.334216,0,21,39848.4701157407,2009-02-04,11:16:58
39.926481,116.334284,0,15,39848.470162037,2009-02-04,11:17:02
39.926458,116.334347,0,9,39848.4702083333,2009-02-04,11:17:06
39.92642,116.334401,0,3,39848.4702546296,2009-02-04,11:17:10
39.926378,116.334453,0,-3,39848.4702893518,2009-02-04,11:17:13
39.926359,116.334504,0,-11,39848.4703356481,2009-02-04,11:17:17
39.926328,116.334564,0,-18,39848.4703703704,2009-02-04,11:17:20
39.926348,116.334618,0,-17,39848.4704050926,2009-02-04,11:17:23
39.926337,116.334674,0,-25,39848.4704513889,2009-02-04,11:17:27
39.926341,116.334738,0,-34,39848.4704861111,2009-02-04,11:17:30
39.926319,116.334801,0,-43,39848.4705324074,2009-02-04,11:17:34
39.926275,116.33484,0,-52,39848.4705787037,2009-02-04,11:17:38
39.926218,116.334887,0,-60,39848.4706134259,2009-02-04,11:17:41
39.926267,116.334915,0,-53,39848.470625,2009-02-04,11:17:42
39.926212,116.334955,0,-59,39848.4706597222,2009-02-04,11:17:45
39.926259,116.335021,0,-55,39848.4706944444,2009-02-04,11:17:48
39.926235,116.335073,0,-64,39848.4707291667,2009-02-04,11:17:51
39.926208,116.3351,0,-77,39848.470775463,2009-02-04,11:17:55
39.92616,116.335106,0,-90,39848.4708333333,2009-02-04,11:18:00
39.926279,116.335165,0,-94,39848.4708796296,2009-02-04,11:18:04
39.926243,116.335219,0,-93,39848.4708912037,2009-02-04,11:18:05
39.926194,116.335238,0,-99,39848.4709259259,2009-02-04,11:18:08
39.926144,116.335241,0,-106,39848.4709606481,2009-02-04,11:18:11
39.926094,116.335226,0,-110,39848.4709837963,2009-02-04,11:18:13
39.926012,116.335221,0,-114,39848.4710069444,2009-02-04,11:18:15
39.925931,116.335245,0,-119,39848.4710300926,2009-02-04,11:18:17
39.925875,116.335276,0,-120,39848.4710416667,2009-02-04,11:18:18
39.925892,116.335317,0,-134,39848.471099537,2009-02-04,11:18:23
39.925908,116.335369,0,-149,39848.4711574074,2009-02-04,11:18:28
39.925906,116.335419,0,-158,39848.4711921296,2009-02-04,11:18:31
39.925872,116.335451,0,-169,39848.4712384259,2009-02-04,11:18:35
39.925912,116.335501,0,-172,39848.47125,2009-02-04,11:18:36
39.92596,116.335539,0,-174,39848.4712615741,2009-02-04,11:18:37
39.92594,116.335563,0,-186,39848.4713194444,2009-02-04,11:18:42
39.925899,116.33561,0,-194,39848.4713541667,2009-02-04,11:18:45
39.925856,116.335641,0,-198,39848.4713773148,2009-02-04,11:18:47
39.925811,116.335678,0,-204,39848.471412037,2009-02-04,11:18:50
39.925757,116.335706,0,-212,39848.4714583333,2009-02-04,11:18:54
39.925721,116.335743,0,-217,39848.4714930556,2009-02-04,11:18:57
39.925678,116.335792,0,-225,39848.4715277778,2009-02-04,11:19:00
39.925658,116.335837,0,-232,39848.4715625,2009-02-04,11:19:03
39.925641,116.335886,0,-244,39848.4716087963,2009-02-04,11:19:07
39.925605,116.335911,0,-252,39848.4716550926,2009-02-04,11:19:11
39.925568,116.335973,0,-259,39848.4716898148,2009-02-04,11:19:14
39.925532,116.336022,0,-264,39848.471712963,2009-02-04,11:19:16
39.925494,116.336072,0,-270,39848.4717476852,2009-02-04,11:19:19
39.925438,116.336113,0,-272,39848.4717708333,2009-02-04,11:19:21
39.925388,116.336141,0,-282,39848.4718171296,2009-02-04,11:19:25
39.925358,116.336133,0,-296,39848.471875,2009-02-04,11:19:30
39.925325,116.336103,0,-309,39848.4719212963,2009-02-04,11:19:34
39.925283,116.336106,0,-319,39848.4719560185,2009-02-04,11:19:37
39.92524,116.3361,0,-333,39848.4720023148,2009-02-04,11:19:41
39.925194,116.3361,0,-343,39848.4720486111,2009-02-04,11:19:45
39.925144,116.336094,0,-352,39848.4720949074,2009-02-04,11:19:49
39.925103,116.336084,0,-359,39848.4721296296,2009-02-04,11:19:52
39.925059,116.336105,0,-362,39848.4721759259,2009-02-04,11:19:56
39.924993,116.336105,0,-360,39848.4722106481,2009-02-04,11:19:59
39.924981,116.336175,0,-363,39848.4722453704,2009-02-04,11:20:02
39.924965,116.336238,0,-364,39848.4722800926,2009-02-04,11:20:05
39.924961,116.336306,0,-370,39848.4723263889,2009-02-04,11:20:09
39.925345,116.336446,0,-314,39848.4723611111,2009-02-04,11:20:12
