# Supplementary material for: A location privacy protection method based on blockchain and threshold cryptography
Source: PLoS One. 2025 Jun 4;20(6):e0324551. doi: 10.1371/journal.pone.0324551 (PMC12136415; doi:10.1371/journal.pone.0324551)
Supplement: S1 File — (ZIP) [file pone.0324551.s001.zip › Data/002/Trajectory/20090205000133.plt]

Geolife trajectory
WGS 84
Altitude is in Feet
Reserved 3
0,2,255,My Track,0,0,2,8421376
0
39.927482,116.33808,0,492,39849.0010763889,2009-02-05,00:01:33
39.92745,116.337882,0,492,39849.001099537,2009-02-05,00:01:35
39.927462,116.337937,0,491,39849.0011574074,2009-02-05,00:01:40
39.927502,116.337984,0,492,39849.0012037037,2009-02-05,00:01:44
39.927543,116.338021,0,492,39849.0012384259,2009-02-05,00:01:47
39.927587,116.338067,0,492,39849.0012731481,2009-02-05,00:01:50
39.927626,116.338115,0,492,39849.0013078704,2009-02-05,00:01:53
39.927716,116.33815,0,491,39849.0013425926,2009-02-05,00:01:56
39.927707,116.338062,0,491,39849.0013657407,2009-02-05,00:01:58
39.927699,116.337998,0,491,39849.0014236111,2009-02-05,00:02:03
39.927656,116.337963,0,491,39849.0014814815,2009-02-05,00:02:08
39.92761,116.337949,0,491,39849.0015162037,2009-02-05,00:02:11
39.92755,116.337931,0,491,39849.0015509259,2009-02-05,00:02:14
39.927482,116.337919,0,491,39849.0015856481,2009-02-05,00:02:17
39.927421,116.337899,0,491,39849.0016087963,2009-02-05,00:02:19
39.927356,116.337869,0,491,39849.0016319444,2009-02-05,00:02:21
39.927285,116.337831,0,491,39849.0016550926,2009-02-05,00:02:23
39.927214,116.337799,0,491,39849.0016782407,2009-02-05,00:02:25
39.927171,116.337777,0,491,39849.0016898148,2009-02-05,00:02:26
39.92709,116.337741,0,491,39849.001712963,2009-02-05,00:02:28
39.927046,116.337727,0,491,39849.001724537,2009-02-05,00:02:29
39.927002,116.337714,0,491,39849.0017361111,2009-02-05,00:02:30
39.926944,116.337691,0,491,39849.0017476852,2009-02-05,00:02:31
39.926888,116.337669,0,491,39849.0017592593,2009-02-05,00:02:32
39.926834,116.33765,0,491,39849.0017708333,2009-02-05,00:02:33
39.926781,116.337637,0,491,39849.0017824074,2009-02-05,00:02:34
39.926729,116.337624,0,491,39849.0017939815,2009-02-05,00:02:35
39.926666,116.337598,0,491,39849.0018055556,2009-02-05,00:02:36
39.926604,116.337573,0,491,39849.0018171296,2009-02-05,00:02:37
39.926543,116.33755,0,491,39849.0018287037,2009-02-05,00:02:38
39.926467,116.337518,0,491,39849.0018402778,2009-02-05,00:02:39
39.926392,116.337487,0,491,39849.0018518518,2009-02-05,00:02:40
39.926312,116.337465,0,490,39849.0018634259,2009-02-05,00:02:41
39.926234,116.337443,0,490,39849.001875,2009-02-05,00:02:42
39.926158,116.337422,0,490,39849.0018865741,2009-02-05,00:02:43
39.926072,116.337385,0,490,39849.0018981481,2009-02-05,00:02:44
39.925987,116.337351,0,490,39849.0019097222,2009-02-05,00:02:45
39.925913,116.337328,0,490,39849.0019212963,2009-02-05,00:02:46
39.925839,116.337299,0,490,39849.0019328704,2009-02-05,00:02:47
39.925767,116.337269,0,490,39849.0019444444,2009-02-05,00:02:48
39.925694,116.337233,0,490,39849.0019560185,2009-02-05,00:02:49
39.925623,116.337198,0,490,39849.0019675926,2009-02-05,00:02:50
39.925553,116.337162,0,490,39849.0019791667,2009-02-05,00:02:51
39.925476,116.337121,0,490,39849.0019907407,2009-02-05,00:02:52
39.925403,116.337081,0,490,39849.0020023148,2009-02-05,00:02:53
39.925336,116.337048,0,490,39849.0020138889,2009-02-05,00:02:54
39.925273,116.337017,0,490,39849.002025463,2009-02-05,00:02:55
39.925214,116.336991,0,490,39849.002037037,2009-02-05,00:02:56
39.925157,116.336969,0,490,39849.0020486111,2009-02-05,00:02:57
39.925103,116.336951,0,490,39849.0020601852,2009-02-05,00:02:58
39.925048,116.336935,0,490,39849.0020717593,2009-02-05,00:02:59
39.924997,116.336922,0,490,39849.0020833333,2009-02-05,00:03:00
39.924949,116.336911,0,490,39849.0020949074,2009-02-05,00:03:01
39.924891,116.336887,0,490,39849.0021064815,2009-02-05,00:03:02
39.924837,116.336864,0,490,39849.0021180556,2009-02-05,00:03:03
39.924724,116.336871,0,490,39849.0021527778,2009-02-05,00:03:06
39.92471,116.336928,0,490,39849.0021643518,2009-02-05,00:03:07
39.924667,116.336961,0,490,39849.0021875,2009-02-05,00:03:09
39.924604,116.336923,0,490,39849.0022106481,2009-02-05,00:03:11
39.924548,116.336891,0,490,39849.0022337963,2009-02-05,00:03:13
39.923259,116.33659,0,489,39849.0025347222,2009-02-05,00:03:39
39.92318,116.336777,0,489,39849.0025462963,2009-02-05,00:03:40
39.923167,116.33697,0,489,39849.0025578704,2009-02-05,00:03:41
39.923147,116.337142,0,489,39849.0025694444,2009-02-05,00:03:42
39.922973,116.337128,0,489,39849.0025810185,2009-02-05,00:03:43
39.922879,116.337195,0,489,39849.0025925926,2009-02-05,00:03:44
39.922746,116.337196,0,489,39849.0026041667,2009-02-05,00:03:45
39.922653,116.337223,0,489,39849.0026157407,2009-02-05,00:03:46
39.922569,116.337259,0,489,39849.0026273148,2009-02-05,00:03:47
39.922504,116.337295,0,489,39849.0026388889,2009-02-05,00:03:48
39.922425,116.337324,0,489,39849.002650463,2009-02-05,00:03:49
39.922342,116.337333,0,489,39849.002662037,2009-02-05,00:03:50
39.922293,116.337365,0,489,39849.0026736111,2009-02-05,00:03:51
39.922249,116.337402,0,489,39849.0026851852,2009-02-05,00:03:52
39.922185,116.337484,0,489,39849.0027083333,2009-02-05,00:03:54
39.922127,116.337552,0,489,39849.0027314815,2009-02-05,00:03:56
39.922069,116.337624,0,490,39849.0027546296,2009-02-05,00:03:58
39.922007,116.337672,0,491,39849.0027777778,2009-02-05,00:04:00
39.921965,116.337717,0,492,39849.0028009259,2009-02-05,00:04:02
39.921911,116.337768,0,494,39849.0028356481,2009-02-05,00:04:05
39.921857,116.337802,0,496,39849.0028703704,2009-02-05,00:04:08
39.921806,116.337799,0,498,39849.0029050926,2009-02-05,00:04:11
39.921753,116.337782,0,501,39849.0029398148,2009-02-05,00:04:14
39.921697,116.337772,0,505,39849.0029861111,2009-02-05,00:04:18
39.921676,116.337789,0,510,39849.0030439815,2009-02-05,00:04:23
39.921682,116.337807,0,515,39849.0031018518,2009-02-05,00:04:28
39.921689,116.337836,0,522,39849.0031597222,2009-02-05,00:04:33
39.921656,116.337871,0,528,39849.0032175926,2009-02-05,00:04:38
39.92161,116.337877,0,535,39849.003275463,2009-02-05,00:04:43
39.921569,116.337901,0,544,39849.0033333333,2009-02-05,00:04:48
39.921581,116.337912,0,553,39849.0033912037,2009-02-05,00:04:53
39.921562,116.337867,0,560,39849.0034375,2009-02-05,00:04:57
39.921578,116.337875,0,570,39849.0034953704,2009-02-05,00:05:02
39.92162,116.337899,0,580,39849.0035416667,2009-02-05,00:05:06
39.921678,116.337911,0,582,39849.0035763889,2009-02-05,00:05:09
39.921723,116.337915,0,584,39849.0036226852,2009-02-05,00:05:13
39.921758,116.338008,0,590,39849.0037268519,2009-02-05,00:05:22
39.921781,116.338067,0,591,39849.0037615741,2009-02-05,00:05:25
39.921819,116.338202,0,591,39849.0038425926,2009-02-05,00:05:32
39.921837,116.338259,0,591,39849.0038657407,2009-02-05,00:05:34
39.921857,116.338326,0,591,39849.0038888889,2009-02-05,00:05:36
39.921878,116.338393,0,591,39849.0039236111,2009-02-05,00:05:39
