# Supplementary material for: A location privacy protection method based on blockchain and threshold cryptography
Source: PLoS One. 2025 Jun 4;20(6):e0324551. doi: 10.1371/journal.pone.0324551 (PMC12136415; doi:10.1371/journal.pone.0324551)
Supplement: S1 File — (ZIP) [file pone.0324551.s001.zip › Data/002/Trajectory/20090205095334.plt]

Geolife trajectory
WGS 84
Altitude is in Feet
Reserved 3
0,2,255,My Track,0,0,2,8421376
0
39.900353,116.385703,0,80,39849.4121990741,2009-02-05,09:53:34
39.900343,116.385633,0,112,39849.4122106481,2009-02-05,09:53:35
39.90036,116.385652,0,93,39849.4122222222,2009-02-05,09:53:36
39.90031,116.385542,0,117,39849.4122337963,2009-02-05,09:53:37
39.900301,116.385585,0,107,39849.4122916667,2009-02-05,09:53:42
39.900281,116.385578,0,108,39849.412349537,2009-02-05,09:53:47
39.900238,116.385608,0,109,39849.4123958333,2009-02-05,09:53:51
39.900182,116.385643,0,108,39849.4124421296,2009-02-05,09:53:55
39.900127,116.385664,0,108,39849.4124768519,2009-02-05,09:53:58
39.900071,116.385724,0,108,39849.4125,2009-02-05,09:54:00
39.900054,116.385802,0,108,39849.4125231481,2009-02-05,09:54:02
39.900086,116.385888,0,109,39849.4125462963,2009-02-05,09:54:04
39.900055,116.38593,0,109,39849.4125925926,2009-02-05,09:54:08
39.900009,116.385935,0,112,39849.4126388889,2009-02-05,09:54:12
39.89996,116.385922,0,110,39849.4126851852,2009-02-05,09:54:16
39.899917,116.385862,0,105,39849.4127314815,2009-02-05,09:54:20
39.899876,116.385839,0,102,39849.4127546296,2009-02-05,09:54:22
39.899841,116.385797,0,101,39849.4127777778,2009-02-05,09:54:24
39.899791,116.385786,0,98,39849.4128125,2009-02-05,09:54:27
39.899741,116.385809,0,90,39849.4128703704,2009-02-05,09:54:32
39.899701,116.38578,0,88,39849.4129166667,2009-02-05,09:54:36
39.89965,116.385804,0,90,39849.4129398148,2009-02-05,09:54:38
39.899602,116.385806,0,83,39849.4129976852,2009-02-05,09:54:43
39.899553,116.385799,0,74,39849.4130439815,2009-02-05,09:54:47
39.899514,116.385766,0,70,39849.4130671296,2009-02-05,09:54:49
39.899472,116.38571,0,64,39849.4130902778,2009-02-05,09:54:51
39.899429,116.385692,0,59,39849.4131134259,2009-02-05,09:54:53
39.899389,116.38571,0,51,39849.4131481481,2009-02-05,09:54:56
39.899378,116.385767,0,39,39849.4132060185,2009-02-05,09:55:01
39.899391,116.385807,0,24,39849.4132638889,2009-02-05,09:55:06
39.899357,116.385813,0,14,39849.4133217593,2009-02-05,09:55:11
39.899359,116.385886,0,15,39849.4133449074,2009-02-05,09:55:13
39.899356,116.385948,0,7,39849.4133912037,2009-02-05,09:55:17
39.899345,116.386012,0,-1,39849.4134375,2009-02-05,09:55:21
39.899288,116.386141,0,-2,39849.4134722222,2009-02-05,09:55:24
39.899274,116.386209,0,-3,39849.4134953704,2009-02-05,09:55:26
39.899275,116.386246,0,-14,39849.4135532407,2009-02-05,09:55:31
39.899284,116.386307,0,-22,39849.4136111111,2009-02-05,09:55:36
39.899287,116.386366,0,-29,39849.4136458333,2009-02-05,09:55:39
39.899314,116.386424,0,-35,39849.4136805556,2009-02-05,09:55:42
39.899284,116.38657,0,-39,39849.4137268519,2009-02-05,09:55:46
39.899294,116.386621,0,-47,39849.4137731481,2009-02-05,09:55:50
39.899305,116.38668,0,-58,39849.4138194444,2009-02-05,09:55:54
39.899296,116.386734,0,-69,39849.4138773148,2009-02-05,09:55:59
39.899266,116.386804,0,-71,39849.413912037,2009-02-05,09:56:02
39.899251,116.386866,0,-76,39849.4139583333,2009-02-05,09:56:06
39.899256,116.386935,0,-84,39849.4140046296,2009-02-05,09:56:10
39.899263,116.386999,0,-91,39849.4140393519,2009-02-05,09:56:13
39.899271,116.387077,0,-98,39849.4140740741,2009-02-05,09:56:16
39.899281,116.387145,0,-103,39849.4141203704,2009-02-05,09:56:20
39.899257,116.387214,0,-107,39849.4141666667,2009-02-05,09:56:24
39.899262,116.387303,0,-100,39849.4142013889,2009-02-05,09:56:27
39.899263,116.387362,0,-103,39849.4142476852,2009-02-05,09:56:31
39.899271,116.387432,0,-110,39849.4142939815,2009-02-05,09:56:35
39.89927,116.387494,0,-113,39849.4143171296,2009-02-05,09:56:37
39.899263,116.38754,0,-124,39849.4143634259,2009-02-05,09:56:41
39.899261,116.387513,0,-145,39849.4144791667,2009-02-05,09:56:51
39.899288,116.387481,0,-154,39849.414537037,2009-02-05,09:56:56
39.89931,116.387487,0,-161,39849.4145949074,2009-02-05,09:57:01
39.899356,116.387485,0,-168,39849.4146527778,2009-02-05,09:57:06
39.899404,116.387493,0,-173,39849.4146990741,2009-02-05,09:57:10
39.899389,116.387428,0,-179,39849.4147569444,2009-02-05,09:57:15
39.899366,116.387359,0,-181,39849.4147800926,2009-02-05,09:57:17
39.89934,116.387286,0,-183,39849.4148032407,2009-02-05,09:57:19
39.899317,116.387199,0,-185,39849.4148263889,2009-02-05,09:57:21
39.899299,116.387105,0,-186,39849.414849537,2009-02-05,09:57:23
39.899283,116.387027,0,-188,39849.4148726852,2009-02-05,09:57:25
39.89927,116.386945,0,-191,39849.4148958333,2009-02-05,09:57:27
39.899255,116.386844,0,-193,39849.4149189815,2009-02-05,09:57:29
39.899243,116.386746,0,-195,39849.4149421296,2009-02-05,09:57:31
39.899235,116.386663,0,-197,39849.4149652778,2009-02-05,09:57:33
39.899229,116.386582,0,-198,39849.4149884259,2009-02-05,09:57:35
39.899232,116.386496,0,-200,39849.4150115741,2009-02-05,09:57:37
39.899241,116.386418,0,-202,39849.4150347222,2009-02-05,09:57:39
39.899288,116.386393,0,-204,39849.4150810185,2009-02-05,09:57:43
39.900036,116.388311,0,-157,39849.4151851852,2009-02-05,09:57:52
39.900038,116.388386,0,-155,39849.4152199074,2009-02-05,09:57:55
39.900042,116.388481,0,-153,39849.4152430556,2009-02-05,09:57:57
39.899406,116.387813,0,128,39849.4173148148,2009-02-05,10:00:56
39.89931,116.38769,0,70,39849.4173263889,2009-02-05,10:00:57
39.899222,116.387607,0,25,39849.417337963,2009-02-05,10:00:58
39.899142,116.387528,0,-15,39849.417349537,2009-02-05,10:00:59
39.899126,116.387481,0,-38,39849.4173611111,2009-02-05,10:01:00
39.899109,116.387428,0,-7,39849.4173726852,2009-02-05,10:01:01
39.899124,116.38739,0,24,39849.4173842593,2009-02-05,10:01:02
39.899172,116.387402,0,41,39849.4174074074,2009-02-05,10:01:04
39.899215,116.387435,0,69,39849.4174305556,2009-02-05,10:01:06
39.899238,116.387395,0,85,39849.4174537037,2009-02-05,10:01:08
39.899235,116.387324,0,83,39849.4175,2009-02-05,10:01:12
39.899248,116.387269,0,87,39849.4175347222,2009-02-05,10:01:15
39.899236,116.387206,0,91,39849.4175694444,2009-02-05,10:01:18
39.899214,116.387142,0,94,39849.4176157407,2009-02-05,10:01:22
39.899216,116.387065,0,93,39849.417662037,2009-02-05,10:01:26
39.899215,116.387021,0,95,39849.4177199074,2009-02-05,10:01:31
39.89921,116.386952,0,100,39849.4177662037,2009-02-05,10:01:35
39.899218,116.386895,0,104,39849.4178240741,2009-02-05,10:01:40
39.899227,116.386835,0,102,39849.4178587963,2009-02-05,10:01:43
39.899222,116.386773,0,101,39849.4178935185,2009-02-05,10:01:46
39.899211,116.386715,0,99,39849.4179282407,2009-02-05,10:01:49
39.899221,116.386654,0,103,39849.417962963,2009-02-05,10:01:52
39.899249,116.386599,0,109,39849.4179976852,2009-02-05,10:01:55
39.899248,116.386524,0,115,39849.4180555556,2009-02-05,10:02:00
39.899232,116.386449,0,118,39849.4181134259,2009-02-05,10:02:05
39.899247,116.386384,0,114,39849.4181597222,2009-02-05,10:02:09
39.899243,116.386314,0,119,39849.4181944444,2009-02-05,10:02:12
39.899253,116.386256,0,121,39849.4182523148,2009-02-05,10:02:17
39.89925,116.386243,0,120,39849.4183101852,2009-02-05,10:02:22
39.899248,116.386173,0,122,39849.4183564815,2009-02-05,10:02:26
39.899236,116.386092,0,125,39849.4184027778,2009-02-05,10:02:30
39.899224,116.386033,0,126,39849.4184375,2009-02-05,10:02:33
39.899211,116.385956,0,125,39849.4184837963,2009-02-05,10:02:37
39.899195,116.385886,0,127,39849.4185185185,2009-02-05,10:02:40
39.899187,116.385807,0,127,39849.4185763889,2009-02-05,10:02:45
39.899196,116.385741,0,130,39849.4186226852,2009-02-05,10:02:49
39.899198,116.385654,0,130,39849.4186689815,2009-02-05,10:02:53
39.899191,116.385581,0,133,39849.4187037037,2009-02-05,10:02:56
39.899175,116.385513,0,134,39849.4187384259,2009-02-05,10:02:59
39.899166,116.385452,0,139,39849.4187962963,2009-02-05,10:03:04
39.899179,116.385385,0,143,39849.4188310185,2009-02-05,10:03:07
39.89918,116.385319,0,147,39849.4188773148,2009-02-05,10:03:11
39.899187,116.38526,0,152,39849.4189236111,2009-02-05,10:03:15
39.899189,116.385199,0,154,39849.4189583333,2009-02-05,10:03:18
39.899204,116.385172,0,161,39849.4190162037,2009-02-05,10:03:23
39.899235,116.385109,0,164,39849.4190740741,2009-02-05,10:03:28
39.899259,116.385049,0,167,39849.4191087963,2009-02-05,10:03:31
39.89926,116.384974,0,169,39849.4191550926,2009-02-05,10:03:35
39.899246,116.384913,0,172,39849.4192013889,2009-02-05,10:03:39
39.899239,116.384842,0,177,39849.4192476852,2009-02-05,10:03:43
39.899215,116.384793,0,180,39849.4192939815,2009-02-05,10:03:47
39.899188,116.384732,0,182,39849.4193402778,2009-02-05,10:03:51
39.899184,116.384658,0,184,39849.419375,2009-02-05,10:03:54
39.899186,116.384594,0,188,39849.4193981481,2009-02-05,10:03:56
39.899168,116.384524,0,190,39849.4194212963,2009-02-05,10:03:58
39.899161,116.384445,0,193,39849.4194560185,2009-02-05,10:04:01
39.899146,116.384369,0,191,39849.4194791667,2009-02-05,10:04:03
39.899137,116.384302,0,193,39849.4195138889,2009-02-05,10:04:06
39.899133,116.384244,0,197,39849.4195486111,2009-02-05,10:04:09
39.899116,116.384181,0,200,39849.4195949074,2009-02-05,10:04:13
39.899124,116.384106,0,201,39849.4196412037,2009-02-05,10:04:17
39.899128,116.384039,0,207,39849.4196990741,2009-02-05,10:04:22
39.899114,116.383976,0,212,39849.4197569444,2009-02-05,10:04:27
39.899113,116.383907,0,212,39849.4198148148,2009-02-05,10:04:32
39.899119,116.383847,0,215,39849.4198726852,2009-02-05,10:04:37
39.899195,116.383815,0,222,39849.4199074074,2009-02-05,10:04:40
39.89919,116.383754,0,223,39849.4199537037,2009-02-05,10:04:44
39.899174,116.383683,0,223,39849.4199884259,2009-02-05,10:04:47
39.899177,116.383623,0,223,39849.4200231481,2009-02-05,10:04:50
39.899143,116.383557,0,220,39849.4200578704,2009-02-05,10:04:53
39.899145,116.383474,0,220,39849.4200925926,2009-02-05,10:04:56
39.899134,116.383406,0,221,39849.4201273148,2009-02-05,10:04:59
39.899127,116.383339,0,222,39849.4201736111,2009-02-05,10:05:03
39.899136,116.383278,0,227,39849.4202314815,2009-02-05,10:05:08
39.899141,116.383217,0,230,39849.4202662037,2009-02-05,10:05:11
39.899131,116.383142,0,234,39849.4203125,2009-02-05,10:05:15
39.899127,116.383071,0,233,39849.4203472222,2009-02-05,10:05:18
39.89911,116.382992,0,233,39849.4203935185,2009-02-05,10:05:22
39.899095,116.38293,0,235,39849.4204513889,2009-02-05,10:05:27
39.899082,116.382857,0,235,39849.4204976852,2009-02-05,10:05:31
39.899066,116.382801,0,237,39849.4205324074,2009-02-05,10:05:34
39.899056,116.382742,0,240,39849.4205787037,2009-02-05,10:05:38
39.899045,116.382664,0,242,39849.420625,2009-02-05,10:05:42
39.899055,116.38259,0,234,39849.4206481481,2009-02-05,10:05:44
39.899078,116.38253,0,228,39849.4206828704,2009-02-05,10:05:47
39.899077,116.382463,0,224,39849.4207407407,2009-02-05,10:05:52
39.899088,116.382394,0,223,39849.420787037,2009-02-05,10:05:56
39.89909,116.382319,0,218,39849.4208101852,2009-02-05,10:05:58
39.899102,116.382249,0,213,39849.4208333333,2009-02-05,10:06:00
39.899116,116.382195,0,208,39849.4208680556,2009-02-05,10:06:03
39.899099,116.382126,0,202,39849.4209027778,2009-02-05,10:06:06
39.899089,116.382055,0,196,39849.4209490741,2009-02-05,10:06:10
39.899076,116.381986,0,192,39849.4209953704,2009-02-05,10:06:14
39.899074,116.381919,0,188,39849.4210416667,2009-02-05,10:06:18
39.899081,116.381859,0,186,39849.421087963,2009-02-05,10:06:22
39.899096,116.381794,0,181,39849.4211458333,2009-02-05,10:06:27
39.899085,116.381727,0,179,39849.4211921296,2009-02-05,10:06:31
39.899091,116.381664,0,180,39849.42125,2009-02-05,10:06:36
39.899096,116.381603,0,180,39849.4213078704,2009-02-05,10:06:41
39.899109,116.381546,0,181,39849.4213657407,2009-02-05,10:06:46
39.8991,116.381468,0,180,39849.4214236111,2009-02-05,10:06:51
39.899093,116.381405,0,179,39849.4214583333,2009-02-05,10:06:54
39.899092,116.381336,0,177,39849.4214930556,2009-02-05,10:06:57
39.899097,116.381257,0,174,39849.4215509259,2009-02-05,10:07:02
39.899099,116.381184,0,175,39849.4216087963,2009-02-05,10:07:07
39.899103,116.381117,0,173,39849.4216666667,2009-02-05,10:07:12
39.899093,116.381055,0,172,39849.421712963,2009-02-05,10:07:16
39.899076,116.380998,0,171,39849.4217592593,2009-02-05,10:07:20
39.899078,116.380926,0,169,39849.4218055556,2009-02-05,10:07:24
39.899073,116.38085,0,165,39849.4218518519,2009-02-05,10:07:28
39.899097,116.380784,0,162,39849.4218981481,2009-02-05,10:07:32
39.899095,116.380717,0,161,39849.4219328704,2009-02-05,10:07:35
39.89908,116.380656,0,160,39849.4219675926,2009-02-05,10:07:38
39.899092,116.380581,0,156,39849.422025463,2009-02-05,10:07:43
39.899112,116.380517,0,154,39849.4220717593,2009-02-05,10:07:47
39.899096,116.380456,0,153,39849.4221064815,2009-02-05,10:07:50
39.899087,116.380398,0,152,39849.4221412037,2009-02-05,10:07:53
39.899085,116.380329,0,151,39849.4221990741,2009-02-05,10:07:58
39.899073,116.380247,0,152,39849.4222453704,2009-02-05,10:08:02
39.899055,116.38019,0,149,39849.4222916667,2009-02-05,10:08:06
39.899049,116.380125,0,149,39849.422337963,2009-02-05,10:08:10
39.899054,116.380054,0,147,39849.4223842593,2009-02-05,10:08:14
39.899062,116.379991,0,147,39849.4224305556,2009-02-05,10:08:18
39.899057,116.379924,0,147,39849.4224768518,2009-02-05,10:08:22
39.899067,116.379862,0,147,39849.4225347222,2009-02-05,10:08:27
39.899088,116.379792,0,144,39849.4225810185,2009-02-05,10:08:31
39.8991,116.379727,0,143,39849.4226273148,2009-02-05,10:08:35
39.899092,116.379654,0,141,39849.4226851852,2009-02-05,10:08:40
39.899082,116.379591,0,137,39849.4227314815,2009-02-05,10:08:44
39.899076,116.379514,0,130,39849.4227662037,2009-02-05,10:08:47
39.899063,116.379431,0,124,39849.4228125,2009-02-05,10:08:51
39.899061,116.379366,0,123,39849.4228472222,2009-02-05,10:08:54
39.899063,116.379297,0,122,39849.4228819444,2009-02-05,10:08:57
39.899063,116.379229,0,122,39849.4229282407,2009-02-05,10:09:01
39.899051,116.379165,0,121,39849.422974537,2009-02-05,10:09:05
39.899074,116.379124,0,122,39849.4230324074,2009-02-05,10:09:10
39.899103,116.379102,0,122,39849.4230902778,2009-02-05,10:09:15
39.899114,116.379104,0,122,39849.4231481481,2009-02-05,10:09:20
39.899119,116.379105,0,122,39849.4232060185,2009-02-05,10:09:25
39.899119,116.379105,0,122,39849.4232407407,2009-02-05,10:09:28
39.899116,116.379105,0,122,39849.4232638889,2009-02-05,10:09:30
39.899121,116.379206,0,124,39849.4236342593,2009-02-05,10:10:02
39.899132,116.379233,0,124,39849.4236921296,2009-02-05,10:10:07
39.899114,116.379259,0,124,39849.42375,2009-02-05,10:10:12
39.899096,116.379296,0,124,39849.4238078704,2009-02-05,10:10:17
39.899077,116.379333,0,125,39849.4238657407,2009-02-05,10:10:22
39.899029,116.379375,0,126,39849.4239236111,2009-02-05,10:10:27
39.898983,116.379401,0,127,39849.4239583333,2009-02-05,10:10:30
39.898915,116.378438,0,35,39849.4248726852,2009-02-05,10:11:49
39.89897,116.378408,0,21,39849.4248842593,2009-02-05,10:11:50
39.898898,116.378373,0,17,39849.4249074074,2009-02-05,10:11:52
39.898861,116.378381,0,32,39849.4249537037,2009-02-05,10:11:56
39.89889,116.378433,0,59,39849.4249884259,2009-02-05,10:11:59
39.898904,116.378468,0,75,39849.425,2009-02-05,10:12:00
39.898889,116.378539,0,82,39849.4250347222,2009-02-05,10:12:03
39.898914,116.378606,0,85,39849.4250578704,2009-02-05,10:12:05
39.898961,116.378668,0,92,39849.4250810185,2009-02-05,10:12:07
39.898987,116.378718,0,98,39849.4251041667,2009-02-05,10:12:09
39.899017,116.378764,0,100,39849.4251273148,2009-02-05,10:12:11
39.899054,116.378803,0,105,39849.425162037,2009-02-05,10:12:14
39.899082,116.378843,0,105,39849.4252199074,2009-02-05,10:12:19
39.89907,116.378771,0,109,39849.4252662037,2009-02-05,10:12:23
39.899043,116.378713,0,115,39849.4253009259,2009-02-05,10:12:26
39.899012,116.378638,0,122,39849.4253356481,2009-02-05,10:12:29
39.898978,116.378568,0,126,39849.4253587963,2009-02-05,10:12:31
39.898936,116.378481,0,132,39849.4253819444,2009-02-05,10:12:33
39.898888,116.378381,0,138,39849.4254050926,2009-02-05,10:12:35
39.898857,116.378324,0,142,39849.4254166667,2009-02-05,10:12:36
39.898825,116.378262,0,146,39849.4254282407,2009-02-05,10:12:37
39.898779,116.378239,0,152,39849.4254861111,2009-02-05,10:12:42
39.89876,116.378318,0,157,39849.4255324074,2009-02-05,10:12:46
39.89879,116.378406,0,158,39849.4255555556,2009-02-05,10:12:48
39.898814,116.378484,0,158,39849.4255787037,2009-02-05,10:12:50
39.898834,116.378547,0,158,39849.4256018519,2009-02-05,10:12:52
39.899376,116.3793,0,132,39849.4258564815,2009-02-05,10:13:14
39.895097,116.373993,0,193,39849.4349884259,2009-02-05,10:26:23
39.89516,116.374082,0,200,39849.435,2009-02-05,10:26:24
39.895223,116.374159,0,196,39849.4350115741,2009-02-05,10:26:25
39.898642,116.37873,0,168,39849.4350694444,2009-02-05,10:26:30
39.898683,116.378617,0,126,39849.4351041667,2009-02-05,10:26:33
39.898648,116.378651,0,160,39849.4351273148,2009-02-05,10:26:35
39.898695,116.378769,0,174,39849.435150463,2009-02-05,10:26:37
39.898713,116.378823,0,182,39849.4352083333,2009-02-05,10:26:42
39.898735,116.378866,0,194,39849.4352662037,2009-02-05,10:26:47
39.898788,116.378925,0,211,39849.4353125,2009-02-05,10:26:51
39.898843,116.378999,0,202,39849.4353356481,2009-02-05,10:26:53
39.898863,116.379078,0,204,39849.4353587963,2009-02-05,10:26:55
39.898872,116.379154,0,202,39849.4353935185,2009-02-05,10:26:58
39.898883,116.379243,0,201,39849.4354282407,2009-02-05,10:27:01
39.898887,116.379306,0,193,39849.4354513889,2009-02-05,10:27:03
39.898892,116.379377,0,182,39849.4354861111,2009-02-05,10:27:06
39.898912,116.379437,0,180,39849.4355092593,2009-02-05,10:27:08
39.898946,116.379484,0,168,39849.4355324074,2009-02-05,10:27:10
39.898966,116.379524,0,156,39849.4355555556,2009-02-05,10:27:12
39.899011,116.379576,0,147,39849.4355902778,2009-02-05,10:27:15
39.899036,116.37964,0,141,39849.435625,2009-02-05,10:27:18
39.899061,116.379712,0,146,39849.4356597222,2009-02-05,10:27:21
39.899078,116.379777,0,147,39849.4357175926,2009-02-05,10:27:26
39.899079,116.379838,0,151,39849.4357638889,2009-02-05,10:27:30
39.899101,116.379887,0,156,39849.4358101852,2009-02-05,10:27:34
39.899132,116.379881,0,168,39849.4358680556,2009-02-05,10:27:39
39.899097,116.379894,0,173,39849.4359259259,2009-02-05,10:27:44
39.898587,116.379778,0,247,39849.4371180556,2009-02-05,10:29:27
39.898602,116.379745,0,274,39849.4371412037,2009-02-05,10:29:29
39.899024,116.379849,0,83,39849.4371527778,2009-02-05,10:29:30
39.898974,116.379813,0,110,39849.4371643519,2009-02-05,10:29:31
39.898964,116.379729,0,116,39849.4371759259,2009-02-05,10:29:32
39.898907,116.379672,0,113,39849.4371990741,2009-02-05,10:29:34
39.898891,116.379635,0,116,39849.4372569444,2009-02-05,10:29:39
39.89885,116.379587,0,119,39849.4372916667,2009-02-05,10:29:42
39.89887,116.379532,0,116,39849.437349537,2009-02-05,10:29:47
39.898889,116.379503,0,114,39849.4374074074,2009-02-05,10:29:52
39.898882,116.379488,0,104,39849.4374652778,2009-02-05,10:29:57
39.898899,116.379457,0,99,39849.4375231481,2009-02-05,10:30:02
39.8989,116.37942,0,98,39849.4375810185,2009-02-05,10:30:07
39.898909,116.379388,0,95,39849.4376388889,2009-02-05,10:30:12
39.898941,116.379383,0,92,39849.4376967593,2009-02-05,10:30:17
39.898936,116.379343,0,91,39849.4377546296,2009-02-05,10:30:22
39.898935,116.379331,0,89,39849.4378125,2009-02-05,10:30:27
39.898935,116.379331,0,89,39849.4378472222,2009-02-05,10:30:30
39.89894,116.379328,0,79,39849.4378703704,2009-02-05,10:30:32
39.898935,116.379318,0,76,39849.4379282407,2009-02-05,10:30:37
39.898931,116.37934,0,75,39849.4379861111,2009-02-05,10:30:42
39.898883,116.379347,0,76,39849.4380092593,2009-02-05,10:30:44
39.898933,116.379355,0,76,39849.4380324074,2009-02-05,10:30:46
39.89892,116.379424,0,74,39849.4380902778,2009-02-05,10:30:51
39.898924,116.379447,0,74,39849.4381481481,2009-02-05,10:30:56
39.898921,116.37943,0,73,39849.4382060185,2009-02-05,10:31:01
39.898925,116.379364,0,74,39849.4382638889,2009-02-05,10:31:06
39.898919,116.379318,0,74,39849.4383217593,2009-02-05,10:31:11
39.898911,116.379261,0,74,39849.4383796296,2009-02-05,10:31:16
39.898954,116.379356,0,73,39849.4384259259,2009-02-05,10:31:20
39.898973,116.379399,0,71,39849.4384837963,2009-02-05,10:31:25
39.898943,116.379464,0,71,39849.4385069444,2009-02-05,10:31:27
39.898919,116.379526,0,71,39849.4385416667,2009-02-05,10:31:30
39.8989,116.37956,0,72,39849.438599537,2009-02-05,10:31:35
39.8989,116.37956,0,72,39849.4386342593,2009-02-05,10:31:38
39.898906,116.379562,0,73,39849.4386574074,2009-02-05,10:31:40
39.898913,116.379509,0,72,39849.4387152778,2009-02-05,10:31:45
39.898921,116.37949,0,72,39849.4387731481,2009-02-05,10:31:50
39.898911,116.379486,0,72,39849.4388310185,2009-02-05,10:31:55
39.89891,116.379501,0,72,39849.4388888889,2009-02-05,10:32:00
39.898908,116.379491,0,72,39849.4389467593,2009-02-05,10:32:05
39.898908,116.379491,0,72,39849.4389814815,2009-02-05,10:32:08
39.89891,116.379494,0,72,39849.4390046296,2009-02-05,10:32:10
39.898891,116.379464,0,72,39849.4390625,2009-02-05,10:32:15
39.898859,116.379401,0,71,39849.4390972222,2009-02-05,10:32:18
39.898844,116.37934,0,72,39849.4391203704,2009-02-05,10:32:20
39.898869,116.379274,0,71,39849.4391666667,2009-02-05,10:32:24
39.898877,116.379204,0,70,39849.439212963,2009-02-05,10:32:28
39.898876,116.379114,0,69,39849.4392476852,2009-02-05,10:32:31
39.898849,116.378988,0,69,39849.4392708333,2009-02-05,10:32:33
39.898837,116.378901,0,69,39849.4392824074,2009-02-05,10:32:34
39.898821,116.378793,0,68,39849.4392939815,2009-02-05,10:32:35
39.898819,116.378683,0,68,39849.4393055556,2009-02-05,10:32:36
39.898807,116.378558,0,67,39849.4393171296,2009-02-05,10:32:37
39.898796,116.378439,0,67,39849.4393287037,2009-02-05,10:32:38
39.898783,116.378318,0,66,39849.4393402778,2009-02-05,10:32:39
39.898773,116.378192,0,66,39849.4393518518,2009-02-05,10:32:40
39.898764,116.378066,0,65,39849.4393634259,2009-02-05,10:32:41
39.898751,116.377946,0,65,39849.439375,2009-02-05,10:32:42
39.898744,116.377824,0,65,39849.4393865741,2009-02-05,10:32:43
39.898738,116.377704,0,65,39849.4393981481,2009-02-05,10:32:44
39.898732,116.377586,0,64,39849.4394097222,2009-02-05,10:32:45
39.898735,116.377478,0,64,39849.4394212963,2009-02-05,10:32:46
39.898733,116.377371,0,64,39849.4394328704,2009-02-05,10:32:47
39.898732,116.377274,0,64,39849.4394444444,2009-02-05,10:32:48
39.898723,116.377176,0,63,39849.4394560185,2009-02-05,10:32:49
39.898706,116.377073,0,63,39849.4394675926,2009-02-05,10:32:50
39.898684,116.376967,0,63,39849.4394791667,2009-02-05,10:32:51
39.898658,116.376855,0,63,39849.4394907407,2009-02-05,10:32:52
39.898633,116.376743,0,62,39849.4395023148,2009-02-05,10:32:53
39.898611,116.376636,0,62,39849.4395138889,2009-02-05,10:32:54
39.898595,116.376524,0,62,39849.439525463,2009-02-05,10:32:55
39.898589,116.376412,0,62,39849.439537037,2009-02-05,10:32:56
39.898581,116.376293,0,62,39849.4395486111,2009-02-05,10:32:57
39.898569,116.376169,0,62,39849.4395601852,2009-02-05,10:32:58
39.898555,116.376039,0,62,39849.4395717593,2009-02-05,10:32:59
39.898548,116.375912,0,62,39849.4395833333,2009-02-05,10:33:00
39.89854,116.375783,0,63,39849.4395949074,2009-02-05,10:33:01
39.898538,116.375659,0,64,39849.4396064815,2009-02-05,10:33:02
39.898538,116.375524,0,65,39849.4396180556,2009-02-05,10:33:03
39.898534,116.375385,0,66,39849.4396296296,2009-02-05,10:33:04
39.898534,116.375249,0,67,39849.4396412037,2009-02-05,10:33:05
39.898533,116.37511,0,68,39849.4396527778,2009-02-05,10:33:06
39.89853,116.374967,0,69,39849.4396643518,2009-02-05,10:33:07
39.898526,116.374824,0,70,39849.4396759259,2009-02-05,10:33:08
39.898515,116.37468,0,71,39849.4396875,2009-02-05,10:33:09
39.898516,116.374539,0,72,39849.4396990741,2009-02-05,10:33:10
39.898517,116.374398,0,73,39849.4397106481,2009-02-05,10:33:11
39.898516,116.374256,0,73,39849.4397222222,2009-02-05,10:33:12
39.898523,116.374112,0,74,39849.4397337963,2009-02-05,10:33:13
39.898527,116.373963,0,75,39849.4397453704,2009-02-05,10:33:14
39.89853,116.373811,0,76,39849.4397569444,2009-02-05,10:33:15
39.898535,116.373664,0,77,39849.4397685185,2009-02-05,10:33:16
39.898536,116.373515,0,78,39849.4397800926,2009-02-05,10:33:17
39.898534,116.373371,0,79,39849.4397916667,2009-02-05,10:33:18
39.898532,116.373224,0,80,39849.4398032407,2009-02-05,10:33:19
39.898527,116.373074,0,81,39849.4398148148,2009-02-05,10:33:20
39.898531,116.372925,0,82,39849.4398263889,2009-02-05,10:33:21
39.898534,116.372771,0,84,39849.439837963,2009-02-05,10:33:22
39.898535,116.372613,0,86,39849.439849537,2009-02-05,10:33:23
39.898533,116.372456,0,87,39849.4398611111,2009-02-05,10:33:24
39.898536,116.372302,0,89,39849.4398726852,2009-02-05,10:33:25
39.898533,116.372151,0,90,39849.4398842593,2009-02-05,10:33:26
39.898532,116.372005,0,92,39849.4398958333,2009-02-05,10:33:27
39.898536,116.371863,0,93,39849.4399074074,2009-02-05,10:33:28
39.898537,116.37172,0,94,39849.4399189815,2009-02-05,10:33:29
39.898543,116.37158,0,95,39849.4399305556,2009-02-05,10:33:30
39.898555,116.371455,0,96,39849.4399421296,2009-02-05,10:33:31
39.898558,116.371339,0,97,39849.4399537037,2009-02-05,10:33:32
39.898559,116.37123,0,98,39849.4399652778,2009-02-05,10:33:33
39.89855,116.371124,0,98,39849.4399768518,2009-02-05,10:33:34
39.898548,116.371029,0,99,39849.4399884259,2009-02-05,10:33:35
39.898552,116.370943,0,100,39849.44,2009-02-05,10:33:36
39.898547,116.370875,0,101,39849.4400115741,2009-02-05,10:33:37
39.898547,116.37084,0,101,39849.4400694444,2009-02-05,10:33:42
39.898534,116.370816,0,102,39849.4401273148,2009-02-05,10:33:47
39.8985,116.370764,0,104,39849.440162037,2009-02-05,10:33:50
39.898465,116.370693,0,107,39849.4401967593,2009-02-05,10:33:53
39.898483,116.37059,0,109,39849.4402199074,2009-02-05,10:33:55
39.898515,116.370491,0,111,39849.4402430556,2009-02-05,10:33:57
39.898537,116.370422,0,113,39849.4402662037,2009-02-05,10:33:59
39.898569,116.370351,0,116,39849.4403009259,2009-02-05,10:34:02
39.898594,116.370286,0,118,39849.4403240741,2009-02-05,10:34:04
39.898586,116.370228,0,119,39849.4403356481,2009-02-05,10:34:05
39.898588,116.370153,0,121,39849.4403587963,2009-02-05,10:34:07
39.898559,116.370067,0,124,39849.4403819444,2009-02-05,10:34:09
39.898547,116.369989,0,125,39849.4403935185,2009-02-05,10:34:10
39.898544,116.369886,0,126,39849.4404050926,2009-02-05,10:34:11
39.898546,116.369776,0,128,39849.4404166667,2009-02-05,10:34:12
39.898558,116.36966,0,129,39849.4404282407,2009-02-05,10:34:13
39.898572,116.369537,0,130,39849.4404398148,2009-02-05,10:34:14
39.898584,116.3694,0,132,39849.4404513889,2009-02-05,10:34:15
39.898595,116.369272,0,133,39849.440462963,2009-02-05,10:34:16
39.898598,116.369142,0,134,39849.440474537,2009-02-05,10:34:17
39.898606,116.369012,0,136,39849.4404861111,2009-02-05,10:34:18
39.898618,116.368887,0,137,39849.4404976852,2009-02-05,10:34:19
39.89863,116.368767,0,139,39849.4405092593,2009-02-05,10:34:20
39.89864,116.368658,0,140,39849.4405208333,2009-02-05,10:34:21
39.89865,116.368557,0,142,39849.4405324074,2009-02-05,10:34:22
39.89866,116.36846,0,144,39849.4405439815,2009-02-05,10:34:23
39.898672,116.368372,0,146,39849.4405555556,2009-02-05,10:34:24
39.898679,116.368307,0,146,39849.4405671296,2009-02-05,10:34:25
39.898679,116.368212,0,148,39849.4405902778,2009-02-05,10:34:27
39.898681,116.368119,0,148,39849.4406134259,2009-02-05,10:34:29
39.898709,116.368019,0,150,39849.4406365741,2009-02-05,10:34:31
39.898774,116.367963,0,150,39849.4406597222,2009-02-05,10:34:33
39.898864,116.367978,0,150,39849.4406828704,2009-02-05,10:34:35
39.898918,116.36798,0,151,39849.4406944444,2009-02-05,10:34:36
39.898977,116.367971,0,152,39849.4407060185,2009-02-05,10:34:37
39.899042,116.367959,0,153,39849.4407175926,2009-02-05,10:34:38
39.899123,116.367961,0,154,39849.4407291667,2009-02-05,10:34:39
39.89921,116.367957,0,157,39849.4407407407,2009-02-05,10:34:40
39.899303,116.367966,0,159,39849.4407523148,2009-02-05,10:34:41
39.899392,116.367972,0,160,39849.4407638889,2009-02-05,10:34:42
39.899495,116.367984,0,161,39849.440775463,2009-02-05,10:34:43
39.899608,116.367997,0,161,39849.440787037,2009-02-05,10:34:44
39.899734,116.368026,0,161,39849.4407986111,2009-02-05,10:34:45
39.899866,116.368038,0,158,39849.4408101852,2009-02-05,10:34:46
39.89999,116.368041,0,157,39849.4408217593,2009-02-05,10:34:47
39.900112,116.36804,0,155,39849.4408333333,2009-02-05,10:34:48
39.900249,116.368038,0,152,39849.4408449074,2009-02-05,10:34:49
39.900383,116.368039,0,149,39849.4408564815,2009-02-05,10:34:50
39.90051,116.368038,0,147,39849.4408680556,2009-02-05,10:34:51
39.90063,116.368037,0,146,39849.4408796296,2009-02-05,10:34:52
39.900753,116.368036,0,145,39849.4408912037,2009-02-05,10:34:53
39.900869,116.368033,0,144,39849.4409027778,2009-02-05,10:34:54
39.90099,116.368024,0,143,39849.4409143519,2009-02-05,10:34:55
39.901112,116.368015,0,142,39849.4409259259,2009-02-05,10:34:56
39.901229,116.368005,0,144,39849.4409375,2009-02-05,10:34:57
39.901346,116.367996,0,145,39849.4409490741,2009-02-05,10:34:58
39.901463,116.367987,0,147,39849.4409606481,2009-02-05,10:34:59
39.901581,116.367989,0,147,39849.4409722222,2009-02-05,10:35:00
39.901705,116.367994,0,148,39849.4409837963,2009-02-05,10:35:01
39.901825,116.367998,0,147,39849.4409953704,2009-02-05,10:35:02
39.90196,116.36802,0,143,39849.4410069444,2009-02-05,10:35:03
39.902091,116.368032,0,142,39849.4410185185,2009-02-05,10:35:04
39.902221,116.368043,0,140,39849.4410300926,2009-02-05,10:35:05
39.902342,116.368045,0,138,39849.4410416667,2009-02-05,10:35:06
39.902455,116.368048,0,134,39849.4410532407,2009-02-05,10:35:07
39.902561,116.368043,0,132,39849.4410648148,2009-02-05,10:35:08
39.902665,116.368037,0,129,39849.4410763889,2009-02-05,10:35:09
39.902764,116.368029,0,128,39849.441087963,2009-02-05,10:35:10
39.902854,116.368019,0,125,39849.441099537,2009-02-05,10:35:11
39.902932,116.36801,0,120,39849.4411111111,2009-02-05,10:35:12
39.903009,116.368,0,116,39849.4411226852,2009-02-05,10:35:13
39.903083,116.367986,0,113,39849.4411342593,2009-02-05,10:35:14
39.903153,116.367977,0,110,39849.4411458333,2009-02-05,10:35:15
39.903223,116.367973,0,109,39849.4411574074,2009-02-05,10:35:16
39.903292,116.367974,0,111,39849.4411689815,2009-02-05,10:35:17
39.903377,116.367983,0,111,39849.4411805556,2009-02-05,10:35:18
39.903453,116.367989,0,111,39849.4411921296,2009-02-05,10:35:19
39.903527,116.367997,0,111,39849.4412037037,2009-02-05,10:35:20
39.903596,116.367999,0,111,39849.4412152778,2009-02-05,10:35:21
39.903646,116.367994,0,109,39849.4412268519,2009-02-05,10:35:22
39.903709,116.368015,0,107,39849.4412384259,2009-02-05,10:35:23
39.903749,116.367969,0,108,39849.44125,2009-02-05,10:35:24
39.903823,116.367968,0,107,39849.4412731482,2009-02-05,10:35:26
39.903858,116.367987,0,98,39849.4413078704,2009-02-05,10:35:29
39.903838,116.367999,0,97,39849.4413657407,2009-02-05,10:35:34
39.903822,116.367996,0,88,39849.4414236111,2009-02-05,10:35:39
39.90382,116.36798,0,83,39849.4414814815,2009-02-05,10:35:44
39.903811,116.367989,0,78,39849.4415393519,2009-02-05,10:35:49
39.90386,116.36799,0,82,39849.4415972222,2009-02-05,10:35:54
39.903921,116.36801,0,86,39849.4416203704,2009-02-05,10:35:56
39.90399,116.368035,0,89,39849.4416435185,2009-02-05,10:35:58
39.904081,116.368067,0,92,39849.4416666667,2009-02-05,10:36:00
39.904138,116.368078,0,96,39849.4416782407,2009-02-05,10:36:01
39.904207,116.368086,0,100,39849.4416898148,2009-02-05,10:36:02
39.90428,116.368086,0,105,39849.4417013889,2009-02-05,10:36:03
39.90434,116.368091,0,108,39849.441712963,2009-02-05,10:36:04
39.904394,116.36809,0,111,39849.441724537,2009-02-05,10:36:05
39.904441,116.368094,0,118,39849.4417476852,2009-02-05,10:36:07
39.904436,116.368112,0,123,39849.4418055556,2009-02-05,10:36:12
39.904436,116.368112,0,123,39849.4418402778,2009-02-05,10:36:15
39.904432,116.368107,0,123,39849.4418634259,2009-02-05,10:36:17
39.904501,116.368052,0,119,39849.4419097222,2009-02-05,10:36:21
39.904548,116.368031,0,119,39849.4419212963,2009-02-05,10:36:22
39.904599,116.368011,0,118,39849.4419328704,2009-02-05,10:36:23
39.904653,116.367989,0,116,39849.4419444444,2009-02-05,10:36:24
39.90471,116.367971,0,115,39849.4419560185,2009-02-05,10:36:25
39.904768,116.367961,0,112,39849.4419675926,2009-02-05,10:36:26
39.904836,116.36796,0,110,39849.4419791667,2009-02-05,10:36:27
39.904898,116.367951,0,109,39849.4419907407,2009-02-05,10:36:28
39.904962,116.367953,0,109,39849.4420023148,2009-02-05,10:36:29
39.905022,116.367954,0,108,39849.4420138889,2009-02-05,10:36:30
39.905089,116.36795,0,109,39849.442025463,2009-02-05,10:36:31
39.905154,116.36796,0,106,39849.442037037,2009-02-05,10:36:32
39.905209,116.367969,0,103,39849.4420486111,2009-02-05,10:36:33
39.905253,116.367971,0,99,39849.4420601852,2009-02-05,10:36:34
39.905324,116.367979,0,88,39849.4420833333,2009-02-05,10:36:36
39.905377,116.367974,0,79,39849.4421064815,2009-02-05,10:36:38
39.905431,116.367962,0,68,39849.4421412037,2009-02-05,10:36:41
39.905475,116.367948,0,64,39849.4421759259,2009-02-05,10:36:44
39.905516,116.367943,0,53,39849.4422222222,2009-02-05,10:36:48
39.905517,116.367942,0,47,39849.4422800926,2009-02-05,10:36:53
39.905517,116.367942,0,47,39849.4423148148,2009-02-05,10:36:56
39.905519,116.367934,0,45,39849.442337963,2009-02-05,10:36:58
39.90552,116.367893,0,43,39849.4423958333,2009-02-05,10:37:03
39.90552,116.367893,0,43,39849.4424305556,2009-02-05,10:37:06
39.905517,116.367892,0,43,39849.4424537037,2009-02-05,10:37:08
39.905506,116.367887,0,42,39849.4425115741,2009-02-05,10:37:13
39.905479,116.367872,0,41,39849.4425694444,2009-02-05,10:37:18
39.905464,116.367844,0,40,39849.4426273148,2009-02-05,10:37:23
39.905459,116.367809,0,39,39849.4426851852,2009-02-05,10:37:28
39.905455,116.367794,0,38,39849.4427430556,2009-02-05,10:37:33
39.905455,116.367794,0,38,39849.4427777778,2009-02-05,10:37:36
39.905462,116.367796,0,37,39849.4428009259,2009-02-05,10:37:38
39.90549,116.367803,0,37,39849.4428587963,2009-02-05,10:37:43
39.905531,116.367798,0,37,39849.4429166667,2009-02-05,10:37:48
39.905566,116.367794,0,37,39849.442974537,2009-02-05,10:37:53
39.905596,116.36781,0,39,39849.4430324074,2009-02-05,10:37:58
39.905628,116.367832,0,40,39849.4430902778,2009-02-05,10:38:03
39.905657,116.367847,0,42,39849.4431481481,2009-02-05,10:38:08
39.905691,116.367856,0,43,39849.4432060185,2009-02-05,10:38:13
39.905723,116.367851,0,45,39849.4432638889,2009-02-05,10:38:18
39.905781,116.367857,0,50,39849.4433101852,2009-02-05,10:38:22
39.905846,116.367873,0,54,39849.4433449074,2009-02-05,10:38:25
39.9059,116.367902,0,59,39849.4433796296,2009-02-05,10:38:28
39.905936,116.367923,0,67,39849.4434375,2009-02-05,10:38:33
39.905918,116.367943,0,70,39849.4434953704,2009-02-05,10:38:38
39.905981,116.367931,0,73,39849.4435416667,2009-02-05,10:38:42
39.906052,116.367927,0,74,39849.4435648148,2009-02-05,10:38:44
39.906102,116.367928,0,76,39849.4435763889,2009-02-05,10:38:45
39.906158,116.36793,0,78,39849.443587963,2009-02-05,10:38:46
39.906217,116.367932,0,79,39849.443599537,2009-02-05,10:38:47
39.90628,116.367936,0,81,39849.4436111111,2009-02-05,10:38:48
39.906341,116.367939,0,83,39849.4436226852,2009-02-05,10:38:49
39.906417,116.367933,0,85,39849.4436342593,2009-02-05,10:38:50
39.906504,116.36793,0,84,39849.4436458333,2009-02-05,10:38:51
39.906577,116.367927,0,84,39849.4436574074,2009-02-05,10:38:52
39.906654,116.367924,0,86,39849.4436689815,2009-02-05,10:38:53
39.906731,116.367921,0,88,39849.4436805556,2009-02-05,10:38:54
39.906811,116.367918,0,89,39849.4436921296,2009-02-05,10:38:55
39.906892,116.367914,0,91,39849.4437037037,2009-02-05,10:38:56
39.906975,116.367915,0,92,39849.4437152778,2009-02-05,10:38:57
39.907054,116.367917,0,93,39849.4437268519,2009-02-05,10:38:58
39.90714,116.367923,0,96,39849.4437384259,2009-02-05,10:38:59
39.90723,116.367921,0,100,39849.44375,2009-02-05,10:39:00
39.907319,116.367923,0,101,39849.4437615741,2009-02-05,10:39:01
39.907411,116.367924,0,102,39849.4437731481,2009-02-05,10:39:02
39.907497,116.367898,0,103,39849.4437847222,2009-02-05,10:39:03
39.907588,116.36789,0,105,39849.4437962963,2009-02-05,10:39:04
39.907679,116.367885,0,107,39849.4438078704,2009-02-05,10:39:05
39.90777,116.367879,0,107,39849.4438194444,2009-02-05,10:39:06
39.907857,116.367869,0,106,39849.4438310185,2009-02-05,10:39:07
39.907937,116.36785,0,104,39849.4438425926,2009-02-05,10:39:08
39.908016,116.367846,0,103,39849.4438541667,2009-02-05,10:39:09
39.908092,116.367847,0,103,39849.4438657407,2009-02-05,10:39:10
39.908172,116.367846,0,104,39849.4438773148,2009-02-05,10:39:11
39.908249,116.367844,0,105,39849.4438888889,2009-02-05,10:39:12
39.908326,116.367844,0,108,39849.443900463,2009-02-05,10:39:13
39.908401,116.367844,0,110,39849.443912037,2009-02-05,10:39:14
39.908481,116.367842,0,115,39849.4439236111,2009-02-05,10:39:15
39.908561,116.367841,0,121,39849.4439351852,2009-02-05,10:39:16
39.908636,116.367826,0,127,39849.4439467593,2009-02-05,10:39:17
39.908711,116.367809,0,134,39849.4439583333,2009-02-05,10:39:18
39.908776,116.367792,0,139,39849.4439699074,2009-02-05,10:39:19
39.908838,116.367779,0,145,39849.4439814815,2009-02-05,10:39:20
39.908887,116.367751,0,149,39849.4439930556,2009-02-05,10:39:21
39.908964,116.367741,0,161,39849.4440162037,2009-02-05,10:39:23
39.909046,116.367735,0,177,39849.4440393519,2009-02-05,10:39:25
39.909104,116.367714,0,188,39849.4440625,2009-02-05,10:39:27
39.90915,116.367671,0,195,39849.4440856481,2009-02-05,10:39:29
39.909207,116.367646,0,204,39849.4441087963,2009-02-05,10:39:31
39.909266,116.367632,0,210,39849.4441319444,2009-02-05,10:39:33
39.909334,116.367604,0,214,39849.4441550926,2009-02-05,10:39:35
39.909415,116.367593,0,223,39849.4441782407,2009-02-05,10:39:37
39.909462,116.367585,0,226,39849.4441898148,2009-02-05,10:39:38
39.909508,116.367567,0,229,39849.4442013889,2009-02-05,10:39:39
39.909577,116.367526,0,237,39849.444224537,2009-02-05,10:39:41
39.909614,116.367513,0,249,39849.4442476852,2009-02-05,10:39:43
39.909648,116.367522,0,265,39849.4442824074,2009-02-05,10:39:46
39.909668,116.367544,0,283,39849.4443171296,2009-02-05,10:39:49
39.909726,116.367567,0,297,39849.4443518519,2009-02-05,10:39:52
39.909767,116.367587,0,305,39849.444375,2009-02-05,10:39:54
39.909813,116.3676,0,315,39849.4443981481,2009-02-05,10:39:56
39.909866,116.367598,0,322,39849.4444212963,2009-02-05,10:39:58
39.909922,116.367573,0,318,39849.4444444444,2009-02-05,10:40:00
39.909979,116.367556,0,312,39849.4444675926,2009-02-05,10:40:02
39.910052,116.367552,0,307,39849.4444907407,2009-02-05,10:40:04
39.910099,116.367528,0,298,39849.4445023148,2009-02-05,10:40:05
39.910147,116.367498,0,285,39849.4445138889,2009-02-05,10:40:06
39.910223,116.367493,0,281,39849.444537037,2009-02-05,10:40:08
39.910306,116.367532,0,278,39849.4445601852,2009-02-05,10:40:10
39.910371,116.367492,0,265,39849.4445833333,2009-02-05,10:40:12
39.910417,116.367499,0,263,39849.4446064815,2009-02-05,10:40:14
39.91048,116.367524,0,266,39849.4446412037,2009-02-05,10:40:17
39.910525,116.367564,0,272,39849.4446759259,2009-02-05,10:40:20
39.910686,116.367616,0,266,39849.4447685185,2009-02-05,10:40:28
39.91067,116.367542,0,266,39849.4448032407,2009-02-05,10:40:31
39.910715,116.367491,0,267,39849.444837963,2009-02-05,10:40:34
39.910746,116.367401,0,268,39849.4448611111,2009-02-05,10:40:36
39.910732,116.367423,0,270,39849.4449189815,2009-02-05,10:40:41
39.91069,116.36745,0,271,39849.4449421296,2009-02-05,10:40:43
39.910674,116.367431,0,274,39849.445,2009-02-05,10:40:48
39.910753,116.367475,0,276,39849.4450347222,2009-02-05,10:40:51
39.910805,116.367529,0,278,39849.4450462963,2009-02-05,10:40:52
39.910888,116.367613,0,279,39849.4450578704,2009-02-05,10:40:53
39.910982,116.367735,0,282,39849.4450694444,2009-02-05,10:40:54
39.911049,116.367783,0,283,39849.4450810185,2009-02-05,10:40:55
39.911108,116.36782,0,285,39849.4450925926,2009-02-05,10:40:56
39.911205,116.367848,0,288,39849.4451157407,2009-02-05,10:40:58
39.911274,116.367884,0,290,39849.4451273148,2009-02-05,10:40:59
39.911334,116.367912,0,291,39849.4451388889,2009-02-05,10:41:00
39.911396,116.367935,0,292,39849.445150463,2009-02-05,10:41:01
39.911466,116.367973,0,293,39849.445162037,2009-02-05,10:41:02
39.91153,116.367997,0,293,39849.4451736111,2009-02-05,10:41:03
39.911587,116.368003,0,294,39849.4451851852,2009-02-05,10:41:04
39.911638,116.367996,0,294,39849.4451967593,2009-02-05,10:41:05
39.91173,116.36797,0,295,39849.4452199074,2009-02-05,10:41:07
39.911777,116.367965,0,296,39849.4452314815,2009-02-05,10:41:08
39.911831,116.367911,0,298,39849.4452546296,2009-02-05,10:41:10
39.911862,116.367807,0,300,39849.4452777778,2009-02-05,10:41:12
39.911859,116.367747,0,301,39849.4453125,2009-02-05,10:41:15
39.911864,116.367728,0,303,39849.4453703704,2009-02-05,10:41:20
39.911864,116.367728,0,303,39849.4454050926,2009-02-05,10:41:23
39.911863,116.367725,0,305,39849.4454282407,2009-02-05,10:41:25
39.911859,116.367704,0,307,39849.4454861111,2009-02-05,10:41:30
39.911852,116.367694,0,308,39849.4455439815,2009-02-05,10:41:35
39.911885,116.367652,0,308,39849.4456018518,2009-02-05,10:41:40
39.911874,116.367615,0,310,39849.4456597222,2009-02-05,10:41:45
39.911914,116.367562,0,313,39849.4457060185,2009-02-05,10:41:49
39.91191,116.367504,0,316,39849.4457291667,2009-02-05,10:41:51
39.911877,116.367459,0,320,39849.4457638889,2009-02-05,10:41:54
39.911851,116.367393,0,326,39849.4457986111,2009-02-05,10:41:57
39.911851,116.367393,0,326,39849.4458333333,2009-02-05,10:42:00
39.91185,116.367398,0,328,39849.4458564815,2009-02-05,10:42:02
39.911896,116.367397,0,330,39849.4458912037,2009-02-05,10:42:05
39.911954,116.367391,0,333,39849.4459143518,2009-02-05,10:42:07
39.91202,116.367405,0,335,39849.4459375,2009-02-05,10:42:09
39.912065,116.367419,0,338,39849.4459606481,2009-02-05,10:42:11
39.912134,116.367423,0,342,39849.4459953704,2009-02-05,10:42:14
39.91218,116.367408,0,344,39849.4460069444,2009-02-05,10:42:15
39.912234,116.367401,0,345,39849.4460185185,2009-02-05,10:42:16
39.912299,116.3674,0,345,39849.4460300926,2009-02-05,10:42:17
39.912369,116.367415,0,346,39849.4460416667,2009-02-05,10:42:18
39.91243,116.367425,0,346,39849.4460532407,2009-02-05,10:42:19
39.912493,116.367441,0,346,39849.4460648148,2009-02-05,10:42:20
39.912558,116.367446,0,346,39849.4460763889,2009-02-05,10:42:21
39.912613,116.367457,0,346,39849.446087963,2009-02-05,10:42:22
39.912669,116.367469,0,347,39849.446099537,2009-02-05,10:42:23
39.912729,116.367474,0,347,39849.4461111111,2009-02-05,10:42:24
39.912783,116.367481,0,348,39849.4461226852,2009-02-05,10:42:25
39.912852,116.36747,0,346,39849.4461342593,2009-02-05,10:42:26
39.912923,116.367508,0,345,39849.4461574074,2009-02-05,10:42:28
39.912984,116.3675,0,336,39849.4461805556,2009-02-05,10:42:30
39.913025,116.367492,0,328,39849.4462152778,2009-02-05,10:42:33
39.913062,116.367465,0,328,39849.4462731481,2009-02-05,10:42:38
39.913085,116.367451,0,330,39849.4463310185,2009-02-05,10:42:43
39.913098,116.367443,0,331,39849.4463888889,2009-02-05,10:42:48
39.913101,116.367444,0,332,39849.4464467593,2009-02-05,10:42:53
39.913101,116.367444,0,332,39849.4464814815,2009-02-05,10:42:56
39.913098,116.367442,0,332,39849.4465046296,2009-02-05,10:42:58
39.913108,116.367432,0,332,39849.4465625,2009-02-05,10:43:03
39.913108,116.367432,0,332,39849.4465972222,2009-02-05,10:43:06
39.913116,116.367431,0,333,39849.4466203704,2009-02-05,10:43:08
39.913128,116.367438,0,334,39849.4466782407,2009-02-05,10:43:13
39.913128,116.367438,0,334,39849.446712963,2009-02-05,10:43:16
39.913125,116.367432,0,335,39849.4467361111,2009-02-05,10:43:18
39.913116,116.367438,0,337,39849.4467939815,2009-02-05,10:43:23
39.913091,116.367464,0,343,39849.4468518518,2009-02-05,10:43:28
39.913056,116.36752,0,345,39849.4468981481,2009-02-05,10:43:32
39.913034,116.36758,0,343,39849.4469444444,2009-02-05,10:43:36
39.913012,116.367619,0,334,39849.4470023148,2009-02-05,10:43:41
39.913054,116.367607,0,326,39849.447037037,2009-02-05,10:43:44
39.913098,116.3676,0,321,39849.4470601852,2009-02-05,10:43:46
39.913163,116.3676,0,313,39849.4470833333,2009-02-05,10:43:48
39.913227,116.367605,0,307,39849.4471064815,2009-02-05,10:43:50
39.913305,116.367604,0,305,39849.4471296296,2009-02-05,10:43:52
39.913358,116.3676,0,305,39849.4471412037,2009-02-05,10:43:53
39.913412,116.3676,0,305,39849.4471527778,2009-02-05,10:43:54
39.913476,116.3676,0,305,39849.4471643518,2009-02-05,10:43:55
39.913542,116.3676,0,306,39849.4471759259,2009-02-05,10:43:56
39.913615,116.367597,0,306,39849.4471875,2009-02-05,10:43:57
39.913691,116.367589,0,307,39849.4471990741,2009-02-05,10:43:58
39.913767,116.367582,0,308,39849.4472106481,2009-02-05,10:43:59
39.913855,116.367564,0,308,39849.4472222222,2009-02-05,10:44:00
39.913945,116.367541,0,308,39849.4472337963,2009-02-05,10:44:01
39.914054,116.367523,0,308,39849.4472453704,2009-02-05,10:44:02
39.914165,116.36751,0,306,39849.4472569444,2009-02-05,10:44:03
39.914273,116.367505,0,306,39849.4472685185,2009-02-05,10:44:04
39.914383,116.367489,0,305,39849.4472800926,2009-02-05,10:44:05
39.91448,116.36748,0,305,39849.4472916667,2009-02-05,10:44:06
39.914579,116.36747,0,305,39849.4473032407,2009-02-05,10:44:07
39.914679,116.367463,0,305,39849.4473148148,2009-02-05,10:44:08
39.914777,116.367455,0,306,39849.4473263889,2009-02-05,10:44:09
39.91488,116.367449,0,307,39849.447337963,2009-02-05,10:44:10
39.914986,116.367442,0,308,39849.447349537,2009-02-05,10:44:11
39.915088,116.367438,0,309,39849.4473611111,2009-02-05,10:44:12
39.915199,116.367437,0,308,39849.4473726852,2009-02-05,10:44:13
39.915302,116.367434,0,309,39849.4473842593,2009-02-05,10:44:14
39.915405,116.367429,0,308,39849.4473958333,2009-02-05,10:44:15
39.915506,116.367427,0,308,39849.4474074074,2009-02-05,10:44:16
39.915617,116.367415,0,307,39849.4474189815,2009-02-05,10:44:17
39.915724,116.367418,0,301,39849.4474305556,2009-02-05,10:44:18
39.915829,116.367423,0,297,39849.4474421296,2009-02-05,10:44:19
39.915928,116.367426,0,289,39849.4474537037,2009-02-05,10:44:20
39.916038,116.367427,0,290,39849.4474652778,2009-02-05,10:44:21
39.916145,116.367427,0,286,39849.4474768518,2009-02-05,10:44:22
39.916255,116.367422,0,282,39849.4474884259,2009-02-05,10:44:23
39.916362,116.367416,0,280,39849.4475,2009-02-05,10:44:24
39.916465,116.367413,0,274,39849.4475115741,2009-02-05,10:44:25
39.916567,116.367411,0,271,39849.4475231481,2009-02-05,10:44:26
39.916665,116.367405,0,267,39849.4475347222,2009-02-05,10:44:27
39.916762,116.367398,0,264,39849.4475462963,2009-02-05,10:44:28
39.916854,116.36739,0,262,39849.4475578704,2009-02-05,10:44:29
39.916947,116.367386,0,261,39849.4475694444,2009-02-05,10:44:30
39.917033,116.367384,0,258,39849.4475810185,2009-02-05,10:44:31
39.917094,116.367378,0,255,39849.4475925926,2009-02-05,10:44:32
39.917157,116.367375,0,252,39849.4476041667,2009-02-05,10:44:33
39.917211,116.367368,0,249,39849.4476157407,2009-02-05,10:44:34
39.917278,116.367352,0,244,39849.4476388889,2009-02-05,10:44:36
39.917296,116.367338,0,237,39849.4476967593,2009-02-05,10:44:41
39.917273,116.367332,0,238,39849.4477546296,2009-02-05,10:44:46
39.917258,116.367355,0,238,39849.4478125,2009-02-05,10:44:51
39.917288,116.367373,0,235,39849.4478703704,2009-02-05,10:44:56
39.917367,116.367376,0,233,39849.4479050926,2009-02-05,10:44:59
39.917467,116.367384,0,233,39849.4479282407,2009-02-05,10:45:01
39.917528,116.367386,0,232,39849.4479398148,2009-02-05,10:45:02
39.917595,116.367387,0,232,39849.4479513889,2009-02-05,10:45:03
39.917664,116.367386,0,231,39849.447962963,2009-02-05,10:45:04
39.917745,116.367383,0,231,39849.447974537,2009-02-05,10:45:05
39.917842,116.367381,0,232,39849.4479861111,2009-02-05,10:45:06
39.917935,116.367382,0,232,39849.4479976852,2009-02-05,10:45:07
39.918032,116.367378,0,232,39849.4480092593,2009-02-05,10:45:08
39.918132,116.367369,0,230,39849.4480208333,2009-02-05,10:45:09
39.918227,116.367366,0,229,39849.4480324074,2009-02-05,10:45:10
39.918316,116.367364,0,228,39849.4480439815,2009-02-05,10:45:11
39.918408,116.367361,0,226,39849.4480555556,2009-02-05,10:45:12
39.9185,116.367356,0,224,39849.4480671296,2009-02-05,10:45:13
39.918591,116.367351,0,223,39849.4480787037,2009-02-05,10:45:14
39.918689,116.367346,0,223,39849.4480902778,2009-02-05,10:45:15
39.918795,116.36734,0,222,39849.4481018518,2009-02-05,10:45:16
39.918895,116.367335,0,221,39849.4481134259,2009-02-05,10:45:17
39.918996,116.367328,0,221,39849.448125,2009-02-05,10:45:18
39.919094,116.367324,0,220,39849.4481365741,2009-02-05,10:45:19
39.919191,116.36732,0,217,39849.4481481481,2009-02-05,10:45:20
39.919284,116.367318,0,214,39849.4481597222,2009-02-05,10:45:21
39.919374,116.367318,0,211,39849.4481712963,2009-02-05,10:45:22
39.919461,116.367321,0,208,39849.4481828704,2009-02-05,10:45:23
39.919549,116.367324,0,205,39849.4481944444,2009-02-05,10:45:24
39.919633,116.367324,0,203,39849.4482060185,2009-02-05,10:45:25
39.919715,116.36732,0,202,39849.4482175926,2009-02-05,10:45:26
39.919793,116.367308,0,203,39849.4482291667,2009-02-05,10:45:27
39.919872,116.367296,0,204,39849.4482407407,2009-02-05,10:45:28
39.919942,116.367286,0,204,39849.4482523148,2009-02-05,10:45:29
39.919986,116.367276,0,205,39849.4482638889,2009-02-05,10:45:30
39.919998,116.367284,0,209,39849.4483217593,2009-02-05,10:45:35
39.919976,116.367296,0,211,39849.4483796296,2009-02-05,10:45:40
39.920018,116.367305,0,210,39849.4484375,2009-02-05,10:45:45
39.920086,116.367299,0,211,39849.4484606481,2009-02-05,10:45:47
39.92017,116.367275,0,205,39849.4484837963,2009-02-05,10:45:49
39.920218,116.367262,0,202,39849.4484953704,2009-02-05,10:45:50
39.92027,116.367247,0,200,39849.4485069444,2009-02-05,10:45:51
39.92033,116.367224,0,198,39849.4485185185,2009-02-05,10:45:52
39.920395,116.367203,0,196,39849.4485300926,2009-02-05,10:45:53
39.920463,116.367183,0,196,39849.4485416667,2009-02-05,10:45:54
39.920533,116.36717,0,194,39849.4485532407,2009-02-05,10:45:55
39.920597,116.367168,0,192,39849.4485648148,2009-02-05,10:45:56
39.920659,116.36717,0,192,39849.4485763889,2009-02-05,10:45:57
39.920713,116.367178,0,193,39849.448587963,2009-02-05,10:45:58
39.92079,116.367216,0,194,39849.4486111111,2009-02-05,10:46:00
39.920808,116.367268,0,193,39849.4486689815,2009-02-05,10:46:05
39.920804,116.367272,0,196,39849.4487268519,2009-02-05,10:46:10
39.920804,116.367272,0,196,39849.4487615741,2009-02-05,10:46:13
39.920797,116.367279,0,201,39849.4487847222,2009-02-05,10:46:15
39.920794,116.367307,0,203,39849.4488425926,2009-02-05,10:46:20
39.920794,116.367307,0,203,39849.4488773148,2009-02-05,10:46:23
39.920791,116.367308,0,204,39849.448900463,2009-02-05,10:46:25
39.920826,116.36729,0,205,39849.4489583333,2009-02-05,10:46:30
39.920904,116.367263,0,204,39849.4489930556,2009-02-05,10:46:33
39.920997,116.367235,0,204,39849.4490162037,2009-02-05,10:46:35
39.921054,116.367225,0,205,39849.4490277778,2009-02-05,10:46:36
39.921118,116.367211,0,205,39849.4490393519,2009-02-05,10:46:37
39.921192,116.367196,0,206,39849.4490509259,2009-02-05,10:46:38
39.921273,116.367184,0,207,39849.4490625,2009-02-05,10:46:39
39.921356,116.367167,0,207,39849.4490740741,2009-02-05,10:46:40
39.92144,116.367149,0,208,39849.4490856482,2009-02-05,10:46:41
39.921533,116.367138,0,208,39849.4490972222,2009-02-05,10:46:42
39.921622,116.367129,0,207,39849.4491087963,2009-02-05,10:46:43
39.921714,116.367123,0,208,39849.4491203704,2009-02-05,10:46:44
39.921809,116.367123,0,204,39849.4491319444,2009-02-05,10:46:45
39.921897,116.367122,0,202,39849.4491435185,2009-02-05,10:46:46
39.921979,116.367125,0,202,39849.4491550926,2009-02-05,10:46:47
39.922048,116.367124,0,202,39849.4491666667,2009-02-05,10:46:48
39.922105,116.367122,0,200,39849.4491782407,2009-02-05,10:46:49
39.922151,116.36712,0,197,39849.4491898148,2009-02-05,10:46:50
39.922219,116.367122,0,195,39849.449212963,2009-02-05,10:46:52
39.922263,116.36714,0,193,39849.4492476852,2009-02-05,10:46:55
39.92228,116.367148,0,183,39849.4493055556,2009-02-05,10:47:00
39.922328,116.367152,0,180,39849.4493518519,2009-02-05,10:47:04
39.922337,116.367171,0,173,39849.4494097222,2009-02-05,10:47:09
39.922301,116.367173,0,165,39849.4494675926,2009-02-05,10:47:14
39.922292,116.367156,0,161,39849.449525463,2009-02-05,10:47:19
39.922286,116.367127,0,156,39849.4495833333,2009-02-05,10:47:24
39.922259,116.36715,0,150,39849.4496412037,2009-02-05,10:47:29
39.92225,116.36717,0,146,39849.4496990741,2009-02-05,10:47:34
39.92225,116.367181,0,143,39849.4497569444,2009-02-05,10:47:39
39.922272,116.367227,0,142,39849.4498148148,2009-02-05,10:47:44
39.922315,116.367223,0,141,39849.4498726852,2009-02-05,10:47:49
39.92239,116.367193,0,142,39849.4499074074,2009-02-05,10:47:52
39.92248,116.367172,0,143,39849.4499305556,2009-02-05,10:47:54
39.922531,116.36716,0,143,39849.4499421296,2009-02-05,10:47:55
39.922584,116.367155,0,143,39849.4499537037,2009-02-05,10:47:56
39.922645,116.367154,0,143,39849.4499652778,2009-02-05,10:47:57
39.922708,116.367154,0,143,39849.4499768519,2009-02-05,10:47:58
39.922778,116.367155,0,142,39849.4499884259,2009-02-05,10:47:59
39.922847,116.367156,0,141,39849.45,2009-02-05,10:48:00
39.922925,116.367153,0,142,39849.4500115741,2009-02-05,10:48:01
39.922997,116.367144,0,141,39849.4500231481,2009-02-05,10:48:02
39.923065,116.367135,0,140,39849.4500347222,2009-02-05,10:48:03
39.923134,116.367124,0,141,39849.4500462963,2009-02-05,10:48:04
39.923204,116.367113,0,140,39849.4500578704,2009-02-05,10:48:05
39.92328,116.367097,0,141,39849.4500694444,2009-02-05,10:48:06
39.923355,116.367085,0,142,39849.4500810185,2009-02-05,10:48:07
39.923425,116.367078,0,142,39849.4500925926,2009-02-05,10:48:08
39.923499,116.367074,0,143,39849.4501041667,2009-02-05,10:48:09
39.923566,116.367074,0,142,39849.4501157407,2009-02-05,10:48:10
39.923638,116.367074,0,141,39849.4501273148,2009-02-05,10:48:11
39.923707,116.36707,0,141,39849.4501388889,2009-02-05,10:48:12
39.923783,116.367068,0,140,39849.450150463,2009-02-05,10:48:13
39.92386,116.367065,0,138,39849.450162037,2009-02-05,10:48:14
39.923936,116.367059,0,136,39849.4501736111,2009-02-05,10:48:15
39.924014,116.367049,0,137,39849.4501851852,2009-02-05,10:48:16
39.924095,116.367042,0,135,39849.4501967593,2009-02-05,10:48:17
39.924184,116.367034,0,135,39849.4502083333,2009-02-05,10:48:18
39.924277,116.367019,0,136,39849.4502199074,2009-02-05,10:48:19
39.924372,116.367012,0,138,39849.4502314815,2009-02-05,10:48:20
39.92446,116.367005,0,136,39849.4502430556,2009-02-05,10:48:21
39.924545,116.367002,0,135,39849.4502546296,2009-02-05,10:48:22
39.924639,116.367,0,137,39849.4502662037,2009-02-05,10:48:23
39.924724,116.366999,0,137,39849.4502777778,2009-02-05,10:48:24
39.924818,116.366998,0,137,39849.4502893519,2009-02-05,10:48:25
39.924906,116.367003,0,137,39849.4503009259,2009-02-05,10:48:26
39.924992,116.367006,0,136,39849.4503125,2009-02-05,10:48:27
39.925079,116.367009,0,135,39849.4503240741,2009-02-05,10:48:28
39.925166,116.36701,0,137,39849.4503356481,2009-02-05,10:48:29
39.925252,116.367011,0,137,39849.4503472222,2009-02-05,10:48:30
39.925342,116.367008,0,134,39849.4503587963,2009-02-05,10:48:31
39.925433,116.367,0,134,39849.4503703704,2009-02-05,10:48:32
39.925525,116.366984,0,135,39849.4503819444,2009-02-05,10:48:33
39.925615,116.36697,0,135,39849.4503935185,2009-02-05,10:48:34
39.925713,116.366963,0,137,39849.4504050926,2009-02-05,10:48:35
39.925813,116.366957,0,137,39849.4504166667,2009-02-05,10:48:36
39.925915,116.366949,0,139,39849.4504282407,2009-02-05,10:48:37
39.926023,116.366942,0,143,39849.4504398148,2009-02-05,10:48:38
39.926132,116.36694,0,152,39849.4504513889,2009-02-05,10:48:39
39.926239,116.366934,0,153,39849.450462963,2009-02-05,10:48:40
39.926348,116.366928,0,154,39849.450474537,2009-02-05,10:48:41
39.926464,116.36692,0,154,39849.4504861111,2009-02-05,10:48:42
39.926587,116.366912,0,157,39849.4504976852,2009-02-05,10:48:43
39.926713,116.366909,0,158,39849.4505092593,2009-02-05,10:48:44
39.92685,116.366911,0,159,39849.4505208333,2009-02-05,10:48:45
39.926986,116.366909,0,162,39849.4505324074,2009-02-05,10:48:46
39.92712,116.366909,0,163,39849.4505439815,2009-02-05,10:48:47
39.927251,116.366905,0,168,39849.4505555556,2009-02-05,10:48:48
39.927379,116.366902,0,171,39849.4505671296,2009-02-05,10:48:49
39.92751,116.366899,0,171,39849.4505787037,2009-02-05,10:48:50
39.927632,116.366894,0,171,39849.4505902778,2009-02-05,10:48:51
39.927747,116.366887,0,171,39849.4506018519,2009-02-05,10:48:52
39.927853,116.366884,0,174,39849.4506134259,2009-02-05,10:48:53
39.927957,116.366883,0,175,39849.450625,2009-02-05,10:48:54
39.928059,116.366884,0,176,39849.4506365741,2009-02-05,10:48:55
39.928163,116.366886,0,179,39849.4506481481,2009-02-05,10:48:56
39.928268,116.366885,0,182,39849.4506597222,2009-02-05,10:48:57
39.928375,116.366876,0,177,39849.4506712963,2009-02-05,10:48:58
39.928483,116.366864,0,173,39849.4506828704,2009-02-05,10:48:59
39.928585,116.366855,0,170,39849.4506944444,2009-02-05,10:49:00
39.928689,116.366851,0,169,39849.4507060185,2009-02-05,10:49:01
39.928793,116.366852,0,162,39849.4507175926,2009-02-05,10:49:02
39.928903,116.366855,0,162,39849.4507291667,2009-02-05,10:49:03
39.929012,116.366856,0,159,39849.4507407407,2009-02-05,10:49:04
39.929118,116.366859,0,158,39849.4507523148,2009-02-05,10:49:05
39.929227,116.366852,0,154,39849.4507638889,2009-02-05,10:49:06
39.929343,116.366838,0,152,39849.450775463,2009-02-05,10:49:07
39.929456,116.366828,0,154,39849.450787037,2009-02-05,10:49:08
39.92956,116.366824,0,150,39849.4507986111,2009-02-05,10:49:09
39.929661,116.366817,0,147,39849.4508101852,2009-02-05,10:49:10
39.929749,116.366809,0,147,39849.4508217593,2009-02-05,10:49:11
39.929826,116.366799,0,145,39849.4508333333,2009-02-05,10:49:12
39.929897,116.366793,0,144,39849.4508449074,2009-02-05,10:49:13
39.929967,116.366782,0,143,39849.4508564815,2009-02-05,10:49:14
39.930026,116.366778,0,143,39849.4508680556,2009-02-05,10:49:15
39.930085,116.366767,0,133,39849.4508796296,2009-02-05,10:49:16
39.93014,116.366764,0,129,39849.4508912037,2009-02-05,10:49:17
39.930201,116.366757,0,124,39849.4509027778,2009-02-05,10:49:18
39.930264,116.366754,0,122,39849.4509143519,2009-02-05,10:49:19
39.930325,116.366755,0,123,39849.4509259259,2009-02-05,10:49:20
39.930387,116.366758,0,124,39849.4509375,2009-02-05,10:49:21
39.930449,116.366756,0,121,39849.4509490741,2009-02-05,10:49:22
39.930502,116.366765,0,119,39849.4509606481,2009-02-05,10:49:23
39.930552,116.366776,0,116,39849.4509722222,2009-02-05,10:49:24
39.930597,116.366788,0,115,39849.4509837963,2009-02-05,10:49:25
39.930666,116.366819,0,116,39849.4510069444,2009-02-05,10:49:27
39.930682,116.36687,0,104,39849.4510416667,2009-02-05,10:49:30
39.930657,116.366926,0,97,39849.451087963,2009-02-05,10:49:34
39.930646,116.36695,0,93,39849.4511458333,2009-02-05,10:49:39
39.93063,116.366957,0,89,39849.4512037037,2009-02-05,10:49:44
39.930614,116.366941,0,86,39849.4512615741,2009-02-05,10:49:49
39.930605,116.36695,0,84,39849.4513194444,2009-02-05,10:49:54
39.930612,116.366966,0,85,39849.4513773148,2009-02-05,10:49:59
39.930597,116.366989,0,85,39849.4514351852,2009-02-05,10:50:04
39.930597,116.366989,0,85,39849.4514699074,2009-02-05,10:50:07
39.930593,116.366995,0,85,39849.4514930556,2009-02-05,10:50:09
39.930585,116.366969,0,86,39849.4515509259,2009-02-05,10:50:14
39.930598,116.366947,0,87,39849.4516087963,2009-02-05,10:50:19
39.930653,116.36691,0,89,39849.4516319444,2009-02-05,10:50:21
39.930728,116.366867,0,91,39849.4516550926,2009-02-05,10:50:23
39.930802,116.366844,0,91,39849.4516782407,2009-02-05,10:50:25
39.930873,116.366826,0,92,39849.4517013889,2009-02-05,10:50:27
39.930927,116.366821,0,93,39849.4517361111,2009-02-05,10:50:30
39.930977,116.366819,0,94,39849.4517592593,2009-02-05,10:50:32
39.931041,116.366815,0,97,39849.4517824074,2009-02-05,10:50:34
39.93113,116.366803,0,102,39849.4518055556,2009-02-05,10:50:36
39.931179,116.366793,0,102,39849.4518171296,2009-02-05,10:50:37
39.931238,116.366779,0,105,39849.4518287037,2009-02-05,10:50:38
39.931291,116.366764,0,109,39849.4518402778,2009-02-05,10:50:39
39.931352,116.366744,0,110,39849.4518518519,2009-02-05,10:50:40
39.93141,116.366728,0,112,39849.4518634259,2009-02-05,10:50:41
39.931457,116.366725,0,115,39849.451875,2009-02-05,10:50:42
39.931508,116.366723,0,118,39849.4518865741,2009-02-05,10:50:43
39.931557,116.366718,0,120,39849.4518981481,2009-02-05,10:50:44
39.93161,116.366702,0,120,39849.4519097222,2009-02-05,10:50:45
39.931659,116.366693,0,119,39849.4519212963,2009-02-05,10:50:46
39.931707,116.366692,0,118,39849.4519328704,2009-02-05,10:50:47
39.931794,116.366693,0,117,39849.4519560185,2009-02-05,10:50:49
39.931886,116.36669,0,116,39849.4519791667,2009-02-05,10:50:51
39.931942,116.366693,0,119,39849.4519907407,2009-02-05,10:50:52
39.932005,116.3667,0,120,39849.4520023148,2009-02-05,10:50:53
39.932069,116.366703,0,122,39849.4520138889,2009-02-05,10:50:54
39.93214,116.366707,0,124,39849.452025463,2009-02-05,10:50:55
39.932197,116.366707,0,124,39849.452037037,2009-02-05,10:50:56
39.932249,116.366706,0,124,39849.4520486111,2009-02-05,10:50:57
39.932295,116.366712,0,123,39849.4520717593,2009-02-05,10:50:59
39.932297,116.366728,0,121,39849.4521296296,2009-02-05,10:51:04
39.932297,116.366728,0,121,39849.4521643519,2009-02-05,10:51:07
39.932295,116.366723,0,123,39849.4521875,2009-02-05,10:51:09
39.932332,116.366712,0,125,39849.4522453704,2009-02-05,10:51:14
39.932392,116.366684,0,127,39849.4522685185,2009-02-05,10:51:16
39.932468,116.366669,0,127,39849.4522916667,2009-02-05,10:51:18
39.932518,116.366658,0,126,39849.4523032407,2009-02-05,10:51:19
39.932572,116.366655,0,126,39849.4523148148,2009-02-05,10:51:20
39.932631,116.366654,0,122,39849.4523263889,2009-02-05,10:51:21
39.932694,116.36665,0,120,39849.452337963,2009-02-05,10:51:22
39.932766,116.36665,0,120,39849.452349537,2009-02-05,10:51:23
39.932842,116.366653,0,122,39849.4523611111,2009-02-05,10:51:24
39.932919,116.366657,0,125,39849.4523726852,2009-02-05,10:51:25
39.932996,116.366657,0,126,39849.4523842593,2009-02-05,10:51:26
39.933065,116.366661,0,125,39849.4523958333,2009-02-05,10:51:27
39.933138,116.366664,0,123,39849.4524074074,2009-02-05,10:51:28
39.933202,116.366667,0,121,39849.4524189815,2009-02-05,10:51:29
39.933266,116.366666,0,121,39849.4524305556,2009-02-05,10:51:30
39.933333,116.366664,0,121,39849.4524421296,2009-02-05,10:51:31
39.933396,116.366663,0,123,39849.4524537037,2009-02-05,10:51:32
39.933462,116.366665,0,124,39849.4524652778,2009-02-05,10:51:33
39.933519,116.366672,0,124,39849.4524768519,2009-02-05,10:51:34
39.93358,116.366678,0,126,39849.4524884259,2009-02-05,10:51:35
39.933644,116.366682,0,127,39849.4525,2009-02-05,10:51:36
39.93371,116.366685,0,127,39849.4525115741,2009-02-05,10:51:37
39.933773,116.366691,0,127,39849.4525231481,2009-02-05,10:51:38
39.933835,116.366694,0,128,39849.4525347222,2009-02-05,10:51:39
39.933902,116.366696,0,131,39849.4525462963,2009-02-05,10:51:40
39.933972,116.366697,0,136,39849.4525578704,2009-02-05,10:51:41
39.934041,116.366698,0,137,39849.4525694444,2009-02-05,10:51:42
39.93411,116.3667,0,138,39849.4525810185,2009-02-05,10:51:43
39.934181,116.366701,0,137,39849.4525925926,2009-02-05,10:51:44
39.93425,116.366707,0,137,39849.4526041667,2009-02-05,10:51:45
39.934325,116.366708,0,136,39849.4526157407,2009-02-05,10:51:46
39.934407,116.366707,0,133,39849.4526273148,2009-02-05,10:51:47
39.934498,116.366709,0,131,39849.4526388889,2009-02-05,10:51:48
39.934591,116.366711,0,130,39849.452650463,2009-02-05,10:51:49
39.934687,116.366708,0,131,39849.452662037,2009-02-05,10:51:50
39.934785,116.366706,0,132,39849.4526736111,2009-02-05,10:51:51
39.934884,116.366706,0,134,39849.4526851852,2009-02-05,10:51:52
39.93498,116.366703,0,133,39849.4526967593,2009-02-05,10:51:53
39.93507,116.366698,0,136,39849.4527083333,2009-02-05,10:51:54
39.935155,116.366692,0,137,39849.4527199074,2009-02-05,10:51:55
39.935235,116.366686,0,138,39849.4527314815,2009-02-05,10:51:56
39.935309,116.366678,0,139,39849.4527430556,2009-02-05,10:51:57
39.935376,116.366674,0,136,39849.4527546296,2009-02-05,10:51:58
39.935433,116.366676,0,135,39849.4527662037,2009-02-05,10:51:59
39.935487,116.366676,0,133,39849.4527777778,2009-02-05,10:52:00
39.935535,116.366681,0,133,39849.4527893519,2009-02-05,10:52:01
39.935581,116.366688,0,134,39849.4528009259,2009-02-05,10:52:02
39.935628,116.366689,0,136,39849.4528125,2009-02-05,10:52:03
39.935674,116.366688,0,138,39849.4528240741,2009-02-05,10:52:04
39.935745,116.36669,0,139,39849.4528472222,2009-02-05,10:52:06
39.93577,116.366715,0,137,39849.4529050926,2009-02-05,10:52:11
39.935773,116.366724,0,142,39849.452962963,2009-02-05,10:52:16
39.93582,116.366722,0,147,39849.4530208333,2009-02-05,10:52:21
39.935873,116.366713,0,145,39849.4530555556,2009-02-05,10:52:24
39.935918,116.3667,0,144,39849.4530902778,2009-02-05,10:52:27
39.935943,116.366672,0,149,39849.4531481481,2009-02-05,10:52:32
39.935997,116.366646,0,153,39849.4532060185,2009-02-05,10:52:37
39.936056,116.366623,0,156,39849.4532407407,2009-02-05,10:52:40
39.936107,116.366609,0,159,39849.4532638889,2009-02-05,10:52:42
39.936152,116.366594,0,160,39849.453275463,2009-02-05,10:52:43
39.936233,116.366586,0,163,39849.4532986111,2009-02-05,10:52:45
39.936315,116.366595,0,167,39849.4533217593,2009-02-05,10:52:47
39.936404,116.366605,0,169,39849.4533449074,2009-02-05,10:52:49
39.936483,116.366602,0,171,39849.4533680556,2009-02-05,10:52:51
39.93656,116.36659,0,172,39849.4533912037,2009-02-05,10:52:53
39.936645,116.366586,0,174,39849.4534143518,2009-02-05,10:52:55
39.936696,116.366587,0,173,39849.4534259259,2009-02-05,10:52:56
39.936773,116.366593,0,175,39849.4534490741,2009-02-05,10:52:58
39.936833,116.366602,0,173,39849.4534722222,2009-02-05,10:53:00
39.936889,116.366609,0,171,39849.4534953704,2009-02-05,10:53:02
39.936951,116.366607,0,170,39849.4535185185,2009-02-05,10:53:04
39.936987,116.366624,0,166,39849.4535763889,2009-02-05,10:53:09
39.93699,116.366608,0,165,39849.4536342593,2009-02-05,10:53:14
39.937039,116.366588,0,165,39849.4536805556,2009-02-05,10:53:18
39.937086,116.366557,0,165,39849.4537037037,2009-02-05,10:53:20
39.937148,116.366553,0,168,39849.4537384259,2009-02-05,10:53:23
39.937207,116.366549,0,172,39849.4537731481,2009-02-05,10:53:26
39.937249,116.366542,0,182,39849.4538194444,2009-02-05,10:53:30
39.937249,116.36658,0,190,39849.4538773148,2009-02-05,10:53:35
39.9373,116.36659,0,191,39849.453900463,2009-02-05,10:53:37
39.937354,116.366571,0,192,39849.4539236111,2009-02-05,10:53:39
39.937414,116.366569,0,193,39849.4539467593,2009-02-05,10:53:41
39.937467,116.366547,0,196,39849.4539699074,2009-02-05,10:53:43
39.93751,116.366509,0,200,39849.4539930556,2009-02-05,10:53:45
39.937562,116.36646,0,204,39849.4540162037,2009-02-05,10:53:47
39.937619,116.366447,0,207,39849.4540393518,2009-02-05,10:53:49
39.937686,116.366423,0,209,39849.4540625,2009-02-05,10:53:51
39.937817,116.366525,0,180,39849.4540856481,2009-02-05,10:53:53
39.937899,116.366519,0,181,39849.4541087963,2009-02-05,10:53:55
39.937948,116.366534,0,184,39849.4541203704,2009-02-05,10:53:56
39.937983,116.366547,0,185,39849.4541782407,2009-02-05,10:54:01
39.937983,116.366547,0,185,39849.454212963,2009-02-05,10:54:04
39.937986,116.366541,0,187,39849.4542361111,2009-02-05,10:54:06
39.938008,116.366471,0,191,39849.4542824074,2009-02-05,10:54:10
39.938021,116.366451,0,191,39849.4543402778,2009-02-05,10:54:15
39.938062,116.366466,0,185,39849.4543981481,2009-02-05,10:54:20
39.938086,116.366475,0,181,39849.4544560185,2009-02-05,10:54:25
39.938079,116.366517,0,183,39849.4545138889,2009-02-05,10:54:30
39.93808,116.366509,0,179,39849.4545717593,2009-02-05,10:54:35
39.938082,116.36651,0,178,39849.4546296296,2009-02-05,10:54:40
39.938082,116.36651,0,178,39849.4546643518,2009-02-05,10:54:43
39.93808,116.366517,0,175,39849.4546875,2009-02-05,10:54:45
39.938098,116.366481,0,170,39849.4547453704,2009-02-05,10:54:50
39.938147,116.366466,0,169,39849.4547685185,2009-02-05,10:54:52
39.938214,116.366461,0,167,39849.4547916667,2009-02-05,10:54:54
39.938307,116.366484,0,162,39849.4548148148,2009-02-05,10:54:56
39.938352,116.366493,0,162,39849.4548263889,2009-02-05,10:54:57
39.938403,116.3665,0,162,39849.454837963,2009-02-05,10:54:58
39.938454,116.366502,0,161,39849.454849537,2009-02-05,10:54:59
39.938507,116.366506,0,162,39849.4548611111,2009-02-05,10:55:00
39.938566,116.366506,0,161,39849.4548726852,2009-02-05,10:55:01
39.938627,116.366497,0,160,39849.4548842593,2009-02-05,10:55:02
39.938693,116.366491,0,159,39849.4548958333,2009-02-05,10:55:03
39.938761,116.366492,0,160,39849.4549074074,2009-02-05,10:55:04
39.938826,116.366486,0,159,39849.4549189815,2009-02-05,10:55:05
39.938896,116.366485,0,158,39849.4549305556,2009-02-05,10:55:06
39.938962,116.366489,0,156,39849.4549421296,2009-02-05,10:55:07
39.93903,116.366484,0,154,39849.4549537037,2009-02-05,10:55:08
39.939087,116.366473,0,152,39849.4549652778,2009-02-05,10:55:09
39.939137,116.36646,0,151,39849.4549768518,2009-02-05,10:55:10
39.939218,116.366421,0,150,39849.455,2009-02-05,10:55:12
39.93928,116.36636,0,150,39849.4550231481,2009-02-05,10:55:14
39.939313,116.366259,0,151,39849.4550462963,2009-02-05,10:55:16
39.939319,116.3662,0,151,39849.4550578704,2009-02-05,10:55:17
39.939321,116.366129,0,151,39849.4550694444,2009-02-05,10:55:18
39.939325,116.366058,0,150,39849.4550810185,2009-02-05,10:55:19
39.939324,116.36599,0,150,39849.4550925926,2009-02-05,10:55:20
39.939321,116.36592,0,147,39849.4551041667,2009-02-05,10:55:21
39.939314,116.365853,0,147,39849.4551157407,2009-02-05,10:55:22
39.939309,116.365776,0,146,39849.4551273148,2009-02-05,10:55:23
39.939302,116.365687,0,145,39849.4551388889,2009-02-05,10:55:24
39.939284,116.365593,0,144,39849.455150463,2009-02-05,10:55:25
39.939276,116.365499,0,142,39849.455162037,2009-02-05,10:55:26
39.939268,116.365403,0,142,39849.4551736111,2009-02-05,10:55:27
39.939263,116.365298,0,139,39849.4551851852,2009-02-05,10:55:28
39.939258,116.365196,0,138,39849.4551967593,2009-02-05,10:55:29
39.939251,116.36509,0,136,39849.4552083333,2009-02-05,10:55:30
39.939231,116.364977,0,134,39849.4552199074,2009-02-05,10:55:31
39.939222,116.364879,0,132,39849.4552314815,2009-02-05,10:55:32
39.939213,116.364785,0,132,39849.4552430556,2009-02-05,10:55:33
39.939206,116.364692,0,132,39849.4552546296,2009-02-05,10:55:34
39.939201,116.364596,0,132,39849.4552662037,2009-02-05,10:55:35
39.939192,116.364499,0,131,39849.4552777778,2009-02-05,10:55:36
39.939182,116.364405,0,132,39849.4552893518,2009-02-05,10:55:37
39.939163,116.364299,0,131,39849.4553009259,2009-02-05,10:55:38
39.939154,116.364195,0,132,39849.4553125,2009-02-05,10:55:39
39.939151,116.364088,0,132,39849.4553240741,2009-02-05,10:55:40
39.939151,116.363972,0,131,39849.4553356481,2009-02-05,10:55:41
39.939148,116.363858,0,130,39849.4553472222,2009-02-05,10:55:42
39.939141,116.363744,0,129,39849.4553587963,2009-02-05,10:55:43
39.939131,116.363634,0,129,39849.4553703704,2009-02-05,10:55:44
39.939124,116.363522,0,128,39849.4553819444,2009-02-05,10:55:45
39.939118,116.363416,0,129,39849.4553935185,2009-02-05,10:55:46
39.939115,116.363318,0,131,39849.4554050926,2009-02-05,10:55:47
39.939118,116.36323,0,133,39849.4554166667,2009-02-05,10:55:48
39.939127,116.363148,0,135,39849.4554282407,2009-02-05,10:55:49
39.939125,116.363058,0,136,39849.4554398148,2009-02-05,10:55:50
39.939121,116.362979,0,136,39849.4554513889,2009-02-05,10:55:51
39.939111,116.3629,0,137,39849.455462963,2009-02-05,10:55:52
39.9391,116.362826,0,139,39849.455474537,2009-02-05,10:55:53
39.939096,116.362742,0,141,39849.4554861111,2009-02-05,10:55:54
39.939093,116.362662,0,142,39849.4554976852,2009-02-05,10:55:55
39.939077,116.362568,0,142,39849.4555092593,2009-02-05,10:55:56
39.939076,116.362487,0,143,39849.4555208333,2009-02-05,10:55:57
39.939069,116.362392,0,145,39849.4555324074,2009-02-05,10:55:58
39.939069,116.362285,0,146,39849.4555439815,2009-02-05,10:55:59
39.939069,116.362179,0,147,39849.4555555556,2009-02-05,10:56:00
39.939075,116.362073,0,148,39849.4555671296,2009-02-05,10:56:01
39.93908,116.361967,0,151,39849.4555787037,2009-02-05,10:56:02
39.939085,116.361858,0,151,39849.4555902778,2009-02-05,10:56:03
39.939087,116.361751,0,151,39849.4556018518,2009-02-05,10:56:04
39.939086,116.361651,0,151,39849.4556134259,2009-02-05,10:56:05
39.939079,116.361556,0,152,39849.455625,2009-02-05,10:56:06
39.93908,116.361456,0,152,39849.4556365741,2009-02-05,10:56:07
39.939089,116.361354,0,153,39849.4556481481,2009-02-05,10:56:08
39.939097,116.361259,0,154,39849.4556597222,2009-02-05,10:56:09
39.939112,116.361173,0,156,39849.4556712963,2009-02-05,10:56:10
39.939123,116.361095,0,157,39849.4556828704,2009-02-05,10:56:11
39.939138,116.361027,0,158,39849.4556944444,2009-02-05,10:56:12
39.939149,116.360966,0,160,39849.4557060185,2009-02-05,10:56:13
39.939175,116.360876,0,161,39849.4557291667,2009-02-05,10:56:15
39.93918,116.360812,0,164,39849.4557638889,2009-02-05,10:56:18
39.939175,116.360771,0,170,39849.4558217593,2009-02-05,10:56:23
39.939149,116.360709,0,175,39849.4558796296,2009-02-05,10:56:28
39.939151,116.360646,0,179,39849.4559259259,2009-02-05,10:56:32
39.939166,116.360615,0,182,39849.4559837963,2009-02-05,10:56:37
39.939176,116.360551,0,186,39849.4560300926,2009-02-05,10:56:41
39.939174,116.360479,0,188,39849.4560532407,2009-02-05,10:56:43
39.939157,116.360371,0,191,39849.4560763889,2009-02-05,10:56:45
39.939141,116.3603,0,192,39849.456087963,2009-02-05,10:56:46
39.939121,116.360221,0,193,39849.456099537,2009-02-05,10:56:47
39.939107,116.360138,0,193,39849.4561111111,2009-02-05,10:56:48
39.939091,116.360048,0,193,39849.4561226852,2009-02-05,10:56:49
39.939075,116.359953,0,193,39849.4561342593,2009-02-05,10:56:50
39.939063,116.359856,0,194,39849.4561458333,2009-02-05,10:56:51
39.939047,116.359755,0,194,39849.4561574074,2009-02-05,10:56:52
39.939034,116.359642,0,195,39849.4561689815,2009-02-05,10:56:53
39.939026,116.359526,0,195,39849.4561805556,2009-02-05,10:56:54
39.939025,116.359389,0,196,39849.4561921296,2009-02-05,10:56:55
39.939019,116.359254,0,197,39849.4562037037,2009-02-05,10:56:56
39.939022,116.359114,0,198,39849.4562152778,2009-02-05,10:56:57
39.939026,116.358972,0,198,39849.4562268518,2009-02-05,10:56:58
39.939025,116.358829,0,199,39849.4562384259,2009-02-05,10:56:59
39.93902,116.358684,0,200,39849.45625,2009-02-05,10:57:00
39.939023,116.358541,0,201,39849.4562615741,2009-02-05,10:57:01
39.939034,116.358382,0,200,39849.4562731481,2009-02-05,10:57:02
39.939032,116.358234,0,201,39849.4562847222,2009-02-05,10:57:03
39.93903,116.358089,0,201,39849.4562962963,2009-02-05,10:57:04
39.939023,116.357946,0,200,39849.4563078704,2009-02-05,10:57:05
39.939014,116.357813,0,200,39849.4563194444,2009-02-05,10:57:06
39.939019,116.357677,0,201,39849.4563310185,2009-02-05,10:57:07
39.939026,116.357541,0,201,39849.4563425926,2009-02-05,10:57:08
39.939039,116.357401,0,203,39849.4563541667,2009-02-05,10:57:09
39.939058,116.357259,0,204,39849.4563657407,2009-02-05,10:57:10
39.939075,116.357124,0,205,39849.4563773148,2009-02-05,10:57:11
39.939099,116.356991,0,206,39849.4563888889,2009-02-05,10:57:12
39.939127,116.356857,0,207,39849.456400463,2009-02-05,10:57:13
39.939146,116.356728,0,208,39849.456412037,2009-02-05,10:57:14
39.939164,116.356587,0,209,39849.4564236111,2009-02-05,10:57:15
39.939178,116.356446,0,211,39849.4564351852,2009-02-05,10:57:16
39.93918,116.356307,0,212,39849.4564467593,2009-02-05,10:57:17
39.939149,116.35616,0,212,39849.4564583333,2009-02-05,10:57:18
39.939145,116.35601,0,213,39849.4564699074,2009-02-05,10:57:19
39.939126,116.355851,0,214,39849.4564814815,2009-02-05,10:57:20
39.939117,116.355708,0,215,39849.4564930556,2009-02-05,10:57:21
39.939117,116.355574,0,217,39849.4565046296,2009-02-05,10:57:22
39.939115,116.355446,0,219,39849.4565162037,2009-02-05,10:57:23
39.939116,116.35531,0,221,39849.4565277778,2009-02-05,10:57:24
39.939111,116.35517,0,223,39849.4565393519,2009-02-05,10:57:25
39.939106,116.355028,0,224,39849.4565509259,2009-02-05,10:57:26
39.939101,116.354891,0,226,39849.4565625,2009-02-05,10:57:27
39.9391,116.354755,0,228,39849.4565740741,2009-02-05,10:57:28
39.939111,116.354608,0,230,39849.4565856481,2009-02-05,10:57:29
39.939112,116.35447,0,232,39849.4565972222,2009-02-05,10:57:30
39.939116,116.354332,0,234,39849.4566087963,2009-02-05,10:57:31
39.939111,116.354203,0,236,39849.4566203704,2009-02-05,10:57:32
39.939107,116.354072,0,239,39849.4566319444,2009-02-05,10:57:33
39.939101,116.353944,0,242,39849.4566435185,2009-02-05,10:57:34
39.939094,116.353824,0,244,39849.4566550926,2009-02-05,10:57:35
39.939086,116.353715,0,247,39849.4566666667,2009-02-05,10:57:36
39.939072,116.353629,0,250,39849.4566782407,2009-02-05,10:57:37
39.939043,116.353576,0,252,39849.4566898148,2009-02-05,10:57:38
39.938991,116.353495,0,258,39849.456712963,2009-02-05,10:57:40
39.938915,116.353497,0,262,39849.4567361111,2009-02-05,10:57:42
39.93887,116.353519,0,266,39849.4567592593,2009-02-05,10:57:44
39.938816,116.353505,0,275,39849.4567939815,2009-02-05,10:57:47
39.938787,116.353445,0,281,39849.4568171296,2009-02-05,10:57:49
39.938754,116.353346,0,286,39849.4568402778,2009-02-05,10:57:51
39.938711,116.353218,0,292,39849.4568634259,2009-02-05,10:57:53
39.93869,116.353152,0,294,39849.456875,2009-02-05,10:57:54
39.938719,116.353045,0,300,39849.4569097222,2009-02-05,10:57:57
39.938743,116.352966,0,306,39849.4569328704,2009-02-05,10:57:59
39.938799,116.352904,0,311,39849.4569560185,2009-02-05,10:58:01
39.93894,116.352972,0,315,39849.4569791667,2009-02-05,10:58:03
39.939028,116.353031,0,317,39849.4569907407,2009-02-05,10:58:04
39.939074,116.353023,0,321,39849.4570138889,2009-02-05,10:58:06
39.939057,116.352957,0,332,39849.4570601852,2009-02-05,10:58:10
39.939028,116.352892,0,341,39849.4570949074,2009-02-05,10:58:13
39.939008,116.35282,0,350,39849.4571296296,2009-02-05,10:58:16
39.939015,116.352753,0,358,39849.4571643519,2009-02-05,10:58:19
39.93904,116.352708,0,364,39849.4571875,2009-02-05,10:58:21
39.939081,116.352677,0,373,39849.4572222222,2009-02-05,10:58:24
39.939124,116.352679,0,386,39849.4572685185,2009-02-05,10:58:28
39.939174,116.35267,0,398,39849.4573148148,2009-02-05,10:58:32
39.939223,116.352665,0,407,39849.457349537,2009-02-05,10:58:35
39.939274,116.352647,0,412,39849.4573726852,2009-02-05,10:58:37
39.939341,116.352624,0,417,39849.4573958333,2009-02-05,10:58:39
39.939387,116.352601,0,419,39849.4574074074,2009-02-05,10:58:40
39.939434,116.352581,0,421,39849.4574189815,2009-02-05,10:58:41
39.939521,116.352545,0,426,39849.4574421296,2009-02-05,10:58:43
39.939612,116.352582,0,425,39849.4574537037,2009-02-05,10:58:44
39.939708,116.352602,0,425,39849.4574652778,2009-02-05,10:58:45
39.939761,116.352575,0,427,39849.4574768519,2009-02-05,10:58:46
39.939812,116.35255,0,429,39849.4574884259,2009-02-05,10:58:47
39.939869,116.35252,0,431,39849.4575,2009-02-05,10:58:48
39.939931,116.352489,0,433,39849.4575115741,2009-02-05,10:58:49
39.939991,116.352458,0,436,39849.4575231481,2009-02-05,10:58:50
39.940024,116.352416,0,438,39849.4575347222,2009-02-05,10:58:51
39.939256,116.351698,0,440,39849.4575462963,2009-02-05,10:58:52
39.939181,116.351585,0,442,39849.4575578704,2009-02-05,10:58:53
39.93918,116.351513,0,444,39849.4575694444,2009-02-05,10:58:54
39.939175,116.351438,0,447,39849.4575810185,2009-02-05,10:58:55
39.939219,116.351422,0,447,39849.4576157407,2009-02-05,10:58:58
39.939271,116.351346,0,447,39849.4576273148,2009-02-05,10:58:59
39.93931,116.351231,0,446,39849.4576388889,2009-02-05,10:59:00
39.939311,116.351115,0,448,39849.457650463,2009-02-05,10:59:01
39.939306,116.35101,0,451,39849.457662037,2009-02-05,10:59:02
39.939307,116.350907,0,453,39849.4576736111,2009-02-05,10:59:03
39.939312,116.350798,0,456,39849.4576851852,2009-02-05,10:59:04
39.939316,116.350687,0,458,39849.4576967593,2009-02-05,10:59:05
39.939317,116.350572,0,461,39849.4577083333,2009-02-05,10:59:06
39.93932,116.350407,0,465,39849.4577314815,2009-02-05,10:59:08
39.939305,116.350329,0,466,39849.4577430556,2009-02-05,10:59:09
39.939314,116.350249,0,468,39849.4577546296,2009-02-05,10:59:10
39.939311,116.350143,0,470,39849.4577662037,2009-02-05,10:59:11
39.939304,116.350033,0,472,39849.4577777778,2009-02-05,10:59:12
39.939293,116.349905,0,474,39849.4577893519,2009-02-05,10:59:13
39.939284,116.349779,0,475,39849.4578009259,2009-02-05,10:59:14
39.939269,116.349644,0,476,39849.4578125,2009-02-05,10:59:15
39.939268,116.349513,0,478,39849.4578240741,2009-02-05,10:59:16
39.93926,116.349381,0,480,39849.4578356481,2009-02-05,10:59:17
39.939236,116.349228,0,479,39849.4578472222,2009-02-05,10:59:18
39.939238,116.349086,0,481,39849.4578587963,2009-02-05,10:59:19
39.939236,116.348944,0,483,39849.4578703704,2009-02-05,10:59:20
39.939217,116.348786,0,480,39849.4578819444,2009-02-05,10:59:21
39.939207,116.348649,0,481,39849.4578935185,2009-02-05,10:59:22
39.9392,116.348509,0,482,39849.4579050926,2009-02-05,10:59:23
39.939199,116.348358,0,483,39849.4579166667,2009-02-05,10:59:24
39.939193,116.348206,0,484,39849.4579282407,2009-02-05,10:59:25
39.939187,116.348051,0,485,39849.4579398148,2009-02-05,10:59:26
39.939196,116.347893,0,487,39849.4579513889,2009-02-05,10:59:27
39.939197,116.347737,0,487,39849.457962963,2009-02-05,10:59:28
39.939195,116.347584,0,488,39849.457974537,2009-02-05,10:59:29
39.939192,116.34743,0,488,39849.4579861111,2009-02-05,10:59:30
39.939186,116.347268,0,489,39849.4579976852,2009-02-05,10:59:31
39.939174,116.347113,0,490,39849.4580092593,2009-02-05,10:59:32
39.939156,116.34695,0,490,39849.4580208333,2009-02-05,10:59:33
39.939138,116.346774,0,491,39849.4580324074,2009-02-05,10:59:34
39.939094,116.346574,0,483,39849.4580439815,2009-02-05,10:59:35
39.939077,116.346376,0,484,39849.4580555556,2009-02-05,10:59:36
39.939049,116.346173,0,485,39849.4580671296,2009-02-05,10:59:37
39.938987,116.345953,0,481,39849.4580787037,2009-02-05,10:59:38
39.938962,116.345732,0,483,39849.4580902778,2009-02-05,10:59:39
39.938939,116.34551,0,485,39849.4581018519,2009-02-05,10:59:40
39.938885,116.345318,0,481,39849.4581134259,2009-02-05,10:59:41
39.938866,116.345126,0,483,39849.458125,2009-02-05,10:59:42
39.938846,116.344932,0,485,39849.4581365741,2009-02-05,10:59:43
39.938799,116.344748,0,481,39849.4581481481,2009-02-05,10:59:44
39.938767,116.344549,0,483,39849.4581597222,2009-02-05,10:59:45
39.93873,116.344374,0,484,39849.4581712963,2009-02-05,10:59:46
39.938657,116.344224,0,476,39849.4581828704,2009-02-05,10:59:47
39.938617,116.344064,0,475,39849.4581944444,2009-02-05,10:59:48
39.938606,116.343876,0,474,39849.4582060185,2009-02-05,10:59:49
39.938572,116.343734,0,471,39849.4582175926,2009-02-05,10:59:50
39.93855,116.343593,0,471,39849.4582291667,2009-02-05,10:59:51
39.938548,116.343466,0,471,39849.4582407407,2009-02-05,10:59:52
39.938542,116.343341,0,467,39849.4582523148,2009-02-05,10:59:53
39.938524,116.343213,0,467,39849.4582638889,2009-02-05,10:59:54
39.938499,116.343081,0,467,39849.458275463,2009-02-05,10:59:55
39.938475,116.342944,0,463,39849.458287037,2009-02-05,10:59:56
39.938453,116.342801,0,457,39849.4582986111,2009-02-05,10:59:57
39.938425,116.342653,0,449,39849.4583101852,2009-02-05,10:59:58
39.938398,116.342518,0,446,39849.4583217593,2009-02-05,10:59:59
39.938373,116.342402,0,442,39849.4583333333,2009-02-05,11:00:00
39.938341,116.342285,0,439,39849.4583449074,2009-02-05,11:00:01
39.938307,116.342169,0,434,39849.4583564815,2009-02-05,11:00:02
39.938274,116.342071,0,432,39849.4583680556,2009-02-05,11:00:03
39.938249,116.341999,0,432,39849.4583796296,2009-02-05,11:00:04
39.938202,116.341933,0,425,39849.4584027778,2009-02-05,11:00:06
39.938178,116.341891,0,404,39849.4584375,2009-02-05,11:00:09
39.938146,116.341869,0,393,39849.4584722222,2009-02-05,11:00:12
39.93811,116.341825,0,387,39849.4585069444,2009-02-05,11:00:15
39.938076,116.341771,0,370,39849.4585416667,2009-02-05,11:00:18
39.93804,116.341699,0,368,39849.4585532407,2009-02-05,11:00:19
39.938019,116.341603,0,360,39849.4585648148,2009-02-05,11:00:20
39.937994,116.34149,0,351,39849.4585763889,2009-02-05,11:00:21
39.937969,116.341372,0,344,39849.458587963,2009-02-05,11:00:22
39.937961,116.341239,0,336,39849.458599537,2009-02-05,11:00:23
39.937946,116.341084,0,326,39849.4586111111,2009-02-05,11:00:24
39.937927,116.340931,0,318,39849.4586226852,2009-02-05,11:00:25
39.93789,116.340804,0,313,39849.4586342593,2009-02-05,11:00:26
39.937848,116.34066,0,311,39849.4586458333,2009-02-05,11:00:27
39.937814,116.3405,0,306,39849.4586574074,2009-02-05,11:00:28
39.937772,116.340351,0,304,39849.4586689815,2009-02-05,11:00:29
39.937732,116.340205,0,299,39849.4586805556,2009-02-05,11:00:30
39.937681,116.340046,0,297,39849.4586921296,2009-02-05,11:00:31
39.937631,116.339891,0,296,39849.4587037037,2009-02-05,11:00:32
39.937585,116.339734,0,294,39849.4587152778,2009-02-05,11:00:33
39.937536,116.339572,0,293,39849.4587268519,2009-02-05,11:00:34
39.937507,116.339411,0,292,39849.4587384259,2009-02-05,11:00:35
39.937476,116.339258,0,289,39849.45875,2009-02-05,11:00:36
39.937445,116.339097,0,287,39849.4587615741,2009-02-05,11:00:37
39.937417,116.338926,0,286,39849.4587731481,2009-02-05,11:00:38
39.937394,116.338764,0,282,39849.4587847222,2009-02-05,11:00:39
39.937375,116.338604,0,279,39849.4587962963,2009-02-05,11:00:40
39.93735,116.338451,0,276,39849.4588078704,2009-02-05,11:00:41
39.937322,116.3383,0,272,39849.4588194444,2009-02-05,11:00:42
39.937297,116.338151,0,269,39849.4588310185,2009-02-05,11:00:43
39.937275,116.337997,0,267,39849.4588425926,2009-02-05,11:00:44
39.937254,116.337847,0,265,39849.4588541667,2009-02-05,11:00:45
39.937231,116.337688,0,264,39849.4588657407,2009-02-05,11:00:46
39.937207,116.337529,0,263,39849.4588773148,2009-02-05,11:00:47
39.937194,116.337385,0,263,39849.4588888889,2009-02-05,11:00:48
39.937192,116.337188,0,272,39849.458912037,2009-02-05,11:00:50
39.937154,116.337108,0,283,39849.4589351852,2009-02-05,11:00:52
39.937143,116.336961,0,285,39849.4589467593,2009-02-05,11:00:53
39.937112,116.336804,0,284,39849.4589583333,2009-02-05,11:00:54
39.937105,116.336633,0,286,39849.4589699074,2009-02-05,11:00:55
39.93709,116.336474,0,286,39849.4589814815,2009-02-05,11:00:56
39.937083,116.336306,0,287,39849.4589930556,2009-02-05,11:00:57
39.937085,116.336138,0,288,39849.4590046296,2009-02-05,11:00:58
39.937064,116.335976,0,289,39849.4590162037,2009-02-05,11:00:59
39.937125,116.33573,0,275,39849.4590277778,2009-02-05,11:01:00
39.93715,116.33553,0,267,39849.4590393519,2009-02-05,11:01:01
39.937157,116.33536,0,264,39849.4590509259,2009-02-05,11:01:02
39.937172,116.335172,0,260,39849.4590625,2009-02-05,11:01:03
39.937183,116.334999,0,258,39849.4590740741,2009-02-05,11:01:04
39.937164,116.33483,0,258,39849.4590856481,2009-02-05,11:01:05
39.937152,116.33465,0,255,39849.4590972222,2009-02-05,11:01:06
39.937137,116.334485,0,250,39849.4591087963,2009-02-05,11:01:07
39.937132,116.334319,0,247,39849.4591203704,2009-02-05,11:01:08
39.937131,116.334152,0,244,39849.4591319444,2009-02-05,11:01:09
39.937134,116.333976,0,242,39849.4591435185,2009-02-05,11:01:10
39.937133,116.333793,0,239,39849.4591550926,2009-02-05,11:01:11
39.937131,116.333609,0,236,39849.4591666667,2009-02-05,11:01:12
39.937149,116.333421,0,231,39849.4591782407,2009-02-05,11:01:13
39.937163,116.333245,0,229,39849.4591898148,2009-02-05,11:01:14
39.937166,116.33309,0,229,39849.4592013889,2009-02-05,11:01:15
39.937168,116.332941,0,230,39849.459212963,2009-02-05,11:01:16
39.93717,116.332796,0,230,39849.459224537,2009-02-05,11:01:17
39.937176,116.33265,0,228,39849.4592361111,2009-02-05,11:01:18
39.937171,116.332524,0,229,39849.4592476852,2009-02-05,11:01:19
39.937173,116.332394,0,229,39849.4592592593,2009-02-05,11:01:20
39.937175,116.332256,0,229,39849.4592708333,2009-02-05,11:01:21
39.937172,116.332122,0,228,39849.4592824074,2009-02-05,11:01:22
39.937166,116.331991,0,226,39849.4592939815,2009-02-05,11:01:23
39.937154,116.331857,0,226,39849.4593055556,2009-02-05,11:01:24
39.93714,116.331718,0,224,39849.4593171296,2009-02-05,11:01:25
39.937127,116.331576,0,220,39849.4593287037,2009-02-05,11:01:26
39.937121,116.33143,0,216,39849.4593402778,2009-02-05,11:01:27
39.937108,116.331283,0,213,39849.4593518519,2009-02-05,11:01:28
39.937105,116.33115,0,211,39849.4593634259,2009-02-05,11:01:29
39.93711,116.331022,0,210,39849.459375,2009-02-05,11:01:30
39.937111,116.330898,0,209,39849.4593865741,2009-02-05,11:01:31
39.937111,116.330776,0,207,39849.4593981481,2009-02-05,11:01:32
39.937119,116.330665,0,207,39849.4594097222,2009-02-05,11:01:33
39.937107,116.330572,0,206,39849.4594212963,2009-02-05,11:01:34
39.937096,116.330478,0,204,39849.4594328704,2009-02-05,11:01:35
39.937085,116.330391,0,202,39849.4594444444,2009-02-05,11:01:36
39.93707,116.330309,0,199,39849.4594560185,2009-02-05,11:01:37
39.937053,116.330235,0,198,39849.4594675926,2009-02-05,11:01:38
39.937058,116.330166,0,198,39849.4594791667,2009-02-05,11:01:39
39.937063,116.330102,0,199,39849.4594907407,2009-02-05,11:01:40
39.937054,116.330041,0,200,39849.4595023148,2009-02-05,11:01:41
39.937052,116.329974,0,201,39849.4595138889,2009-02-05,11:01:42
39.937047,116.329904,0,201,39849.459525463,2009-02-05,11:01:43
39.937048,116.329835,0,202,39849.459537037,2009-02-05,11:01:44
39.937043,116.329769,0,204,39849.4595486111,2009-02-05,11:01:45
39.937042,116.329702,0,205,39849.4595601852,2009-02-05,11:01:46
39.93704,116.32961,0,206,39849.4595833333,2009-02-05,11:01:48
39.937045,116.32957,0,213,39849.4596412037,2009-02-05,11:01:53
39.937035,116.329561,0,219,39849.4596990741,2009-02-05,11:01:58
39.937002,116.32951,0,220,39849.4597453704,2009-02-05,11:02:02
39.936976,116.329425,0,220,39849.4597685185,2009-02-05,11:02:04
39.93697,116.32931,0,218,39849.4597916667,2009-02-05,11:02:06
39.936972,116.329231,0,217,39849.4598032407,2009-02-05,11:02:07
39.936982,116.329126,0,216,39849.4598148148,2009-02-05,11:02:08
39.936989,116.329019,0,215,39849.4598263889,2009-02-05,11:02:09
39.936987,116.328904,0,214,39849.459837963,2009-02-05,11:02:10
39.936984,116.328784,0,215,39849.459849537,2009-02-05,11:02:11
39.936978,116.328659,0,216,39849.4598611111,2009-02-05,11:02:12
39.936994,116.32854,0,214,39849.4598726852,2009-02-05,11:02:13
39.937012,116.328402,0,211,39849.4598842593,2009-02-05,11:02:14
39.937036,116.328253,0,208,39849.4598958333,2009-02-05,11:02:15
39.937032,116.328136,0,208,39849.4599074074,2009-02-05,11:02:16
39.937028,116.328019,0,210,39849.4599189815,2009-02-05,11:02:17
39.937021,116.327922,0,212,39849.4599305556,2009-02-05,11:02:18
39.937026,116.32783,0,213,39849.4599421296,2009-02-05,11:02:19
39.937028,116.327737,0,213,39849.4599537037,2009-02-05,11:02:20
39.93703,116.327653,0,213,39849.4599652778,2009-02-05,11:02:21
39.937034,116.327569,0,211,39849.4599768519,2009-02-05,11:02:22
39.937039,116.327479,0,209,39849.4599884259,2009-02-05,11:02:23
39.937045,116.327387,0,207,39849.46,2009-02-05,11:02:24
39.937046,116.327281,0,205,39849.4600115741,2009-02-05,11:02:25
39.937061,116.327155,0,201,39849.4600231481,2009-02-05,11:02:26
39.937068,116.327022,0,197,39849.4600347222,2009-02-05,11:02:27
39.937064,116.326895,0,197,39849.4600462963,2009-02-05,11:02:28
39.937071,116.326772,0,196,39849.4600578704,2009-02-05,11:02:29
39.937082,116.326645,0,195,39849.4600694444,2009-02-05,11:02:30
39.937093,116.326512,0,194,39849.4600810185,2009-02-05,11:02:31
39.937104,116.326378,0,196,39849.4600925926,2009-02-05,11:02:32
39.937109,116.326236,0,199,39849.4601041667,2009-02-05,11:02:33
39.937114,116.326095,0,201,39849.4601157407,2009-02-05,11:02:34
39.937114,116.325951,0,202,39849.4601273148,2009-02-05,11:02:35
39.937114,116.325809,0,204,39849.4601388889,2009-02-05,11:02:36
39.937113,116.325663,0,206,39849.460150463,2009-02-05,11:02:37
39.937112,116.325516,0,208,39849.460162037,2009-02-05,11:02:38
39.937112,116.32537,0,210,39849.4601736111,2009-02-05,11:02:39
39.937111,116.325226,0,212,39849.4601851852,2009-02-05,11:02:40
39.937125,116.325103,0,214,39849.4601967593,2009-02-05,11:02:41
39.937136,116.324973,0,216,39849.4602083333,2009-02-05,11:02:42
39.937149,116.324848,0,218,39849.4602199074,2009-02-05,11:02:43
39.937162,116.324721,0,220,39849.4602314815,2009-02-05,11:02:44
39.937175,116.324593,0,222,39849.4602430556,2009-02-05,11:02:45
39.937188,116.324465,0,224,39849.4602546296,2009-02-05,11:02:46
39.9372,116.324339,0,226,39849.4602662037,2009-02-05,11:02:47
39.937215,116.324221,0,228,39849.4602777778,2009-02-05,11:02:48
39.937233,116.324111,0,229,39849.4602893519,2009-02-05,11:02:49
39.937251,116.324008,0,230,39849.4603009259,2009-02-05,11:02:50
39.937263,116.323895,0,231,39849.4603125,2009-02-05,11:02:51
39.937276,116.323788,0,232,39849.4603240741,2009-02-05,11:02:52
39.937289,116.323684,0,233,39849.4603356481,2009-02-05,11:02:53
39.937311,116.323591,0,234,39849.4603472222,2009-02-05,11:02:54
39.937325,116.323485,0,235,39849.4603587963,2009-02-05,11:02:55
39.937337,116.323379,0,236,39849.4603703704,2009-02-05,11:02:56
39.93735,116.323263,0,237,39849.4603819444,2009-02-05,11:02:57
39.937364,116.323149,0,237,39849.4603935185,2009-02-05,11:02:58
39.937378,116.323035,0,238,39849.4604050926,2009-02-05,11:02:59
39.937392,116.322923,0,238,39849.4604166667,2009-02-05,11:03:00
39.937405,116.322814,0,237,39849.4604282407,2009-02-05,11:03:01
39.937423,116.322708,0,236,39849.4604398148,2009-02-05,11:03:02
39.937443,116.322605,0,236,39849.4604513889,2009-02-05,11:03:03
39.937461,116.322496,0,237,39849.460462963,2009-02-05,11:03:04
39.937477,116.32238,0,235,39849.460474537,2009-02-05,11:03:05
39.937491,116.32224,0,224,39849.4604861111,2009-02-05,11:03:06
39.937508,116.322121,0,220,39849.4604976852,2009-02-05,11:03:07
39.937521,116.322029,0,220,39849.4605092593,2009-02-05,11:03:08
39.937534,116.321956,0,220,39849.4605208333,2009-02-05,11:03:09
39.937539,116.321894,0,222,39849.4605324074,2009-02-05,11:03:10
39.937547,116.321831,0,225,39849.4605555556,2009-02-05,11:03:12
39.93759,116.321866,0,227,39849.4606134259,2009-02-05,11:03:17
39.937622,116.321928,0,230,39849.4606481481,2009-02-05,11:03:20
39.937613,116.321925,0,232,39849.4607060185,2009-02-05,11:03:25
39.937613,116.321925,0,232,39849.4607407407,2009-02-05,11:03:28
39.937608,116.321922,0,232,39849.4607638889,2009-02-05,11:03:30
39.937584,116.321942,0,233,39849.4608217593,2009-02-05,11:03:35
39.937559,116.321957,0,234,39849.4608796296,2009-02-05,11:03:40
39.937535,116.321978,0,236,39849.4609375,2009-02-05,11:03:45
39.93753,116.322046,0,236,39849.4609953704,2009-02-05,11:03:50
39.937531,116.322109,0,236,39849.4610300926,2009-02-05,11:03:53
39.937537,116.322172,0,237,39849.4610532407,2009-02-05,11:03:55
39.937558,116.322238,0,235,39849.4610763889,2009-02-05,11:03:57
39.937563,116.322311,0,234,39849.4611111111,2009-02-05,11:04:00
39.937565,116.322382,0,232,39849.4611574074,2009-02-05,11:04:04
39.937566,116.322472,0,230,39849.4612037037,2009-02-05,11:04:08
39.9376,116.322559,0,219,39849.4612152778,2009-02-05,11:04:09
39.937622,116.322619,0,213,39849.4612268518,2009-02-05,11:04:10
39.93764,116.322684,0,206,39849.4612384259,2009-02-05,11:04:11
39.937655,116.322755,0,200,39849.4612615741,2009-02-05,11:04:13
39.937672,116.322812,0,194,39849.4612731481,2009-02-05,11:04:14
39.937688,116.322876,0,190,39849.4612962963,2009-02-05,11:04:16
39.937698,116.322933,0,190,39849.4613310185,2009-02-05,11:04:19
39.937705,116.322993,0,192,39849.4613773148,2009-02-05,11:04:23
39.937719,116.323008,0,184,39849.4614351852,2009-02-05,11:04:28
39.937742,116.323081,0,186,39849.4614814815,2009-02-05,11:04:32
39.937755,116.323142,0,189,39849.4615393518,2009-02-05,11:04:37
39.937762,116.323178,0,192,39849.4615972222,2009-02-05,11:04:42
39.937757,116.323221,0,191,39849.4616550926,2009-02-05,11:04:47
39.937747,116.32327,0,191,39849.461712963,2009-02-05,11:04:52
39.937752,116.323335,0,192,39849.4617708333,2009-02-05,11:04:57
39.937747,116.323398,0,193,39849.4618287037,2009-02-05,11:05:02
39.937742,116.32347,0,192,39849.4618865741,2009-02-05,11:05:07
39.937752,116.323529,0,193,39849.4619328704,2009-02-05,11:05:11
39.937767,116.323584,0,192,39849.4619907407,2009-02-05,11:05:16
39.937768,116.323631,0,192,39849.4620486111,2009-02-05,11:05:21
39.937806,116.32365,0,192,39849.4621064815,2009-02-05,11:05:26
39.937828,116.32368,0,193,39849.4621643518,2009-02-05,11:05:31
39.937421,116.32286,0,186,39849.5003356481,2009-02-05,12:00:29
39.937504,116.322833,0,145,39849.5003472222,2009-02-05,12:00:30
39.937503,116.32296,0,134,39849.5003587963,2009-02-05,12:00:31
39.937495,116.322945,0,143,39849.5004166667,2009-02-05,12:00:36
39.937468,116.32297,0,146,39849.500474537,2009-02-05,12:00:41
39.937499,116.322927,0,146,39849.5005208333,2009-02-05,12:00:45
39.93749,116.322889,0,142,39849.5005787037,2009-02-05,12:00:50
39.937447,116.322909,0,139,39849.5006365741,2009-02-05,12:00:55
39.937426,116.322876,0,135,39849.5006944444,2009-02-05,12:01:00
39.937383,116.322858,0,130,39849.5007407407,2009-02-05,12:01:04
39.937331,116.32283,0,125,39849.500787037,2009-02-05,12:01:08
39.937283,116.322839,0,120,39849.5008333333,2009-02-05,12:01:12
39.937234,116.322827,0,115,39849.5008796296,2009-02-05,12:01:16
39.937191,116.322808,0,105,39849.5009375,2009-02-05,12:01:21
39.937181,116.322752,0,98,39849.5009722222,2009-02-05,12:01:24
39.937121,116.322762,0,93,39849.5010069444,2009-02-05,12:01:27
39.937095,116.322726,0,83,39849.5010532407,2009-02-05,12:01:31
39.937061,116.322682,0,75,39849.501099537,2009-02-05,12:01:35
39.937042,116.322635,0,67,39849.5011574074,2009-02-05,12:01:40
39.93707,116.322614,0,55,39849.5012152778,2009-02-05,12:01:45
39.937095,116.322576,0,46,39849.5012615741,2009-02-05,12:01:49
39.937103,116.322527,0,35,39849.5013194444,2009-02-05,12:01:54
39.937088,116.322457,0,29,39849.5013657407,2009-02-05,12:01:58
39.93711,116.322433,0,16,39849.501412037,2009-02-05,12:02:02
39.937113,116.322363,0,6,39849.5014583333,2009-02-05,12:02:06
39.937113,116.322294,0,0,39849.5014814815,2009-02-05,12:02:08
39.937108,116.322233,0,-7,39849.5015046296,2009-02-05,12:02:10
39.937099,116.322168,0,-13,39849.5015277778,2009-02-05,12:02:12
39.937089,116.322104,0,-14,39849.5015625,2009-02-05,12:02:15
39.937089,116.322031,0,-22,39849.5015972222,2009-02-05,12:02:18
39.937105,116.321964,0,-32,39849.5016319444,2009-02-05,12:02:21
39.937107,116.321893,0,-38,39849.5016782407,2009-02-05,12:02:25
39.937104,116.321834,0,-44,39849.501712963,2009-02-05,12:02:28
39.937105,116.32176,0,-51,39849.5017592593,2009-02-05,12:02:32
39.937128,116.321714,0,-58,39849.5018055556,2009-02-05,12:02:36
39.93715,116.321674,0,-62,39849.5018634259,2009-02-05,12:02:41
39.937164,116.321657,0,-58,39849.5019212963,2009-02-05,12:02:46
39.937133,116.321607,0,-59,39849.5019560185,2009-02-05,12:02:49
39.937097,116.321554,0,-64,39849.5019907407,2009-02-05,12:02:52
39.937059,116.321514,0,-69,39849.502025463,2009-02-05,12:02:55
39.936992,116.321533,0,-71,39849.5020717593,2009-02-05,12:02:59
39.936922,116.321515,0,-76,39849.5021064815,2009-02-05,12:03:02
39.93692,116.321544,0,-80,39849.5021643518,2009-02-05,12:03:07
39.93691,116.321601,0,-83,39849.5021990741,2009-02-05,12:03:10
39.936909,116.321673,0,-87,39849.5022337963,2009-02-05,12:03:13
39.936931,116.321736,0,-91,39849.5022800926,2009-02-05,12:03:17
39.936937,116.32175,0,-99,39849.502337963,2009-02-05,12:03:22
39.936914,116.321717,0,-107,39849.5023958333,2009-02-05,12:03:27
39.936884,116.321781,0,-110,39849.5024305556,2009-02-05,12:03:30
39.936959,116.321866,0,-111,39849.5024537037,2009-02-05,12:03:32
39.936956,116.32196,0,-113,39849.5024768518,2009-02-05,12:03:34
39.93698,116.322066,0,-116,39849.5025,2009-02-05,12:03:36
39.936993,116.322126,0,-118,39849.5025115741,2009-02-05,12:03:37
39.937016,116.322263,0,-121,39849.5025347222,2009-02-05,12:03:39
39.937039,116.32236,0,-122,39849.5025462963,2009-02-05,12:03:40
39.937116,116.322503,0,-122,39849.5025578704,2009-02-05,12:03:41
39.937142,116.32264,0,-122,39849.5025694444,2009-02-05,12:03:42
39.937154,116.322769,0,-123,39849.5025810185,2009-02-05,12:03:43
39.937154,116.32289,0,-124,39849.5025925926,2009-02-05,12:03:44
39.937161,116.323011,0,-124,39849.5026041667,2009-02-05,12:03:45
39.93716,116.323134,0,-125,39849.5026157407,2009-02-05,12:03:46
39.93716,116.323254,0,-125,39849.5026273148,2009-02-05,12:03:47
39.937156,116.323372,0,-126,39849.5026388889,2009-02-05,12:03:48
39.937162,116.323486,0,-127,39849.502650463,2009-02-05,12:03:49
39.937165,116.323593,0,-127,39849.502662037,2009-02-05,12:03:50
39.937199,116.323736,0,-128,39849.5026736111,2009-02-05,12:03:51
39.937205,116.323826,0,-129,39849.5026851852,2009-02-05,12:03:52
39.937229,116.323902,0,-130,39849.5026967593,2009-02-05,12:03:53
39.937236,116.32398,0,-131,39849.5027083333,2009-02-05,12:03:54
39.937244,116.324058,0,-132,39849.5027199074,2009-02-05,12:03:55
39.937251,116.324135,0,-132,39849.5027314815,2009-02-05,12:03:56
39.937255,116.324213,0,-133,39849.5027430556,2009-02-05,12:03:57
39.937255,116.324285,0,-134,39849.5027546296,2009-02-05,12:03:58
39.937256,116.324355,0,-135,39849.5027662037,2009-02-05,12:03:59
39.937286,116.324559,0,-134,39849.5027777778,2009-02-05,12:04:00
39.937309,116.324745,0,-133,39849.5027893518,2009-02-05,12:04:01
39.937327,116.324916,0,-133,39849.5028009259,2009-02-05,12:04:02
39.93734,116.325072,0,-133,39849.5028125,2009-02-05,12:04:03
39.93735,116.325222,0,-132,39849.5028240741,2009-02-05,12:04:04
39.937359,116.325366,0,-132,39849.5028356481,2009-02-05,12:04:05
39.937352,116.325516,0,-132,39849.5028472222,2009-02-05,12:04:06
39.937345,116.325661,0,-132,39849.5028587963,2009-02-05,12:04:07
39.937332,116.325754,0,-133,39849.5028703704,2009-02-05,12:04:08
39.937307,116.325915,0,-133,39849.5028819444,2009-02-05,12:04:09
39.937258,116.326229,0,-133,39849.5028935185,2009-02-05,12:04:10
39.937228,116.326502,0,-132,39849.5029050926,2009-02-05,12:04:11
39.937224,116.326775,0,-132,39849.5029166667,2009-02-05,12:04:12
39.937218,116.326933,0,-134,39849.5029282407,2009-02-05,12:04:13
39.937221,116.327074,0,-135,39849.5029398148,2009-02-05,12:04:14
39.937231,116.327201,0,-137,39849.5029513889,2009-02-05,12:04:15
39.937243,116.327324,0,-138,39849.502962963,2009-02-05,12:04:16
39.93726,116.327439,0,-139,39849.502974537,2009-02-05,12:04:17
39.937275,116.327544,0,-140,39849.5029861111,2009-02-05,12:04:18
39.937293,116.327641,0,-142,39849.5029976852,2009-02-05,12:04:19
39.937313,116.327732,0,-143,39849.5030092593,2009-02-05,12:04:20
39.937338,116.327814,0,-141,39849.5030208333,2009-02-05,12:04:21
39.937337,116.32789,0,-139,39849.5030324074,2009-02-05,12:04:22
39.937342,116.327983,0,-138,39849.5030439815,2009-02-05,12:04:23
39.93734,116.328089,0,-137,39849.5030555556,2009-02-05,12:04:24
39.937312,116.328187,0,-135,39849.5030671296,2009-02-05,12:04:25
39.937287,116.328288,0,-133,39849.5030787037,2009-02-05,12:04:26
39.937272,116.328443,0,-132,39849.5030902778,2009-02-05,12:04:27
39.93723,116.328612,0,-133,39849.5031018518,2009-02-05,12:04:28
39.937217,116.328726,0,-133,39849.5031134259,2009-02-05,12:04:29
39.937207,116.328844,0,-134,39849.503125,2009-02-05,12:04:30
39.9372,116.328952,0,-134,39849.5031365741,2009-02-05,12:04:31
39.93721,116.329074,0,-135,39849.5031481481,2009-02-05,12:04:32
39.937219,116.329186,0,-133,39849.5031597222,2009-02-05,12:04:33
39.937227,116.329295,0,-134,39849.5031712963,2009-02-05,12:04:34
39.937238,116.3294,0,-135,39849.5031828704,2009-02-05,12:04:35
39.937255,116.329495,0,-136,39849.5031944444,2009-02-05,12:04:36
39.937274,116.329594,0,-134,39849.5032060185,2009-02-05,12:04:37
39.937269,116.329674,0,-135,39849.5032175926,2009-02-05,12:04:38
39.937262,116.329757,0,-135,39849.5032291667,2009-02-05,12:04:39
39.937251,116.329849,0,-136,39849.5032407407,2009-02-05,12:04:40
39.937265,116.329911,0,-137,39849.5032523148,2009-02-05,12:04:41
39.937283,116.329966,0,-137,39849.5032986111,2009-02-05,12:04:45
39.937283,116.330071,0,-136,39849.5033333333,2009-02-05,12:04:48
39.93729,116.330143,0,-134,39849.5033680556,2009-02-05,12:04:51
39.937273,116.330252,0,-136,39849.5033912037,2009-02-05,12:04:53
39.937261,116.330354,0,-137,39849.5034143519,2009-02-05,12:04:55
39.937257,116.330433,0,-136,39849.5034259259,2009-02-05,12:04:56
39.937257,116.330503,0,-135,39849.5034375,2009-02-05,12:04:57
39.937259,116.330578,0,-135,39849.5034490741,2009-02-05,12:04:58
39.937254,116.330644,0,-136,39849.5034606481,2009-02-05,12:04:59
39.937238,116.330739,0,-136,39849.5034722222,2009-02-05,12:05:00
39.937226,116.330836,0,-137,39849.5034837963,2009-02-05,12:05:01
39.937217,116.330933,0,-138,39849.5034953704,2009-02-05,12:05:02
39.93721,116.331025,0,-138,39849.5035069444,2009-02-05,12:05:03
39.937219,116.331118,0,-137,39849.5035185185,2009-02-05,12:05:04
39.93721,116.331195,0,-136,39849.5035300926,2009-02-05,12:05:05
39.937224,116.3313,0,-135,39849.5035416667,2009-02-05,12:05:06
39.937235,116.331404,0,-134,39849.5035532407,2009-02-05,12:05:07
39.937244,116.331501,0,-133,39849.5035648148,2009-02-05,12:05:08
39.93725,116.331599,0,-132,39849.5035763889,2009-02-05,12:05:09
39.937255,116.331696,0,-131,39849.503587963,2009-02-05,12:05:10
39.937254,116.331794,0,-130,39849.503599537,2009-02-05,12:05:11
39.937252,116.331892,0,-128,39849.5036111111,2009-02-05,12:05:12
39.937246,116.331989,0,-127,39849.5036226852,2009-02-05,12:05:13
39.937238,116.332084,0,-126,39849.5036342593,2009-02-05,12:05:14
39.937229,116.332182,0,-125,39849.5036458333,2009-02-05,12:05:15
39.936548,116.334436,0,-134,39849.5037847222,2009-02-05,12:05:27
39.936564,116.334514,0,-134,39849.5037962963,2009-02-05,12:05:28
39.936567,116.334599,0,-135,39849.5038078704,2009-02-05,12:05:29
39.936561,116.334701,0,-135,39849.5038194444,2009-02-05,12:05:30
39.936546,116.334822,0,-136,39849.5038310185,2009-02-05,12:05:31
39.936562,116.334964,0,-137,39849.5038425926,2009-02-05,12:05:32
39.936566,116.335092,0,-138,39849.5038541667,2009-02-05,12:05:33
39.936549,116.335198,0,-138,39849.5038657407,2009-02-05,12:05:34
39.936553,116.335297,0,-139,39849.5038773148,2009-02-05,12:05:35
39.936552,116.335406,0,-139,39849.5038888889,2009-02-05,12:05:36
39.93655,116.335516,0,-140,39849.503900463,2009-02-05,12:05:37
39.936547,116.335633,0,-140,39849.503912037,2009-02-05,12:05:38
39.936546,116.335753,0,-141,39849.5039236111,2009-02-05,12:05:39
39.936546,116.335882,0,-142,39849.5039351852,2009-02-05,12:05:40
39.936559,116.336006,0,-143,39849.5039467593,2009-02-05,12:05:41
39.936559,116.336127,0,-143,39849.5039583333,2009-02-05,12:05:42
39.936617,116.336263,0,-87,39849.5039699074,2009-02-05,12:05:43
39.93668,116.336419,0,-6,39849.5039814815,2009-02-05,12:05:44
39.936703,116.33655,0,18,39849.5039930556,2009-02-05,12:05:45
39.936717,116.336673,0,30,39849.5040046296,2009-02-05,12:05:46
39.936729,116.336791,0,38,39849.5040162037,2009-02-05,12:05:47
39.93673,116.33689,0,42,39849.5040277778,2009-02-05,12:05:48
39.936727,116.336995,0,42,39849.5040393519,2009-02-05,12:05:49
39.936721,116.33709,0,44,39849.5040509259,2009-02-05,12:05:50
39.936704,116.337174,0,43,39849.5040625,2009-02-05,12:05:51
39.936682,116.337252,0,43,39849.5040740741,2009-02-05,12:05:52
39.936661,116.337325,0,43,39849.5040856482,2009-02-05,12:05:53
39.936624,116.337372,0,42,39849.5040972222,2009-02-05,12:05:54
39.936553,116.337381,0,41,39849.5041203704,2009-02-05,12:05:56
39.936508,116.337344,0,46,39849.5041666667,2009-02-05,12:06:00
39.936486,116.337298,0,46,39849.504224537,2009-02-05,12:06:05
39.937015,116.334017,0,-66,39849.504375,2009-02-05,12:06:18
39.936986,116.33417,0,-50,39849.5043865741,2009-02-05,12:06:19
39.936499,116.335099,0,-57,39849.5044097222,2009-02-05,12:06:21
39.936442,116.335174,0,-55,39849.5044212963,2009-02-05,12:06:22
39.936351,116.335298,0,-44,39849.5044328704,2009-02-05,12:06:23
39.936281,116.33538,0,-43,39849.5044444444,2009-02-05,12:06:24
39.936229,116.335436,0,-41,39849.5044560185,2009-02-05,12:06:25
39.936167,116.335498,0,-37,39849.5044675926,2009-02-05,12:06:26
39.936115,116.335561,0,-32,39849.5044791667,2009-02-05,12:06:27
39.936053,116.335645,0,-29,39849.5044907407,2009-02-05,12:06:28
39.936013,116.335705,0,-32,39849.5045023148,2009-02-05,12:06:29
39.935965,116.335796,0,-20,39849.504525463,2009-02-05,12:06:31
39.93594,116.335852,0,-17,39849.504537037,2009-02-05,12:06:32
39.935917,116.335945,0,-18,39849.5045601852,2009-02-05,12:06:34
39.935926,116.336014,0,-22,39849.5045949074,2009-02-05,12:06:37
39.935907,116.336052,0,-36,39849.5046527778,2009-02-05,12:06:42
39.935861,116.336058,0,-53,39849.5046875,2009-02-05,12:06:45
39.935818,116.336088,0,-72,39849.5047106481,2009-02-05,12:06:47
39.935782,116.336119,0,-64,39849.5047222222,2009-02-05,12:06:48
39.935744,116.336206,0,-68,39849.5047453704,2009-02-05,12:06:50
39.935736,116.336263,0,-79,39849.5047569444,2009-02-05,12:06:51
39.935731,116.336319,0,-90,39849.5047685185,2009-02-05,12:06:52
39.935678,116.336372,0,-102,39849.5047916667,2009-02-05,12:06:54
39.935598,116.33638,0,-99,39849.5048032407,2009-02-05,12:06:55
39.935491,116.336393,0,-98,39849.5048148148,2009-02-05,12:06:56
39.935386,116.336404,0,-97,39849.5048263889,2009-02-05,12:06:57
39.935279,116.336398,0,-98,39849.504837963,2009-02-05,12:06:58
39.935175,116.336388,0,-97,39849.504849537,2009-02-05,12:06:59
39.935068,116.336374,0,-96,39849.5048611111,2009-02-05,12:07:00
39.934959,116.336355,0,-95,39849.5048726852,2009-02-05,12:07:01
39.934854,116.336343,0,-94,39849.5048842593,2009-02-05,12:07:02
39.934751,116.336336,0,-92,39849.5048958333,2009-02-05,12:07:03
39.934663,116.33634,0,-88,39849.5049074074,2009-02-05,12:07:04
39.934573,116.336343,0,-84,39849.5049189815,2009-02-05,12:07:05
39.934488,116.336339,0,-80,39849.5049305556,2009-02-05,12:07:06
39.934394,116.336316,0,-84,39849.5049421296,2009-02-05,12:07:07
39.934306,116.336303,0,-90,39849.5049537037,2009-02-05,12:07:08
39.934231,116.336298,0,-86,39849.5049652778,2009-02-05,12:07:09
39.934158,116.336296,0,-82,39849.5049768519,2009-02-05,12:07:10
39.934064,116.336279,0,-80,39849.5049884259,2009-02-05,12:07:11
39.933995,116.336282,0,-76,39849.505,2009-02-05,12:07:12
39.933928,116.336286,0,-73,39849.5050115741,2009-02-05,12:07:13
39.933842,116.336279,0,-71,39849.5050231481,2009-02-05,12:07:14
39.933774,116.336287,0,-68,39849.5050347222,2009-02-05,12:07:15
39.933705,116.336297,0,-65,39849.5050462963,2009-02-05,12:07:16
39.933637,116.336308,0,-62,39849.5050578704,2009-02-05,12:07:17
39.933568,116.336323,0,-60,39849.5050694444,2009-02-05,12:07:18
39.9335,116.336339,0,-57,39849.5050810185,2009-02-05,12:07:19
39.933431,116.336356,0,-55,39849.5050925926,2009-02-05,12:07:20
39.93336,116.336367,0,-53,39849.5051041667,2009-02-05,12:07:21
39.93329,116.336378,0,-51,39849.5051157407,2009-02-05,12:07:22
39.933183,116.336365,0,-51,39849.5051273148,2009-02-05,12:07:23
39.933114,116.336366,0,-49,39849.5051388889,2009-02-05,12:07:24
39.933044,116.336371,0,-47,39849.505150463,2009-02-05,12:07:25
39.932941,116.336352,0,-49,39849.505162037,2009-02-05,12:07:26
39.932849,116.336334,0,-50,39849.5051736111,2009-02-05,12:07:27
39.93252,116.336282,0,-54,39849.5052199074,2009-02-05,12:07:31
39.932468,116.33629,0,-52,39849.5052546296,2009-02-05,12:07:34
39.93238,116.336307,0,-59,39849.5053703704,2009-02-05,12:07:44
39.93233,116.336387,0,-71,39849.5053819444,2009-02-05,12:07:45
39.932294,116.336458,0,-79,39849.5053935185,2009-02-05,12:07:46
39.932255,116.336574,0,-94,39849.5054166667,2009-02-05,12:07:48
39.93222,116.336664,0,-100,39849.5054282407,2009-02-05,12:07:49
39.932182,116.33676,0,-109,39849.5054513889,2009-02-05,12:07:51
39.932154,116.336817,0,-113,39849.505462963,2009-02-05,12:07:52
39.932128,116.336875,0,-117,39849.505474537,2009-02-05,12:07:53
39.93209,116.336966,0,-120,39849.5054976852,2009-02-05,12:07:55
39.932068,116.337062,0,-124,39849.5055208333,2009-02-05,12:07:57
39.932053,116.337145,0,-123,39849.5055439815,2009-02-05,12:07:59
39.932025,116.337212,0,-122,39849.5055787037,2009-02-05,12:08:02
39.931998,116.337272,0,-125,39849.5056134259,2009-02-05,12:08:05
39.931955,116.33732,0,-128,39849.5056597222,2009-02-05,12:08:09
39.931936,116.337373,0,-133,39849.5057175926,2009-02-05,12:08:14
39.931914,116.337418,0,-136,39849.505775463,2009-02-05,12:08:19
39.931862,116.337576,0,-138,39849.5058101852,2009-02-05,12:08:22
39.931828,116.337667,0,-138,39849.5058217593,2009-02-05,12:08:23
39.931758,116.337714,0,-139,39849.5058564815,2009-02-05,12:08:26
39.931718,116.337743,0,-138,39849.5058680556,2009-02-05,12:08:27
39.931658,116.337802,0,-140,39849.5058912037,2009-02-05,12:08:29
39.931624,116.337848,0,-142,39849.5059027778,2009-02-05,12:08:30
39.931548,116.33789,0,-145,39849.5059259259,2009-02-05,12:08:32
39.931498,116.337922,0,-147,39849.5059375,2009-02-05,12:08:33
39.931435,116.337946,0,-148,39849.5059490741,2009-02-05,12:08:34
39.931368,116.337949,0,-149,39849.5059606481,2009-02-05,12:08:35
39.931295,116.337986,0,-150,39849.5059722222,2009-02-05,12:08:36
39.931214,116.338007,0,-151,39849.5059837963,2009-02-05,12:08:37
39.931132,116.33801,0,-152,39849.5059953704,2009-02-05,12:08:38
39.931053,116.33802,0,-153,39849.5060069444,2009-02-05,12:08:39
39.930985,116.33803,0,-154,39849.5060185185,2009-02-05,12:08:40
39.930887,116.338035,0,-154,39849.5060300926,2009-02-05,12:08:41
39.930781,116.338034,0,-153,39849.5060416667,2009-02-05,12:08:42
39.930706,116.338036,0,-154,39849.5060532407,2009-02-05,12:08:43
39.93062,116.338038,0,-155,39849.5060648148,2009-02-05,12:08:44
39.930532,116.338035,0,-156,39849.5060763889,2009-02-05,12:08:45
39.930442,116.338037,0,-156,39849.506087963,2009-02-05,12:08:46
39.930351,116.338046,0,-157,39849.506099537,2009-02-05,12:08:47
39.930249,116.338037,0,-157,39849.5061111111,2009-02-05,12:08:48
39.930142,116.338021,0,-157,39849.5061226852,2009-02-05,12:08:49
39.93004,116.338008,0,-157,39849.5061342593,2009-02-05,12:08:50
39.929938,116.338002,0,-158,39849.5061458333,2009-02-05,12:08:51
39.929841,116.337983,0,-158,39849.5061574074,2009-02-05,12:08:52
39.929744,116.337979,0,-158,39849.5061689815,2009-02-05,12:08:53
39.929645,116.337971,0,-158,39849.5061805556,2009-02-05,12:08:54
39.929548,116.337966,0,-158,39849.5061921296,2009-02-05,12:08:55
39.92945,116.337958,0,-158,39849.5062037037,2009-02-05,12:08:56
39.929359,116.337957,0,-158,39849.5062152778,2009-02-05,12:08:57
39.929269,116.337956,0,-158,39849.5062268519,2009-02-05,12:08:58
39.929181,116.337959,0,-158,39849.5062384259,2009-02-05,12:08:59
39.929091,116.337965,0,-158,39849.50625,2009-02-05,12:09:00
39.928995,116.337968,0,-158,39849.5062615741,2009-02-05,12:09:01
39.928901,116.337977,0,-158,39849.5062731481,2009-02-05,12:09:02
39.928807,116.337984,0,-158,39849.5062847222,2009-02-05,12:09:03
39.928713,116.337991,0,-159,39849.5062962963,2009-02-05,12:09:04
39.928623,116.337992,0,-159,39849.5063078704,2009-02-05,12:09:05
39.928531,116.337999,0,-159,39849.5063194444,2009-02-05,12:09:06
39.928441,116.338012,0,-160,39849.5063310185,2009-02-05,12:09:07
39.928359,116.338019,0,-160,39849.5063425926,2009-02-05,12:09:08
39.928299,116.338027,0,-160,39849.5063541667,2009-02-05,12:09:09
39.928253,116.338025,0,-161,39849.5063657407,2009-02-05,12:09:10
39.928202,116.337993,0,-161,39849.5063773148,2009-02-05,12:09:11
39.928124,116.337936,0,-162,39849.5063888889,2009-02-05,12:09:12
39.928083,116.337887,0,-162,39849.506400463,2009-02-05,12:09:13
39.928036,116.337842,0,-162,39849.506412037,2009-02-05,12:09:14
39.927991,116.337814,0,-162,39849.5064236111,2009-02-05,12:09:15
39.927946,116.337767,0,-163,39849.5064467593,2009-02-05,12:09:17
39.927932,116.3377,0,-161,39849.5064814815,2009-02-05,12:09:20
39.927945,116.337672,0,-160,39849.5065393519,2009-02-05,12:09:25
39.927918,116.337581,0,-159,39849.5065972222,2009-02-05,12:09:30
39.927883,116.337557,0,-149,39849.5066550926,2009-02-05,12:09:35
39.927835,116.337561,0,-143,39849.5066898148,2009-02-05,12:09:38
39.927787,116.337585,0,-135,39849.506724537,2009-02-05,12:09:41
39.927747,116.337607,0,-126,39849.5067476852,2009-02-05,12:09:43
39.927694,116.33761,0,-115,39849.5067824074,2009-02-05,12:09:46
39.927647,116.337573,0,-103,39849.5068171296,2009-02-05,12:09:49
39.927596,116.33754,0,-94,39849.5068518519,2009-02-05,12:09:52
39.92756,116.337505,0,-85,39849.506875,2009-02-05,12:09:54
39.927515,116.337477,0,-75,39849.5069097222,2009-02-05,12:09:57
39.927473,116.337436,0,-63,39849.5069444444,2009-02-05,12:10:00
39.927415,116.337415,0,-53,39849.5069791667,2009-02-05,12:10:03
39.927361,116.337397,0,-42,39849.5070138889,2009-02-05,12:10:06
39.927322,116.337384,0,-31,39849.507037037,2009-02-05,12:10:08
39.927288,116.337409,0,-20,39849.5070601852,2009-02-05,12:10:10
39.927231,116.337425,0,-7,39849.5070949074,2009-02-05,12:10:13
39.927183,116.33745,0,3,39849.5071296296,2009-02-05,12:10:16
39.927143,116.337474,0,17,39849.5071643519,2009-02-05,12:10:19
39.927102,116.337433,0,25,39849.5071990741,2009-02-05,12:10:22
39.927082,116.337512,0,30,39849.5072222222,2009-02-05,12:10:24
39.927035,116.337482,0,39,39849.5072569444,2009-02-05,12:10:27
39.926984,116.337475,0,46,39849.5072916667,2009-02-05,12:10:30
39.926938,116.337482,0,52,39849.5073263889,2009-02-05,12:10:33
39.926894,116.337474,0,57,39849.5073611111,2009-02-05,12:10:36
39.926848,116.337457,0,70,39849.5073958333,2009-02-05,12:10:39
39.926809,116.33744,0,81,39849.5074189815,2009-02-05,12:10:41
39.926771,116.337423,0,89,39849.5074537037,2009-02-05,12:10:44
39.926763,116.337367,0,98,39849.5074884259,2009-02-05,12:10:47
39.926763,116.337295,0,112,39849.5075462963,2009-02-05,12:10:52
39.92676,116.337231,0,112,39849.5075925926,2009-02-05,12:10:56
39.926756,116.337177,0,112,39849.507650463,2009-02-05,12:11:01
39.926753,116.337128,0,114,39849.5077083333,2009-02-05,12:11:06
39.926753,116.337128,0,114,39849.5077430556,2009-02-05,12:11:09
39.926756,116.337131,0,112,39849.5077662037,2009-02-05,12:11:11
39.926758,116.33709,0,110,39849.5078240741,2009-02-05,12:11:16
39.926739,116.337032,0,111,39849.5078587963,2009-02-05,12:11:19
39.926696,116.336981,0,109,39849.5078935185,2009-02-05,12:11:22
39.926665,116.336921,0,106,39849.5079513889,2009-02-05,12:11:27
39.92665,116.336845,0,104,39849.5080092593,2009-02-05,12:11:32
39.926623,116.336782,0,100,39849.5080555556,2009-02-05,12:11:36
39.926614,116.336715,0,97,39849.5081018518,2009-02-05,12:11:40
39.926568,116.336636,0,95,39849.5081597222,2009-02-05,12:11:45
39.926533,116.336581,0,95,39849.5081828704,2009-02-05,12:11:47
39.926492,116.336527,0,93,39849.5082175926,2009-02-05,12:11:50
39.926449,116.336492,0,91,39849.5082523148,2009-02-05,12:11:53
39.926536,116.33648,0,89,39849.508287037,2009-02-05,12:11:56
39.926598,116.336503,0,83,39849.5083217593,2009-02-05,12:11:59
39.926594,116.336512,0,74,39849.5083796296,2009-02-05,12:12:04
39.926541,116.336513,0,69,39849.5084143518,2009-02-05,12:12:07
39.92653,116.33651,0,70,39849.5084722222,2009-02-05,12:12:12
39.926499,116.336525,0,69,39849.5085300926,2009-02-05,12:12:17
39.926455,116.336558,0,68,39849.5085763889,2009-02-05,12:12:21
39.926404,116.336551,0,65,39849.5086111111,2009-02-05,12:12:24
39.926366,116.33648,0,60,39849.5086458333,2009-02-05,12:12:27
39.926351,116.336411,0,56,39849.5086805556,2009-02-05,12:12:30
39.92635,116.336351,0,52,39849.5087037037,2009-02-05,12:12:32
39.926341,116.336287,0,49,39849.5087268518,2009-02-05,12:12:34
39.926386,116.336285,0,43,39849.5087847222,2009-02-05,12:12:39
39.926414,116.336365,0,41,39849.5088194444,2009-02-05,12:12:42
39.926444,116.336372,0,36,39849.5088773148,2009-02-05,12:12:47
39.92639,116.336406,0,34,39849.508900463,2009-02-05,12:12:49
