# Supplementary material for: A location privacy protection method based on blockchain and threshold cryptography
Source: PLoS One. 2025 Jun 4;20(6):e0324551. doi: 10.1371/journal.pone.0324551 (PMC12136415; doi:10.1371/journal.pone.0324551)
Supplement: S1 File — (ZIP) [file pone.0324551.s001.zip › Data/002/Trajectory/20090206001933.plt]

Geolife trajectory
WGS 84
Altitude is in Feet
Reserved 3
0,2,255,My Track,0,0,2,8421376
0
39.927218,116.337024,0,492,39850.0135763889,2009-02-06,00:19:33
39.927032,116.337062,0,492,39850.013599537,2009-02-06,00:19:35
39.927091,116.336998,0,492,39850.0136226852,2009-02-06,00:19:37
39.927138,116.336981,0,492,39850.0136342593,2009-02-06,00:19:38
39.927127,116.336974,0,492,39850.0136921296,2009-02-06,00:19:43
39.927081,116.336962,0,492,39850.01375,2009-02-06,00:19:48
39.927065,116.336966,0,491,39850.0138078704,2009-02-06,00:19:53
39.927145,116.33667,0,486,39850.0142824074,2009-02-06,00:20:34
39.927362,116.33649,0,486,39850.0142939815,2009-02-06,00:20:35
39.927387,116.33653,0,485,39850.0143518519,2009-02-06,00:20:40
39.927309,116.336586,0,486,39850.0143865741,2009-02-06,00:20:43
39.927421,116.336507,0,485,39850.0143981481,2009-02-06,00:20:44
39.927421,116.336507,0,485,39850.0144328704,2009-02-06,00:20:47
39.927423,116.336503,0,486,39850.0144560185,2009-02-06,00:20:49
39.92737,116.336534,0,485,39850.0145023148,2009-02-06,00:20:53
39.927382,116.336597,0,482,39850.0145601852,2009-02-06,00:20:58
39.9274,116.336653,0,479,39850.0146180556,2009-02-06,00:21:03
39.927372,116.336703,0,475,39850.0146643519,2009-02-06,00:21:07
39.927335,116.336765,0,471,39850.0146990741,2009-02-06,00:21:10
39.927295,116.336816,0,468,39850.0147337963,2009-02-06,00:21:13
39.92733,116.336859,0,465,39850.0147569444,2009-02-06,00:21:15
39.927315,116.336923,0,461,39850.0147916667,2009-02-06,00:21:18
39.927306,116.336981,0,456,39850.0148263889,2009-02-06,00:21:21
39.927319,116.337036,0,449,39850.0148842593,2009-02-06,00:21:26
39.9273,116.337092,0,445,39850.0149189815,2009-02-06,00:21:29
39.92733,116.337134,0,439,39850.0149652778,2009-02-06,00:21:33
39.927397,116.337151,0,435,39850.0149884259,2009-02-06,00:21:35
39.927347,116.337194,0,427,39850.0150462963,2009-02-06,00:21:40
39.926268,116.338571,0,415,39850.0153703704,2009-02-06,00:22:08
39.926703,116.338274,0,414,39850.0153819444,2009-02-06,00:22:09
39.927025,116.338061,0,414,39850.0153935185,2009-02-06,00:22:10
39.927354,116.337856,0,414,39850.0154050926,2009-02-06,00:22:11
39.927571,116.337738,0,414,39850.0154166667,2009-02-06,00:22:12
39.927629,116.337703,0,413,39850.0154398148,2009-02-06,00:22:14
39.927684,116.337683,0,412,39850.015474537,2009-02-06,00:22:17
39.927732,116.337679,0,410,39850.0155092593,2009-02-06,00:22:20
39.927787,116.337692,0,407,39850.0155439815,2009-02-06,00:22:23
39.927861,116.337702,0,405,39850.0155787037,2009-02-06,00:22:26
39.927841,116.337732,0,400,39850.0156365741,2009-02-06,00:22:31
39.927791,116.337772,0,396,39850.0156944444,2009-02-06,00:22:36
39.927788,116.337782,0,391,39850.0157523148,2009-02-06,00:22:41
39.927748,116.337771,0,386,39850.0158101852,2009-02-06,00:22:46
39.927701,116.337785,0,382,39850.0158564815,2009-02-06,00:22:50
39.927654,116.337798,0,379,39850.0158912037,2009-02-06,00:22:53
39.927583,116.337779,0,375,39850.0160185185,2009-02-06,00:23:04
39.927529,116.337735,0,375,39850.0160532407,2009-02-06,00:23:07
39.927478,116.337708,0,375,39850.0160763889,2009-02-06,00:23:09
39.927426,116.337684,0,375,39850.016099537,2009-02-06,00:23:11
39.927379,116.337668,0,374,39850.0161226852,2009-02-06,00:23:13
39.927332,116.337657,0,374,39850.0161458333,2009-02-06,00:23:15
39.899139,116.380271,0,492,39850.0325578704,2009-02-06,00:46:53
39.899274,116.380288,0,492,39850.0325694444,2009-02-06,00:46:54
39.899217,116.380291,0,491,39850.0325810185,2009-02-06,00:46:55
39.899044,116.379832,0,-205,39850.0326041667,2009-02-06,00:46:57
39.899019,116.379863,0,-201,39850.032662037,2009-02-06,00:47:02
39.899008,116.379928,0,-199,39850.0326967593,2009-02-06,00:47:05
39.899001,116.37999,0,-191,39850.0327314815,2009-02-06,00:47:08
39.898996,116.380073,0,-184,39850.0327662037,2009-02-06,00:47:11
39.898995,116.380146,0,-180,39850.0327893518,2009-02-06,00:47:13
39.899,116.380228,0,-176,39850.0328125,2009-02-06,00:47:15
39.899008,116.380314,0,-172,39850.0328356481,2009-02-06,00:47:17
39.899,116.380389,0,-168,39850.0328587963,2009-02-06,00:47:19
39.899036,116.380473,0,-164,39850.0328819444,2009-02-06,00:47:21
39.899114,116.380463,0,-162,39850.0328935185,2009-02-06,00:47:22
39.899106,116.380515,0,-155,39850.0329513889,2009-02-06,00:47:27
39.899065,116.380505,0,-150,39850.0330092593,2009-02-06,00:47:32
39.899016,116.380495,0,-152,39850.0330208333,2009-02-06,00:47:33
39.898915,116.380571,0,-153,39850.0330324074,2009-02-06,00:47:34
39.89891,116.380587,0,-161,39850.0330902778,2009-02-06,00:47:39
39.898894,116.380628,0,-168,39850.0331481481,2009-02-06,00:47:44
39.898867,116.38068,0,-178,39850.0332060185,2009-02-06,00:47:49
39.898831,116.380766,0,-188,39850.0332638889,2009-02-06,00:47:54
39.898851,116.380805,0,-201,39850.0333101852,2009-02-06,00:47:58
39.898861,116.380856,0,-215,39850.0333564815,2009-02-06,00:48:02
39.898869,116.380916,0,-224,39850.0334027778,2009-02-06,00:48:06
39.898844,116.380956,0,-233,39850.0334375,2009-02-06,00:48:09
39.898806,116.381,0,-242,39850.0334722222,2009-02-06,00:48:12
39.898824,116.381037,0,-256,39850.0335185185,2009-02-06,00:48:16
39.898829,116.381111,0,-262,39850.0335532407,2009-02-06,00:48:19
39.89888,116.381242,0,-266,39850.0335763889,2009-02-06,00:48:21
39.898846,116.381277,0,-276,39850.0336111111,2009-02-06,00:48:24
39.898893,116.381253,0,-288,39850.0336689815,2009-02-06,00:48:29
39.898934,116.38125,0,-300,39850.0337152778,2009-02-06,00:48:33
39.899016,116.381255,0,-309,39850.03375,2009-02-06,00:48:36
39.899005,116.381352,0,-314,39850.0337731481,2009-02-06,00:48:38
39.899019,116.381378,0,-313,39850.0338310185,2009-02-06,00:48:43
39.899078,116.381409,0,-314,39850.0338541667,2009-02-06,00:48:45
39.899123,116.381436,0,-316,39850.033900463,2009-02-06,00:48:49
39.899179,116.381442,0,-320,39850.0339583333,2009-02-06,00:48:54
39.899223,116.381436,0,-323,39850.0340046296,2009-02-06,00:48:58
39.899304,116.381411,0,-326,39850.0340393518,2009-02-06,00:49:01
39.89937,116.381402,0,-326,39850.0340509259,2009-02-06,00:49:02
39.899428,116.3814,0,-329,39850.0340856481,2009-02-06,00:49:05
39.899473,116.381408,0,-338,39850.0341319444,2009-02-06,00:49:09
39.899438,116.38145,0,-340,39850.0341435185,2009-02-06,00:49:10
39.899453,116.381405,0,-352,39850.0341898148,2009-02-06,00:49:14
39.899494,116.381401,0,-362,39850.034224537,2009-02-06,00:49:17
39.89953,116.38142,0,-372,39850.0342592593,2009-02-06,00:49:20
39.899563,116.381428,0,-388,39850.0343055556,2009-02-06,00:49:24
39.899599,116.381426,0,-401,39850.0343402778,2009-02-06,00:49:27
39.899643,116.381413,0,-409,39850.0343634259,2009-02-06,00:49:29
39.899682,116.381425,0,-419,39850.0343981481,2009-02-06,00:49:32
39.899747,116.381415,0,-422,39850.0344328704,2009-02-06,00:49:35
39.899806,116.381409,0,-413,39850.0344560185,2009-02-06,00:49:37
39.899862,116.381406,0,-414,39850.0344791667,2009-02-06,00:49:39
39.900374,116.381724,0,40,39850.0346527778,2009-02-06,00:49:54
39.900272,116.38171,0,38,39850.0346643519,2009-02-06,00:49:55
39.900228,116.38179,0,32,39850.0346759259,2009-02-06,00:49:56
39.900377,116.381741,0,28,39850.0346875,2009-02-06,00:49:57
39.900388,116.381704,0,17,39850.0347453704,2009-02-06,00:50:02
39.900399,116.381656,0,8,39850.0347916667,2009-02-06,00:50:06
39.90044,116.381635,0,1,39850.0348263889,2009-02-06,00:50:09
39.900487,116.381634,0,-3,39850.034849537,2009-02-06,00:50:11
39.900517,116.381565,0,-4,39850.0348958333,2009-02-06,00:50:15
39.900527,116.381646,0,-7,39850.0349189815,2009-02-06,00:50:17
39.900548,116.381688,0,-12,39850.0349768519,2009-02-06,00:50:22
39.900594,116.381708,0,-16,39850.0350115741,2009-02-06,00:50:25
39.900613,116.381762,0,-20,39850.0350462963,2009-02-06,00:50:28
39.900618,116.381833,0,-26,39850.0350925926,2009-02-06,00:50:32
39.900597,116.381892,0,-31,39850.0351273148,2009-02-06,00:50:35
39.900642,116.381886,0,-35,39850.035162037,2009-02-06,00:50:38
39.900682,116.381914,0,-42,39850.0352083333,2009-02-06,00:50:42
39.900709,116.381966,0,-50,39850.0352546296,2009-02-06,00:50:46
39.900725,116.382059,0,-52,39850.0352777778,2009-02-06,00:50:48
39.900677,116.382136,0,-55,39850.0353009259,2009-02-06,00:50:50
39.900652,116.38221,0,-57,39850.0353240741,2009-02-06,00:50:52
39.900632,116.382281,0,-60,39850.0353472222,2009-02-06,00:50:54
39.900629,116.382341,0,-64,39850.0353703704,2009-02-06,00:50:56
39.900624,116.382411,0,-68,39850.0353935185,2009-02-06,00:50:58
39.900669,116.382421,0,-80,39850.0354513889,2009-02-06,00:51:03
39.900704,116.382465,0,-83,39850.0354861111,2009-02-06,00:51:06
39.900761,116.382502,0,-85,39850.0355208333,2009-02-06,00:51:09
39.900911,116.383435,0,25,39850.036087963,2009-02-06,00:51:58
39.900862,116.383387,0,23,39850.036099537,2009-02-06,00:51:59
39.900823,116.383336,0,20,39850.0361111111,2009-02-06,00:52:00
39.900739,116.38336,0,16,39850.0361226852,2009-02-06,00:52:01
39.900681,116.383386,0,12,39850.0361342593,2009-02-06,00:52:02
39.900555,116.383452,0,6,39850.0361458333,2009-02-06,00:52:03
39.9005,116.383507,0,4,39850.0361689815,2009-02-06,00:52:05
39.900443,116.383526,0,3,39850.0361805556,2009-02-06,00:52:06
39.900395,116.383541,0,2,39850.0361921296,2009-02-06,00:52:07
39.900382,116.383599,0,-1,39850.0362268519,2009-02-06,00:52:10
39.900433,116.383692,0,-6,39850.0362615741,2009-02-06,00:52:13
39.900423,116.383742,0,-14,39850.0363078704,2009-02-06,00:52:17
39.900408,116.383814,0,-19,39850.0363425926,2009-02-06,00:52:20
39.900367,116.383872,0,-23,39850.0363657407,2009-02-06,00:52:22
39.900338,116.383928,0,-25,39850.036400463,2009-02-06,00:52:25
39.900309,116.383994,0,-29,39850.0364351852,2009-02-06,00:52:28
39.900268,116.384033,0,-36,39850.0364814815,2009-02-06,00:52:32
39.900233,116.384083,0,-40,39850.0365162037,2009-02-06,00:52:35
39.900227,116.384138,0,-46,39850.0365625,2009-02-06,00:52:39
39.900248,116.384191,0,-51,39850.0366203704,2009-02-06,00:52:44
39.900283,116.384251,0,-52,39850.0366782407,2009-02-06,00:52:49
39.900279,116.384321,0,-55,39850.0367361111,2009-02-06,00:52:54
39.900279,116.38434,0,-61,39850.0367939815,2009-02-06,00:52:59
39.900268,116.384392,0,-69,39850.0368402778,2009-02-06,00:53:03
39.900267,116.384456,0,-76,39850.036875,2009-02-06,00:53:06
39.90025,116.384508,0,-83,39850.0369097222,2009-02-06,00:53:09
39.900254,116.384561,0,-91,39850.0369444444,2009-02-06,00:53:12
39.900244,116.384612,0,-100,39850.0369791667,2009-02-06,00:53:15
39.900232,116.38466,0,-109,39850.0370138889,2009-02-06,00:53:18
39.900234,116.384721,0,-117,39850.0370601852,2009-02-06,00:53:22
39.900227,116.384785,0,-120,39850.0371064815,2009-02-06,00:53:26
39.900183,116.384859,0,-123,39850.0371412037,2009-02-06,00:53:29
39.900144,116.384911,0,-125,39850.0371643519,2009-02-06,00:53:31
39.900103,116.384967,0,-126,39850.0371875,2009-02-06,00:53:33
39.900069,116.385031,0,-128,39850.0372106481,2009-02-06,00:53:35
39.900489,116.385475,0,203,39850.0373263889,2009-02-06,00:53:45
39.900472,116.385101,0,36,39850.037349537,2009-02-06,00:53:47
39.900449,116.385189,0,39,39850.0373611111,2009-02-06,00:53:48
39.900433,116.385169,0,41,39850.0374189815,2009-02-06,00:53:53
39.900428,116.385159,0,37,39850.0374768519,2009-02-06,00:53:58
39.900428,116.385159,0,37,39850.0375115741,2009-02-06,00:54:01
39.900424,116.385163,0,36,39850.0375347222,2009-02-06,00:54:03
39.900387,116.385241,0,35,39850.0375694444,2009-02-06,00:54:06
39.90035,116.385293,0,35,39850.0375810185,2009-02-06,00:54:07
39.900336,116.385363,0,34,39850.0376041667,2009-02-06,00:54:09
39.900431,116.385427,0,34,39850.0376157407,2009-02-06,00:54:10
39.900464,116.385497,0,34,39850.0376388889,2009-02-06,00:54:12
39.900438,116.385553,0,34,39850.037650463,2009-02-06,00:54:13
39.900406,116.38561,0,32,39850.0376851852,2009-02-06,00:54:16
39.900377,116.385662,0,31,39850.0377430556,2009-02-06,00:54:21
39.900331,116.385703,0,28,39850.0378009259,2009-02-06,00:54:26
39.900327,116.385767,0,28,39850.0378472222,2009-02-06,00:54:30
39.900308,116.385821,0,29,39850.0378819444,2009-02-06,00:54:33
39.900343,116.385879,0,30,39850.0379398148,2009-02-06,00:54:38
39.900361,116.385936,0,32,39850.037974537,2009-02-06,00:54:41
39.900397,116.386004,0,33,39850.0380092593,2009-02-06,00:54:44
39.900409,116.386061,0,33,39850.0380324074,2009-02-06,00:54:46
39.90041,116.38612,0,34,39850.0380555556,2009-02-06,00:54:48
39.900437,116.386225,0,37,39850.0382175926,2009-02-06,00:55:02
39.900386,116.386269,0,38,39850.0382407407,2009-02-06,00:55:04
39.900326,116.386323,0,38,39850.0382638889,2009-02-06,00:55:06
39.900279,116.386389,0,39,39850.038287037,2009-02-06,00:55:08
39.900248,116.386434,0,39,39850.0382986111,2009-02-06,00:55:09
39.900204,116.386487,0,39,39850.0383217593,2009-02-06,00:55:11
39.900178,116.386539,0,39,39850.0383564815,2009-02-06,00:55:14
39.900163,116.386597,0,37,39850.0384143519,2009-02-06,00:55:19
39.90017,116.386632,0,37,39850.0384722222,2009-02-06,00:55:24
