# Supplementary material for: A location privacy protection method based on blockchain and threshold cryptography
Source: PLoS One. 2025 Jun 4;20(6):e0324551. doi: 10.1371/journal.pone.0324551 (PMC12136415; doi:10.1371/journal.pone.0324551)
Supplement: S1 File — (ZIP) [file pone.0324551.s001.zip › Data/002/Trajectory/20090206111804.plt]

Geolife trajectory
WGS 84
Altitude is in Feet
Reserved 3
0,2,255,My Track,0,0,2,8421376
0
39.900303,116.385393,0,178,39850.4708796296,2009-02-06,11:18:04
39.900253,116.385506,0,178,39850.4709027778,2009-02-06,11:18:06
39.900228,116.385432,0,169,39850.4709143518,2009-02-06,11:18:07
39.900259,116.385469,0,134,39850.4709259259,2009-02-06,11:18:08
39.900288,116.385478,0,114,39850.4709722222,2009-02-06,11:18:12
39.900299,116.385504,0,94,39850.4709953704,2009-02-06,11:18:14
39.900301,116.385516,0,82,39850.4710532407,2009-02-06,11:18:19
39.900263,116.385477,0,83,39850.4711111111,2009-02-06,11:18:24
39.900216,116.385473,0,82,39850.4711689815,2009-02-06,11:18:29
39.900164,116.385476,0,85,39850.4712037037,2009-02-06,11:18:32
39.900115,116.385506,0,87,39850.47125,2009-02-06,11:18:36
39.900063,116.385539,0,88,39850.4712847222,2009-02-06,11:18:39
39.900011,116.385557,0,88,39850.4713194444,2009-02-06,11:18:42
39.899966,116.385566,0,89,39850.4713541667,2009-02-06,11:18:45
39.899913,116.385569,0,90,39850.4713888889,2009-02-06,11:18:48
39.899868,116.385558,0,90,39850.4714236111,2009-02-06,11:18:51
39.899812,116.385539,0,92,39850.4714699074,2009-02-06,11:18:55
39.899756,116.385524,0,92,39850.4715046296,2009-02-06,11:18:58
39.899706,116.385544,0,93,39850.4715625,2009-02-06,11:19:03
39.899651,116.385534,0,93,39850.4716087963,2009-02-06,11:19:07
39.899588,116.385554,0,93,39850.4716550926,2009-02-06,11:19:11
39.899539,116.385589,0,96,39850.4716782407,2009-02-06,11:19:13
39.899491,116.38555,0,96,39850.471724537,2009-02-06,11:19:17
39.899447,116.38552,0,95,39850.4717708333,2009-02-06,11:19:21
39.8994,116.385518,0,95,39850.4718055556,2009-02-06,11:19:24
39.899344,116.385509,0,98,39850.4718402778,2009-02-06,11:19:27
39.8993,116.38551,0,93,39850.4718981481,2009-02-06,11:19:32
39.899298,116.385521,0,87,39850.4719560185,2009-02-06,11:19:37
39.899322,116.385592,0,86,39850.4720138889,2009-02-06,11:19:42
39.89932,116.38564,0,82,39850.4720717593,2009-02-06,11:19:47
39.899343,116.385679,0,80,39850.4721296296,2009-02-06,11:19:52
39.899323,116.385753,0,78,39850.4721643519,2009-02-06,11:19:55
39.899313,116.385819,0,75,39850.4721990741,2009-02-06,11:19:58
39.899309,116.385893,0,72,39850.4722453704,2009-02-06,11:20:02
39.899306,116.385956,0,70,39850.4722800926,2009-02-06,11:20:05
39.899302,116.38602,0,67,39850.4723148148,2009-02-06,11:20:08
39.899296,116.386095,0,65,39850.4723611111,2009-02-06,11:20:12
39.899294,116.386181,0,61,39850.4723958333,2009-02-06,11:20:15
39.899319,116.386242,0,60,39850.4724189815,2009-02-06,11:20:17
39.899322,116.386319,0,60,39850.4724537037,2009-02-06,11:20:20
39.899318,116.386384,0,58,39850.4724884259,2009-02-06,11:20:23
39.899322,116.386455,0,55,39850.4725231482,2009-02-06,11:20:26
39.899316,116.386513,0,54,39850.4725578704,2009-02-06,11:20:29
39.899302,116.386578,0,53,39850.4726041667,2009-02-06,11:20:33
39.899271,116.386644,0,53,39850.4726388889,2009-02-06,11:20:36
39.899251,116.386718,0,52,39850.4726736111,2009-02-06,11:20:39
39.899242,116.386787,0,50,39850.4727083333,2009-02-06,11:20:42
39.899241,116.386861,0,49,39850.4727430556,2009-02-06,11:20:45
39.899243,116.386948,0,49,39850.4727777778,2009-02-06,11:20:48
39.899233,116.387032,0,50,39850.4728125,2009-02-06,11:20:51
39.899222,116.387093,0,50,39850.4728356482,2009-02-06,11:20:53
39.899226,116.38718,0,50,39850.4728703704,2009-02-06,11:20:56
39.899225,116.387255,0,51,39850.4729050926,2009-02-06,11:20:59
39.899208,116.387313,0,52,39850.4729398148,2009-02-06,11:21:02
39.89918,116.387373,0,52,39850.4729861111,2009-02-06,11:21:06
39.89916,116.387432,0,52,39850.4730208333,2009-02-06,11:21:09
39.899158,116.387508,0,50,39850.4730555556,2009-02-06,11:21:12
39.899161,116.387572,0,49,39850.4730902778,2009-02-06,11:21:15
39.89917,116.387642,0,49,39850.473125,2009-02-06,11:21:18
39.899163,116.387703,0,47,39850.4731712963,2009-02-06,11:21:22
39.89917,116.38777,0,48,39850.4732175926,2009-02-06,11:21:26
39.899122,116.387768,0,48,39850.4732523148,2009-02-06,11:21:29
39.899113,116.387764,0,48,39850.4733101852,2009-02-06,11:21:34
39.899098,116.387779,0,48,39850.4733680556,2009-02-06,11:21:39
39.899102,116.38777,0,49,39850.4734259259,2009-02-06,11:21:44
39.899115,116.387796,0,50,39850.4734837963,2009-02-06,11:21:49
39.899106,116.387822,0,50,39850.4735416667,2009-02-06,11:21:54
39.899073,116.387796,0,50,39850.473599537,2009-02-06,11:21:59
39.899073,116.387796,0,50,39850.4736342593,2009-02-06,11:22:02
39.899077,116.387804,0,50,39850.4736574074,2009-02-06,11:22:04
39.89907,116.387821,0,50,39850.4737152778,2009-02-06,11:22:09
39.899071,116.387864,0,50,39850.4737731481,2009-02-06,11:22:14
39.899032,116.387539,0,72,39850.4781712963,2009-02-06,11:28:34
39.899027,116.387473,0,72,39850.4781828704,2009-02-06,11:28:35
39.89902,116.387409,0,72,39850.4781944444,2009-02-06,11:28:36
39.899014,116.387339,0,71,39850.4782060185,2009-02-06,11:28:37
39.899014,116.387274,0,71,39850.4782175926,2009-02-06,11:28:38
39.89901,116.387206,0,70,39850.4782291667,2009-02-06,11:28:39
39.899012,116.387135,0,70,39850.4782407407,2009-02-06,11:28:40
39.899022,116.387054,0,70,39850.4782523148,2009-02-06,11:28:41
39.899027,116.386986,0,69,39850.4782638889,2009-02-06,11:28:42
39.89903,116.386916,0,69,39850.478275463,2009-02-06,11:28:43
39.899032,116.386844,0,69,39850.478287037,2009-02-06,11:28:44
39.899034,116.386779,0,69,39850.4782986111,2009-02-06,11:28:45
39.899045,116.386662,0,69,39850.4783217593,2009-02-06,11:28:47
39.899051,116.386599,0,70,39850.4783333333,2009-02-06,11:28:48
39.899059,116.386535,0,70,39850.4783449074,2009-02-06,11:28:49
39.899069,116.386471,0,70,39850.4783564815,2009-02-06,11:28:50
39.899081,116.38641,0,70,39850.4783680556,2009-02-06,11:28:51
39.899094,116.386342,0,71,39850.4783796296,2009-02-06,11:28:52
39.899104,116.386272,0,71,39850.4783912037,2009-02-06,11:28:53
39.899114,116.386192,0,72,39850.4784027778,2009-02-06,11:28:54
39.89912,116.386116,0,72,39850.4784143518,2009-02-06,11:28:55
39.899125,116.38604,0,73,39850.4784259259,2009-02-06,11:28:56
39.899132,116.385961,0,73,39850.4784375,2009-02-06,11:28:57
39.89914,116.385883,0,74,39850.4784490741,2009-02-06,11:28:58
39.899149,116.385807,0,74,39850.4784606481,2009-02-06,11:28:59
39.899153,116.385728,0,75,39850.4784722222,2009-02-06,11:29:00
39.899157,116.385647,0,75,39850.4784837963,2009-02-06,11:29:01
39.899155,116.385552,0,76,39850.4784953704,2009-02-06,11:29:02
39.899155,116.385466,0,76,39850.4785069444,2009-02-06,11:29:03
39.899146,116.385371,0,77,39850.4785185185,2009-02-06,11:29:04
39.899137,116.385272,0,77,39850.4785300926,2009-02-06,11:29:05
39.899126,116.385171,0,77,39850.4785416667,2009-02-06,11:29:06
39.899116,116.385068,0,78,39850.4785532407,2009-02-06,11:29:07
39.899104,116.384963,0,78,39850.4785648148,2009-02-06,11:29:08
39.899095,116.384855,0,79,39850.4785763889,2009-02-06,11:29:09
39.899084,116.384742,0,79,39850.478587963,2009-02-06,11:29:10
39.899071,116.38462,0,79,39850.478599537,2009-02-06,11:29:11
39.899056,116.384498,0,80,39850.4786111111,2009-02-06,11:29:12
39.899046,116.384379,0,80,39850.4786226852,2009-02-06,11:29:13
39.899036,116.384259,0,81,39850.4786342593,2009-02-06,11:29:14
39.899032,116.384146,0,81,39850.4786458333,2009-02-06,11:29:15
39.899032,116.384037,0,81,39850.4786574074,2009-02-06,11:29:16
39.899034,116.383928,0,82,39850.4786689815,2009-02-06,11:29:17
39.899035,116.38382,0,82,39850.4786805556,2009-02-06,11:29:18
39.899042,116.383706,0,82,39850.4786921296,2009-02-06,11:29:19
39.899047,116.383602,0,83,39850.4787037037,2009-02-06,11:29:20
39.899051,116.383501,0,83,39850.4787152778,2009-02-06,11:29:21
39.899054,116.383401,0,83,39850.4787268518,2009-02-06,11:29:22
39.899061,116.383294,0,84,39850.4787384259,2009-02-06,11:29:23
39.899065,116.383189,0,84,39850.47875,2009-02-06,11:29:24
39.899074,116.383087,0,84,39850.4787615741,2009-02-06,11:29:25
39.899084,116.382989,0,85,39850.4787731481,2009-02-06,11:29:26
39.899095,116.382891,0,85,39850.4787847222,2009-02-06,11:29:27
39.8991,116.382797,0,85,39850.4787962963,2009-02-06,11:29:28
39.899109,116.382703,0,86,39850.4788078704,2009-02-06,11:29:29
39.899122,116.382608,0,86,39850.4788194444,2009-02-06,11:29:30
39.899135,116.382515,0,86,39850.4788310185,2009-02-06,11:29:31
39.899142,116.382419,0,87,39850.4788425926,2009-02-06,11:29:32
39.899152,116.382325,0,87,39850.4788541667,2009-02-06,11:29:33
39.89916,116.382227,0,88,39850.4788657407,2009-02-06,11:29:34
39.899169,116.382111,0,88,39850.4788773148,2009-02-06,11:29:35
39.899185,116.382003,0,89,39850.4788888889,2009-02-06,11:29:36
39.899205,116.381913,0,89,39850.478900463,2009-02-06,11:29:37
39.899223,116.381803,0,90,39850.478912037,2009-02-06,11:29:38
39.899152,116.381699,0,90,39850.4789236111,2009-02-06,11:29:39
39.899086,116.381592,0,91,39850.4789351852,2009-02-06,11:29:40
39.899073,116.381486,0,92,39850.4789467593,2009-02-06,11:29:41
39.899008,116.381409,0,92,39850.4789583333,2009-02-06,11:29:42
39.899016,116.3813,0,93,39850.4789699074,2009-02-06,11:29:43
39.899021,116.38119,0,94,39850.4789814815,2009-02-06,11:29:44
39.898996,116.381053,0,94,39850.4789930556,2009-02-06,11:29:45
39.898969,116.380942,0,95,39850.4790046296,2009-02-06,11:29:46
39.898956,116.380849,0,96,39850.4790162037,2009-02-06,11:29:47
39.89893,116.380741,0,97,39850.4790277778,2009-02-06,11:29:48
39.898936,116.380651,0,99,39850.4790393518,2009-02-06,11:29:49
39.898928,116.380546,0,100,39850.4790509259,2009-02-06,11:29:50
39.898921,116.380448,0,101,39850.4790625,2009-02-06,11:29:51
39.898919,116.380348,0,102,39850.4790740741,2009-02-06,11:29:52
39.898915,116.380249,0,103,39850.4790856481,2009-02-06,11:29:53
39.898906,116.380157,0,105,39850.4790972222,2009-02-06,11:29:54
39.8989,116.380059,0,106,39850.4791087963,2009-02-06,11:29:55
39.898894,116.379961,0,107,39850.4791203704,2009-02-06,11:29:56
39.898888,116.379874,0,109,39850.4791319444,2009-02-06,11:29:57
39.898879,116.379785,0,110,39850.4791435185,2009-02-06,11:29:58
39.898867,116.379702,0,111,39850.4791550926,2009-02-06,11:29:59
39.898867,116.379639,0,113,39850.4791666667,2009-02-06,11:30:00
39.898868,116.379545,0,114,39850.4791898148,2009-02-06,11:30:02
39.898872,116.37948,0,117,39850.479224537,2009-02-06,11:30:05
39.898893,116.379411,0,120,39850.4792708333,2009-02-06,11:30:09
39.898895,116.37935,0,121,39850.4792939815,2009-02-06,11:30:11
39.898887,116.379275,0,122,39850.4793171296,2009-02-06,11:30:13
39.898886,116.379188,0,123,39850.4793402778,2009-02-06,11:30:15
39.898887,116.379169,0,125,39850.4793981481,2009-02-06,11:30:20
39.898899,116.379148,0,128,39850.4794560185,2009-02-06,11:30:25
39.898884,116.379132,0,133,39850.4795138889,2009-02-06,11:30:30
39.898856,116.379112,0,137,39850.4795717593,2009-02-06,11:30:35
39.898834,116.379058,0,139,39850.4795949074,2009-02-06,11:30:37
39.898808,116.378984,0,141,39850.4796180556,2009-02-06,11:30:39
39.898782,116.3789,0,142,39850.4796412037,2009-02-06,11:30:41
39.898765,116.378808,0,144,39850.4796643518,2009-02-06,11:30:43
39.898756,116.378721,0,146,39850.4796875,2009-02-06,11:30:45
39.898743,116.37862,0,147,39850.4797106481,2009-02-06,11:30:47
39.898752,116.378531,0,149,39850.4797337963,2009-02-06,11:30:49
39.898775,116.37846,0,150,39850.4797569444,2009-02-06,11:30:51
39.898787,116.378395,0,152,39850.4797800926,2009-02-06,11:30:53
39.898798,116.378334,0,153,39850.4798032407,2009-02-06,11:30:55
39.898791,116.378269,0,155,39850.479837963,2009-02-06,11:30:58
39.898784,116.378232,0,156,39850.4798958333,2009-02-06,11:31:03
39.898776,116.378216,0,161,39850.4799537037,2009-02-06,11:31:08
39.898762,116.378257,0,164,39850.4800115741,2009-02-06,11:31:13
39.898749,116.378271,0,168,39850.4800694444,2009-02-06,11:31:18
39.898721,116.378268,0,174,39850.4801273148,2009-02-06,11:31:23
39.898691,116.378323,0,178,39850.4801851852,2009-02-06,11:31:28
39.898696,116.378347,0,181,39850.4802430556,2009-02-06,11:31:33
39.898716,116.378324,0,184,39850.4803009259,2009-02-06,11:31:38
39.898734,116.378351,0,185,39850.4803587963,2009-02-06,11:31:43
39.898734,116.378351,0,185,39850.4803935185,2009-02-06,11:31:46
39.898742,116.378345,0,185,39850.4804166667,2009-02-06,11:31:48
39.89872,116.378274,0,186,39850.480462963,2009-02-06,11:31:52
39.898706,116.378185,0,189,39850.4804861111,2009-02-06,11:31:54
39.898704,116.378064,0,191,39850.4805092593,2009-02-06,11:31:56
39.898705,116.378001,0,192,39850.4805208333,2009-02-06,11:31:57
39.898708,116.377936,0,193,39850.4805324074,2009-02-06,11:31:58
39.898714,116.377869,0,194,39850.4805439815,2009-02-06,11:31:59
39.898728,116.377796,0,196,39850.4805555556,2009-02-06,11:32:00
39.898744,116.377724,0,197,39850.4805671296,2009-02-06,11:32:01
39.89874,116.377632,0,198,39850.4805787037,2009-02-06,11:32:02
39.898734,116.377542,0,200,39850.4805902778,2009-02-06,11:32:03
39.898732,116.377456,0,201,39850.4806018519,2009-02-06,11:32:04
39.89873,116.377363,0,202,39850.4806134259,2009-02-06,11:32:05
39.898738,116.377274,0,203,39850.480625,2009-02-06,11:32:06
39.898748,116.37718,0,204,39850.4806365741,2009-02-06,11:32:07
39.89876,116.377084,0,205,39850.4806481482,2009-02-06,11:32:08
39.898765,116.376991,0,206,39850.4806597222,2009-02-06,11:32:09
39.898769,116.376899,0,207,39850.4806712963,2009-02-06,11:32:10
39.898774,116.376811,0,208,39850.4806828704,2009-02-06,11:32:11
39.89878,116.376717,0,209,39850.4806944444,2009-02-06,11:32:12
39.89877,116.3766,0,210,39850.4807060185,2009-02-06,11:32:13
39.898763,116.376482,0,211,39850.4807175926,2009-02-06,11:32:14
39.898756,116.376368,0,211,39850.4807291667,2009-02-06,11:32:15
39.898748,116.376263,0,212,39850.4807407407,2009-02-06,11:32:16
39.898743,116.376163,0,213,39850.4807523148,2009-02-06,11:32:17
39.898741,116.376079,0,214,39850.4807638889,2009-02-06,11:32:18
39.898731,116.376,0,214,39850.480775463,2009-02-06,11:32:19
39.898719,116.375932,0,215,39850.480787037,2009-02-06,11:32:20
39.898708,116.375869,0,215,39850.4807986111,2009-02-06,11:32:21
39.898689,116.375771,0,216,39850.4808217593,2009-02-06,11:32:23
39.898663,116.375709,0,216,39850.4808449074,2009-02-06,11:32:25
39.898634,116.375659,0,217,39850.4808912037,2009-02-06,11:32:29
39.898625,116.375632,0,219,39850.4809490741,2009-02-06,11:32:34
39.898616,116.375624,0,221,39850.4810069444,2009-02-06,11:32:39
39.898638,116.375589,0,222,39850.4810648148,2009-02-06,11:32:44
39.898645,116.375505,0,223,39850.4811226852,2009-02-06,11:32:49
39.898633,116.375392,0,224,39850.4811458333,2009-02-06,11:32:51
39.898634,116.375323,0,224,39850.4811574074,2009-02-06,11:32:52
39.898632,116.375249,0,224,39850.4811689815,2009-02-06,11:32:53
39.898628,116.375169,0,225,39850.4811805556,2009-02-06,11:32:54
39.898627,116.37508,0,225,39850.4811921296,2009-02-06,11:32:55
39.898633,116.375003,0,225,39850.4812037037,2009-02-06,11:32:56
39.898628,116.37491,0,226,39850.4812152778,2009-02-06,11:32:57
39.898621,116.374808,0,226,39850.4812268519,2009-02-06,11:32:58
39.898618,116.374702,0,226,39850.4812384259,2009-02-06,11:32:59
39.898613,116.37459,0,227,39850.48125,2009-02-06,11:33:00
39.898612,116.374487,0,227,39850.4812615741,2009-02-06,11:33:01
39.898608,116.374393,0,228,39850.4812731481,2009-02-06,11:33:02
39.898605,116.374286,0,228,39850.4812847222,2009-02-06,11:33:03
39.898604,116.374179,0,228,39850.4812962963,2009-02-06,11:33:04
39.898604,116.374074,0,229,39850.4813078704,2009-02-06,11:33:05
39.898606,116.373965,0,229,39850.4813194444,2009-02-06,11:33:06
39.898614,116.373856,0,230,39850.4813310185,2009-02-06,11:33:07
39.898605,116.373735,0,231,39850.4813425926,2009-02-06,11:33:08
39.898601,116.373613,0,231,39850.4813541667,2009-02-06,11:33:09
39.898595,116.373483,0,231,39850.4813657407,2009-02-06,11:33:10
39.898589,116.373362,0,232,39850.4813773148,2009-02-06,11:33:11
39.89858,116.373235,0,232,39850.4813888889,2009-02-06,11:33:12
39.898566,116.373099,0,233,39850.481400463,2009-02-06,11:33:13
39.898535,116.372959,0,233,39850.481412037,2009-02-06,11:33:14
39.898508,116.372821,0,234,39850.4814236111,2009-02-06,11:33:15
39.898485,116.372685,0,234,39850.4814351852,2009-02-06,11:33:16
39.898461,116.372552,0,235,39850.4814467593,2009-02-06,11:33:17
39.898467,116.372455,0,235,39850.4814583333,2009-02-06,11:33:18
39.89847,116.372357,0,236,39850.4814699074,2009-02-06,11:33:19
39.898487,116.372276,0,236,39850.4814814815,2009-02-06,11:33:20
39.898494,116.372187,0,237,39850.4814930556,2009-02-06,11:33:21
39.898515,116.372111,0,237,39850.4815046296,2009-02-06,11:33:22
39.898527,116.372021,0,238,39850.4815162037,2009-02-06,11:33:23
39.898523,116.371919,0,239,39850.4815277778,2009-02-06,11:33:24
39.898515,116.371817,0,239,39850.4815393519,2009-02-06,11:33:25
39.898512,116.371722,0,240,39850.4815509259,2009-02-06,11:33:26
39.898511,116.37163,0,240,39850.4815625,2009-02-06,11:33:27
39.898514,116.371547,0,241,39850.4815740741,2009-02-06,11:33:28
39.898503,116.371458,0,241,39850.4815856481,2009-02-06,11:33:29
39.8985,116.371379,0,242,39850.4815972222,2009-02-06,11:33:30
39.898502,116.371312,0,242,39850.4816087963,2009-02-06,11:33:31
39.898501,116.37125,0,243,39850.4816203704,2009-02-06,11:33:32
39.898497,116.371154,0,244,39850.4816435185,2009-02-06,11:33:34
39.898501,116.371112,0,246,39850.4817013889,2009-02-06,11:33:39
39.898495,116.371102,0,248,39850.4817592593,2009-02-06,11:33:44
39.898495,116.371102,0,248,39850.4817939815,2009-02-06,11:33:47
39.89849,116.371097,0,249,39850.4818171296,2009-02-06,11:33:49
39.898492,116.371031,0,249,39850.4818518519,2009-02-06,11:33:52
39.898492,116.370946,0,249,39850.481875,2009-02-06,11:33:54
39.898495,116.370874,0,249,39850.4818865741,2009-02-06,11:33:55
39.898502,116.370807,0,249,39850.4818981481,2009-02-06,11:33:56
39.898503,116.370744,0,249,39850.4819097222,2009-02-06,11:33:57
39.898506,116.370673,0,250,39850.4819212963,2009-02-06,11:33:58
39.898514,116.370592,0,252,39850.4819328704,2009-02-06,11:33:59
39.898518,116.370509,0,253,39850.4819444444,2009-02-06,11:34:00
39.898515,116.370427,0,254,39850.4819560185,2009-02-06,11:34:01
39.898506,116.370345,0,255,39850.4819675926,2009-02-06,11:34:02
39.898503,116.370258,0,256,39850.4819791667,2009-02-06,11:34:03
39.898503,116.370161,0,257,39850.4819907407,2009-02-06,11:34:04
39.898501,116.370067,0,258,39850.4820023148,2009-02-06,11:34:05
39.898503,116.369968,0,260,39850.4820138889,2009-02-06,11:34:06
39.89849,116.369868,0,261,39850.482025463,2009-02-06,11:34:07
39.898481,116.369765,0,261,39850.482037037,2009-02-06,11:34:08
39.89844,116.369616,0,262,39850.4820486111,2009-02-06,11:34:09
39.898431,116.3695,0,263,39850.4820601852,2009-02-06,11:34:10
39.898445,116.369414,0,263,39850.4820717593,2009-02-06,11:34:11
39.898457,116.369323,0,264,39850.4820833333,2009-02-06,11:34:12
39.898441,116.369201,0,264,39850.4820949074,2009-02-06,11:34:13
39.898434,116.369094,0,265,39850.4821064815,2009-02-06,11:34:14
39.898437,116.369002,0,265,39850.4821180556,2009-02-06,11:34:15
39.898441,116.368929,0,265,39850.4821296296,2009-02-06,11:34:16
39.898436,116.368849,0,266,39850.4821412037,2009-02-06,11:34:17
39.89843,116.368749,0,267,39850.4821643519,2009-02-06,11:34:19
39.898423,116.368707,0,267,39850.4822222222,2009-02-06,11:34:24
39.898411,116.368695,0,269,39850.4822800926,2009-02-06,11:34:29
39.898397,116.368701,0,270,39850.482337963,2009-02-06,11:34:34
39.898386,116.368706,0,271,39850.4823958333,2009-02-06,11:34:39
39.898386,116.368706,0,271,39850.4824305556,2009-02-06,11:34:42
39.898381,116.368702,0,271,39850.4824537037,2009-02-06,11:34:44
39.898372,116.368693,0,271,39850.4825115741,2009-02-06,11:34:49
39.898372,116.368693,0,271,39850.4825462963,2009-02-06,11:34:52
39.898368,116.368686,0,271,39850.4825694444,2009-02-06,11:34:54
39.898358,116.368677,0,271,39850.4826273148,2009-02-06,11:34:59
39.898357,116.368658,0,271,39850.4826851852,2009-02-06,11:35:04
39.898367,116.36864,0,271,39850.4827430556,2009-02-06,11:35:09
39.89839,116.368656,0,272,39850.4828009259,2009-02-06,11:35:14
39.898409,116.368696,0,272,39850.4828587963,2009-02-06,11:35:19
39.898433,116.368742,0,272,39850.4829166667,2009-02-06,11:35:24
39.898482,116.368751,0,274,39850.482974537,2009-02-06,11:35:29
39.898479,116.368741,0,274,39850.4830324074,2009-02-06,11:35:34
39.898469,116.368746,0,274,39850.4830902778,2009-02-06,11:35:39
39.898438,116.368763,0,275,39850.4831481481,2009-02-06,11:35:44
39.898391,116.368795,0,275,39850.4832060185,2009-02-06,11:35:49
39.898334,116.368806,0,275,39850.4832523148,2009-02-06,11:35:53
39.898284,116.368804,0,275,39850.483287037,2009-02-06,11:35:56
39.898237,116.368803,0,275,39850.4833333333,2009-02-06,11:36:00
39.898193,116.368814,0,276,39850.4833912037,2009-02-06,11:36:05
39.898212,116.360905,0,272,39850.4844907407,2009-02-06,11:37:40
39.898277,116.360661,0,271,39850.4845023148,2009-02-06,11:37:41
39.898283,116.360501,0,271,39850.4845138889,2009-02-06,11:37:42
39.898281,116.360402,0,271,39850.484525463,2009-02-06,11:37:43
39.898273,116.360316,0,271,39850.484537037,2009-02-06,11:37:44
39.898264,116.360227,0,271,39850.4845486111,2009-02-06,11:37:45
39.898253,116.36014,0,271,39850.4845601852,2009-02-06,11:37:46
39.898248,116.360044,0,271,39850.4845717593,2009-02-06,11:37:47
39.898237,116.35997,0,272,39850.4845833333,2009-02-06,11:37:48
39.898231,116.359887,0,272,39850.4845949074,2009-02-06,11:37:49
39.898219,116.359819,0,272,39850.4846064815,2009-02-06,11:37:50
39.898209,116.359753,0,272,39850.4846180556,2009-02-06,11:37:51
39.898198,116.359687,0,272,39850.4846296296,2009-02-06,11:37:52
39.898135,116.358046,0,251,39850.4850925926,2009-02-06,11:38:32
39.898046,116.358007,0,245,39850.4851041667,2009-02-06,11:38:33
39.898074,116.358004,0,260,39850.485162037,2009-02-06,11:38:38
39.898061,116.358014,0,264,39850.4852199074,2009-02-06,11:38:43
39.898061,116.358014,0,264,39850.4852546296,2009-02-06,11:38:46
39.898057,116.358013,0,265,39850.4852777778,2009-02-06,11:38:48
39.898064,116.358004,0,265,39850.4853356481,2009-02-06,11:38:53
39.898068,116.357988,0,266,39850.4853935185,2009-02-06,11:38:58
39.89807,116.357927,0,266,39850.4854513889,2009-02-06,11:39:03
39.898077,116.357869,0,267,39850.485474537,2009-02-06,11:39:05
39.898092,116.357812,0,268,39850.4854976852,2009-02-06,11:39:07
39.898111,116.357741,0,268,39850.4855208333,2009-02-06,11:39:09
39.89813,116.357682,0,269,39850.4855439815,2009-02-06,11:39:11
39.898179,116.357642,0,269,39850.4855902778,2009-02-06,11:39:15
39.898333,116.357002,0,271,39850.4860069444,2009-02-06,11:39:51
39.89836,116.356857,0,272,39850.4860185185,2009-02-06,11:39:52
39.898282,116.3567,0,272,39850.4860300926,2009-02-06,11:39:53
39.898222,116.356533,0,274,39850.4860416667,2009-02-06,11:39:54
39.89817,116.356377,0,276,39850.4860532407,2009-02-06,11:39:55
39.898124,116.356259,0,276,39850.4860648148,2009-02-06,11:39:56
39.898097,116.356151,0,277,39850.4860763889,2009-02-06,11:39:57
39.898081,116.356047,0,278,39850.486087963,2009-02-06,11:39:58
39.898063,116.35592,0,279,39850.486099537,2009-02-06,11:39:59
39.898054,116.355825,0,280,39850.4861111111,2009-02-06,11:40:00
39.898046,116.355716,0,281,39850.4861226852,2009-02-06,11:40:01
39.898039,116.355607,0,282,39850.4861342593,2009-02-06,11:40:02
39.898028,116.355512,0,283,39850.4861458333,2009-02-06,11:40:03
39.898033,116.355428,0,282,39850.4861574074,2009-02-06,11:40:04
39.89804,116.355357,0,282,39850.4861689815,2009-02-06,11:40:05
39.898044,116.355286,0,282,39850.4861805556,2009-02-06,11:40:06
39.898026,116.355201,0,282,39850.4862037037,2009-02-06,11:40:08
39.897981,116.355175,0,283,39850.4862615741,2009-02-06,11:40:13
39.897952,116.355182,0,285,39850.4863194444,2009-02-06,11:40:18
39.897936,116.355183,0,289,39850.4863773148,2009-02-06,11:40:23
39.897923,116.35522,0,295,39850.4864351852,2009-02-06,11:40:28
39.897911,116.355235,0,301,39850.4864930556,2009-02-06,11:40:33
39.897898,116.355251,0,307,39850.4865509259,2009-02-06,11:40:38
39.897881,116.355251,0,311,39850.4866087963,2009-02-06,11:40:43
39.897881,116.355143,0,313,39850.4866435185,2009-02-06,11:40:46
39.89788,116.355067,0,313,39850.4866550926,2009-02-06,11:40:47
39.897875,116.354987,0,314,39850.4866666667,2009-02-06,11:40:48
39.897874,116.354914,0,314,39850.4866782407,2009-02-06,11:40:49
39.897876,116.35483,0,315,39850.4866898148,2009-02-06,11:40:50
39.897867,116.354728,0,316,39850.4867013889,2009-02-06,11:40:51
39.897871,116.354625,0,316,39850.486712963,2009-02-06,11:40:52
39.897878,116.354517,0,317,39850.486724537,2009-02-06,11:40:53
39.897888,116.35441,0,318,39850.4867361111,2009-02-06,11:40:54
39.897904,116.354303,0,318,39850.4867476852,2009-02-06,11:40:55
39.897918,116.354193,0,319,39850.4867592593,2009-02-06,11:40:56
39.897938,116.354077,0,320,39850.4867708333,2009-02-06,11:40:57
39.897969,116.353964,0,320,39850.4867824074,2009-02-06,11:40:58
39.898006,116.353851,0,320,39850.4867939815,2009-02-06,11:40:59
39.898047,116.353739,0,321,39850.4868055556,2009-02-06,11:41:00
39.898088,116.353622,0,321,39850.4868171296,2009-02-06,11:41:01
39.898129,116.353504,0,322,39850.4868287037,2009-02-06,11:41:02
39.89817,116.353383,0,323,39850.4868402778,2009-02-06,11:41:03
39.898222,116.353277,0,323,39850.4868518518,2009-02-06,11:41:04
39.898278,116.353169,0,324,39850.4868634259,2009-02-06,11:41:05
39.898338,116.353051,0,324,39850.486875,2009-02-06,11:41:06
39.898399,116.352933,0,325,39850.4868865741,2009-02-06,11:41:07
39.898468,116.352822,0,325,39850.4868981481,2009-02-06,11:41:08
39.898538,116.352707,0,325,39850.4869097222,2009-02-06,11:41:09
39.898609,116.352585,0,326,39850.4869212963,2009-02-06,11:41:10
39.89868,116.352459,0,326,39850.4869328704,2009-02-06,11:41:11
39.898756,116.352333,0,326,39850.4869444444,2009-02-06,11:41:12
39.898839,116.352211,0,327,39850.4869560185,2009-02-06,11:41:13
39.898927,116.352094,0,327,39850.4869675926,2009-02-06,11:41:14
39.899014,116.351975,0,328,39850.4869791667,2009-02-06,11:41:15
39.899105,116.351862,0,328,39850.4869907407,2009-02-06,11:41:16
39.8992,116.351754,0,329,39850.4870023148,2009-02-06,11:41:17
39.899297,116.351649,0,330,39850.4870138889,2009-02-06,11:41:18
39.899397,116.35155,0,331,39850.487025463,2009-02-06,11:41:19
39.899496,116.351449,0,332,39850.487037037,2009-02-06,11:41:20
39.899588,116.351358,0,333,39850.4870486111,2009-02-06,11:41:21
39.899689,116.351266,0,334,39850.4870601852,2009-02-06,11:41:22
39.899796,116.351185,0,334,39850.4870717593,2009-02-06,11:41:23
39.899898,116.351108,0,335,39850.4870833333,2009-02-06,11:41:24
39.900005,116.351034,0,336,39850.4870949074,2009-02-06,11:41:25
39.900108,116.350962,0,337,39850.4871064815,2009-02-06,11:41:26
39.900211,116.350888,0,338,39850.4871180556,2009-02-06,11:41:27
39.900319,116.350819,0,340,39850.4871296296,2009-02-06,11:41:28
39.900432,116.350754,0,341,39850.4871412037,2009-02-06,11:41:29
39.900543,116.350692,0,342,39850.4871527778,2009-02-06,11:41:30
39.900658,116.350625,0,341,39850.4871643518,2009-02-06,11:41:31
39.900782,116.350567,0,340,39850.4871759259,2009-02-06,11:41:32
39.900909,116.350527,0,342,39850.4871875,2009-02-06,11:41:33
39.90103,116.350499,0,344,39850.4871990741,2009-02-06,11:41:34
39.901145,116.350479,0,346,39850.4872106481,2009-02-06,11:41:35
39.901262,116.350465,0,349,39850.4872222222,2009-02-06,11:41:36
39.901381,116.35046,0,351,39850.4872337963,2009-02-06,11:41:37
39.901501,116.350458,0,352,39850.4872453704,2009-02-06,11:41:38
39.901619,116.350458,0,354,39850.4872569444,2009-02-06,11:41:39
39.901735,116.350459,0,356,39850.4872685185,2009-02-06,11:41:40
39.901866,116.350477,0,351,39850.4872800926,2009-02-06,11:41:41
39.901974,116.350477,0,353,39850.4872916667,2009-02-06,11:41:42
39.902077,116.350474,0,355,39850.4873032407,2009-02-06,11:41:43
39.902173,116.350473,0,357,39850.4873148148,2009-02-06,11:41:44
39.902264,116.35047,0,359,39850.4873263889,2009-02-06,11:41:45
39.902351,116.350475,0,362,39850.487337963,2009-02-06,11:41:46
39.902433,116.350483,0,365,39850.487349537,2009-02-06,11:41:47
39.902512,116.350488,0,368,39850.4873611111,2009-02-06,11:41:48
39.902589,116.350495,0,371,39850.4873726852,2009-02-06,11:41:49
39.902667,116.350499,0,374,39850.4873842593,2009-02-06,11:41:50
39.902737,116.350499,0,376,39850.4873958333,2009-02-06,11:41:51
39.902799,116.350497,0,379,39850.4874074074,2009-02-06,11:41:52
39.902855,116.350499,0,382,39850.4874189815,2009-02-06,11:41:53
39.902931,116.350497,0,389,39850.4874421296,2009-02-06,11:41:55
39.902858,116.350533,0,383,39850.4874537037,2009-02-06,11:41:56
39.902821,116.350567,0,388,39850.4874884259,2009-02-06,11:41:59
39.90283,116.350632,0,394,39850.4875347222,2009-02-06,11:42:03
39.902894,116.35065,0,398,39850.4875578704,2009-02-06,11:42:05
39.902938,116.350658,0,400,39850.4875694444,2009-02-06,11:42:06
39.903029,116.350666,0,404,39850.4875925926,2009-02-06,11:42:08
39.903081,116.35066,0,406,39850.4876041667,2009-02-06,11:42:09
39.903157,116.350621,0,411,39850.4876273148,2009-02-06,11:42:11
39.903211,116.350607,0,413,39850.4876388889,2009-02-06,11:42:12
39.90327,116.3506,0,413,39850.487650463,2009-02-06,11:42:13
39.903329,116.350589,0,413,39850.487662037,2009-02-06,11:42:14
39.903399,116.350571,0,415,39850.4876736111,2009-02-06,11:42:15
39.903476,116.350557,0,416,39850.4876851852,2009-02-06,11:42:16
39.903562,116.35055,0,417,39850.4876967593,2009-02-06,11:42:17
39.903653,116.350543,0,419,39850.4877083333,2009-02-06,11:42:18
39.903746,116.350533,0,420,39850.4877199074,2009-02-06,11:42:19
39.903846,116.350518,0,422,39850.4877314815,2009-02-06,11:42:20
39.903955,116.350505,0,424,39850.4877430556,2009-02-06,11:42:21
39.904078,116.350508,0,416,39850.4877546296,2009-02-06,11:42:22
39.904183,116.350491,0,418,39850.4877662037,2009-02-06,11:42:23
39.904295,116.350479,0,421,39850.4877777778,2009-02-06,11:42:24
39.904437,116.350494,0,407,39850.4877893519,2009-02-06,11:42:25
39.904559,116.350482,0,408,39850.4878009259,2009-02-06,11:42:26
39.904679,116.350475,0,407,39850.4878125,2009-02-06,11:42:27
39.904807,116.350478,0,401,39850.4878240741,2009-02-06,11:42:28
39.90493,116.350467,0,401,39850.4878356481,2009-02-06,11:42:29
39.905066,116.350463,0,396,39850.4878472222,2009-02-06,11:42:30
39.905209,116.350468,0,386,39850.4878587963,2009-02-06,11:42:31
39.905354,116.350476,0,376,39850.4878703704,2009-02-06,11:42:32
39.905485,116.350477,0,376,39850.4878819444,2009-02-06,11:42:33
39.905615,116.350476,0,376,39850.4878935185,2009-02-06,11:42:34
39.905744,116.350475,0,375,39850.4879050926,2009-02-06,11:42:35
39.905868,116.350477,0,378,39850.4879166667,2009-02-06,11:42:36
39.905991,116.350479,0,381,39850.4879282407,2009-02-06,11:42:37
39.906113,116.350478,0,382,39850.4879398148,2009-02-06,11:42:38
39.906239,116.350471,0,384,39850.4879513889,2009-02-06,11:42:39
39.906369,116.350465,0,387,39850.487962963,2009-02-06,11:42:40
39.906502,116.35046,0,389,39850.487974537,2009-02-06,11:42:41
39.90662,116.350447,0,391,39850.4879861111,2009-02-06,11:42:42
39.906734,116.350435,0,392,39850.4879976852,2009-02-06,11:42:43
39.906849,116.350421,0,394,39850.4880092593,2009-02-06,11:42:44
39.906962,116.350411,0,395,39850.4880208333,2009-02-06,11:42:45
39.907087,116.350412,0,398,39850.4880324074,2009-02-06,11:42:46
39.907198,116.350415,0,399,39850.4880439815,2009-02-06,11:42:47
39.907294,116.350419,0,401,39850.4880555556,2009-02-06,11:42:48
39.907388,116.350426,0,402,39850.4880671296,2009-02-06,11:42:49
39.907486,116.350431,0,403,39850.4880787037,2009-02-06,11:42:50
39.907545,116.350409,0,405,39850.4880902778,2009-02-06,11:42:51
39.907596,116.350409,0,415,39850.4881018519,2009-02-06,11:42:52
39.907644,116.350411,0,421,39850.4881134259,2009-02-06,11:42:53
39.907731,116.350425,0,425,39850.488125,2009-02-06,11:42:54
39.907882,116.350434,0,419,39850.4881365741,2009-02-06,11:42:55
39.908142,116.350444,0,428,39850.4881828704,2009-02-06,11:42:59
39.908299,116.35045,0,425,39850.4881944444,2009-02-06,11:43:00
39.908429,116.350449,0,422,39850.4882060185,2009-02-06,11:43:01
39.908622,116.350507,0,418,39850.4882175926,2009-02-06,11:43:02
39.908757,116.350525,0,415,39850.4882291667,2009-02-06,11:43:03
39.908893,116.350536,0,413,39850.4882407407,2009-02-06,11:43:04
39.909024,116.350562,0,411,39850.4882523148,2009-02-06,11:43:05
39.909139,116.350581,0,410,39850.4882638889,2009-02-06,11:43:06
39.90924,116.350591,0,408,39850.488275463,2009-02-06,11:43:07
39.909341,116.350595,0,407,39850.488287037,2009-02-06,11:43:08
39.909424,116.3506,0,405,39850.4882986111,2009-02-06,11:43:09
39.909502,116.350603,0,402,39850.4883101852,2009-02-06,11:43:10
39.909555,116.350601,0,396,39850.4883217593,2009-02-06,11:43:11
39.909616,116.350609,0,390,39850.4883449074,2009-02-06,11:43:13
39.909651,116.35056,0,389,39850.4883796296,2009-02-06,11:43:16
39.909627,116.350503,0,387,39850.4884027778,2009-02-06,11:43:18
39.909616,116.350454,0,379,39850.4884490741,2009-02-06,11:43:22
39.909611,116.350424,0,373,39850.4885069444,2009-02-06,11:43:27
39.909626,116.350415,0,367,39850.4885648148,2009-02-06,11:43:32
39.909611,116.350405,0,363,39850.4886226852,2009-02-06,11:43:37
39.909632,116.350402,0,361,39850.4886805556,2009-02-06,11:43:42
39.909706,116.350383,0,362,39850.4887268519,2009-02-06,11:43:46
39.909793,116.350396,0,365,39850.48875,2009-02-06,11:43:48
39.909849,116.350374,0,364,39850.4887615741,2009-02-06,11:43:49
39.909914,116.350355,0,362,39850.4887731481,2009-02-06,11:43:50
39.909991,116.350339,0,361,39850.4887847222,2009-02-06,11:43:51
39.910075,116.350327,0,361,39850.4887962963,2009-02-06,11:43:52
39.910161,116.350331,0,362,39850.4888078704,2009-02-06,11:43:53
39.910237,116.350318,0,360,39850.4888194444,2009-02-06,11:43:54
39.910322,116.350309,0,360,39850.4888310185,2009-02-06,11:43:55
39.910414,116.350308,0,360,39850.4888425926,2009-02-06,11:43:56
39.91052,116.350312,0,360,39850.4888541667,2009-02-06,11:43:57
39.910615,116.350286,0,359,39850.4888657407,2009-02-06,11:43:58
39.91071,116.350261,0,358,39850.4888773148,2009-02-06,11:43:59
39.910804,116.350229,0,356,39850.4888888889,2009-02-06,11:44:00
39.910898,116.350204,0,354,39850.488900463,2009-02-06,11:44:01
39.910993,116.350191,0,353,39850.488912037,2009-02-06,11:44:02
39.911087,116.350181,0,352,39850.4889236111,2009-02-06,11:44:03
39.911181,116.350184,0,352,39850.4889351852,2009-02-06,11:44:04
39.911278,116.350191,0,353,39850.4889467593,2009-02-06,11:44:05
39.911377,116.350191,0,354,39850.4889583333,2009-02-06,11:44:06
39.91148,116.350186,0,354,39850.4889699074,2009-02-06,11:44:07
39.911583,116.350186,0,355,39850.4889814815,2009-02-06,11:44:08
39.911692,116.350208,0,357,39850.4889930556,2009-02-06,11:44:09
39.911801,116.350216,0,357,39850.4890046296,2009-02-06,11:44:10
39.911907,116.350214,0,355,39850.4890162037,2009-02-06,11:44:11
39.912013,116.350212,0,355,39850.4890277778,2009-02-06,11:44:12
39.912118,116.350209,0,356,39850.4890393519,2009-02-06,11:44:13
39.912224,116.350201,0,355,39850.4890509259,2009-02-06,11:44:14
39.912328,116.350192,0,355,39850.4890625,2009-02-06,11:44:15
39.912433,116.350171,0,353,39850.4890740741,2009-02-06,11:44:16
39.912542,116.350167,0,353,39850.4890856481,2009-02-06,11:44:17
39.912654,116.350168,0,354,39850.4890972222,2009-02-06,11:44:18
39.912767,116.350141,0,352,39850.4891087963,2009-02-06,11:44:19
39.912884,116.350121,0,352,39850.4891203704,2009-02-06,11:44:20
39.912999,116.350108,0,352,39850.4891319444,2009-02-06,11:44:21
39.913112,116.350091,0,350,39850.4891435185,2009-02-06,11:44:22
39.913232,116.350083,0,349,39850.4891550926,2009-02-06,11:44:23
39.913351,116.350079,0,347,39850.4891666667,2009-02-06,11:44:24
39.913471,116.350088,0,346,39850.4891782407,2009-02-06,11:44:25
39.913593,116.350095,0,347,39850.4891898148,2009-02-06,11:44:26
39.913719,116.350101,0,347,39850.4892013889,2009-02-06,11:44:27
39.913856,116.350112,0,349,39850.489212963,2009-02-06,11:44:28
39.913997,116.350129,0,350,39850.489224537,2009-02-06,11:44:29
39.914139,116.350133,0,349,39850.4892361111,2009-02-06,11:44:30
39.914281,116.350133,0,348,39850.4892476852,2009-02-06,11:44:31
39.914425,116.350134,0,345,39850.4892592593,2009-02-06,11:44:32
39.914568,116.35014,0,345,39850.4892708333,2009-02-06,11:44:33
39.914712,116.350143,0,346,39850.4892824074,2009-02-06,11:44:34
39.914854,116.350145,0,346,39850.4892939815,2009-02-06,11:44:35
39.914993,116.350142,0,344,39850.4893055556,2009-02-06,11:44:36
39.915163,116.3502,0,322,39850.4893171296,2009-02-06,11:44:37
39.915304,116.3502,0,319,39850.4893287037,2009-02-06,11:44:38
39.915448,116.350199,0,319,39850.4893402778,2009-02-06,11:44:39
39.915592,116.350197,0,328,39850.4893518519,2009-02-06,11:44:40
39.915733,116.350194,0,330,39850.4893634259,2009-02-06,11:44:41
39.915877,116.350189,0,326,39850.489375,2009-02-06,11:44:42
39.91602,116.350186,0,326,39850.4893865741,2009-02-06,11:44:43
39.916166,116.350203,0,321,39850.4893981481,2009-02-06,11:44:44
39.916314,116.350207,0,318,39850.4894097222,2009-02-06,11:44:45
39.916465,116.350209,0,311,39850.4894212963,2009-02-06,11:44:46
39.916615,116.350213,0,309,39850.4894328704,2009-02-06,11:44:47
39.916767,116.350214,0,304,39850.4894444444,2009-02-06,11:44:48
39.916916,116.350213,0,302,39850.4894560185,2009-02-06,11:44:49
39.917062,116.350208,0,303,39850.4894675926,2009-02-06,11:44:50
39.917206,116.350209,0,300,39850.4894791667,2009-02-06,11:44:51
39.917347,116.350212,0,298,39850.4894907407,2009-02-06,11:44:52
39.917486,116.350217,0,295,39850.4895023148,2009-02-06,11:44:53
39.917626,116.350217,0,291,39850.4895138889,2009-02-06,11:44:54
39.917762,116.350207,0,287,39850.489525463,2009-02-06,11:44:55
39.917898,116.350198,0,284,39850.489537037,2009-02-06,11:44:56
39.918034,116.350196,0,281,39850.4895486111,2009-02-06,11:44:57
39.918173,116.350194,0,279,39850.4895601852,2009-02-06,11:44:58
39.918315,116.350187,0,278,39850.4895717593,2009-02-06,11:44:59
39.918457,116.350177,0,278,39850.4895833333,2009-02-06,11:45:00
39.918595,116.350164,0,283,39850.4895949074,2009-02-06,11:45:01
39.918735,116.35015,0,287,39850.4896064815,2009-02-06,11:45:02
39.918871,116.350143,0,286,39850.4896180556,2009-02-06,11:45:03
39.919007,116.350139,0,286,39850.4896296296,2009-02-06,11:45:04
39.91914,116.350134,0,286,39850.4896412037,2009-02-06,11:45:05
39.919265,116.350132,0,285,39850.4896527778,2009-02-06,11:45:06
39.919376,116.350127,0,284,39850.4896643519,2009-02-06,11:45:07
39.919489,116.35012,0,284,39850.4896759259,2009-02-06,11:45:08
39.919599,116.350107,0,285,39850.4896875,2009-02-06,11:45:09
39.919707,116.350088,0,285,39850.4896990741,2009-02-06,11:45:10
39.919809,116.350069,0,286,39850.4897106481,2009-02-06,11:45:11
39.919909,116.350047,0,287,39850.4897222222,2009-02-06,11:45:12
39.920007,116.350026,0,289,39850.4897337963,2009-02-06,11:45:13
39.920104,116.349998,0,290,39850.4897453704,2009-02-06,11:45:14
39.920195,116.349985,0,292,39850.4897569444,2009-02-06,11:45:15
39.920289,116.34998,0,293,39850.4897685185,2009-02-06,11:45:16
39.920385,116.349981,0,294,39850.4897800926,2009-02-06,11:45:17
39.920479,116.349984,0,295,39850.4897916667,2009-02-06,11:45:18
39.920574,116.349989,0,296,39850.4898032407,2009-02-06,11:45:19
39.920673,116.349999,0,296,39850.4898148148,2009-02-06,11:45:20
39.920771,116.350008,0,297,39850.4898263889,2009-02-06,11:45:21
39.92087,116.350018,0,299,39850.489837963,2009-02-06,11:45:22
39.920968,116.350027,0,300,39850.489849537,2009-02-06,11:45:23
39.92107,116.350039,0,301,39850.4898611111,2009-02-06,11:45:24
39.921168,116.350044,0,302,39850.4898726852,2009-02-06,11:45:25
39.921266,116.35005,0,303,39850.4898842593,2009-02-06,11:45:26
39.921368,116.350048,0,304,39850.4898958333,2009-02-06,11:45:27
39.923959,116.351067,0,300,39850.4903125,2009-02-06,11:46:03
39.924098,116.350648,0,261,39850.4903240741,2009-02-06,11:46:04
39.92409,116.350252,0,196,39850.4903587963,2009-02-06,11:46:07
39.924102,116.350243,0,194,39850.4904166667,2009-02-06,11:46:12
39.924142,116.350237,0,202,39850.490474537,2009-02-06,11:46:17
39.924195,116.350198,0,186,39850.4904976852,2009-02-06,11:46:19
39.924241,116.350192,0,184,39850.4905324074,2009-02-06,11:46:22
39.924284,116.350192,0,189,39850.4905787037,2009-02-06,11:46:26
39.92433,116.350202,0,189,39850.4906134259,2009-02-06,11:46:29
39.924375,116.350192,0,178,39850.4906481481,2009-02-06,11:46:32
39.924418,116.350195,0,188,39850.4906828704,2009-02-06,11:46:35
39.924459,116.350193,0,193,39850.4907407407,2009-02-06,11:46:40
39.924489,116.350158,0,174,39850.4907638889,2009-02-06,11:46:42
39.924522,116.350129,0,161,39850.490787037,2009-02-06,11:46:44
39.924541,116.350106,0,158,39850.4908449074,2009-02-06,11:46:49
39.924547,116.35007,0,162,39850.4909027778,2009-02-06,11:46:54
39.924553,116.350019,0,164,39850.4909606481,2009-02-06,11:46:59
39.924519,116.350019,0,164,39850.4910185185,2009-02-06,11:47:04
39.924498,116.349999,0,164,39850.4910763889,2009-02-06,11:47:09
39.924229,116.349535,0,297,39850.4930439815,2009-02-06,11:49:59
39.924549,116.349605,0,209,39850.4930555556,2009-02-06,11:50:00
39.924527,116.349497,0,165,39850.4930671296,2009-02-06,11:50:01
39.924537,116.349503,0,148,39850.4930902778,2009-02-06,11:50:03
39.924495,116.349549,0,149,39850.4931134259,2009-02-06,11:50:05
39.924457,116.349585,0,148,39850.4931365741,2009-02-06,11:50:07
39.924338,116.34962,0,145,39850.4931828704,2009-02-06,11:50:11
39.924307,116.349609,0,141,39850.4932407407,2009-02-06,11:50:16
39.92426,116.349604,0,139,39850.4932986111,2009-02-06,11:50:21
39.92422,116.349602,0,147,39850.4933449074,2009-02-06,11:50:25
39.924175,116.349583,0,149,39850.4933912037,2009-02-06,11:50:29
39.924138,116.349547,0,155,39850.4934259259,2009-02-06,11:50:32
39.924107,116.349503,0,156,39850.4934722222,2009-02-06,11:50:36
39.924065,116.349467,0,158,39850.4935300926,2009-02-06,11:50:41
39.924032,116.349439,0,158,39850.493587963,2009-02-06,11:50:46
39.923983,116.349444,0,145,39850.4936226852,2009-02-06,11:50:49
39.923936,116.349415,0,143,39850.4936805556,2009-02-06,11:50:54
39.923897,116.349378,0,142,39850.4937268518,2009-02-06,11:50:58
39.923852,116.34933,0,140,39850.4937731481,2009-02-06,11:51:02
39.923799,116.349311,0,141,39850.4938194444,2009-02-06,11:51:06
39.923765,116.349286,0,142,39850.4938773148,2009-02-06,11:51:11
39.923751,116.349254,0,143,39850.4939351852,2009-02-06,11:51:16
39.923702,116.349235,0,142,39850.4939930556,2009-02-06,11:51:21
39.923646,116.349249,0,142,39850.4940162037,2009-02-06,11:51:23
39.92359,116.349253,0,142,39850.4940393518,2009-02-06,11:51:25
39.923539,116.349248,0,142,39850.4940625,2009-02-06,11:51:27
39.923503,116.349214,0,140,39850.4940972222,2009-02-06,11:51:30
39.923482,116.349158,0,140,39850.4941319444,2009-02-06,11:51:33
39.923443,116.349105,0,141,39850.4941782407,2009-02-06,11:51:37
39.923393,116.34908,0,140,39850.494224537,2009-02-06,11:51:41
39.923341,116.349051,0,140,39850.4942592593,2009-02-06,11:51:44
39.923289,116.349017,0,141,39850.4942939815,2009-02-06,11:51:47
39.923243,116.348993,0,142,39850.4943171296,2009-02-06,11:51:49
39.923193,116.348979,0,143,39850.4943518518,2009-02-06,11:51:52
39.92312,116.348982,0,141,39850.4943865741,2009-02-06,11:51:55
39.923074,116.348965,0,142,39850.4944328704,2009-02-06,11:51:59
39.923025,116.348952,0,141,39850.4944791667,2009-02-06,11:52:03
39.922976,116.348933,0,140,39850.4945138889,2009-02-06,11:52:06
39.922931,116.348926,0,137,39850.4945486111,2009-02-06,11:52:09
39.922879,116.348947,0,133,39850.4945949074,2009-02-06,11:52:13
39.922827,116.348919,0,129,39850.4946412037,2009-02-06,11:52:17
39.922775,116.34892,0,127,39850.4946759259,2009-02-06,11:52:20
39.922736,116.348975,0,125,39850.4947106481,2009-02-06,11:52:23
39.922728,116.348956,0,120,39850.4947685185,2009-02-06,11:52:28
39.922676,116.348933,0,115,39850.4948148148,2009-02-06,11:52:32
39.922648,116.348892,0,112,39850.4948726852,2009-02-06,11:52:37
39.922621,116.348844,0,109,39850.4949189815,2009-02-06,11:52:41
39.922585,116.348784,0,105,39850.4949768518,2009-02-06,11:52:46
39.922601,116.348716,0,102,39850.4950231481,2009-02-06,11:52:50
39.922602,116.348644,0,99,39850.4950810185,2009-02-06,11:52:55
39.92259,116.348588,0,94,39850.4951157407,2009-02-06,11:52:58
39.922596,116.348528,0,90,39850.495162037,2009-02-06,11:53:02
39.922593,116.348457,0,85,39850.4952083333,2009-02-06,11:53:06
39.922581,116.348401,0,83,39850.4952430556,2009-02-06,11:53:09
39.922576,116.348333,0,79,39850.4952893518,2009-02-06,11:53:13
39.922551,116.348253,0,76,39850.4953240741,2009-02-06,11:53:16
39.922538,116.34819,0,74,39850.4953472222,2009-02-06,11:53:18
39.922548,116.348113,0,70,39850.4953819444,2009-02-06,11:53:21
39.9226,116.348062,0,67,39850.4954166667,2009-02-06,11:53:24
39.922626,116.348035,0,70,39850.495474537,2009-02-06,11:53:29
39.92263,116.347974,0,68,39850.4955208333,2009-02-06,11:53:33
39.922638,116.347922,0,69,39850.4955787037,2009-02-06,11:53:38
39.922668,116.347874,0,68,39850.495625,2009-02-06,11:53:42
39.922667,116.347806,0,65,39850.4956828704,2009-02-06,11:53:47
39.922671,116.34774,0,61,39850.4957291667,2009-02-06,11:53:51
39.922662,116.347674,0,59,39850.495787037,2009-02-06,11:53:56
39.922652,116.347612,0,56,39850.4958333333,2009-02-06,11:54:00
39.922663,116.347534,0,54,39850.4958912037,2009-02-06,11:54:05
39.922658,116.347464,0,53,39850.4959490741,2009-02-06,11:54:10
39.922674,116.347404,0,48,39850.4960069444,2009-02-06,11:54:15
39.922713,116.347361,0,47,39850.4960532407,2009-02-06,11:54:19
39.92276,116.347328,0,44,39850.4961111111,2009-02-06,11:54:24
39.92278,116.347275,0,42,39850.4961689815,2009-02-06,11:54:29
39.92283,116.347282,0,37,39850.4962268519,2009-02-06,11:54:34
39.922882,116.347292,0,35,39850.4962615741,2009-02-06,11:54:37
39.922928,116.347292,0,30,39850.4962962963,2009-02-06,11:54:40
39.92297,116.347251,0,25,39850.4963310185,2009-02-06,11:54:43
39.922994,116.347196,0,24,39850.4963657407,2009-02-06,11:54:46
39.923013,116.347153,0,26,39850.4964236111,2009-02-06,11:54:51
39.922995,116.347103,0,33,39850.4964699074,2009-02-06,11:54:55
39.92305,116.347103,0,30,39850.4965277778,2009-02-06,11:55:00
39.92307,116.34715,0,33,39850.4965856481,2009-02-06,11:55:05
39.923143,116.347175,0,35,39850.4966319444,2009-02-06,11:55:09
39.923207,116.347201,0,37,39850.4966550926,2009-02-06,11:55:11
39.923255,116.347205,0,34,39850.4966898148,2009-02-06,11:55:14
39.923302,116.347216,0,31,39850.4967361111,2009-02-06,11:55:18
39.923353,116.347231,0,27,39850.4967939815,2009-02-06,11:55:23
39.923351,116.347317,0,27,39850.4968171296,2009-02-06,11:55:25
39.923395,116.347278,0,25,39850.4968518519,2009-02-06,11:55:28
39.923434,116.347234,0,22,39850.4968865741,2009-02-06,11:55:31
39.923482,116.347212,0,18,39850.4969212963,2009-02-06,11:55:34
39.923522,116.34724,0,18,39850.4969444444,2009-02-06,11:55:36
39.92355,116.34724,0,14,39850.4970023148,2009-02-06,11:55:41
39.923631,116.347225,0,9,39850.4970601852,2009-02-06,11:55:46
39.923678,116.347212,0,6,39850.4970949074,2009-02-06,11:55:49
39.923727,116.347184,0,5,39850.4971412037,2009-02-06,11:55:53
39.923772,116.347207,0,4,39850.4971759259,2009-02-06,11:55:56
39.923791,116.347262,0,3,39850.4972106481,2009-02-06,11:55:59
39.923833,116.347294,0,4,39850.4972569444,2009-02-06,11:56:03
39.923883,116.347308,0,4,39850.4973032407,2009-02-06,11:56:07
39.923934,116.347263,0,3,39850.497337963,2009-02-06,11:56:10
39.92402,116.347226,0,8,39850.4973842593,2009-02-06,11:56:14
39.924021,116.347157,0,12,39850.4974421296,2009-02-06,11:56:19
39.924016,116.34709,0,19,39850.4974768519,2009-02-06,11:56:22
39.92403,116.347028,0,33,39850.4975,2009-02-06,11:56:24
39.924059,116.346987,0,40,39850.4975347222,2009-02-06,11:56:27
39.924064,116.346934,0,47,39850.4975578704,2009-02-06,11:56:29
39.924084,116.346937,0,52,39850.4976157407,2009-02-06,11:56:34
39.924126,116.346921,0,60,39850.4976736111,2009-02-06,11:56:39
39.924153,116.346967,0,68,39850.4977199074,2009-02-06,11:56:43
39.92418,116.347029,0,78,39850.4977662037,2009-02-06,11:56:47
39.924224,116.347055,0,86,39850.4978125,2009-02-06,11:56:51
39.924272,116.347054,0,91,39850.4978472222,2009-02-06,11:56:54
39.924317,116.347068,0,93,39850.4978703704,2009-02-06,11:56:56
39.924373,116.347085,0,90,39850.4979050926,2009-02-06,11:56:59
39.924432,116.347073,0,91,39850.4979513889,2009-02-06,11:57:03
39.924482,116.347078,0,91,39850.4980092593,2009-02-06,11:57:08
39.924535,116.34708,0,91,39850.4980555556,2009-02-06,11:57:12
39.924588,116.347081,0,91,39850.4981018519,2009-02-06,11:57:16
39.924632,116.347069,0,89,39850.498125,2009-02-06,11:57:18
39.924679,116.347061,0,89,39850.4981828704,2009-02-06,11:57:23
39.924732,116.347044,0,88,39850.4982407407,2009-02-06,11:57:28
39.924781,116.347036,0,87,39850.498275463,2009-02-06,11:57:31
39.924822,116.347009,0,88,39850.4983101852,2009-02-06,11:57:34
39.92486,116.346975,0,87,39850.4983449074,2009-02-06,11:57:37
39.924907,116.346828,0,83,39850.4984027778,2009-02-06,11:57:42
39.924961,116.346794,0,84,39850.4984143519,2009-02-06,11:57:43
39.924955,116.346661,0,92,39850.4984259259,2009-02-06,11:57:44
39.924933,116.346602,0,92,39850.4984375,2009-02-06,11:57:45
39.924895,116.346553,0,89,39850.4984722222,2009-02-06,11:57:48
39.924909,116.346631,0,85,39850.4984953704,2009-02-06,11:57:50
39.92495,116.346673,0,84,39850.4985300926,2009-02-06,11:57:53
39.924986,116.346721,0,82,39850.4985532407,2009-02-06,11:57:55
39.925027,116.346763,0,81,39850.4985763889,2009-02-06,11:57:57
39.925073,116.34676,0,81,39850.498599537,2009-02-06,11:57:59
39.925128,116.346765,0,78,39850.4986342593,2009-02-06,11:58:02
39.925181,116.346808,0,75,39850.4986805556,2009-02-06,11:58:06
39.925197,116.346873,0,74,39850.4987037037,2009-02-06,11:58:08
39.925217,116.346948,0,78,39850.4987152778,2009-02-06,11:58:09
39.925252,116.347014,0,84,39850.4987384259,2009-02-06,11:58:11
39.925287,116.347037,0,88,39850.4987962963,2009-02-06,11:58:16
39.925287,116.347037,0,88,39850.4988310185,2009-02-06,11:58:19
39.925289,116.347029,0,102,39850.4988541667,2009-02-06,11:58:21
39.925339,116.347008,0,115,39850.498900463,2009-02-06,11:58:25
39.925358,116.346955,0,115,39850.4989583333,2009-02-06,11:58:30
39.925362,116.346896,0,116,39850.4989930556,2009-02-06,11:58:33
39.925383,116.346836,0,117,39850.4990277778,2009-02-06,11:58:36
39.925387,116.346793,0,117,39850.4990856481,2009-02-06,11:58:41
39.92532,116.346746,0,115,39850.4991087963,2009-02-06,11:58:43
39.92526,116.346702,0,114,39850.4991319444,2009-02-06,11:58:45
39.925234,116.346654,0,108,39850.4991782407,2009-02-06,11:58:49
39.925247,116.346599,0,105,39850.4992361111,2009-02-06,11:58:54
39.925299,116.346589,0,104,39850.4992592593,2009-02-06,11:58:56
39.92537,116.346581,0,99,39850.4992939815,2009-02-06,11:58:59
39.925422,116.346596,0,96,39850.4993171296,2009-02-06,11:59:01
39.925427,116.3465,0,88,39850.4993518519,2009-02-06,11:59:04
39.925506,116.346505,0,92,39850.499375,2009-02-06,11:59:06
39.925508,116.346441,0,98,39850.4993981481,2009-02-06,11:59:08
39.9255,116.346368,0,102,39850.4994212963,2009-02-06,11:59:10
39.925504,116.346295,0,108,39850.4994560185,2009-02-06,11:59:13
39.925518,116.346262,0,112,39850.4995138889,2009-02-06,11:59:18
39.925522,116.346239,0,115,39850.4995717593,2009-02-06,11:59:23
39.925485,116.346181,0,117,39850.4996180556,2009-02-06,11:59:27
39.925445,116.346145,0,117,39850.4996412037,2009-02-06,11:59:29
39.925415,116.346094,0,118,39850.4996643519,2009-02-06,11:59:31
39.92541,116.346035,0,123,39850.4996990741,2009-02-06,11:59:34
39.925381,116.345983,0,125,39850.4997337963,2009-02-06,11:59:37
39.92534,116.345916,0,128,39850.4997685185,2009-02-06,11:59:40
39.925364,116.345853,0,130,39850.4998032407,2009-02-06,11:59:43
39.925389,116.345801,0,130,39850.4998263889,2009-02-06,11:59:45
39.925427,116.345748,0,134,39850.4998611111,2009-02-06,11:59:48
39.92546,116.3457,0,138,39850.4999074074,2009-02-06,11:59:52
39.925442,116.345638,0,139,39850.4999421296,2009-02-06,11:59:55
39.925401,116.345583,0,142,39850.4999884259,2009-02-06,11:59:59
39.925361,116.345511,0,143,39850.5000231481,2009-02-06,12:00:02
39.925319,116.345457,0,145,39850.5000578704,2009-02-06,12:00:05
39.925314,116.345395,0,145,39850.5000925926,2009-02-06,12:00:08
39.925347,116.345353,0,148,39850.5001388889,2009-02-06,12:00:12
39.925359,116.345284,0,148,39850.5001851852,2009-02-06,12:00:16
39.925325,116.345242,0,149,39850.5002083333,2009-02-06,12:00:18
39.925291,116.345186,0,151,39850.5002546296,2009-02-06,12:00:22
39.925268,116.345127,0,155,39850.5003125,2009-02-06,12:00:27
39.925256,116.34507,0,155,39850.5003356481,2009-02-06,12:00:29
39.925224,116.345028,0,157,39850.5003587963,2009-02-06,12:00:31
39.925243,116.344995,0,158,39850.5004166667,2009-02-06,12:00:36
39.925218,116.344954,0,158,39850.500474537,2009-02-06,12:00:41
39.925186,116.344934,0,158,39850.5005324074,2009-02-06,12:00:46
39.925554,116.345261,0,219,39850.5081597222,2009-02-06,12:11:45
39.92556,116.345276,0,200,39850.5081712963,2009-02-06,12:11:46
39.925603,116.345335,0,209,39850.5081828704,2009-02-06,12:11:47
39.925582,116.345325,0,184,39850.5081944444,2009-02-06,12:11:48
39.925543,116.345128,0,83,39850.5082060185,2009-02-06,12:11:49
39.925508,116.345093,0,72,39850.5082407407,2009-02-06,12:11:52
39.92547,116.345016,0,78,39850.5082638889,2009-02-06,12:11:54
39.925486,116.34495,0,73,39850.5083101852,2009-02-06,12:11:58
39.925493,116.344881,0,73,39850.5083564815,2009-02-06,12:12:02
39.925607,116.344886,0,99,39850.5083796296,2009-02-06,12:12:04
39.925704,116.344936,0,96,39850.5083912037,2009-02-06,12:12:05
39.925604,116.344833,0,93,39850.5084027778,2009-02-06,12:12:06
39.925538,116.344808,0,93,39850.5084143518,2009-02-06,12:12:07
39.925515,116.344737,0,99,39850.5084375,2009-02-06,12:12:09
39.925437,116.344643,0,94,39850.5084490741,2009-02-06,12:12:10
39.925411,116.344581,0,94,39850.5084953704,2009-02-06,12:12:14
39.925397,116.344552,0,92,39850.5085532407,2009-02-06,12:12:19
39.925399,116.344496,0,102,39850.5086111111,2009-02-06,12:12:24
39.925393,116.344412,0,108,39850.5086689815,2009-02-06,12:12:29
39.925376,116.344355,0,105,39850.5087037037,2009-02-06,12:12:32
39.925385,116.344293,0,107,39850.5087615741,2009-02-06,12:12:37
39.925384,116.344232,0,107,39850.5088194444,2009-02-06,12:12:42
39.92542,116.344195,0,105,39850.5088773148,2009-02-06,12:12:47
39.925399,116.344137,0,105,39850.508912037,2009-02-06,12:12:50
39.925352,116.344079,0,109,39850.5089583333,2009-02-06,12:12:54
39.92536,116.344021,0,111,39850.5089930556,2009-02-06,12:12:57
39.925334,116.343964,0,113,39850.5090277778,2009-02-06,12:13:00
39.925321,116.343899,0,118,39850.5090856481,2009-02-06,12:13:05
39.92534,116.343839,0,122,39850.5091319444,2009-02-06,12:13:09
39.925332,116.343766,0,122,39850.5091666667,2009-02-06,12:13:12
39.925358,116.343703,0,127,39850.509212963,2009-02-06,12:13:16
39.925365,116.343643,0,125,39850.5092476852,2009-02-06,12:13:19
39.92538,116.343568,0,126,39850.5092939815,2009-02-06,12:13:23
39.925378,116.343505,0,127,39850.5093287037,2009-02-06,12:13:26
39.925416,116.343471,0,130,39850.5093518518,2009-02-06,12:13:28
39.925397,116.343412,0,127,39850.509375,2009-02-06,12:13:30
39.925378,116.343373,0,131,39850.5094328704,2009-02-06,12:13:35
39.92538,116.343285,0,131,39850.5094791667,2009-02-06,12:13:39
39.92536,116.343212,0,133,39850.509525463,2009-02-06,12:13:43
39.925349,116.343155,0,134,39850.5095486111,2009-02-06,12:13:45
39.925349,116.343103,0,137,39850.5096064815,2009-02-06,12:13:50
39.925356,116.343084,0,137,39850.5096643518,2009-02-06,12:13:55
39.925395,116.34308,0,133,39850.5097222222,2009-02-06,12:14:00
39.925426,116.343084,0,131,39850.5097800926,2009-02-06,12:14:05
39.925461,116.343055,0,128,39850.509837963,2009-02-06,12:14:10
39.9255,116.343024,0,126,39850.5098726852,2009-02-06,12:14:13
39.925545,116.343043,0,124,39850.5099074074,2009-02-06,12:14:16
39.925558,116.343107,0,123,39850.5099189815,2009-02-06,12:14:17
39.925603,116.343128,0,121,39850.5099537037,2009-02-06,12:14:20
39.925656,116.343131,0,119,39850.51,2009-02-06,12:14:24
39.925697,116.343131,0,116,39850.5100578704,2009-02-06,12:14:29
39.925741,116.343126,0,114,39850.5100925926,2009-02-06,12:14:32
39.925802,116.343104,0,113,39850.5101273148,2009-02-06,12:14:35
39.925837,116.343065,0,111,39850.5101736111,2009-02-06,12:14:39
39.925883,116.343053,0,109,39850.5102083333,2009-02-06,12:14:42
39.92593,116.343047,0,107,39850.5102546296,2009-02-06,12:14:46
39.925978,116.342984,0,105,39850.5102893518,2009-02-06,12:14:49
39.926033,116.342941,0,103,39850.5103240741,2009-02-06,12:14:52
39.926069,116.342877,0,103,39850.5103356481,2009-02-06,12:14:53
39.926122,116.342855,0,100,39850.5103935185,2009-02-06,12:14:58
39.926169,116.342853,0,98,39850.5104513889,2009-02-06,12:15:03
39.926211,116.342851,0,96,39850.5105092593,2009-02-06,12:15:08
39.926239,116.342908,0,95,39850.5105324074,2009-02-06,12:15:10
39.926268,116.342953,0,94,39850.5105787037,2009-02-06,12:15:14
39.926305,116.343009,0,94,39850.5106134259,2009-02-06,12:15:17
39.926355,116.343032,0,92,39850.5106481481,2009-02-06,12:15:20
39.926408,116.343037,0,90,39850.5106828704,2009-02-06,12:15:23
39.926447,116.343022,0,86,39850.5107407407,2009-02-06,12:15:28
39.926482,116.342993,0,82,39850.5107986111,2009-02-06,12:15:33
39.926525,116.342974,0,79,39850.5108449074,2009-02-06,12:15:37
39.926557,116.343016,0,79,39850.5108796296,2009-02-06,12:15:40
39.926616,116.342998,0,81,39850.5109259259,2009-02-06,12:15:44
39.926664,116.342954,0,80,39850.5109606481,2009-02-06,12:15:47
39.926689,116.342947,0,83,39850.5110185185,2009-02-06,12:15:52
39.926686,116.342886,0,81,39850.5110763889,2009-02-06,12:15:57
39.926694,116.342829,0,78,39850.5111342593,2009-02-06,12:16:02
39.926723,116.342778,0,74,39850.5111921296,2009-02-06,12:16:07
39.926722,116.342716,0,72,39850.5112268519,2009-02-06,12:16:10
39.926713,116.342652,0,70,39850.5112615741,2009-02-06,12:16:13
39.926687,116.342594,0,69,39850.5112962963,2009-02-06,12:16:16
39.926675,116.342536,0,66,39850.5113310185,2009-02-06,12:16:19
39.926646,116.342487,0,65,39850.5113541667,2009-02-06,12:16:21
39.926593,116.342463,0,63,39850.511400463,2009-02-06,12:16:25
39.926558,116.342419,0,62,39850.5114467593,2009-02-06,12:16:29
39.92654,116.342352,0,62,39850.5114930556,2009-02-06,12:16:33
39.926529,116.342293,0,62,39850.5115277778,2009-02-06,12:16:36
39.926537,116.342227,0,61,39850.5115625,2009-02-06,12:16:39
39.926547,116.342169,0,60,39850.5115972222,2009-02-06,12:16:42
39.926573,116.342106,0,58,39850.5116319444,2009-02-06,12:16:45
39.926587,116.342049,0,57,39850.5116550926,2009-02-06,12:16:47
39.926622,116.341999,0,57,39850.5116782407,2009-02-06,12:16:49
39.926664,116.341929,0,56,39850.511712963,2009-02-06,12:16:52
39.926705,116.341887,0,57,39850.5117361111,2009-02-06,12:16:54
39.926722,116.341829,0,55,39850.5117939815,2009-02-06,12:16:59
39.926713,116.341758,0,55,39850.5118518519,2009-02-06,12:17:04
39.926717,116.3417,0,56,39850.5119097222,2009-02-06,12:17:09
39.926714,116.341631,0,54,39850.5119560185,2009-02-06,12:17:13
39.926709,116.34155,0,54,39850.5120023148,2009-02-06,12:17:17
39.926703,116.341477,0,53,39850.5120486111,2009-02-06,12:17:21
39.926707,116.341417,0,50,39850.5120833333,2009-02-06,12:17:24
39.926709,116.341356,0,50,39850.5121296296,2009-02-06,12:17:28
39.926719,116.341297,0,50,39850.5121759259,2009-02-06,12:17:32
39.926756,116.341256,0,51,39850.5122222222,2009-02-06,12:17:36
39.926766,116.341191,0,52,39850.5122800926,2009-02-06,12:17:41
39.926755,116.341127,0,56,39850.5123263889,2009-02-06,12:17:45
39.926721,116.341088,0,57,39850.5123611111,2009-02-06,12:17:48
39.92669,116.341042,0,64,39850.5124189815,2009-02-06,12:17:53
39.926654,116.340989,0,64,39850.5124537037,2009-02-06,12:17:56
39.926614,116.340943,0,66,39850.5125,2009-02-06,12:18:00
39.926622,116.340895,0,65,39850.5125578704,2009-02-06,12:18:05
39.926632,116.340836,0,63,39850.5126041667,2009-02-06,12:18:09
39.926629,116.340795,0,62,39850.512662037,2009-02-06,12:18:14
39.926649,116.340748,0,63,39850.5127199074,2009-02-06,12:18:19
39.926668,116.340692,0,66,39850.5127546296,2009-02-06,12:18:22
39.926699,116.340636,0,69,39850.5128009259,2009-02-06,12:18:26
39.926695,116.34058,0,67,39850.5128587963,2009-02-06,12:18:31
39.926662,116.340536,0,66,39850.5128819444,2009-02-06,12:18:33
39.926624,116.340479,0,64,39850.5129166667,2009-02-06,12:18:36
39.926626,116.340409,0,62,39850.512962963,2009-02-06,12:18:40
39.926674,116.340396,0,59,39850.5129976852,2009-02-06,12:18:43
39.926716,116.340364,0,58,39850.5130208333,2009-02-06,12:18:45
39.926727,116.340286,0,58,39850.5130671296,2009-02-06,12:18:49
39.926719,116.34021,0,57,39850.5131018519,2009-02-06,12:18:52
39.926695,116.340157,0,54,39850.5131481481,2009-02-06,12:18:56
39.926714,116.340101,0,50,39850.5131944444,2009-02-06,12:19:00
39.926682,116.340055,0,52,39850.5132407407,2009-02-06,12:19:04
39.926638,116.340043,0,52,39850.5132986111,2009-02-06,12:19:09
39.926609,116.339988,0,56,39850.5133333333,2009-02-06,12:19:12
39.926626,116.33994,0,58,39850.5133912037,2009-02-06,12:19:17
39.926661,116.339894,0,59,39850.5134259259,2009-02-06,12:19:20
39.92665,116.339831,0,62,39850.5134606481,2009-02-06,12:19:23
39.926673,116.33977,0,60,39850.5135069444,2009-02-06,12:19:27
39.926659,116.339706,0,63,39850.5135648148,2009-02-06,12:19:32
39.926686,116.339698,0,63,39850.5136226852,2009-02-06,12:19:37
39.926706,116.339631,0,62,39850.5136689815,2009-02-06,12:19:41
39.926669,116.339567,0,63,39850.5137037037,2009-02-06,12:19:44
39.926656,116.339501,0,67,39850.51375,2009-02-06,12:19:48
39.926674,116.339464,0,69,39850.5138078704,2009-02-06,12:19:53
39.926692,116.33941,0,77,39850.5138657407,2009-02-06,12:19:58
39.926678,116.339355,0,84,39850.513912037,2009-02-06,12:20:02
39.926717,116.339311,0,88,39850.5139699074,2009-02-06,12:20:07
39.926716,116.339291,0,94,39850.5140277778,2009-02-06,12:20:12
39.926707,116.339231,0,95,39850.5140856481,2009-02-06,12:20:17
39.926682,116.339181,0,96,39850.5141203704,2009-02-06,12:20:20
39.926667,116.339119,0,96,39850.5141550926,2009-02-06,12:20:23
39.926666,116.339052,0,96,39850.5142013889,2009-02-06,12:20:27
39.926662,116.338985,0,97,39850.5142476852,2009-02-06,12:20:31
39.92667,116.338967,0,99,39850.5143055556,2009-02-06,12:20:36
39.926646,116.338918,0,99,39850.5143402778,2009-02-06,12:20:39
39.926635,116.33886,0,97,39850.514375,2009-02-06,12:20:42
39.926628,116.338794,0,99,39850.5144212963,2009-02-06,12:20:46
39.92661,116.33874,0,99,39850.5144560185,2009-02-06,12:20:49
39.926614,116.338678,0,97,39850.5145023148,2009-02-06,12:20:53
39.926654,116.338652,0,97,39850.5145601852,2009-02-06,12:20:58
39.926646,116.338591,0,98,39850.5146180556,2009-02-06,12:21:03
39.926636,116.338533,0,97,39850.5146643519,2009-02-06,12:21:07
39.926623,116.338467,0,98,39850.5147222222,2009-02-06,12:21:12
39.926606,116.338407,0,100,39850.5147685185,2009-02-06,12:21:16
39.926621,116.338371,0,102,39850.5148263889,2009-02-06,12:21:21
39.926627,116.338298,0,105,39850.5148842593,2009-02-06,12:21:26
39.926635,116.338245,0,104,39850.5149421296,2009-02-06,12:21:31
39.926612,116.33819,0,103,39850.515,2009-02-06,12:21:36
39.92662,116.33813,0,103,39850.5150231481,2009-02-06,12:21:38
39.926631,116.338069,0,103,39850.5150810185,2009-02-06,12:21:43
39.926638,116.338039,0,100,39850.5151388889,2009-02-06,12:21:48
39.926627,116.338004,0,100,39850.5151967593,2009-02-06,12:21:53
39.926611,116.337947,0,101,39850.5152430556,2009-02-06,12:21:57
39.926608,116.337875,0,101,39850.5152777778,2009-02-06,12:22:00
39.92662,116.337815,0,101,39850.5153125,2009-02-06,12:22:03
39.92663,116.337746,0,102,39850.5153587963,2009-02-06,12:22:07
39.926631,116.337677,0,104,39850.5154166667,2009-02-06,12:22:12
39.926624,116.337609,0,104,39850.5154513889,2009-02-06,12:22:15
39.926588,116.33754,0,105,39850.5154861111,2009-02-06,12:22:18
39.926559,116.337489,0,104,39850.5155208333,2009-02-06,12:22:21
39.926555,116.337436,0,106,39850.5155787037,2009-02-06,12:22:26
39.92654,116.337378,0,109,39850.515625,2009-02-06,12:22:30
39.926545,116.337328,0,111,39850.5156828704,2009-02-06,12:22:35
39.926576,116.337295,0,113,39850.5157407407,2009-02-06,12:22:40
39.926608,116.337233,0,113,39850.515787037,2009-02-06,12:22:44
39.926614,116.337171,0,113,39850.5158333333,2009-02-06,12:22:48
39.926643,116.337126,0,113,39850.5158912037,2009-02-06,12:22:53
39.926664,116.337069,0,115,39850.5159375,2009-02-06,12:22:57
39.926671,116.337045,0,119,39850.5159953704,2009-02-06,12:23:02
39.926667,116.337029,0,120,39850.5160532407,2009-02-06,12:23:07
39.926626,116.336997,0,120,39850.5161111111,2009-02-06,12:23:12
39.926627,116.336943,0,123,39850.5161689815,2009-02-06,12:23:17
39.926619,116.336881,0,122,39850.5162037037,2009-02-06,12:23:20
39.926584,116.336834,0,123,39850.51625,2009-02-06,12:23:24
39.926604,116.336801,0,122,39850.5163078704,2009-02-06,12:23:29
39.926604,116.336801,0,122,39850.5163425926,2009-02-06,12:23:32
39.926603,116.336793,0,125,39850.5163657407,2009-02-06,12:23:34
39.926628,116.336789,0,126,39850.5164236111,2009-02-06,12:23:39
39.926677,116.336765,0,127,39850.5164583333,2009-02-06,12:23:42
39.92667,116.336697,0,129,39850.5165162037,2009-02-06,12:23:47
39.926681,116.336676,0,130,39850.5165740741,2009-02-06,12:23:52
39.926718,116.336632,0,131,39850.5166319444,2009-02-06,12:23:57
39.926735,116.336584,0,132,39850.5166898148,2009-02-06,12:24:02
39.92672,116.336545,0,133,39850.5167476852,2009-02-06,12:24:07
39.92668,116.336497,0,133,39850.5167939815,2009-02-06,12:24:11
39.926702,116.336473,0,133,39850.5168518518,2009-02-06,12:24:16
39.926646,116.336459,0,133,39850.516875,2009-02-06,12:24:18
39.926592,116.336461,0,133,39850.5169097222,2009-02-06,12:24:21
39.926561,116.336424,0,133,39850.5169675926,2009-02-06,12:24:26
39.926538,116.336445,0,132,39850.517025463,2009-02-06,12:24:31
39.926507,116.336483,0,131,39850.5170833333,2009-02-06,12:24:36
39.926458,116.336472,0,131,39850.5171412037,2009-02-06,12:24:41
39.926416,116.336579,0,129,39850.5171643518,2009-02-06,12:24:43
39.926371,116.336569,0,128,39850.5172106481,2009-02-06,12:24:47
39.926383,116.336552,0,128,39850.5172685185,2009-02-06,12:24:52
39.926429,116.33657,0,128,39850.5173263889,2009-02-06,12:24:57
39.926422,116.336548,0,127,39850.5173842593,2009-02-06,12:25:02
39.926389,116.336502,0,127,39850.5174305556,2009-02-06,12:25:06
39.926353,116.336499,0,127,39850.5174884259,2009-02-06,12:25:11
39.926308,116.336467,0,127,39850.5175231481,2009-02-06,12:25:14
39.926278,116.336497,0,127,39850.5175810185,2009-02-06,12:25:19
39.926271,116.336477,0,126,39850.5176388889,2009-02-06,12:25:24
39.92624,116.336454,0,126,39850.5176967593,2009-02-06,12:25:29
39.926253,116.336494,0,127,39850.5177546296,2009-02-06,12:25:34
39.926268,116.336563,0,126,39850.5178125,2009-02-06,12:25:39
39.926272,116.336631,0,126,39850.5178703704,2009-02-06,12:25:44
39.926258,116.336689,0,126,39850.5179166667,2009-02-06,12:25:48
39.926298,116.336758,0,126,39850.5179513889,2009-02-06,12:25:51
39.926321,116.336807,0,125,39850.5180092593,2009-02-06,12:25:56
39.926316,116.336874,0,125,39850.5180671296,2009-02-06,12:26:01
39.926313,116.336935,0,125,39850.5181134259,2009-02-06,12:26:05
39.926161,116.337161,0,125,39850.5182175926,2009-02-06,12:26:14
39.926121,116.337189,0,126,39850.5182407407,2009-02-06,12:26:16
39.926082,116.337241,0,126,39850.5182986111,2009-02-06,12:26:21
39.926413,116.339036,0,113,39850.5195717593,2009-02-06,12:28:11
39.926375,116.338926,0,114,39850.5195833333,2009-02-06,12:28:12
39.926355,116.338851,0,115,39850.5195949074,2009-02-06,12:28:13
39.926342,116.338754,0,116,39850.5196064815,2009-02-06,12:28:14
39.926328,116.338655,0,117,39850.5196296296,2009-02-06,12:28:16
39.92627,116.338585,0,119,39850.5196643519,2009-02-06,12:28:19
39.926245,116.338524,0,128,39850.5196875,2009-02-06,12:28:21
39.926214,116.338472,0,130,39850.5197106482,2009-02-06,12:28:23
39.926166,116.338451,0,131,39850.5197453704,2009-02-06,12:28:26
39.92612,116.338447,0,131,39850.5197685185,2009-02-06,12:28:28
39.926085,116.338199,0,162,39850.5197800926,2009-02-06,12:28:29
39.926031,116.338214,0,163,39850.5198148148,2009-02-06,12:28:32
39.926004,116.338082,0,186,39850.519837963,2009-02-06,12:28:34
39.925988,116.337989,0,200,39850.519849537,2009-02-06,12:28:35
39.925974,116.337873,0,220,39850.5198611111,2009-02-06,12:28:36
39.925957,116.337822,0,235,39850.5198842593,2009-02-06,12:28:38
39.925936,116.337837,0,248,39850.5199421296,2009-02-06,12:28:43
39.925926,116.337769,0,254,39850.52,2009-02-06,12:28:48
39.925951,116.337745,0,264,39850.5200578704,2009-02-06,12:28:53
39.925968,116.337802,0,277,39850.5200925926,2009-02-06,12:28:56
39.925999,116.337833,0,283,39850.520150463,2009-02-06,12:29:01
39.925996,116.337756,0,279,39850.5202083333,2009-02-06,12:29:06
39.926016,116.337701,0,269,39850.5202662037,2009-02-06,12:29:11
39.926038,116.337635,0,263,39850.5203125,2009-02-06,12:29:15
39.926035,116.337513,0,241,39850.5203240741,2009-02-06,12:29:16
39.926053,116.337432,0,225,39850.5203472222,2009-02-06,12:29:18
39.92609,116.337387,0,216,39850.5203703704,2009-02-06,12:29:20
39.926146,116.33738,0,214,39850.5204166667,2009-02-06,12:29:24
39.926199,116.337367,0,210,39850.520474537,2009-02-06,12:29:29
39.926236,116.337393,0,214,39850.5205324074,2009-02-06,12:29:34
39.926276,116.337444,0,216,39850.5205902778,2009-02-06,12:29:39
39.926285,116.337464,0,219,39850.5206481481,2009-02-06,12:29:44
39.926273,116.337527,0,219,39850.5206944444,2009-02-06,12:29:48
39.92628,116.337553,0,219,39850.5207523148,2009-02-06,12:29:53
39.926289,116.33755,0,219,39850.5208101852,2009-02-06,12:29:58
39.926291,116.337552,0,220,39850.5208680556,2009-02-06,12:30:03
39.926291,116.337552,0,220,39850.5209027778,2009-02-06,12:30:06
39.926283,116.337544,0,220,39850.5209259259,2009-02-06,12:30:08
39.926251,116.337495,0,214,39850.5209606481,2009-02-06,12:30:11
39.92621,116.337434,0,211,39850.5209953704,2009-02-06,12:30:14
39.926192,116.337384,0,207,39850.5210532407,2009-02-06,12:30:19
39.926163,116.33738,0,209,39850.5211111111,2009-02-06,12:30:24
39.926134,116.337368,0,209,39850.5211689815,2009-02-06,12:30:29
39.926156,116.337372,0,208,39850.5212268519,2009-02-06,12:30:34
39.926181,116.337352,0,206,39850.5212847222,2009-02-06,12:30:39
39.92623,116.337343,0,205,39850.5213425926,2009-02-06,12:30:44
39.926255,116.337319,0,205,39850.521400463,2009-02-06,12:30:49
39.926245,116.337343,0,206,39850.5214583333,2009-02-06,12:30:54
39.926265,116.337385,0,210,39850.5215162037,2009-02-06,12:30:59
39.926288,116.337387,0,213,39850.5215740741,2009-02-06,12:31:04
39.926297,116.337343,0,217,39850.5216319444,2009-02-06,12:31:09
39.926313,116.337345,0,218,39850.5216898148,2009-02-06,12:31:14
39.926324,116.337303,0,219,39850.5217476852,2009-02-06,12:31:19
39.926341,116.337243,0,219,39850.5217939815,2009-02-06,12:31:23
39.926348,116.337181,0,220,39850.5218518519,2009-02-06,12:31:28
39.92637,116.337121,0,220,39850.5218981481,2009-02-06,12:31:32
39.926427,116.337141,0,220,39850.5219444444,2009-02-06,12:31:36
39.926471,116.33716,0,219,39850.5219791667,2009-02-06,12:31:39
39.926524,116.337132,0,213,39850.522025463,2009-02-06,12:31:43
39.926537,116.337074,0,207,39850.5220601852,2009-02-06,12:31:46
39.926546,116.337014,0,203,39850.5220949074,2009-02-06,12:31:49
39.926496,116.33704,0,204,39850.5221412037,2009-02-06,12:31:53
39.926415,116.337073,0,209,39850.5221990741,2009-02-06,12:31:58
39.926381,116.337034,0,211,39850.5222453704,2009-02-06,12:32:02
39.926329,116.33701,0,212,39850.5222916667,2009-02-06,12:32:06
39.926288,116.336985,0,212,39850.522349537,2009-02-06,12:32:11
39.926246,116.336941,0,216,39850.5224074074,2009-02-06,12:32:16
39.926204,116.336902,0,216,39850.5224421296,2009-02-06,12:32:19
39.926164,116.336871,0,215,39850.5224768519,2009-02-06,12:32:22
39.926172,116.336805,0,215,39850.5225231481,2009-02-06,12:32:26
39.926217,116.336755,0,218,39850.5225578704,2009-02-06,12:32:29
39.92626,116.33673,0,220,39850.5225810185,2009-02-06,12:32:31
39.926306,116.336726,0,222,39850.5226041667,2009-02-06,12:32:33
39.926348,116.33671,0,225,39850.5226388889,2009-02-06,12:32:36
39.926394,116.336703,0,229,39850.5226736111,2009-02-06,12:32:39
39.926438,116.33672,0,232,39850.5227083333,2009-02-06,12:32:42
39.926467,116.33678,0,234,39850.5227546296,2009-02-06,12:32:46
39.926452,116.336835,0,235,39850.5227893519,2009-02-06,12:32:49
39.926421,116.336908,0,235,39850.5228240741,2009-02-06,12:32:52
39.926391,116.336986,0,236,39850.5228472222,2009-02-06,12:32:54
39.92638,116.337081,0,237,39850.5228703704,2009-02-06,12:32:56
39.926378,116.337169,0,236,39850.5228935185,2009-02-06,12:32:58
39.926378,116.337252,0,237,39850.5229166667,2009-02-06,12:33:00
39.926387,116.337327,0,236,39850.5229398148,2009-02-06,12:33:02
39.926395,116.337419,0,236,39850.522962963,2009-02-06,12:33:04
39.926399,116.337496,0,237,39850.5229861111,2009-02-06,12:33:06
39.926409,116.337559,0,238,39850.5230092593,2009-02-06,12:33:08
39.926423,116.337622,0,238,39850.5230324074,2009-02-06,12:33:10
39.926434,116.337688,0,239,39850.5230555556,2009-02-06,12:33:12
39.926436,116.337775,0,240,39850.5230902778,2009-02-06,12:33:15
39.926427,116.337855,0,239,39850.5231134259,2009-02-06,12:33:17
39.926411,116.337939,0,238,39850.5231365741,2009-02-06,12:33:19
39.926392,116.33802,0,237,39850.5231597222,2009-02-06,12:33:21
39.926355,116.338093,0,236,39850.5231828704,2009-02-06,12:33:23
39.926323,116.338146,0,234,39850.5232060185,2009-02-06,12:33:25
39.926299,116.338198,0,233,39850.5232291667,2009-02-06,12:33:27
39.926271,116.338273,0,232,39850.5232638889,2009-02-06,12:33:30
39.926267,116.338309,0,228,39850.5233217593,2009-02-06,12:33:35
39.9263,116.338364,0,225,39850.5233680556,2009-02-06,12:33:39
39.926304,116.338413,0,225,39850.5234259259,2009-02-06,12:33:44
39.926273,116.338463,0,222,39850.5234722222,2009-02-06,12:33:48
39.926259,116.338541,0,220,39850.5235069444,2009-02-06,12:33:51
39.926272,116.338608,0,218,39850.5235416667,2009-02-06,12:33:54
39.926304,116.338667,0,215,39850.523587963,2009-02-06,12:33:58
39.926337,116.338743,0,213,39850.5236342593,2009-02-06,12:34:02
39.92638,116.338757,0,209,39850.5236921296,2009-02-06,12:34:07
39.926412,116.338736,0,206,39850.52375,2009-02-06,12:34:12
39.926361,116.338727,0,206,39850.5237731481,2009-02-06,12:34:14
39.925907,116.338179,0,129,39850.5238657407,2009-02-06,12:34:22
39.925978,116.337867,0,130,39850.5238773148,2009-02-06,12:34:23
39.925973,116.337772,0,131,39850.5238888889,2009-02-06,12:34:24
39.925978,116.337841,0,133,39850.523912037,2009-02-06,12:34:26
39.925991,116.3379,0,133,39850.5239236111,2009-02-06,12:34:27
39.926005,116.337962,0,134,39850.5239351852,2009-02-06,12:34:28
39.926022,116.338039,0,135,39850.5239467593,2009-02-06,12:34:29
39.926044,116.338141,0,135,39850.5239583333,2009-02-06,12:34:30
39.926059,116.338229,0,136,39850.5239699074,2009-02-06,12:34:31
39.926087,116.338298,0,141,39850.5239930556,2009-02-06,12:34:33
39.926119,116.338401,0,146,39850.5240162037,2009-02-06,12:34:35
39.926148,116.338461,0,150,39850.5240393518,2009-02-06,12:34:37
39.926173,116.338579,0,157,39850.5240625,2009-02-06,12:34:39
39.926126,116.338571,0,172,39850.5241087963,2009-02-06,12:34:43
