# Supplementary material for: A location privacy protection method based on blockchain and threshold cryptography
Source: PLoS One. 2025 Jun 4;20(6):e0324551. doi: 10.1371/journal.pone.0324551 (PMC12136415; doi:10.1371/journal.pone.0324551)
Supplement: S1 File — (ZIP) [file pone.0324551.s001.zip › Data/002/Trajectory/20090207051704.plt]

Geolife trajectory
WGS 84
Altitude is in Feet
Reserved 3
0,2,255,My Track,0,0,2,8421376
0
39.925658,116.336999,0,492,39851.2201851852,2009-02-07,05:17:04
39.926112,116.336847,0,492,39851.2201967593,2009-02-07,05:17:05
39.925887,116.336892,0,492,39851.2202083333,2009-02-07,05:17:06
39.925951,116.336888,0,492,39851.2202430556,2009-02-07,05:17:09
39.925951,116.336888,0,492,39851.2202777778,2009-02-07,05:17:12
39.925947,116.336885,0,492,39851.2203009259,2009-02-07,05:17:14
39.925957,116.336893,0,492,39851.2203587963,2009-02-07,05:17:19
39.925973,116.336907,0,492,39851.2204166667,2009-02-07,05:17:24
39.92594,116.336408,0,231,39851.2207060185,2009-02-07,05:17:49
39.926318,116.33655,0,202,39851.2207175926,2009-02-07,05:17:50
39.926578,116.336562,0,133,39851.2207291667,2009-02-07,05:17:51
39.926689,116.3365,0,73,39851.2207407407,2009-02-07,05:17:52
39.926777,116.336491,0,54,39851.2207523148,2009-02-07,05:17:53
39.926925,116.336429,0,-18,39851.2207638889,2009-02-07,05:17:54
39.92685,116.336464,0,32,39851.220775463,2009-02-07,05:17:55
39.926809,116.33646,0,53,39851.220787037,2009-02-07,05:17:56
39.926767,116.336473,0,85,39851.2207986111,2009-02-07,05:17:57
39.926817,116.336371,0,85,39851.2208564815,2009-02-07,05:18:02
39.926863,116.336298,0,85,39851.2208796296,2009-02-07,05:18:04
39.926931,116.336225,0,79,39851.2208912037,2009-02-07,05:18:05
39.926983,116.336173,0,70,39851.2209027778,2009-02-07,05:18:06
39.927021,116.336132,0,60,39851.2209143518,2009-02-07,05:18:07
39.927072,116.336093,0,34,39851.2209259259,2009-02-07,05:18:08
39.927106,116.336053,0,15,39851.2209375,2009-02-07,05:18:09
39.927158,116.336006,0,-14,39851.2209490741,2009-02-07,05:18:10
39.92721,116.335962,0,-45,39851.2209606481,2009-02-07,05:18:11
39.927253,116.335924,0,-68,39851.2209722222,2009-02-07,05:18:12
39.927292,116.335888,0,-91,39851.2209837963,2009-02-07,05:18:13
39.927322,116.335858,0,-114,39851.2209953704,2009-02-07,05:18:14
39.927374,116.335844,0,-133,39851.2210069444,2009-02-07,05:18:15
39.927431,116.335807,0,-171,39851.2210185185,2009-02-07,05:18:16
39.927506,116.335756,0,-217,39851.2210300926,2009-02-07,05:18:17
39.927524,116.335725,0,-241,39851.2210416667,2009-02-07,05:18:18
39.927541,116.335689,0,-262,39851.2210532407,2009-02-07,05:18:19
39.927585,116.335638,0,-299,39851.2210648148,2009-02-07,05:18:20
39.92762,116.335598,0,-327,39851.2210763889,2009-02-07,05:18:21
39.927649,116.335564,0,-349,39851.221087963,2009-02-07,05:18:22
39.927678,116.33553,0,-371,39851.221099537,2009-02-07,05:18:23
39.927703,116.335496,0,-389,39851.2211111111,2009-02-07,05:18:24
39.927736,116.335471,0,-405,39851.2211226852,2009-02-07,05:18:25
39.927744,116.335404,0,-410,39851.2211805556,2009-02-07,05:18:30
39.927594,116.33545,0,-340,39851.2212037037,2009-02-07,05:18:32
39.927371,116.335567,0,-205,39851.2212152778,2009-02-07,05:18:33
39.927282,116.335606,0,-142,39851.2212268518,2009-02-07,05:18:34
39.927191,116.335651,0,-78,39851.2212384259,2009-02-07,05:18:35
39.927198,116.335611,0,-90,39851.2212615741,2009-02-07,05:18:37
39.92715,116.335611,0,-53,39851.2212962963,2009-02-07,05:18:40
39.927094,116.335611,0,-23,39851.2213194444,2009-02-07,05:18:42
39.927063,116.335611,0,-11,39851.2213310185,2009-02-07,05:18:43
39.927103,116.33556,0,-27,39851.2213541667,2009-02-07,05:18:45
39.92714,116.335521,0,-44,39851.2213773148,2009-02-07,05:18:47
39.927186,116.335482,0,-64,39851.221400463,2009-02-07,05:18:49
39.927248,116.335503,0,-67,39851.221412037,2009-02-07,05:18:50
39.927305,116.335463,0,-94,39851.2214467593,2009-02-07,05:18:53
39.927309,116.335412,0,-110,39851.2214583333,2009-02-07,05:18:54
39.92726,116.335394,0,-92,39851.2214699074,2009-02-07,05:18:55
39.92751,116.335202,0,-266,39851.2214930556,2009-02-07,05:18:57
39.927775,116.335041,0,-427,39851.2215046296,2009-02-07,05:18:58
39.927877,116.334959,0,-500,39851.2215162037,2009-02-07,05:18:59
39.928064,116.334817,0,-634,39851.2215277778,2009-02-07,05:19:00
39.928116,116.334778,0,-666,39851.2215393518,2009-02-07,05:19:01
39.928098,116.334778,0,-648,39851.2215625,2009-02-07,05:19:03
39.928069,116.334774,0,-634,39851.2215856481,2009-02-07,05:19:05
39.92793,116.334844,0,-551,39851.2216087963,2009-02-07,05:19:07
39.927814,116.334903,0,-484,39851.2216203704,2009-02-07,05:19:08
39.927723,116.334944,0,-436,39851.2216319444,2009-02-07,05:19:09
39.9276,116.335005,0,-368,39851.2216435185,2009-02-07,05:19:10
39.92745,116.335078,0,-287,39851.2216550926,2009-02-07,05:19:11
39.927344,116.335138,0,-224,39851.2216666667,2009-02-07,05:19:12
39.92738,116.335118,0,-248,39851.2216782407,2009-02-07,05:19:13
39.92734,116.335125,0,-236,39851.2216898148,2009-02-07,05:19:14
39.926737,116.335442,0,100,39851.2218634259,2009-02-07,05:19:29
39.926778,116.335421,0,90,39851.2219097222,2009-02-07,05:19:33
39.926905,116.33538,0,159,39851.2219328704,2009-02-07,05:19:35
39.926905,116.33538,0,159,39851.2219675926,2009-02-07,05:19:38
39.926907,116.335384,0,158,39851.2219907407,2009-02-07,05:19:40
39.926947,116.335341,0,148,39851.222025463,2009-02-07,05:19:43
39.926967,116.335279,0,143,39851.2220833333,2009-02-07,05:19:48
39.926957,116.335201,0,138,39851.2221412037,2009-02-07,05:19:53
39.926937,116.335125,0,135,39851.2221643519,2009-02-07,05:19:55
39.926943,116.335065,0,132,39851.2221990741,2009-02-07,05:19:58
39.926916,116.335001,0,129,39851.2222453704,2009-02-07,05:20:02
39.926899,116.334942,0,126,39851.2222800926,2009-02-07,05:20:05
39.926893,116.334878,0,120,39851.2223263889,2009-02-07,05:20:09
39.926913,116.334825,0,115,39851.222349537,2009-02-07,05:20:11
39.926923,116.33475,0,117,39851.2223842593,2009-02-07,05:20:14
39.926947,116.334696,0,118,39851.2224074074,2009-02-07,05:20:16
39.926965,116.334641,0,120,39851.2224537037,2009-02-07,05:20:20
39.926958,116.334584,0,125,39851.2225,2009-02-07,05:20:24
39.926956,116.334516,0,127,39851.2225462963,2009-02-07,05:20:28
39.92695,116.334449,0,128,39851.2225810185,2009-02-07,05:20:31
39.926934,116.334371,0,127,39851.2226273148,2009-02-07,05:20:35
39.926914,116.334316,0,131,39851.222662037,2009-02-07,05:20:38
39.926897,116.334258,0,131,39851.2227083333,2009-02-07,05:20:42
39.926875,116.334192,0,137,39851.2227546296,2009-02-07,05:20:46
39.926907,116.334144,0,140,39851.2227893519,2009-02-07,05:20:49
39.926942,116.334077,0,144,39851.2228356482,2009-02-07,05:20:53
39.926942,116.334008,0,144,39851.2228819444,2009-02-07,05:20:57
39.926943,116.333976,0,145,39851.2229398148,2009-02-07,05:21:02
39.926975,116.333935,0,146,39851.2229976852,2009-02-07,05:21:07
39.927004,116.333883,0,148,39851.2230555556,2009-02-07,05:21:12
39.926994,116.333852,0,149,39851.2231134259,2009-02-07,05:21:17
39.92697,116.333791,0,151,39851.2231712963,2009-02-07,05:21:22
39.926976,116.333724,0,155,39851.2231828704,2009-02-07,05:21:23
39.926968,116.333662,0,158,39851.2232060185,2009-02-07,05:21:25
39.926932,116.333593,0,160,39851.2232407407,2009-02-07,05:21:28
39.926951,116.333528,0,160,39851.223287037,2009-02-07,05:21:32
39.926963,116.333456,0,160,39851.2233333333,2009-02-07,05:21:36
39.926968,116.333383,0,161,39851.2233796296,2009-02-07,05:21:40
39.926971,116.333316,0,160,39851.2234143519,2009-02-07,05:21:43
39.926981,116.333259,0,161,39851.2234490741,2009-02-07,05:21:46
39.92699,116.333199,0,161,39851.2234953704,2009-02-07,05:21:50
39.92697,116.333141,0,166,39851.2235416667,2009-02-07,05:21:54
39.926948,116.333085,0,166,39851.223587963,2009-02-07,05:21:58
39.926957,116.333021,0,165,39851.2236458333,2009-02-07,05:22:03
39.926922,116.333004,0,168,39851.2237037037,2009-02-07,05:22:08
39.926866,116.333003,0,169,39851.2237384259,2009-02-07,05:22:11
39.926816,116.332997,0,169,39851.2237615741,2009-02-07,05:22:13
39.926767,116.332984,0,171,39851.2237962963,2009-02-07,05:22:16
39.926722,116.332939,0,170,39851.2238310185,2009-02-07,05:22:19
39.926667,116.332939,0,173,39851.2238657407,2009-02-07,05:22:22
39.926615,116.332944,0,178,39851.223912037,2009-02-07,05:22:26
39.926571,116.332963,0,181,39851.2239467593,2009-02-07,05:22:29
39.926561,116.332973,0,183,39851.2240046296,2009-02-07,05:22:34
39.926561,116.332973,0,183,39851.2240393519,2009-02-07,05:22:37
39.926569,116.332968,0,184,39851.2240625,2009-02-07,05:22:39
39.926561,116.333028,0,184,39851.2241203704,2009-02-07,05:22:44
39.926571,116.333104,0,184,39851.2241550926,2009-02-07,05:22:47
39.926592,116.333185,0,185,39851.2241666667,2009-02-07,05:22:48
39.926586,116.33325,0,186,39851.2242013889,2009-02-07,05:22:51
39.926585,116.333309,0,187,39851.2242361111,2009-02-07,05:22:54
39.926568,116.333307,0,187,39851.2242939815,2009-02-07,05:22:59
39.926546,116.333294,0,187,39851.2243518519,2009-02-07,05:23:04
39.926447,116.333343,0,186,39851.2243865741,2009-02-07,05:23:07
39.926388,116.333315,0,190,39851.2244212963,2009-02-07,05:23:10
39.92634,116.333315,0,192,39851.2244444444,2009-02-07,05:23:12
39.926294,116.333317,0,194,39851.2244791667,2009-02-07,05:23:15
39.926281,116.333247,0,195,39851.224525463,2009-02-07,05:23:19
39.926252,116.333199,0,196,39851.2245486111,2009-02-07,05:23:21
39.926247,116.333121,0,197,39851.2245833333,2009-02-07,05:23:24
39.92623,116.333071,0,196,39851.2246412037,2009-02-07,05:23:29
39.926136,116.333048,0,195,39851.2246759259,2009-02-07,05:23:32
39.926102,116.333066,0,195,39851.2247337963,2009-02-07,05:23:37
39.92607,116.333059,0,195,39851.2247916667,2009-02-07,05:23:42
39.926025,116.333046,0,195,39851.2248263889,2009-02-07,05:23:45
39.925733,116.333058,0,179,39851.2249421296,2009-02-07,05:23:55
39.925692,116.333084,0,186,39851.2249652778,2009-02-07,05:23:57
39.925574,116.333094,0,186,39851.2249884259,2009-02-07,05:23:59
39.925596,116.333038,0,187,39851.2250347222,2009-02-07,05:24:03
39.925547,116.333032,0,185,39851.2250810185,2009-02-07,05:24:07
39.925531,116.332993,0,183,39851.2251388889,2009-02-07,05:24:12
39.9255,116.332968,0,182,39851.2251967593,2009-02-07,05:24:17
39.925471,116.332923,0,183,39851.2252546296,2009-02-07,05:24:22
39.925433,116.332917,0,185,39851.2253125,2009-02-07,05:24:27
39.925402,116.332929,0,188,39851.2253703704,2009-02-07,05:24:32
39.925396,116.33297,0,190,39851.2254282407,2009-02-07,05:24:37
39.925427,116.333009,0,191,39851.2254861111,2009-02-07,05:24:42
39.925419,116.333076,0,189,39851.2255439815,2009-02-07,05:24:47
39.92538,116.333117,0,189,39851.2255787037,2009-02-07,05:24:50
39.925344,116.333163,0,188,39851.2256134259,2009-02-07,05:24:53
39.925324,116.33322,0,187,39851.2256597222,2009-02-07,05:24:57
39.925297,116.333273,0,186,39851.2256944444,2009-02-07,05:25:00
39.925268,116.333331,0,185,39851.2257523148,2009-02-07,05:25:05
39.925273,116.333393,0,184,39851.2258101852,2009-02-07,05:25:10
39.925294,116.333441,0,183,39851.2258680556,2009-02-07,05:25:15
39.925299,116.333492,0,183,39851.2259259259,2009-02-07,05:25:20
39.925276,116.333542,0,183,39851.2259837963,2009-02-07,05:25:25
39.925246,116.33359,0,183,39851.2260416667,2009-02-07,05:25:30
39.925211,116.333637,0,182,39851.226099537,2009-02-07,05:25:35
39.925215,116.333698,0,180,39851.2261574074,2009-02-07,05:25:40
39.925299,116.333809,0,179,39851.2262152778,2009-02-07,05:25:45
39.925247,116.333887,0,178,39851.2262384259,2009-02-07,05:25:47
39.925195,116.333953,0,177,39851.2262615741,2009-02-07,05:25:49
39.925166,116.333999,0,176,39851.2262847222,2009-02-07,05:25:51
39.925109,116.334053,0,175,39851.2263194444,2009-02-07,05:25:54
39.925102,116.334127,0,174,39851.2263657407,2009-02-07,05:25:58
39.925079,116.3342,0,173,39851.226400463,2009-02-07,05:26:01
39.925044,116.334245,0,172,39851.2264351852,2009-02-07,05:26:04
39.925023,116.334307,0,169,39851.2264930556,2009-02-07,05:26:09
39.924985,116.334339,0,168,39851.2265162037,2009-02-07,05:26:11
39.924938,116.334369,0,167,39851.2265509259,2009-02-07,05:26:14
39.924877,116.334404,0,165,39851.2265856481,2009-02-07,05:26:17
39.924816,116.334421,0,164,39851.2266087963,2009-02-07,05:26:19
39.924958,116.334681,0,159,39851.2266203704,2009-02-07,05:26:20
39.925363,116.334788,0,157,39851.2266319444,2009-02-07,05:26:21
39.92543,116.334828,0,155,39851.2266550926,2009-02-07,05:26:23
39.925394,116.334872,0,153,39851.2266782407,2009-02-07,05:26:25
39.92532,116.334912,0,152,39851.2267013889,2009-02-07,05:26:27
39.925244,116.334964,0,151,39851.226724537,2009-02-07,05:26:29
39.925196,116.33504,0,149,39851.2267708333,2009-02-07,05:26:33
39.92517,116.335095,0,147,39851.2268055556,2009-02-07,05:26:36
39.925194,116.335157,0,145,39851.2268518518,2009-02-07,05:26:40
39.924928,116.335196,0,144,39851.2268634259,2009-02-07,05:26:41
39.924843,116.335224,0,144,39851.226875,2009-02-07,05:26:42
39.92493,116.335232,0,143,39851.2268865741,2009-02-07,05:26:43
39.925093,116.335225,0,143,39851.2268981481,2009-02-07,05:26:44
39.925146,116.335238,0,143,39851.2269097222,2009-02-07,05:26:45
39.925192,116.33525,0,144,39851.2269212963,2009-02-07,05:26:46
39.925261,116.335253,0,144,39851.2269328704,2009-02-07,05:26:47
39.925286,116.335299,0,143,39851.2269907407,2009-02-07,05:26:52
39.92534,116.335325,0,143,39851.2270138889,2009-02-07,05:26:54
39.92531,116.335389,0,142,39851.2270717593,2009-02-07,05:26:59
39.925302,116.335452,0,142,39851.2271180556,2009-02-07,05:27:03
39.925273,116.335499,0,141,39851.2271527778,2009-02-07,05:27:06
39.925236,116.335567,0,141,39851.2271875,2009-02-07,05:27:09
39.925196,116.335619,0,141,39851.2272106481,2009-02-07,05:27:11
39.925223,116.335676,0,140,39851.2272453704,2009-02-07,05:27:14
39.925317,116.335691,0,141,39851.2272685185,2009-02-07,05:27:16
39.925372,116.335707,0,140,39851.2272916667,2009-02-07,05:27:18
39.92542,116.335733,0,140,39851.2273148148,2009-02-07,05:27:20
39.925424,116.335793,0,139,39851.227349537,2009-02-07,05:27:23
39.925465,116.335863,0,138,39851.2273842593,2009-02-07,05:27:26
39.9255,116.335902,0,138,39851.2274074074,2009-02-07,05:27:28
39.925561,116.335916,0,137,39851.2274421296,2009-02-07,05:27:31
39.925641,116.335899,0,136,39851.2274652778,2009-02-07,05:27:33
39.925698,116.335882,0,135,39851.2274884259,2009-02-07,05:27:35
39.925755,116.335858,0,132,39851.2275231481,2009-02-07,05:27:38
39.925643,116.335765,0,129,39851.227650463,2009-02-07,05:27:49
39.926192,116.335838,0,125,39851.2278125,2009-02-07,05:28:03
39.926316,116.335857,0,125,39851.2278240741,2009-02-07,05:28:04
39.92635,116.335836,0,135,39851.2278587963,2009-02-07,05:28:07
39.926386,116.33585,0,143,39851.2279166667,2009-02-07,05:28:12
39.926426,116.335878,0,146,39851.2279513889,2009-02-07,05:28:15
39.926482,116.335909,0,146,39851.2279861111,2009-02-07,05:28:18
39.926784,116.335899,0,149,39851.2281597222,2009-02-07,05:28:33
39.926827,116.335879,0,148,39851.2281712963,2009-02-07,05:28:34
39.926912,116.33584,0,145,39851.2281828704,2009-02-07,05:28:35
39.926882,116.335915,0,143,39851.2282291667,2009-02-07,05:28:39
39.926807,116.336,0,137,39851.2282523148,2009-02-07,05:28:41
39.926774,116.336054,0,133,39851.228275463,2009-02-07,05:28:43
39.926791,116.336122,0,133,39851.2283217593,2009-02-07,05:28:47
39.926777,116.336188,0,130,39851.2283564815,2009-02-07,05:28:50
39.926791,116.33626,0,131,39851.2284027778,2009-02-07,05:28:54
39.926782,116.33633,0,130,39851.2284490741,2009-02-07,05:28:58
39.926783,116.33639,0,126,39851.2284953704,2009-02-07,05:29:02
39.926792,116.336455,0,125,39851.2285416667,2009-02-07,05:29:06
39.926795,116.33648,0,122,39851.228599537,2009-02-07,05:29:11
39.926769,116.336491,0,118,39851.2286574074,2009-02-07,05:29:16
39.926716,116.3365,0,117,39851.2287037037,2009-02-07,05:29:20
39.926656,116.336496,0,116,39851.2287384259,2009-02-07,05:29:23
39.926605,116.336476,0,114,39851.2287615741,2009-02-07,05:29:25
39.92656,116.336516,0,110,39851.2288657407,2009-02-07,05:29:34
39.926657,116.336591,0,109,39851.2290393518,2009-02-07,05:29:49
39.926707,116.336603,0,107,39851.2290625,2009-02-07,05:29:51
39.926768,116.336643,0,104,39851.2290856481,2009-02-07,05:29:53
39.926792,116.336705,0,101,39851.2291087963,2009-02-07,05:29:55
39.926747,116.336742,0,99,39851.2291203704,2009-02-07,05:29:56
39.926663,116.336761,0,97,39851.2291319444,2009-02-07,05:29:57
39.926603,116.336829,0,94,39851.2291666667,2009-02-07,05:30:00
39.92664,116.336863,0,93,39851.2291782407,2009-02-07,05:30:01
39.926611,116.336925,0,91,39851.229212963,2009-02-07,05:30:04
39.926584,116.336977,0,91,39851.2292361111,2009-02-07,05:30:06
39.926518,116.337018,0,90,39851.2292592593,2009-02-07,05:30:08
39.926494,116.33708,0,91,39851.2293055556,2009-02-07,05:30:12
39.92645,116.337087,0,89,39851.2293287037,2009-02-07,05:30:14
39.92646,116.337122,0,89,39851.2293865741,2009-02-07,05:30:19
39.9265,116.337154,0,88,39851.2294097222,2009-02-07,05:30:21
39.926529,116.337204,0,89,39851.2294328704,2009-02-07,05:30:23
39.926176,116.335551,0,492,39851.2780671296,2009-02-07,06:40:25
39.926218,116.335442,0,492,39851.2780787037,2009-02-07,06:40:26
39.926187,116.335556,0,488,39851.2780902778,2009-02-07,06:40:27
39.926177,116.335482,0,487,39851.2781018519,2009-02-07,06:40:28
39.926199,116.3355,0,487,39851.2781597222,2009-02-07,06:40:33
39.926226,116.335576,0,487,39851.2782175926,2009-02-07,06:40:38
39.926258,116.335624,0,487,39851.2782407407,2009-02-07,06:40:40
39.926282,116.335679,0,486,39851.278275463,2009-02-07,06:40:43
39.926233,116.335728,0,484,39851.2782986111,2009-02-07,06:40:45
39.926263,116.335799,0,486,39851.2783101852,2009-02-07,06:40:46
39.926313,116.335882,0,486,39851.2783333333,2009-02-07,06:40:48
39.926352,116.33591,0,482,39851.2783564815,2009-02-07,06:40:50
39.926397,116.335949,0,479,39851.2784027778,2009-02-07,06:40:54
39.926432,116.335974,0,473,39851.2784606481,2009-02-07,06:40:59
39.926473,116.335965,0,465,39851.2785185185,2009-02-07,06:41:04
39.926518,116.335816,0,453,39851.2786458333,2009-02-07,06:41:15
39.926477,116.335737,0,450,39851.27875,2009-02-07,06:41:24
39.92655,116.335776,0,450,39851.2787731481,2009-02-07,06:41:26
39.926334,116.336464,0,478,39851.2788078704,2009-02-07,06:41:29
39.926365,116.336448,0,463,39851.2788541667,2009-02-07,06:41:33
39.926378,116.336405,0,453,39851.2788888889,2009-02-07,06:41:36
39.926393,116.336366,0,440,39851.2789351852,2009-02-07,06:41:40
39.926385,116.336352,0,424,39851.2789930556,2009-02-07,06:41:45
39.926351,116.336396,0,417,39851.2790277778,2009-02-07,06:41:48
39.928661,116.344194,0,189,39851.2809143519,2009-02-07,06:44:31
39.928613,116.344038,0,209,39851.2809259259,2009-02-07,06:44:32
39.928638,116.34398,0,211,39851.2809490741,2009-02-07,06:44:34
39.926978,116.33626,0,199,39851.2809837963,2009-02-07,06:44:37
39.92699,116.336217,0,181,39851.2809953704,2009-02-07,06:44:38
39.926995,116.336182,0,164,39851.2810185185,2009-02-07,06:44:40
39.926983,116.336231,0,155,39851.2810648148,2009-02-07,06:44:44
39.926959,116.33631,0,156,39851.281099537,2009-02-07,06:44:47
39.926949,116.336368,0,156,39851.2811226852,2009-02-07,06:44:49
39.926954,116.336448,0,156,39851.2811574074,2009-02-07,06:44:52
39.926974,116.336509,0,157,39851.2811921296,2009-02-07,06:44:55
39.927003,116.33658,0,158,39851.2812268519,2009-02-07,06:44:58
39.92702,116.336638,0,160,39851.2812615741,2009-02-07,06:45:01
39.927005,116.336696,0,160,39851.2813078704,2009-02-07,06:45:05
39.926994,116.336748,0,157,39851.2813657407,2009-02-07,06:45:10
39.926951,116.336775,0,154,39851.281412037,2009-02-07,06:45:14
39.926834,116.336735,0,151,39851.2814467593,2009-02-07,06:45:17
39.926775,116.336689,0,152,39851.2814699074,2009-02-07,06:45:19
39.926787,116.336767,0,161,39851.2815277778,2009-02-07,06:45:24
39.926814,116.33683,0,158,39851.2815740741,2009-02-07,06:45:28
39.926857,116.336875,0,151,39851.2815972222,2009-02-07,06:45:30
39.926835,116.336916,0,138,39851.2816550926,2009-02-07,06:45:35
39.926865,116.337003,0,125,39851.2817013889,2009-02-07,06:45:39
39.92687,116.337063,0,115,39851.2817476852,2009-02-07,06:45:43
39.926902,116.337112,0,110,39851.2817824074,2009-02-07,06:45:46
39.926938,116.337141,0,98,39851.2818402778,2009-02-07,06:45:51
39.926986,116.337175,0,91,39851.281875,2009-02-07,06:45:54
39.927011,116.337235,0,85,39851.2819212963,2009-02-07,06:45:58
39.927056,116.337256,0,75,39851.2819560185,2009-02-07,06:46:01
39.927154,116.337312,0,68,39851.2819791667,2009-02-07,06:46:03
39.927192,116.33731,0,59,39851.2820138889,2009-02-07,06:46:06
39.927122,116.337347,0,60,39851.282025463,2009-02-07,06:46:07
39.927168,116.337349,0,51,39851.2820833333,2009-02-07,06:46:12
39.927227,116.337351,0,44,39851.2821180556,2009-02-07,06:46:15
39.927272,116.337367,0,37,39851.2821643518,2009-02-07,06:46:19
39.927318,116.337354,0,31,39851.2821990741,2009-02-07,06:46:22
39.927359,116.337326,0,25,39851.2822337963,2009-02-07,06:46:25
39.927409,116.337303,0,17,39851.2822685185,2009-02-07,06:46:28
39.92746,116.337265,0,11,39851.2823148148,2009-02-07,06:46:32
39.927503,116.337248,0,3,39851.282349537,2009-02-07,06:46:35
39.927543,116.337263,0,-6,39851.2823842593,2009-02-07,06:46:38
39.927578,116.337315,0,-14,39851.2824189815,2009-02-07,06:46:41
39.927639,116.337324,0,-19,39851.2824421296,2009-02-07,06:46:43
39.92769,116.337352,0,-19,39851.2824652778,2009-02-07,06:46:45
39.927738,116.337351,0,-25,39851.2824884259,2009-02-07,06:46:47
39.927791,116.337339,0,-35,39851.2825347222,2009-02-07,06:46:51
39.927839,116.337342,0,-44,39851.2825694444,2009-02-07,06:46:54
39.927881,116.337328,0,-49,39851.2825925926,2009-02-07,06:46:56
39.927919,116.337298,0,-57,39851.2826273148,2009-02-07,06:46:59
39.927966,116.337265,0,-66,39851.282662037,2009-02-07,06:47:02
39.927954,116.337271,0,-64,39851.2827199074,2009-02-07,06:47:07
39.927996,116.337227,0,-69,39851.2827662037,2009-02-07,06:47:11
39.928065,116.337267,0,-71,39851.2828009259,2009-02-07,06:47:14
39.928108,116.337308,0,-71,39851.2828125,2009-02-07,06:47:15
39.928174,116.337354,0,-75,39851.2828356481,2009-02-07,06:47:17
39.928223,116.33738,0,-83,39851.2828587963,2009-02-07,06:47:19
39.928262,116.337418,0,-90,39851.2828819444,2009-02-07,06:47:21
39.928296,116.337437,0,-100,39851.2829050926,2009-02-07,06:47:23
39.928332,116.337441,0,-117,39851.2829398148,2009-02-07,06:47:26
39.928364,116.337444,0,-134,39851.282974537,2009-02-07,06:47:29
39.928409,116.337435,0,-152,39851.2830092593,2009-02-07,06:47:32
39.928433,116.337389,0,-161,39851.2830208333,2009-02-07,06:47:33
39.928477,116.337399,0,-177,39851.2830555556,2009-02-07,06:47:36
39.928513,116.337422,0,-185,39851.2830787037,2009-02-07,06:47:38
39.928571,116.337422,0,-195,39851.2831134259,2009-02-07,06:47:41
39.928621,116.337402,0,-194,39851.2831481481,2009-02-07,06:47:44
39.928664,116.337368,0,-196,39851.2831712963,2009-02-07,06:47:46
39.92871,116.33735,0,-198,39851.2832175926,2009-02-07,06:47:50
39.928759,116.337322,0,-202,39851.2832523148,2009-02-07,06:47:53
39.928806,116.337317,0,-206,39851.283287037,2009-02-07,06:47:56
39.928798,116.337414,0,-208,39851.2832986111,2009-02-07,06:47:57
39.928805,116.337442,0,-182,39851.2833333333,2009-02-07,06:48:00
39.928854,116.337448,0,-180,39851.2833680556,2009-02-07,06:48:03
39.928897,116.337477,0,-190,39851.2834259259,2009-02-07,06:48:08
39.928937,116.337449,0,-198,39851.2834722222,2009-02-07,06:48:12
39.928989,116.337457,0,-196,39851.2835185185,2009-02-07,06:48:16
39.929024,116.337445,0,-207,39851.2835532407,2009-02-07,06:48:19
39.929068,116.33743,0,-214,39851.2835763889,2009-02-07,06:48:21
39.929121,116.337407,0,-223,39851.2836111111,2009-02-07,06:48:24
39.929176,116.337379,0,-225,39851.2836689815,2009-02-07,06:48:29
39.929227,116.337356,0,-235,39851.2837152778,2009-02-07,06:48:33
39.92929,116.337345,0,-243,39851.2837615741,2009-02-07,06:48:37
39.929335,116.337335,0,-249,39851.2837962963,2009-02-07,06:48:40
39.929369,116.337378,0,-256,39851.2838310185,2009-02-07,06:48:43
39.92942,116.337398,0,-264,39851.2838773148,2009-02-07,06:48:47
39.929465,116.337407,0,-264,39851.283912037,2009-02-07,06:48:50
39.92952,116.337415,0,-267,39851.2839467593,2009-02-07,06:48:53
39.929586,116.337407,0,-270,39851.2839814815,2009-02-07,06:48:56
39.929637,116.337396,0,-275,39851.2840162037,2009-02-07,06:48:59
39.929681,116.337406,0,-281,39851.2840509259,2009-02-07,06:49:02
39.92973,116.337415,0,-289,39851.2840856481,2009-02-07,06:49:05
39.929784,116.337397,0,-295,39851.2841203704,2009-02-07,06:49:08
39.929823,116.337381,0,-303,39851.2841550926,2009-02-07,06:49:11
39.929872,116.337381,0,-314,39851.2842013889,2009-02-07,06:49:15
39.929922,116.337358,0,-316,39851.2842361111,2009-02-07,06:49:18
39.929978,116.337342,0,-320,39851.2842824074,2009-02-07,06:49:22
39.930027,116.337328,0,-326,39851.2843171296,2009-02-07,06:49:25
39.930066,116.33732,0,-334,39851.2843518518,2009-02-07,06:49:28
39.930101,116.337318,0,-349,39851.2844097222,2009-02-07,06:49:33
39.930153,116.33732,0,-356,39851.2844560185,2009-02-07,06:49:37
39.930195,116.337302,0,-363,39851.2845023148,2009-02-07,06:49:41
39.93024,116.337291,0,-366,39851.284525463,2009-02-07,06:49:43
39.930285,116.33733,0,-370,39851.2845601852,2009-02-07,06:49:46
39.930315,116.337374,0,-373,39851.2845833333,2009-02-07,06:49:48
39.930364,116.337402,0,-375,39851.2846064815,2009-02-07,06:49:50
39.930411,116.337408,0,-378,39851.2846296296,2009-02-07,06:49:52
39.930461,116.337429,0,-384,39851.2846643519,2009-02-07,06:49:55
39.930502,116.337444,0,-390,39851.2846875,2009-02-07,06:49:57
39.930564,116.337454,0,-395,39851.2847222222,2009-02-07,06:50:00
39.930621,116.337447,0,-400,39851.2847569444,2009-02-07,06:50:03
39.930673,116.337435,0,-408,39851.2847916667,2009-02-07,06:50:06
39.930724,116.337436,0,-408,39851.284849537,2009-02-07,06:50:11
39.930761,116.337438,0,-397,39851.2848842593,2009-02-07,06:50:14
39.930805,116.337427,0,-403,39851.2849189815,2009-02-07,06:50:17
39.930859,116.337417,0,-407,39851.2849537037,2009-02-07,06:50:20
39.930903,116.337406,0,-410,39851.2849884259,2009-02-07,06:50:23
39.930925,116.337389,0,-416,39851.2850462963,2009-02-07,06:50:28
39.930967,116.337398,0,-425,39851.2851041667,2009-02-07,06:50:33
39.931013,116.337408,0,-426,39851.2851388889,2009-02-07,06:50:36
39.931058,116.337404,0,-429,39851.285162037,2009-02-07,06:50:38
39.931106,116.337378,0,-427,39851.2851967593,2009-02-07,06:50:41
39.93113,116.337326,0,-421,39851.2852430556,2009-02-07,06:50:45
39.931127,116.337257,0,-415,39851.2853009259,2009-02-07,06:50:50
39.931134,116.337183,0,-411,39851.2853472222,2009-02-07,06:50:54
39.931136,116.337116,0,-408,39851.2853819444,2009-02-07,06:50:57
39.931086,116.337031,0,-404,39851.2854166667,2009-02-07,06:51:00
39.931077,116.336973,0,-408,39851.2854513889,2009-02-07,06:51:03
39.931063,116.336918,0,-415,39851.2854861111,2009-02-07,06:51:06
39.931054,116.336853,0,-423,39851.2855324074,2009-02-07,06:51:10
39.931068,116.336789,0,-427,39851.2855671296,2009-02-07,06:51:13
39.931154,116.336788,0,-423,39851.2856018519,2009-02-07,06:51:16
39.931186,116.336761,0,-413,39851.2856481481,2009-02-07,06:51:20
39.931186,116.336761,0,-413,39851.2856828704,2009-02-07,06:51:23
39.931189,116.336756,0,-409,39851.2857060185,2009-02-07,06:51:25
39.931174,116.336702,0,-403,39851.2857407407,2009-02-07,06:51:28
39.931149,116.336641,0,-399,39851.285775463,2009-02-07,06:51:31
39.931159,116.336584,0,-399,39851.2858101852,2009-02-07,06:51:34
39.931187,116.336543,0,-401,39851.2858680556,2009-02-07,06:51:39
39.931206,116.336537,0,-390,39851.2859259259,2009-02-07,06:51:44
39.930869,116.337233,0,246,39851.2863773148,2009-02-07,06:52:23
39.930888,116.337212,0,158,39851.286400463,2009-02-07,06:52:25
39.930969,116.336737,0,113,39851.286412037,2009-02-07,06:52:26
39.931057,116.336863,0,77,39851.2864236111,2009-02-07,06:52:27
39.931062,116.336869,0,52,39851.2864467593,2009-02-07,06:52:29
39.931038,116.336892,0,36,39851.2864583333,2009-02-07,06:52:30
39.931013,116.336723,0,38,39851.2864814815,2009-02-07,06:52:32
39.931019,116.336664,0,41,39851.2864930556,2009-02-07,06:52:33
39.931012,116.336601,0,51,39851.2865162037,2009-02-07,06:52:35
39.931021,116.336583,0,34,39851.2865393519,2009-02-07,06:52:37
39.931038,116.3365,0,13,39851.2865740741,2009-02-07,06:52:40
39.931042,116.336443,0,7,39851.2865856481,2009-02-07,06:52:41
39.931045,116.336401,0,-6,39851.2866435185,2009-02-07,06:52:46
39.931045,116.336401,0,-6,39851.2866782407,2009-02-07,06:52:49
39.931045,116.336406,0,-7,39851.2867013889,2009-02-07,06:52:51
39.931052,116.33642,0,-18,39851.2867592593,2009-02-07,06:52:56
39.931033,116.336418,0,-25,39851.2868171296,2009-02-07,06:53:01
39.930993,116.336427,0,-31,39851.286875,2009-02-07,06:53:06
39.931005,116.336414,0,-34,39851.2869328704,2009-02-07,06:53:11
39.931028,116.336401,0,-35,39851.2869907407,2009-02-07,06:53:16
39.931058,116.336408,0,-36,39851.2870486111,2009-02-07,06:53:21
39.931077,116.336401,0,-39,39851.2871064815,2009-02-07,06:53:26
39.931058,116.336387,0,-39,39851.2871643519,2009-02-07,06:53:31
39.931058,116.336382,0,-39,39851.2872222222,2009-02-07,06:53:36
39.931057,116.336385,0,-39,39851.2872800926,2009-02-07,06:53:41
39.931057,116.336385,0,-39,39851.2873148148,2009-02-07,06:53:44
39.931062,116.336392,0,-39,39851.287337963,2009-02-07,06:53:46
39.931072,116.336398,0,-39,39851.2875115741,2009-02-07,06:54:01
39.931055,116.336449,0,-39,39851.2875694444,2009-02-07,06:54:06
39.931058,116.336469,0,-40,39851.2876273148,2009-02-07,06:54:11
39.931074,116.336485,0,-40,39851.2876851852,2009-02-07,06:54:16
39.931085,116.336515,0,-41,39851.2877430556,2009-02-07,06:54:21
39.927261,116.339006,0,-62,39851.2880787037,2009-02-07,06:54:50
39.929857,116.341314,0,-60,39851.2881481481,2009-02-07,06:54:56
39.93005,116.340964,0,-61,39851.2881597222,2009-02-07,06:54:57
39.930181,116.340718,0,-61,39851.2881712963,2009-02-07,06:54:58
39.930304,116.340454,0,-61,39851.2881828704,2009-02-07,06:54:59
39.930398,116.340265,0,-61,39851.2881944444,2009-02-07,06:55:00
39.930454,116.340159,0,-61,39851.2882060185,2009-02-07,06:55:01
39.930499,116.340105,0,-61,39851.2882175926,2009-02-07,06:55:02
39.930558,116.340078,0,-61,39851.2882407407,2009-02-07,06:55:04
39.930594,116.340133,0,-60,39851.2882638889,2009-02-07,06:55:06
39.930613,116.340226,0,-60,39851.288287037,2009-02-07,06:55:08
39.93063,116.340323,0,-60,39851.2883101852,2009-02-07,06:55:10
39.930638,116.340385,0,-59,39851.2883217593,2009-02-07,06:55:11
39.930646,116.340456,0,-59,39851.2883333333,2009-02-07,06:55:12
39.930654,116.340532,0,-59,39851.2883449074,2009-02-07,06:55:13
39.930662,116.340625,0,-59,39851.2883564815,2009-02-07,06:55:14
39.930667,116.340721,0,-59,39851.2883680556,2009-02-07,06:55:15
39.930669,116.340835,0,-59,39851.2883796296,2009-02-07,06:55:16
39.930673,116.340939,0,-58,39851.2883912037,2009-02-07,06:55:17
39.930678,116.341031,0,-58,39851.2884027778,2009-02-07,06:55:18
39.93068,116.341125,0,-58,39851.2884143519,2009-02-07,06:55:19
39.930685,116.341219,0,-58,39851.2884259259,2009-02-07,06:55:20
39.930697,116.341305,0,-58,39851.2884375,2009-02-07,06:55:21
39.930707,116.341397,0,-57,39851.2884490741,2009-02-07,06:55:22
39.930718,116.341491,0,-57,39851.2884606481,2009-02-07,06:55:23
39.930725,116.341604,0,-57,39851.2884722222,2009-02-07,06:55:24
39.930733,116.341699,0,-56,39851.2884837963,2009-02-07,06:55:25
39.930747,116.341798,0,-56,39851.2884953704,2009-02-07,06:55:26
39.930755,116.341875,0,-55,39851.2885069444,2009-02-07,06:55:27
39.930784,116.341996,0,-54,39851.2885300926,2009-02-07,06:55:29
39.930793,116.342068,0,-53,39851.2885416667,2009-02-07,06:55:30
39.930813,116.342209,0,-52,39851.2885648148,2009-02-07,06:55:32
39.930817,116.342311,0,-51,39851.2885763889,2009-02-07,06:55:33
39.93083,116.342375,0,-50,39851.288587963,2009-02-07,06:55:34
39.930836,116.342468,0,-49,39851.288599537,2009-02-07,06:55:35
39.930842,116.342563,0,-48,39851.2886111111,2009-02-07,06:55:36
39.930857,116.342629,0,-47,39851.2886226852,2009-02-07,06:55:37
39.930857,116.342726,0,-47,39851.2886342593,2009-02-07,06:55:38
39.930856,116.342809,0,-46,39851.2886458333,2009-02-07,06:55:39
39.930866,116.342909,0,-44,39851.2886689815,2009-02-07,06:55:41
39.930886,116.34298,0,-43,39851.2886921296,2009-02-07,06:55:43
39.930906,116.343034,0,-42,39851.2887152778,2009-02-07,06:55:45
39.930944,116.342943,0,-40,39851.2887268519,2009-02-07,06:55:46
39.930995,116.342855,0,-37,39851.28875,2009-02-07,06:55:48
39.931023,116.342864,0,-30,39851.2888078704,2009-02-07,06:55:53
39.931023,116.342864,0,-30,39851.2888425926,2009-02-07,06:55:56
39.931022,116.342862,0,-25,39851.2888657407,2009-02-07,06:55:58
39.931016,116.342874,0,-22,39851.2889236111,2009-02-07,06:56:03
39.931016,116.342874,0,-22,39851.2889583333,2009-02-07,06:56:06
39.931019,116.342877,0,-20,39851.2889814815,2009-02-07,06:56:08
39.931006,116.342891,0,-18,39851.2890393519,2009-02-07,06:56:13
39.931006,116.342891,0,-18,39851.2890740741,2009-02-07,06:56:16
39.930998,116.34289,0,-15,39851.2890972222,2009-02-07,06:56:18
39.930984,116.342882,0,-14,39851.2891550926,2009-02-07,06:56:23
39.930984,116.342882,0,-14,39851.2891898148,2009-02-07,06:56:26
39.930986,116.342886,0,-13,39851.289212963,2009-02-07,06:56:28
39.931009,116.342912,0,-13,39851.2892708333,2009-02-07,06:56:33
39.931048,116.342807,0,-13,39851.2893287037,2009-02-07,06:56:38
39.931056,116.342788,0,-13,39851.2893865741,2009-02-07,06:56:43
39.931027,116.342844,0,-13,39851.2894444444,2009-02-07,06:56:48
39.931017,116.342904,0,-12,39851.2894675926,2009-02-07,06:56:50
39.931021,116.342975,0,-11,39851.2894907407,2009-02-07,06:56:52
39.931015,116.343104,0,-9,39851.2895138889,2009-02-07,06:56:54
39.93102,116.34317,0,-7,39851.289525463,2009-02-07,06:56:55
39.931025,116.343256,0,-6,39851.289537037,2009-02-07,06:56:56
39.931032,116.343349,0,-5,39851.2895486111,2009-02-07,06:56:57
39.931033,116.343434,0,-3,39851.2895601852,2009-02-07,06:56:58
39.931035,116.34352,0,-1,39851.2895717593,2009-02-07,06:56:59
39.931036,116.343604,0,0,39851.2895833333,2009-02-07,06:57:00
39.931033,116.343693,0,0,39851.2895949074,2009-02-07,06:57:01
39.931038,116.343782,0,1,39851.2896064815,2009-02-07,06:57:02
39.931039,116.343881,0,1,39851.2896180556,2009-02-07,06:57:03
39.931034,116.343985,0,1,39851.2896296296,2009-02-07,06:57:04
39.931033,116.344082,0,1,39851.2896412037,2009-02-07,06:57:05
39.931035,116.344174,0,1,39851.2896527778,2009-02-07,06:57:06
39.931041,116.344264,0,2,39851.2896643518,2009-02-07,06:57:07
39.931049,116.344354,0,2,39851.2896759259,2009-02-07,06:57:08
39.931054,116.344443,0,3,39851.2896875,2009-02-07,06:57:09
39.931058,116.344539,0,3,39851.2896990741,2009-02-07,06:57:10
39.931061,116.344644,0,4,39851.2897106481,2009-02-07,06:57:11
39.931069,116.344758,0,5,39851.2897222222,2009-02-07,06:57:12
39.931068,116.344871,0,5,39851.2897337963,2009-02-07,06:57:13
39.93107,116.344982,0,5,39851.2897453704,2009-02-07,06:57:14
39.931069,116.345102,0,5,39851.2897569444,2009-02-07,06:57:15
39.931069,116.345222,0,6,39851.2897685185,2009-02-07,06:57:16
39.931069,116.345341,0,6,39851.2897800926,2009-02-07,06:57:17
39.931064,116.345456,0,6,39851.2897916667,2009-02-07,06:57:18
39.931055,116.345573,0,7,39851.2898032407,2009-02-07,06:57:19
39.931051,116.345687,0,8,39851.2898148148,2009-02-07,06:57:20
39.931046,116.345795,0,8,39851.2898263889,2009-02-07,06:57:21
39.931042,116.3459,0,9,39851.289837963,2009-02-07,06:57:22
39.931039,116.34599,0,10,39851.289849537,2009-02-07,06:57:23
39.931032,116.346076,0,11,39851.2898611111,2009-02-07,06:57:24
39.931034,116.346142,0,12,39851.2898726852,2009-02-07,06:57:25
39.931045,116.346226,0,15,39851.2898958333,2009-02-07,06:57:27
39.931064,116.346283,0,19,39851.2899305556,2009-02-07,06:57:30
39.931064,116.346283,0,19,39851.2899652778,2009-02-07,06:57:33
39.931063,116.346288,0,24,39851.2899884259,2009-02-07,06:57:35
39.931046,116.346304,0,34,39851.2900462963,2009-02-07,06:57:40
39.931047,116.346354,0,43,39851.2901041667,2009-02-07,06:57:45
39.931047,116.346354,0,43,39851.2901388889,2009-02-07,06:57:48
39.93105,116.346362,0,53,39851.290162037,2009-02-07,06:57:50
39.931035,116.346351,0,57,39851.2902199074,2009-02-07,06:57:55
39.931022,116.346411,0,60,39851.2902662037,2009-02-07,06:57:59
39.931015,116.346499,0,62,39851.2902893518,2009-02-07,06:58:01
39.931011,116.346613,0,64,39851.2903125,2009-02-07,06:58:03
39.931017,116.34668,0,65,39851.2903240741,2009-02-07,06:58:04
39.93102,116.346757,0,66,39851.2903356481,2009-02-07,06:58:05
39.931021,116.346842,0,67,39851.2903472222,2009-02-07,06:58:06
39.93102,116.346933,0,68,39851.2903587963,2009-02-07,06:58:07
39.931024,116.34704,0,67,39851.2903703704,2009-02-07,06:58:08
39.931027,116.347151,0,66,39851.2903819444,2009-02-07,06:58:09
39.931028,116.347259,0,65,39851.2903935185,2009-02-07,06:58:10
39.931028,116.347365,0,64,39851.2904050926,2009-02-07,06:58:11
39.931027,116.347465,0,65,39851.2904166667,2009-02-07,06:58:12
39.931028,116.34756,0,66,39851.2904282407,2009-02-07,06:58:13
39.931032,116.347654,0,67,39851.2904398148,2009-02-07,06:58:14
39.931032,116.347744,0,68,39851.2904513889,2009-02-07,06:58:15
39.931037,116.347835,0,69,39851.290462963,2009-02-07,06:58:16
39.931033,116.347921,0,70,39851.290474537,2009-02-07,06:58:17
39.931032,116.347999,0,72,39851.2904861111,2009-02-07,06:58:18
39.931029,116.348064,0,73,39851.2904976852,2009-02-07,06:58:19
39.931034,116.348126,0,74,39851.2905092593,2009-02-07,06:58:20
39.931032,116.348227,0,78,39851.2905324074,2009-02-07,06:58:22
39.93104,116.348319,0,81,39851.2905555556,2009-02-07,06:58:24
39.931049,116.348421,0,84,39851.2905787037,2009-02-07,06:58:26
39.93105,116.348482,0,86,39851.2905902778,2009-02-07,06:58:27
39.931048,116.348546,0,87,39851.2906018518,2009-02-07,06:58:28
39.931043,116.348621,0,89,39851.2906134259,2009-02-07,06:58:29
39.931038,116.348706,0,90,39851.290625,2009-02-07,06:58:30
39.931031,116.348785,0,92,39851.2906365741,2009-02-07,06:58:31
39.931028,116.348873,0,93,39851.2906481481,2009-02-07,06:58:32
39.931022,116.348963,0,95,39851.2906597222,2009-02-07,06:58:33
39.931014,116.349054,0,97,39851.2906712963,2009-02-07,06:58:34
39.931003,116.349145,0,98,39851.2906828704,2009-02-07,06:58:35
39.930993,116.34923,0,100,39851.2906944444,2009-02-07,06:58:36
39.930986,116.349304,0,103,39851.2907060185,2009-02-07,06:58:37
39.93098,116.349372,0,105,39851.2907175926,2009-02-07,06:58:38
39.930981,116.349434,0,108,39851.2907291667,2009-02-07,06:58:39
39.930984,116.349501,0,110,39851.2907407407,2009-02-07,06:58:40
39.930981,116.349568,0,113,39851.2907523148,2009-02-07,06:58:41
39.930979,116.349638,0,116,39851.2907638889,2009-02-07,06:58:42
39.930979,116.349708,0,118,39851.290775463,2009-02-07,06:58:43
39.93098,116.34978,0,118,39851.290787037,2009-02-07,06:58:44
39.930986,116.34985,0,118,39851.2907986111,2009-02-07,06:58:45
39.930995,116.349916,0,118,39851.2908101852,2009-02-07,06:58:46
39.931006,116.349975,0,118,39851.2908217593,2009-02-07,06:58:47
39.931038,116.350061,0,121,39851.2908449074,2009-02-07,06:58:49
39.931088,116.350128,0,126,39851.2908680556,2009-02-07,06:58:51
39.931154,116.350156,0,131,39851.2908912037,2009-02-07,06:58:53
39.9312,116.350165,0,133,39851.2909027778,2009-02-07,06:58:54
39.931256,116.35016,0,135,39851.2909143518,2009-02-07,06:58:55
39.931314,116.350142,0,138,39851.2909259259,2009-02-07,06:58:56
39.931376,116.350124,0,140,39851.2909375,2009-02-07,06:58:57
39.931464,116.350097,0,144,39851.2909490741,2009-02-07,06:58:58
39.931546,116.350079,0,147,39851.2909606481,2009-02-07,06:58:59
39.93165,116.350048,0,151,39851.2909722222,2009-02-07,06:59:00
39.931747,116.350025,0,156,39851.2909837963,2009-02-07,06:59:01
39.931845,116.350009,0,160,39851.2909953704,2009-02-07,06:59:02
39.931935,116.350004,0,164,39851.2910069444,2009-02-07,06:59:03
39.932017,116.349999,0,168,39851.2910185185,2009-02-07,06:59:04
39.932098,116.349999,0,171,39851.2910300926,2009-02-07,06:59:05
39.93218,116.350002,0,175,39851.2910416667,2009-02-07,06:59:06
39.932265,116.350011,0,179,39851.2910532407,2009-02-07,06:59:07
39.932346,116.350016,0,179,39851.2910648148,2009-02-07,06:59:08
39.932429,116.350009,0,178,39851.2910763889,2009-02-07,06:59:09
39.932509,116.350005,0,182,39851.291087963,2009-02-07,06:59:10
39.932581,116.350006,0,185,39851.291099537,2009-02-07,06:59:11
39.932646,116.350027,0,189,39851.2911111111,2009-02-07,06:59:12
39.93271,116.350031,0,193,39851.2911226852,2009-02-07,06:59:13
39.932763,116.350054,0,196,39851.2911342593,2009-02-07,06:59:14
39.932809,116.350064,0,196,39851.2911805556,2009-02-07,06:59:18
39.932809,116.350064,0,196,39851.2912152778,2009-02-07,06:59:21
39.932804,116.350063,0,194,39851.2912384259,2009-02-07,06:59:23
39.932822,116.350082,0,204,39851.2912962963,2009-02-07,06:59:28
39.932856,116.350121,0,211,39851.2913425926,2009-02-07,06:59:32
39.932841,116.350097,0,219,39851.291400463,2009-02-07,06:59:37
39.932884,116.350116,0,229,39851.2914583333,2009-02-07,06:59:42
39.932905,116.35011,0,239,39851.2915162037,2009-02-07,06:59:47
39.932903,116.350132,0,251,39851.2915740741,2009-02-07,06:59:52
39.932897,116.350118,0,259,39851.2916319444,2009-02-07,06:59:57
39.932935,116.350092,0,263,39851.2916898148,2009-02-07,07:00:02
39.932982,116.350082,0,254,39851.291724537,2009-02-07,07:00:05
39.933037,116.3501,0,248,39851.2917476852,2009-02-07,07:00:07
39.933103,116.350119,0,242,39851.2917708333,2009-02-07,07:00:09
39.933175,116.350139,0,237,39851.2917939815,2009-02-07,07:00:11
39.945882,116.35011,0,47,39851.2938078704,2009-02-07,07:03:05
39.945908,116.350209,0,0,39851.2938194444,2009-02-07,07:03:06
39.945916,116.350374,0,5,39851.2938310185,2009-02-07,07:03:07
39.945908,116.35041,0,-14,39851.2938425926,2009-02-07,07:03:08
39.945947,116.350442,0,-24,39851.2938541667,2009-02-07,07:03:09
39.945927,116.350408,0,-11,39851.293900463,2009-02-07,07:03:13
39.945879,116.350397,0,2,39851.2939236111,2009-02-07,07:03:15
39.94586,116.350367,0,23,39851.2939583333,2009-02-07,07:03:18
39.945843,116.350317,0,36,39851.2939930556,2009-02-07,07:03:21
39.945843,116.350317,0,36,39851.2940046296,2009-02-07,07:03:22
39.945839,116.350322,0,56,39851.2940277778,2009-02-07,07:03:24
39.945822,116.35032,0,74,39851.2940740741,2009-02-07,07:03:28
39.945768,116.350317,0,88,39851.2941087963,2009-02-07,07:03:31
39.945735,116.350289,0,97,39851.2941319444,2009-02-07,07:03:33
39.945715,116.350293,0,127,39851.2941550926,2009-02-07,07:03:35
39.945708,116.350272,0,147,39851.2941782407,2009-02-07,07:03:37
39.9457,116.350355,0,121,39851.2942013889,2009-02-07,07:03:39
39.945657,116.350364,0,125,39851.2942361111,2009-02-07,07:03:42
39.945595,116.350335,0,122,39851.2942708333,2009-02-07,07:03:45
39.945538,116.35032,0,125,39851.2943055556,2009-02-07,07:03:48
39.945499,116.35039,0,132,39851.2943402778,2009-02-07,07:03:51
39.945458,116.350387,0,141,39851.2943634259,2009-02-07,07:03:53
39.945459,116.350418,0,135,39851.2944212963,2009-02-07,07:03:58
39.945506,116.350409,0,123,39851.2944560185,2009-02-07,07:04:01
39.945556,116.350411,0,129,39851.2945023148,2009-02-07,07:04:05
39.945602,116.350412,0,132,39851.294537037,2009-02-07,07:04:08
39.945647,116.350422,0,137,39851.2945949074,2009-02-07,07:04:13
39.945699,116.350409,0,130,39851.2946412037,2009-02-07,07:04:17
39.945741,116.350425,0,133,39851.2946990741,2009-02-07,07:04:22
39.945786,116.350421,0,137,39851.2947453704,2009-02-07,07:04:26
39.945835,116.350417,0,144,39851.2947916667,2009-02-07,07:04:30
39.945885,116.35041,0,152,39851.294849537,2009-02-07,07:04:35
39.945937,116.350415,0,157,39851.2948842593,2009-02-07,07:04:38
39.945982,116.350414,0,162,39851.2949305556,2009-02-07,07:04:42
39.946024,116.350441,0,161,39851.2949884259,2009-02-07,07:04:47
39.946055,116.350436,0,157,39851.2950462963,2009-02-07,07:04:52
39.946052,116.35042,0,151,39851.2951041667,2009-02-07,07:04:57
39.946084,116.350433,0,147,39851.295162037,2009-02-07,07:05:02
39.946095,116.350381,0,140,39851.2952083333,2009-02-07,07:05:06
39.946069,116.35032,0,139,39851.2952662037,2009-02-07,07:05:11
39.946032,116.350272,0,138,39851.2953240741,2009-02-07,07:05:16
39.946051,116.350264,0,138,39851.2953819444,2009-02-07,07:05:21
39.946055,116.350201,0,135,39851.2954282407,2009-02-07,07:05:25
39.946064,116.350131,0,131,39851.295474537,2009-02-07,07:05:29
39.946069,116.350061,0,130,39851.2955208333,2009-02-07,07:05:33
39.946069,116.349996,0,127,39851.2955671296,2009-02-07,07:05:37
39.946073,116.349933,0,127,39851.2956134259,2009-02-07,07:05:41
39.946084,116.34988,0,122,39851.2956712963,2009-02-07,07:05:46
39.946095,116.349838,0,118,39851.2957291667,2009-02-07,07:05:51
39.946117,116.349788,0,113,39851.295787037,2009-02-07,07:05:56
39.946166,116.349794,0,112,39851.2958217593,2009-02-07,07:05:59
39.946216,116.349792,0,109,39851.2958564815,2009-02-07,07:06:02
39.946271,116.34978,0,105,39851.2959027778,2009-02-07,07:06:06
39.946316,116.34977,0,99,39851.2959490741,2009-02-07,07:06:10
39.946374,116.349764,0,96,39851.2959837963,2009-02-07,07:06:13
39.946433,116.349762,0,91,39851.2960185185,2009-02-07,07:06:16
39.946473,116.349753,0,84,39851.2960532407,2009-02-07,07:06:19
39.946528,116.349756,0,80,39851.296087963,2009-02-07,07:06:22
39.946587,116.349758,0,72,39851.2961342593,2009-02-07,07:06:26
39.946632,116.349767,0,66,39851.2961689815,2009-02-07,07:06:29
39.946669,116.349755,0,56,39851.2962037037,2009-02-07,07:06:32
39.94672,116.349757,0,51,39851.2962384259,2009-02-07,07:06:35
39.946773,116.349758,0,48,39851.2962731481,2009-02-07,07:06:38
39.94684,116.349761,0,40,39851.2962962963,2009-02-07,07:06:40
39.946882,116.349757,0,34,39851.2963310185,2009-02-07,07:06:43
39.946935,116.349767,0,26,39851.2963657407,2009-02-07,07:06:46
39.946982,116.34977,0,18,39851.296400463,2009-02-07,07:06:49
39.947018,116.349758,0,8,39851.2964351852,2009-02-07,07:06:52
39.947077,116.349758,0,-2,39851.2964699074,2009-02-07,07:06:55
39.947119,116.349744,0,-5,39851.2965277778,2009-02-07,07:07:00
39.947168,116.349744,0,-9,39851.2965740741,2009-02-07,07:07:04
39.947213,116.349752,0,-10,39851.2966087963,2009-02-07,07:07:07
39.947272,116.349745,0,-13,39851.2966435185,2009-02-07,07:07:10
39.947328,116.34977,0,-9,39851.2966782407,2009-02-07,07:07:13
39.947377,116.349766,0,-7,39851.296712963,2009-02-07,07:07:16
39.947422,116.349769,0,-12,39851.2967592593,2009-02-07,07:07:20
39.947459,116.349801,0,-7,39851.2967939815,2009-02-07,07:07:23
39.947507,116.34981,0,-16,39851.2968402778,2009-02-07,07:07:27
39.947559,116.349787,0,-24,39851.2968865741,2009-02-07,07:07:31
39.947607,116.349771,0,-11,39851.2969328704,2009-02-07,07:07:35
39.947646,116.349759,0,0,39851.2969675926,2009-02-07,07:07:38
39.947692,116.349757,0,-2,39851.2970138889,2009-02-07,07:07:42
39.947736,116.349785,0,3,39851.297037037,2009-02-07,07:07:44
39.947777,116.349746,0,0,39851.2970601852,2009-02-07,07:07:46
39.947818,116.349739,0,-5,39851.2971180556,2009-02-07,07:07:51
39.947864,116.349749,0,-9,39851.2971527778,2009-02-07,07:07:54
39.947913,116.349737,0,-16,39851.2971875,2009-02-07,07:07:57
39.947953,116.349733,0,-14,39851.2972453704,2009-02-07,07:08:02
39.947997,116.349719,0,-9,39851.2973032407,2009-02-07,07:08:07
39.948055,116.349699,0,-9,39851.297349537,2009-02-07,07:08:11
39.948104,116.349684,0,-7,39851.2973842593,2009-02-07,07:08:14
39.948148,116.349669,0,-9,39851.2974189815,2009-02-07,07:08:17
39.948198,116.349663,0,-10,39851.2974537037,2009-02-07,07:08:20
39.948242,116.349641,0,-12,39851.2974884259,2009-02-07,07:08:23
39.948308,116.349645,0,-11,39851.2975115741,2009-02-07,07:08:25
39.94835,116.349624,0,-12,39851.2975462963,2009-02-07,07:08:28
39.948394,116.349617,0,-15,39851.2975810185,2009-02-07,07:08:31
39.948453,116.349592,0,-20,39851.2976388889,2009-02-07,07:08:36
39.948499,116.349564,0,-20,39851.297662037,2009-02-07,07:08:38
39.948545,116.34956,0,-21,39851.2976967593,2009-02-07,07:08:41
39.948593,116.349552,0,-27,39851.2977430556,2009-02-07,07:08:45
39.948647,116.349531,0,-32,39851.2977893518,2009-02-07,07:08:49
39.948688,116.349527,0,-40,39851.2978356481,2009-02-07,07:08:53
39.948738,116.349534,0,-40,39851.2978587963,2009-02-07,07:08:55
39.948787,116.34953,0,-40,39851.2978819444,2009-02-07,07:08:57
39.948823,116.349509,0,-43,39851.2979398148,2009-02-07,07:09:02
39.948874,116.349516,0,-42,39851.2979861111,2009-02-07,07:09:06
39.948931,116.349509,0,-46,39851.2980324074,2009-02-07,07:09:10
39.948978,116.349484,0,-45,39851.2980787037,2009-02-07,07:09:14
39.949027,116.349457,0,-46,39851.298125,2009-02-07,07:09:18
39.94908,116.349419,0,-44,39851.2981712963,2009-02-07,07:09:22
39.949122,116.349398,0,-47,39851.2982060185,2009-02-07,07:09:25
39.949173,116.349383,0,-50,39851.2982523148,2009-02-07,07:09:29
39.949228,116.349364,0,-53,39851.298287037,2009-02-07,07:09:32
39.949269,116.349321,0,-52,39851.2983333333,2009-02-07,07:09:36
39.949315,116.349303,0,-52,39851.2983680556,2009-02-07,07:09:39
39.949365,116.349297,0,-52,39851.2984143518,2009-02-07,07:09:43
39.949412,116.349314,0,-50,39851.2984490741,2009-02-07,07:09:46
39.949465,116.349327,0,-53,39851.2984953704,2009-02-07,07:09:50
39.949511,116.349312,0,-54,39851.2985416667,2009-02-07,07:09:54
39.949552,116.349281,0,-57,39851.2985763889,2009-02-07,07:09:57
39.949606,116.349265,0,-61,39851.2986226852,2009-02-07,07:10:01
39.949613,116.349227,0,-65,39851.2986805556,2009-02-07,07:10:06
39.949679,116.349211,0,-65,39851.2987152778,2009-02-07,07:10:09
39.949745,116.349176,0,-65,39851.2987384259,2009-02-07,07:10:11
39.949784,116.349106,0,-60,39851.2987615741,2009-02-07,07:10:13
39.949778,116.349036,0,-57,39851.2987847222,2009-02-07,07:10:15
39.949746,116.348972,0,-63,39851.2988194444,2009-02-07,07:10:18
39.949719,116.348925,0,-66,39851.2988541667,2009-02-07,07:10:21
39.949691,116.348887,0,-77,39851.298912037,2009-02-07,07:10:26
39.949727,116.34886,0,-84,39851.2989467593,2009-02-07,07:10:29
39.949758,116.34885,0,-90,39851.2990046296,2009-02-07,07:10:34
39.94981,116.34886,0,-93,39851.2990509259,2009-02-07,07:10:38
39.949819,116.348881,0,-98,39851.2991087963,2009-02-07,07:10:43
39.949858,116.348859,0,-104,39851.2991666667,2009-02-07,07:10:48
39.949922,116.348816,0,-114,39851.2992592593,2009-02-07,07:10:56
39.949904,116.348792,0,-120,39851.2993171296,2009-02-07,07:11:01
39.949893,116.348797,0,-122,39851.299375,2009-02-07,07:11:06
39.949615,116.348756,0,364,39851.3054050926,2009-02-07,07:19:47
39.949468,116.348734,0,407,39851.3054166667,2009-02-07,07:19:48
39.949407,116.348733,0,446,39851.3054282407,2009-02-07,07:19:49
39.949366,116.348749,0,499,39851.3054398148,2009-02-07,07:19:50
39.949329,116.348768,0,548,39851.3054513889,2009-02-07,07:19:51
39.949505,116.348774,0,371,39851.305462963,2009-02-07,07:19:52
39.949597,116.348781,0,282,39851.305474537,2009-02-07,07:19:53
39.94965,116.348788,0,230,39851.3054861111,2009-02-07,07:19:54
39.949692,116.348799,0,192,39851.3054976852,2009-02-07,07:19:55
39.949716,116.348808,0,171,39851.3055092593,2009-02-07,07:19:56
39.949726,116.348816,0,155,39851.3055324074,2009-02-07,07:19:58
39.949751,116.34883,0,127,39851.3055439815,2009-02-07,07:19:59
39.949759,116.348873,0,110,39851.3055902778,2009-02-07,07:20:03
39.949777,116.348931,0,101,39851.305625,2009-02-07,07:20:06
39.949763,116.349002,0,93,39851.3056597222,2009-02-07,07:20:09
39.949719,116.34906,0,101,39851.3056944444,2009-02-07,07:20:12
39.949692,116.349076,0,114,39851.3057060185,2009-02-07,07:20:13
39.94967,116.349097,0,128,39851.3057175926,2009-02-07,07:20:14
39.949641,116.349133,0,149,39851.3057407407,2009-02-07,07:20:16
39.949631,116.34916,0,166,39851.3057638889,2009-02-07,07:20:18
39.94961,116.349171,0,180,39851.305787037,2009-02-07,07:20:20
39.94958,116.349172,0,197,39851.3058217593,2009-02-07,07:20:23
39.94957,116.349157,0,194,39851.3058796296,2009-02-07,07:20:28
39.94955,116.34919,0,186,39851.3059375,2009-02-07,07:20:33
39.949547,116.349244,0,185,39851.3059953704,2009-02-07,07:20:38
39.949503,116.34924,0,188,39851.3060416667,2009-02-07,07:20:42
39.949464,116.349222,0,196,39851.306099537,2009-02-07,07:20:47
39.949442,116.349247,0,203,39851.3061574074,2009-02-07,07:20:52
39.949474,116.349312,0,218,39851.3061805556,2009-02-07,07:20:54
39.949456,116.349227,0,213,39851.3062152778,2009-02-07,07:20:57
39.949459,116.349193,0,198,39851.3062384259,2009-02-07,07:20:59
39.949528,116.349207,0,110,39851.30625,2009-02-07,07:21:00
39.949491,116.349242,0,118,39851.3062847222,2009-02-07,07:21:03
39.949468,116.349273,0,129,39851.3063310185,2009-02-07,07:21:07
39.949466,116.349282,0,126,39851.3063888889,2009-02-07,07:21:12
39.949459,116.34933,0,141,39851.306400463,2009-02-07,07:21:13
39.94948,116.349377,0,135,39851.3064583333,2009-02-07,07:21:18
39.949478,116.349409,0,130,39851.3065162037,2009-02-07,07:21:23
39.949454,116.349415,0,126,39851.3065740741,2009-02-07,07:21:28
39.949473,116.349464,0,124,39851.3066898148,2009-02-07,07:21:38
39.949219,116.349283,0,123,39851.3067361111,2009-02-07,07:21:42
39.949157,116.349245,0,123,39851.3067476852,2009-02-07,07:21:43
39.949094,116.349209,0,122,39851.3067592593,2009-02-07,07:21:44
39.949036,116.349181,0,122,39851.3067708333,2009-02-07,07:21:45
39.948973,116.349156,0,122,39851.3067824074,2009-02-07,07:21:46
39.948883,116.349107,0,122,39851.3067939815,2009-02-07,07:21:47
39.948784,116.34906,0,122,39851.3068055556,2009-02-07,07:21:48
39.948703,116.349029,0,121,39851.3068171296,2009-02-07,07:21:49
39.948601,116.348989,0,121,39851.3068287037,2009-02-07,07:21:50
39.948511,116.348971,0,121,39851.3068402778,2009-02-07,07:21:51
39.948466,116.348987,0,124,39851.306875,2009-02-07,07:21:54
39.94842,116.348997,0,123,39851.3069907407,2009-02-07,07:22:04
39.947959,116.348966,0,82,39851.3070023148,2009-02-07,07:22:05
39.947839,116.349173,0,18,39851.3070138889,2009-02-07,07:22:06
39.947712,116.349237,0,-9,39851.307025463,2009-02-07,07:22:07
39.947426,116.349228,0,-5,39851.307037037,2009-02-07,07:22:08
39.947249,116.34933,0,-21,39851.3070486111,2009-02-07,07:22:09
39.947095,116.349376,0,-30,39851.3070601852,2009-02-07,07:22:10
39.946985,116.34941,0,-39,39851.3070717593,2009-02-07,07:22:11
39.9469,116.349443,0,-46,39851.3070833333,2009-02-07,07:22:12
39.946805,116.349459,0,-48,39851.3070949074,2009-02-07,07:22:13
39.946698,116.349471,0,-49,39851.3071064815,2009-02-07,07:22:14
39.946614,116.349511,0,-57,39851.3071180556,2009-02-07,07:22:15
39.946524,116.349508,0,-61,39851.3071296296,2009-02-07,07:22:16
39.946431,116.349495,0,-66,39851.3071412037,2009-02-07,07:22:17
39.946358,116.349482,0,-71,39851.3071527778,2009-02-07,07:22:18
39.946303,116.349466,0,-75,39851.3071643518,2009-02-07,07:22:19
39.946246,116.349444,0,-74,39851.3071759259,2009-02-07,07:22:20
39.946198,116.349428,0,-72,39851.3071875,2009-02-07,07:22:21
39.946119,116.349406,0,-70,39851.3072106481,2009-02-07,07:22:23
39.946039,116.349378,0,-67,39851.3072337963,2009-02-07,07:22:25
39.945966,116.349357,0,-64,39851.3072569444,2009-02-07,07:22:27
39.945896,116.349348,0,-61,39851.3072800926,2009-02-07,07:22:29
39.945807,116.349388,0,-57,39851.3073032407,2009-02-07,07:22:31
39.945751,116.349422,0,-55,39851.3073148148,2009-02-07,07:22:32
39.945686,116.349467,0,-53,39851.3073263889,2009-02-07,07:22:33
39.945617,116.349469,0,-52,39851.307337963,2009-02-07,07:22:34
39.945555,116.349522,0,-53,39851.307349537,2009-02-07,07:22:35
39.945497,116.34958,0,-54,39851.3073611111,2009-02-07,07:22:36
39.945434,116.34959,0,-56,39851.3073726852,2009-02-07,07:22:37
39.94536,116.3496,0,-58,39851.3073842593,2009-02-07,07:22:38
39.945284,116.349632,0,-59,39851.3073958333,2009-02-07,07:22:39
39.945204,116.34966,0,-60,39851.3074074074,2009-02-07,07:22:40
39.945115,116.349672,0,-62,39851.3074189815,2009-02-07,07:22:41
39.945021,116.349683,0,-60,39851.3074305556,2009-02-07,07:22:42
39.944924,116.34969,0,-58,39851.3074421296,2009-02-07,07:22:43
39.944823,116.349696,0,-57,39851.3074537037,2009-02-07,07:22:44
39.944724,116.349702,0,-56,39851.3074652778,2009-02-07,07:22:45
39.944627,116.349705,0,-55,39851.3074768518,2009-02-07,07:22:46
39.944532,116.349715,0,-56,39851.3074884259,2009-02-07,07:22:47
39.944434,116.349757,0,-56,39851.3075,2009-02-07,07:22:48
39.944334,116.349766,0,-57,39851.3075115741,2009-02-07,07:22:49
39.94423,116.349789,0,-57,39851.3075231481,2009-02-07,07:22:50
39.944129,116.349799,0,-58,39851.3075347222,2009-02-07,07:22:51
39.944022,116.349831,0,-57,39851.3075462963,2009-02-07,07:22:52
39.943917,116.349852,0,-57,39851.3075578704,2009-02-07,07:22:53
39.943818,116.34986,0,-57,39851.3075694444,2009-02-07,07:22:54
39.943731,116.349867,0,-58,39851.3075810185,2009-02-07,07:22:55
39.94365,116.349883,0,-56,39851.3075925926,2009-02-07,07:22:56
39.943571,116.349894,0,-57,39851.3076041667,2009-02-07,07:22:57
39.9435,116.349898,0,-59,39851.3076157407,2009-02-07,07:22:58
39.943421,116.349908,0,-61,39851.3076273148,2009-02-07,07:22:59
39.943352,116.349923,0,-62,39851.3076388889,2009-02-07,07:23:00
39.943305,116.349923,0,-62,39851.307650463,2009-02-07,07:23:01
39.943256,116.349918,0,-62,39851.307662037,2009-02-07,07:23:02
39.943203,116.349915,0,-62,39851.3076736111,2009-02-07,07:23:03
39.943148,116.349906,0,-62,39851.3076851852,2009-02-07,07:23:04
39.943095,116.349895,0,-62,39851.3076967593,2009-02-07,07:23:05
39.943032,116.349896,0,-61,39851.3077083333,2009-02-07,07:23:06
39.942974,116.3499,0,-61,39851.3077199074,2009-02-07,07:23:07
39.942923,116.349906,0,-61,39851.3077314815,2009-02-07,07:23:08
39.942863,116.349911,0,-61,39851.3077430556,2009-02-07,07:23:09
39.9428,116.34991,0,-61,39851.3077546296,2009-02-07,07:23:10
39.942734,116.349911,0,-61,39851.3077662037,2009-02-07,07:23:11
39.942662,116.34991,0,-62,39851.3077777778,2009-02-07,07:23:12
39.942587,116.349908,0,-62,39851.3077893518,2009-02-07,07:23:13
39.942509,116.349906,0,-63,39851.3078009259,2009-02-07,07:23:14
39.942424,116.349899,0,-63,39851.3078125,2009-02-07,07:23:15
39.942338,116.349891,0,-64,39851.3078240741,2009-02-07,07:23:16
39.942246,116.349871,0,-65,39851.3078356481,2009-02-07,07:23:17
39.942155,116.349843,0,-65,39851.3078472222,2009-02-07,07:23:18
39.942065,116.349811,0,-65,39851.3078587963,2009-02-07,07:23:19
39.941972,116.349779,0,-66,39851.3078703704,2009-02-07,07:23:20
39.941881,116.349739,0,-66,39851.3078819444,2009-02-07,07:23:21
39.94179,116.349695,0,-66,39851.3078935185,2009-02-07,07:23:22
39.941712,116.349652,0,-66,39851.3079050926,2009-02-07,07:23:23
39.941641,116.349603,0,-65,39851.3079166667,2009-02-07,07:23:24
39.94157,116.349553,0,-64,39851.3079282407,2009-02-07,07:23:25
39.941501,116.349505,0,-62,39851.3079398148,2009-02-07,07:23:26
39.941426,116.349457,0,-61,39851.3079513889,2009-02-07,07:23:27
39.941348,116.349412,0,-60,39851.307962963,2009-02-07,07:23:28
39.941264,116.349369,0,-59,39851.307974537,2009-02-07,07:23:29
39.941174,116.349328,0,-58,39851.3079861111,2009-02-07,07:23:30
39.941081,116.349293,0,-57,39851.3079976852,2009-02-07,07:23:31
39.940989,116.349263,0,-56,39851.3080092593,2009-02-07,07:23:32
39.940894,116.349237,0,-56,39851.3080208333,2009-02-07,07:23:33
39.9408,116.349215,0,-56,39851.3080324074,2009-02-07,07:23:34
39.940707,116.349207,0,-55,39851.3080439815,2009-02-07,07:23:35
39.940609,116.3492,0,-55,39851.3080555556,2009-02-07,07:23:36
39.940513,116.349197,0,-55,39851.3080671296,2009-02-07,07:23:37
39.940418,116.34919,0,-55,39851.3080787037,2009-02-07,07:23:38
39.940323,116.349182,0,-55,39851.3080902778,2009-02-07,07:23:39
39.94022,116.349177,0,-54,39851.3081018519,2009-02-07,07:23:40
39.940119,116.349171,0,-54,39851.3081134259,2009-02-07,07:23:41
39.940015,116.349167,0,-54,39851.308125,2009-02-07,07:23:42
39.93991,116.349166,0,-53,39851.3081365741,2009-02-07,07:23:43
39.9398,116.349167,0,-54,39851.3081481481,2009-02-07,07:23:44
39.939685,116.349168,0,-55,39851.3081597222,2009-02-07,07:23:45
39.93957,116.349166,0,-55,39851.3081712963,2009-02-07,07:23:46
39.939452,116.349164,0,-56,39851.3081828704,2009-02-07,07:23:47
39.939335,116.349166,0,-57,39851.3081944444,2009-02-07,07:23:48
39.939215,116.349168,0,-58,39851.3082060185,2009-02-07,07:23:49
39.939092,116.349173,0,-55,39851.3082175926,2009-02-07,07:23:50
39.938975,116.349177,0,-53,39851.3082291667,2009-02-07,07:23:51
39.938856,116.349179,0,-51,39851.3082407407,2009-02-07,07:23:52
39.938734,116.349178,0,-49,39851.3082523148,2009-02-07,07:23:53
39.938616,116.349187,0,-45,39851.3082638889,2009-02-07,07:23:54
39.938507,116.349198,0,-43,39851.308275463,2009-02-07,07:23:55
39.938402,116.349205,0,-41,39851.308287037,2009-02-07,07:23:56
39.938296,116.349211,0,-38,39851.3082986111,2009-02-07,07:23:57
39.938199,116.349217,0,-36,39851.3083101852,2009-02-07,07:23:58
39.938108,116.349224,0,-34,39851.3083217593,2009-02-07,07:23:59
39.93804,116.349226,0,-31,39851.3083333333,2009-02-07,07:24:00
39.937983,116.349223,0,-28,39851.3083449074,2009-02-07,07:24:01
39.937929,116.349214,0,-26,39851.3083564815,2009-02-07,07:24:02
39.937873,116.349204,0,-23,39851.3083680556,2009-02-07,07:24:03
39.937822,116.349191,0,-20,39851.3083796296,2009-02-07,07:24:04
39.937772,116.349179,0,-18,39851.3083912037,2009-02-07,07:24:05
39.937723,116.349166,0,-17,39851.3084027778,2009-02-07,07:24:06
39.937677,116.349154,0,-14,39851.3084143519,2009-02-07,07:24:07
39.93763,116.349149,0,-11,39851.3084259259,2009-02-07,07:24:08
39.937554,116.349141,0,-6,39851.3084490741,2009-02-07,07:24:10
39.937488,116.349127,0,-2,39851.3084722222,2009-02-07,07:24:12
39.937443,116.349135,0,2,39851.3084953704,2009-02-07,07:24:14
39.937415,116.349162,0,16,39851.3085416667,2009-02-07,07:24:18
39.937379,116.349189,0,23,39851.3085763889,2009-02-07,07:24:21
39.937323,116.34923,0,31,39851.3086111111,2009-02-07,07:24:24
39.937259,116.349259,0,35,39851.3086342593,2009-02-07,07:24:26
39.937183,116.349282,0,39,39851.3086574074,2009-02-07,07:24:28
39.937108,116.349298,0,43,39851.3086805556,2009-02-07,07:24:30
39.937035,116.349318,0,47,39851.3087037037,2009-02-07,07:24:32
39.936957,116.349331,0,52,39851.3087268519,2009-02-07,07:24:34
39.936874,116.349335,0,56,39851.30875,2009-02-07,07:24:36
39.936798,116.349346,0,59,39851.3087731482,2009-02-07,07:24:38
39.936708,116.349357,0,63,39851.3087962963,2009-02-07,07:24:40
39.936656,116.34936,0,64,39851.3088078704,2009-02-07,07:24:41
39.936597,116.349369,0,66,39851.3088194444,2009-02-07,07:24:42
39.936531,116.34937,0,68,39851.3088310185,2009-02-07,07:24:43
39.936463,116.349368,0,69,39851.3088425926,2009-02-07,07:24:44
39.936391,116.349372,0,70,39851.3088541667,2009-02-07,07:24:45
39.936314,116.349378,0,71,39851.3088657407,2009-02-07,07:24:46
39.936235,116.349386,0,73,39851.3088773148,2009-02-07,07:24:47
39.936159,116.34939,0,74,39851.3088888889,2009-02-07,07:24:48
39.936083,116.349393,0,76,39851.308900463,2009-02-07,07:24:49
39.936005,116.349394,0,77,39851.308912037,2009-02-07,07:24:50
39.935926,116.349394,0,79,39851.3089236111,2009-02-07,07:24:51
39.935847,116.349393,0,80,39851.3089351852,2009-02-07,07:24:52
39.935763,116.3494,0,81,39851.3089467593,2009-02-07,07:24:53
39.935684,116.349406,0,83,39851.3089583333,2009-02-07,07:24:54
39.935598,116.349412,0,84,39851.3089699074,2009-02-07,07:24:55
39.935514,116.349423,0,86,39851.3089814815,2009-02-07,07:24:56
39.935432,116.349435,0,88,39851.3089930556,2009-02-07,07:24:57
39.935349,116.349443,0,89,39851.3090046296,2009-02-07,07:24:58
39.935263,116.349449,0,91,39851.3090162037,2009-02-07,07:24:59
39.93518,116.349454,0,93,39851.3090277778,2009-02-07,07:25:00
39.935095,116.349454,0,95,39851.3090393519,2009-02-07,07:25:01
39.935011,116.349455,0,97,39851.3090509259,2009-02-07,07:25:02
39.934932,116.349457,0,100,39851.3090625,2009-02-07,07:25:03
39.934857,116.349458,0,102,39851.3090740741,2009-02-07,07:25:04
39.934781,116.349468,0,105,39851.3090856481,2009-02-07,07:25:05
39.934709,116.349476,0,108,39851.3090972222,2009-02-07,07:25:06
39.934647,116.349482,0,110,39851.3091087963,2009-02-07,07:25:07
39.934591,116.34948,0,113,39851.3091203704,2009-02-07,07:25:08
39.934546,116.349458,0,120,39851.3091435185,2009-02-07,07:25:10
39.934577,116.349416,0,134,39851.3091898148,2009-02-07,07:25:14
39.934541,116.349385,0,139,39851.309212963,2009-02-07,07:25:16
39.93448,116.349315,0,148,39851.3092592593,2009-02-07,07:25:20
39.93443,116.34928,0,152,39851.3092824074,2009-02-07,07:25:22
39.934308,116.349248,0,162,39851.3093402778,2009-02-07,07:25:27
39.933872,116.349146,0,164,39851.3094097222,2009-02-07,07:25:33
39.933764,116.349111,0,164,39851.3094212963,2009-02-07,07:25:34
39.924318,116.339773,0,156,39851.3101736111,2009-02-07,07:26:39
39.930422,116.346468,0,-31,39851.3102430556,2009-02-07,07:26:45
39.930483,116.346572,0,19,39851.3102546296,2009-02-07,07:26:46
39.930512,116.346608,0,48,39851.3102662037,2009-02-07,07:26:47
39.930524,116.346609,0,65,39851.3102777778,2009-02-07,07:26:48
39.93091,116.344782,0,515,39851.3114236111,2009-02-07,07:28:27
39.930904,116.344722,0,519,39851.3114351852,2009-02-07,07:28:28
39.931256,116.343907,0,28,39851.3114699074,2009-02-07,07:28:31
39.931267,116.343933,0,75,39851.3115046296,2009-02-07,07:28:34
39.931269,116.343962,0,95,39851.3115162037,2009-02-07,07:28:35
39.9313,116.343996,0,107,39851.3115393519,2009-02-07,07:28:37
39.93134,116.344008,0,114,39851.3115625,2009-02-07,07:28:39
39.931358,116.343979,0,127,39851.3116203704,2009-02-07,07:28:44
39.931338,116.343932,0,137,39851.3116666667,2009-02-07,07:28:48
39.931307,116.34387,0,143,39851.3117013889,2009-02-07,07:28:51
39.931262,116.34384,0,141,39851.3117476852,2009-02-07,07:28:55
39.931238,116.343797,0,150,39851.3118055556,2009-02-07,07:29:00
39.931259,116.343631,0,135,39851.3118402778,2009-02-07,07:29:03
39.93126,116.343542,0,141,39851.3118634259,2009-02-07,07:29:05
39.931263,116.343427,0,146,39851.3118865741,2009-02-07,07:29:07
39.931279,116.343354,0,147,39851.3118981481,2009-02-07,07:29:08
39.931298,116.343281,0,149,39851.3119097222,2009-02-07,07:29:09
39.931317,116.343208,0,151,39851.3119212963,2009-02-07,07:29:10
39.931332,116.34313,0,154,39851.3119328704,2009-02-07,07:29:11
39.931347,116.34301,0,144,39851.3119444444,2009-02-07,07:29:12
39.93136,116.342902,0,138,39851.3119560185,2009-02-07,07:29:13
39.931371,116.342793,0,135,39851.3119675926,2009-02-07,07:29:14
39.931383,116.342684,0,133,39851.3119791667,2009-02-07,07:29:15
39.9314,116.342574,0,133,39851.3119907407,2009-02-07,07:29:16
39.93142,116.342464,0,133,39851.3120023148,2009-02-07,07:29:17
39.931442,116.342353,0,134,39851.3120138889,2009-02-07,07:29:18
39.931465,116.342241,0,136,39851.312025463,2009-02-07,07:29:19
39.931494,116.34214,0,141,39851.312037037,2009-02-07,07:29:20
39.931518,116.342032,0,143,39851.3120486111,2009-02-07,07:29:21
39.931542,116.341928,0,144,39851.3120601852,2009-02-07,07:29:22
39.931552,116.341822,0,147,39851.3120717593,2009-02-07,07:29:23
39.931561,116.341714,0,150,39851.3120833333,2009-02-07,07:29:24
39.931565,116.341603,0,154,39851.3120949074,2009-02-07,07:29:25
39.931558,116.341483,0,163,39851.3121064815,2009-02-07,07:29:26
39.931567,116.341376,0,168,39851.3121180556,2009-02-07,07:29:27
39.931564,116.341257,0,173,39851.3121296296,2009-02-07,07:29:28
39.931541,116.341124,0,183,39851.3121412037,2009-02-07,07:29:29
39.931533,116.340997,0,188,39851.3121527778,2009-02-07,07:29:30
39.931523,116.34087,0,193,39851.3121643519,2009-02-07,07:29:31
39.931488,116.340732,0,205,39851.3121759259,2009-02-07,07:29:32
39.931477,116.340609,0,211,39851.3121875,2009-02-07,07:29:33
39.931466,116.340486,0,217,39851.3121990741,2009-02-07,07:29:34
39.93142,116.340346,0,229,39851.3122106481,2009-02-07,07:29:35
39.931402,116.34022,0,235,39851.3122222222,2009-02-07,07:29:36
39.931369,116.340081,0,231,39851.3122337963,2009-02-07,07:29:37
39.931314,116.339937,0,241,39851.3122453704,2009-02-07,07:29:38
39.931291,116.339808,0,245,39851.3122569444,2009-02-07,07:29:39
39.931265,116.339677,0,250,39851.3122685185,2009-02-07,07:29:40
39.931217,116.339536,0,259,39851.3122800926,2009-02-07,07:29:41
39.931189,116.339405,0,265,39851.3122916667,2009-02-07,07:29:42
39.931163,116.339274,0,271,39851.3123032407,2009-02-07,07:29:43
39.931108,116.339127,0,281,39851.3123148148,2009-02-07,07:29:44
39.931053,116.338978,0,292,39851.3123263889,2009-02-07,07:29:45
39.931002,116.33883,0,303,39851.312337963,2009-02-07,07:29:46
39.930979,116.338697,0,308,39851.312349537,2009-02-07,07:29:47
39.930956,116.338565,0,313,39851.3123611111,2009-02-07,07:29:48
39.930932,116.338441,0,312,39851.3123726852,2009-02-07,07:29:49
39.930911,116.338318,0,300,39851.3123842593,2009-02-07,07:29:50
39.930892,116.338197,0,299,39851.3123958333,2009-02-07,07:29:51
39.930872,116.338081,0,302,39851.3124074074,2009-02-07,07:29:52
39.930857,116.337971,0,305,39851.3124189815,2009-02-07,07:29:53
39.930842,116.337868,0,309,39851.3124305556,2009-02-07,07:29:54
39.930869,116.337801,0,307,39851.3124421296,2009-02-07,07:29:55
39.930905,116.33774,0,304,39851.3124537037,2009-02-07,07:29:56
39.930955,116.338165,0,302,39851.3124884259,2009-02-07,07:29:59
39.931046,116.338447,0,299,39851.3125,2009-02-07,07:30:00
39.930765,116.338491,0,354,39851.3125115741,2009-02-07,07:30:01
39.93082,116.338564,0,364,39851.3125462963,2009-02-07,07:30:04
39.930858,116.338613,0,369,39851.3125578704,2009-02-07,07:30:05
39.930896,116.338659,0,372,39851.3125925926,2009-02-07,07:30:08
39.930914,116.338646,0,381,39851.312650463,2009-02-07,07:30:13
39.931,116.338679,0,373,39851.3126736111,2009-02-07,07:30:15
39.931044,116.338682,0,354,39851.3126967593,2009-02-07,07:30:17
39.931077,116.338664,0,340,39851.3127199074,2009-02-07,07:30:19
39.931115,116.338646,0,310,39851.3127430556,2009-02-07,07:30:21
39.931123,116.338622,0,294,39851.3127662037,2009-02-07,07:30:23
39.93115,116.338598,0,281,39851.3128009259,2009-02-07,07:30:26
39.93117,116.33859,0,264,39851.3128240741,2009-02-07,07:30:28
39.931189,116.33853,0,261,39851.3128819444,2009-02-07,07:30:33
39.931177,116.338501,0,247,39851.3129398148,2009-02-07,07:30:38
39.931149,116.338487,0,234,39851.312962963,2009-02-07,07:30:40
39.931135,116.338519,0,221,39851.3129976852,2009-02-07,07:30:43
39.931099,116.338514,0,214,39851.3130555556,2009-02-07,07:30:48
39.931054,116.338525,0,211,39851.3130902778,2009-02-07,07:30:51
39.930987,116.338533,0,208,39851.3131365741,2009-02-07,07:30:55
39.930946,116.338563,0,202,39851.3131828704,2009-02-07,07:30:59
39.930904,116.33853,0,194,39851.3132291667,2009-02-07,07:31:03
39.930855,116.338517,0,189,39851.313275463,2009-02-07,07:31:07
39.930814,116.338495,0,184,39851.3133217593,2009-02-07,07:31:11
39.930782,116.338468,0,174,39851.3133680556,2009-02-07,07:31:15
39.930804,116.33845,0,170,39851.3134259259,2009-02-07,07:31:20
39.930799,116.3384,0,164,39851.3134837963,2009-02-07,07:31:25
39.930819,116.338371,0,160,39851.3135416667,2009-02-07,07:31:30
39.930803,116.338333,0,157,39851.313599537,2009-02-07,07:31:35
39.930779,116.338267,0,152,39851.3136458333,2009-02-07,07:31:39
39.930746,116.338226,0,150,39851.3136805556,2009-02-07,07:31:42
39.930716,116.338207,0,146,39851.3137384259,2009-02-07,07:31:47
39.930692,116.338185,0,141,39851.3137962963,2009-02-07,07:31:52
39.930637,116.338186,0,139,39851.3138310185,2009-02-07,07:31:55
39.93057,116.338203,0,136,39851.3138773148,2009-02-07,07:31:59
39.930527,116.338185,0,134,39851.3139236111,2009-02-07,07:32:03
39.930478,116.338174,0,131,39851.3139699074,2009-02-07,07:32:07
39.930429,116.338167,0,128,39851.3140046296,2009-02-07,07:32:10
39.930379,116.338193,0,124,39851.3140509259,2009-02-07,07:32:14
39.930324,116.338193,0,120,39851.3141087963,2009-02-07,07:32:19
39.930274,116.338178,0,118,39851.3141319444,2009-02-07,07:32:21
39.930204,116.33815,0,116,39851.3141550926,2009-02-07,07:32:23
39.930169,116.338198,0,111,39851.3142013889,2009-02-07,07:32:27
39.930124,116.338183,0,106,39851.3142592593,2009-02-07,07:32:32
39.93007,116.33819,0,104,39851.3142939815,2009-02-07,07:32:35
39.930004,116.338223,0,102,39851.3143171296,2009-02-07,07:32:37
39.92994,116.338223,0,99,39851.3143518518,2009-02-07,07:32:40
39.929887,116.338232,0,97,39851.314375,2009-02-07,07:32:42
39.929857,116.338232,0,92,39851.3144328704,2009-02-07,07:32:47
39.929824,116.338202,0,88,39851.3144907407,2009-02-07,07:32:52
39.92978,116.338195,0,83,39851.314537037,2009-02-07,07:32:56
39.929735,116.338181,0,80,39851.3145717593,2009-02-07,07:32:59
39.929685,116.338165,0,78,39851.3145949074,2009-02-07,07:33:01
39.929625,116.338119,0,76,39851.3146296296,2009-02-07,07:33:04
39.929583,116.338061,0,74,39851.3146759259,2009-02-07,07:33:08
39.929543,116.33806,0,68,39851.3147337963,2009-02-07,07:33:13
39.929495,116.338083,0,63,39851.3147800926,2009-02-07,07:33:17
39.929435,116.3381,0,58,39851.314837963,2009-02-07,07:33:22
39.929381,116.338107,0,56,39851.3148726852,2009-02-07,07:33:25
39.929332,116.338101,0,54,39851.3148958333,2009-02-07,07:33:27
39.929313,116.338129,0,51,39851.3149537037,2009-02-07,07:33:32
39.9293,116.338145,0,47,39851.3150115741,2009-02-07,07:33:37
39.929255,116.338147,0,43,39851.3150694444,2009-02-07,07:33:42
39.929214,116.338186,0,41,39851.3151041667,2009-02-07,07:33:45
39.929162,116.338176,0,36,39851.315162037,2009-02-07,07:33:50
39.929112,116.338177,0,32,39851.3152083333,2009-02-07,07:33:54
39.929054,116.338153,0,31,39851.3152314815,2009-02-07,07:33:56
39.929007,116.338128,0,28,39851.3152662037,2009-02-07,07:33:59
39.928967,116.338101,0,24,39851.3153125,2009-02-07,07:34:03
39.92891,116.338115,0,19,39851.3153703704,2009-02-07,07:34:08
39.9289,116.338123,0,14,39851.3154282407,2009-02-07,07:34:13
39.928944,116.338153,0,12,39851.315462963,2009-02-07,07:34:16
39.928933,116.338213,0,8,39851.3155092593,2009-02-07,07:34:20
39.928874,116.338242,0,7,39851.3155324074,2009-02-07,07:34:22
39.92882,116.33824,0,6,39851.3155671296,2009-02-07,07:34:25
39.928762,116.338216,0,2,39851.3156134259,2009-02-07,07:34:29
39.928718,116.3382,0,0,39851.3156481481,2009-02-07,07:34:32
39.928667,116.338165,0,0,39851.3156712963,2009-02-07,07:34:34
39.928622,116.338138,0,-2,39851.3156944444,2009-02-07,07:34:36
39.928566,116.338144,0,-4,39851.3157291667,2009-02-07,07:34:39
39.928513,116.338158,0,-4,39851.3157523148,2009-02-07,07:34:41
39.928469,116.338141,0,-8,39851.3157986111,2009-02-07,07:34:45
39.928423,116.338131,0,-11,39851.3158449074,2009-02-07,07:34:49
39.928388,116.338139,0,-14,39851.3159027778,2009-02-07,07:34:54
39.928343,116.338151,0,-16,39851.3159375,2009-02-07,07:34:57
39.928335,116.338178,0,-18,39851.3159953704,2009-02-07,07:35:02
39.928362,116.338232,0,-19,39851.3160185185,2009-02-07,07:35:04
39.928311,116.338204,0,-21,39851.3160648148,2009-02-07,07:35:08
39.928268,116.338175,0,-23,39851.316099537,2009-02-07,07:35:11
39.928223,116.338171,0,-25,39851.3161342593,2009-02-07,07:35:14
39.928167,116.338166,0,-29,39851.3161921296,2009-02-07,07:35:19
39.928116,116.338153,0,-33,39851.31625,2009-02-07,07:35:24
39.928079,116.338143,0,-38,39851.3163078704,2009-02-07,07:35:29
39.928029,116.338167,0,-40,39851.3163425926,2009-02-07,07:35:32
39.927997,116.338213,0,-41,39851.3163657407,2009-02-07,07:35:34
39.927953,116.338232,0,-44,39851.316412037,2009-02-07,07:35:38
39.927895,116.338218,0,-47,39851.3164583333,2009-02-07,07:35:42
39.927846,116.338176,0,-47,39851.3164930556,2009-02-07,07:35:45
39.927807,116.338143,0,-45,39851.3165046296,2009-02-07,07:35:46
39.92782,116.338069,0,-35,39851.3165393519,2009-02-07,07:35:49
39.927803,116.338041,0,-28,39851.3165972222,2009-02-07,07:35:54
39.927776,116.33809,0,-21,39851.3166435185,2009-02-07,07:35:58
39.92772,116.338106,0,-18,39851.3167013889,2009-02-07,07:36:03
39.927693,116.338119,0,-19,39851.3167592593,2009-02-07,07:36:08
39.927611,116.338128,0,-18,39851.3168171296,2009-02-07,07:36:13
39.927569,116.338131,0,-20,39851.316875,2009-02-07,07:36:18
39.927524,116.338137,0,-19,39851.3168981481,2009-02-07,07:36:20
39.927468,116.338115,0,-18,39851.3169097222,2009-02-07,07:36:21
39.927397,116.338093,0,-17,39851.3169328704,2009-02-07,07:36:23
39.927351,116.338105,0,-18,39851.3169560185,2009-02-07,07:36:25
39.927308,116.338124,0,-20,39851.3169907407,2009-02-07,07:36:28
39.927265,116.33809,0,-20,39851.3170138889,2009-02-07,07:36:30
39.927209,116.338079,0,-22,39851.3170486111,2009-02-07,07:36:33
39.927161,116.338068,0,-22,39851.3170717593,2009-02-07,07:36:35
39.92716,116.338031,0,-20,39851.3171296296,2009-02-07,07:36:40
39.927193,116.337981,0,-14,39851.3171643519,2009-02-07,07:36:43
39.927199,116.337991,0,-10,39851.3172222222,2009-02-07,07:36:48
39.927198,116.337989,0,-11,39851.3172800926,2009-02-07,07:36:53
39.927198,116.337983,0,-11,39851.317337963,2009-02-07,07:36:58
39.927198,116.337983,0,-11,39851.3173726852,2009-02-07,07:37:01
39.927191,116.337981,0,-11,39851.3173958333,2009-02-07,07:37:03
39.927145,116.337973,0,-7,39851.3174189815,2009-02-07,07:37:05
39.927101,116.337953,0,-3,39851.3174537037,2009-02-07,07:37:08
39.927063,116.337921,0,0,39851.3174884259,2009-02-07,07:37:11
39.927021,116.337891,0,2,39851.3175347222,2009-02-07,07:37:15
39.927011,116.337877,0,4,39851.3175925926,2009-02-07,07:37:20
39.927011,116.337877,0,4,39851.3176273148,2009-02-07,07:37:23
39.927011,116.337872,0,5,39851.317650463,2009-02-07,07:37:25
39.926962,116.337905,0,8,39851.3177083333,2009-02-07,07:37:30
39.926905,116.337918,0,9,39851.3177662037,2009-02-07,07:37:35
39.926848,116.337939,0,14,39851.3178240741,2009-02-07,07:37:40
39.926802,116.337939,0,17,39851.3178356481,2009-02-07,07:37:41
39.926747,116.337924,0,19,39851.3178587963,2009-02-07,07:37:43
39.926702,116.337892,0,20,39851.3179166667,2009-02-07,07:37:48
39.92667,116.337837,0,23,39851.317962963,2009-02-07,07:37:52
39.926659,116.33778,0,31,39851.3180092593,2009-02-07,07:37:56
39.926682,116.337723,0,37,39851.3180439815,2009-02-07,07:37:59
39.926683,116.337664,0,43,39851.3180787037,2009-02-07,07:38:02
39.926681,116.337602,0,50,39851.3181365741,2009-02-07,07:38:07
39.926667,116.33756,0,55,39851.3181944444,2009-02-07,07:38:12
39.926678,116.337528,0,58,39851.3182523148,2009-02-07,07:38:17
39.926709,116.337468,0,60,39851.3182986111,2009-02-07,07:38:21
39.926723,116.337404,0,61,39851.3183449074,2009-02-07,07:38:25
39.926718,116.337354,0,63,39851.3184027778,2009-02-07,07:38:30
39.926718,116.337354,0,63,39851.3184375,2009-02-07,07:38:33
39.926711,116.337354,0,64,39851.3184606481,2009-02-07,07:38:35
39.926686,116.337335,0,67,39851.3185185185,2009-02-07,07:38:40
39.92668,116.337341,0,69,39851.3185763889,2009-02-07,07:38:45
39.926678,116.33734,0,69,39851.3186342593,2009-02-07,07:38:50
39.926677,116.337336,0,69,39851.3186921296,2009-02-07,07:38:55
39.926677,116.337336,0,69,39851.3187268519,2009-02-07,07:38:58
39.926671,116.337331,0,69,39851.31875,2009-02-07,07:39:00
39.926672,116.337322,0,70,39851.3188078704,2009-02-07,07:39:05
39.926714,116.337297,0,70,39851.3188541667,2009-02-07,07:39:09
39.926698,116.337237,0,71,39851.3188888889,2009-02-07,07:39:12
39.92675,116.337213,0,71,39851.3189467593,2009-02-07,07:39:17
39.926766,116.337164,0,70,39851.3190046296,2009-02-07,07:39:22
39.926734,116.337105,0,69,39851.3190393519,2009-02-07,07:39:25
39.926701,116.337039,0,68,39851.3190740741,2009-02-07,07:39:28
39.926666,116.336997,0,68,39851.3191087963,2009-02-07,07:39:31
39.926641,116.336932,0,66,39851.3191550926,2009-02-07,07:39:35
39.926634,116.336873,0,65,39851.3191898148,2009-02-07,07:39:38
39.926623,116.336808,0,64,39851.319224537,2009-02-07,07:39:41
39.926609,116.336752,0,63,39851.3192592593,2009-02-07,07:39:44
39.926603,116.336662,0,61,39851.3193171296,2009-02-07,07:39:49
39.926574,116.336606,0,60,39851.3193402778,2009-02-07,07:39:51
39.926569,116.336596,0,59,39851.3193981481,2009-02-07,07:39:56
39.926541,116.336585,0,57,39851.3194560185,2009-02-07,07:40:01
39.926518,116.336517,0,60,39851.3195023148,2009-02-07,07:40:05
39.926462,116.336519,0,62,39851.3195486111,2009-02-07,07:40:09
39.926414,116.336543,0,62,39851.3196064815,2009-02-07,07:40:14
39.926398,116.336524,0,65,39851.3196643519,2009-02-07,07:40:19
39.926365,116.336547,0,66,39851.3197222222,2009-02-07,07:40:24
39.926344,116.336551,0,68,39851.3197800926,2009-02-07,07:40:29
39.926344,116.336551,0,68,39851.3198148148,2009-02-07,07:40:32
39.926336,116.336553,0,68,39851.319837963,2009-02-07,07:40:34
39.926293,116.336579,0,67,39851.3198842593,2009-02-07,07:40:38
39.926293,116.336579,0,67,39851.3199189815,2009-02-07,07:40:41
39.926298,116.336573,0,68,39851.3199421296,2009-02-07,07:40:43
39.92631,116.336569,0,68,39851.32,2009-02-07,07:40:48
39.926322,116.336545,0,68,39851.3200578704,2009-02-07,07:40:53
39.926313,116.336556,0,68,39851.3201157407,2009-02-07,07:40:58
39.926315,116.336593,0,69,39851.3201736111,2009-02-07,07:41:03
39.926317,116.336653,0,69,39851.3202199074,2009-02-07,07:41:07
39.926321,116.336716,0,69,39851.3202777778,2009-02-07,07:41:12
39.926313,116.336769,0,69,39851.3203356481,2009-02-07,07:41:17
39.926326,116.336829,0,69,39851.3203819444,2009-02-07,07:41:21
39.926337,116.336905,0,69,39851.3204282407,2009-02-07,07:41:25
39.926335,116.336986,0,69,39851.320474537,2009-02-07,07:41:29
39.926289,116.337001,0,69,39851.3204861111,2009-02-07,07:41:30
39.92626,116.337076,0,69,39851.3205208333,2009-02-07,07:41:33
39.926266,116.337134,0,68,39851.3205671296,2009-02-07,07:41:37
39.926285,116.337184,0,68,39851.320625,2009-02-07,07:41:42
39.92629,116.337232,0,67,39851.3206828704,2009-02-07,07:41:47
39.926949,116.337892,0,-1050,39851.3345023148,2009-02-07,08:01:41
39.926885,116.33795,0,-1060,39851.3345138889,2009-02-07,08:01:42
39.926869,116.33803,0,-1066,39851.334537037,2009-02-07,08:01:44
39.926869,116.338095,0,-1070,39851.3345601852,2009-02-07,08:01:46
39.926934,116.338161,0,-1064,39851.3345833333,2009-02-07,08:01:48
39.926953,116.33821,0,-1071,39851.3346064815,2009-02-07,08:01:50
39.926978,116.338235,0,-21,39851.3346412037,2009-02-07,08:01:53
39.92704,116.338059,0,-589,39851.3346759259,2009-02-07,08:01:56
39.926619,116.337801,0,-494,39851.3348842593,2009-02-07,08:02:14
39.926477,116.337044,0,-205,39851.3348958333,2009-02-07,08:02:15
39.926427,116.336792,0,-1,39851.3349189815,2009-02-07,08:02:17
39.92647,116.336674,0,67,39851.3349652778,2009-02-07,08:02:21
39.926456,116.336628,0,82,39851.3349768519,2009-02-07,08:02:22
39.926405,116.336514,0,191,39851.3349884259,2009-02-07,08:02:23
39.92642,116.336476,0,208,39851.3350347222,2009-02-07,08:02:27
39.926458,116.336452,0,219,39851.3350925926,2009-02-07,08:02:32
39.926495,116.336432,0,223,39851.335150463,2009-02-07,08:02:37
39.926524,116.336396,0,225,39851.3352083333,2009-02-07,08:02:42
39.926566,116.33636,0,221,39851.3352662037,2009-02-07,08:02:47
39.926619,116.336343,0,216,39851.3353240741,2009-02-07,08:02:52
39.926729,116.336356,0,204,39851.3353472222,2009-02-07,08:02:54
39.926783,116.33632,0,198,39851.3353587963,2009-02-07,08:02:55
39.92675,116.336426,0,198,39851.3353819444,2009-02-07,08:02:57
39.926821,116.336444,0,193,39851.3354050926,2009-02-07,08:02:59
39.926867,116.336456,0,190,39851.3354513889,2009-02-07,08:03:03
39.926889,116.336515,0,185,39851.3354861111,2009-02-07,08:03:06
39.926893,116.336577,0,180,39851.3355208333,2009-02-07,08:03:09
39.926858,116.336645,0,172,39851.3355555556,2009-02-07,08:03:12
39.926867,116.336717,0,171,39851.3355902778,2009-02-07,08:03:15
39.926888,116.336784,0,168,39851.335625,2009-02-07,08:03:18
39.926916,116.336841,0,166,39851.3356597222,2009-02-07,08:03:21
39.9269,116.336912,0,160,39851.3357060185,2009-02-07,08:03:25
39.92691,116.336974,0,156,39851.3357407407,2009-02-07,08:03:28
39.926914,116.337033,0,155,39851.335775463,2009-02-07,08:03:31
39.926905,116.337104,0,157,39851.3358217593,2009-02-07,08:03:35
39.926924,116.337155,0,162,39851.3358680556,2009-02-07,08:03:39
39.92694,116.337225,0,168,39851.3359259259,2009-02-07,08:03:44
39.926905,116.337268,0,171,39851.3359606481,2009-02-07,08:03:47
39.92691,116.33734,0,172,39851.3360069444,2009-02-07,08:03:51
39.926939,116.337408,0,171,39851.3360532407,2009-02-07,08:03:55
39.926992,116.33746,0,175,39851.336087963,2009-02-07,08:03:58
39.927036,116.337513,0,176,39851.3361226852,2009-02-07,08:04:01
39.927093,116.337527,0,179,39851.3361574074,2009-02-07,08:04:04
39.927149,116.337531,0,180,39851.3361921296,2009-02-07,08:04:07
39.927194,116.337542,0,181,39851.3362152778,2009-02-07,08:04:09
39.927243,116.337546,0,183,39851.3362615741,2009-02-07,08:04:13
39.927287,116.33754,0,187,39851.3363078704,2009-02-07,08:04:17
39.92734,116.33756,0,191,39851.3363425926,2009-02-07,08:04:20
39.927383,116.337587,0,196,39851.3363773148,2009-02-07,08:04:23
39.927409,116.337654,0,202,39851.3364236111,2009-02-07,08:04:27
39.927453,116.337688,0,203,39851.3364699074,2009-02-07,08:04:31
39.927507,116.337693,0,207,39851.3365046296,2009-02-07,08:04:34
39.927553,116.337692,0,212,39851.3365277778,2009-02-07,08:04:36
39.927599,116.337716,0,214,39851.3365740741,2009-02-07,08:04:40
39.927646,116.337699,0,214,39851.3366203704,2009-02-07,08:04:44
39.927698,116.337691,0,215,39851.3366782407,2009-02-07,08:04:49
39.927743,116.337703,0,217,39851.3367361111,2009-02-07,08:04:54
39.927784,116.337698,0,216,39851.3367939815,2009-02-07,08:04:59
39.927835,116.337699,0,212,39851.3368287037,2009-02-07,08:05:02
39.927817,116.337682,0,205,39851.3368865741,2009-02-07,08:05:07
39.927844,116.337679,0,202,39851.3369444444,2009-02-07,08:05:12
39.927813,116.33765,0,201,39851.3370023148,2009-02-07,08:05:17
39.927983,116.337592,0,203,39851.337025463,2009-02-07,08:05:19
39.928078,116.337558,0,204,39851.337037037,2009-02-07,08:05:20
39.928142,116.337533,0,204,39851.3370486111,2009-02-07,08:05:21
39.928192,116.337507,0,205,39851.3370601852,2009-02-07,08:05:22
39.928226,116.337455,0,207,39851.3370949074,2009-02-07,08:05:25
39.92827,116.337424,0,208,39851.3371180556,2009-02-07,08:05:27
39.928285,116.337383,0,210,39851.3371759259,2009-02-07,08:05:32
39.928233,116.337416,0,211,39851.3372337963,2009-02-07,08:05:37
39.928186,116.337439,0,212,39851.3372569444,2009-02-07,08:05:39
39.928139,116.337458,0,213,39851.3372800926,2009-02-07,08:05:41
39.928079,116.337496,0,213,39851.3373032407,2009-02-07,08:05:43
39.92804,116.337529,0,214,39851.3373263889,2009-02-07,08:05:45
39.927996,116.337594,0,215,39851.3373611111,2009-02-07,08:05:48
39.928016,116.33764,0,216,39851.3374189815,2009-02-07,08:05:53
39.928077,116.337626,0,217,39851.3374652778,2009-02-07,08:05:57
39.928134,116.33759,0,217,39851.3375,2009-02-07,08:06:00
39.928173,116.337549,0,218,39851.3375231481,2009-02-07,08:06:02
39.928023,116.337704,0,221,39851.3375810185,2009-02-07,08:06:07
39.92796,116.33776,0,222,39851.3375925926,2009-02-07,08:06:08
39.927892,116.337807,0,222,39851.3376041667,2009-02-07,08:06:09
39.92797,116.337681,0,222,39851.3376157407,2009-02-07,08:06:10
39.927975,116.337585,0,224,39851.337650463,2009-02-07,08:06:13
39.927852,116.337632,0,225,39851.3376736111,2009-02-07,08:06:15
39.92777,116.337632,0,225,39851.3377083333,2009-02-07,08:06:18
39.927615,116.337688,0,225,39851.3377314815,2009-02-07,08:06:20
39.927437,116.33775,0,225,39851.3377546296,2009-02-07,08:06:22
39.927368,116.337772,0,226,39851.3377777778,2009-02-07,08:06:24
39.92729,116.337793,0,227,39851.3378009259,2009-02-07,08:06:26
39.927243,116.337805,0,227,39851.3378125,2009-02-07,08:06:27
39.927195,116.337815,0,227,39851.3378240741,2009-02-07,08:06:28
39.927141,116.337824,0,228,39851.3378356481,2009-02-07,08:06:29
39.927085,116.337834,0,228,39851.3378472222,2009-02-07,08:06:30
39.926873,116.337904,0,228,39851.3378587963,2009-02-07,08:06:31
39.926815,116.337916,0,229,39851.3378703704,2009-02-07,08:06:32
39.926751,116.337926,0,229,39851.3378819444,2009-02-07,08:06:33
39.926627,116.33784,0,230,39851.3378935185,2009-02-07,08:06:34
39.926169,116.337896,0,230,39851.3379166667,2009-02-07,08:06:36
39.926052,116.337903,0,230,39851.3379282407,2009-02-07,08:06:37
39.925934,116.337914,0,231,39851.3379398148,2009-02-07,08:06:38
39.925821,116.337918,0,231,39851.3379513889,2009-02-07,08:06:39
39.925706,116.337926,0,232,39851.337962963,2009-02-07,08:06:40
39.925594,116.337936,0,233,39851.337974537,2009-02-07,08:06:41
39.925486,116.337955,0,233,39851.3379861111,2009-02-07,08:06:42
39.925378,116.337966,0,234,39851.3379976852,2009-02-07,08:06:43
39.92527,116.337974,0,235,39851.3380092593,2009-02-07,08:06:44
39.925169,116.337978,0,236,39851.3380208333,2009-02-07,08:06:45
39.92507,116.337982,0,237,39851.3380324074,2009-02-07,08:06:46
39.924974,116.33799,0,237,39851.3380439815,2009-02-07,08:06:47
39.924881,116.337999,0,238,39851.3380555556,2009-02-07,08:06:48
39.924786,116.338007,0,239,39851.3380671296,2009-02-07,08:06:49
39.924696,116.338014,0,240,39851.3380787037,2009-02-07,08:06:50
39.92461,116.338025,0,241,39851.3380902778,2009-02-07,08:06:51
39.924531,116.338043,0,242,39851.3381018518,2009-02-07,08:06:52
39.924476,116.338081,0,243,39851.3381134259,2009-02-07,08:06:53
39.9244,116.338097,0,244,39851.338125,2009-02-07,08:06:54
39.924325,116.33812,0,245,39851.3381365741,2009-02-07,08:06:55
39.924247,116.338146,0,246,39851.3381481481,2009-02-07,08:06:56
39.924161,116.338161,0,248,39851.3381597222,2009-02-07,08:06:57
39.924077,116.338171,0,249,39851.3381712963,2009-02-07,08:06:58
39.923991,116.338177,0,250,39851.3381828704,2009-02-07,08:06:59
39.923906,116.338181,0,252,39851.3381944444,2009-02-07,08:07:00
39.923821,116.338184,0,253,39851.3382060185,2009-02-07,08:07:01
39.923755,116.338184,0,254,39851.3382175926,2009-02-07,08:07:02
39.923696,116.338185,0,255,39851.3382291667,2009-02-07,08:07:03
39.92364,116.338187,0,257,39851.3382407407,2009-02-07,08:07:04
39.923587,116.33819,0,258,39851.3382523148,2009-02-07,08:07:05
39.923685,116.338138,0,262,39851.3382986111,2009-02-07,08:07:09
39.923727,116.338116,0,263,39851.3383101852,2009-02-07,08:07:10
39.923713,116.338106,0,270,39851.3383680556,2009-02-07,08:07:15
39.92367,116.338105,0,276,39851.3384259259,2009-02-07,08:07:20
39.923622,116.338117,0,281,39851.3384606481,2009-02-07,08:07:23
39.923572,116.338131,0,286,39851.3384953704,2009-02-07,08:07:26
39.92362,116.338081,0,287,39851.3385069444,2009-02-07,08:07:27
39.923665,116.338102,0,291,39851.3385532407,2009-02-07,08:07:31
39.923668,116.338168,0,294,39851.338599537,2009-02-07,08:07:35
39.92364,116.338176,0,299,39851.3386574074,2009-02-07,08:07:40
39.923634,116.338207,0,302,39851.3387152778,2009-02-07,08:07:45
39.923605,116.338209,0,307,39851.3387731481,2009-02-07,08:07:50
39.92356,116.338236,0,313,39851.3388310185,2009-02-07,08:07:55
39.923519,116.338266,0,317,39851.3388657407,2009-02-07,08:07:58
39.923485,116.338309,0,318,39851.3388888889,2009-02-07,08:08:00
39.923436,116.338379,0,320,39851.338912037,2009-02-07,08:08:02
39.923399,116.338413,0,321,39851.3389236111,2009-02-07,08:08:03
39.923342,116.33845,0,322,39851.3389351852,2009-02-07,08:08:04
39.92328,116.338486,0,323,39851.3389467593,2009-02-07,08:08:05
39.923205,116.338522,0,324,39851.3389583333,2009-02-07,08:08:06
39.923148,116.338499,0,325,39851.3389699074,2009-02-07,08:08:07
39.923103,116.338452,0,325,39851.3389814815,2009-02-07,08:08:08
39.923046,116.338418,0,326,39851.3389930556,2009-02-07,08:08:09
39.922959,116.338433,0,327,39851.3390046296,2009-02-07,08:08:10
39.922903,116.338379,0,328,39851.3390162037,2009-02-07,08:08:11
39.922813,116.338392,0,329,39851.3390277778,2009-02-07,08:08:12
39.922721,116.338408,0,330,39851.3390393518,2009-02-07,08:08:13
39.922623,116.338426,0,331,39851.3390509259,2009-02-07,08:08:14
39.922532,116.338439,0,331,39851.3390625,2009-02-07,08:08:15
39.922441,116.338449,0,332,39851.3390740741,2009-02-07,08:08:16
39.91987,116.340404,0,535,39851.3398726852,2009-02-07,08:09:25
39.921144,116.339679,0,659,39851.3399421296,2009-02-07,08:09:31
39.921222,116.339475,0,563,39851.3399537037,2009-02-07,08:09:32
39.921245,116.339357,0,511,39851.3399652778,2009-02-07,08:09:33
39.921242,116.339214,0,459,39851.3399768519,2009-02-07,08:09:34
39.921154,116.33923,0,477,39851.3399884259,2009-02-07,08:09:35
39.921072,116.33924,0,492,39851.34,2009-02-07,08:09:36
39.920992,116.339245,0,505,39851.3400115741,2009-02-07,08:09:37
39.920921,116.33925,0,521,39851.3400231482,2009-02-07,08:09:38
39.920843,116.339251,0,535,39851.3400347222,2009-02-07,08:09:39
39.920779,116.339247,0,548,39851.3400462963,2009-02-07,08:09:40
39.920714,116.339237,0,564,39851.3400578704,2009-02-07,08:09:41
39.920646,116.339234,0,579,39851.3400694444,2009-02-07,08:09:42
39.920579,116.339245,0,586,39851.3400810185,2009-02-07,08:09:43
39.920483,116.339262,0,594,39851.3400925926,2009-02-07,08:09:44
39.920331,116.339294,0,601,39851.3401041667,2009-02-07,08:09:45
39.920194,116.339324,0,610,39851.3401157407,2009-02-07,08:09:46
39.920076,116.339342,0,622,39851.3401273148,2009-02-07,08:09:47
39.919968,116.339355,0,632,39851.3401388889,2009-02-07,08:09:48
39.919861,116.339363,0,639,39851.340150463,2009-02-07,08:09:49
39.919755,116.33937,0,649,39851.340162037,2009-02-07,08:09:50
39.919641,116.339382,0,657,39851.3401736111,2009-02-07,08:09:51
39.919542,116.339404,0,660,39851.3401851852,2009-02-07,08:09:52
39.919447,116.339431,0,664,39851.3401967593,2009-02-07,08:09:53
39.919352,116.339456,0,668,39851.3402083333,2009-02-07,08:09:54
39.919253,116.339479,0,674,39851.3402199074,2009-02-07,08:09:55
39.919151,116.339501,0,679,39851.3402314815,2009-02-07,08:09:56
39.919051,116.339516,0,683,39851.3402430556,2009-02-07,08:09:57
39.918948,116.339531,0,687,39851.3402546296,2009-02-07,08:09:58
39.918838,116.339555,0,694,39851.3402662037,2009-02-07,08:09:59
39.918736,116.339583,0,700,39851.3402777778,2009-02-07,08:10:00
39.918631,116.339616,0,709,39851.3402893519,2009-02-07,08:10:01
39.918536,116.339642,0,714,39851.3403009259,2009-02-07,08:10:02
39.918444,116.339663,0,718,39851.3403125,2009-02-07,08:10:03
39.91835,116.339684,0,726,39851.3403240741,2009-02-07,08:10:04
39.918259,116.339705,0,733,39851.3403356481,2009-02-07,08:10:05
39.918168,116.339722,0,739,39851.3403472222,2009-02-07,08:10:06
39.918085,116.339742,0,745,39851.3403587963,2009-02-07,08:10:07
39.918011,116.339758,0,751,39851.3403703704,2009-02-07,08:10:08
39.917947,116.339776,0,757,39851.3403819444,2009-02-07,08:10:09
39.91789,116.339792,0,764,39851.3403935185,2009-02-07,08:10:10
39.91784,116.339802,0,770,39851.3404050926,2009-02-07,08:10:11
39.917779,116.339812,0,776,39851.3404166667,2009-02-07,08:10:12
39.917732,116.33982,0,783,39851.3404282407,2009-02-07,08:10:13
39.91769,116.339829,0,792,39851.3404398148,2009-02-07,08:10:14
39.917639,116.339822,0,799,39851.340474537,2009-02-07,08:10:17
39.917623,116.339845,0,816,39851.3405208333,2009-02-07,08:10:21
39.917645,116.339857,0,830,39851.3405671296,2009-02-07,08:10:25
39.917677,116.339835,0,844,39851.340625,2009-02-07,08:10:30
39.917629,116.339875,0,850,39851.3406828704,2009-02-07,08:10:35
39.91758,116.339912,0,851,39851.3407060185,2009-02-07,08:10:37
39.917517,116.339948,0,856,39851.3407291667,2009-02-07,08:10:39
39.91744,116.339991,0,861,39851.3407523148,2009-02-07,08:10:41
39.917398,116.340015,0,864,39851.3407638889,2009-02-07,08:10:42
39.91732,116.340068,0,867,39851.340787037,2009-02-07,08:10:44
39.917257,116.340108,0,872,39851.3408101852,2009-02-07,08:10:46
39.917205,116.34014,0,878,39851.3408449074,2009-02-07,08:10:49
39.917191,116.340151,0,879,39851.3409027778,2009-02-07,08:10:54
39.91723,116.340148,0,871,39851.3409490741,2009-02-07,08:10:58
39.917277,116.340152,0,861,39851.3409837963,2009-02-07,08:11:01
39.917318,116.340138,0,853,39851.3410069444,2009-02-07,08:11:03
39.917367,116.34012,0,845,39851.3410300926,2009-02-07,08:11:05
39.917419,116.3401,0,839,39851.3410532407,2009-02-07,08:11:07
39.917475,116.340071,0,833,39851.3410763889,2009-02-07,08:11:09
39.917517,116.340046,0,828,39851.341099537,2009-02-07,08:11:11
39.917562,116.340013,0,821,39851.3411342593,2009-02-07,08:11:14
39.917543,116.339946,0,817,39851.3411805556,2009-02-07,08:11:18
39.917678,116.339618,0,668,39851.3412037037,2009-02-07,08:11:20
39.917267,116.339001,0,606,39851.3412384259,2009-02-07,08:11:23
39.917028,116.338778,0,558,39851.34125,2009-02-07,08:11:24
39.917048,116.338684,0,524,39851.3412615741,2009-02-07,08:11:25
39.916939,116.338575,0,499,39851.3412731481,2009-02-07,08:11:26
39.916891,116.338496,0,479,39851.3412847222,2009-02-07,08:11:27
39.916834,116.338436,0,463,39851.3412962963,2009-02-07,08:11:28
39.916806,116.338391,0,451,39851.3413078704,2009-02-07,08:11:29
39.916758,116.33836,0,440,39851.3413194444,2009-02-07,08:11:30
39.916716,116.338338,0,432,39851.3413310185,2009-02-07,08:11:31
39.916673,116.338325,0,425,39851.3413425926,2009-02-07,08:11:32
39.916617,116.338309,0,420,39851.3413541667,2009-02-07,08:11:33
39.916541,116.338298,0,415,39851.3413657407,2009-02-07,08:11:34
39.916487,116.338295,0,412,39851.3413773148,2009-02-07,08:11:35
39.91647,116.338451,0,406,39851.3413888889,2009-02-07,08:11:36
39.916423,116.338469,0,403,39851.341400463,2009-02-07,08:11:37
39.916377,116.338495,0,400,39851.341412037,2009-02-07,08:11:38
39.916324,116.338527,0,397,39851.3414236111,2009-02-07,08:11:39
39.916254,116.338579,0,395,39851.3414351852,2009-02-07,08:11:40
39.916183,116.338642,0,394,39851.3414467593,2009-02-07,08:11:41
39.916097,116.33872,0,392,39851.3414583333,2009-02-07,08:11:42
39.916009,116.338804,0,391,39851.3414699074,2009-02-07,08:11:43
39.915908,116.338904,0,390,39851.3414814815,2009-02-07,08:11:44
39.915803,116.339009,0,390,39851.3414930556,2009-02-07,08:11:45
39.915699,116.339114,0,390,39851.3415046296,2009-02-07,08:11:46
39.915616,116.339216,0,389,39851.3415162037,2009-02-07,08:11:47
39.915534,116.339318,0,389,39851.3415277778,2009-02-07,08:11:48
39.915483,116.339411,0,389,39851.3415393519,2009-02-07,08:11:49
39.915435,116.339504,0,389,39851.3415509259,2009-02-07,08:11:50
39.915399,116.339594,0,389,39851.3415625,2009-02-07,08:11:51
39.91536,116.33971,0,389,39851.3415740741,2009-02-07,08:11:52
39.915333,116.3398,0,389,39851.3415856481,2009-02-07,08:11:53
39.915325,116.339886,0,389,39851.3415972222,2009-02-07,08:11:54
39.91532,116.339973,0,390,39851.3416087963,2009-02-07,08:11:55
39.91542,116.340104,0,392,39851.3416203704,2009-02-07,08:11:56
39.915598,116.340264,0,395,39851.3416319444,2009-02-07,08:11:57
39.915782,116.340414,0,397,39851.3416435185,2009-02-07,08:11:58
39.915922,116.340555,0,399,39851.3416550926,2009-02-07,08:11:59
39.916099,116.34064,0,402,39851.3416666667,2009-02-07,08:12:00
39.916492,116.340578,0,404,39851.3416782407,2009-02-07,08:12:01
39.916494,116.340655,0,407,39851.3416898148,2009-02-07,08:12:02
39.916501,116.340727,0,410,39851.3417013889,2009-02-07,08:12:03
39.916767,116.340728,0,413,39851.341712963,2009-02-07,08:12:04
39.91686,116.340816,0,416,39851.341724537,2009-02-07,08:12:05
39.916942,116.340901,0,419,39851.3417361111,2009-02-07,08:12:06
39.916957,116.340961,0,423,39851.3417476852,2009-02-07,08:12:07
39.916976,116.341019,0,427,39851.3417592593,2009-02-07,08:12:08
39.917077,116.341041,0,427,39851.3417708333,2009-02-07,08:12:09
39.917148,116.34107,0,428,39851.3417824074,2009-02-07,08:12:10
39.917207,116.341129,0,430,39851.3418055556,2009-02-07,08:12:12
39.917237,116.341181,0,432,39851.3418287037,2009-02-07,08:12:14
39.917185,116.341219,0,429,39851.341875,2009-02-07,08:12:18
39.917154,116.341212,0,428,39851.3419328704,2009-02-07,08:12:23
39.917107,116.341222,0,423,39851.3419675926,2009-02-07,08:12:26
39.917059,116.341273,0,422,39851.3420023148,2009-02-07,08:12:29
39.916998,116.341329,0,422,39851.342025463,2009-02-07,08:12:31
39.916948,116.341397,0,421,39851.3420486111,2009-02-07,08:12:33
39.916916,116.341439,0,422,39851.3420601852,2009-02-07,08:12:34
39.916879,116.341485,0,422,39851.3420717593,2009-02-07,08:12:35
39.91684,116.341534,0,422,39851.3420833333,2009-02-07,08:12:36
39.916802,116.341584,0,421,39851.3420949074,2009-02-07,08:12:37
39.916761,116.341634,0,420,39851.3421064815,2009-02-07,08:12:38
39.916715,116.341685,0,419,39851.3421180556,2009-02-07,08:12:39
39.916669,116.341737,0,418,39851.3421296296,2009-02-07,08:12:40
39.916623,116.341786,0,416,39851.3421412037,2009-02-07,08:12:41
39.916585,116.34185,0,418,39851.3421527778,2009-02-07,08:12:42
39.916564,116.341925,0,421,39851.3421643519,2009-02-07,08:12:43
39.916559,116.342008,0,421,39851.3421759259,2009-02-07,08:12:44
39.91655,116.342095,0,424,39851.3421875,2009-02-07,08:12:45
39.916543,116.342181,0,425,39851.3421990741,2009-02-07,08:12:46
39.916546,116.342272,0,424,39851.3422106481,2009-02-07,08:12:47
39.916547,116.342365,0,424,39851.3422222222,2009-02-07,08:12:48
39.916545,116.34246,0,424,39851.3422337963,2009-02-07,08:12:49
39.916543,116.342556,0,424,39851.3422453704,2009-02-07,08:12:50
39.916541,116.342653,0,424,39851.3422569444,2009-02-07,08:12:51
39.916537,116.342751,0,424,39851.3422685185,2009-02-07,08:12:52
39.916532,116.342851,0,424,39851.3422800926,2009-02-07,08:12:53
39.916527,116.342953,0,425,39851.3422916667,2009-02-07,08:12:54
39.916521,116.343053,0,425,39851.3423032407,2009-02-07,08:12:55
39.916512,116.343156,0,426,39851.3423148148,2009-02-07,08:12:56
39.916499,116.343262,0,428,39851.3423263889,2009-02-07,08:12:57
39.916486,116.34337,0,429,39851.342337963,2009-02-07,08:12:58
39.916472,116.343476,0,430,39851.342349537,2009-02-07,08:12:59
39.916456,116.34358,0,432,39851.3423611111,2009-02-07,08:13:00
39.916442,116.343684,0,434,39851.3423726852,2009-02-07,08:13:01
39.91643,116.343792,0,437,39851.3423842593,2009-02-07,08:13:02
39.916418,116.343901,0,439,39851.3423958333,2009-02-07,08:13:03
39.916404,116.344008,0,442,39851.3424074074,2009-02-07,08:13:04
39.916387,116.344117,0,444,39851.3424189815,2009-02-07,08:13:05
39.916372,116.344228,0,446,39851.3424305556,2009-02-07,08:13:06
39.916355,116.344339,0,448,39851.3424421296,2009-02-07,08:13:07
39.916335,116.344449,0,450,39851.3424537037,2009-02-07,08:13:08
39.916319,116.344556,0,453,39851.3424652778,2009-02-07,08:13:09
39.916303,116.344659,0,455,39851.3424768519,2009-02-07,08:13:10
39.916293,116.344757,0,457,39851.3424884259,2009-02-07,08:13:11
39.916285,116.344854,0,459,39851.3425,2009-02-07,08:13:12
39.916276,116.344951,0,461,39851.3425115741,2009-02-07,08:13:13
39.916274,116.345045,0,463,39851.3425231481,2009-02-07,08:13:14
39.916273,116.345144,0,465,39851.3425347222,2009-02-07,08:13:15
39.91627,116.345239,0,466,39851.3425462963,2009-02-07,08:13:16
39.916267,116.345333,0,468,39851.3425578704,2009-02-07,08:13:17
39.916262,116.34543,0,470,39851.3425694444,2009-02-07,08:13:18
39.916259,116.345528,0,471,39851.3425810185,2009-02-07,08:13:19
39.916257,116.345626,0,472,39851.3425925926,2009-02-07,08:13:20
39.916252,116.345724,0,474,39851.3426041667,2009-02-07,08:13:21
39.916247,116.345822,0,475,39851.3426157407,2009-02-07,08:13:22
39.916244,116.345918,0,477,39851.3426273148,2009-02-07,08:13:23
39.916253,116.346011,0,478,39851.3426388889,2009-02-07,08:13:24
39.916262,116.346104,0,479,39851.342650463,2009-02-07,08:13:25
39.916272,116.346193,0,481,39851.342662037,2009-02-07,08:13:26
39.91635,116.346291,0,483,39851.3426736111,2009-02-07,08:13:27
39.916404,116.346385,0,486,39851.3426851852,2009-02-07,08:13:28
39.916458,116.346472,0,489,39851.3426967593,2009-02-07,08:13:29
39.916549,116.346566,0,492,39851.3427083333,2009-02-07,08:13:30
39.916632,116.34665,0,495,39851.3427199074,2009-02-07,08:13:31
39.916648,116.346718,0,498,39851.3427314815,2009-02-07,08:13:32
39.916684,116.346775,0,500,39851.3427430556,2009-02-07,08:13:33
39.91679,116.346855,0,504,39851.3427662037,2009-02-07,08:13:35
39.91682,116.346924,0,509,39851.3428125,2009-02-07,08:13:39
39.916922,116.346966,0,513,39851.3428356481,2009-02-07,08:13:41
39.916982,116.346987,0,515,39851.3428472222,2009-02-07,08:13:42
39.917046,116.347007,0,517,39851.3428587963,2009-02-07,08:13:43
39.917179,116.347023,0,520,39851.3428703704,2009-02-07,08:13:44
39.91726,116.347013,0,523,39851.3428935185,2009-02-07,08:13:46
39.917337,116.346998,0,527,39851.3429166667,2009-02-07,08:13:48
39.917406,116.346986,0,532,39851.3429398148,2009-02-07,08:13:50
39.917474,116.346986,0,536,39851.342962963,2009-02-07,08:13:52
39.917532,116.346999,0,542,39851.3429861111,2009-02-07,08:13:54
39.917584,116.347019,0,550,39851.3430092593,2009-02-07,08:13:56
39.917625,116.347047,0,557,39851.3430324074,2009-02-07,08:13:58
39.917675,116.34708,0,563,39851.3430555556,2009-02-07,08:14:00
39.917726,116.347121,0,569,39851.3430787037,2009-02-07,08:14:02
39.917776,116.34716,0,576,39851.3431018519,2009-02-07,08:14:04
39.917822,116.347207,0,586,39851.343125,2009-02-07,08:14:06
39.917845,116.347243,0,575,39851.3431481481,2009-02-07,08:14:08
39.917887,116.347271,0,578,39851.3431712963,2009-02-07,08:14:10
39.91793,116.347292,0,581,39851.3431944444,2009-02-07,08:14:12
39.917836,116.347298,0,571,39851.3432407407,2009-02-07,08:14:16
39.917742,116.347291,0,562,39851.3432523148,2009-02-07,08:14:17
39.917627,116.347303,0,544,39851.343275463,2009-02-07,08:14:19
39.917536,116.347311,0,536,39851.343287037,2009-02-07,08:14:20
39.917448,116.34732,0,529,39851.3432986111,2009-02-07,08:14:21
39.917344,116.347323,0,519,39851.3433101852,2009-02-07,08:14:22
39.917248,116.347326,0,511,39851.3433217593,2009-02-07,08:14:23
39.917156,116.347331,0,503,39851.3433333333,2009-02-07,08:14:24
39.917068,116.347336,0,497,39851.3433449074,2009-02-07,08:14:25
39.916983,116.347342,0,491,39851.3433564815,2009-02-07,08:14:26
39.916899,116.34735,0,485,39851.3433680556,2009-02-07,08:14:27
39.916819,116.347357,0,479,39851.3433796296,2009-02-07,08:14:28
39.91674,116.347365,0,474,39851.3433912037,2009-02-07,08:14:29
39.916666,116.347374,0,468,39851.3434027778,2009-02-07,08:14:30
39.916591,116.347383,0,463,39851.3434143519,2009-02-07,08:14:31
39.916518,116.347393,0,458,39851.3434259259,2009-02-07,08:14:32
39.916434,116.347396,0,452,39851.3434375,2009-02-07,08:14:33
39.916352,116.347401,0,447,39851.3434490741,2009-02-07,08:14:34
39.916282,116.347403,0,443,39851.3434606481,2009-02-07,08:14:35
39.91622,116.3474,0,440,39851.3434722222,2009-02-07,08:14:36
39.916163,116.347395,0,436,39851.3434837963,2009-02-07,08:14:37
39.916115,116.347387,0,434,39851.3434953704,2009-02-07,08:14:38
39.916071,116.347377,0,431,39851.3435069444,2009-02-07,08:14:39
39.915996,116.34735,0,427,39851.3435300926,2009-02-07,08:14:41
39.915945,116.347302,0,422,39851.3435532407,2009-02-07,08:14:43
39.915934,116.347235,0,422,39851.3435763889,2009-02-07,08:14:45
39.915917,116.347164,0,426,39851.343599537,2009-02-07,08:14:47
39.915374,116.34738,0,432,39851.3436111111,2009-02-07,08:14:48
39.914909,116.347539,0,436,39851.3436226852,2009-02-07,08:14:49
39.914643,116.347613,0,440,39851.3436342593,2009-02-07,08:14:50
39.914521,116.347658,0,442,39851.3436458333,2009-02-07,08:14:51
39.91437,116.347677,0,447,39851.3436574074,2009-02-07,08:14:52
39.914197,116.347704,0,451,39851.3436689815,2009-02-07,08:14:53
39.91405,116.34771,0,455,39851.3436805556,2009-02-07,08:14:54
39.913922,116.347713,0,459,39851.3436921296,2009-02-07,08:14:55
39.913807,116.347738,0,464,39851.3437152778,2009-02-07,08:14:57
39.91397,116.347801,0,460,39851.3437268519,2009-02-07,08:14:58
39.914044,116.347828,0,458,39851.3437384259,2009-02-07,08:14:59
39.913975,116.347819,0,461,39851.34375,2009-02-07,08:15:00
39.91407,116.347861,0,461,39851.3437847222,2009-02-07,08:15:03
39.914085,116.347842,0,464,39851.3438425926,2009-02-07,08:15:08
39.914106,116.347839,0,468,39851.343900463,2009-02-07,08:15:13
39.914145,116.347831,0,472,39851.3439583333,2009-02-07,08:15:18
39.91419,116.347778,0,472,39851.3439814815,2009-02-07,08:15:20
39.914225,116.347738,0,470,39851.3439930556,2009-02-07,08:15:21
39.914286,116.347702,0,469,39851.3440046296,2009-02-07,08:15:22
39.914368,116.347635,0,467,39851.3440277778,2009-02-07,08:15:24
39.914419,116.347606,0,465,39851.3440393518,2009-02-07,08:15:25
39.91446,116.347573,0,463,39851.3440509259,2009-02-07,08:15:26
39.914505,116.347548,0,461,39851.3440625,2009-02-07,08:15:27
39.914547,116.34752,0,459,39851.3440740741,2009-02-07,08:15:28
39.914595,116.347503,0,458,39851.3440856481,2009-02-07,08:15:29
39.914664,116.347476,0,455,39851.3441087963,2009-02-07,08:15:31
39.914703,116.347446,0,453,39851.3441550926,2009-02-07,08:15:35
39.914661,116.347419,0,451,39851.3442013889,2009-02-07,08:15:39
39.914614,116.347408,0,449,39851.344224537,2009-02-07,08:15:41
39.914549,116.347394,0,448,39851.3442476852,2009-02-07,08:15:43
39.914496,116.347387,0,448,39851.3442708333,2009-02-07,08:15:45
39.91444,116.347371,0,449,39851.3442939815,2009-02-07,08:15:47
39.914368,116.347348,0,452,39851.3443171296,2009-02-07,08:15:49
39.914304,116.347328,0,454,39851.3443402778,2009-02-07,08:15:51
39.914246,116.3473,0,456,39851.3443634259,2009-02-07,08:15:53
39.914202,116.347281,0,458,39851.3443865741,2009-02-07,08:15:55
39.914137,116.34725,0,460,39851.3444097222,2009-02-07,08:15:57
39.914075,116.347244,0,463,39851.3444328704,2009-02-07,08:15:59
39.914014,116.347246,0,467,39851.3444560185,2009-02-07,08:16:01
39.913941,116.34722,0,471,39851.3444791667,2009-02-07,08:16:03
39.913887,116.347211,0,475,39851.3445023148,2009-02-07,08:16:05
39.91384,116.347195,0,479,39851.344525463,2009-02-07,08:16:07
39.913794,116.347206,0,485,39851.3445601852,2009-02-07,08:16:10
39.913747,116.347211,0,490,39851.3445949074,2009-02-07,08:16:13
39.913741,116.347185,0,498,39851.3446527778,2009-02-07,08:16:18
39.913773,116.347195,0,502,39851.3447106481,2009-02-07,08:16:23
39.91373,116.347186,0,492,39851.3447569444,2009-02-07,08:16:27
39.913671,116.347171,0,477,39851.3447800926,2009-02-07,08:16:29
39.913633,116.347164,0,466,39851.3447916667,2009-02-07,08:16:30
39.913586,116.347181,0,473,39851.344849537,2009-02-07,08:16:35
39.913572,116.347213,0,481,39851.3449074074,2009-02-07,08:16:40
39.913524,116.347204,0,485,39851.3449421296,2009-02-07,08:16:43
39.913431,116.347181,0,476,39851.3449652778,2009-02-07,08:16:45
39.913362,116.347164,0,468,39851.3449768518,2009-02-07,08:16:46
39.913285,116.347142,0,457,39851.3449884259,2009-02-07,08:16:47
39.913222,116.347126,0,450,39851.345,2009-02-07,08:16:48
39.913166,116.347117,0,444,39851.3450115741,2009-02-07,08:16:49
39.913114,116.347103,0,440,39851.3450231481,2009-02-07,08:16:50
39.913067,116.34709,0,436,39851.3450347222,2009-02-07,08:16:51
39.91302,116.347076,0,432,39851.3450462963,2009-02-07,08:16:52
39.912972,116.347063,0,428,39851.3450578704,2009-02-07,08:16:53
39.912924,116.347045,0,423,39851.3450694444,2009-02-07,08:16:54
39.912879,116.347034,0,419,39851.3450810185,2009-02-07,08:16:55
39.91283,116.347027,0,415,39851.3450925926,2009-02-07,08:16:56
39.912779,116.347017,0,410,39851.3451041667,2009-02-07,08:16:57
39.912729,116.347002,0,406,39851.3451157407,2009-02-07,08:16:58
39.912636,116.346985,0,401,39851.3451388889,2009-02-07,08:17:00
39.912582,116.346975,0,398,39851.345150463,2009-02-07,08:17:01
39.912533,116.346965,0,397,39851.345162037,2009-02-07,08:17:02
39.912447,116.346937,0,394,39851.3451851852,2009-02-07,08:17:04
39.912372,116.346902,0,390,39851.3452083333,2009-02-07,08:17:06
39.91229,116.346883,0,387,39851.3452314815,2009-02-07,08:17:08
39.912221,116.346887,0,380,39851.3452546296,2009-02-07,08:17:10
39.912215,116.346903,0,373,39851.3453125,2009-02-07,08:17:15
39.912239,116.346903,0,374,39851.3453703704,2009-02-07,08:17:20
39.912247,116.346884,0,379,39851.3454282407,2009-02-07,08:17:25
39.912196,116.34688,0,379,39851.3454861111,2009-02-07,08:17:30
39.912141,116.346862,0,376,39851.3455208333,2009-02-07,08:17:33
39.912085,116.346851,0,375,39851.3455555556,2009-02-07,08:17:36
39.912061,116.346835,0,374,39851.3456134259,2009-02-07,08:17:41
39.912117,116.346829,0,370,39851.3456597222,2009-02-07,08:17:45
39.912164,116.346804,0,369,39851.3456944444,2009-02-07,08:17:48
39.912175,116.346755,0,367,39851.3457523148,2009-02-07,08:17:53
39.912184,116.346682,0,370,39851.3457986111,2009-02-07,08:17:57
39.912123,116.346652,0,370,39851.3458217593,2009-02-07,08:17:59
39.912077,116.346645,0,371,39851.3458333333,2009-02-07,08:18:00
39.911928,116.346631,0,364,39851.3458564815,2009-02-07,08:18:02
39.911881,116.346622,0,365,39851.3458680556,2009-02-07,08:18:03
39.911836,116.346615,0,366,39851.3458796296,2009-02-07,08:18:04
39.911695,116.34661,0,355,39851.3458912037,2009-02-07,08:18:05
39.911562,116.346597,0,346,39851.3459027778,2009-02-07,08:18:06
39.911504,116.346578,0,346,39851.3459143518,2009-02-07,08:18:07
39.911349,116.346558,0,333,39851.3459259259,2009-02-07,08:18:08
39.911128,116.346556,0,311,39851.3459375,2009-02-07,08:18:09
39.911015,116.346551,0,305,39851.3459490741,2009-02-07,08:18:10
39.910912,116.346548,0,300,39851.3459606481,2009-02-07,08:18:11
39.910819,116.346551,0,295,39851.3459722222,2009-02-07,08:18:12
39.910722,116.346546,0,289,39851.3459837963,2009-02-07,08:18:13
39.910631,116.346542,0,286,39851.3459953704,2009-02-07,08:18:14
39.910546,116.346536,0,283,39851.3460069444,2009-02-07,08:18:15
39.910481,116.346535,0,282,39851.3460185185,2009-02-07,08:18:16
39.910412,116.346524,0,281,39851.3460300926,2009-02-07,08:18:17
39.910335,116.346505,0,281,39851.3460416667,2009-02-07,08:18:18
39.910259,116.346499,0,281,39851.3460532407,2009-02-07,08:18:19
39.910182,116.346492,0,280,39851.3460648148,2009-02-07,08:18:20
39.910101,116.346494,0,279,39851.3460763889,2009-02-07,08:18:21
39.910026,116.346489,0,279,39851.346087963,2009-02-07,08:18:22
39.909955,116.346481,0,279,39851.346099537,2009-02-07,08:18:23
39.909902,116.346463,0,278,39851.3461111111,2009-02-07,08:18:24
39.909853,116.346444,0,278,39851.3461226852,2009-02-07,08:18:25
39.909786,116.346443,0,277,39851.3461342593,2009-02-07,08:18:26
39.90972,116.346444,0,276,39851.3461458333,2009-02-07,08:18:27
39.909644,116.346452,0,275,39851.3461574074,2009-02-07,08:18:28
39.909571,116.346467,0,274,39851.3461689815,2009-02-07,08:18:29
39.909486,116.346493,0,273,39851.3461805556,2009-02-07,08:18:30
39.909399,116.346523,0,272,39851.3461921296,2009-02-07,08:18:31
39.909314,116.346557,0,271,39851.3462037037,2009-02-07,08:18:32
39.909222,116.346594,0,270,39851.3462152778,2009-02-07,08:18:33
39.909117,116.346643,0,270,39851.3462268518,2009-02-07,08:18:34
39.909041,116.346669,0,271,39851.3462384259,2009-02-07,08:18:35
39.908964,116.346694,0,271,39851.34625,2009-02-07,08:18:36
39.908884,116.346714,0,271,39851.3462615741,2009-02-07,08:18:37
39.907911,116.346546,0,278,39851.3466319444,2009-02-07,08:19:09
39.907812,116.346615,0,325,39851.3466435185,2009-02-07,08:19:10
39.906987,116.347213,0,497,39851.3466666667,2009-02-07,08:19:12
39.907018,116.347009,0,376,39851.3466782407,2009-02-07,08:19:13
39.906956,116.347169,0,463,39851.346712963,2009-02-07,08:19:16
39.906959,116.347227,0,502,39851.346724537,2009-02-07,08:19:17
39.906918,116.347292,0,534,39851.3467361111,2009-02-07,08:19:18
39.906884,116.347314,0,552,39851.3467476852,2009-02-07,08:19:19
39.906908,116.347303,0,567,39851.3467708333,2009-02-07,08:19:21
39.906952,116.347282,0,572,39851.3467824074,2009-02-07,08:19:22
39.907016,116.347249,0,545,39851.3468171296,2009-02-07,08:19:25
39.906963,116.347246,0,542,39851.3468402778,2009-02-07,08:19:27
39.906888,116.347244,0,533,39851.3468634259,2009-02-07,08:19:29
39.906922,116.347199,0,509,39851.346875,2009-02-07,08:19:30
39.906873,116.347184,0,506,39851.3469097222,2009-02-07,08:19:33
39.906768,116.347217,0,509,39851.3469328704,2009-02-07,08:19:35
39.906718,116.347189,0,505,39851.3469675926,2009-02-07,08:19:38
39.906681,116.347142,0,500,39851.3470138889,2009-02-07,08:19:42
39.906693,116.347077,0,500,39851.3470601852,2009-02-07,08:19:46
39.906654,116.347101,0,498,39851.3471180556,2009-02-07,08:19:51
39.906685,116.347108,0,496,39851.3471759259,2009-02-07,08:19:56
39.906717,116.347104,0,497,39851.3472337963,2009-02-07,08:20:01
39.906802,116.347041,0,498,39851.3472685185,2009-02-07,08:20:04
39.906845,116.34701,0,499,39851.3472800926,2009-02-07,08:20:05
39.907544,116.345422,0,584,39851.3476273148,2009-02-07,08:20:35
39.907478,116.345552,0,532,39851.3476851852,2009-02-07,08:20:40
39.907412,116.345677,0,492,39851.3476967593,2009-02-07,08:20:41
39.907391,116.345738,0,470,39851.3477083333,2009-02-07,08:20:42
39.907357,116.345775,0,457,39851.3477199074,2009-02-07,08:20:43
39.907324,116.345814,0,452,39851.3477314815,2009-02-07,08:20:44
39.907269,116.345848,0,446,39851.3477546296,2009-02-07,08:20:46
39.907274,116.345887,0,402,39851.3477662037,2009-02-07,08:20:47
39.907265,116.34591,0,387,39851.3477777778,2009-02-07,08:20:48
39.907235,116.345862,0,405,39851.3478009259,2009-02-07,08:20:50
39.907185,116.345878,0,414,39851.3478240741,2009-02-07,08:20:52
39.907132,116.345841,0,431,39851.3478472222,2009-02-07,08:20:54
39.907104,116.34577,0,462,39851.3478587963,2009-02-07,08:20:55
39.907075,116.34575,0,482,39851.3478703704,2009-02-07,08:20:56
39.907052,116.34574,0,496,39851.3478819444,2009-02-07,08:20:57
39.907009,116.345746,0,520,39851.3479050926,2009-02-07,08:20:59
39.90697,116.345787,0,528,39851.3479398148,2009-02-07,08:21:02
39.906972,116.34581,0,510,39851.347962963,2009-02-07,08:21:04
39.906981,116.345876,0,465,39851.3479976852,2009-02-07,08:21:07
39.906993,116.345907,0,440,39851.3480092593,2009-02-07,08:21:08
39.907023,116.345999,0,388,39851.3480208333,2009-02-07,08:21:09
39.907032,116.34603,0,364,39851.3480324074,2009-02-07,08:21:10
39.907021,116.346055,0,347,39851.3480555556,2009-02-07,08:21:12
39.906998,116.346108,0,321,39851.3480787037,2009-02-07,08:21:14
39.906961,116.346144,0,308,39851.3480902778,2009-02-07,08:21:15
39.906918,116.346175,0,301,39851.3481018519,2009-02-07,08:21:16
39.906877,116.346206,0,299,39851.348125,2009-02-07,08:21:18
39.906833,116.346231,0,298,39851.3481481481,2009-02-07,08:21:20
39.906786,116.346259,0,297,39851.3481712963,2009-02-07,08:21:22
39.90674,116.346278,0,295,39851.3481944444,2009-02-07,08:21:24
39.90669,116.34629,0,294,39851.3482175926,2009-02-07,08:21:26
39.906646,116.346302,0,290,39851.3482523148,2009-02-07,08:21:29
39.906612,116.346349,0,287,39851.348287037,2009-02-07,08:21:32
39.906577,116.346398,0,283,39851.3483217593,2009-02-07,08:21:35
39.906536,116.346446,0,280,39851.3483564815,2009-02-07,08:21:38
39.906478,116.346485,0,277,39851.3483912037,2009-02-07,08:21:41
39.906418,116.34646,0,277,39851.3484375,2009-02-07,08:21:45
39.906367,116.34647,0,279,39851.3484722222,2009-02-07,08:21:48
39.906315,116.346454,0,278,39851.3485300926,2009-02-07,08:21:53
39.906286,116.346388,0,276,39851.3485763889,2009-02-07,08:21:57
39.906277,116.346325,0,276,39851.3486111111,2009-02-07,08:22:00
39.906289,116.346254,0,283,39851.3486458333,2009-02-07,08:22:03
39.906315,116.346189,0,287,39851.3486689815,2009-02-07,08:22:05
39.906338,116.34613,0,292,39851.3486921296,2009-02-07,08:22:07
39.906364,116.346061,0,292,39851.3487152778,2009-02-07,08:22:09
39.888752,116.653298,0,31,39851.3895023148,2009-02-07,09:20:53
39.888786,116.653254,0,4,39851.3895138889,2009-02-07,09:20:54
39.888802,116.65328,0,41,39851.389525463,2009-02-07,09:20:55
39.888793,116.653268,0,43,39851.3895833333,2009-02-07,09:21:00
39.888744,116.653321,0,48,39851.3896180556,2009-02-07,09:21:03
39.888709,116.653382,0,42,39851.3896643519,2009-02-07,09:21:07
39.888689,116.65345,0,45,39851.3896990741,2009-02-07,09:21:10
39.888654,116.653486,0,43,39851.3897222222,2009-02-07,09:21:12
39.888632,116.653542,0,35,39851.3897569444,2009-02-07,09:21:15
39.888611,116.653599,0,36,39851.3897916667,2009-02-07,09:21:18
39.888592,116.653665,0,38,39851.389849537,2009-02-07,09:21:23
39.888565,116.653713,0,38,39851.3898842593,2009-02-07,09:21:26
39.888525,116.653766,0,36,39851.3899421296,2009-02-07,09:21:31
39.888514,116.653825,0,35,39851.3899884259,2009-02-07,09:21:35
39.888494,116.65388,0,33,39851.3900231481,2009-02-07,09:21:38
39.888495,116.653941,0,34,39851.3900694444,2009-02-07,09:21:42
39.888471,116.654013,0,33,39851.3901041667,2009-02-07,09:21:45
39.888468,116.65407,0,28,39851.390150463,2009-02-07,09:21:49
39.888455,116.654147,0,25,39851.3901851852,2009-02-07,09:21:52
39.88846,116.654207,0,23,39851.3902199074,2009-02-07,09:21:55
39.888469,116.65427,0,26,39851.3902546296,2009-02-07,09:21:58
39.888448,116.654322,0,25,39851.3903009259,2009-02-07,09:22:02
39.88842,116.654372,0,22,39851.3903356481,2009-02-07,09:22:05
39.888397,116.654432,0,20,39851.3903819444,2009-02-07,09:22:09
39.888383,116.654496,0,16,39851.3904282407,2009-02-07,09:22:13
39.888362,116.654572,0,13,39851.390474537,2009-02-07,09:22:17
39.888337,116.654651,0,14,39851.3905208333,2009-02-07,09:22:21
39.888314,116.654703,0,14,39851.3905555556,2009-02-07,09:22:24
39.888292,116.65478,0,11,39851.3905902778,2009-02-07,09:22:27
39.888282,116.654846,0,10,39851.390625,2009-02-07,09:22:30
39.888264,116.654905,0,7,39851.3906597222,2009-02-07,09:22:33
39.888235,116.654964,0,5,39851.3907060185,2009-02-07,09:22:37
39.888206,116.655026,0,2,39851.3907523148,2009-02-07,09:22:41
39.888183,116.655076,0,0,39851.390787037,2009-02-07,09:22:44
39.888177,116.655139,0,-2,39851.3908333333,2009-02-07,09:22:48
39.888192,116.655196,0,-4,39851.3908796296,2009-02-07,09:22:52
39.888167,116.655258,0,0,39851.3909375,2009-02-07,09:22:57
39.888135,116.655299,0,1,39851.3909837963,2009-02-07,09:23:01
39.88813,116.655366,0,-1,39851.3910300926,2009-02-07,09:23:05
39.888128,116.655446,0,-1,39851.3910763889,2009-02-07,09:23:09
39.888097,116.655514,0,-1,39851.3911111111,2009-02-07,09:23:12
39.888069,116.655568,0,-2,39851.3911458333,2009-02-07,09:23:15
39.888045,116.655627,0,-3,39851.3911805556,2009-02-07,09:23:18
39.888032,116.655686,0,-3,39851.3912152778,2009-02-07,09:23:21
39.888012,116.655753,0,-4,39851.39125,2009-02-07,09:23:24
39.88799,116.655813,0,-6,39851.3912847222,2009-02-07,09:23:27
39.887972,116.655871,0,-9,39851.3913310185,2009-02-07,09:23:31
39.88795,116.655924,0,-8,39851.3913888889,2009-02-07,09:23:36
39.887925,116.655992,0,-8,39851.3914351852,2009-02-07,09:23:40
39.887886,116.656048,0,-9,39851.3914699074,2009-02-07,09:23:43
39.887854,116.656104,0,-11,39851.3915162037,2009-02-07,09:23:47
39.887813,116.656185,0,-15,39851.3915740741,2009-02-07,09:23:52
39.887801,116.656246,0,-19,39851.3916087963,2009-02-07,09:23:55
39.887788,116.656303,0,-24,39851.3916666667,2009-02-07,09:24:00
39.887754,116.65635,0,-27,39851.3917013889,2009-02-07,09:24:03
39.887725,116.656404,0,-33,39851.3917592593,2009-02-07,09:24:08
39.887682,116.656455,0,-38,39851.3917939815,2009-02-07,09:24:11
39.887637,116.656504,0,-38,39851.3918287037,2009-02-07,09:24:14
39.887593,116.656488,0,-46,39851.391875,2009-02-07,09:24:18
39.887552,116.656471,0,-57,39851.3919328704,2009-02-07,09:24:23
39.887508,116.656477,0,-65,39851.3919907407,2009-02-07,09:24:28
39.887459,116.6565,0,-67,39851.392025463,2009-02-07,09:24:31
39.887404,116.65651,0,-71,39851.3920717593,2009-02-07,09:24:35
39.887348,116.656531,0,-73,39851.3921064815,2009-02-07,09:24:38
39.887295,116.656546,0,-72,39851.3921296296,2009-02-07,09:24:40
39.887254,116.656528,0,-67,39851.3921643518,2009-02-07,09:24:43
39.887203,116.656503,0,-64,39851.3921875,2009-02-07,09:24:45
39.887157,116.656483,0,-69,39851.3922222222,2009-02-07,09:24:48
39.887106,116.65646,0,-73,39851.3922569444,2009-02-07,09:24:51
39.887064,116.656447,0,-78,39851.3923148148,2009-02-07,09:24:56
39.887019,116.656419,0,-83,39851.3923726852,2009-02-07,09:25:01
39.886963,116.656449,0,-82,39851.3923958333,2009-02-07,09:25:03
39.886913,116.656427,0,-90,39851.3924189815,2009-02-07,09:25:05
39.886874,116.656436,0,-80,39851.3924768518,2009-02-07,09:25:10
39.88683,116.656448,0,-74,39851.3925347222,2009-02-07,09:25:15
39.886774,116.656431,0,-75,39851.3925810185,2009-02-07,09:25:19
39.886723,116.656441,0,-75,39851.3926157407,2009-02-07,09:25:22
39.886665,116.656454,0,-76,39851.392650463,2009-02-07,09:25:25
39.886617,116.65648,0,-77,39851.3926967593,2009-02-07,09:25:29
39.886568,116.656472,0,-78,39851.3927314815,2009-02-07,09:25:32
39.886523,116.656468,0,-80,39851.3927662037,2009-02-07,09:25:35
39.886475,116.656481,0,-83,39851.3928240741,2009-02-07,09:25:40
39.88643,116.656506,0,-81,39851.3928472222,2009-02-07,09:25:42
39.886374,116.65653,0,-84,39851.3928935185,2009-02-07,09:25:46
39.886319,116.656539,0,-88,39851.3929398148,2009-02-07,09:25:50
39.886258,116.656535,0,-93,39851.3929861111,2009-02-07,09:25:54
39.886198,116.656476,0,-94,39851.3930208333,2009-02-07,09:25:57
39.88614,116.656435,0,-97,39851.3930555556,2009-02-07,09:26:00
39.886092,116.656412,0,-101,39851.3930902778,2009-02-07,09:26:03
39.886075,116.656354,0,-102,39851.393125,2009-02-07,09:26:06
39.886036,116.656324,0,-101,39851.3931481481,2009-02-07,09:26:08
39.885985,116.656292,0,-98,39851.3931712963,2009-02-07,09:26:10
39.885913,116.656195,0,-87,39851.3931944444,2009-02-07,09:26:12
39.885859,116.656198,0,-88,39851.3932291667,2009-02-07,09:26:15
39.885804,116.65619,0,-91,39851.393275463,2009-02-07,09:26:19
39.885765,116.656202,0,-86,39851.3933333333,2009-02-07,09:26:24
39.885725,116.656196,0,-77,39851.3933912037,2009-02-07,09:26:29
39.885686,116.65615,0,-72,39851.3934375,2009-02-07,09:26:33
39.885649,116.656102,0,-69,39851.3934837963,2009-02-07,09:26:37
39.885597,116.656079,0,-66,39851.3935185185,2009-02-07,09:26:40
39.885542,116.65606,0,-65,39851.3935532407,2009-02-07,09:26:43
39.885495,116.656022,0,-62,39851.393587963,2009-02-07,09:26:46
39.885448,116.656001,0,-64,39851.3936226852,2009-02-07,09:26:49
39.885403,116.655984,0,-64,39851.3936574074,2009-02-07,09:26:52
39.885343,116.655958,0,-63,39851.3937037037,2009-02-07,09:26:56
39.885282,116.655946,0,-62,39851.39375,2009-02-07,09:27:00
39.88523,116.655953,0,-62,39851.3937847222,2009-02-07,09:27:03
39.885184,116.655945,0,-63,39851.3938194444,2009-02-07,09:27:06
39.885126,116.655939,0,-64,39851.3938657407,2009-02-07,09:27:10
39.885083,116.655902,0,-63,39851.393900463,2009-02-07,09:27:13
39.885026,116.655882,0,-63,39851.3939467593,2009-02-07,09:27:17
39.88498,116.65587,0,-65,39851.3939814815,2009-02-07,09:27:20
39.884932,116.655855,0,-66,39851.3940277778,2009-02-07,09:27:24
39.884903,116.655832,0,-69,39851.3940856481,2009-02-07,09:27:29
39.884847,116.655838,0,-65,39851.3941319444,2009-02-07,09:27:33
39.884788,116.655845,0,-63,39851.3941782407,2009-02-07,09:27:37
39.884737,116.655836,0,-57,39851.3942361111,2009-02-07,09:27:42
39.884686,116.655831,0,-53,39851.3942824074,2009-02-07,09:27:46
39.884637,116.655814,0,-49,39851.3943287037,2009-02-07,09:27:50
39.884592,116.655811,0,-45,39851.3943634259,2009-02-07,09:27:53
39.884535,116.655799,0,-41,39851.3944097222,2009-02-07,09:27:57
39.884479,116.655734,0,-38,39851.3944444444,2009-02-07,09:28:00
39.884427,116.65572,0,-37,39851.3944907407,2009-02-07,09:28:04
39.884372,116.655717,0,-36,39851.394525463,2009-02-07,09:28:07
39.884316,116.655732,0,-38,39851.3945717593,2009-02-07,09:28:11
39.884276,116.65576,0,-39,39851.3946064815,2009-02-07,09:28:14
39.884223,116.655801,0,-40,39851.3946527778,2009-02-07,09:28:18
39.884164,116.655799,0,-41,39851.3946990741,2009-02-07,09:28:22
39.88412,116.655814,0,-42,39851.3947337963,2009-02-07,09:28:25
39.884074,116.655826,0,-42,39851.3947685185,2009-02-07,09:28:28
39.884029,116.655795,0,-40,39851.3948032407,2009-02-07,09:28:31
39.883983,116.655779,0,-39,39851.394837963,2009-02-07,09:28:34
39.883927,116.655769,0,-36,39851.3948726852,2009-02-07,09:28:37
39.883921,116.65569,0,-30,39851.3948842593,2009-02-07,09:28:38
39.88389,116.655652,0,-23,39851.3949074074,2009-02-07,09:28:40
39.883836,116.655651,0,-23,39851.3949537037,2009-02-07,09:28:44
39.883781,116.655636,0,-23,39851.3950115741,2009-02-07,09:28:49
39.883723,116.655623,0,-23,39851.3950578704,2009-02-07,09:28:53
39.883679,116.655594,0,-24,39851.3950925926,2009-02-07,09:28:56
39.883634,116.655563,0,-23,39851.3951273148,2009-02-07,09:28:59
39.88359,116.655543,0,-21,39851.395162037,2009-02-07,09:29:02
39.883535,116.655543,0,-21,39851.3951967593,2009-02-07,09:29:05
39.883478,116.655549,0,-22,39851.3952314815,2009-02-07,09:29:08
39.883432,116.65556,0,-20,39851.3952662037,2009-02-07,09:29:11
39.88338,116.655564,0,-19,39851.3953009259,2009-02-07,09:29:14
39.883327,116.655559,0,-16,39851.3953472222,2009-02-07,09:29:18
39.883278,116.655544,0,-13,39851.3953935185,2009-02-07,09:29:22
39.883224,116.655532,0,-13,39851.3954398148,2009-02-07,09:29:26
39.883183,116.655484,0,-15,39851.3954861111,2009-02-07,09:29:30
39.883135,116.655494,0,-16,39851.3955208333,2009-02-07,09:29:33
39.883102,116.655459,0,-14,39851.3955787037,2009-02-07,09:29:38
39.883054,116.655482,0,-13,39851.395625,2009-02-07,09:29:42
39.882994,116.655493,0,-12,39851.3956597222,2009-02-07,09:29:45
39.882951,116.65545,0,-13,39851.3957060185,2009-02-07,09:29:49
39.882923,116.655394,0,-9,39851.3957407407,2009-02-07,09:29:52
39.882877,116.655374,0,-10,39851.395787037,2009-02-07,09:29:56
39.882834,116.655342,0,-10,39851.3958217593,2009-02-07,09:29:59
39.882785,116.655314,0,-12,39851.3958680556,2009-02-07,09:30:03
39.882733,116.655304,0,-13,39851.3959027778,2009-02-07,09:30:06
39.882673,116.655297,0,-13,39851.3959490741,2009-02-07,09:30:10
39.882627,116.655294,0,-11,39851.3959837963,2009-02-07,09:30:13
39.882575,116.655279,0,-6,39851.3960185185,2009-02-07,09:30:16
39.882521,116.655279,0,0,39851.3960648148,2009-02-07,09:30:20
39.882471,116.655292,0,8,39851.396099537,2009-02-07,09:30:23
39.88242,116.655272,0,14,39851.3961458333,2009-02-07,09:30:27
39.882374,116.655272,0,22,39851.3961805556,2009-02-07,09:30:30
39.882318,116.65527,0,32,39851.3962152778,2009-02-07,09:30:33
39.882275,116.65527,0,39,39851.3962384259,2009-02-07,09:30:35
39.882234,116.65525,0,49,39851.3962731481,2009-02-07,09:30:38
39.882187,116.655261,0,56,39851.3963078704,2009-02-07,09:30:41
39.882144,116.655274,0,59,39851.3963425926,2009-02-07,09:30:44
39.882092,116.655262,0,64,39851.396400463,2009-02-07,09:30:49
39.882038,116.655282,0,64,39851.3964351852,2009-02-07,09:30:52
39.881974,116.65529,0,64,39851.3964814815,2009-02-07,09:30:56
39.881928,116.65528,0,65,39851.3965277778,2009-02-07,09:31:00
39.881878,116.655238,0,65,39851.3965740741,2009-02-07,09:31:04
39.881834,116.655232,0,63,39851.3966087963,2009-02-07,09:31:07
39.881786,116.655213,0,63,39851.3966550926,2009-02-07,09:31:11
39.881743,116.655197,0,60,39851.396712963,2009-02-07,09:31:16
39.88168,116.655197,0,58,39851.3967592593,2009-02-07,09:31:20
39.881635,116.655204,0,61,39851.3967939815,2009-02-07,09:31:23
39.881586,116.65519,0,61,39851.3968287037,2009-02-07,09:31:26
39.881531,116.655164,0,63,39851.396875,2009-02-07,09:31:30
39.881487,116.655159,0,64,39851.3969328704,2009-02-07,09:31:35
39.881432,116.655151,0,66,39851.3969791667,2009-02-07,09:31:39
39.881379,116.655145,0,68,39851.3970138889,2009-02-07,09:31:42
39.881337,116.65512,0,67,39851.397037037,2009-02-07,09:31:44
39.88129,116.655087,0,66,39851.3970717593,2009-02-07,09:31:47
39.881239,116.655073,0,67,39851.3971064815,2009-02-07,09:31:50
39.881177,116.655066,0,68,39851.3971412037,2009-02-07,09:31:53
39.881136,116.655037,0,67,39851.3971759259,2009-02-07,09:31:56
39.881083,116.655035,0,68,39851.3972222222,2009-02-07,09:32:00
39.881033,116.655012,0,69,39851.3972569444,2009-02-07,09:32:03
39.880999,116.654988,0,70,39851.3973148148,2009-02-07,09:32:08
39.881009,116.655011,0,67,39851.3973726852,2009-02-07,09:32:13
39.880962,116.655012,0,65,39851.3974305556,2009-02-07,09:32:18
39.880907,116.654995,0,64,39851.3974884259,2009-02-07,09:32:23
39.880857,116.654984,0,63,39851.3975347222,2009-02-07,09:32:27
39.880811,116.65498,0,61,39851.3975810185,2009-02-07,09:32:31
39.880756,116.654981,0,61,39851.3976273148,2009-02-07,09:32:35
39.880698,116.654986,0,61,39851.397662037,2009-02-07,09:32:38
39.880646,116.654962,0,61,39851.3976967593,2009-02-07,09:32:41
39.880614,116.654919,0,61,39851.3977314815,2009-02-07,09:32:44
39.880576,116.654889,0,61,39851.3977893519,2009-02-07,09:32:49
39.880527,116.654864,0,62,39851.3978356481,2009-02-07,09:32:53
39.880489,116.654843,0,61,39851.3978935185,2009-02-07,09:32:58
39.880459,116.654782,0,61,39851.3979398148,2009-02-07,09:33:02
39.880436,116.654729,0,60,39851.397974537,2009-02-07,09:33:05
39.880413,116.654671,0,59,39851.3980208333,2009-02-07,09:33:09
39.880382,116.65462,0,58,39851.3980671296,2009-02-07,09:33:13
39.880367,116.654559,0,58,39851.3981134259,2009-02-07,09:33:17
39.880338,116.654506,0,60,39851.3981597222,2009-02-07,09:33:21
39.880311,116.654444,0,61,39851.3982060185,2009-02-07,09:33:25
39.88031,116.654377,0,63,39851.3982407407,2009-02-07,09:33:28
39.880265,116.654316,0,63,39851.398275463,2009-02-07,09:33:31
39.88024,116.65426,0,63,39851.3983101852,2009-02-07,09:33:34
39.880224,116.654188,0,64,39851.3983449074,2009-02-07,09:33:37
39.880202,116.654137,0,65,39851.3983912037,2009-02-07,09:33:41
39.880168,116.654092,0,66,39851.3984259259,2009-02-07,09:33:44
39.880136,116.654047,0,66,39851.3984837963,2009-02-07,09:33:49
39.880087,116.654011,0,68,39851.3985300926,2009-02-07,09:33:53
39.880042,116.653991,0,69,39851.3985648148,2009-02-07,09:33:56
39.87999,116.653972,0,70,39851.3986111111,2009-02-07,09:34:00
39.879943,116.653942,0,71,39851.3986574074,2009-02-07,09:34:04
39.879897,116.653913,0,71,39851.3986921296,2009-02-07,09:34:07
39.879842,116.653902,0,71,39851.3987384259,2009-02-07,09:34:11
39.879792,116.65388,0,72,39851.3987962963,2009-02-07,09:34:16
39.879763,116.653841,0,73,39851.3988541667,2009-02-07,09:34:21
39.879745,116.653769,0,72,39851.398900463,2009-02-07,09:34:25
39.879718,116.65371,0,71,39851.3989351852,2009-02-07,09:34:28
39.879682,116.653648,0,70,39851.3989699074,2009-02-07,09:34:31
39.879645,116.653587,0,67,39851.3990162037,2009-02-07,09:34:35
39.879617,116.65354,0,66,39851.3990509259,2009-02-07,09:34:38
39.87957,116.653495,0,64,39851.3990972222,2009-02-07,09:34:42
39.87953,116.653465,0,61,39851.3991435185,2009-02-07,09:34:46
39.879485,116.653501,0,58,39851.3991898148,2009-02-07,09:34:50
39.879445,116.653559,0,55,39851.399224537,2009-02-07,09:34:53
39.879406,116.653597,0,54,39851.3992476852,2009-02-07,09:34:55
39.879357,116.653671,0,51,39851.3992708333,2009-02-07,09:34:57
39.879323,116.653724,0,49,39851.3992939815,2009-02-07,09:34:59
39.879292,116.653785,0,47,39851.3993171296,2009-02-07,09:35:01
39.879246,116.653852,0,43,39851.3993518518,2009-02-07,09:35:04
39.879203,116.653866,0,36,39851.3993865741,2009-02-07,09:35:07
39.879248,116.653835,0,36,39851.3993981481,2009-02-07,09:35:08
39.879221,116.653882,0,29,39851.3994328704,2009-02-07,09:35:11
39.879239,116.65394,0,27,39851.3994560185,2009-02-07,09:35:13
39.879276,116.653989,0,27,39851.3995023148,2009-02-07,09:35:17
39.879308,116.654039,0,27,39851.399537037,2009-02-07,09:35:20
39.879353,116.654083,0,26,39851.3995833333,2009-02-07,09:35:24
39.879389,116.654149,0,28,39851.3996296296,2009-02-07,09:35:28
39.879355,116.65421,0,28,39851.3996759259,2009-02-07,09:35:32
39.879357,116.654278,0,21,39851.3997337963,2009-02-07,09:35:37
39.879315,116.65428,0,20,39851.3997916667,2009-02-07,09:35:42
39.879261,116.654305,0,20,39851.399849537,2009-02-07,09:35:47
39.879216,116.654327,0,19,39851.3998958333,2009-02-07,09:35:51
39.879177,116.654368,0,19,39851.3999421296,2009-02-07,09:35:55
39.879138,116.654406,0,18,39851.3999884259,2009-02-07,09:35:59
39.879107,116.654449,0,18,39851.4000347222,2009-02-07,09:36:03
39.879092,116.654507,0,17,39851.4000810185,2009-02-07,09:36:07
39.878911,116.653262,0,492,39851.5760185185,2009-02-07,13:49:28
39.878965,116.653201,0,492,39851.5760416667,2009-02-07,13:49:30
39.879004,116.653238,0,492,39851.576087963,2009-02-07,13:49:34
39.879009,116.653298,0,492,39851.5761458333,2009-02-07,13:49:39
39.879021,116.65331,0,492,39851.5762037037,2009-02-07,13:49:44
39.879008,116.653336,0,492,39851.5762615741,2009-02-07,13:49:49
39.879028,116.653383,0,491,39851.5763194444,2009-02-07,13:49:54
39.879055,116.653419,0,491,39851.5763773148,2009-02-07,13:49:59
39.87908,116.653449,0,489,39851.5764351852,2009-02-07,13:50:04
39.879105,116.653451,0,488,39851.5764930556,2009-02-07,13:50:09
39.879066,116.653447,0,486,39851.5765509259,2009-02-07,13:50:14
39.879058,116.653483,0,484,39851.5766087963,2009-02-07,13:50:19
39.879071,116.653518,0,482,39851.5766666667,2009-02-07,13:50:24
39.879108,116.653506,0,480,39851.576724537,2009-02-07,13:50:29
39.87919,116.653463,0,479,39851.5767361111,2009-02-07,13:50:30
39.879214,116.653411,0,479,39851.5767476852,2009-02-07,13:50:31
39.879172,116.653508,0,477,39851.5767708333,2009-02-07,13:50:33
39.879071,116.653427,0,474,39851.5767824074,2009-02-07,13:50:34
39.879026,116.653412,0,472,39851.5767939815,2009-02-07,13:50:35
39.879034,116.653478,0,465,39851.5768287037,2009-02-07,13:50:38
39.879033,116.653539,0,455,39851.576875,2009-02-07,13:50:42
39.879039,116.653509,0,448,39851.5769328704,2009-02-07,13:50:47
39.879043,116.653482,0,441,39851.5769907407,2009-02-07,13:50:52
39.879049,116.653438,0,433,39851.5770486111,2009-02-07,13:50:57
39.879069,116.653425,0,424,39851.5771064815,2009-02-07,13:51:02
39.879103,116.653339,0,417,39851.5771527778,2009-02-07,13:51:06
39.879069,116.653209,0,415,39851.5771643519,2009-02-07,13:51:07
39.879053,116.653154,0,413,39851.5771759259,2009-02-07,13:51:08
39.879068,116.653088,0,409,39851.5771990741,2009-02-07,13:51:10
39.879055,116.652986,0,404,39851.5772337963,2009-02-07,13:51:13
39.87904,116.652906,0,400,39851.5772569444,2009-02-07,13:51:15
39.879043,116.652819,0,396,39851.5772800926,2009-02-07,13:51:17
39.879046,116.652746,0,392,39851.5773032407,2009-02-07,13:51:19
39.879047,116.65252,0,385,39851.5773842593,2009-02-07,13:51:26
39.879047,116.65252,0,385,39851.5774189815,2009-02-07,13:51:29
39.879052,116.652523,0,381,39851.5774421296,2009-02-07,13:51:31
39.879073,116.652513,0,376,39851.5775,2009-02-07,13:51:36
39.879064,116.65272,0,374,39851.5775347222,2009-02-07,13:51:39
39.879072,116.652751,0,369,39851.5775925926,2009-02-07,13:51:44
39.879107,116.652749,0,363,39851.577650463,2009-02-07,13:51:49
39.879082,116.652755,0,359,39851.5777083333,2009-02-07,13:51:54
39.879071,116.652972,0,358,39851.5777199074,2009-02-07,13:51:55
39.879066,116.653189,0,357,39851.5777430556,2009-02-07,13:51:57
39.87907,116.653266,0,357,39851.5777546296,2009-02-07,13:51:58
39.879075,116.653333,0,356,39851.5777662037,2009-02-07,13:51:59
39.879081,116.653433,0,356,39851.5777893519,2009-02-07,13:52:01
39.879098,116.653641,0,355,39851.5778009259,2009-02-07,13:52:02
39.879164,116.653657,0,354,39851.5778356481,2009-02-07,13:52:05
39.87922,116.65366,0,352,39851.5778819444,2009-02-07,13:52:09
39.879197,116.653634,0,351,39851.5779398148,2009-02-07,13:52:14
39.879175,116.653643,0,350,39851.5779976852,2009-02-07,13:52:19
39.879166,116.653643,0,350,39851.5780555556,2009-02-07,13:52:24
39.879148,116.65358,0,350,39851.5781018519,2009-02-07,13:52:28
39.879152,116.6536,0,350,39851.5781597222,2009-02-07,13:52:33
39.879158,116.653615,0,350,39851.5782175926,2009-02-07,13:52:38
39.879169,116.6536,0,350,39851.578275463,2009-02-07,13:52:43
39.87917,116.653586,0,349,39851.5783333333,2009-02-07,13:52:48
39.879141,116.653576,0,350,39851.5783912037,2009-02-07,13:52:53
39.879048,116.653491,0,350,39851.5784259259,2009-02-07,13:52:56
39.879001,116.653476,0,350,39851.5784490741,2009-02-07,13:52:58
39.879014,116.653532,0,350,39851.5784953704,2009-02-07,13:53:02
39.879213,116.653546,0,281,39851.5785185185,2009-02-07,13:53:04
39.879238,116.653604,0,279,39851.5785532407,2009-02-07,13:53:07
39.879296,116.653644,0,278,39851.578587963,2009-02-07,13:53:10
39.879352,116.653666,0,278,39851.5786111111,2009-02-07,13:53:12
39.879397,116.653688,0,278,39851.5786226852,2009-02-07,13:53:13
39.879452,116.65368,0,278,39851.5786342593,2009-02-07,13:53:14
39.879496,116.653705,0,277,39851.5786458333,2009-02-07,13:53:15
39.87959,116.653727,0,276,39851.5786689815,2009-02-07,13:53:17
39.879666,116.653765,0,275,39851.5786921296,2009-02-07,13:53:19
39.879763,116.653811,0,274,39851.5787152778,2009-02-07,13:53:21
39.879832,116.653866,0,273,39851.5787384259,2009-02-07,13:53:23
39.879874,116.653903,0,272,39851.57875,2009-02-07,13:53:24
39.879896,116.653964,0,272,39851.5787615741,2009-02-07,13:53:25
39.879967,116.654055,0,272,39851.5787847222,2009-02-07,13:53:27
39.880003,116.654108,0,270,39851.5787962963,2009-02-07,13:53:28
39.880038,116.654159,0,270,39851.5788078704,2009-02-07,13:53:29
39.880068,116.654211,0,271,39851.5788194444,2009-02-07,13:53:30
39.880093,116.654263,0,273,39851.5788310185,2009-02-07,13:53:31
39.880124,116.654312,0,273,39851.5788425926,2009-02-07,13:53:32
39.880154,116.654361,0,272,39851.5788541667,2009-02-07,13:53:33
39.880182,116.654423,0,272,39851.5788657407,2009-02-07,13:53:34
39.880215,116.65448,0,272,39851.5788773148,2009-02-07,13:53:35
39.880242,116.654533,0,271,39851.5788888889,2009-02-07,13:53:36
39.88027,116.654582,0,271,39851.578900463,2009-02-07,13:53:37
39.880302,116.654633,0,272,39851.578912037,2009-02-07,13:53:38
39.880334,116.654684,0,271,39851.5789236111,2009-02-07,13:53:39
39.880367,116.654733,0,269,39851.5789351852,2009-02-07,13:53:40
39.88041,116.654776,0,270,39851.5789467593,2009-02-07,13:53:41
39.880449,116.654813,0,270,39851.5789583333,2009-02-07,13:53:42
39.880534,116.65484,0,262,39851.5789814815,2009-02-07,13:53:44
39.880583,116.654876,0,258,39851.5789930556,2009-02-07,13:53:45
39.880637,116.65493,0,259,39851.5790046296,2009-02-07,13:53:46
39.880687,116.654942,0,259,39851.5790162037,2009-02-07,13:53:47
39.880742,116.654955,0,259,39851.5790277778,2009-02-07,13:53:48
39.880797,116.654978,0,259,39851.5790393518,2009-02-07,13:53:49
39.880851,116.65498,0,258,39851.5790509259,2009-02-07,13:53:50
39.880905,116.654989,0,257,39851.5790625,2009-02-07,13:53:51
39.880962,116.655002,0,256,39851.5790740741,2009-02-07,13:53:52
39.881021,116.655006,0,255,39851.5790856481,2009-02-07,13:53:53
39.881077,116.655012,0,254,39851.5790972222,2009-02-07,13:53:54
39.881121,116.655019,0,251,39851.5791087963,2009-02-07,13:53:55
39.881166,116.655022,0,250,39851.5791203704,2009-02-07,13:53:56
39.881216,116.655049,0,249,39851.5791319444,2009-02-07,13:53:57
39.881265,116.655055,0,248,39851.5791435185,2009-02-07,13:53:58
39.881323,116.655067,0,248,39851.5791550926,2009-02-07,13:53:59
39.88138,116.655082,0,248,39851.5791666667,2009-02-07,13:54:00
39.881436,116.655108,0,247,39851.5791782407,2009-02-07,13:54:01
39.881486,116.655116,0,246,39851.5791898148,2009-02-07,13:54:02
39.881542,116.655138,0,246,39851.5792013889,2009-02-07,13:54:03
39.881597,116.655158,0,246,39851.579212963,2009-02-07,13:54:04
39.881663,116.655165,0,246,39851.579224537,2009-02-07,13:54:05
39.881725,116.655181,0,246,39851.5792361111,2009-02-07,13:54:06
39.881778,116.655194,0,245,39851.5792476852,2009-02-07,13:54:07
39.881828,116.655206,0,244,39851.5792592593,2009-02-07,13:54:08
39.881878,116.655227,0,243,39851.5792708333,2009-02-07,13:54:09
39.88194,116.655238,0,243,39851.5792824074,2009-02-07,13:54:10
39.881998,116.655254,0,242,39851.5792939815,2009-02-07,13:54:11
39.882055,116.655275,0,241,39851.5793055556,2009-02-07,13:54:12
39.88211,116.655291,0,239,39851.5793171296,2009-02-07,13:54:13
39.882169,116.655305,0,238,39851.5793287037,2009-02-07,13:54:14
39.882234,116.655314,0,237,39851.5793402778,2009-02-07,13:54:15
39.882301,116.655323,0,235,39851.5793518518,2009-02-07,13:54:16
39.882368,116.655329,0,234,39851.5793634259,2009-02-07,13:54:17
39.882433,116.655341,0,233,39851.579375,2009-02-07,13:54:18
39.882497,116.655355,0,233,39851.5793865741,2009-02-07,13:54:19
39.882554,116.655371,0,232,39851.5793981481,2009-02-07,13:54:20
39.882618,116.655384,0,232,39851.5794097222,2009-02-07,13:54:21
39.882686,116.655408,0,231,39851.5794212963,2009-02-07,13:54:22
39.88276,116.655428,0,232,39851.5794328704,2009-02-07,13:54:23
39.882826,116.655447,0,231,39851.5794444444,2009-02-07,13:54:24
39.882892,116.655462,0,230,39851.5794560185,2009-02-07,13:54:25
39.882958,116.655478,0,229,39851.5794675926,2009-02-07,13:54:26
39.883025,116.655493,0,231,39851.5794791667,2009-02-07,13:54:27
39.883087,116.655506,0,231,39851.5794907407,2009-02-07,13:54:28
39.883151,116.655517,0,230,39851.5795023148,2009-02-07,13:54:29
39.883214,116.655539,0,229,39851.5795138889,2009-02-07,13:54:30
39.883283,116.655558,0,229,39851.579525463,2009-02-07,13:54:31
39.883343,116.655582,0,230,39851.579537037,2009-02-07,13:54:32
39.883409,116.655601,0,229,39851.5795486111,2009-02-07,13:54:33
39.883471,116.655615,0,227,39851.5795601852,2009-02-07,13:54:34
39.883539,116.655628,0,227,39851.5795717593,2009-02-07,13:54:35
39.883605,116.655644,0,226,39851.5795833333,2009-02-07,13:54:36
39.883678,116.655653,0,224,39851.5795949074,2009-02-07,13:54:37
39.883741,116.65566,0,221,39851.5796064815,2009-02-07,13:54:38
39.883798,116.655681,0,218,39851.5796180556,2009-02-07,13:54:39
39.883864,116.655692,0,215,39851.5796296296,2009-02-07,13:54:40
39.883932,116.655713,0,214,39851.5796412037,2009-02-07,13:54:41
39.883992,116.655727,0,212,39851.5796527778,2009-02-07,13:54:42
39.884047,116.655753,0,212,39851.5796643518,2009-02-07,13:54:43
39.884112,116.655766,0,213,39851.5796759259,2009-02-07,13:54:44
39.884177,116.655775,0,213,39851.5796875,2009-02-07,13:54:45
39.884236,116.655788,0,213,39851.5796990741,2009-02-07,13:54:46
39.884303,116.655808,0,214,39851.5797106481,2009-02-07,13:54:47
39.88437,116.655824,0,214,39851.5797222222,2009-02-07,13:54:48
39.884434,116.65584,0,213,39851.5797337963,2009-02-07,13:54:49
39.884493,116.655857,0,213,39851.5797453704,2009-02-07,13:54:50
39.884552,116.655873,0,211,39851.5797569444,2009-02-07,13:54:51
39.884609,116.655885,0,209,39851.5797685185,2009-02-07,13:54:52
39.884673,116.655898,0,209,39851.5797800926,2009-02-07,13:54:53
39.884737,116.655911,0,209,39851.5797916667,2009-02-07,13:54:54
39.884799,116.655931,0,208,39851.5798032407,2009-02-07,13:54:55
39.884858,116.655945,0,206,39851.5798148148,2009-02-07,13:54:56
39.884921,116.655963,0,206,39851.5798263889,2009-02-07,13:54:57
39.884977,116.655976,0,204,39851.579837963,2009-02-07,13:54:58
39.885032,116.656001,0,204,39851.579849537,2009-02-07,13:54:59
39.885094,116.656018,0,205,39851.5798611111,2009-02-07,13:55:00
39.885141,116.656055,0,206,39851.5798726852,2009-02-07,13:55:01
39.885223,116.656059,0,202,39851.5798842593,2009-02-07,13:55:02
39.885293,116.656065,0,202,39851.5798958333,2009-02-07,13:55:03
39.885355,116.65607,0,200,39851.5799074074,2009-02-07,13:55:04
39.885418,116.656081,0,199,39851.5799189815,2009-02-07,13:55:05
39.885484,116.656088,0,197,39851.5799305556,2009-02-07,13:55:06
39.885549,116.656098,0,196,39851.5799421296,2009-02-07,13:55:07
39.885621,116.656099,0,196,39851.5799537037,2009-02-07,13:55:08
39.885677,116.656119,0,198,39851.5799652778,2009-02-07,13:55:09
39.885737,116.656147,0,198,39851.5799768518,2009-02-07,13:55:10
39.8858,116.656157,0,197,39851.5799884259,2009-02-07,13:55:11
39.885862,116.656166,0,198,39851.58,2009-02-07,13:55:12
39.885919,116.656178,0,198,39851.5800115741,2009-02-07,13:55:13
39.88597,116.656185,0,200,39851.5800231481,2009-02-07,13:55:14
39.886023,116.656193,0,204,39851.5800347222,2009-02-07,13:55:15
39.886107,116.656209,0,200,39851.5800578704,2009-02-07,13:55:17
39.886152,116.656223,0,199,39851.5800694444,2009-02-07,13:55:18
39.886221,116.656261,0,194,39851.5800925926,2009-02-07,13:55:20
39.886303,116.656292,0,199,39851.5801157407,2009-02-07,13:55:22
39.886353,116.656305,0,204,39851.5801273148,2009-02-07,13:55:23
39.88644,116.656324,0,206,39851.580150463,2009-02-07,13:55:25
39.886487,116.656335,0,207,39851.580162037,2009-02-07,13:55:26
39.886537,116.656348,0,208,39851.5801736111,2009-02-07,13:55:27
39.886587,116.656346,0,205,39851.5801851852,2009-02-07,13:55:28
39.886631,116.656362,0,204,39851.5801967593,2009-02-07,13:55:29
39.886679,116.656371,0,201,39851.5802083333,2009-02-07,13:55:30
39.886733,116.656386,0,202,39851.5802199074,2009-02-07,13:55:31
39.886792,116.656402,0,204,39851.5802314815,2009-02-07,13:55:32
39.886844,116.656425,0,203,39851.5802430556,2009-02-07,13:55:33
39.886906,116.656445,0,205,39851.5802546296,2009-02-07,13:55:34
39.886974,116.656467,0,209,39851.5802662037,2009-02-07,13:55:35
39.887034,116.656484,0,209,39851.5802777778,2009-02-07,13:55:36
39.887073,116.656514,0,205,39851.5802893518,2009-02-07,13:55:37
39.887119,116.656529,0,201,39851.5803009259,2009-02-07,13:55:38
39.887167,116.656539,0,197,39851.5803125,2009-02-07,13:55:39
39.887218,116.656554,0,183,39851.5803240741,2009-02-07,13:55:40
39.887257,116.656566,0,170,39851.5803356481,2009-02-07,13:55:41
39.887338,116.656561,0,169,39851.5803587963,2009-02-07,13:55:43
39.887383,116.656542,0,172,39851.5803703704,2009-02-07,13:55:44
39.88745,116.656493,0,166,39851.5803935185,2009-02-07,13:55:46
39.88748,116.656445,0,160,39851.5804050926,2009-02-07,13:55:47
39.887529,116.656384,0,165,39851.5804282407,2009-02-07,13:55:49
39.88757,116.656313,0,164,39851.5804513889,2009-02-07,13:55:51
39.887614,116.656213,0,154,39851.580474537,2009-02-07,13:55:53
39.887645,116.656166,0,153,39851.5804861111,2009-02-07,13:55:54
39.887687,116.656113,0,157,39851.5804976852,2009-02-07,13:55:55
39.887718,116.656064,0,156,39851.5805092593,2009-02-07,13:55:56
39.887776,116.655978,0,159,39851.5805324074,2009-02-07,13:55:58
39.887799,116.65591,0,157,39851.5805439815,2009-02-07,13:55:59
39.887832,116.655808,0,152,39851.5805671296,2009-02-07,13:56:01
39.887854,116.655746,0,150,39851.5805787037,2009-02-07,13:56:02
39.887967,116.655666,0,70,39851.5806018518,2009-02-07,13:56:04
39.88799,116.655613,0,59,39851.5806134259,2009-02-07,13:56:05
39.888023,116.655512,0,42,39851.5806365741,2009-02-07,13:56:07
39.888046,116.655448,0,36,39851.5806481481,2009-02-07,13:56:08
39.888074,116.655388,0,28,39851.5806597222,2009-02-07,13:56:09
39.888096,116.65533,0,24,39851.5806712963,2009-02-07,13:56:10
39.888115,116.655268,0,19,39851.5806828704,2009-02-07,13:56:11
39.888132,116.655203,0,16,39851.5806944444,2009-02-07,13:56:12
39.888146,116.655142,0,14,39851.5807060185,2009-02-07,13:56:13
39.888164,116.655074,0,12,39851.5807175926,2009-02-07,13:56:14
39.888176,116.655009,0,8,39851.5807291667,2009-02-07,13:56:15
39.888193,116.654945,0,5,39851.5807407407,2009-02-07,13:56:16
39.888213,116.654877,0,3,39851.5807523148,2009-02-07,13:56:17
39.888226,116.654805,0,0,39851.5807638889,2009-02-07,13:56:18
39.888243,116.654735,0,-1,39851.580775463,2009-02-07,13:56:19
39.888254,116.654663,0,-5,39851.580787037,2009-02-07,13:56:20
39.888269,116.654594,0,-10,39851.5807986111,2009-02-07,13:56:21
39.88828,116.654527,0,-14,39851.5808101852,2009-02-07,13:56:22
39.888296,116.654461,0,-17,39851.5808217593,2009-02-07,13:56:23
39.888316,116.654391,0,-20,39851.5808333333,2009-02-07,13:56:24
39.888343,116.654321,0,-21,39851.5808449074,2009-02-07,13:56:25
39.888367,116.654251,0,-22,39851.5808564815,2009-02-07,13:56:26
39.888399,116.654186,0,-23,39851.5808680556,2009-02-07,13:56:27
39.888424,116.65412,0,-27,39851.5808796296,2009-02-07,13:56:28
39.888449,116.654054,0,-31,39851.5808912037,2009-02-07,13:56:29
39.888478,116.653975,0,-33,39851.5809027778,2009-02-07,13:56:30
39.888492,116.653903,0,-37,39851.5809143518,2009-02-07,13:56:31
39.888508,116.653837,0,-41,39851.5809259259,2009-02-07,13:56:32
39.888522,116.653768,0,-44,39851.5809375,2009-02-07,13:56:33
39.888535,116.653695,0,-46,39851.5809490741,2009-02-07,13:56:34
39.888547,116.653629,0,-50,39851.5809606481,2009-02-07,13:56:35
39.888559,116.653569,0,-52,39851.5809722222,2009-02-07,13:56:36
39.888572,116.653497,0,-54,39851.5809837963,2009-02-07,13:56:37
39.888595,116.653426,0,-56,39851.5809953704,2009-02-07,13:56:38
39.888611,116.653359,0,-60,39851.5810069444,2009-02-07,13:56:39
39.88862,116.653301,0,-64,39851.5810185185,2009-02-07,13:56:40
39.888639,116.653239,0,-65,39851.5810300926,2009-02-07,13:56:41
39.888667,116.653122,0,-59,39851.5810532407,2009-02-07,13:56:43
39.888665,116.653062,0,-57,39851.5810648148,2009-02-07,13:56:44
39.888653,116.653003,0,-61,39851.5810763889,2009-02-07,13:56:45
39.888643,116.652937,0,-54,39851.581087963,2009-02-07,13:56:46
39.888799,116.652818,0,-43,39851.581099537,2009-02-07,13:56:47
39.888763,116.652774,0,-48,39851.5811111111,2009-02-07,13:56:48
39.888738,116.652666,0,-52,39851.5811342593,2009-02-07,13:56:50
39.888717,116.652549,0,-56,39851.5811574074,2009-02-07,13:56:52
39.88871,116.652485,0,-54,39851.5811689815,2009-02-07,13:56:53
39.888708,116.65242,0,-56,39851.5811805556,2009-02-07,13:56:54
39.888707,116.652317,0,-59,39851.5812037037,2009-02-07,13:56:56
39.888703,116.652217,0,-65,39851.5812268518,2009-02-07,13:56:58
39.888719,116.652159,0,-66,39851.5812384259,2009-02-07,13:56:59
39.888739,116.652099,0,-68,39851.58125,2009-02-07,13:57:00
39.88876,116.651992,0,-72,39851.5812731481,2009-02-07,13:57:02
39.888778,116.651906,0,-75,39851.5812962963,2009-02-07,13:57:04
39.888803,116.651812,0,-76,39851.5813194444,2009-02-07,13:57:06
39.888825,116.651737,0,-76,39851.5813425926,2009-02-07,13:57:08
39.888837,116.651671,0,-73,39851.5813888889,2009-02-07,13:57:12
39.888856,116.651662,0,-72,39851.5814467593,2009-02-07,13:57:17
39.888873,116.651622,0,-74,39851.5815046296,2009-02-07,13:57:22
39.888905,116.651577,0,-78,39851.5815625,2009-02-07,13:57:27
39.888954,116.651597,0,-80,39851.5816087963,2009-02-07,13:57:31
39.889,116.65159,0,-83,39851.5816435185,2009-02-07,13:57:34
39.889047,116.651573,0,-91,39851.5817013889,2009-02-07,13:57:39
39.889081,116.651606,0,-99,39851.5817476852,2009-02-07,13:57:43
39.890886,116.645576,0,159,39851.5841898148,2009-02-07,14:01:14
39.890896,116.645469,0,128,39851.5842013889,2009-02-07,14:01:15
39.890925,116.645337,0,100,39851.584212963,2009-02-07,14:01:16
39.890963,116.645193,0,94,39851.584224537,2009-02-07,14:01:17
39.891016,116.645045,0,99,39851.5842361111,2009-02-07,14:01:18
39.891072,116.644869,0,59,39851.5842476852,2009-02-07,14:01:19
39.891124,116.644696,0,27,39851.5842592593,2009-02-07,14:01:20
39.89117,116.644534,0,28,39851.5842708333,2009-02-07,14:01:21
39.891212,116.644378,0,24,39851.5842824074,2009-02-07,14:01:22
39.891252,116.644226,0,19,39851.5842939815,2009-02-07,14:01:23
39.891286,116.644078,0,19,39851.5843055556,2009-02-07,14:01:24
39.891324,116.643929,0,21,39851.5843171296,2009-02-07,14:01:25
39.891363,116.643788,0,31,39851.5843287037,2009-02-07,14:01:26
39.891405,116.643634,0,31,39851.5843402778,2009-02-07,14:01:27
39.891452,116.643476,0,30,39851.5843518519,2009-02-07,14:01:28
39.891493,116.643328,0,29,39851.5843634259,2009-02-07,14:01:29
39.891534,116.643189,0,35,39851.584375,2009-02-07,14:01:30
39.891573,116.643048,0,37,39851.5843865741,2009-02-07,14:01:31
39.891606,116.642914,0,35,39851.5843981481,2009-02-07,14:01:32
39.89164,116.642787,0,33,39851.5844097222,2009-02-07,14:01:33
39.891673,116.642668,0,34,39851.5844212963,2009-02-07,14:01:34
39.891712,116.642541,0,11,39851.5844328704,2009-02-07,14:01:35
39.891749,116.64243,0,-4,39851.5844444444,2009-02-07,14:01:36
39.89179,116.642316,0,-16,39851.5844560185,2009-02-07,14:01:37
39.891833,116.642205,0,-24,39851.5844675926,2009-02-07,14:01:38
39.891875,116.6421,0,-31,39851.5844791667,2009-02-07,14:01:39
39.891917,116.642002,0,-37,39851.5844907407,2009-02-07,14:01:40
39.891961,116.641912,0,-41,39851.5845023148,2009-02-07,14:01:41
39.891986,116.641826,0,-46,39851.5845138889,2009-02-07,14:01:42
39.892009,116.641746,0,-51,39851.584525463,2009-02-07,14:01:43
39.892026,116.641671,0,-57,39851.584537037,2009-02-07,14:01:44
39.892045,116.641596,0,-62,39851.5845486111,2009-02-07,14:01:45
39.89206,116.641519,0,-67,39851.5845601852,2009-02-07,14:01:46
39.892074,116.641443,0,-71,39851.5845717593,2009-02-07,14:01:47
39.892094,116.641369,0,-74,39851.5845833333,2009-02-07,14:01:48
39.892112,116.641299,0,-77,39851.5845949074,2009-02-07,14:01:49
39.892131,116.641229,0,-80,39851.5846064815,2009-02-07,14:01:50
39.89215,116.64116,0,-83,39851.5846180556,2009-02-07,14:01:51
39.892169,116.641091,0,-87,39851.5846296296,2009-02-07,14:01:52
39.892188,116.641022,0,-90,39851.5846412037,2009-02-07,14:01:53
39.892208,116.640952,0,-93,39851.5846527778,2009-02-07,14:01:54
39.892227,116.640883,0,-96,39851.5846643519,2009-02-07,14:01:55
39.899966,116.633587,0,441,39851.5861226852,2009-02-07,14:04:01
39.900077,116.633527,0,462,39851.5861342593,2009-02-07,14:04:02
39.90017,116.633492,0,478,39851.5861458333,2009-02-07,14:04:03
39.900235,116.633457,0,466,39851.5861574074,2009-02-07,14:04:04
39.900061,116.633447,0,308,39851.5861689815,2009-02-07,14:04:05
39.899828,116.633446,0,117,39851.5861805556,2009-02-07,14:04:06
39.899932,116.63339,0,117,39851.5861921296,2009-02-07,14:04:07
39.900043,116.633329,0,123,39851.5862037037,2009-02-07,14:04:08
39.900158,116.633256,0,127,39851.5862152778,2009-02-07,14:04:09
39.900274,116.633185,0,131,39851.5862268518,2009-02-07,14:04:10
39.900387,116.63311,0,132,39851.5862384259,2009-02-07,14:04:11
39.900502,116.633035,0,136,39851.58625,2009-02-07,14:04:12
39.900613,116.632964,0,136,39851.5862615741,2009-02-07,14:04:13
39.900711,116.632899,0,133,39851.5862731481,2009-02-07,14:04:14
39.900799,116.63284,0,134,39851.5862847222,2009-02-07,14:04:15
39.900896,116.632777,0,135,39851.5862962963,2009-02-07,14:04:16
39.900981,116.632717,0,135,39851.5863078704,2009-02-07,14:04:17
39.901089,116.632655,0,137,39851.5863194444,2009-02-07,14:04:18
39.901212,116.632587,0,146,39851.5863310185,2009-02-07,14:04:19
39.901337,116.632516,0,154,39851.5863425926,2009-02-07,14:04:20
39.901459,116.632443,0,158,39851.5863541667,2009-02-07,14:04:21
39.901568,116.632375,0,162,39851.5863657407,2009-02-07,14:04:22
39.901686,116.632298,0,167,39851.5863773148,2009-02-07,14:04:23
39.901796,116.632224,0,172,39851.5863888889,2009-02-07,14:04:24
39.901885,116.632163,0,175,39851.586400463,2009-02-07,14:04:25
39.901973,116.632105,0,176,39851.586412037,2009-02-07,14:04:26
39.902051,116.632054,0,177,39851.5864236111,2009-02-07,14:04:27
39.902108,116.632001,0,174,39851.5864351852,2009-02-07,14:04:28
39.902163,116.631951,0,171,39851.5864467593,2009-02-07,14:04:29
39.902218,116.631902,0,171,39851.5864583333,2009-02-07,14:04:30
39.902267,116.631861,0,172,39851.5864699074,2009-02-07,14:04:31
39.90231,116.631835,0,175,39851.5864814815,2009-02-07,14:04:32
39.902354,116.631807,0,178,39851.5864930556,2009-02-07,14:04:33
39.902394,116.63178,0,180,39851.5865046296,2009-02-07,14:04:34
39.902426,116.631729,0,153,39851.5865277778,2009-02-07,14:04:36
39.902435,116.6317,0,130,39851.5865393518,2009-02-07,14:04:37
39.902485,116.631667,0,134,39851.5865509259,2009-02-07,14:04:38
39.902535,116.631633,0,137,39851.5865625,2009-02-07,14:04:39
39.902586,116.6316,0,140,39851.5865740741,2009-02-07,14:04:40
39.907568,116.60151,0,161,39851.5899421296,2009-02-07,14:09:31
39.907696,116.601372,0,55,39851.5899537037,2009-02-07,14:09:32
39.907758,116.601231,0,66,39851.5899652778,2009-02-07,14:09:33
39.907812,116.601096,0,74,39851.5899768519,2009-02-07,14:09:34
39.90786,116.600969,0,80,39851.5899884259,2009-02-07,14:09:35
39.907901,116.600846,0,86,39851.59,2009-02-07,14:09:36
39.907914,116.600718,0,95,39851.5900115741,2009-02-07,14:09:37
39.907925,116.600594,0,98,39851.5900231482,2009-02-07,14:09:38
39.907934,116.600472,0,100,39851.5900347222,2009-02-07,14:09:39
39.907935,116.600346,0,106,39851.5900462963,2009-02-07,14:09:40
39.907936,116.600222,0,111,39851.5900578704,2009-02-07,14:09:41
39.907931,116.600089,0,121,39851.5900694444,2009-02-07,14:09:42
39.907924,116.599952,0,128,39851.5900810185,2009-02-07,14:09:43
39.90792,116.599818,0,132,39851.5900925926,2009-02-07,14:09:44
39.907919,116.599672,0,135,39851.5901041667,2009-02-07,14:09:45
39.907913,116.599523,0,139,39851.5901157407,2009-02-07,14:09:46
39.90791,116.599369,0,145,39851.5901273148,2009-02-07,14:09:47
39.907906,116.599213,0,151,39851.5901388889,2009-02-07,14:09:48
39.907906,116.599056,0,155,39851.590150463,2009-02-07,14:09:49
39.907909,116.598893,0,160,39851.590162037,2009-02-07,14:09:50
39.907911,116.598729,0,162,39851.5901736111,2009-02-07,14:09:51
39.907909,116.598558,0,162,39851.5901851852,2009-02-07,14:09:52
39.907907,116.598384,0,165,39851.5901967593,2009-02-07,14:09:53
39.907909,116.598206,0,167,39851.5902083333,2009-02-07,14:09:54
39.907911,116.598022,0,170,39851.5902199074,2009-02-07,14:09:55
39.90791,116.597852,0,173,39851.5902314815,2009-02-07,14:09:56
39.90791,116.597687,0,176,39851.5902430556,2009-02-07,14:09:57
39.907912,116.597532,0,177,39851.5902546296,2009-02-07,14:09:58
39.907915,116.597384,0,178,39851.5902662037,2009-02-07,14:09:59
39.907928,116.597239,0,179,39851.5902777778,2009-02-07,14:10:00
39.907935,116.59709,0,181,39851.5902893519,2009-02-07,14:10:01
39.907942,116.596935,0,182,39851.5903009259,2009-02-07,14:10:02
39.922375,116.347223,0,218,39851.638587963,2009-02-07,15:19:34
39.922287,116.347228,0,304,39851.638599537,2009-02-07,15:19:35
39.922342,116.347256,0,295,39851.6386111111,2009-02-07,15:19:36
39.92237,116.347275,0,270,39851.6386226852,2009-02-07,15:19:37
39.922396,116.347293,0,235,39851.6386342593,2009-02-07,15:19:38
39.922397,116.347277,0,240,39851.6386921296,2009-02-07,15:19:43
39.922381,116.347258,0,261,39851.6387152778,2009-02-07,15:19:45
39.922366,116.347246,0,278,39851.6387384259,2009-02-07,15:19:47
39.922368,116.347227,0,295,39851.63875,2009-02-07,15:19:48
39.922378,116.347153,0,303,39851.6387731481,2009-02-07,15:19:50
39.922378,116.347093,0,312,39851.6387962963,2009-02-07,15:19:52
39.922379,116.347014,0,324,39851.6388310185,2009-02-07,15:19:55
39.922381,116.346956,0,332,39851.6388541667,2009-02-07,15:19:57
39.922376,116.346891,0,341,39851.6388773148,2009-02-07,15:19:59
39.922366,116.346827,0,346,39851.638900463,2009-02-07,15:20:01
39.922345,116.346749,0,351,39851.6389351852,2009-02-07,15:20:04
39.922341,116.346691,0,342,39851.6389699074,2009-02-07,15:20:07
39.922325,116.346622,0,344,39851.6390162037,2009-02-07,15:20:11
39.92233,116.346598,0,333,39851.6390740741,2009-02-07,15:20:16
39.922343,116.346606,0,314,39851.6391087963,2009-02-07,15:20:19
39.922329,116.346592,0,297,39851.6391550926,2009-02-07,15:20:23
39.922319,116.346577,0,282,39851.639212963,2009-02-07,15:20:28
39.922315,116.346546,0,271,39851.6392708333,2009-02-07,15:20:33
39.922345,116.346493,0,264,39851.6393287037,2009-02-07,15:20:38
39.922354,116.346437,0,259,39851.639375,2009-02-07,15:20:42
39.922364,116.346373,0,252,39851.6394328704,2009-02-07,15:20:47
39.922362,116.34632,0,246,39851.6394907407,2009-02-07,15:20:52
39.922383,116.346258,0,239,39851.639537037,2009-02-07,15:20:56
39.922354,116.346243,0,231,39851.6395949074,2009-02-07,15:21:01
39.922381,116.346181,0,228,39851.6396412037,2009-02-07,15:21:05
39.922396,116.346107,0,225,39851.6396643519,2009-02-07,15:21:07
39.922409,116.346033,0,223,39851.6396875,2009-02-07,15:21:09
39.922436,116.345972,0,221,39851.6397106481,2009-02-07,15:21:11
39.922448,116.34589,0,217,39851.6397453704,2009-02-07,15:21:14
39.922483,116.345854,0,214,39851.6397685185,2009-02-07,15:21:16
39.922527,116.345829,0,211,39851.6397916667,2009-02-07,15:21:18
39.922558,116.345786,0,206,39851.6398263889,2009-02-07,15:21:21
39.92254,116.345714,0,200,39851.6398726852,2009-02-07,15:21:25
39.922507,116.345676,0,195,39851.6399074074,2009-02-07,15:21:28
39.92248,116.345615,0,185,39851.6399652778,2009-02-07,15:21:33
39.92248,116.345552,0,178,39851.6400115741,2009-02-07,15:21:37
39.922487,116.345497,0,172,39851.6400462963,2009-02-07,15:21:40
39.92246,116.345441,0,165,39851.6400810185,2009-02-07,15:21:43
39.922438,116.345383,0,159,39851.6401157407,2009-02-07,15:21:46
39.92244,116.345303,0,148,39851.640150463,2009-02-07,15:21:49
39.922456,116.345244,0,137,39851.6401851852,2009-02-07,15:21:52
39.922469,116.345191,0,125,39851.6402314815,2009-02-07,15:21:56
39.92248,116.345142,0,117,39851.6402777778,2009-02-07,15:22:00
39.922487,116.345105,0,103,39851.6403356481,2009-02-07,15:22:05
39.922498,116.345037,0,90,39851.6403935185,2009-02-07,15:22:10
39.922518,116.344976,0,86,39851.6404166667,2009-02-07,15:22:12
39.922545,116.344909,0,81,39851.6404398148,2009-02-07,15:22:14
39.922563,116.344847,0,79,39851.6404513889,2009-02-07,15:22:15
39.922606,116.344768,0,74,39851.640474537,2009-02-07,15:22:17
39.922656,116.344716,0,69,39851.6404976852,2009-02-07,15:22:19
39.922681,116.344652,0,64,39851.6405208333,2009-02-07,15:22:21
39.922718,116.344594,0,60,39851.6405439815,2009-02-07,15:22:23
39.922741,116.344529,0,55,39851.6405671296,2009-02-07,15:22:25
39.922765,116.34446,0,52,39851.6405902778,2009-02-07,15:22:27
39.92279,116.344411,0,49,39851.6406134259,2009-02-07,15:22:29
39.92281,116.344329,0,45,39851.6406481481,2009-02-07,15:22:32
39.922825,116.344271,0,42,39851.6406712963,2009-02-07,15:22:34
39.922837,116.344215,0,38,39851.6406944444,2009-02-07,15:22:36
39.922877,116.344146,0,33,39851.6407291667,2009-02-07,15:22:39
39.922908,116.3441,0,31,39851.6407523148,2009-02-07,15:22:41
39.922936,116.344033,0,27,39851.640787037,2009-02-07,15:22:44
39.92297,116.343981,0,21,39851.6408217593,2009-02-07,15:22:47
39.922918,116.343965,0,11,39851.6408680556,2009-02-07,15:22:51
39.922896,116.343908,0,0,39851.6409259259,2009-02-07,15:22:56
39.922907,116.343858,0,-8,39851.6409606481,2009-02-07,15:22:59
39.922906,116.343795,0,-15,39851.6409953704,2009-02-07,15:23:02
39.922823,116.343764,0,-23,39851.6410300926,2009-02-07,15:23:05
39.92279,116.343714,0,-25,39851.6410763889,2009-02-07,15:23:09
39.922805,116.343641,0,-30,39851.6411226852,2009-02-07,15:23:13
39.922817,116.343561,0,-33,39851.6411574074,2009-02-07,15:23:16
39.922841,116.343511,0,-36,39851.6411805556,2009-02-07,15:23:18
39.922855,116.343446,0,-41,39851.6412152778,2009-02-07,15:23:21
39.922482,116.343638,0,-39,39851.6412384259,2009-02-07,15:23:23
39.922456,116.34362,0,-35,39851.6412962963,2009-02-07,15:23:28
39.922477,116.343575,0,-26,39851.6413425926,2009-02-07,15:23:32
39.922481,116.343518,0,-15,39851.641400463,2009-02-07,15:23:37
39.922476,116.343458,0,-3,39851.6414236111,2009-02-07,15:23:39
39.922472,116.34339,0,0,39851.6414583333,2009-02-07,15:23:42
39.922477,116.343322,0,6,39851.6415046296,2009-02-07,15:23:46
39.922453,116.343258,0,7,39851.6415277778,2009-02-07,15:23:48
39.922418,116.343188,0,19,39851.6415740741,2009-02-07,15:23:52
39.922409,116.343139,0,28,39851.6416087963,2009-02-07,15:23:55
39.922399,116.343074,0,32,39851.6416550926,2009-02-07,15:23:59
39.922383,116.343011,0,37,39851.6416898148,2009-02-07,15:24:02
39.92237,116.342942,0,39,39851.6417476852,2009-02-07,15:24:07
39.922381,116.342889,0,39,39851.6418055556,2009-02-07,15:24:12
39.922356,116.342816,0,49,39851.6418402778,2009-02-07,15:24:15
39.922346,116.342752,0,61,39851.641875,2009-02-07,15:24:18
39.922388,116.342718,0,61,39851.6419097222,2009-02-07,15:24:21
39.922363,116.342644,0,69,39851.6419560185,2009-02-07,15:24:25
39.922342,116.342576,0,76,39851.6419907407,2009-02-07,15:24:28
39.922347,116.342518,0,78,39851.642025463,2009-02-07,15:24:31
39.922373,116.342466,0,76,39851.6420601852,2009-02-07,15:24:34
39.922388,116.342395,0,83,39851.6421064815,2009-02-07,15:24:38
39.922397,116.342325,0,88,39851.6421527778,2009-02-07,15:24:42
39.922395,116.342267,0,93,39851.6422106481,2009-02-07,15:24:47
39.922429,116.342228,0,99,39851.6422685185,2009-02-07,15:24:52
39.922421,116.342164,0,106,39851.6423263889,2009-02-07,15:24:57
39.922443,116.342108,0,111,39851.6423726852,2009-02-07,15:25:01
39.922428,116.342051,0,111,39851.6424074074,2009-02-07,15:25:04
39.922427,116.341996,0,122,39851.6424537037,2009-02-07,15:25:08
39.922422,116.341934,0,124,39851.6424884259,2009-02-07,15:25:11
39.922416,116.341868,0,127,39851.6425231481,2009-02-07,15:25:14
39.922407,116.341798,0,125,39851.6425578704,2009-02-07,15:25:17
39.922406,116.341736,0,125,39851.6425925926,2009-02-07,15:25:20
39.922382,116.341687,0,124,39851.6426273148,2009-02-07,15:25:23
39.922361,116.341633,0,124,39851.6426736111,2009-02-07,15:25:27
39.922378,116.341565,0,125,39851.6427199074,2009-02-07,15:25:31
39.922399,116.341494,0,125,39851.6427777778,2009-02-07,15:25:36
39.922442,116.341443,0,125,39851.6428009259,2009-02-07,15:25:38
39.92246,116.341377,0,122,39851.6428472222,2009-02-07,15:25:42
39.922428,116.341312,0,118,39851.6428935185,2009-02-07,15:25:46
39.922396,116.34127,0,117,39851.6429166667,2009-02-07,15:25:48
39.922385,116.341201,0,115,39851.642962963,2009-02-07,15:25:52
39.922356,116.341156,0,114,39851.6429861111,2009-02-07,15:25:54
39.922335,116.341089,0,112,39851.6430324074,2009-02-07,15:25:58
39.92233,116.341011,0,110,39851.6430787037,2009-02-07,15:26:02
39.922335,116.340935,0,109,39851.6431134259,2009-02-07,15:26:05
39.922334,116.340875,0,109,39851.6431481481,2009-02-07,15:26:08
39.922346,116.340815,0,109,39851.6432060185,2009-02-07,15:26:13
39.922375,116.340759,0,107,39851.6432638889,2009-02-07,15:26:18
39.92234,116.340693,0,107,39851.6433101852,2009-02-07,15:26:22
39.92232,116.340627,0,106,39851.6433680556,2009-02-07,15:26:27
39.922328,116.340556,0,103,39851.6434259259,2009-02-07,15:26:32
39.922349,116.340496,0,102,39851.6434722222,2009-02-07,15:26:36
39.922366,116.340439,0,101,39851.6435185185,2009-02-07,15:26:40
39.922354,116.340366,0,102,39851.6435532407,2009-02-07,15:26:43
39.922347,116.340293,0,102,39851.643599537,2009-02-07,15:26:47
39.922335,116.340224,0,102,39851.6436458333,2009-02-07,15:26:51
39.92233,116.340164,0,102,39851.6436689815,2009-02-07,15:26:53
39.922318,116.340095,0,101,39851.6437037037,2009-02-07,15:26:56
39.922318,116.34003,0,101,39851.64375,2009-02-07,15:27:00
39.922316,116.339965,0,99,39851.6437962963,2009-02-07,15:27:04
39.922302,116.339893,0,98,39851.6438310185,2009-02-07,15:27:07
39.922297,116.339823,0,98,39851.6438773148,2009-02-07,15:27:11
39.92229,116.33976,0,97,39851.643912037,2009-02-07,15:27:14
39.922272,116.339704,0,97,39851.6439467593,2009-02-07,15:27:17
39.922263,116.339637,0,96,39851.6439930556,2009-02-07,15:27:21
39.922251,116.339569,0,94,39851.6440393519,2009-02-07,15:27:25
39.922274,116.339507,0,91,39851.6440856481,2009-02-07,15:27:29
39.922291,116.339445,0,88,39851.6441435185,2009-02-07,15:27:34
39.922299,116.339381,0,84,39851.6442013889,2009-02-07,15:27:39
39.922303,116.339326,0,85,39851.6442592593,2009-02-07,15:27:44
39.922299,116.33926,0,84,39851.6443055556,2009-02-07,15:27:48
39.922298,116.339196,0,83,39851.6443634259,2009-02-07,15:27:53
39.9223,116.339136,0,82,39851.6444097222,2009-02-07,15:27:57
39.922279,116.339062,0,81,39851.6444675926,2009-02-07,15:28:02
39.922278,116.339,0,80,39851.6445138889,2009-02-07,15:28:06
39.922273,116.338919,0,79,39851.6445601852,2009-02-07,15:28:10
39.922275,116.338856,0,81,39851.6445949074,2009-02-07,15:28:13
39.922291,116.338793,0,82,39851.6446412037,2009-02-07,15:28:17
39.922298,116.338732,0,85,39851.6446875,2009-02-07,15:28:21
39.92231,116.338671,0,83,39851.6447337963,2009-02-07,15:28:25
39.922322,116.338611,0,81,39851.6447800926,2009-02-07,15:28:29
39.922306,116.338541,0,79,39851.6448263889,2009-02-07,15:28:33
39.922284,116.338467,0,79,39851.6448611111,2009-02-07,15:28:36
39.922259,116.338409,0,81,39851.6448958333,2009-02-07,15:28:39
39.922275,116.338354,0,80,39851.6449305556,2009-02-07,15:28:42
39.922262,116.338284,0,81,39851.6449768519,2009-02-07,15:28:46
39.922312,116.338242,0,84,39851.6450115741,2009-02-07,15:28:49
39.922324,116.338179,0,88,39851.6450462963,2009-02-07,15:28:52
39.922326,116.338133,0,95,39851.6451041667,2009-02-07,15:28:57
39.922351,116.338076,0,103,39851.645162037,2009-02-07,15:29:02
39.922393,116.338044,0,113,39851.6452083333,2009-02-07,15:29:06
39.922439,116.338027,0,120,39851.6452662037,2009-02-07,15:29:11
39.922488,116.338012,0,121,39851.6453125,2009-02-07,15:29:15
39.922526,116.337974,0,122,39851.6453587963,2009-02-07,15:29:19
39.922572,116.337956,0,123,39851.6453935185,2009-02-07,15:29:22
39.922613,116.337913,0,126,39851.6454282407,2009-02-07,15:29:25
39.922665,116.33791,0,127,39851.645474537,2009-02-07,15:29:29
39.922712,116.337893,0,129,39851.6455092593,2009-02-07,15:29:32
39.922776,116.337876,0,130,39851.6455439815,2009-02-07,15:29:35
39.922836,116.337864,0,132,39851.6456018519,2009-02-07,15:29:40
39.922887,116.337862,0,133,39851.6456481481,2009-02-07,15:29:44
39.922942,116.337877,0,134,39851.6457060185,2009-02-07,15:29:49
39.922991,116.337873,0,133,39851.6457407407,2009-02-07,15:29:52
39.923038,116.337882,0,133,39851.645775463,2009-02-07,15:29:55
39.923082,116.337862,0,131,39851.6457986111,2009-02-07,15:29:57
39.923137,116.33786,0,127,39851.6458449074,2009-02-07,15:30:01
39.923183,116.33786,0,119,39851.6458912037,2009-02-07,15:30:05
39.923209,116.337793,0,117,39851.6459375,2009-02-07,15:30:09
39.923243,116.337782,0,114,39851.6459953704,2009-02-07,15:30:14
39.923256,116.337744,0,111,39851.6460532407,2009-02-07,15:30:19
39.923279,116.337734,0,108,39851.6461111111,2009-02-07,15:30:24
39.923333,116.337731,0,105,39851.6461574074,2009-02-07,15:30:28
39.923374,116.337732,0,101,39851.6462152778,2009-02-07,15:30:33
39.923415,116.337729,0,98,39851.6462731481,2009-02-07,15:30:38
39.923447,116.337732,0,94,39851.6463310185,2009-02-07,15:30:43
39.923483,116.337722,0,90,39851.6463888889,2009-02-07,15:30:48
39.923527,116.337705,0,88,39851.6464351852,2009-02-07,15:30:52
39.923564,116.337754,0,91,39851.6464583333,2009-02-07,15:30:54
39.923608,116.33774,0,89,39851.6464930556,2009-02-07,15:30:57
39.923665,116.337732,0,88,39851.6465277778,2009-02-07,15:31:00
39.923705,116.337699,0,87,39851.6465740741,2009-02-07,15:31:04
39.923747,116.33766,0,83,39851.6466319444,2009-02-07,15:31:09
39.923788,116.337623,0,80,39851.6466898148,2009-02-07,15:31:14
39.923834,116.337607,0,77,39851.6467361111,2009-02-07,15:31:18
39.923883,116.337594,0,75,39851.6467708333,2009-02-07,15:31:21
39.92394,116.337647,0,75,39851.6468055556,2009-02-07,15:31:24
39.923984,116.337685,0,76,39851.6468402778,2009-02-07,15:31:27
39.924014,116.337693,0,76,39851.6468981481,2009-02-07,15:31:32
39.924048,116.337652,0,77,39851.6469560185,2009-02-07,15:31:37
39.924068,116.337622,0,78,39851.6470138889,2009-02-07,15:31:42
39.924129,116.337636,0,77,39851.6470601852,2009-02-07,15:31:46
39.924175,116.337627,0,77,39851.6470833333,2009-02-07,15:31:48
39.924231,116.337615,0,76,39851.6471180556,2009-02-07,15:31:51
39.924278,116.33757,0,76,39851.6471643519,2009-02-07,15:31:55
39.924327,116.33755,0,75,39851.6472106481,2009-02-07,15:31:59
39.924373,116.337526,0,76,39851.6472685185,2009-02-07,15:32:04
39.924407,116.337574,0,75,39851.6473032407,2009-02-07,15:32:07
39.924451,116.337589,0,74,39851.647349537,2009-02-07,15:32:11
39.924409,116.33764,0,74,39851.6473611111,2009-02-07,15:32:12
39.924456,116.337619,0,75,39851.6473958333,2009-02-07,15:32:15
39.924511,116.337622,0,77,39851.6474305556,2009-02-07,15:32:18
39.924565,116.337592,0,77,39851.6474537037,2009-02-07,15:32:20
39.924616,116.337585,0,75,39851.6474768519,2009-02-07,15:32:22
39.924663,116.337575,0,76,39851.6475,2009-02-07,15:32:24
39.92471,116.337587,0,77,39851.6475231481,2009-02-07,15:32:26
39.924759,116.337578,0,78,39851.6475810185,2009-02-07,15:32:31
39.924784,116.337528,0,78,39851.6476388889,2009-02-07,15:32:36
39.924804,116.337493,0,75,39851.6476967593,2009-02-07,15:32:41
39.924856,116.337491,0,71,39851.6477430556,2009-02-07,15:32:45
39.924891,116.337456,0,67,39851.6478009259,2009-02-07,15:32:50
39.924938,116.337417,0,65,39851.6478356481,2009-02-07,15:32:53
39.92497,116.337376,0,63,39851.6478587963,2009-02-07,15:32:55
39.925009,116.337373,0,59,39851.6479166667,2009-02-07,15:33:00
39.925058,116.337405,0,55,39851.647962963,2009-02-07,15:33:04
39.9251,116.337428,0,52,39851.6479976852,2009-02-07,15:33:07
39.925143,116.337443,0,49,39851.6480208333,2009-02-07,15:33:09
39.925185,116.33747,0,42,39851.6480787037,2009-02-07,15:33:14
39.92523,116.337504,0,39,39851.6481134259,2009-02-07,15:33:17
39.92525,116.337551,0,32,39851.6481712963,2009-02-07,15:33:22
39.925306,116.337545,0,26,39851.6482291667,2009-02-07,15:33:27
39.925359,116.337552,0,24,39851.6482638889,2009-02-07,15:33:30
39.925405,116.337541,0,24,39851.6482986111,2009-02-07,15:33:33
39.925447,116.337567,0,21,39851.6483333333,2009-02-07,15:33:36
39.925486,116.337658,0,24,39851.6483680556,2009-02-07,15:33:39
39.925518,116.337653,0,30,39851.6484259259,2009-02-07,15:33:44
39.92556,116.337629,0,27,39851.6484722222,2009-02-07,15:33:48
39.925747,116.337439,0,70,39851.6486111111,2009-02-07,15:34:00
39.925757,116.337765,0,212,39851.6486226852,2009-02-07,15:34:01
39.925671,116.337659,0,146,39851.6486342593,2009-02-07,15:34:02
39.925642,116.337625,0,119,39851.6486458333,2009-02-07,15:34:03
39.925685,116.337629,0,108,39851.6486805556,2009-02-07,15:34:06
39.925741,116.337628,0,103,39851.6487037037,2009-02-07,15:34:08
39.925784,116.33762,0,108,39851.6487384259,2009-02-07,15:34:11
39.925832,116.337611,0,107,39851.6487847222,2009-02-07,15:34:15
39.925795,116.337577,0,115,39851.6487962963,2009-02-07,15:34:16
39.925849,116.337562,0,125,39851.6488425926,2009-02-07,15:34:20
39.925896,116.337569,0,126,39851.6488657407,2009-02-07,15:34:22
39.925941,116.337577,0,125,39851.648900463,2009-02-07,15:34:25
39.925986,116.337564,0,130,39851.6489351852,2009-02-07,15:34:28
39.926027,116.337553,0,122,39851.6489930556,2009-02-07,15:34:33
39.926068,116.33754,0,129,39851.6490162037,2009-02-07,15:34:35
39.926114,116.337538,0,135,39851.6490625,2009-02-07,15:34:39
39.926161,116.337505,0,133,39851.6491087963,2009-02-07,15:34:43
39.926208,116.337484,0,132,39851.6491435185,2009-02-07,15:34:46
39.926248,116.337522,0,138,39851.6492013889,2009-02-07,15:34:51
39.926294,116.337536,0,133,39851.6492476852,2009-02-07,15:34:55
39.926326,116.337498,0,139,39851.6492824074,2009-02-07,15:34:58
39.926371,116.337488,0,136,39851.6493171296,2009-02-07,15:35:01
39.926427,116.337474,0,135,39851.6493634259,2009-02-07,15:35:05
39.926481,116.337476,0,134,39851.6494212963,2009-02-07,15:35:10
39.926537,116.3375,0,133,39851.6494675926,2009-02-07,15:35:14
39.926598,116.337514,0,132,39851.6494907407,2009-02-07,15:35:16
39.92666,116.337529,0,132,39851.6495138889,2009-02-07,15:35:18
39.926704,116.33755,0,132,39851.649537037,2009-02-07,15:35:20
39.926758,116.337574,0,131,39851.6495601852,2009-02-07,15:35:22
39.926788,116.337573,0,129,39851.6496180556,2009-02-07,15:35:27
39.926811,116.337531,0,128,39851.6496759259,2009-02-07,15:35:32
39.926847,116.337475,0,127,39851.6497106481,2009-02-07,15:35:35
39.926842,116.337435,0,134,39851.6497685185,2009-02-07,15:35:40
39.926824,116.337408,0,142,39851.6498263889,2009-02-07,15:35:45
39.926794,116.337362,0,144,39851.649849537,2009-02-07,15:35:47
39.926787,116.337325,0,149,39851.6499074074,2009-02-07,15:35:52
39.926779,116.337287,0,151,39851.6499652778,2009-02-07,15:35:57
39.926776,116.337239,0,152,39851.6500231481,2009-02-07,15:36:02
39.926779,116.337174,0,153,39851.6500694444,2009-02-07,15:36:06
39.926777,116.337104,0,154,39851.6501041667,2009-02-07,15:36:09
39.926755,116.33705,0,155,39851.6501388889,2009-02-07,15:36:12
39.926667,116.33701,0,136,39851.650162037,2009-02-07,15:36:14
39.926591,116.336961,0,123,39851.6501851852,2009-02-07,15:36:16
39.926536,116.336927,0,123,39851.6501967593,2009-02-07,15:36:17
39.92657,116.336862,0,123,39851.6502314815,2009-02-07,15:36:20
39.926598,116.336798,0,125,39851.6502662037,2009-02-07,15:36:23
39.926637,116.336747,0,123,39851.6502893518,2009-02-07,15:36:25
39.926691,116.336716,0,118,39851.6503009259,2009-02-07,15:36:26
39.926726,116.336635,0,126,39851.6503356481,2009-02-07,15:36:29
39.926691,116.336598,0,132,39851.6503703704,2009-02-07,15:36:32
39.926643,116.336609,0,133,39851.6504050926,2009-02-07,15:36:35
39.92659,116.336622,0,133,39851.6504398148,2009-02-07,15:36:38
39.92659,116.336622,0,133,39851.650474537,2009-02-07,15:36:41
39.926587,116.336624,0,134,39851.6504976852,2009-02-07,15:36:43
39.926576,116.336612,0,134,39851.6505555556,2009-02-07,15:36:48
39.926558,116.336593,0,134,39851.6506134259,2009-02-07,15:36:53
39.926509,116.336575,0,134,39851.6506712963,2009-02-07,15:36:58
39.926463,116.336565,0,135,39851.6507175926,2009-02-07,15:37:02
39.926424,116.336596,0,135,39851.650775463,2009-02-07,15:37:07
39.926396,116.336655,0,135,39851.6508217593,2009-02-07,15:37:11
39.926367,116.336702,0,136,39851.6508680556,2009-02-07,15:37:15
39.926339,116.336762,0,138,39851.6509143518,2009-02-07,15:37:19
39.926336,116.336821,0,139,39851.6509490741,2009-02-07,15:37:22
39.926327,116.336894,0,139,39851.6509837963,2009-02-07,15:37:25
39.926307,116.336948,0,140,39851.6510069444,2009-02-07,15:37:27
39.926288,116.337019,0,140,39851.6510416667,2009-02-07,15:37:30
39.926275,116.337077,0,142,39851.651087963,2009-02-07,15:37:34
39.926269,116.337137,0,145,39851.6511458333,2009-02-07,15:37:39
39.926284,116.337169,0,151,39851.6512037037,2009-02-07,15:37:44
39.926263,116.33724,0,156,39851.6512384259,2009-02-07,15:37:47
39.926226,116.337297,0,157,39851.6512731481,2009-02-07,15:37:50
39.926243,116.337366,0,160,39851.6513194444,2009-02-07,15:37:54
39.926248,116.337431,0,162,39851.6513541667,2009-02-07,15:37:57
