# Supplementary material for: A location privacy protection method based on blockchain and threshold cryptography
Source: PLoS One. 2025 Jun 4;20(6):e0324551. doi: 10.1371/journal.pone.0324551 (PMC12136415; doi:10.1371/journal.pone.0324551)
Supplement: S1 File — (ZIP) [file pone.0324551.s001.zip › Data/002/Trajectory/20090208044718.plt]

Geolife trajectory
WGS 84
Altitude is in Feet
Reserved 3
0,2,255,My Track,0,0,2,8421376
0
39.92558,116.333155,0,492,39852.1995138889,2009-02-08,04:47:18
39.925931,116.332961,0,492,39852.199525463,2009-02-08,04:47:19
39.926107,116.332804,0,490,39852.199537037,2009-02-08,04:47:20
39.926072,116.33284,0,483,39852.1995717593,2009-02-08,04:47:23
39.925988,116.332957,0,468,39852.1995833333,2009-02-08,04:47:24
39.925943,116.333008,0,460,39852.1995949074,2009-02-08,04:47:25
39.925889,116.333005,0,449,39852.1996180556,2009-02-08,04:47:27
39.925842,116.333041,0,436,39852.1996412037,2009-02-08,04:47:29
39.925814,116.333033,0,422,39852.1996759259,2009-02-08,04:47:32
39.9258,116.332918,0,398,39852.1996875,2009-02-08,04:47:33
39.925831,116.332914,0,174,39852.1997106481,2009-02-08,04:47:35
39.925812,116.332927,0,166,39852.1997685185,2009-02-08,04:47:40
39.925798,116.33294,0,164,39852.1998263889,2009-02-08,04:47:45
39.925819,116.332925,0,163,39852.1998842593,2009-02-08,04:47:50
39.925891,116.332918,0,158,39852.1999189815,2009-02-08,04:47:53
39.925953,116.332915,0,155,39852.1999421296,2009-02-08,04:47:55
39.925996,116.332951,0,150,39852.2,2009-02-08,04:48:00
39.92601,116.332968,0,147,39852.2000578704,2009-02-08,04:48:05
39.926037,116.332956,0,145,39852.2001157407,2009-02-08,04:48:10
39.926083,116.332946,0,143,39852.200150463,2009-02-08,04:48:13
39.926132,116.332959,0,143,39852.2001851852,2009-02-08,04:48:16
39.926157,116.332997,0,138,39852.2002430556,2009-02-08,04:48:21
39.926127,116.33303,0,134,39852.2003009259,2009-02-08,04:48:26
39.926103,116.333041,0,132,39852.2003587963,2009-02-08,04:48:31
39.92612,116.333018,0,132,39852.2004166667,2009-02-08,04:48:36
39.926183,116.332999,0,132,39852.2004513889,2009-02-08,04:48:39
39.926238,116.333009,0,132,39852.200474537,2009-02-08,04:48:41
39.926309,116.333007,0,131,39852.2004976852,2009-02-08,04:48:43
39.926391,116.332996,0,131,39852.2005208333,2009-02-08,04:48:45
39.926479,116.332975,0,130,39852.2005439815,2009-02-08,04:48:47
39.926527,116.332963,0,130,39852.2005555556,2009-02-08,04:48:48
39.92658,116.332956,0,129,39852.2005671296,2009-02-08,04:48:49
39.926634,116.332947,0,129,39852.2005787037,2009-02-08,04:48:50
39.926685,116.332936,0,128,39852.2005902778,2009-02-08,04:48:51
39.926737,116.33292,0,128,39852.2006018519,2009-02-08,04:48:52
39.926789,116.332903,0,127,39852.2006134259,2009-02-08,04:48:53
39.926846,116.332889,0,126,39852.200625,2009-02-08,04:48:54
39.926903,116.332873,0,125,39852.2006365741,2009-02-08,04:48:55
39.926956,116.332858,0,125,39852.2006481481,2009-02-08,04:48:56
39.927003,116.332842,0,124,39852.2006597222,2009-02-08,04:48:57
39.927073,116.332809,0,123,39852.2006828704,2009-02-08,04:48:59
39.927138,116.332781,0,122,39852.2007060185,2009-02-08,04:49:01
39.92719,116.332751,0,122,39852.2007291667,2009-02-08,04:49:03
39.927245,116.332759,0,123,39852.2007523148,2009-02-08,04:49:05
39.927302,116.332732,0,124,39852.200787037,2009-02-08,04:49:08
39.927349,116.332698,0,124,39852.2008217593,2009-02-08,04:49:11
39.927385,116.332656,0,124,39852.2008680556,2009-02-08,04:49:15
39.927363,116.332595,0,123,39852.2009027778,2009-02-08,04:49:18
39.927354,116.332562,0,124,39852.2009606481,2009-02-08,04:49:23
39.927236,116.332601,0,123,39852.2009837963,2009-02-08,04:49:25
39.927188,116.332607,0,128,39852.2010300926,2009-02-08,04:49:29
39.927179,116.332611,0,132,39852.201087963,2009-02-08,04:49:34
39.927177,116.332632,0,133,39852.2011458333,2009-02-08,04:49:39
39.927139,116.332653,0,134,39852.2012037037,2009-02-08,04:49:44
39.926945,116.332765,0,136,39852.20125,2009-02-08,04:49:48
39.926867,116.332818,0,136,39852.2012731481,2009-02-08,04:49:50
39.926802,116.332853,0,137,39852.2012847222,2009-02-08,04:49:51
39.926751,116.332879,0,136,39852.2012962963,2009-02-08,04:49:52
39.926701,116.332905,0,136,39852.2013078704,2009-02-08,04:49:53
39.926621,116.332954,0,135,39852.2013310185,2009-02-08,04:49:55
39.92667,116.332978,0,137,39852.2013888889,2009-02-08,04:50:00
39.92668,116.333039,0,136,39852.2014236111,2009-02-08,04:50:03
39.926696,116.333102,0,138,39852.2014351852,2009-02-08,04:50:04
39.92667,116.333156,0,142,39852.2014814815,2009-02-08,04:50:08
39.926618,116.333161,0,145,39852.2015046296,2009-02-08,04:50:10
39.926572,116.333165,0,147,39852.2015277778,2009-02-08,04:50:12
39.926524,116.333202,0,151,39852.2015740741,2009-02-08,04:50:16
39.92661,116.333199,0,152,39852.2016203704,2009-02-08,04:50:20
39.926659,116.333217,0,150,39852.2016435185,2009-02-08,04:50:22
39.926702,116.333244,0,152,39852.2016898148,2009-02-08,04:50:26
39.926704,116.333306,0,152,39852.2017476852,2009-02-08,04:50:31
39.926707,116.333339,0,156,39852.2018055556,2009-02-08,04:50:36
39.926694,116.333384,0,155,39852.2018634259,2009-02-08,04:50:41
39.926712,116.333433,0,155,39852.2019212963,2009-02-08,04:50:46
39.926682,116.333485,0,155,39852.2019560185,2009-02-08,04:50:49
39.926641,116.333547,0,155,39852.2019907407,2009-02-08,04:50:52
39.926694,116.333574,0,150,39852.2020486111,2009-02-08,04:50:57
39.92672,116.333569,0,148,39852.2021064815,2009-02-08,04:51:02
39.92675,116.333619,0,149,39852.2021643519,2009-02-08,04:51:07
39.926774,116.33367,0,152,39852.2022106481,2009-02-08,04:51:11
39.926815,116.333662,0,146,39852.2022685185,2009-02-08,04:51:16
39.926826,116.333734,0,144,39852.2023148148,2009-02-08,04:51:20
39.926821,116.333803,0,142,39852.2023611111,2009-02-08,04:51:24
39.926801,116.333861,0,143,39852.2023958333,2009-02-08,04:51:27
39.926779,116.333914,0,143,39852.2024305556,2009-02-08,04:51:30
39.926784,116.333991,0,142,39852.2024884259,2009-02-08,04:51:35
39.926739,116.334049,0,143,39852.2025231481,2009-02-08,04:51:38
39.926745,116.334118,0,144,39852.2025694444,2009-02-08,04:51:42
39.926743,116.334197,0,146,39852.2026157407,2009-02-08,04:51:46
39.92675,116.334263,0,148,39852.202650463,2009-02-08,04:51:49
39.926768,116.334321,0,149,39852.2026851852,2009-02-08,04:51:52
39.926805,116.334374,0,150,39852.2027199074,2009-02-08,04:51:55
39.926777,116.334432,0,152,39852.2027546296,2009-02-08,04:51:58
39.926776,116.334507,0,158,39852.2027893519,2009-02-08,04:52:01
39.926815,116.334545,0,159,39852.2028240741,2009-02-08,04:52:04
39.926814,116.334605,0,160,39852.2028703704,2009-02-08,04:52:08
39.926822,116.334682,0,160,39852.2029166667,2009-02-08,04:52:12
39.92685,116.334736,0,161,39852.202962963,2009-02-08,04:52:16
39.926856,116.334803,0,163,39852.2030208333,2009-02-08,04:52:21
39.92686,116.334867,0,157,39852.2030671296,2009-02-08,04:52:25
39.926873,116.334909,0,156,39852.203125,2009-02-08,04:52:30
39.926862,116.334975,0,156,39852.2031828704,2009-02-08,04:52:35
39.92685,116.335045,0,157,39852.2032291667,2009-02-08,04:52:39
39.926826,116.335111,0,154,39852.2032523148,2009-02-08,04:52:41
39.926854,116.335171,0,156,39852.2032986111,2009-02-08,04:52:45
39.926852,116.33524,0,155,39852.2033449074,2009-02-08,04:52:49
39.926839,116.335315,0,156,39852.2034027778,2009-02-08,04:52:54
39.926841,116.335385,0,158,39852.2034490741,2009-02-08,04:52:58
39.926858,116.33544,0,158,39852.2034953704,2009-02-08,04:53:02
39.926874,116.335504,0,161,39852.2035532407,2009-02-08,04:53:07
39.92691,116.335547,0,161,39852.203599537,2009-02-08,04:53:11
39.926837,116.335599,0,163,39852.2036342593,2009-02-08,04:53:14
39.926872,116.335591,0,162,39852.2036921296,2009-02-08,04:53:19
39.926872,116.335591,0,162,39852.2037268518,2009-02-08,04:53:22
39.926868,116.335598,0,163,39852.20375,2009-02-08,04:53:24
39.926899,116.335645,0,163,39852.2037962963,2009-02-08,04:53:28
39.926894,116.335706,0,163,39852.2038425926,2009-02-08,04:53:32
39.926876,116.335764,0,163,39852.2038888889,2009-02-08,04:53:36
39.926903,116.335813,0,164,39852.2039351852,2009-02-08,04:53:40
39.926893,116.335882,0,164,39852.2039930556,2009-02-08,04:53:45
39.926856,116.335935,0,164,39852.2040162037,2009-02-08,04:53:47
39.926866,116.33601,0,162,39852.2040625,2009-02-08,04:53:51
39.926865,116.33608,0,162,39852.2041087963,2009-02-08,04:53:55
39.926821,116.33611,0,162,39852.2041435185,2009-02-08,04:53:58
39.926815,116.336121,0,162,39852.2042013889,2009-02-08,04:54:03
39.926838,116.336116,0,160,39852.2042592593,2009-02-08,04:54:08
39.926837,116.33618,0,159,39852.2043171296,2009-02-08,04:54:13
39.926817,116.336241,0,160,39852.2043634259,2009-02-08,04:54:17
39.926834,116.336306,0,159,39852.2044097222,2009-02-08,04:54:21
39.926831,116.336368,0,159,39852.2044444444,2009-02-08,04:54:24
39.926813,116.336439,0,158,39852.2044791667,2009-02-08,04:54:27
39.926791,116.336504,0,158,39852.2045138889,2009-02-08,04:54:30
39.926756,116.336543,0,158,39852.2045601852,2009-02-08,04:54:34
39.926728,116.336547,0,159,39852.2046180556,2009-02-08,04:54:39
39.926718,116.336526,0,158,39852.2046759259,2009-02-08,04:54:44
39.926744,116.336508,0,158,39852.2047337963,2009-02-08,04:54:49
39.926762,116.336484,0,158,39852.2047916667,2009-02-08,04:54:54
39.926763,116.33645,0,157,39852.204849537,2009-02-08,04:54:59
39.92677,116.336426,0,156,39852.2049074074,2009-02-08,04:55:04
39.926771,116.336405,0,156,39852.2049652778,2009-02-08,04:55:09
39.926259,116.337128,0,185,39852.2051736111,2009-02-08,04:55:27
39.926649,116.337012,0,238,39852.2051851852,2009-02-08,04:55:28
39.926499,116.337122,0,211,39852.2051967593,2009-02-08,04:55:29
39.926417,116.337142,0,206,39852.2052083333,2009-02-08,04:55:30
39.926417,116.33714,0,180,39852.2052314815,2009-02-08,04:55:32
39.92643,116.337141,0,169,39852.2052893518,2009-02-08,04:55:37
39.926403,116.337137,0,165,39852.2053472222,2009-02-08,04:55:42
39.926376,116.337132,0,164,39852.2054050926,2009-02-08,04:55:47
39.91108,116.328696,0,-4,39852.2373148148,2009-02-08,05:41:44
39.911768,116.327915,0,331,39852.237337963,2009-02-08,05:41:46
39.912022,116.32771,0,276,39852.237349537,2009-02-08,05:41:47
39.912212,116.327568,0,240,39852.2373611111,2009-02-08,05:41:48
39.912321,116.327514,0,216,39852.2373726852,2009-02-08,05:41:49
39.92563,116.335497,0,97,39852.2374537037,2009-02-08,05:41:56
39.925706,116.335714,0,107,39852.2374768518,2009-02-08,05:41:58
39.925755,116.335853,0,110,39852.2374884259,2009-02-08,05:41:59
39.925788,116.335964,0,113,39852.2375,2009-02-08,05:42:00
39.925799,116.336035,0,116,39852.2375115741,2009-02-08,05:42:01
39.92584,116.336141,0,121,39852.2375347222,2009-02-08,05:42:03
39.925863,116.336218,0,125,39852.2375578704,2009-02-08,05:42:05
39.925877,116.33629,0,129,39852.2375810185,2009-02-08,05:42:07
39.925894,116.336366,0,134,39852.2376157407,2009-02-08,05:42:10
39.925908,116.336429,0,139,39852.237650463,2009-02-08,05:42:13
39.925914,116.336502,0,142,39852.2376851852,2009-02-08,05:42:16
39.925933,116.336557,0,145,39852.2377083333,2009-02-08,05:42:18
39.925973,116.336617,0,149,39852.2377546296,2009-02-08,05:42:22
39.926012,116.336665,0,152,39852.2378009259,2009-02-08,05:42:26
39.926036,116.336657,0,155,39852.2378587963,2009-02-08,05:42:31
39.926062,116.336637,0,159,39852.2379166667,2009-02-08,05:42:36
39.926074,116.336647,0,162,39852.237974537,2009-02-08,05:42:41
39.926088,116.336662,0,164,39852.2380324074,2009-02-08,05:42:46
39.926065,116.336705,0,165,39852.2380902778,2009-02-08,05:42:51
39.926061,116.336739,0,166,39852.2381481482,2009-02-08,05:42:56
39.926062,116.336799,0,166,39852.2381712963,2009-02-08,05:42:58
39.926071,116.336881,0,167,39852.2382060185,2009-02-08,05:43:01
39.92608,116.336951,0,167,39852.2382523148,2009-02-08,05:43:05
39.926059,116.337026,0,167,39852.2382986111,2009-02-08,05:43:09
39.926057,116.337059,0,167,39852.2383564815,2009-02-08,05:43:14
39.926073,116.337053,0,167,39852.2384143519,2009-02-08,05:43:19
39.926089,116.337036,0,167,39852.2384722222,2009-02-08,05:43:24
39.926111,116.336996,0,168,39852.2385300926,2009-02-08,05:43:29
39.92611,116.336931,0,168,39852.2385763889,2009-02-08,05:43:33
39.926101,116.336899,0,168,39852.2386342593,2009-02-08,05:43:38
39.926101,116.336899,0,168,39852.2386689815,2009-02-08,05:43:41
39.9261,116.336894,0,168,39852.2386921296,2009-02-08,05:43:43
39.926152,116.336923,0,168,39852.23875,2009-02-08,05:43:48
39.926183,116.33699,0,168,39852.2387847222,2009-02-08,05:43:51
39.926197,116.337065,0,168,39852.2388078704,2009-02-08,05:43:53
39.926205,116.33714,0,168,39852.2388310185,2009-02-08,05:43:55
39.926198,116.337225,0,168,39852.2388541667,2009-02-08,05:43:57
39.926176,116.337308,0,167,39852.2388888889,2009-02-08,05:44:00
39.926159,116.337369,0,167,39852.2389351852,2009-02-08,05:44:04
39.926178,116.3374,0,168,39852.2389930556,2009-02-08,05:44:09
39.926216,116.337407,0,168,39852.2390509259,2009-02-08,05:44:14
39.92625,116.337426,0,168,39852.2391087963,2009-02-08,05:44:19
39.926286,116.337432,0,169,39852.2391666667,2009-02-08,05:44:24
39.926309,116.337404,0,172,39852.239224537,2009-02-08,05:44:29
39.926327,116.337331,0,174,39852.2392592593,2009-02-08,05:44:32
39.926328,116.337275,0,178,39852.2393171296,2009-02-08,05:44:37
39.926328,116.337266,0,183,39852.239375,2009-02-08,05:44:42
39.926373,116.337253,0,187,39852.2394328704,2009-02-08,05:44:47
39.926395,116.337293,0,191,39852.2394907407,2009-02-08,05:44:52
39.926411,116.337345,0,194,39852.2395486111,2009-02-08,05:44:57
39.926441,116.337402,0,197,39852.2395949074,2009-02-08,05:45:01
39.926486,116.337444,0,199,39852.2396296296,2009-02-08,05:45:04
39.926534,116.337449,0,200,39852.2396527778,2009-02-08,05:45:06
39.926582,116.337457,0,200,39852.2396875,2009-02-08,05:45:09
39.926629,116.337475,0,199,39852.2397222222,2009-02-08,05:45:12
39.926675,116.337489,0,196,39852.2397569444,2009-02-08,05:45:15
39.926726,116.337516,0,192,39852.2398032407,2009-02-08,05:45:19
39.926748,116.337559,0,186,39852.2398611111,2009-02-08,05:45:24
39.926829,116.337641,0,181,39852.2399652778,2009-02-08,05:45:33
39.926902,116.337835,0,177,39852.2401273148,2009-02-08,05:45:47
39.926892,116.33776,0,173,39852.2503703704,2009-02-08,06:00:32
39.927535,116.337852,0,270,39852.3070717593,2009-02-08,07:22:11
39.927447,116.33808,0,429,39852.3070833333,2009-02-08,07:22:12
39.927418,116.338091,0,405,39852.3071064815,2009-02-08,07:22:14
39.927436,116.338077,0,385,39852.3071180556,2009-02-08,07:22:15
39.927449,116.338078,0,401,39852.3071296296,2009-02-08,07:22:16
39.92746,116.338096,0,418,39852.3071527778,2009-02-08,07:22:18
39.927479,116.338134,0,442,39852.3071759259,2009-02-08,07:22:20
39.927531,116.338134,0,432,39852.3071990741,2009-02-08,07:22:22
39.927575,116.338132,0,403,39852.3072222222,2009-02-08,07:22:24
39.927593,116.338124,0,388,39852.3072337963,2009-02-08,07:22:25
39.927622,116.338108,0,364,39852.3072569444,2009-02-08,07:22:27
39.927633,116.338095,0,344,39852.3072800926,2009-02-08,07:22:29
39.927657,116.338077,0,313,39852.307337963,2009-02-08,07:22:34
39.927664,116.338056,0,286,39852.3073611111,2009-02-08,07:22:36
39.927661,116.338013,0,275,39852.3074189815,2009-02-08,07:22:41
39.92762,116.337987,0,281,39852.3074652778,2009-02-08,07:22:45
39.92762,116.337987,0,281,39852.3075,2009-02-08,07:22:48
39.927617,116.337979,0,280,39852.3075231481,2009-02-08,07:22:50
39.927618,116.33797,0,279,39852.3075810185,2009-02-08,07:22:55
39.927602,116.337962,0,263,39852.3076388889,2009-02-08,07:23:00
39.927581,116.337973,0,262,39852.3076967593,2009-02-08,07:23:05
39.927558,116.33799,0,261,39852.3077546296,2009-02-08,07:23:10
39.927565,116.33801,0,261,39852.3078125,2009-02-08,07:23:15
39.927617,116.33801,0,258,39852.3078703704,2009-02-08,07:23:20
39.927617,116.33801,0,258,39852.3079050926,2009-02-08,07:23:23
39.927614,116.338004,0,257,39852.3079282407,2009-02-08,07:23:25
39.927621,116.337955,0,255,39852.3079861111,2009-02-08,07:23:30
39.927639,116.337943,0,255,39852.3080439815,2009-02-08,07:23:35
39.927631,116.337893,0,255,39852.3081018519,2009-02-08,07:23:40
39.927632,116.337876,0,252,39852.3081597222,2009-02-08,07:23:45
39.927633,116.337863,0,247,39852.3082175926,2009-02-08,07:23:50
39.927623,116.33784,0,247,39852.308275463,2009-02-08,07:23:55
39.927654,116.337803,0,246,39852.3083333333,2009-02-08,07:24:00
39.927661,116.337786,0,244,39852.3083912037,2009-02-08,07:24:05
39.927653,116.337796,0,243,39852.3084490741,2009-02-08,07:24:10
39.927643,116.337826,0,242,39852.3085069444,2009-02-08,07:24:15
39.927627,116.337885,0,240,39852.3085532407,2009-02-08,07:24:19
39.927607,116.337936,0,238,39852.3086111111,2009-02-08,07:24:24
39.92766,116.337915,0,236,39852.3086689815,2009-02-08,07:24:29
39.927681,116.337918,0,235,39852.3087268519,2009-02-08,07:24:34
39.927671,116.337916,0,234,39852.3087847222,2009-02-08,07:24:39
39.927699,116.337904,0,232,39852.3088425926,2009-02-08,07:24:44
39.92769,116.337903,0,232,39852.308900463,2009-02-08,07:24:49
39.927843,116.337659,0,202,39852.3130324074,2009-02-08,07:30:46
39.927884,116.337616,0,202,39852.3130671296,2009-02-08,07:30:49
39.927917,116.337569,0,202,39852.313125,2009-02-08,07:30:54
39.927927,116.337545,0,203,39852.3131828704,2009-02-08,07:30:59
39.927927,116.337545,0,203,39852.3132175926,2009-02-08,07:31:02
39.927928,116.337541,0,203,39852.3132407407,2009-02-08,07:31:04
39.927919,116.337544,0,203,39852.3132986111,2009-02-08,07:31:09
39.927884,116.337585,0,203,39852.3133564815,2009-02-08,07:31:14
39.927854,116.33761,0,203,39852.3134143518,2009-02-08,07:31:19
39.92783,116.337642,0,202,39852.3134722222,2009-02-08,07:31:24
39.92775,116.337772,0,260,39852.3135416667,2009-02-08,07:31:30
39.927737,116.337718,0,226,39852.3135532407,2009-02-08,07:31:31
39.927651,116.33783,0,219,39852.3135648148,2009-02-08,07:31:32
39.927682,116.337828,0,219,39852.3136226852,2009-02-08,07:31:37
39.927682,116.337828,0,219,39852.3136574074,2009-02-08,07:31:40
39.927682,116.337835,0,219,39852.3136805556,2009-02-08,07:31:42
39.92762,116.337842,0,215,39852.3137268518,2009-02-08,07:31:46
39.927594,116.337837,0,198,39852.31375,2009-02-08,07:31:48
39.927609,116.33779,0,179,39852.3137962963,2009-02-08,07:31:52
39.927657,116.33781,0,173,39852.3138541667,2009-02-08,07:31:57
39.927657,116.33781,0,173,39852.3138888889,2009-02-08,07:32:00
39.92766,116.337814,0,174,39852.313912037,2009-02-08,07:32:02
39.927646,116.337822,0,177,39852.3139699074,2009-02-08,07:32:07
39.927622,116.337833,0,183,39852.3140277778,2009-02-08,07:32:12
39.927612,116.337842,0,181,39852.3140856481,2009-02-08,07:32:17
39.927609,116.337827,0,182,39852.3141435185,2009-02-08,07:32:22
39.927591,116.337811,0,182,39852.3142013889,2009-02-08,07:32:27
39.927528,116.337777,0,183,39852.3142592593,2009-02-08,07:32:32
39.927484,116.337731,0,183,39852.3142708333,2009-02-08,07:32:33
39.927396,116.337717,0,182,39852.3142939815,2009-02-08,07:32:35
39.927333,116.337717,0,182,39852.3143055556,2009-02-08,07:32:36
39.927271,116.337716,0,181,39852.3143171296,2009-02-08,07:32:37
39.927194,116.337724,0,181,39852.3143287037,2009-02-08,07:32:38
39.927108,116.337744,0,180,39852.3143402778,2009-02-08,07:32:39
39.927028,116.337752,0,180,39852.3143518518,2009-02-08,07:32:40
39.926929,116.337764,0,179,39852.3143634259,2009-02-08,07:32:41
39.926839,116.33777,0,178,39852.314375,2009-02-08,07:32:42
39.926738,116.33778,0,178,39852.3143865741,2009-02-08,07:32:43
39.926638,116.337792,0,177,39852.3143981481,2009-02-08,07:32:44
39.926517,116.337801,0,177,39852.3144097222,2009-02-08,07:32:45
39.926386,116.337826,0,176,39852.3144212963,2009-02-08,07:32:46
39.926257,116.337836,0,175,39852.3144328704,2009-02-08,07:32:47
39.926124,116.337847,0,175,39852.3144444444,2009-02-08,07:32:48
39.926008,116.337869,0,174,39852.3144560185,2009-02-08,07:32:49
39.925879,116.337884,0,174,39852.3144675926,2009-02-08,07:32:50
39.925757,116.337903,0,173,39852.3144791667,2009-02-08,07:32:51
39.925625,116.337908,0,173,39852.3144907407,2009-02-08,07:32:52
39.925506,116.337925,0,172,39852.3145023148,2009-02-08,07:32:53
39.925386,116.337944,0,171,39852.3145138889,2009-02-08,07:32:54
39.925267,116.337966,0,170,39852.314525463,2009-02-08,07:32:55
39.925149,116.337979,0,169,39852.314537037,2009-02-08,07:32:56
39.925028,116.337988,0,169,39852.3145486111,2009-02-08,07:32:57
39.924916,116.338,0,168,39852.3145601852,2009-02-08,07:32:58
39.924794,116.338005,0,167,39852.3145717593,2009-02-08,07:32:59
39.924673,116.338017,0,165,39852.3145833333,2009-02-08,07:33:00
39.924557,116.338026,0,164,39852.3145949074,2009-02-08,07:33:01
39.924438,116.338039,0,164,39852.3146064815,2009-02-08,07:33:02
39.924317,116.338053,0,163,39852.3146180556,2009-02-08,07:33:03
39.924191,116.338072,0,163,39852.3146296296,2009-02-08,07:33:04
39.924074,116.33809,0,162,39852.3146412037,2009-02-08,07:33:05
39.923959,116.338109,0,162,39852.3146527778,2009-02-08,07:33:06
39.923848,116.338129,0,163,39852.3146643518,2009-02-08,07:33:07
39.923732,116.338159,0,162,39852.3146759259,2009-02-08,07:33:08
39.923624,116.338182,0,162,39852.3146875,2009-02-08,07:33:09
39.92352,116.338205,0,163,39852.3146990741,2009-02-08,07:33:10
39.923415,116.338228,0,163,39852.3147106481,2009-02-08,07:33:11
39.923318,116.338244,0,164,39852.3147222222,2009-02-08,07:33:12
39.923214,116.338257,0,164,39852.3147337963,2009-02-08,07:33:13
39.923116,116.338274,0,165,39852.3147453704,2009-02-08,07:33:14
39.923013,116.33829,0,165,39852.3147569444,2009-02-08,07:33:15
39.922911,116.338306,0,166,39852.3147685185,2009-02-08,07:33:16
39.922806,116.338321,0,167,39852.3147800926,2009-02-08,07:33:17
39.922708,116.338325,0,168,39852.3147916667,2009-02-08,07:33:18
39.922615,116.338328,0,169,39852.3148032407,2009-02-08,07:33:19
39.922534,116.338332,0,170,39852.3148148148,2009-02-08,07:33:20
39.922431,116.338351,0,172,39852.3148263889,2009-02-08,07:33:21
39.922378,116.338349,0,173,39852.314837963,2009-02-08,07:33:22
39.922321,116.338362,0,174,39852.314849537,2009-02-08,07:33:23
39.92227,116.338357,0,177,39852.3148726852,2009-02-08,07:33:25
39.922229,116.338319,0,181,39852.3149074074,2009-02-08,07:33:28
39.922188,116.33828,0,184,39852.3149421296,2009-02-08,07:33:31
39.922179,116.338271,0,190,39852.315,2009-02-08,07:33:36
39.922172,116.338263,0,192,39852.3150578704,2009-02-08,07:33:41
39.922172,116.338263,0,192,39852.3150925926,2009-02-08,07:33:44
39.922166,116.33827,0,193,39852.3151157407,2009-02-08,07:33:46
39.922152,116.338317,0,195,39852.3151736111,2009-02-08,07:33:51
39.922113,116.338351,0,197,39852.3152083333,2009-02-08,07:33:54
39.922139,116.338403,0,193,39852.3152314815,2009-02-08,07:33:56
39.922162,116.338468,0,186,39852.3152662037,2009-02-08,07:33:59
39.922138,116.338511,0,187,39852.3153240741,2009-02-08,07:34:04
39.922116,116.338507,0,192,39852.3153819444,2009-02-08,07:34:09
39.922117,116.338491,0,191,39852.3154398148,2009-02-08,07:34:14
39.922132,116.338502,0,188,39852.3154976852,2009-02-08,07:34:19
39.922111,116.338521,0,186,39852.3155555556,2009-02-08,07:34:24
39.922076,116.338565,0,186,39852.3156018518,2009-02-08,07:34:28
39.922048,116.338624,0,186,39852.3156365741,2009-02-08,07:34:31
39.922048,116.338695,0,185,39852.3156597222,2009-02-08,07:34:33
39.922041,116.338789,0,184,39852.3156828704,2009-02-08,07:34:35
39.922045,116.338864,0,183,39852.3156944444,2009-02-08,07:34:36
39.922053,116.338941,0,182,39852.3157060185,2009-02-08,07:34:37
39.922068,116.339022,0,181,39852.3157175926,2009-02-08,07:34:38
39.922081,116.339134,0,181,39852.3157291667,2009-02-08,07:34:39
39.922087,116.339262,0,181,39852.3157407407,2009-02-08,07:34:40
39.92209,116.339401,0,181,39852.3157523148,2009-02-08,07:34:41
39.922084,116.339537,0,181,39852.3157638889,2009-02-08,07:34:42
39.922071,116.339676,0,181,39852.315775463,2009-02-08,07:34:43
39.922058,116.339843,0,183,39852.315787037,2009-02-08,07:34:44
39.922053,116.340001,0,183,39852.3157986111,2009-02-08,07:34:45
39.922054,116.340175,0,184,39852.3158101852,2009-02-08,07:34:46
39.922058,116.340338,0,184,39852.3158217593,2009-02-08,07:34:47
39.922057,116.3405,0,184,39852.3158333333,2009-02-08,07:34:48
39.922058,116.340676,0,185,39852.3158449074,2009-02-08,07:34:49
39.922059,116.340853,0,185,39852.3158564815,2009-02-08,07:34:50
39.922056,116.341023,0,186,39852.3158680556,2009-02-08,07:34:51
39.922048,116.341186,0,186,39852.3158796296,2009-02-08,07:34:52
39.922053,116.341341,0,186,39852.3158912037,2009-02-08,07:34:53
39.922069,116.341521,0,187,39852.3159027778,2009-02-08,07:34:54
39.922083,116.341702,0,188,39852.3159143519,2009-02-08,07:34:55
39.922097,116.341885,0,189,39852.3159259259,2009-02-08,07:34:56
39.922099,116.34205,0,190,39852.3159375,2009-02-08,07:34:57
39.922101,116.342217,0,191,39852.3159490741,2009-02-08,07:34:58
39.922105,116.342382,0,193,39852.3159606481,2009-02-08,07:34:59
39.922115,116.342563,0,194,39852.3159722222,2009-02-08,07:35:00
39.922121,116.34273,0,196,39852.3159837963,2009-02-08,07:35:01
39.922128,116.342901,0,197,39852.3159953704,2009-02-08,07:35:02
39.922134,116.343066,0,199,39852.3160069444,2009-02-08,07:35:03
39.92214,116.343235,0,201,39852.3160185185,2009-02-08,07:35:04
39.922145,116.343398,0,202,39852.3160300926,2009-02-08,07:35:05
39.922149,116.343555,0,204,39852.3160416667,2009-02-08,07:35:06
39.922158,116.34372,0,206,39852.3160532407,2009-02-08,07:35:07
39.922177,116.343887,0,207,39852.3160648148,2009-02-08,07:35:08
39.922192,116.344054,0,209,39852.3160763889,2009-02-08,07:35:09
39.922197,116.344214,0,211,39852.316087963,2009-02-08,07:35:10
39.922203,116.344373,0,213,39852.316099537,2009-02-08,07:35:11
39.922207,116.344527,0,214,39852.3161111111,2009-02-08,07:35:12
39.922212,116.344672,0,216,39852.3161226852,2009-02-08,07:35:13
39.922211,116.344806,0,218,39852.3161342593,2009-02-08,07:35:14
39.922211,116.344927,0,220,39852.3161458333,2009-02-08,07:35:15
39.922193,116.345015,0,221,39852.3161574074,2009-02-08,07:35:16
39.922188,116.345102,0,223,39852.3161689815,2009-02-08,07:35:17
39.922177,116.345176,0,225,39852.3161805556,2009-02-08,07:35:18
39.92214,116.345256,0,228,39852.3162037037,2009-02-08,07:35:20
39.922115,116.345343,0,232,39852.3162268519,2009-02-08,07:35:22
39.922097,116.345425,0,236,39852.31625,2009-02-08,07:35:24
39.922093,116.345499,0,241,39852.3162731482,2009-02-08,07:35:26
39.922109,116.345574,0,246,39852.3162962963,2009-02-08,07:35:28
39.922104,116.345688,0,250,39852.3163194444,2009-02-08,07:35:30
39.922101,116.345749,0,253,39852.3163310185,2009-02-08,07:35:31
39.922105,116.345812,0,255,39852.3163425926,2009-02-08,07:35:32
39.922102,116.345881,0,258,39852.3163541667,2009-02-08,07:35:33
39.922102,116.345952,0,261,39852.3163657407,2009-02-08,07:35:34
39.922105,116.346024,0,264,39852.3163773148,2009-02-08,07:35:35
39.922112,116.346094,0,267,39852.3163888889,2009-02-08,07:35:36
39.922121,116.346157,0,270,39852.316400463,2009-02-08,07:35:37
39.922128,116.346217,0,273,39852.316412037,2009-02-08,07:35:38
39.922137,116.346317,0,280,39852.3164351852,2009-02-08,07:35:40
39.922141,116.346409,0,283,39852.3164583333,2009-02-08,07:35:42
39.922124,116.346473,0,295,39852.3165046296,2009-02-08,07:35:46
39.922119,116.346558,0,300,39852.3165509259,2009-02-08,07:35:50
39.922083,116.346599,0,298,39852.3165972222,2009-02-08,07:35:54
39.922,116.346621,0,295,39852.3166203704,2009-02-08,07:35:56
39.921937,116.346627,0,295,39852.3166319444,2009-02-08,07:35:57
39.921867,116.346632,0,294,39852.3166435185,2009-02-08,07:35:58
39.921773,116.346653,0,294,39852.3166550926,2009-02-08,07:35:59
39.921681,116.346672,0,294,39852.3166666667,2009-02-08,07:36:00
39.921603,116.346681,0,294,39852.3166782407,2009-02-08,07:36:01
39.921526,116.346687,0,294,39852.3166898148,2009-02-08,07:36:02
39.921448,116.346694,0,294,39852.3167013889,2009-02-08,07:36:03
39.921373,116.346667,0,296,39852.316724537,2009-02-08,07:36:05
39.921327,116.34664,0,299,39852.3167476852,2009-02-08,07:36:07
39.921298,116.34659,0,304,39852.3167939815,2009-02-08,07:36:11
39.921272,116.346591,0,312,39852.3168518519,2009-02-08,07:36:16
39.921238,116.346614,0,322,39852.3168981481,2009-02-08,07:36:20
39.921195,116.346651,0,329,39852.3169328704,2009-02-08,07:36:23
39.921134,116.34669,0,334,39852.3169675926,2009-02-08,07:36:26
39.921079,116.346713,0,339,39852.3169907407,2009-02-08,07:36:28
39.921029,116.346735,0,343,39852.3170138889,2009-02-08,07:36:30
39.920969,116.346743,0,349,39852.317037037,2009-02-08,07:36:32
39.920922,116.346752,0,354,39852.3170601852,2009-02-08,07:36:34
39.92087,116.346746,0,360,39852.3170833333,2009-02-08,07:36:36
39.920822,116.346735,0,365,39852.3171064815,2009-02-08,07:36:38
39.920773,116.346714,0,371,39852.3171296296,2009-02-08,07:36:40
39.920718,116.346692,0,377,39852.3171527778,2009-02-08,07:36:42
39.920661,116.346674,0,384,39852.3171759259,2009-02-08,07:36:44
39.920591,116.346655,0,390,39852.3171990741,2009-02-08,07:36:46
39.920547,116.346648,0,393,39852.3172106481,2009-02-08,07:36:47
39.920463,116.346655,0,396,39852.3172337963,2009-02-08,07:36:49
39.920384,116.346646,0,400,39852.3172453704,2009-02-08,07:36:50
39.920305,116.346638,0,404,39852.3172569444,2009-02-08,07:36:51
39.92022,116.346632,0,409,39852.3172685185,2009-02-08,07:36:52
39.920136,116.346628,0,413,39852.3172800926,2009-02-08,07:36:53
39.920052,116.346619,0,418,39852.3172916667,2009-02-08,07:36:54
39.919969,116.34661,0,422,39852.3173032407,2009-02-08,07:36:55
39.919886,116.346601,0,427,39852.3173148148,2009-02-08,07:36:56
39.919798,116.346598,0,432,39852.3173263889,2009-02-08,07:36:57
39.919714,116.346597,0,437,39852.317337963,2009-02-08,07:36:58
39.91963,116.346598,0,442,39852.317349537,2009-02-08,07:36:59
39.919557,116.346601,0,447,39852.3173611111,2009-02-08,07:37:00
39.919481,116.346609,0,442,39852.3173726852,2009-02-08,07:37:01
39.91941,116.346612,0,446,39852.3173842593,2009-02-08,07:37:02
39.91934,116.346615,0,450,39852.3173958333,2009-02-08,07:37:03
39.919274,116.346622,0,454,39852.3174074074,2009-02-08,07:37:04
39.919196,116.346635,0,458,39852.3174189815,2009-02-08,07:37:05
39.919123,116.346649,0,463,39852.3174305556,2009-02-08,07:37:06
39.919051,116.346665,0,467,39852.3174421296,2009-02-08,07:37:07
39.918985,116.346684,0,473,39852.3174537037,2009-02-08,07:37:08
39.918907,116.346706,0,483,39852.3174768519,2009-02-08,07:37:10
39.918851,116.346723,0,494,39852.3175,2009-02-08,07:37:12
39.91881,116.34675,0,502,39852.3175578704,2009-02-08,07:37:17
39.918763,116.346763,0,510,39852.3176157407,2009-02-08,07:37:22
39.918724,116.346749,0,519,39852.317650463,2009-02-08,07:37:25
39.91865,116.34675,0,528,39852.3176851852,2009-02-08,07:37:28
39.918583,116.346778,0,531,39852.3177199074,2009-02-08,07:37:31
39.918521,116.34679,0,537,39852.3177430556,2009-02-08,07:37:33
39.918476,116.346799,0,540,39852.3177546296,2009-02-08,07:37:34
39.918401,116.346811,0,547,39852.3177777778,2009-02-08,07:37:36
39.918347,116.346828,0,553,39852.3178009259,2009-02-08,07:37:38
39.918302,116.346841,0,555,39852.3178240741,2009-02-08,07:37:40
39.918302,116.346841,0,555,39852.3178587963,2009-02-08,07:37:43
39.9183,116.346849,0,567,39852.3178819444,2009-02-08,07:37:45
39.918282,116.346836,0,580,39852.3179398148,2009-02-08,07:37:50
39.918256,116.346817,0,594,39852.3179976852,2009-02-08,07:37:55
39.918216,116.346844,0,602,39852.3180324074,2009-02-08,07:37:58
39.918153,116.346893,0,605,39852.3180555556,2009-02-08,07:38:00
39.918104,116.346935,0,604,39852.3180671296,2009-02-08,07:38:01
39.918061,116.346971,0,604,39852.3180787037,2009-02-08,07:38:02
39.918017,116.347005,0,601,39852.3180902778,2009-02-08,07:38:03
39.917961,116.347041,0,601,39852.3181134259,2009-02-08,07:38:05
39.917861,116.347109,0,593,39852.318125,2009-02-08,07:38:06
39.917812,116.347119,0,599,39852.3181828704,2009-02-08,07:38:11
39.917796,116.347114,0,602,39852.3182407407,2009-02-08,07:38:16
39.917787,116.347153,0,608,39852.3182986111,2009-02-08,07:38:21
39.91777,116.347198,0,611,39852.3183564815,2009-02-08,07:38:26
39.917776,116.347236,0,598,39852.3184143519,2009-02-08,07:38:31
39.917777,116.347248,0,591,39852.3184722222,2009-02-08,07:38:36
39.917753,116.347261,0,584,39852.3185300926,2009-02-08,07:38:41
39.917728,116.34726,0,575,39852.318587963,2009-02-08,07:38:46
39.917692,116.347221,0,567,39852.3186458333,2009-02-08,07:38:51
39.917716,116.347224,0,557,39852.3187037037,2009-02-08,07:38:56
39.917746,116.347257,0,548,39852.3187615741,2009-02-08,07:39:01
39.917782,116.347315,0,543,39852.3188078704,2009-02-08,07:39:05
39.917759,116.347377,0,540,39852.3188425926,2009-02-08,07:39:08
39.917729,116.347426,0,538,39852.3188657407,2009-02-08,07:39:10
39.917676,116.347491,0,534,39852.3188888889,2009-02-08,07:39:12
39.917602,116.347548,0,531,39852.318912037,2009-02-08,07:39:14
39.917561,116.347571,0,530,39852.3189236111,2009-02-08,07:39:15
39.917516,116.347592,0,529,39852.3189351852,2009-02-08,07:39:16
39.917465,116.347613,0,528,39852.3189467593,2009-02-08,07:39:17
39.917413,116.347638,0,528,39852.3189583333,2009-02-08,07:39:18
39.917364,116.347667,0,527,39852.3189699074,2009-02-08,07:39:19
39.91731,116.3477,0,526,39852.3189814815,2009-02-08,07:39:20
39.917252,116.347729,0,525,39852.3189930556,2009-02-08,07:39:21
39.917181,116.347755,0,524,39852.3190046296,2009-02-08,07:39:22
39.917126,116.347785,0,522,39852.3190162037,2009-02-08,07:39:23
39.917067,116.347804,0,524,39852.3190277778,2009-02-08,07:39:24
39.916998,116.347723,0,524,39852.3190393519,2009-02-08,07:39:25
39.916927,116.347652,0,522,39852.3190509259,2009-02-08,07:39:26
39.916865,116.34767,0,521,39852.3190625,2009-02-08,07:39:27
39.916802,116.347691,0,519,39852.3190740741,2009-02-08,07:39:28
39.916738,116.347708,0,518,39852.3190856481,2009-02-08,07:39:29
39.916677,116.347724,0,516,39852.3190972222,2009-02-08,07:39:30
39.916605,116.347641,0,515,39852.3191087963,2009-02-08,07:39:31
39.916549,116.34766,0,514,39852.3191203704,2009-02-08,07:39:32
39.916498,116.347678,0,513,39852.3191319444,2009-02-08,07:39:33
39.916453,116.347698,0,512,39852.3191435185,2009-02-08,07:39:34
39.916375,116.347735,0,509,39852.3191666667,2009-02-08,07:39:36
39.916328,116.34775,0,507,39852.3191782407,2009-02-08,07:39:37
39.91625,116.348073,0,391,39852.3192476852,2009-02-08,07:39:43
39.916211,116.347849,0,343,39852.3192708333,2009-02-08,07:39:45
39.916214,116.347743,0,320,39852.3192824074,2009-02-08,07:39:46
39.916207,116.347651,0,305,39852.3192939815,2009-02-08,07:39:47
39.916207,116.347562,0,297,39852.3193055556,2009-02-08,07:39:48
39.915036,116.347792,0,356,39852.3194675926,2009-02-08,07:40:02
39.914974,116.347817,0,389,39852.3194791667,2009-02-08,07:40:03
39.914918,116.347822,0,422,39852.3194907407,2009-02-08,07:40:04
39.914837,116.34785,0,454,39852.3195023148,2009-02-08,07:40:05
39.914766,116.347868,0,486,39852.3195138889,2009-02-08,07:40:06
39.914687,116.347891,0,517,39852.319525463,2009-02-08,07:40:07
39.914615,116.347915,0,549,39852.319537037,2009-02-08,07:40:08
39.914542,116.34794,0,579,39852.3195486111,2009-02-08,07:40:09
39.914473,116.347963,0,610,39852.3195601852,2009-02-08,07:40:10
39.914399,116.347979,0,641,39852.3195717593,2009-02-08,07:40:11
39.914322,116.347989,0,670,39852.3195833333,2009-02-08,07:40:12
39.914274,116.34799,0,672,39852.3195949074,2009-02-08,07:40:13
39.914221,116.347991,0,673,39852.3196064815,2009-02-08,07:40:14
39.914136,116.348001,0,701,39852.3196180556,2009-02-08,07:40:15
39.914088,116.348,0,704,39852.3196296296,2009-02-08,07:40:16
39.914011,116.348005,0,732,39852.3196412037,2009-02-08,07:40:17
39.913934,116.348009,0,760,39852.3196527778,2009-02-08,07:40:18
39.913854,116.348007,0,788,39852.3196643519,2009-02-08,07:40:19
39.913774,116.348005,0,816,39852.3196759259,2009-02-08,07:40:20
39.91397,116.347956,0,582,39852.3196875,2009-02-08,07:40:21
39.914057,116.347925,0,452,39852.3196990741,2009-02-08,07:40:22
39.914073,116.347908,0,387,39852.3197106481,2009-02-08,07:40:23
39.914054,116.347897,0,356,39852.3197222222,2009-02-08,07:40:24
39.914023,116.347888,0,338,39852.3197337963,2009-02-08,07:40:25
39.913983,116.347881,0,328,39852.3197453704,2009-02-08,07:40:26
39.91394,116.347875,0,322,39852.3197569444,2009-02-08,07:40:27
39.913885,116.34784,0,315,39852.3197800926,2009-02-08,07:40:29
39.913838,116.347795,0,312,39852.3198032407,2009-02-08,07:40:31
39.913806,116.347751,0,310,39852.3198263889,2009-02-08,07:40:33
39.913761,116.347702,0,309,39852.3198611111,2009-02-08,07:40:36
39.913722,116.347669,0,307,39852.3198842593,2009-02-08,07:40:38
39.913682,116.347629,0,307,39852.3199074074,2009-02-08,07:40:40
39.913633,116.347584,0,306,39852.3199421296,2009-02-08,07:40:43
39.913571,116.347546,0,306,39852.3199768519,2009-02-08,07:40:46
39.913514,116.347517,0,305,39852.32,2009-02-08,07:40:48
39.913445,116.347484,0,306,39852.3200231481,2009-02-08,07:40:50
39.91339,116.347476,0,304,39852.3200347222,2009-02-08,07:40:51
39.913338,116.347467,0,303,39852.3200462963,2009-02-08,07:40:52
39.913259,116.34745,0,300,39852.3200694444,2009-02-08,07:40:54
39.913195,116.347415,0,300,39852.3200925926,2009-02-08,07:40:56
39.913113,116.347376,0,300,39852.3201157407,2009-02-08,07:40:58
39.91303,116.347339,0,300,39852.3201388889,2009-02-08,07:41:00
39.912981,116.347315,0,300,39852.320150463,2009-02-08,07:41:01
39.91293,116.347288,0,300,39852.320162037,2009-02-08,07:41:02
39.912879,116.34726,0,301,39852.3201736111,2009-02-08,07:41:03
39.912799,116.347233,0,301,39852.3201967593,2009-02-08,07:41:05
39.912728,116.347227,0,302,39852.3202199074,2009-02-08,07:41:07
39.91267,116.347233,0,303,39852.3202430556,2009-02-08,07:41:09
39.912595,116.347223,0,305,39852.3202662037,2009-02-08,07:41:11
39.912545,116.347263,0,306,39852.3203009259,2009-02-08,07:41:14
39.912502,116.347302,0,307,39852.3203356481,2009-02-08,07:41:17
39.912445,116.347328,0,305,39852.3203703704,2009-02-08,07:41:20
39.912401,116.347366,0,305,39852.3204050926,2009-02-08,07:41:23
39.912339,116.347392,0,307,39852.3204398148,2009-02-08,07:41:26
39.912285,116.347407,0,310,39852.320462963,2009-02-08,07:41:28
39.912229,116.347419,0,313,39852.3204861111,2009-02-08,07:41:30
39.912181,116.347438,0,319,39852.3205324074,2009-02-08,07:41:34
39.912182,116.34747,0,330,39852.3205902778,2009-02-08,07:41:39
39.912175,116.347495,0,343,39852.3206481481,2009-02-08,07:41:44
39.912192,116.347497,0,353,39852.3207060185,2009-02-08,07:41:49
39.912187,116.347519,0,358,39852.3207638889,2009-02-08,07:41:54
39.912205,116.347535,0,364,39852.3208217593,2009-02-08,07:41:59
39.912217,116.34754,0,370,39852.3208796296,2009-02-08,07:42:04
39.912215,116.347555,0,376,39852.3209375,2009-02-08,07:42:09
39.912195,116.347569,0,381,39852.3209953704,2009-02-08,07:42:14
39.912197,116.347585,0,387,39852.3210532407,2009-02-08,07:42:19
39.912215,116.347586,0,390,39852.3211111111,2009-02-08,07:42:24
39.912235,116.347532,0,388,39852.3211574074,2009-02-08,07:42:28
39.912266,116.347476,0,383,39852.3211805556,2009-02-08,07:42:30
39.912252,116.34742,0,378,39852.3212037037,2009-02-08,07:42:32
39.912241,116.347354,0,376,39852.3212268518,2009-02-08,07:42:34
39.912195,116.347332,0,371,39852.3212384259,2009-02-08,07:42:35
39.912149,116.347315,0,370,39852.32125,2009-02-08,07:42:36
39.912089,116.347291,0,366,39852.3212615741,2009-02-08,07:42:37
39.912029,116.347272,0,364,39852.3212731481,2009-02-08,07:42:38
39.911976,116.347253,0,361,39852.3212847222,2009-02-08,07:42:39
39.911922,116.347238,0,359,39852.3212962963,2009-02-08,07:42:40
39.911871,116.347226,0,357,39852.3213078704,2009-02-08,07:42:41
39.911807,116.347227,0,348,39852.3213310185,2009-02-08,07:42:43
39.911773,116.347247,0,343,39852.3213888889,2009-02-08,07:42:48
39.911751,116.34728,0,343,39852.3214467593,2009-02-08,07:42:53
39.911739,116.34728,0,337,39852.3215046296,2009-02-08,07:42:58
39.911692,116.347279,0,337,39852.3215625,2009-02-08,07:43:03
39.91164,116.347263,0,338,39852.3215856481,2009-02-08,07:43:05
39.911582,116.34724,0,338,39852.3216087963,2009-02-08,07:43:07
39.911512,116.347196,0,339,39852.3216319444,2009-02-08,07:43:09
39.911466,116.34717,0,339,39852.3216435185,2009-02-08,07:43:10
39.911409,116.347141,0,340,39852.3216550926,2009-02-08,07:43:11
39.911333,116.347116,0,340,39852.3216666667,2009-02-08,07:43:12
39.911272,116.347091,0,341,39852.3216782407,2009-02-08,07:43:13
39.911191,116.347077,0,341,39852.3216898148,2009-02-08,07:43:14
39.911108,116.347069,0,342,39852.3217013889,2009-02-08,07:43:15
39.911009,116.347059,0,342,39852.321712963,2009-02-08,07:43:16
39.910907,116.347067,0,338,39852.321724537,2009-02-08,07:43:17
39.910804,116.347077,0,336,39852.3217361111,2009-02-08,07:43:18
39.910699,116.347073,0,337,39852.3217476852,2009-02-08,07:43:19
39.910601,116.34707,0,337,39852.3217592593,2009-02-08,07:43:20
39.910497,116.347071,0,337,39852.3217708333,2009-02-08,07:43:21
39.910394,116.347073,0,338,39852.3217824074,2009-02-08,07:43:22
39.910283,116.347071,0,339,39852.3217939815,2009-02-08,07:43:23
39.910177,116.347067,0,340,39852.3218055556,2009-02-08,07:43:24
39.910071,116.347065,0,341,39852.3218171296,2009-02-08,07:43:25
39.909963,116.347075,0,342,39852.3218287037,2009-02-08,07:43:26
39.909863,116.347096,0,343,39852.3218402778,2009-02-08,07:43:27
39.909757,116.347111,0,344,39852.3218518518,2009-02-08,07:43:28
39.90965,116.347125,0,345,39852.3218634259,2009-02-08,07:43:29
39.909544,116.347146,0,346,39852.321875,2009-02-08,07:43:30
39.909433,116.347172,0,346,39852.3218865741,2009-02-08,07:43:31
39.909324,116.347193,0,346,39852.3218981481,2009-02-08,07:43:32
39.909217,116.347216,0,346,39852.3219097222,2009-02-08,07:43:33
39.909109,116.347239,0,346,39852.3219212963,2009-02-08,07:43:34
39.909004,116.347259,0,347,39852.3219328704,2009-02-08,07:43:35
39.908898,116.347275,0,348,39852.3219444444,2009-02-08,07:43:36
39.908784,116.3473,0,349,39852.3219560185,2009-02-08,07:43:37
39.908672,116.347329,0,349,39852.3219675926,2009-02-08,07:43:38
39.908557,116.34735,0,350,39852.3219791667,2009-02-08,07:43:39
39.908443,116.347366,0,351,39852.3219907407,2009-02-08,07:43:40
39.908327,116.347383,0,352,39852.3220023148,2009-02-08,07:43:41
39.908209,116.347401,0,353,39852.3220138889,2009-02-08,07:43:42
39.908084,116.347421,0,355,39852.322025463,2009-02-08,07:43:43
39.907956,116.347437,0,356,39852.322037037,2009-02-08,07:43:44
39.90783,116.34746,0,357,39852.3220486111,2009-02-08,07:43:45
39.907711,116.347479,0,359,39852.3220601852,2009-02-08,07:43:46
39.907593,116.347501,0,360,39852.3220717593,2009-02-08,07:43:47
39.907462,116.347532,0,361,39852.3220833333,2009-02-08,07:43:48
39.907337,116.347569,0,363,39852.3220949074,2009-02-08,07:43:49
39.907209,116.34761,0,364,39852.3221064815,2009-02-08,07:43:50
39.909396,116.344701,0,404,39852.3225462963,2009-02-08,07:44:28
39.906269,116.346446,0,109,39852.3225810185,2009-02-08,07:44:31
39.90622,116.346475,0,116,39852.3226041667,2009-02-08,07:44:33
39.906188,116.346438,0,123,39852.3226273148,2009-02-08,07:44:35
39.906241,116.346479,0,111,39852.322650463,2009-02-08,07:44:37
39.906186,116.346475,0,110,39852.3226736111,2009-02-08,07:44:39
39.906134,116.346475,0,106,39852.3226967593,2009-02-08,07:44:41
39.906078,116.346483,0,107,39852.3227199074,2009-02-08,07:44:43
39.906151,116.346448,0,111,39852.3227546296,2009-02-08,07:44:46
39.906193,116.346429,0,114,39852.3228125,2009-02-08,07:44:51
39.906235,116.346399,0,118,39852.3228472222,2009-02-08,07:44:54
39.906281,116.346363,0,123,39852.3228819444,2009-02-08,07:44:57
39.906297,116.346404,0,129,39852.3229398148,2009-02-08,07:45:02
39.906301,116.346467,0,132,39852.3229861111,2009-02-08,07:45:06
39.906294,116.346518,0,135,39852.3230439815,2009-02-08,07:45:11
39.906327,116.346563,0,139,39852.3231018518,2009-02-08,07:45:16
39.906299,116.346573,0,145,39852.3231597222,2009-02-08,07:45:21
39.90628,116.34659,0,152,39852.3232175926,2009-02-08,07:45:26
39.906298,116.346596,0,157,39852.323275463,2009-02-08,07:45:31
39.906298,116.346596,0,157,39852.3233101852,2009-02-08,07:45:34
39.9063,116.346596,0,158,39852.3233333333,2009-02-08,07:45:36
39.906238,116.346573,0,159,39852.3233680556,2009-02-08,07:45:39
39.906156,116.34655,0,159,39852.3233912037,2009-02-08,07:45:41
39.906102,116.346548,0,159,39852.3234027778,2009-02-08,07:45:42
39.906045,116.346541,0,159,39852.3234143518,2009-02-08,07:45:43
39.905983,116.346536,0,161,39852.3234259259,2009-02-08,07:45:44
39.90592,116.34653,0,163,39852.3234375,2009-02-08,07:45:45
39.905865,116.346525,0,164,39852.3234490741,2009-02-08,07:45:46
39.905816,116.346522,0,165,39852.3234606481,2009-02-08,07:45:47
39.905772,116.346523,0,158,39852.3234837963,2009-02-08,07:45:49
39.905712,116.34652,0,161,39852.3235069444,2009-02-08,07:45:51
39.905662,116.346526,0,163,39852.3235300926,2009-02-08,07:45:53
39.90559,116.346526,0,168,39852.3235532407,2009-02-08,07:45:55
39.905518,116.346521,0,169,39852.3235763889,2009-02-08,07:45:57
39.90544,116.346507,0,169,39852.323599537,2009-02-08,07:45:59
39.905395,116.346504,0,170,39852.3236111111,2009-02-08,07:46:00
39.905306,116.346494,0,172,39852.3236342593,2009-02-08,07:46:02
39.905253,116.346487,0,174,39852.3236458333,2009-02-08,07:46:03
39.905203,116.346483,0,173,39852.3236574074,2009-02-08,07:46:04
39.905154,116.346482,0,174,39852.3236689815,2009-02-08,07:46:05
39.905102,116.346478,0,176,39852.3236805556,2009-02-08,07:46:06
39.905047,116.346473,0,178,39852.3236921296,2009-02-08,07:46:07
39.904991,116.346465,0,181,39852.3237037037,2009-02-08,07:46:08
39.904938,116.346457,0,183,39852.3237152778,2009-02-08,07:46:09
39.904878,116.346448,0,185,39852.3237268519,2009-02-08,07:46:10
39.904815,116.346436,0,188,39852.3237384259,2009-02-08,07:46:11
39.904753,116.346421,0,190,39852.32375,2009-02-08,07:46:12
39.904691,116.346404,0,192,39852.3237615741,2009-02-08,07:46:13
39.904631,116.346389,0,195,39852.3237731481,2009-02-08,07:46:14
39.904571,116.346376,0,198,39852.3237847222,2009-02-08,07:46:15
39.904511,116.34636,0,200,39852.3237962963,2009-02-08,07:46:16
39.904454,116.346347,0,204,39852.3238078704,2009-02-08,07:46:17
39.904399,116.346331,0,207,39852.3238194444,2009-02-08,07:46:18
39.904351,116.346316,0,210,39852.3238310185,2009-02-08,07:46:19
39.904306,116.346302,0,212,39852.3238425926,2009-02-08,07:46:20
39.904241,116.34628,0,219,39852.3238657407,2009-02-08,07:46:22
39.904204,116.346256,0,228,39852.323900463,2009-02-08,07:46:25
39.904156,116.346267,0,237,39852.3239467593,2009-02-08,07:46:29
39.904133,116.346275,0,251,39852.3240046296,2009-02-08,07:46:34
39.904096,116.34626,0,265,39852.3240625,2009-02-08,07:46:39
39.904034,116.346264,0,271,39852.3240972222,2009-02-08,07:46:42
39.903978,116.346252,0,274,39852.3241203704,2009-02-08,07:46:44
39.904325,116.346352,0,197,39852.3241666667,2009-02-08,07:46:48
39.904389,116.346388,0,197,39852.3241782407,2009-02-08,07:46:49
39.90446,116.346571,0,189,39852.3241898148,2009-02-08,07:46:50
39.904448,116.346639,0,203,39852.3242013889,2009-02-08,07:46:51
39.904403,116.346667,0,213,39852.324212963,2009-02-08,07:46:52
39.904352,116.346703,0,220,39852.324224537,2009-02-08,07:46:53
39.904296,116.346734,0,224,39852.3242361111,2009-02-08,07:46:54
39.90425,116.346751,0,228,39852.3242476852,2009-02-08,07:46:55
39.904168,116.34688,0,231,39852.3242708333,2009-02-08,07:46:57
39.904124,116.346919,0,233,39852.3242824074,2009-02-08,07:46:58
39.904053,116.346894,0,238,39852.3243055556,2009-02-08,07:47:00
39.903995,116.346875,0,242,39852.3243287037,2009-02-08,07:47:02
39.903901,116.346798,0,241,39852.3243402778,2009-02-08,07:47:03
39.903845,116.346794,0,245,39852.3243634259,2009-02-08,07:47:05
39.903789,116.346809,0,249,39852.3243865741,2009-02-08,07:47:07
39.903745,116.346828,0,254,39852.3244097222,2009-02-08,07:47:09
39.903705,116.346855,0,258,39852.3244328704,2009-02-08,07:47:11
39.903644,116.346876,0,259,39852.3244675926,2009-02-08,07:47:14
39.903596,116.346873,0,261,39852.3244907407,2009-02-08,07:47:16
39.903531,116.346847,0,266,39852.324525463,2009-02-08,07:47:19
39.903482,116.346815,0,270,39852.3245486111,2009-02-08,07:47:21
39.90339,116.346803,0,273,39852.3245717593,2009-02-08,07:47:23
39.903322,116.346811,0,274,39852.3245833333,2009-02-08,07:47:24
39.903255,116.346817,0,276,39852.3245949074,2009-02-08,07:47:25
39.903202,116.346815,0,277,39852.3246064815,2009-02-08,07:47:26
39.903152,116.346812,0,278,39852.3246180556,2009-02-08,07:47:27
39.903098,116.346811,0,280,39852.3246296296,2009-02-08,07:47:28
39.903047,116.346808,0,281,39852.3246412037,2009-02-08,07:47:29
39.902981,116.346784,0,284,39852.3246643519,2009-02-08,07:47:31
39.902921,116.34679,0,285,39852.3246759259,2009-02-08,07:47:32
39.902862,116.346794,0,287,39852.3246875,2009-02-08,07:47:33
39.902815,116.34679,0,289,39852.3246990741,2009-02-08,07:47:34
39.902711,116.346821,0,292,39852.3247106481,2009-02-08,07:47:35
39.902638,116.346807,0,296,39852.3247337963,2009-02-08,07:47:37
39.902691,116.34678,0,304,39852.3247800926,2009-02-08,07:47:41
39.902736,116.346762,0,308,39852.3248148148,2009-02-08,07:47:44
39.902733,116.346773,0,320,39852.3248726852,2009-02-08,07:47:49
39.902746,116.346781,0,326,39852.3249305556,2009-02-08,07:47:54
39.902791,116.346779,0,329,39852.3249768519,2009-02-08,07:47:58
39.902811,116.34678,0,325,39852.3250347222,2009-02-08,07:48:03
39.902755,116.346743,0,323,39852.3250925926,2009-02-08,07:48:08
39.902677,116.346722,0,323,39852.3251157407,2009-02-08,07:48:10
39.9026,116.3467,0,324,39852.3251388889,2009-02-08,07:48:12
39.902555,116.34669,0,325,39852.325150463,2009-02-08,07:48:13
39.902501,116.346687,0,325,39852.325162037,2009-02-08,07:48:14
39.902452,116.346689,0,326,39852.3251736111,2009-02-08,07:48:15
39.902399,116.346698,0,326,39852.3251851852,2009-02-08,07:48:16
39.902345,116.3467,0,327,39852.3251967593,2009-02-08,07:48:17
39.900379,116.346838,0,356,39852.3258333333,2009-02-08,07:49:12
39.900352,116.346835,0,371,39852.3258449074,2009-02-08,07:49:13
39.90028,116.346863,0,388,39852.3258564815,2009-02-08,07:49:14
39.900256,116.346888,0,409,39852.3258680556,2009-02-08,07:49:15
39.900214,116.346899,0,426,39852.3258796296,2009-02-08,07:49:16
39.90028,116.346873,0,383,39852.3258912037,2009-02-08,07:49:17
39.900305,116.346873,0,358,39852.3259027778,2009-02-08,07:49:18
39.900315,116.346893,0,335,39852.3259259259,2009-02-08,07:49:20
39.900398,116.34689,0,328,39852.3259722222,2009-02-08,07:49:24
39.900458,116.346883,0,329,39852.3260069444,2009-02-08,07:49:27
39.900502,116.346864,0,330,39852.3260185185,2009-02-08,07:49:28
39.900575,116.346829,0,331,39852.3260416667,2009-02-08,07:49:30
39.900524,116.346819,0,334,39852.326087963,2009-02-08,07:49:34
39.900446,116.34683,0,336,39852.3261111111,2009-02-08,07:49:36
39.90039,116.346842,0,336,39852.3261226852,2009-02-08,07:49:37
39.900334,116.346853,0,337,39852.3261342593,2009-02-08,07:49:38
39.900274,116.346865,0,338,39852.3261458333,2009-02-08,07:49:39
39.900207,116.346879,0,338,39852.3261574074,2009-02-08,07:49:40
39.900142,116.346895,0,339,39852.3261689815,2009-02-08,07:49:41
39.900079,116.346912,0,340,39852.3261805556,2009-02-08,07:49:42
39.900022,116.346925,0,340,39852.3261921296,2009-02-08,07:49:43
39.899952,116.346941,0,341,39852.3262037037,2009-02-08,07:49:44
39.899902,116.346948,0,342,39852.3262152778,2009-02-08,07:49:45
39.899827,116.346942,0,343,39852.3262384259,2009-02-08,07:49:47
39.89979,116.346913,0,349,39852.3262847222,2009-02-08,07:49:51
39.899722,116.346913,0,352,39852.3263078704,2009-02-08,07:49:53
39.899644,116.34691,0,355,39852.3263310185,2009-02-08,07:49:55
39.899611,116.346861,0,360,39852.3263657407,2009-02-08,07:49:58
39.899576,116.346823,0,362,39852.3263888889,2009-02-08,07:50:00
39.899554,116.346752,0,365,39852.326412037,2009-02-08,07:50:02
39.899563,116.346658,0,367,39852.3264351852,2009-02-08,07:50:04
39.899565,116.346557,0,371,39852.3264583333,2009-02-08,07:50:06
39.899601,116.346492,0,373,39852.3264699074,2009-02-08,07:50:07
39.899638,116.346426,0,375,39852.3264814815,2009-02-08,07:50:08
39.899658,116.34636,0,377,39852.3264930556,2009-02-08,07:50:09
39.89968,116.346293,0,380,39852.3265046296,2009-02-08,07:50:10
39.899703,116.346225,0,382,39852.3265162037,2009-02-08,07:50:11
39.899705,116.346161,0,385,39852.3265277778,2009-02-08,07:50:12
39.899708,116.346097,0,388,39852.3265393519,2009-02-08,07:50:13
39.899713,116.346025,0,390,39852.3265509259,2009-02-08,07:50:14
39.899676,116.345969,0,394,39852.3265625,2009-02-08,07:50:15
39.899639,116.345913,0,397,39852.3265740741,2009-02-08,07:50:16
39.899617,116.345846,0,401,39852.3265856481,2009-02-08,07:50:17
39.899599,116.345777,0,405,39852.3265972222,2009-02-08,07:50:18
39.899585,116.3457,0,408,39852.3266087963,2009-02-08,07:50:19
39.899588,116.345615,0,412,39852.3266203704,2009-02-08,07:50:20
39.899594,116.34553,0,416,39852.3266319444,2009-02-08,07:50:21
39.899619,116.345431,0,417,39852.3266435185,2009-02-08,07:50:22
39.899663,116.345323,0,421,39852.3266550926,2009-02-08,07:50:23
39.899708,116.345214,0,424,39852.3266666667,2009-02-08,07:50:24
39.899759,116.345106,0,428,39852.3266782407,2009-02-08,07:50:25
39.899811,116.344999,0,431,39852.3266898148,2009-02-08,07:50:26
39.899873,116.344888,0,434,39852.3267013889,2009-02-08,07:50:27
39.899932,116.344782,0,437,39852.326712963,2009-02-08,07:50:28
39.899989,116.344677,0,440,39852.326724537,2009-02-08,07:50:29
39.900063,116.344566,0,443,39852.3267361111,2009-02-08,07:50:30
39.900132,116.34446,0,446,39852.3267476852,2009-02-08,07:50:31
39.900194,116.344363,0,449,39852.3267592593,2009-02-08,07:50:32
39.900228,116.344281,0,452,39852.3267708333,2009-02-08,07:50:33
39.900279,116.344191,0,455,39852.3267824074,2009-02-08,07:50:34
39.900288,116.344122,0,457,39852.3267939815,2009-02-08,07:50:35
39.900272,116.344066,0,459,39852.3268055556,2009-02-08,07:50:36
39.900258,116.344004,0,461,39852.3268171296,2009-02-08,07:50:37
39.900243,116.343944,0,463,39852.3268287037,2009-02-08,07:50:38
39.90023,116.343885,0,465,39852.3268402778,2009-02-08,07:50:39
39.900222,116.343816,0,467,39852.3268518519,2009-02-08,07:50:40
39.90021,116.343734,0,469,39852.3268634259,2009-02-08,07:50:41
39.900177,116.343634,0,471,39852.3268865741,2009-02-08,07:50:43
39.900158,116.343553,0,473,39852.3268981481,2009-02-08,07:50:44
39.900128,116.343477,0,474,39852.3269097222,2009-02-08,07:50:45
39.900097,116.34341,0,476,39852.3269212963,2009-02-08,07:50:46
39.900057,116.343347,0,478,39852.3269328704,2009-02-08,07:50:47
39.900014,116.343291,0,477,39852.3269444444,2009-02-08,07:50:48
39.899968,116.343249,0,479,39852.3269560185,2009-02-08,07:50:49
39.899917,116.343206,0,480,39852.3269675926,2009-02-08,07:50:50
39.899859,116.343149,0,481,39852.3269791667,2009-02-08,07:50:51
39.89983,116.343097,0,482,39852.3269907407,2009-02-08,07:50:52
39.899812,116.34304,0,484,39852.3270023148,2009-02-08,07:50:53
39.899802,116.342978,0,485,39852.3270138889,2009-02-08,07:50:54
39.899752,116.342897,0,487,39852.327025463,2009-02-08,07:50:55
39.899693,116.342816,0,487,39852.327037037,2009-02-08,07:50:56
39.899656,116.342727,0,487,39852.3270486111,2009-02-08,07:50:57
39.8996,116.342555,0,488,39852.3270601852,2009-02-08,07:50:58
39.899568,116.342502,0,490,39852.3270717593,2009-02-08,07:50:59
39.89947,116.342415,0,490,39852.3270833333,2009-02-08,07:51:00
39.89939,116.342353,0,492,39852.3270949074,2009-02-08,07:51:01
39.899321,116.342301,0,493,39852.3271064815,2009-02-08,07:51:02
39.899416,116.34226,0,497,39852.3271180556,2009-02-08,07:51:03
39.899354,116.342232,0,501,39852.3271296296,2009-02-08,07:51:04
39.899269,116.342203,0,502,39852.3271412037,2009-02-08,07:51:05
39.899176,116.342176,0,504,39852.3271527778,2009-02-08,07:51:06
39.899066,116.342155,0,507,39852.3271643519,2009-02-08,07:51:07
39.898958,116.342135,0,511,39852.3271759259,2009-02-08,07:51:08
39.898848,116.342122,0,514,39852.3271875,2009-02-08,07:51:09
39.898727,116.342113,0,517,39852.3271990741,2009-02-08,07:51:10
39.898565,116.342106,0,519,39852.3272106481,2009-02-08,07:51:11
39.898425,116.342107,0,524,39852.3272222222,2009-02-08,07:51:12
39.898302,116.34211,0,526,39852.3272337963,2009-02-08,07:51:13
39.898159,116.342137,0,522,39852.3272453704,2009-02-08,07:51:14
39.898054,116.342152,0,523,39852.3272569444,2009-02-08,07:51:15
39.897975,116.342164,0,521,39852.3272685185,2009-02-08,07:51:16
39.897892,116.34217,0,522,39852.3272800926,2009-02-08,07:51:17
39.897802,116.342179,0,521,39852.3272916667,2009-02-08,07:51:18
39.897711,116.342193,0,516,39852.3273032407,2009-02-08,07:51:19
39.897629,116.34221,0,513,39852.3273148148,2009-02-08,07:51:20
39.897522,116.34224,0,510,39852.3273263889,2009-02-08,07:51:21
39.897439,116.342259,0,510,39852.327337963,2009-02-08,07:51:22
39.897357,116.342278,0,509,39852.327349537,2009-02-08,07:51:23
39.897278,116.342293,0,503,39852.3273611111,2009-02-08,07:51:24
39.897202,116.342315,0,500,39852.3273726852,2009-02-08,07:51:25
39.897122,116.342326,0,499,39852.3273842593,2009-02-08,07:51:26
39.897026,116.342346,0,496,39852.3273958333,2009-02-08,07:51:27
39.896903,116.342376,0,490,39852.3274074074,2009-02-08,07:51:28
39.896805,116.342398,0,487,39852.3274189815,2009-02-08,07:51:29
39.896706,116.342415,0,484,39852.3274305556,2009-02-08,07:51:30
39.896625,116.342427,0,484,39852.3274421296,2009-02-08,07:51:31
39.89654,116.34244,0,485,39852.3274537037,2009-02-08,07:51:32
39.896457,116.342456,0,486,39852.3274652778,2009-02-08,07:51:33
39.896376,116.342474,0,487,39852.3274768519,2009-02-08,07:51:34
39.896294,116.342492,0,488,39852.3274884259,2009-02-08,07:51:35
39.896194,116.342509,0,487,39852.3275,2009-02-08,07:51:36
39.896103,116.342514,0,485,39852.3275115741,2009-02-08,07:51:37
39.896023,116.342487,0,484,39852.3275231481,2009-02-08,07:51:38
39.895938,116.342434,0,479,39852.3275347222,2009-02-08,07:51:39
39.895867,116.342418,0,475,39852.3275462963,2009-02-08,07:51:40
39.895805,116.342377,0,472,39852.3275578704,2009-02-08,07:51:41
39.89576,116.342318,0,469,39852.3275694444,2009-02-08,07:51:42
39.895716,116.342271,0,467,39852.3275810185,2009-02-08,07:51:43
39.895672,116.342241,0,466,39852.3275925926,2009-02-08,07:51:44
39.895602,116.342181,0,467,39852.3276157407,2009-02-08,07:51:46
39.895531,116.342142,0,469,39852.3276388889,2009-02-08,07:51:48
39.895466,116.342119,0,471,39852.327662037,2009-02-08,07:51:50
39.895415,116.34212,0,472,39852.3276851852,2009-02-08,07:51:52
39.895368,116.342133,0,473,39852.3277083333,2009-02-08,07:51:54
39.895325,116.34217,0,473,39852.3277430556,2009-02-08,07:51:57
39.895355,116.342222,0,474,39852.3277893519,2009-02-08,07:52:01
39.895323,116.342269,0,472,39852.3278240741,2009-02-08,07:52:04
39.895217,116.342333,0,471,39852.3278472222,2009-02-08,07:52:06
39.895142,116.342374,0,470,39852.3278587963,2009-02-08,07:52:07
39.893622,116.342966,0,271,39852.3279050926,2009-02-08,07:52:11
39.893443,116.343181,0,290,39852.3279166667,2009-02-08,07:52:12
39.893314,116.343169,0,262,39852.3279282407,2009-02-08,07:52:13
39.893224,116.343007,0,214,39852.3279398148,2009-02-08,07:52:14
39.893138,116.342834,0,164,39852.3279513889,2009-02-08,07:52:15
39.893013,116.34281,0,167,39852.327962963,2009-02-08,07:52:16
39.892914,116.342769,0,161,39852.327974537,2009-02-08,07:52:17
39.892823,116.342656,0,153,39852.3279861111,2009-02-08,07:52:18
39.892726,116.342642,0,142,39852.3279976852,2009-02-08,07:52:19
39.892621,116.34262,0,135,39852.3280092593,2009-02-08,07:52:20
39.892521,116.342581,0,128,39852.3280208333,2009-02-08,07:52:21
39.892408,116.342536,0,114,39852.3280324074,2009-02-08,07:52:22
39.892305,116.342532,0,113,39852.3280439815,2009-02-08,07:52:23
39.892208,116.342534,0,111,39852.3280555556,2009-02-08,07:52:24
39.892115,116.342516,0,108,39852.3280671296,2009-02-08,07:52:25
39.892029,116.342503,0,108,39852.3280787037,2009-02-08,07:52:26
39.891948,116.342507,0,109,39852.3280902778,2009-02-08,07:52:27
39.891881,116.342504,0,106,39852.3281018519,2009-02-08,07:52:28
39.891813,116.342491,0,106,39852.3281134259,2009-02-08,07:52:29
39.891742,116.342487,0,111,39852.328125,2009-02-08,07:52:30
39.891689,116.342477,0,109,39852.3281365741,2009-02-08,07:52:31
39.891637,116.34245,0,110,39852.3281481481,2009-02-08,07:52:32
39.89159,116.342417,0,110,39852.3281597222,2009-02-08,07:52:33
39.891554,116.342371,0,105,39852.3281712963,2009-02-08,07:52:34
39.891508,116.342338,0,100,39852.3281944444,2009-02-08,07:52:36
39.891492,116.342319,0,92,39852.3282523148,2009-02-08,07:52:41
39.891506,116.342333,0,91,39852.3283101852,2009-02-08,07:52:46
39.891506,116.342333,0,91,39852.3283449074,2009-02-08,07:52:49
39.891512,116.342335,0,91,39852.3283680556,2009-02-08,07:52:51
39.891505,116.342325,0,91,39852.3284259259,2009-02-08,07:52:56
39.891442,116.34231,0,92,39852.3284606481,2009-02-08,07:52:59
39.891385,116.342302,0,92,39852.3284837963,2009-02-08,07:53:01
39.891325,116.342291,0,93,39852.3285069444,2009-02-08,07:53:03
39.891254,116.342304,0,92,39852.3285300926,2009-02-08,07:53:05
39.89121,116.342318,0,92,39852.3285416667,2009-02-08,07:53:06
39.891164,116.342333,0,92,39852.3285532407,2009-02-08,07:53:07
39.891113,116.342349,0,92,39852.3285648148,2009-02-08,07:53:08
39.891056,116.34237,0,92,39852.3285763889,2009-02-08,07:53:09
39.891001,116.342391,0,92,39852.328587963,2009-02-08,07:53:10
39.890939,116.342405,0,92,39852.328599537,2009-02-08,07:53:11
39.890877,116.342418,0,92,39852.3286111111,2009-02-08,07:53:12
39.890804,116.342425,0,92,39852.3286226852,2009-02-08,07:53:13
39.890716,116.342411,0,91,39852.3286342593,2009-02-08,07:53:14
39.890635,116.342412,0,91,39852.3286458333,2009-02-08,07:53:15
39.890548,116.342416,0,91,39852.3286574074,2009-02-08,07:53:16
39.890465,116.342399,0,90,39852.3286689815,2009-02-08,07:53:17
39.890381,116.342394,0,90,39852.3286805556,2009-02-08,07:53:18
39.890293,116.342387,0,91,39852.3286921296,2009-02-08,07:53:19
39.890204,116.342324,0,92,39852.3287037037,2009-02-08,07:53:20
39.890113,116.342304,0,93,39852.3287152778,2009-02-08,07:53:21
39.890024,116.342278,0,93,39852.3287268518,2009-02-08,07:53:22
39.889935,116.34225,0,94,39852.3287384259,2009-02-08,07:53:23
39.889851,116.342216,0,95,39852.32875,2009-02-08,07:53:24
39.889768,116.342094,0,97,39852.3287615741,2009-02-08,07:53:25
39.889687,116.341934,0,100,39852.3287731481,2009-02-08,07:53:26
39.889606,116.341831,0,102,39852.3287847222,2009-02-08,07:53:27
39.889525,116.341767,0,103,39852.3287962963,2009-02-08,07:53:28
39.889437,116.341721,0,105,39852.3288078704,2009-02-08,07:53:29
39.889347,116.341687,0,106,39852.3288194444,2009-02-08,07:53:30
39.889255,116.341659,0,107,39852.3288310185,2009-02-08,07:53:31
39.889164,116.341629,0,108,39852.3288425926,2009-02-08,07:53:32
39.889072,116.341603,0,109,39852.3288541667,2009-02-08,07:53:33
39.888983,116.341578,0,110,39852.3288657407,2009-02-08,07:53:34
39.888898,116.341554,0,111,39852.3288773148,2009-02-08,07:53:35
39.888815,116.341534,0,112,39852.3288888889,2009-02-08,07:53:36
39.888735,116.341515,0,113,39852.328900463,2009-02-08,07:53:37
39.888664,116.341492,0,114,39852.328912037,2009-02-08,07:53:38
39.888601,116.341469,0,116,39852.3289236111,2009-02-08,07:53:39
39.888539,116.34144,0,118,39852.3289351852,2009-02-08,07:53:40
39.888477,116.341514,0,130,39852.3289467593,2009-02-08,07:53:41
39.88842,116.341519,0,136,39852.3289583333,2009-02-08,07:53:42
39.888366,116.341518,0,141,39852.3289699074,2009-02-08,07:53:43
39.888317,116.341514,0,147,39852.3289814815,2009-02-08,07:53:44
39.888269,116.341508,0,152,39852.3289930556,2009-02-08,07:53:45
39.888223,116.341499,0,158,39852.3290046296,2009-02-08,07:53:46
39.888179,116.341488,0,164,39852.3290162037,2009-02-08,07:53:47
39.888138,116.341476,0,170,39852.3290277778,2009-02-08,07:53:48
39.888061,116.341447,0,182,39852.3290509259,2009-02-08,07:53:50
39.887988,116.341414,0,195,39852.3290740741,2009-02-08,07:53:52
39.887919,116.341383,0,209,39852.3290972222,2009-02-08,07:53:54
39.88785,116.341354,0,211,39852.3291203704,2009-02-08,07:53:56
39.8878,116.341326,0,222,39852.3291435185,2009-02-08,07:53:58
39.887762,116.341308,0,234,39852.3291666667,2009-02-08,07:54:00
39.887738,116.341265,0,246,39852.3292013889,2009-02-08,07:54:03
39.887722,116.341242,0,262,39852.3292361111,2009-02-08,07:54:06
39.88767,116.341242,0,278,39852.3292708333,2009-02-08,07:54:09
39.887617,116.341257,0,291,39852.3292939815,2009-02-08,07:54:11
39.887544,116.341281,0,306,39852.3293171296,2009-02-08,07:54:13
39.887462,116.34129,0,311,39852.3293402778,2009-02-08,07:54:15
39.887415,116.341303,0,317,39852.3293518518,2009-02-08,07:54:16
39.887369,116.341322,0,324,39852.3293634259,2009-02-08,07:54:17
39.887325,116.341366,0,331,39852.329375,2009-02-08,07:54:18
39.887283,116.341413,0,338,39852.3293865741,2009-02-08,07:54:19
39.887233,116.341471,0,346,39852.3293981481,2009-02-08,07:54:20
39.887182,116.34152,0,353,39852.3294097222,2009-02-08,07:54:21
39.88713,116.341561,0,359,39852.3294212963,2009-02-08,07:54:22
39.887079,116.341601,0,365,39852.3294328704,2009-02-08,07:54:23
39.887026,116.341642,0,370,39852.3294444444,2009-02-08,07:54:24
39.886963,116.341683,0,376,39852.3294560185,2009-02-08,07:54:25
39.886899,116.341726,0,381,39852.3294675926,2009-02-08,07:54:26
39.886836,116.34177,0,386,39852.3294791667,2009-02-08,07:54:27
39.886773,116.341808,0,392,39852.3294907407,2009-02-08,07:54:28
39.886707,116.341841,0,397,39852.3295023148,2009-02-08,07:54:29
39.886637,116.34187,0,403,39852.3295138889,2009-02-08,07:54:30
39.886564,116.341899,0,409,39852.329525463,2009-02-08,07:54:31
39.886491,116.34193,0,416,39852.329537037,2009-02-08,07:54:32
39.886416,116.341964,0,421,39852.3295486111,2009-02-08,07:54:33
39.886342,116.341999,0,427,39852.3295601852,2009-02-08,07:54:34
39.88626,116.342024,0,431,39852.3295717593,2009-02-08,07:54:35
39.886178,116.342043,0,436,39852.3295833333,2009-02-08,07:54:36
39.886097,116.342065,0,440,39852.3295949074,2009-02-08,07:54:37
39.886016,116.342087,0,444,39852.3296064815,2009-02-08,07:54:38
39.885937,116.342108,0,447,39852.3296180556,2009-02-08,07:54:39
39.885859,116.342127,0,450,39852.3296296296,2009-02-08,07:54:40
39.885777,116.342146,0,452,39852.3296412037,2009-02-08,07:54:41
39.885694,116.34216,0,454,39852.3296527778,2009-02-08,07:54:42
39.885605,116.342166,0,456,39852.3296643518,2009-02-08,07:54:43
39.88551,116.342168,0,458,39852.3296759259,2009-02-08,07:54:44
39.88541,116.34217,0,461,39852.3296875,2009-02-08,07:54:45
39.885309,116.342176,0,460,39852.3296990741,2009-02-08,07:54:46
39.885206,116.342178,0,461,39852.3297106481,2009-02-08,07:54:47
39.885101,116.34218,0,462,39852.3297222222,2009-02-08,07:54:48
39.884995,116.342181,0,463,39852.3297337963,2009-02-08,07:54:49
39.88489,116.342193,0,466,39852.3297453704,2009-02-08,07:54:50
39.884783,116.342204,0,469,39852.3297569444,2009-02-08,07:54:51
39.884674,116.342217,0,473,39852.3297685185,2009-02-08,07:54:52
39.884556,116.34222,0,474,39852.3297800926,2009-02-08,07:54:53
39.884436,116.342222,0,475,39852.3297916667,2009-02-08,07:54:54
39.884312,116.342223,0,477,39852.3298032407,2009-02-08,07:54:55
39.884186,116.342238,0,480,39852.3298148148,2009-02-08,07:54:56
39.884055,116.342257,0,484,39852.3298263889,2009-02-08,07:54:57
39.883918,116.342273,0,487,39852.329837963,2009-02-08,07:54:58
39.88378,116.342288,0,491,39852.329849537,2009-02-08,07:54:59
39.883631,116.342278,0,492,39852.3298611111,2009-02-08,07:55:00
39.883501,116.342282,0,496,39852.3298726852,2009-02-08,07:55:01
39.883372,116.342285,0,499,39852.3298842593,2009-02-08,07:55:02
39.883231,116.342278,0,498,39852.3298958333,2009-02-08,07:55:03
39.883108,116.342278,0,501,39852.3299074074,2009-02-08,07:55:04
39.882987,116.342273,0,504,39852.3299189815,2009-02-08,07:55:05
39.882849,116.342261,0,504,39852.3299305556,2009-02-08,07:55:06
39.882705,116.34225,0,502,39852.3299421296,2009-02-08,07:55:07
39.882563,116.342235,0,499,39852.3299537037,2009-02-08,07:55:08
39.882427,116.342219,0,496,39852.3299652778,2009-02-08,07:55:09
39.882294,116.342204,0,494,39852.3299768518,2009-02-08,07:55:10
39.882168,116.342194,0,492,39852.3299884259,2009-02-08,07:55:11
39.882039,116.342188,0,489,39852.33,2009-02-08,07:55:12
39.881909,116.342181,0,486,39852.3300115741,2009-02-08,07:55:13
39.881784,116.342172,0,484,39852.3300231481,2009-02-08,07:55:14
39.88166,116.342164,0,482,39852.3300347222,2009-02-08,07:55:15
39.881537,116.342164,0,484,39852.3300462963,2009-02-08,07:55:16
39.881411,116.342169,0,485,39852.3300578704,2009-02-08,07:55:17
39.881287,116.34217,0,483,39852.3300694444,2009-02-08,07:55:18
39.881162,116.34217,0,480,39852.3300810185,2009-02-08,07:55:19
39.881036,116.342171,0,478,39852.3300925926,2009-02-08,07:55:20
39.880906,116.342166,0,476,39852.3301041667,2009-02-08,07:55:21
39.880779,116.34216,0,475,39852.3301157407,2009-02-08,07:55:22
39.880557,116.342186,0,466,39852.3301273148,2009-02-08,07:55:23
39.880352,116.342206,0,458,39852.3301388889,2009-02-08,07:55:24
39.880155,116.342222,0,451,39852.330150463,2009-02-08,07:55:25
39.879958,116.342237,0,442,39852.330162037,2009-02-08,07:55:26
39.879768,116.342247,0,435,39852.3301736111,2009-02-08,07:55:27
39.879584,116.342252,0,430,39852.3301851852,2009-02-08,07:55:28
39.879409,116.342256,0,426,39852.3301967593,2009-02-08,07:55:29
39.879234,116.342259,0,424,39852.3302083333,2009-02-08,07:55:30
39.879074,116.342265,0,421,39852.3302199074,2009-02-08,07:55:31
39.878917,116.342268,0,419,39852.3302314815,2009-02-08,07:55:32
39.878771,116.34227,0,417,39852.3302430556,2009-02-08,07:55:33
39.87863,116.342272,0,415,39852.3302546296,2009-02-08,07:55:34
39.878491,116.342274,0,413,39852.3302662037,2009-02-08,07:55:35
39.878355,116.342277,0,410,39852.3302777778,2009-02-08,07:55:36
39.878223,116.342279,0,408,39852.3302893518,2009-02-08,07:55:37
39.8781,116.342277,0,405,39852.3303009259,2009-02-08,07:55:38
39.877983,116.342277,0,403,39852.3303125,2009-02-08,07:55:39
39.877872,116.342275,0,400,39852.3303240741,2009-02-08,07:55:40
39.877762,116.342272,0,400,39852.3303356481,2009-02-08,07:55:41
39.877654,116.342266,0,401,39852.3303472222,2009-02-08,07:55:42
39.87755,116.34226,0,401,39852.3303587963,2009-02-08,07:55:43
39.877443,116.342254,0,402,39852.3303703704,2009-02-08,07:55:44
39.877344,116.342247,0,402,39852.3303819444,2009-02-08,07:55:45
39.877254,116.342243,0,399,39852.3303935185,2009-02-08,07:55:46
39.877167,116.34224,0,396,39852.3304050926,2009-02-08,07:55:47
39.877086,116.342259,0,390,39852.3304166667,2009-02-08,07:55:48
39.877002,116.342282,0,386,39852.3304282407,2009-02-08,07:55:49
39.876919,116.342306,0,382,39852.3304398148,2009-02-08,07:55:50
39.876845,116.342333,0,376,39852.3304513889,2009-02-08,07:55:51
39.876768,116.342353,0,373,39852.330462963,2009-02-08,07:55:52
39.876685,116.342369,0,371,39852.330474537,2009-02-08,07:55:53
39.876604,116.342384,0,369,39852.3304861111,2009-02-08,07:55:54
39.876522,116.342406,0,367,39852.3304976852,2009-02-08,07:55:55
39.876444,116.342433,0,365,39852.3305092593,2009-02-08,07:55:56
39.876368,116.34246,0,361,39852.3305208333,2009-02-08,07:55:57
39.876291,116.342485,0,358,39852.3305324074,2009-02-08,07:55:58
39.876218,116.342509,0,354,39852.3305439815,2009-02-08,07:55:59
39.876146,116.342531,0,349,39852.3305555556,2009-02-08,07:56:00
39.876073,116.342546,0,343,39852.3305671296,2009-02-08,07:56:01
39.876,116.342564,0,336,39852.3305787037,2009-02-08,07:56:02
39.875927,116.342584,0,330,39852.3305902778,2009-02-08,07:56:03
39.875856,116.342591,0,322,39852.3306018518,2009-02-08,07:56:04
39.875802,116.342647,0,305,39852.3306134259,2009-02-08,07:56:05
39.875732,116.34266,0,296,39852.330625,2009-02-08,07:56:06
39.875679,116.34272,0,281,39852.3306365741,2009-02-08,07:56:07
39.875615,116.342744,0,271,39852.3306481481,2009-02-08,07:56:08
39.875554,116.342765,0,261,39852.3306597222,2009-02-08,07:56:09
39.875492,116.342786,0,252,39852.3306712963,2009-02-08,07:56:10
39.875426,116.342817,0,242,39852.3306828704,2009-02-08,07:56:11
39.875361,116.34284,0,231,39852.3306944444,2009-02-08,07:56:12
39.875299,116.34287,0,219,39852.3307060185,2009-02-08,07:56:13
39.875237,116.342904,0,207,39852.3307175926,2009-02-08,07:56:14
39.875181,116.342946,0,193,39852.3307291667,2009-02-08,07:56:15
39.875101,116.342979,0,184,39852.3307407407,2009-02-08,07:56:16
39.87504,116.343009,0,178,39852.3307523148,2009-02-08,07:56:17
39.874997,116.343013,0,167,39852.3307638889,2009-02-08,07:56:18
39.874956,116.342988,0,149,39852.330787037,2009-02-08,07:56:20
39.874993,116.342949,0,133,39852.3308101852,2009-02-08,07:56:22
39.875036,116.342911,0,121,39852.3308217593,2009-02-08,07:56:23
39.875084,116.342869,0,109,39852.3308333333,2009-02-08,07:56:24
39.875145,116.342815,0,99,39852.3308449074,2009-02-08,07:56:25
39.875228,116.342751,0,88,39852.3308564815,2009-02-08,07:56:26
39.875318,116.342705,0,82,39852.3308680556,2009-02-08,07:56:27
39.875399,116.342638,0,71,39852.3308796296,2009-02-08,07:56:28
39.875468,116.342605,0,64,39852.3308912037,2009-02-08,07:56:29
39.875532,116.342569,0,58,39852.3309027778,2009-02-08,07:56:30
39.875604,116.342512,0,51,39852.3309143518,2009-02-08,07:56:31
39.875677,116.342459,0,44,39852.3309259259,2009-02-08,07:56:32
39.875747,116.342407,0,37,39852.3309375,2009-02-08,07:56:33
39.875825,116.342351,0,30,39852.3309490741,2009-02-08,07:56:34
39.875898,116.342296,0,22,39852.3309606481,2009-02-08,07:56:35
39.875954,116.342252,0,14,39852.3309722222,2009-02-08,07:56:36
39.876019,116.342197,0,5,39852.3309837963,2009-02-08,07:56:37
39.876097,116.342143,0,-5,39852.3309953704,2009-02-08,07:56:38
39.876202,116.342057,0,-16,39852.3310069444,2009-02-08,07:56:39
39.876286,116.341987,0,-28,39852.3310185185,2009-02-08,07:56:40
39.876327,116.341958,0,-38,39852.3310300926,2009-02-08,07:56:41
39.876368,116.341903,0,-57,39852.3310532407,2009-02-08,07:56:43
39.876385,116.341843,0,-62,39852.3310763889,2009-02-08,07:56:45
39.876339,116.341859,0,-68,39852.331087963,2009-02-08,07:56:46
39.876368,116.341801,0,-79,39852.331099537,2009-02-08,07:56:47
39.876317,116.341791,0,-89,39852.3311226852,2009-02-08,07:56:49
39.876189,116.341783,0,-107,39852.3311574074,2009-02-08,07:56:52
39.876095,116.341767,0,-114,39852.3311805556,2009-02-08,07:56:54
39.876053,116.341771,0,-120,39852.3312268518,2009-02-08,07:56:58
39.876037,116.341798,0,-125,39852.3312847222,2009-02-08,07:57:03
39.876017,116.341858,0,-122,39852.3313194444,2009-02-08,07:57:06
39.875896,116.341925,0,-128,39852.3313310185,2009-02-08,07:57:07
39.875844,116.341978,0,-113,39852.3313541667,2009-02-08,07:57:09
39.875781,116.34204,0,-98,39852.3313773148,2009-02-08,07:57:11
39.875705,116.342111,0,-83,39852.331400463,2009-02-08,07:57:13
39.875657,116.342151,0,-75,39852.331412037,2009-02-08,07:57:14
39.875619,116.342183,0,-70,39852.3314236111,2009-02-08,07:57:15
39.875551,116.34224,0,-65,39852.3314351852,2009-02-08,07:57:16
39.875491,116.342302,0,-62,39852.3314467593,2009-02-08,07:57:17
39.875394,116.342397,0,-58,39852.3314583333,2009-02-08,07:57:18
39.875342,116.342439,0,-55,39852.3314699074,2009-02-08,07:57:19
39.875305,116.342478,0,-51,39852.3314814815,2009-02-08,07:57:20
39.875266,116.342533,0,-42,39852.3315046296,2009-02-08,07:57:22
39.875234,116.342582,0,-33,39852.3315277778,2009-02-08,07:57:24
39.875192,116.342628,0,-25,39852.3315509259,2009-02-08,07:57:26
39.875145,116.342677,0,-10,39852.3315856481,2009-02-08,07:57:29
39.875114,116.342705,0,1,39852.3316203704,2009-02-08,07:57:32
39.875093,116.342717,0,12,39852.3316782407,2009-02-08,07:57:37
39.87507,116.342749,0,18,39852.3317361111,2009-02-08,07:57:42
39.875076,116.342754,0,21,39852.3317939815,2009-02-08,07:57:47
39.875082,116.34275,0,22,39852.3318518519,2009-02-08,07:57:52
39.875082,116.34275,0,22,39852.3318865741,2009-02-08,07:57:55
39.875088,116.342754,0,25,39852.3319097222,2009-02-08,07:57:57
39.87507,116.342767,0,29,39852.3319675926,2009-02-08,07:58:02
39.87507,116.342767,0,29,39852.3320023148,2009-02-08,07:58:05
39.875076,116.342769,0,29,39852.332025463,2009-02-08,07:58:07
39.875066,116.342778,0,30,39852.3320833333,2009-02-08,07:58:12
39.875053,116.342771,0,33,39852.3321412037,2009-02-08,07:58:17
39.875056,116.342752,0,41,39852.3321990741,2009-02-08,07:58:22
39.875049,116.342768,0,43,39852.3322569444,2009-02-08,07:58:27
39.875067,116.342818,0,43,39852.3323148148,2009-02-08,07:58:32
39.875094,116.342872,0,43,39852.3323611111,2009-02-08,07:58:36
39.875134,116.342888,0,41,39852.3324189815,2009-02-08,07:58:41
39.875148,116.342834,0,38,39852.3324768519,2009-02-08,07:58:46
39.875107,116.342796,0,37,39852.3325115741,2009-02-08,07:58:49
39.875025,116.342785,0,37,39852.3325347222,2009-02-08,07:58:51
39.874947,116.342778,0,36,39852.3325578704,2009-02-08,07:58:53
39.874901,116.34278,0,36,39852.3325694444,2009-02-08,07:58:54
39.874851,116.342779,0,36,39852.3325810185,2009-02-08,07:58:55
39.874797,116.342774,0,36,39852.3325925926,2009-02-08,07:58:56
39.874749,116.342771,0,35,39852.3326041667,2009-02-08,07:58:57
39.874703,116.342771,0,34,39852.3326157407,2009-02-08,07:58:58
39.87462,116.342772,0,33,39852.3326388889,2009-02-08,07:59:00
39.874547,116.34278,0,33,39852.332662037,2009-02-08,07:59:02
39.87448,116.342783,0,31,39852.3326851852,2009-02-08,07:59:04
39.874424,116.342771,0,30,39852.3327083333,2009-02-08,07:59:06
39.87435,116.342733,0,28,39852.3327314815,2009-02-08,07:59:08
39.87427,116.342705,0,26,39852.3327546296,2009-02-08,07:59:10
39.874183,116.342667,0,25,39852.3327777778,2009-02-08,07:59:12
39.874133,116.342646,0,24,39852.3327893519,2009-02-08,07:59:13
39.87408,116.342625,0,24,39852.3328009259,2009-02-08,07:59:14
39.874019,116.342604,0,24,39852.3328125,2009-02-08,07:59:15
39.873948,116.342584,0,24,39852.3328240741,2009-02-08,07:59:16
39.873872,116.342566,0,25,39852.3328356481,2009-02-08,07:59:17
39.873778,116.342543,0,26,39852.3328472222,2009-02-08,07:59:18
39.873683,116.342524,0,28,39852.3328587963,2009-02-08,07:59:19
39.873595,116.342505,0,29,39852.3328703704,2009-02-08,07:59:20
39.873507,116.342482,0,29,39852.3328819444,2009-02-08,07:59:21
39.873397,116.342449,0,28,39852.3328935185,2009-02-08,07:59:22
39.873283,116.342421,0,30,39852.3329050926,2009-02-08,07:59:23
39.873166,116.342399,0,31,39852.3329166667,2009-02-08,07:59:24
39.873046,116.342374,0,34,39852.3329282407,2009-02-08,07:59:25
39.872927,116.342362,0,36,39852.3329398148,2009-02-08,07:59:26
39.872806,116.342347,0,39,39852.3329513889,2009-02-08,07:59:27
39.87269,116.342337,0,41,39852.332962963,2009-02-08,07:59:28
39.872573,116.34232,0,44,39852.332974537,2009-02-08,07:59:29
39.872446,116.342309,0,47,39852.3329861111,2009-02-08,07:59:30
39.872326,116.342291,0,49,39852.3329976852,2009-02-08,07:59:31
39.87221,116.342274,0,52,39852.3330092593,2009-02-08,07:59:32
39.872104,116.342256,0,53,39852.3330208333,2009-02-08,07:59:33
39.871999,116.342236,0,54,39852.3330324074,2009-02-08,07:59:34
39.871891,116.34222,0,56,39852.3330439815,2009-02-08,07:59:35
39.87178,116.342204,0,59,39852.3330555556,2009-02-08,07:59:36
39.87167,116.342181,0,60,39852.3330671296,2009-02-08,07:59:37
39.87156,116.342161,0,61,39852.3330787037,2009-02-08,07:59:38
39.871451,116.342147,0,61,39852.3330902778,2009-02-08,07:59:39
39.871342,116.342133,0,63,39852.3331018519,2009-02-08,07:59:40
39.87123,116.34212,0,64,39852.3331134259,2009-02-08,07:59:41
39.871112,116.342104,0,67,39852.333125,2009-02-08,07:59:42
39.871001,116.34209,0,68,39852.3331365741,2009-02-08,07:59:43
39.870895,116.342076,0,69,39852.3331481481,2009-02-08,07:59:44
39.870791,116.342069,0,70,39852.3331597222,2009-02-08,07:59:45
39.870685,116.342064,0,71,39852.3331712963,2009-02-08,07:59:46
39.870578,116.342058,0,72,39852.3331828704,2009-02-08,07:59:47
39.870467,116.342048,0,73,39852.3331944444,2009-02-08,07:59:48
39.870353,116.342034,0,76,39852.3332060185,2009-02-08,07:59:49
39.870244,116.342023,0,77,39852.3332175926,2009-02-08,07:59:50
39.870134,116.342019,0,79,39852.3332291667,2009-02-08,07:59:51
39.870029,116.34201,0,81,39852.3332407407,2009-02-08,07:59:52
39.869925,116.342024,0,83,39852.3332523148,2009-02-08,07:59:53
39.869823,116.342036,0,85,39852.3332638889,2009-02-08,07:59:54
39.869727,116.342047,0,86,39852.333275463,2009-02-08,07:59:55
39.869631,116.342056,0,87,39852.333287037,2009-02-08,07:59:56
39.869539,116.342066,0,88,39852.3332986111,2009-02-08,07:59:57
39.869453,116.342072,0,88,39852.3333101852,2009-02-08,07:59:58
39.869376,116.342083,0,88,39852.3333217593,2009-02-08,07:59:59
39.86931,116.3421,0,88,39852.3333333333,2009-02-08,08:00:00
39.869251,116.342112,0,89,39852.3333449074,2009-02-08,08:00:01
39.869192,116.342112,0,89,39852.3333564815,2009-02-08,08:00:02
39.869136,116.342113,0,89,39852.3333680556,2009-02-08,08:00:03
39.869083,116.342118,0,89,39852.3333796296,2009-02-08,08:00:04
39.869033,116.34211,0,89,39852.3333912037,2009-02-08,08:00:05
39.868981,116.342096,0,88,39852.3334027778,2009-02-08,08:00:06
39.868934,116.342082,0,87,39852.3334143519,2009-02-08,08:00:07
39.868882,116.342045,0,83,39852.3334259259,2009-02-08,08:00:08
39.868826,116.34201,0,79,39852.3334375,2009-02-08,08:00:09
39.868741,116.341971,0,75,39852.3334490741,2009-02-08,08:00:10
39.868596,116.341977,0,72,39852.3334606481,2009-02-08,08:00:11
39.868476,116.34196,0,69,39852.3334722222,2009-02-08,08:00:12
39.868387,116.341898,0,67,39852.3334837963,2009-02-08,08:00:13
39.868286,116.341828,0,64,39852.3334953704,2009-02-08,08:00:14
39.8682,116.341755,0,63,39852.3335069444,2009-02-08,08:00:15
39.868132,116.341672,0,61,39852.3335185185,2009-02-08,08:00:16
39.868055,116.341599,0,60,39852.3335300926,2009-02-08,08:00:17
39.867978,116.341522,0,58,39852.3335416667,2009-02-08,08:00:18
39.867907,116.341436,0,57,39852.3335532407,2009-02-08,08:00:19
39.867826,116.341347,0,55,39852.3335648148,2009-02-08,08:00:20
39.867749,116.341254,0,54,39852.3335763889,2009-02-08,08:00:21
39.867669,116.34116,0,52,39852.333587963,2009-02-08,08:00:22
39.867576,116.341075,0,51,39852.333599537,2009-02-08,08:00:23
39.867454,116.341015,0,50,39852.3336111111,2009-02-08,08:00:24
39.867322,116.340961,0,49,39852.3336226852,2009-02-08,08:00:25
39.867207,116.340902,0,48,39852.3336342593,2009-02-08,08:00:26
39.86711,116.34084,0,47,39852.3336458333,2009-02-08,08:00:27
39.867031,116.340768,0,46,39852.3336574074,2009-02-08,08:00:28
39.866974,116.340676,0,45,39852.3336689815,2009-02-08,08:00:29
39.866908,116.340588,0,44,39852.3336805556,2009-02-08,08:00:30
39.866844,116.340513,0,44,39852.3336921296,2009-02-08,08:00:31
39.866767,116.340443,0,44,39852.3337037037,2009-02-08,08:00:32
39.86669,116.34037,0,43,39852.3337152778,2009-02-08,08:00:33
39.866658,116.340295,0,43,39852.3337268519,2009-02-08,08:00:34
39.86658,116.340237,0,42,39852.3337384259,2009-02-08,08:00:35
39.866477,116.340189,0,42,39852.33375,2009-02-08,08:00:36
39.866395,116.340151,0,43,39852.3337615741,2009-02-08,08:00:37
39.866315,116.340114,0,43,39852.3337731481,2009-02-08,08:00:38
39.866213,116.340068,0,47,39852.3337962963,2009-02-08,08:00:40
39.866137,116.340036,0,47,39852.3338078704,2009-02-08,08:00:41
39.866238,116.340053,0,54,39852.3338310185,2009-02-08,08:00:43
39.866359,116.340078,0,57,39852.3338425926,2009-02-08,08:00:44
39.866611,116.340148,0,62,39852.3338541667,2009-02-08,08:00:45
39.866602,116.340215,0,64,39852.3338657407,2009-02-08,08:00:46
39.866527,116.340257,0,65,39852.3338773148,2009-02-08,08:00:47
39.866538,116.340318,0,67,39852.3338888889,2009-02-08,08:00:48
39.866503,116.340359,0,67,39852.333900463,2009-02-08,08:00:49
39.866545,116.340415,0,67,39852.3339351852,2009-02-08,08:00:52
39.866582,116.340474,0,66,39852.3339583333,2009-02-08,08:00:54
39.866652,116.340492,0,66,39852.3339699074,2009-02-08,08:00:55
39.866739,116.340506,0,65,39852.3339814815,2009-02-08,08:00:56
39.866826,116.340517,0,64,39852.3339930556,2009-02-08,08:00:57
39.866996,116.340545,0,65,39852.3340046296,2009-02-08,08:00:58
39.867161,116.340562,0,65,39852.3340162037,2009-02-08,08:00:59
39.867241,116.340583,0,65,39852.3340277778,2009-02-08,08:01:00
39.867281,116.340612,0,64,39852.3340393519,2009-02-08,08:01:01
39.865795,116.341129,0,56,39852.3342708333,2009-02-08,08:01:21
39.865685,116.341193,0,56,39852.3342939815,2009-02-08,08:01:23
39.865603,116.341249,0,58,39852.3343171296,2009-02-08,08:01:25
39.865502,116.341306,0,59,39852.3343402778,2009-02-08,08:01:27
39.865381,116.341368,0,60,39852.3343518519,2009-02-08,08:01:28
39.865316,116.341397,0,61,39852.3343634259,2009-02-08,08:01:29
39.865244,116.341421,0,61,39852.334375,2009-02-08,08:01:30
39.865181,116.341441,0,60,39852.3343865741,2009-02-08,08:01:31
39.865116,116.341461,0,58,39852.3343981481,2009-02-08,08:01:32
39.86505,116.341484,0,57,39852.3344097222,2009-02-08,08:01:33
39.864972,116.341508,0,56,39852.3344212963,2009-02-08,08:01:34
39.864896,116.341524,0,54,39852.3344328704,2009-02-08,08:01:35
39.8648,116.341537,0,54,39852.3344444444,2009-02-08,08:01:36
39.864707,116.341548,0,56,39852.3344560185,2009-02-08,08:01:37
39.864621,116.341549,0,55,39852.3344675926,2009-02-08,08:01:38
39.864537,116.34155,0,54,39852.3344791667,2009-02-08,08:01:39
39.864413,116.341564,0,61,39852.3344907407,2009-02-08,08:01:40
39.864319,116.341572,0,62,39852.3345023148,2009-02-08,08:01:41
39.864218,116.341583,0,65,39852.3345138889,2009-02-08,08:01:42
39.864135,116.341594,0,67,39852.334525463,2009-02-08,08:01:43
39.864048,116.341605,0,70,39852.334537037,2009-02-08,08:01:44
39.863946,116.341618,0,74,39852.3345486111,2009-02-08,08:01:45
39.863848,116.341624,0,76,39852.3345601852,2009-02-08,08:01:46
39.863749,116.341614,0,78,39852.3345717593,2009-02-08,08:01:47
39.863647,116.341603,0,82,39852.3345833333,2009-02-08,08:01:48
39.863543,116.341599,0,86,39852.3345949074,2009-02-08,08:01:49
39.863426,116.341591,0,89,39852.3346064815,2009-02-08,08:01:50
39.863297,116.341585,0,94,39852.3346180556,2009-02-08,08:01:51
39.863169,116.341585,0,97,39852.3346296296,2009-02-08,08:01:52
39.863041,116.341583,0,102,39852.3346412037,2009-02-08,08:01:53
39.862918,116.341581,0,105,39852.3346527778,2009-02-08,08:01:54
39.862786,116.34158,0,109,39852.3346643519,2009-02-08,08:01:55
39.86266,116.341572,0,108,39852.3346759259,2009-02-08,08:01:56
39.862548,116.341562,0,106,39852.3346875,2009-02-08,08:01:57
39.862442,116.341556,0,106,39852.3346990741,2009-02-08,08:01:58
39.86233,116.341551,0,104,39852.3347106481,2009-02-08,08:01:59
39.862209,116.341551,0,106,39852.3347222222,2009-02-08,08:02:00
39.862092,116.34155,0,107,39852.3347337963,2009-02-08,08:02:01
39.861981,116.341542,0,107,39852.3347453704,2009-02-08,08:02:02
39.861878,116.341538,0,108,39852.3347569444,2009-02-08,08:02:03
39.861777,116.341541,0,110,39852.3347685185,2009-02-08,08:02:04
39.86168,116.341544,0,111,39852.3347800926,2009-02-08,08:02:05
39.861584,116.341551,0,113,39852.3347916667,2009-02-08,08:02:06
39.861499,116.341553,0,114,39852.3348032407,2009-02-08,08:02:07
39.861415,116.341553,0,112,39852.3348148148,2009-02-08,08:02:08
39.861335,116.341549,0,106,39852.3348263889,2009-02-08,08:02:09
39.861259,116.341549,0,103,39852.334837963,2009-02-08,08:02:10
39.861186,116.341548,0,101,39852.334849537,2009-02-08,08:02:11
39.861123,116.341547,0,99,39852.3348611111,2009-02-08,08:02:12
39.861061,116.341549,0,99,39852.3348726852,2009-02-08,08:02:13
39.860998,116.341548,0,98,39852.3348842593,2009-02-08,08:02:14
39.860939,116.341545,0,98,39852.3348958333,2009-02-08,08:02:15
39.86088,116.341542,0,97,39852.3349074074,2009-02-08,08:02:16
39.860826,116.341535,0,97,39852.3349189815,2009-02-08,08:02:17
39.860774,116.341529,0,96,39852.3349305556,2009-02-08,08:02:18
39.860718,116.341519,0,93,39852.3349421296,2009-02-08,08:02:19
39.860659,116.341512,0,91,39852.3349537037,2009-02-08,08:02:20
39.860595,116.341509,0,93,39852.3349652778,2009-02-08,08:02:21
39.860527,116.341504,0,93,39852.3349768519,2009-02-08,08:02:22
39.860463,116.341498,0,93,39852.3349884259,2009-02-08,08:02:23
39.860392,116.341492,0,94,39852.335,2009-02-08,08:02:24
39.860318,116.341482,0,94,39852.3350115741,2009-02-08,08:02:25
39.860242,116.34147,0,94,39852.3350231481,2009-02-08,08:02:26
39.860167,116.341468,0,96,39852.3350347222,2009-02-08,08:02:27
39.8601,116.341462,0,97,39852.3350462963,2009-02-08,08:02:28
39.860031,116.341452,0,98,39852.3350578704,2009-02-08,08:02:29
39.859965,116.341441,0,99,39852.3350694444,2009-02-08,08:02:30
39.859892,116.341428,0,99,39852.3350810185,2009-02-08,08:02:31
39.859818,116.341414,0,99,39852.3350925926,2009-02-08,08:02:32
39.859745,116.341401,0,96,39852.3351041667,2009-02-08,08:02:33
39.859672,116.341392,0,96,39852.3351157407,2009-02-08,08:02:34
39.859601,116.341383,0,94,39852.3351273148,2009-02-08,08:02:35
39.859531,116.341376,0,92,39852.3351388889,2009-02-08,08:02:36
39.859459,116.341368,0,90,39852.335150463,2009-02-08,08:02:37
39.859388,116.341359,0,87,39852.335162037,2009-02-08,08:02:38
39.859317,116.341348,0,85,39852.3351736111,2009-02-08,08:02:39
39.859249,116.341335,0,83,39852.3351851852,2009-02-08,08:02:40
39.859179,116.341322,0,82,39852.3351967593,2009-02-08,08:02:41
39.859113,116.34131,0,81,39852.3352083333,2009-02-08,08:02:42
39.859046,116.341299,0,80,39852.3352199074,2009-02-08,08:02:43
39.858978,116.341287,0,78,39852.3352314815,2009-02-08,08:02:44
39.858908,116.341282,0,77,39852.3352430556,2009-02-08,08:02:45
39.858841,116.341274,0,77,39852.3352546296,2009-02-08,08:02:46
39.858767,116.341261,0,74,39852.3352662037,2009-02-08,08:02:47
39.858695,116.341251,0,71,39852.3352777778,2009-02-08,08:02:48
39.858627,116.341241,0,70,39852.3352893519,2009-02-08,08:02:49
39.858563,116.341237,0,71,39852.3353009259,2009-02-08,08:02:50
39.858493,116.341234,0,69,39852.3353125,2009-02-08,08:02:51
39.858425,116.341226,0,67,39852.3353240741,2009-02-08,08:02:52
39.85836,116.341221,0,65,39852.3353356481,2009-02-08,08:02:53
39.8583,116.341216,0,63,39852.3353472222,2009-02-08,08:02:54
39.858243,116.341213,0,59,39852.3353587963,2009-02-08,08:02:55
39.858181,116.341211,0,58,39852.3353703704,2009-02-08,08:02:56
39.858122,116.341205,0,57,39852.3353819444,2009-02-08,08:02:57
39.858064,116.341196,0,54,39852.3353935185,2009-02-08,08:02:58
39.858006,116.341187,0,52,39852.3354050926,2009-02-08,08:02:59
39.857955,116.34118,0,50,39852.3354166667,2009-02-08,08:03:00
39.857903,116.341172,0,47,39852.3354282407,2009-02-08,08:03:01
39.857852,116.341169,0,44,39852.3354398148,2009-02-08,08:03:02
39.857799,116.341166,0,41,39852.3354513889,2009-02-08,08:03:03
39.857746,116.341166,0,38,39852.335462963,2009-02-08,08:03:04
39.857696,116.341164,0,35,39852.335474537,2009-02-08,08:03:05
39.857639,116.341158,0,30,39852.3354861111,2009-02-08,08:03:06
39.857576,116.341156,0,31,39852.3354976852,2009-02-08,08:03:07
39.857513,116.341153,0,30,39852.3355092593,2009-02-08,08:03:08
39.857448,116.341145,0,28,39852.3355208333,2009-02-08,08:03:09
39.857371,116.341137,0,28,39852.3355324074,2009-02-08,08:03:10
39.857299,116.341129,0,31,39852.3355439815,2009-02-08,08:03:11
39.857238,116.341118,0,34,39852.3355555556,2009-02-08,08:03:12
39.857179,116.341107,0,37,39852.3355671296,2009-02-08,08:03:13
39.857088,116.341084,0,39,39852.3355902778,2009-02-08,08:03:15
39.856997,116.341065,0,45,39852.3356134259,2009-02-08,08:03:17
39.856947,116.341053,0,46,39852.335625,2009-02-08,08:03:18
39.856895,116.341046,0,48,39852.3356365741,2009-02-08,08:03:19
39.856835,116.341046,0,49,39852.3356481481,2009-02-08,08:03:20
39.856772,116.341048,0,50,39852.3356597222,2009-02-08,08:03:21
39.856704,116.34105,0,52,39852.3356712963,2009-02-08,08:03:22
39.856638,116.341051,0,54,39852.3356828704,2009-02-08,08:03:23
39.856571,116.341052,0,55,39852.3356944444,2009-02-08,08:03:24
39.856505,116.341051,0,58,39852.3357060185,2009-02-08,08:03:25
39.856441,116.34105,0,59,39852.3357175926,2009-02-08,08:03:26
39.856389,116.341059,0,62,39852.3357291667,2009-02-08,08:03:27
39.856336,116.341058,0,64,39852.3357407407,2009-02-08,08:03:28
39.856283,116.341055,0,65,39852.3357523148,2009-02-08,08:03:29
39.856235,116.34105,0,65,39852.3357638889,2009-02-08,08:03:30
39.856159,116.341029,0,68,39852.335787037,2009-02-08,08:03:32
39.856084,116.340989,0,71,39852.3358101852,2009-02-08,08:03:34
39.856016,116.340955,0,78,39852.3358333333,2009-02-08,08:03:36
39.855991,116.340917,0,89,39852.3358796296,2009-02-08,08:03:40
39.855999,116.340877,0,96,39852.3359375,2009-02-08,08:03:45
39.856002,116.340844,0,103,39852.3359953704,2009-02-08,08:03:50
39.855954,116.340833,0,106,39852.3360300926,2009-02-08,08:03:53
39.855903,116.340846,0,107,39852.3360532407,2009-02-08,08:03:55
39.855826,116.340852,0,107,39852.3360763889,2009-02-08,08:03:57
39.85578,116.340852,0,106,39852.336087963,2009-02-08,08:03:58
39.855723,116.340854,0,106,39852.336099537,2009-02-08,08:03:59
39.855657,116.340846,0,106,39852.3361111111,2009-02-08,08:04:00
39.85559,116.340841,0,106,39852.3361226852,2009-02-08,08:04:01
39.855516,116.340837,0,107,39852.3361342593,2009-02-08,08:04:02
39.855433,116.340831,0,107,39852.3361458333,2009-02-08,08:04:03
39.855351,116.340824,0,106,39852.3361574074,2009-02-08,08:04:04
39.855265,116.340814,0,105,39852.3361689815,2009-02-08,08:04:05
39.85517,116.340805,0,104,39852.3361805556,2009-02-08,08:04:06
39.855077,116.340792,0,100,39852.3361921296,2009-02-08,08:04:07
39.854983,116.340773,0,97,39852.3362037037,2009-02-08,08:04:08
39.854893,116.34076,0,94,39852.3362152778,2009-02-08,08:04:09
39.8548,116.34074,0,89,39852.3362268518,2009-02-08,08:04:10
39.854702,116.340724,0,86,39852.3362384259,2009-02-08,08:04:11
39.854606,116.340708,0,83,39852.33625,2009-02-08,08:04:12
39.854504,116.340696,0,83,39852.3362615741,2009-02-08,08:04:13
39.8544,116.340688,0,83,39852.3362731481,2009-02-08,08:04:14
39.854295,116.34068,0,83,39852.3362847222,2009-02-08,08:04:15
39.854181,116.34067,0,85,39852.3362962963,2009-02-08,08:04:16
39.854052,116.34066,0,84,39852.3363078704,2009-02-08,08:04:17
39.853912,116.340651,0,81,39852.3363194444,2009-02-08,08:04:18
39.853783,116.340642,0,81,39852.3363310185,2009-02-08,08:04:19
39.853657,116.340632,0,81,39852.3363425926,2009-02-08,08:04:20
39.85353,116.340621,0,80,39852.3363541667,2009-02-08,08:04:21
39.853405,116.340609,0,79,39852.3363657407,2009-02-08,08:04:22
39.85328,116.340598,0,78,39852.3363773148,2009-02-08,08:04:23
39.853153,116.340582,0,76,39852.3363888889,2009-02-08,08:04:24
39.853037,116.340566,0,74,39852.336400463,2009-02-08,08:04:25
39.85292,116.340551,0,74,39852.336412037,2009-02-08,08:04:26
39.852804,116.340535,0,74,39852.3364236111,2009-02-08,08:04:27
39.852685,116.340517,0,73,39852.3364351852,2009-02-08,08:04:28
39.852562,116.340501,0,72,39852.3364467593,2009-02-08,08:04:29
39.852439,116.340486,0,72,39852.3364583333,2009-02-08,08:04:30
39.852318,116.340472,0,72,39852.3364699074,2009-02-08,08:04:31
39.852207,116.340467,0,71,39852.3364814815,2009-02-08,08:04:32
39.852099,116.340463,0,71,39852.3364930556,2009-02-08,08:04:33
39.851991,116.340456,0,69,39852.3365046296,2009-02-08,08:04:34
39.851891,116.34045,0,69,39852.3365162037,2009-02-08,08:04:35
39.851795,116.340439,0,69,39852.3365277778,2009-02-08,08:04:36
39.851698,116.340426,0,68,39852.3365393518,2009-02-08,08:04:37
39.851599,116.340409,0,68,39852.3365509259,2009-02-08,08:04:38
39.8515,116.340388,0,68,39852.3365625,2009-02-08,08:04:39
39.851402,116.340372,0,69,39852.3365740741,2009-02-08,08:04:40
39.851301,116.340353,0,69,39852.3365856481,2009-02-08,08:04:41
39.851205,116.34034,0,71,39852.3365972222,2009-02-08,08:04:42
39.851116,116.340328,0,72,39852.3366087963,2009-02-08,08:04:43
39.85103,116.340313,0,71,39852.3366203704,2009-02-08,08:04:44
39.850958,116.340295,0,74,39852.3366319444,2009-02-08,08:04:45
39.8509,116.340275,0,76,39852.3366435185,2009-02-08,08:04:46
39.850849,116.340266,0,78,39852.3366550926,2009-02-08,08:04:47
39.850778,116.340236,0,83,39852.3366782407,2009-02-08,08:04:49
39.850735,116.3402,0,87,39852.3367013889,2009-02-08,08:04:51
39.850691,116.34015,0,89,39852.336724537,2009-02-08,08:04:53
39.850633,116.340095,0,91,39852.3367476852,2009-02-08,08:04:55
39.850558,116.340037,0,91,39852.3367708333,2009-02-08,08:04:57
39.850511,116.340005,0,91,39852.3367824074,2009-02-08,08:04:58
39.850461,116.339967,0,92,39852.3367939815,2009-02-08,08:04:59
39.850406,116.33992,0,91,39852.3368055556,2009-02-08,08:05:00
39.850347,116.339873,0,90,39852.3368171296,2009-02-08,08:05:01
39.85028,116.339825,0,89,39852.3368287037,2009-02-08,08:05:02
39.850211,116.339763,0,88,39852.3368402778,2009-02-08,08:05:03
39.850143,116.339707,0,88,39852.3368518518,2009-02-08,08:05:04
39.850074,116.339647,0,88,39852.3368634259,2009-02-08,08:05:05
39.850003,116.339585,0,88,39852.336875,2009-02-08,08:05:06
39.849931,116.339519,0,88,39852.3368865741,2009-02-08,08:05:07
39.849861,116.339451,0,88,39852.3368981481,2009-02-08,08:05:08
39.849791,116.339386,0,88,39852.3369097222,2009-02-08,08:05:09
39.849725,116.339318,0,88,39852.3369212963,2009-02-08,08:05:10
39.849663,116.339243,0,88,39852.3369328704,2009-02-08,08:05:11
39.849605,116.339176,0,89,39852.3369444444,2009-02-08,08:05:12
39.849549,116.339108,0,89,39852.3369560185,2009-02-08,08:05:13
39.849493,116.339037,0,90,39852.3369675926,2009-02-08,08:05:14
39.849437,116.338972,0,91,39852.3369791667,2009-02-08,08:05:15
39.849384,116.338905,0,92,39852.3369907407,2009-02-08,08:05:16
39.849331,116.338843,0,94,39852.3370023148,2009-02-08,08:05:17
39.849284,116.338788,0,96,39852.3370138889,2009-02-08,08:05:18
39.84924,116.338744,0,99,39852.337025463,2009-02-08,08:05:19
39.849201,116.338708,0,102,39852.337037037,2009-02-08,08:05:20
39.849164,116.338676,0,106,39852.3370486111,2009-02-08,08:05:21
39.849106,116.338626,0,113,39852.3370717593,2009-02-08,08:05:23
39.849055,116.338579,0,121,39852.3370949074,2009-02-08,08:05:25
39.849005,116.338516,0,127,39852.3371180556,2009-02-08,08:05:27
39.848947,116.338442,0,131,39852.3371412037,2009-02-08,08:05:29
39.848882,116.338365,0,133,39852.3371643518,2009-02-08,08:05:31
39.848843,116.338316,0,133,39852.3371759259,2009-02-08,08:05:32
39.848801,116.338269,0,134,39852.3371875,2009-02-08,08:05:33
39.848753,116.338217,0,135,39852.3371990741,2009-02-08,08:05:34
39.848703,116.338164,0,135,39852.3372106481,2009-02-08,08:05:35
39.848653,116.338108,0,136,39852.3372222222,2009-02-08,08:05:36
39.848603,116.338054,0,136,39852.3372337963,2009-02-08,08:05:37
39.848553,116.338004,0,137,39852.3372453704,2009-02-08,08:05:38
39.848508,116.337966,0,139,39852.3372569444,2009-02-08,08:05:39
39.848429,116.337929,0,139,39852.3372800926,2009-02-08,08:05:41
39.848373,116.337928,0,141,39852.3372916667,2009-02-08,08:05:42
39.848317,116.33793,0,143,39852.3373032407,2009-02-08,08:05:43
39.848255,116.337936,0,144,39852.3373148148,2009-02-08,08:05:44
39.848189,116.33795,0,146,39852.3373263889,2009-02-08,08:05:45
39.848122,116.337963,0,147,39852.337337963,2009-02-08,08:05:46
39.848052,116.337972,0,149,39852.337349537,2009-02-08,08:05:47
39.847981,116.337981,0,152,39852.3373611111,2009-02-08,08:05:48
39.847909,116.337994,0,154,39852.3373726852,2009-02-08,08:05:49
39.847835,116.338007,0,156,39852.3373842593,2009-02-08,08:05:50
39.847757,116.338019,0,158,39852.3373958333,2009-02-08,08:05:51
39.847679,116.338029,0,159,39852.3374074074,2009-02-08,08:05:52
39.847603,116.338038,0,161,39852.3374189815,2009-02-08,08:05:53
39.847528,116.338047,0,162,39852.3374305556,2009-02-08,08:05:54
39.847471,116.338065,0,164,39852.3374421296,2009-02-08,08:05:55
39.847414,116.338076,0,164,39852.3374537037,2009-02-08,08:05:56
39.847367,116.338097,0,163,39852.3374652778,2009-02-08,08:05:57
39.847315,116.338109,0,164,39852.3374768518,2009-02-08,08:05:58
39.847271,116.338127,0,163,39852.3374884259,2009-02-08,08:05:59
39.847223,116.338146,0,164,39852.3375,2009-02-08,08:06:00
39.847172,116.33815,0,161,39852.3375115741,2009-02-08,08:06:01
39.847124,116.338165,0,162,39852.3375231481,2009-02-08,08:06:02
39.847052,116.338206,0,165,39852.3375462963,2009-02-08,08:06:04
39.846997,116.338258,0,164,39852.3375694444,2009-02-08,08:06:06
39.846953,116.338321,0,162,39852.3375925926,2009-02-08,08:06:08
39.846897,116.338393,0,162,39852.3376157407,2009-02-08,08:06:10
39.846841,116.338462,0,161,39852.3376388889,2009-02-08,08:06:12
39.846776,116.338524,0,161,39852.337662037,2009-02-08,08:06:14
39.846713,116.338579,0,162,39852.3376851852,2009-02-08,08:06:16
39.846669,116.338634,0,164,39852.3377083333,2009-02-08,08:06:18
39.84663,116.338694,0,161,39852.3377430556,2009-02-08,08:06:21
39.846588,116.33873,0,155,39852.3377662037,2009-02-08,08:06:23
39.846543,116.338781,0,153,39852.3377893518,2009-02-08,08:06:25
39.846491,116.338828,0,150,39852.3378125,2009-02-08,08:06:27
39.846422,116.338868,0,145,39852.3378356481,2009-02-08,08:06:29
39.846381,116.338903,0,145,39852.3378472222,2009-02-08,08:06:30
39.84634,116.338937,0,143,39852.3378587963,2009-02-08,08:06:31
39.846298,116.33898,0,142,39852.3378703704,2009-02-08,08:06:32
39.846253,116.339025,0,142,39852.3378819444,2009-02-08,08:06:33
39.846203,116.339069,0,140,39852.3378935185,2009-02-08,08:06:34
39.846149,116.339106,0,138,39852.3379050926,2009-02-08,08:06:35
39.846096,116.339136,0,134,39852.3379166667,2009-02-08,08:06:36
39.846048,116.339162,0,130,39852.3379282407,2009-02-08,08:06:37
39.846006,116.339183,0,127,39852.3379398148,2009-02-08,08:06:38
39.845928,116.339219,0,121,39852.337962963,2009-02-08,08:06:40
39.845861,116.339247,0,113,39852.3379861111,2009-02-08,08:06:42
39.845802,116.33927,0,107,39852.3380092593,2009-02-08,08:06:44
39.845746,116.339296,0,106,39852.3380324074,2009-02-08,08:06:46
39.84569,116.339334,0,105,39852.3380555556,2009-02-08,08:06:48
39.845626,116.339369,0,104,39852.3380787037,2009-02-08,08:06:50
39.845541,116.3394,0,104,39852.3381018518,2009-02-08,08:06:52
39.84549,116.339413,0,104,39852.3381134259,2009-02-08,08:06:53
39.845439,116.339425,0,104,39852.338125,2009-02-08,08:06:54
39.845389,116.339435,0,105,39852.3381365741,2009-02-08,08:06:55
39.845343,116.339443,0,103,39852.3381481481,2009-02-08,08:06:56
39.845294,116.339454,0,104,39852.3381597222,2009-02-08,08:06:57
39.845246,116.339461,0,104,39852.3381712963,2009-02-08,08:06:58
39.845198,116.339467,0,105,39852.3381828704,2009-02-08,08:06:59
39.845149,116.339473,0,107,39852.3381944444,2009-02-08,08:07:00
39.845069,116.339469,0,106,39852.3382175926,2009-02-08,08:07:02
39.844986,116.339463,0,111,39852.3382407407,2009-02-08,08:07:04
39.844916,116.339464,0,114,39852.3382638889,2009-02-08,08:07:06
39.844864,116.339476,0,118,39852.3382986111,2009-02-08,08:07:09
39.844862,116.339486,0,117,39852.3383564815,2009-02-08,08:07:14
39.844857,116.339473,0,118,39852.3384143518,2009-02-08,08:07:19
39.844799,116.339462,0,118,39852.3384606481,2009-02-08,08:07:23
39.844742,116.339451,0,121,39852.3384953704,2009-02-08,08:07:26
39.844695,116.33944,0,123,39852.3385185185,2009-02-08,08:07:28
39.844655,116.33944,0,129,39852.3385763889,2009-02-08,08:07:33
39.844647,116.339461,0,132,39852.3386342593,2009-02-08,08:07:38
39.844651,116.339452,0,134,39852.3386921296,2009-02-08,08:07:43
39.844651,116.339452,0,134,39852.3387268518,2009-02-08,08:07:46
39.844658,116.33945,0,135,39852.33875,2009-02-08,08:07:48
39.844593,116.339423,0,133,39852.3387962963,2009-02-08,08:07:52
39.84452,116.339397,0,132,39852.3388194444,2009-02-08,08:07:54
39.844464,116.339383,0,132,39852.3388310185,2009-02-08,08:07:55
39.844403,116.339375,0,132,39852.3388425926,2009-02-08,08:07:56
39.844339,116.339372,0,133,39852.3388541667,2009-02-08,08:07:57
39.844267,116.339366,0,133,39852.3388657407,2009-02-08,08:07:58
39.84419,116.339356,0,134,39852.3388773148,2009-02-08,08:07:59
39.844108,116.339346,0,134,39852.3388888889,2009-02-08,08:08:00
39.844021,116.339339,0,135,39852.338900463,2009-02-08,08:08:01
39.843934,116.339327,0,134,39852.338912037,2009-02-08,08:08:02
39.843844,116.339314,0,134,39852.3389236111,2009-02-08,08:08:03
39.843746,116.339299,0,134,39852.3389351852,2009-02-08,08:08:04
39.843652,116.339293,0,134,39852.3389467593,2009-02-08,08:08:05
39.843563,116.339287,0,134,39852.3389583333,2009-02-08,08:08:06
39.843478,116.339274,0,133,39852.3389699074,2009-02-08,08:08:07
39.843396,116.339275,0,134,39852.3389814815,2009-02-08,08:08:08
39.843313,116.339276,0,135,39852.3389930556,2009-02-08,08:08:09
39.843231,116.339284,0,135,39852.3390046296,2009-02-08,08:08:10
39.843147,116.339296,0,137,39852.3390162037,2009-02-08,08:08:11
39.843059,116.339298,0,138,39852.3390277778,2009-02-08,08:08:12
39.842971,116.339296,0,138,39852.3390393518,2009-02-08,08:08:13
39.842879,116.339294,0,139,39852.3390509259,2009-02-08,08:08:14
39.842782,116.339291,0,139,39852.3390625,2009-02-08,08:08:15
39.842681,116.339284,0,138,39852.3390740741,2009-02-08,08:08:16
39.842574,116.339283,0,139,39852.3390856481,2009-02-08,08:08:17
39.84247,116.339279,0,139,39852.3390972222,2009-02-08,08:08:18
39.842359,116.339279,0,141,39852.3391087963,2009-02-08,08:08:19
39.842252,116.339276,0,142,39852.3391203704,2009-02-08,08:08:20
39.842141,116.339273,0,143,39852.3391319444,2009-02-08,08:08:21
39.842028,116.339276,0,144,39852.3391435185,2009-02-08,08:08:22
39.841914,116.339279,0,143,39852.3391550926,2009-02-08,08:08:23
39.841801,116.339284,0,144,39852.3391666667,2009-02-08,08:08:24
39.84169,116.339287,0,143,39852.3391782407,2009-02-08,08:08:25
39.841571,116.339289,0,142,39852.3391898148,2009-02-08,08:08:26
39.841462,116.339292,0,141,39852.3392013889,2009-02-08,08:08:27
39.841359,116.33929,0,139,39852.339212963,2009-02-08,08:08:28
39.841253,116.339294,0,138,39852.339224537,2009-02-08,08:08:29
39.841151,116.339296,0,137,39852.3392361111,2009-02-08,08:08:30
39.841052,116.339297,0,135,39852.3392476852,2009-02-08,08:08:31
39.840952,116.339303,0,134,39852.3392592593,2009-02-08,08:08:32
39.84086,116.339309,0,133,39852.3392708333,2009-02-08,08:08:33
39.84077,116.339318,0,133,39852.3392824074,2009-02-08,08:08:34
39.840673,116.339327,0,132,39852.3392939815,2009-02-08,08:08:35
39.840573,116.339333,0,130,39852.3393055556,2009-02-08,08:08:36
39.840472,116.33934,0,129,39852.3393171296,2009-02-08,08:08:37
39.84038,116.339338,0,128,39852.3393287037,2009-02-08,08:08:38
39.840293,116.33933,0,127,39852.3393402778,2009-02-08,08:08:39
39.840182,116.339329,0,129,39852.3393518519,2009-02-08,08:08:40
39.840062,116.339329,0,130,39852.3393634259,2009-02-08,08:08:41
39.839947,116.33933,0,131,39852.339375,2009-02-08,08:08:42
39.839834,116.339326,0,131,39852.3393865741,2009-02-08,08:08:43
39.839727,116.339328,0,129,39852.3393981481,2009-02-08,08:08:44
39.839606,116.339338,0,127,39852.3394097222,2009-02-08,08:08:45
39.839499,116.339338,0,126,39852.3394212963,2009-02-08,08:08:46
39.839392,116.339338,0,126,39852.3394328704,2009-02-08,08:08:47
39.839278,116.339341,0,125,39852.3394444444,2009-02-08,08:08:48
39.839167,116.339345,0,125,39852.3394560185,2009-02-08,08:08:49
39.839053,116.339349,0,125,39852.3394675926,2009-02-08,08:08:50
39.838934,116.339358,0,125,39852.3394791667,2009-02-08,08:08:51
39.838822,116.339361,0,125,39852.3394907407,2009-02-08,08:08:52
39.838703,116.339367,0,125,39852.3395023148,2009-02-08,08:08:53
39.838581,116.339372,0,126,39852.3395138889,2009-02-08,08:08:54
39.838455,116.339379,0,126,39852.339525463,2009-02-08,08:08:55
39.83833,116.339382,0,126,39852.339537037,2009-02-08,08:08:56
39.838208,116.339384,0,125,39852.3395486111,2009-02-08,08:08:57
39.838096,116.339383,0,126,39852.3395601852,2009-02-08,08:08:58
39.837981,116.339382,0,126,39852.3395717593,2009-02-08,08:08:59
39.837865,116.339383,0,124,39852.3395833333,2009-02-08,08:09:00
39.837745,116.339384,0,123,39852.3395949074,2009-02-08,08:09:01
39.837627,116.339388,0,121,39852.3396064815,2009-02-08,08:09:02
39.83751,116.33939,0,120,39852.3396180556,2009-02-08,08:09:03
39.837397,116.339388,0,119,39852.3396296296,2009-02-08,08:09:04
39.837279,116.339387,0,118,39852.3396412037,2009-02-08,08:09:05
39.837162,116.339389,0,117,39852.3396527778,2009-02-08,08:09:06
39.837055,116.33939,0,115,39852.3396643519,2009-02-08,08:09:07
39.836954,116.339391,0,113,39852.3396759259,2009-02-08,08:09:08
39.836854,116.339395,0,110,39852.3396875,2009-02-08,08:09:09
39.836764,116.339397,0,107,39852.3396990741,2009-02-08,08:09:10
39.836671,116.3394,0,104,39852.3397106482,2009-02-08,08:09:11
39.836583,116.339405,0,101,39852.3397222222,2009-02-08,08:09:12
39.836497,116.339412,0,98,39852.3397337963,2009-02-08,08:09:13
39.836416,116.339417,0,96,39852.3397453704,2009-02-08,08:09:14
39.836333,116.33942,0,94,39852.3397569444,2009-02-08,08:09:15
39.836253,116.339423,0,93,39852.3397685185,2009-02-08,08:09:16
39.836172,116.339428,0,94,39852.3397800926,2009-02-08,08:09:17
39.83609,116.33943,0,94,39852.3397916667,2009-02-08,08:09:18
39.835998,116.33943,0,95,39852.3398032407,2009-02-08,08:09:19
39.835908,116.339427,0,94,39852.3398148148,2009-02-08,08:09:20
39.835813,116.339422,0,94,39852.3398263889,2009-02-08,08:09:21
39.835717,116.339416,0,94,39852.339837963,2009-02-08,08:09:22
39.835618,116.33941,0,95,39852.339849537,2009-02-08,08:09:23
39.835532,116.339399,0,93,39852.3398611111,2009-02-08,08:09:24
39.835438,116.339397,0,94,39852.3398726852,2009-02-08,08:09:25
39.835345,116.339394,0,95,39852.3398842593,2009-02-08,08:09:26
39.835253,116.33939,0,95,39852.3398958333,2009-02-08,08:09:27
39.835158,116.339384,0,94,39852.3399074074,2009-02-08,08:09:28
39.835066,116.339382,0,95,39852.3399189815,2009-02-08,08:09:29
39.834977,116.339378,0,93,39852.3399305556,2009-02-08,08:09:30
39.834891,116.339379,0,90,39852.3399421296,2009-02-08,08:09:31
39.834804,116.339381,0,88,39852.3399537037,2009-02-08,08:09:32
39.834727,116.339379,0,86,39852.3399652778,2009-02-08,08:09:33
39.834653,116.339376,0,84,39852.3399768519,2009-02-08,08:09:34
39.834579,116.339377,0,83,39852.3399884259,2009-02-08,08:09:35
39.83451,116.339378,0,81,39852.34,2009-02-08,08:09:36
39.834446,116.339382,0,81,39852.3400115741,2009-02-08,08:09:37
39.834393,116.339383,0,77,39852.3400231482,2009-02-08,08:09:38
39.834346,116.33939,0,76,39852.3400347222,2009-02-08,08:09:39
39.834284,116.339405,0,69,39852.3400578704,2009-02-08,08:09:41
39.834268,116.339421,0,60,39852.3401157407,2009-02-08,08:09:46
39.834277,116.339428,0,58,39852.3401736111,2009-02-08,08:09:51
39.834234,116.339401,0,60,39852.3402314815,2009-02-08,08:09:56
39.834159,116.339389,0,61,39852.3402546296,2009-02-08,08:09:58
39.834114,116.339386,0,63,39852.3402662037,2009-02-08,08:09:59
39.834058,116.33938,0,65,39852.3402777778,2009-02-08,08:10:00
39.833997,116.339373,0,66,39852.3402893519,2009-02-08,08:10:01
39.833928,116.339365,0,68,39852.3403009259,2009-02-08,08:10:02
39.833859,116.339354,0,69,39852.3403125,2009-02-08,08:10:03
39.833776,116.339346,0,71,39852.3403240741,2009-02-08,08:10:04
39.833685,116.339337,0,73,39852.3403356481,2009-02-08,08:10:05
39.833591,116.339328,0,74,39852.3403472222,2009-02-08,08:10:06
39.833496,116.339316,0,74,39852.3403587963,2009-02-08,08:10:07
39.833397,116.3393,0,73,39852.3403703704,2009-02-08,08:10:08
39.833292,116.339289,0,73,39852.3403819444,2009-02-08,08:10:09
39.833182,116.339282,0,74,39852.3403935185,2009-02-08,08:10:10
39.833068,116.339269,0,74,39852.3404050926,2009-02-08,08:10:11
39.832953,116.339256,0,74,39852.3404166667,2009-02-08,08:10:12
39.832834,116.339245,0,74,39852.3404282407,2009-02-08,08:10:13
39.832713,116.339235,0,74,39852.3404398148,2009-02-08,08:10:14
39.832591,116.33923,0,74,39852.3404513889,2009-02-08,08:10:15
39.832469,116.339225,0,74,39852.340462963,2009-02-08,08:10:16
39.832351,116.339217,0,73,39852.340474537,2009-02-08,08:10:17
39.832239,116.339211,0,73,39852.3404861111,2009-02-08,08:10:18
39.832129,116.339205,0,74,39852.3404976852,2009-02-08,08:10:19
39.832021,116.339198,0,73,39852.3405092593,2009-02-08,08:10:20
39.831912,116.339193,0,73,39852.3405208333,2009-02-08,08:10:21
39.831803,116.339187,0,73,39852.3405324074,2009-02-08,08:10:22
39.831694,116.339175,0,73,39852.3405439815,2009-02-08,08:10:23
39.831593,116.339143,0,74,39852.3405555556,2009-02-08,08:10:24
39.831493,116.339119,0,74,39852.3405671296,2009-02-08,08:10:25
39.831407,116.339093,0,75,39852.3405787037,2009-02-08,08:10:26
39.831321,116.339062,0,75,39852.3405902778,2009-02-08,08:10:27
39.831232,116.339023,0,76,39852.3406018519,2009-02-08,08:10:28
39.831153,116.338988,0,75,39852.3406134259,2009-02-08,08:10:29
39.831078,116.338955,0,76,39852.340625,2009-02-08,08:10:30
39.831009,116.338914,0,76,39852.3406365741,2009-02-08,08:10:31
39.830945,116.338871,0,76,39852.3406481481,2009-02-08,08:10:32
39.830875,116.338828,0,75,39852.3406597222,2009-02-08,08:10:33
39.830812,116.338781,0,75,39852.3406712963,2009-02-08,08:10:34
39.830753,116.33873,0,75,39852.3406828704,2009-02-08,08:10:35
39.830693,116.338686,0,74,39852.3406944444,2009-02-08,08:10:36
39.830649,116.33864,0,76,39852.3407060185,2009-02-08,08:10:37
39.830599,116.338593,0,77,39852.3407175926,2009-02-08,08:10:38
39.830547,116.338549,0,79,39852.3407291667,2009-02-08,08:10:39
39.830495,116.338504,0,80,39852.3407407407,2009-02-08,08:10:40
39.830441,116.338461,0,81,39852.3407523148,2009-02-08,08:10:41
39.830392,116.33841,0,82,39852.3407638889,2009-02-08,08:10:42
39.830339,116.338357,0,84,39852.340775463,2009-02-08,08:10:43
39.830287,116.338297,0,86,39852.340787037,2009-02-08,08:10:44
39.83024,116.338236,0,89,39852.3407986111,2009-02-08,08:10:45
39.830192,116.338172,0,91,39852.3408101852,2009-02-08,08:10:46
39.830144,116.338101,0,93,39852.3408217593,2009-02-08,08:10:47
39.830094,116.338025,0,96,39852.3408333333,2009-02-08,08:10:48
39.830043,116.33795,0,97,39852.3408449074,2009-02-08,08:10:49
39.829998,116.337876,0,99,39852.3408564815,2009-02-08,08:10:50
39.829954,116.337809,0,99,39852.3408680556,2009-02-08,08:10:51
39.829916,116.337744,0,101,39852.3408796296,2009-02-08,08:10:52
39.829886,116.337688,0,103,39852.3408912037,2009-02-08,08:10:53
39.829841,116.33764,0,106,39852.3409027778,2009-02-08,08:10:54
39.829784,116.337599,0,107,39852.3409143519,2009-02-08,08:10:55
39.829735,116.33757,0,109,39852.3409259259,2009-02-08,08:10:56
39.829654,116.33755,0,113,39852.3409490741,2009-02-08,08:10:58
39.829577,116.337543,0,116,39852.3409722222,2009-02-08,08:11:00
39.829524,116.337543,0,119,39852.3409837963,2009-02-08,08:11:01
39.829442,116.337546,0,122,39852.3410069444,2009-02-08,08:11:03
39.829349,116.337542,0,126,39852.3410300926,2009-02-08,08:11:05
39.829277,116.337552,0,130,39852.3410532407,2009-02-08,08:11:07
39.829232,116.337584,0,133,39852.3410763889,2009-02-08,08:11:09
39.829189,116.337629,0,138,39852.341099537,2009-02-08,08:11:11
39.829152,116.337689,0,143,39852.3411226852,2009-02-08,08:11:13
39.829109,116.337783,0,146,39852.3411458333,2009-02-08,08:11:15
39.829076,116.337856,0,148,39852.3411574074,2009-02-08,08:11:16
39.82907,116.337949,0,151,39852.3411689815,2009-02-08,08:11:17
39.829052,116.338058,0,154,39852.3411805556,2009-02-08,08:11:18
39.829023,116.338149,0,156,39852.3411921296,2009-02-08,08:11:19
39.828997,116.338228,0,158,39852.3412037037,2009-02-08,08:11:20
39.828967,116.3383,0,160,39852.3412152778,2009-02-08,08:11:21
39.828938,116.338366,0,162,39852.3412268519,2009-02-08,08:11:22
39.8289,116.338442,0,165,39852.3412384259,2009-02-08,08:11:23
39.828846,116.338514,0,167,39852.34125,2009-02-08,08:11:24
39.828772,116.338582,0,169,39852.3412615741,2009-02-08,08:11:25
39.828678,116.338644,0,171,39852.3412731481,2009-02-08,08:11:26
39.828546,116.338701,0,172,39852.3412847222,2009-02-08,08:11:27
39.828403,116.338754,0,174,39852.3412962963,2009-02-08,08:11:28
39.828265,116.338813,0,176,39852.3413078704,2009-02-08,08:11:29
39.82813,116.338865,0,177,39852.3413194444,2009-02-08,08:11:30
39.827987,116.338918,0,178,39852.3413310185,2009-02-08,08:11:31
39.827849,116.338969,0,180,39852.3413425926,2009-02-08,08:11:32
39.827708,116.339024,0,181,39852.3413541667,2009-02-08,08:11:33
39.827511,116.339108,0,183,39852.3413657407,2009-02-08,08:11:34
39.827326,116.339177,0,185,39852.3413773148,2009-02-08,08:11:35
39.827134,116.339237,0,186,39852.3413888889,2009-02-08,08:11:36
39.826968,116.339276,0,187,39852.341400463,2009-02-08,08:11:37
39.826838,116.339295,0,187,39852.341412037,2009-02-08,08:11:38
39.826703,116.339309,0,187,39852.3414236111,2009-02-08,08:11:39
39.826559,116.339332,0,185,39852.3414351852,2009-02-08,08:11:40
39.826428,116.339338,0,184,39852.3414467593,2009-02-08,08:11:41
39.826311,116.339329,0,181,39852.3414583333,2009-02-08,08:11:42
39.826178,116.339312,0,180,39852.3414699074,2009-02-08,08:11:43
39.826043,116.339307,0,180,39852.3414814815,2009-02-08,08:11:44
39.825908,116.339296,0,179,39852.3414930556,2009-02-08,08:11:45
39.825789,116.339277,0,176,39852.3415046296,2009-02-08,08:11:46
39.825679,116.339259,0,173,39852.3415162037,2009-02-08,08:11:47
39.825562,116.339245,0,171,39852.3415277778,2009-02-08,08:11:48
39.825449,116.339236,0,170,39852.3415393519,2009-02-08,08:11:49
39.825344,116.339228,0,170,39852.3415509259,2009-02-08,08:11:50
39.825261,116.339219,0,166,39852.3415625,2009-02-08,08:11:51
39.825189,116.339209,0,162,39852.3415740741,2009-02-08,08:11:52
39.825111,116.339205,0,160,39852.3415856481,2009-02-08,08:11:53
39.82503,116.3392,0,159,39852.3415972222,2009-02-08,08:11:54
39.824953,116.339195,0,157,39852.3416087963,2009-02-08,08:11:55
39.82488,116.339195,0,155,39852.3416203704,2009-02-08,08:11:56
39.824817,116.339194,0,153,39852.3416319444,2009-02-08,08:11:57
39.824759,116.339194,0,151,39852.3416435185,2009-02-08,08:11:58
39.824704,116.339194,0,149,39852.3416550926,2009-02-08,08:11:59
39.824652,116.339193,0,148,39852.3416666667,2009-02-08,08:12:00
39.824572,116.339214,0,141,39852.3416898148,2009-02-08,08:12:02
39.824517,116.339236,0,136,39852.341712963,2009-02-08,08:12:04
39.824545,116.339243,0,130,39852.3417708333,2009-02-08,08:12:09
39.824598,116.339232,0,128,39852.3418055556,2009-02-08,08:12:12
39.824652,116.339231,0,126,39852.3418287037,2009-02-08,08:12:14
39.824695,116.339261,0,125,39852.3418634259,2009-02-08,08:12:17
39.824612,116.339299,0,100,39852.3419212963,2009-02-08,08:12:22
39.82465,116.339281,0,114,39852.3419444444,2009-02-08,08:12:24
39.824704,116.33926,0,123,39852.3419560185,2009-02-08,08:12:25
39.824671,116.339308,0,132,39852.3420023148,2009-02-08,08:12:29
39.824649,116.339283,0,140,39852.3420601852,2009-02-08,08:12:34
39.824675,116.339283,0,138,39852.3421180556,2009-02-08,08:12:39
39.824695,116.339217,0,129,39852.3421759259,2009-02-08,08:12:44
39.824647,116.339194,0,125,39852.3422106481,2009-02-08,08:12:47
39.824585,116.339179,0,125,39852.3422453704,2009-02-08,08:12:50
39.824565,116.339175,0,124,39852.3423032407,2009-02-08,08:12:55
39.824551,116.33918,0,128,39852.3423611111,2009-02-08,08:13:00
39.824505,116.339167,0,131,39852.3424189815,2009-02-08,08:13:05
39.824456,116.339149,0,134,39852.3424652778,2009-02-08,08:13:09
39.824401,116.339133,0,136,39852.3425,2009-02-08,08:13:12
39.824341,116.33912,0,141,39852.3425347222,2009-02-08,08:13:15
39.824289,116.339117,0,148,39852.3425810185,2009-02-08,08:13:19
39.824238,116.339122,0,156,39852.3426273148,2009-02-08,08:13:23
39.824238,116.339122,0,156,39852.342662037,2009-02-08,08:13:26
39.824244,116.339123,0,151,39852.3426851852,2009-02-08,08:13:28
39.824223,116.339089,0,155,39852.3427430556,2009-02-08,08:13:33
39.82418,116.339051,0,155,39852.3427777778,2009-02-08,08:13:36
39.824131,116.339021,0,157,39852.3428009259,2009-02-08,08:13:38
39.824043,116.338993,0,157,39852.3428240741,2009-02-08,08:13:40
39.823981,116.338981,0,157,39852.3428356481,2009-02-08,08:13:41
39.823909,116.338968,0,157,39852.3428472222,2009-02-08,08:13:42
39.823832,116.338951,0,157,39852.3428587963,2009-02-08,08:13:43
39.823752,116.33894,0,157,39852.3428703704,2009-02-08,08:13:44
39.82367,116.338924,0,158,39852.3428819444,2009-02-08,08:13:45
39.823589,116.338903,0,158,39852.3428935185,2009-02-08,08:13:46
39.823509,116.338882,0,157,39852.3429050926,2009-02-08,08:13:47
39.823414,116.33887,0,158,39852.3429166667,2009-02-08,08:13:48
39.823323,116.338861,0,159,39852.3429282407,2009-02-08,08:13:49
39.823221,116.338859,0,159,39852.3429398148,2009-02-08,08:13:50
39.823119,116.338856,0,159,39852.3429513889,2009-02-08,08:13:51
39.823023,116.338854,0,159,39852.342962963,2009-02-08,08:13:52
39.822926,116.338848,0,158,39852.342974537,2009-02-08,08:13:53
39.822821,116.338841,0,158,39852.3429861111,2009-02-08,08:13:54
39.822736,116.338823,0,157,39852.3429976852,2009-02-08,08:13:55
39.822649,116.338808,0,156,39852.3430092593,2009-02-08,08:13:56
39.822562,116.338797,0,156,39852.3430208333,2009-02-08,08:13:57
39.822476,116.338788,0,156,39852.3430324074,2009-02-08,08:13:58
39.82239,116.338777,0,155,39852.3430439815,2009-02-08,08:13:59
39.822302,116.338767,0,155,39852.3430555556,2009-02-08,08:14:00
39.822212,116.338754,0,154,39852.3430671296,2009-02-08,08:14:01
39.822125,116.338741,0,152,39852.3430787037,2009-02-08,08:14:02
39.822033,116.338732,0,151,39852.3430902778,2009-02-08,08:14:03
39.821945,116.338717,0,150,39852.3431018519,2009-02-08,08:14:04
39.821855,116.3387,0,149,39852.3431134259,2009-02-08,08:14:05
39.821765,116.338683,0,149,39852.343125,2009-02-08,08:14:06
39.821677,116.338669,0,147,39852.3431365741,2009-02-08,08:14:07
39.821588,116.338656,0,147,39852.3431481481,2009-02-08,08:14:08
39.821496,116.338643,0,147,39852.3431597222,2009-02-08,08:14:09
39.821408,116.338631,0,146,39852.3431712963,2009-02-08,08:14:10
39.821318,116.338621,0,147,39852.3431828704,2009-02-08,08:14:11
39.821223,116.338611,0,147,39852.3431944444,2009-02-08,08:14:12
39.821123,116.338597,0,148,39852.3432060185,2009-02-08,08:14:13
39.821024,116.338582,0,148,39852.3432175926,2009-02-08,08:14:14
39.820923,116.338564,0,150,39852.3432291667,2009-02-08,08:14:15
39.820823,116.338549,0,151,39852.3432407407,2009-02-08,08:14:16
39.820731,116.338536,0,152,39852.3432523148,2009-02-08,08:14:17
39.82063,116.338527,0,152,39852.3432638889,2009-02-08,08:14:18
39.820534,116.338518,0,152,39852.343275463,2009-02-08,08:14:19
39.820442,116.338512,0,152,39852.343287037,2009-02-08,08:14:20
39.820339,116.338507,0,151,39852.3432986111,2009-02-08,08:14:21
39.820234,116.338499,0,151,39852.3433101852,2009-02-08,08:14:22
39.820134,116.338487,0,151,39852.3433217593,2009-02-08,08:14:23
39.820033,116.338476,0,152,39852.3433333333,2009-02-08,08:14:24
39.819934,116.338464,0,152,39852.3433449074,2009-02-08,08:14:25
39.81984,116.338452,0,153,39852.3433564815,2009-02-08,08:14:26
39.819748,116.338443,0,155,39852.3433680556,2009-02-08,08:14:27
39.819654,116.338438,0,156,39852.3433796296,2009-02-08,08:14:28
39.819554,116.338437,0,156,39852.3433912037,2009-02-08,08:14:29
39.819441,116.338439,0,155,39852.3434027778,2009-02-08,08:14:30
39.819331,116.338442,0,155,39852.3434143519,2009-02-08,08:14:31
39.819226,116.338439,0,156,39852.3434259259,2009-02-08,08:14:32
39.819122,116.338436,0,158,39852.3434375,2009-02-08,08:14:33
39.819015,116.338434,0,159,39852.3434490741,2009-02-08,08:14:34
39.818908,116.338434,0,159,39852.3434606481,2009-02-08,08:14:35
39.818797,116.338434,0,160,39852.3434722222,2009-02-08,08:14:36
39.818697,116.338433,0,160,39852.3434837963,2009-02-08,08:14:37
39.818597,116.338436,0,161,39852.3434953704,2009-02-08,08:14:38
39.818495,116.338442,0,161,39852.3435069444,2009-02-08,08:14:39
39.818402,116.338447,0,161,39852.3435185185,2009-02-08,08:14:40
39.81831,116.338456,0,161,39852.3435300926,2009-02-08,08:14:41
39.818216,116.338463,0,161,39852.3435416667,2009-02-08,08:14:42
39.818121,116.338468,0,161,39852.3435532407,2009-02-08,08:14:43
39.818026,116.33847,0,162,39852.3435648148,2009-02-08,08:14:44
39.817933,116.338468,0,162,39852.3435763889,2009-02-08,08:14:45
39.817843,116.338461,0,163,39852.343587963,2009-02-08,08:14:46
39.817756,116.33845,0,163,39852.343599537,2009-02-08,08:14:47
39.817671,116.33844,0,163,39852.3436111111,2009-02-08,08:14:48
39.817589,116.338426,0,162,39852.3436226852,2009-02-08,08:14:49
39.817506,116.338415,0,162,39852.3436342593,2009-02-08,08:14:50
39.817418,116.338404,0,162,39852.3436458333,2009-02-08,08:14:51
39.817326,116.338393,0,162,39852.3436574074,2009-02-08,08:14:52
39.817235,116.338383,0,161,39852.3436689815,2009-02-08,08:14:53
39.817135,116.33838,0,160,39852.3436805556,2009-02-08,08:14:54
39.817047,116.338371,0,159,39852.3436921296,2009-02-08,08:14:55
39.816958,116.338364,0,159,39852.3437037037,2009-02-08,08:14:56
39.816866,116.338357,0,160,39852.3437152778,2009-02-08,08:14:57
39.816766,116.338357,0,160,39852.3437268519,2009-02-08,08:14:58
39.816655,116.338365,0,160,39852.3437384259,2009-02-08,08:14:59
39.816534,116.338376,0,160,39852.34375,2009-02-08,08:15:00
39.816409,116.338389,0,159,39852.3437615741,2009-02-08,08:15:01
39.81628,116.338403,0,161,39852.3437731481,2009-02-08,08:15:02
39.816156,116.338411,0,164,39852.3437847222,2009-02-08,08:15:03
39.816033,116.338419,0,167,39852.3437962963,2009-02-08,08:15:04
39.815907,116.338428,0,169,39852.3438078704,2009-02-08,08:15:05
39.815782,116.338439,0,173,39852.3438194444,2009-02-08,08:15:06
39.815655,116.338456,0,175,39852.3438310185,2009-02-08,08:15:07
39.815517,116.33848,0,176,39852.3438425926,2009-02-08,08:15:08
39.815381,116.338506,0,178,39852.3438541667,2009-02-08,08:15:09
39.815249,116.338528,0,180,39852.3438657407,2009-02-08,08:15:10
39.815114,116.338553,0,181,39852.3438773148,2009-02-08,08:15:11
39.814976,116.338577,0,181,39852.3438888889,2009-02-08,08:15:12
39.814842,116.3386,0,182,39852.343900463,2009-02-08,08:15:13
39.814714,116.338618,0,183,39852.343912037,2009-02-08,08:15:14
39.814594,116.338634,0,185,39852.3439236111,2009-02-08,08:15:15
39.814478,116.338649,0,188,39852.3439351852,2009-02-08,08:15:16
39.814363,116.338665,0,189,39852.3439467593,2009-02-08,08:15:17
39.814247,116.338684,0,190,39852.3439583333,2009-02-08,08:15:18
39.814131,116.338706,0,192,39852.3439699074,2009-02-08,08:15:19
39.814018,116.338725,0,194,39852.3439814815,2009-02-08,08:15:20
39.813906,116.338747,0,196,39852.3439930556,2009-02-08,08:15:21
39.813816,116.338761,0,198,39852.3440046296,2009-02-08,08:15:22
39.813746,116.33877,0,202,39852.3440162037,2009-02-08,08:15:23
39.813668,116.33878,0,204,39852.3440277778,2009-02-08,08:15:24
39.813596,116.338782,0,206,39852.3440393518,2009-02-08,08:15:25
39.813525,116.338776,0,207,39852.3440509259,2009-02-08,08:15:26
39.813457,116.33876,0,208,39852.3440625,2009-02-08,08:15:27
39.813395,116.338756,0,208,39852.3440740741,2009-02-08,08:15:28
39.813332,116.338749,0,207,39852.3440856481,2009-02-08,08:15:29
39.813277,116.338742,0,207,39852.3440972222,2009-02-08,08:15:30
39.813227,116.338739,0,209,39852.3441087963,2009-02-08,08:15:31
39.813181,116.338735,0,210,39852.3441203704,2009-02-08,08:15:32
39.813133,116.338734,0,210,39852.3441319444,2009-02-08,08:15:33
39.813088,116.338732,0,210,39852.3441435185,2009-02-08,08:15:34
39.812998,116.338724,0,210,39852.3441666667,2009-02-08,08:15:36
39.812953,116.33872,0,210,39852.3441782407,2009-02-08,08:15:37
39.812906,116.338714,0,208,39852.3441898148,2009-02-08,08:15:38
39.812823,116.338699,0,206,39852.344212963,2009-02-08,08:15:40
39.812736,116.33868,0,207,39852.3442361111,2009-02-08,08:15:42
39.812685,116.338675,0,208,39852.3442476852,2009-02-08,08:15:43
39.812629,116.338671,0,209,39852.3442592593,2009-02-08,08:15:44
39.812572,116.338668,0,209,39852.3442708333,2009-02-08,08:15:45
39.812509,116.338669,0,209,39852.3442824074,2009-02-08,08:15:46
39.812445,116.338671,0,212,39852.3442939815,2009-02-08,08:15:47
39.812384,116.338669,0,215,39852.3443055556,2009-02-08,08:15:48
39.812319,116.338666,0,218,39852.3443171296,2009-02-08,08:15:49
39.81225,116.338663,0,220,39852.3443287037,2009-02-08,08:15:50
39.81218,116.338665,0,223,39852.3443402778,2009-02-08,08:15:51
39.812113,116.338667,0,225,39852.3443518518,2009-02-08,08:15:52
39.812048,116.338667,0,227,39852.3443634259,2009-02-08,08:15:53
39.811984,116.338667,0,229,39852.344375,2009-02-08,08:15:54
39.811923,116.338667,0,231,39852.3443865741,2009-02-08,08:15:55
39.811861,116.338666,0,233,39852.3443981481,2009-02-08,08:15:56
39.811803,116.338671,0,235,39852.3444097222,2009-02-08,08:15:57
39.811748,116.338676,0,236,39852.3444212963,2009-02-08,08:15:58
39.8117,116.338681,0,238,39852.3444328704,2009-02-08,08:15:59
39.811624,116.33869,0,241,39852.3444560185,2009-02-08,08:16:01
39.811571,116.338686,0,243,39852.3444791667,2009-02-08,08:16:03
39.811523,116.338691,0,246,39852.3445023148,2009-02-08,08:16:05
39.811476,116.3387,0,248,39852.344525463,2009-02-08,08:16:07
39.811389,116.338711,0,247,39852.3445486111,2009-02-08,08:16:09
39.81134,116.338712,0,246,39852.3445601852,2009-02-08,08:16:10
39.811276,116.338717,0,246,39852.3445717593,2009-02-08,08:16:11
39.811217,116.338722,0,245,39852.3445833333,2009-02-08,08:16:12
39.811159,116.338724,0,244,39852.3445949074,2009-02-08,08:16:13
39.811087,116.338731,0,243,39852.3446064815,2009-02-08,08:16:14
39.811018,116.338736,0,242,39852.3446180556,2009-02-08,08:16:15
39.810949,116.338739,0,242,39852.3446296296,2009-02-08,08:16:16
39.810888,116.338743,0,241,39852.3446412037,2009-02-08,08:16:17
39.810828,116.338748,0,241,39852.3446527778,2009-02-08,08:16:18
39.810766,116.33875,0,241,39852.3446643518,2009-02-08,08:16:19
39.810699,116.338757,0,241,39852.3446759259,2009-02-08,08:16:20
39.810627,116.338769,0,241,39852.3446875,2009-02-08,08:16:21
39.810558,116.338782,0,240,39852.3446990741,2009-02-08,08:16:22
39.810494,116.338785,0,240,39852.3447106481,2009-02-08,08:16:23
39.810415,116.338791,0,238,39852.3447222222,2009-02-08,08:16:24
39.810343,116.338794,0,237,39852.3447337963,2009-02-08,08:16:25
39.810265,116.338794,0,236,39852.3447453704,2009-02-08,08:16:26
39.810183,116.338796,0,235,39852.3447569444,2009-02-08,08:16:27
39.8101,116.3388,0,232,39852.3447685185,2009-02-08,08:16:28
39.810012,116.33881,0,230,39852.3447800926,2009-02-08,08:16:29
39.809921,116.338817,0,228,39852.3447916667,2009-02-08,08:16:30
39.809836,116.338821,0,226,39852.3448032407,2009-02-08,08:16:31
39.809749,116.338827,0,223,39852.3448148148,2009-02-08,08:16:32
39.80966,116.338835,0,221,39852.3448263889,2009-02-08,08:16:33
39.809564,116.338846,0,219,39852.344837963,2009-02-08,08:16:34
39.809482,116.338851,0,216,39852.344849537,2009-02-08,08:16:35
39.809415,116.338857,0,213,39852.3448611111,2009-02-08,08:16:36
39.809354,116.338862,0,209,39852.3448726852,2009-02-08,08:16:37
39.809295,116.338865,0,205,39852.3448842593,2009-02-08,08:16:38
39.809235,116.338863,0,203,39852.3448958333,2009-02-08,08:16:39
39.809175,116.338869,0,201,39852.3449074074,2009-02-08,08:16:40
39.809115,116.338872,0,199,39852.3449189815,2009-02-08,08:16:41
39.809045,116.338877,0,197,39852.3449305556,2009-02-08,08:16:42
39.808969,116.338888,0,194,39852.3449421296,2009-02-08,08:16:43
39.808904,116.338904,0,191,39852.3449537037,2009-02-08,08:16:44
39.808843,116.338917,0,190,39852.3449652778,2009-02-08,08:16:45
39.808787,116.338927,0,188,39852.3449768518,2009-02-08,08:16:46
39.80871,116.338933,0,181,39852.345,2009-02-08,08:16:48
39.808626,116.338955,0,177,39852.3450231481,2009-02-08,08:16:50
39.808579,116.338966,0,174,39852.3450347222,2009-02-08,08:16:51
39.808529,116.338975,0,172,39852.3450462963,2009-02-08,08:16:52
39.808478,116.338976,0,171,39852.3450578704,2009-02-08,08:16:53
39.808428,116.338976,0,169,39852.3450694444,2009-02-08,08:16:54
39.808372,116.338974,0,166,39852.3450810185,2009-02-08,08:16:55
39.808308,116.338974,0,163,39852.3450925926,2009-02-08,08:16:56
39.80823,116.338983,0,161,39852.3451041667,2009-02-08,08:16:57
39.808148,116.338987,0,160,39852.3451157407,2009-02-08,08:16:58
39.808065,116.338989,0,158,39852.3451273148,2009-02-08,08:16:59
39.807981,116.338988,0,158,39852.3451388889,2009-02-08,08:17:00
39.807891,116.338989,0,156,39852.345150463,2009-02-08,08:17:01
39.8078,116.338991,0,155,39852.345162037,2009-02-08,08:17:02
39.807707,116.338997,0,155,39852.3451736111,2009-02-08,08:17:03
39.807614,116.339006,0,154,39852.3451851852,2009-02-08,08:17:04
39.807523,116.339014,0,153,39852.3451967593,2009-02-08,08:17:05
39.807431,116.339025,0,153,39852.3452083333,2009-02-08,08:17:06
39.80734,116.339038,0,153,39852.3452199074,2009-02-08,08:17:07
39.80725,116.339051,0,152,39852.3452314815,2009-02-08,08:17:08
39.807165,116.339062,0,152,39852.3452430556,2009-02-08,08:17:09
39.807083,116.339068,0,152,39852.3452546296,2009-02-08,08:17:10
39.807003,116.339071,0,152,39852.3452662037,2009-02-08,08:17:11
39.806929,116.339069,0,151,39852.3452777778,2009-02-08,08:17:12
39.806854,116.339065,0,151,39852.3452893518,2009-02-08,08:17:13
39.806779,116.339062,0,152,39852.3453009259,2009-02-08,08:17:14
39.806706,116.33906,0,152,39852.3453125,2009-02-08,08:17:15
39.806634,116.339057,0,153,39852.3453240741,2009-02-08,08:17:16
39.806561,116.339055,0,153,39852.3453356481,2009-02-08,08:17:17
39.806491,116.339052,0,153,39852.3453472222,2009-02-08,08:17:18
39.806422,116.339047,0,153,39852.3453587963,2009-02-08,08:17:19
39.80635,116.339041,0,153,39852.3453703704,2009-02-08,08:17:20
39.806267,116.339037,0,152,39852.3453819444,2009-02-08,08:17:21
39.806178,116.339031,0,151,39852.3453935185,2009-02-08,08:17:22
39.806088,116.339028,0,151,39852.3454050926,2009-02-08,08:17:23
39.805999,116.339023,0,150,39852.3454166667,2009-02-08,08:17:24
39.805913,116.339016,0,150,39852.3454282407,2009-02-08,08:17:25
39.805826,116.339013,0,149,39852.3454398148,2009-02-08,08:17:26
39.805739,116.339012,0,148,39852.3454513889,2009-02-08,08:17:27
39.805658,116.33901,0,146,39852.345462963,2009-02-08,08:17:28
39.805572,116.339013,0,144,39852.345474537,2009-02-08,08:17:29
39.805489,116.339013,0,142,39852.3454861111,2009-02-08,08:17:30
39.805413,116.339018,0,140,39852.3454976852,2009-02-08,08:17:31
39.805344,116.339023,0,139,39852.3455092593,2009-02-08,08:17:32
39.805273,116.339031,0,137,39852.3455208333,2009-02-08,08:17:33
39.805207,116.339036,0,136,39852.3455324074,2009-02-08,08:17:34
39.80514,116.339042,0,135,39852.3455439815,2009-02-08,08:17:35
39.805076,116.339051,0,134,39852.3455555556,2009-02-08,08:17:36
39.805015,116.339061,0,133,39852.3455671296,2009-02-08,08:17:37
39.80496,116.339071,0,132,39852.3455787037,2009-02-08,08:17:38
39.80491,116.339082,0,131,39852.3455902778,2009-02-08,08:17:39
39.804862,116.339097,0,130,39852.3456018518,2009-02-08,08:17:40
39.804782,116.339115,0,130,39852.345625,2009-02-08,08:17:42
39.804725,116.339119,0,131,39852.3456481481,2009-02-08,08:17:44
39.804718,116.339093,0,142,39852.3457060185,2009-02-08,08:17:49
39.804748,116.339054,0,149,39852.3457638889,2009-02-08,08:17:54
39.804697,116.339052,0,149,39852.3457986111,2009-02-08,08:17:57
39.804632,116.339045,0,150,39852.3458217593,2009-02-08,08:17:59
39.804543,116.339041,0,151,39852.3458449074,2009-02-08,08:18:01
39.804481,116.33904,0,152,39852.3458564815,2009-02-08,08:18:02
39.804412,116.339046,0,150,39852.3458680556,2009-02-08,08:18:03
39.80433,116.339057,0,149,39852.3458796296,2009-02-08,08:18:04
39.80424,116.339072,0,147,39852.3458912037,2009-02-08,08:18:05
39.804146,116.339087,0,144,39852.3459027778,2009-02-08,08:18:06
39.80405,116.339103,0,141,39852.3459143518,2009-02-08,08:18:07
39.803963,116.339113,0,139,39852.3459259259,2009-02-08,08:18:08
39.803871,116.339125,0,137,39852.3459375,2009-02-08,08:18:09
39.803783,116.339137,0,134,39852.3459490741,2009-02-08,08:18:10
39.803693,116.339148,0,132,39852.3459606481,2009-02-08,08:18:11
39.8036,116.339164,0,129,39852.3459722222,2009-02-08,08:18:12
39.803504,116.33918,0,127,39852.3459837963,2009-02-08,08:18:13
39.803413,116.339195,0,126,39852.3459953704,2009-02-08,08:18:14
39.803327,116.339209,0,125,39852.3460069444,2009-02-08,08:18:15
39.803248,116.339222,0,125,39852.3460185185,2009-02-08,08:18:16
39.803173,116.339236,0,125,39852.3460300926,2009-02-08,08:18:17
39.803101,116.339247,0,125,39852.3460416667,2009-02-08,08:18:18
39.803034,116.339261,0,124,39852.3460532407,2009-02-08,08:18:19
39.802972,116.339275,0,123,39852.3460648148,2009-02-08,08:18:20
39.802915,116.339292,0,122,39852.3460763889,2009-02-08,08:18:21
39.802862,116.339308,0,122,39852.346087963,2009-02-08,08:18:22
39.802814,116.339324,0,122,39852.346099537,2009-02-08,08:18:23
39.802736,116.339353,0,123,39852.3461226852,2009-02-08,08:18:25
39.802665,116.339368,0,121,39852.3461458333,2009-02-08,08:18:27
39.80259,116.339378,0,121,39852.3461689815,2009-02-08,08:18:29
39.802518,116.33938,0,120,39852.3461921296,2009-02-08,08:18:31
39.802436,116.339383,0,120,39852.3462152778,2009-02-08,08:18:33
39.802358,116.339385,0,120,39852.3462384259,2009-02-08,08:18:35
39.802305,116.339388,0,121,39852.3462615741,2009-02-08,08:18:37
39.802248,116.339397,0,120,39852.3462962963,2009-02-08,08:18:40
39.802205,116.339425,0,121,39852.3463425926,2009-02-08,08:18:44
39.802155,116.33942,0,121,39852.346400463,2009-02-08,08:18:49
39.802104,116.339432,0,120,39852.3464236111,2009-02-08,08:18:51
39.802055,116.339434,0,120,39852.3464467593,2009-02-08,08:18:53
39.80198,116.339449,0,120,39852.3464699074,2009-02-08,08:18:55
39.801887,116.339465,0,119,39852.3464930556,2009-02-08,08:18:57
39.801835,116.339475,0,118,39852.3465046296,2009-02-08,08:18:58
39.80177,116.339496,0,118,39852.3465162037,2009-02-08,08:18:59
39.80171,116.339512,0,120,39852.3465277778,2009-02-08,08:19:00
39.801641,116.339534,0,123,39852.3465393518,2009-02-08,08:19:01
39.801569,116.339555,0,125,39852.3465509259,2009-02-08,08:19:02
39.801497,116.339576,0,128,39852.3465625,2009-02-08,08:19:03
39.801421,116.339593,0,130,39852.3465740741,2009-02-08,08:19:04
39.801342,116.339612,0,132,39852.3465856481,2009-02-08,08:19:05
39.801262,116.339627,0,134,39852.3465972222,2009-02-08,08:19:06
39.801182,116.339646,0,135,39852.3466087963,2009-02-08,08:19:07
39.801098,116.339667,0,136,39852.3466203704,2009-02-08,08:19:08
39.801016,116.339687,0,135,39852.3466319444,2009-02-08,08:19:09
39.80093,116.339709,0,135,39852.3466435185,2009-02-08,08:19:10
39.800845,116.339731,0,136,39852.3466550926,2009-02-08,08:19:11
39.800763,116.339749,0,136,39852.3466666667,2009-02-08,08:19:12
39.80068,116.339768,0,136,39852.3466782407,2009-02-08,08:19:13
39.800599,116.339784,0,137,39852.3466898148,2009-02-08,08:19:14
39.800521,116.339801,0,138,39852.3467013889,2009-02-08,08:19:15
39.800446,116.339821,0,138,39852.346712963,2009-02-08,08:19:16
39.800373,116.339837,0,139,39852.346724537,2009-02-08,08:19:17
39.800298,116.339849,0,140,39852.3467361111,2009-02-08,08:19:18
39.80022,116.339867,0,141,39852.3467476852,2009-02-08,08:19:19
39.800131,116.339888,0,142,39852.3467592593,2009-02-08,08:19:20
39.800028,116.33992,0,143,39852.3467708333,2009-02-08,08:19:21
39.799937,116.33994,0,143,39852.3467824074,2009-02-08,08:19:22
39.799856,116.339956,0,145,39852.3467939815,2009-02-08,08:19:23
39.799771,116.339979,0,145,39852.3468055556,2009-02-08,08:19:24
39.799686,116.34,0,145,39852.3468171296,2009-02-08,08:19:25
39.799601,116.340021,0,144,39852.3468287037,2009-02-08,08:19:26
39.799519,116.340039,0,145,39852.3468402778,2009-02-08,08:19:27
39.799436,116.340054,0,147,39852.3468518518,2009-02-08,08:19:28
39.799357,116.34007,0,148,39852.3468634259,2009-02-08,08:19:29
39.799283,116.340079,0,149,39852.346875,2009-02-08,08:19:30
39.799211,116.340091,0,150,39852.3468865741,2009-02-08,08:19:31
39.799144,116.340098,0,151,39852.3468981481,2009-02-08,08:19:32
39.799078,116.340105,0,150,39852.3469097222,2009-02-08,08:19:33
39.799006,116.340118,0,151,39852.3469212963,2009-02-08,08:19:34
39.79894,116.340122,0,151,39852.3469328704,2009-02-08,08:19:35
39.798884,116.340127,0,151,39852.3469444444,2009-02-08,08:19:36
39.798832,116.34013,0,150,39852.3469560185,2009-02-08,08:19:37
39.79878,116.340134,0,151,39852.3469675926,2009-02-08,08:19:38
39.798729,116.340136,0,150,39852.3469791667,2009-02-08,08:19:39
39.798684,116.340135,0,151,39852.3469907407,2009-02-08,08:19:40
39.798638,116.340135,0,152,39852.3470023148,2009-02-08,08:19:41
39.798592,116.340143,0,153,39852.3470138889,2009-02-08,08:19:42
39.798547,116.340149,0,155,39852.347025463,2009-02-08,08:19:43
39.798476,116.34016,0,158,39852.3470486111,2009-02-08,08:19:45
39.798425,116.34018,0,164,39852.3470717593,2009-02-08,08:19:47
39.798366,116.340188,0,169,39852.3471064815,2009-02-08,08:19:50
39.798304,116.340197,0,172,39852.3471296296,2009-02-08,08:19:52
39.798257,116.340204,0,175,39852.3471527778,2009-02-08,08:19:54
39.7982,116.340219,0,179,39852.3471875,2009-02-08,08:19:57
39.798169,116.340251,0,185,39852.3472453704,2009-02-08,08:20:02
39.798107,116.340283,0,189,39852.3473032407,2009-02-08,08:20:07
39.798046,116.340303,0,186,39852.3473263889,2009-02-08,08:20:09
39.797967,116.340312,0,185,39852.347349537,2009-02-08,08:20:11
39.797901,116.340314,0,188,39852.3473726852,2009-02-08,08:20:13
39.797831,116.340321,0,191,39852.3473958333,2009-02-08,08:20:15
39.79775,116.340335,0,194,39852.3474189815,2009-02-08,08:20:17
39.797699,116.340347,0,195,39852.3474305556,2009-02-08,08:20:18
39.797646,116.34036,0,195,39852.3474421296,2009-02-08,08:20:19
39.797577,116.340372,0,194,39852.3474537037,2009-02-08,08:20:20
39.797503,116.340386,0,192,39852.3474652778,2009-02-08,08:20:21
39.797429,116.340401,0,190,39852.3474768519,2009-02-08,08:20:22
39.797364,116.34041,0,188,39852.3474884259,2009-02-08,08:20:23
39.797299,116.340404,0,189,39852.3475,2009-02-08,08:20:24
39.797239,116.340376,0,191,39852.3475115741,2009-02-08,08:20:25
39.797171,116.340364,0,192,39852.3475231482,2009-02-08,08:20:26
39.797107,116.340338,0,193,39852.3475347222,2009-02-08,08:20:27
39.79704,116.340331,0,192,39852.3475462963,2009-02-08,08:20:28
39.796968,116.340323,0,192,39852.3475578704,2009-02-08,08:20:29
39.796894,116.340317,0,192,39852.3475694444,2009-02-08,08:20:30
39.796814,116.340315,0,192,39852.3475810185,2009-02-08,08:20:31
39.796732,116.34031,0,192,39852.3475925926,2009-02-08,08:20:32
39.796641,116.340319,0,191,39852.3476041667,2009-02-08,08:20:33
39.79655,116.340327,0,191,39852.3476157407,2009-02-08,08:20:34
39.796456,116.340336,0,190,39852.3476273148,2009-02-08,08:20:35
39.796356,116.34035,0,190,39852.3476388889,2009-02-08,08:20:36
39.796248,116.340368,0,190,39852.347650463,2009-02-08,08:20:37
39.796145,116.340383,0,191,39852.347662037,2009-02-08,08:20:38
39.79603,116.340403,0,190,39852.3476736111,2009-02-08,08:20:39
39.795916,116.340425,0,189,39852.3476851852,2009-02-08,08:20:40
39.795805,116.34045,0,188,39852.3476967593,2009-02-08,08:20:41
39.795703,116.340476,0,188,39852.3477083333,2009-02-08,08:20:42
39.7956,116.340504,0,190,39852.3477199074,2009-02-08,08:20:43
39.79549,116.340534,0,190,39852.3477314815,2009-02-08,08:20:44
39.795382,116.340568,0,192,39852.3477430556,2009-02-08,08:20:45
39.795267,116.340608,0,193,39852.3477546296,2009-02-08,08:20:46
39.795155,116.340648,0,195,39852.3477662037,2009-02-08,08:20:47
39.795043,116.34069,0,196,39852.3477777778,2009-02-08,08:20:48
39.794932,116.340735,0,197,39852.3477893519,2009-02-08,08:20:49
39.794821,116.340783,0,197,39852.3478009259,2009-02-08,08:20:50
39.794713,116.340833,0,198,39852.3478125,2009-02-08,08:20:51
39.794602,116.340883,0,199,39852.3478240741,2009-02-08,08:20:52
39.79449,116.340932,0,199,39852.3478356482,2009-02-08,08:20:53
39.794378,116.340976,0,199,39852.3478472222,2009-02-08,08:20:54
39.79426,116.341015,0,199,39852.3478587963,2009-02-08,08:20:55
39.794145,116.341043,0,199,39852.3478703704,2009-02-08,08:20:56
39.794023,116.341073,0,199,39852.3478819444,2009-02-08,08:20:57
39.7939,116.341102,0,199,39852.3478935185,2009-02-08,08:20:58
39.793782,116.341128,0,198,39852.3479050926,2009-02-08,08:20:59
39.793662,116.341158,0,197,39852.3479166667,2009-02-08,08:21:00
39.793533,116.341196,0,196,39852.3479282407,2009-02-08,08:21:01
39.793417,116.341222,0,195,39852.3479398148,2009-02-08,08:21:02
39.793309,116.341245,0,193,39852.3479513889,2009-02-08,08:21:03
39.793207,116.341265,0,192,39852.347962963,2009-02-08,08:21:04
39.793106,116.341285,0,189,39852.347974537,2009-02-08,08:21:05
39.793014,116.341303,0,187,39852.3479861111,2009-02-08,08:21:06
39.79293,116.341318,0,186,39852.3479976852,2009-02-08,08:21:07
39.792848,116.341331,0,184,39852.3480092593,2009-02-08,08:21:08
39.792771,116.341344,0,183,39852.3480208333,2009-02-08,08:21:09
39.792704,116.341359,0,181,39852.3480324074,2009-02-08,08:21:10
39.792644,116.341368,0,180,39852.3480439815,2009-02-08,08:21:11
39.792593,116.341373,0,178,39852.3480555556,2009-02-08,08:21:12
39.792545,116.341369,0,173,39852.3480787037,2009-02-08,08:21:14
39.792552,116.341319,0,163,39852.348125,2009-02-08,08:21:18
39.792545,116.341305,0,167,39852.3481828704,2009-02-08,08:21:23
39.792487,116.341336,0,167,39852.3482175926,2009-02-08,08:21:26
39.792409,116.341357,0,166,39852.3482407407,2009-02-08,08:21:28
39.792317,116.341366,0,165,39852.3482638889,2009-02-08,08:21:30
39.792255,116.341376,0,164,39852.348275463,2009-02-08,08:21:31
39.79219,116.341381,0,164,39852.348287037,2009-02-08,08:21:32
39.792107,116.341397,0,164,39852.3482986111,2009-02-08,08:21:33
39.792028,116.34141,0,165,39852.3483101852,2009-02-08,08:21:34
39.791936,116.341431,0,166,39852.3483217593,2009-02-08,08:21:35
39.791847,116.341445,0,167,39852.3483333333,2009-02-08,08:21:36
39.791747,116.341459,0,168,39852.3483449074,2009-02-08,08:21:37
39.791639,116.341476,0,170,39852.3483564815,2009-02-08,08:21:38
39.791532,116.341485,0,173,39852.3483680556,2009-02-08,08:21:39
39.791415,116.341508,0,176,39852.3483796296,2009-02-08,08:21:40
39.791302,116.341531,0,180,39852.3483912037,2009-02-08,08:21:41
39.791195,116.34155,0,182,39852.3484027778,2009-02-08,08:21:42
39.791088,116.341569,0,185,39852.3484143519,2009-02-08,08:21:43
39.79098,116.341587,0,187,39852.3484259259,2009-02-08,08:21:44
39.790873,116.341603,0,189,39852.3484375,2009-02-08,08:21:45
39.790766,116.341618,0,192,39852.3484490741,2009-02-08,08:21:46
39.790659,116.341633,0,195,39852.3484606481,2009-02-08,08:21:47
39.790555,116.341653,0,196,39852.3484722222,2009-02-08,08:21:48
39.788328,116.342504,0,217,39852.3486574074,2009-02-08,08:22:04
39.788275,116.342506,0,226,39852.3486689815,2009-02-08,08:22:05
39.788209,116.342505,0,236,39852.3486805556,2009-02-08,08:22:06
39.788159,116.342498,0,241,39852.3486921296,2009-02-08,08:22:07
39.788093,116.342498,0,244,39852.3487037037,2009-02-08,08:22:08
39.788023,116.3425,0,247,39852.3487152778,2009-02-08,08:22:09
39.787963,116.342455,0,241,39852.3487384259,2009-02-08,08:22:11
39.787888,116.342445,0,243,39852.34875,2009-02-08,08:22:12
39.787852,116.342407,0,238,39852.3487615741,2009-02-08,08:22:13
39.787808,116.342372,0,235,39852.3487731481,2009-02-08,08:22:14
39.787763,116.342337,0,227,39852.3487847222,2009-02-08,08:22:15
39.787715,116.342298,0,222,39852.3487962963,2009-02-08,08:22:16
39.787662,116.34226,0,217,39852.3488078704,2009-02-08,08:22:17
39.7876,116.342227,0,215,39852.3488194444,2009-02-08,08:22:18
39.787533,116.34219,0,215,39852.3488310185,2009-02-08,08:22:19
39.787476,116.342144,0,211,39852.3488425926,2009-02-08,08:22:20
39.787383,116.342106,0,210,39852.3488541667,2009-02-08,08:22:21
39.787297,116.342065,0,207,39852.3488657407,2009-02-08,08:22:22
39.787288,116.341956,0,196,39852.3488773148,2009-02-08,08:22:23
39.787239,116.341876,0,191,39852.3488888889,2009-02-08,08:22:24
39.787151,116.34182,0,193,39852.348900463,2009-02-08,08:22:25
39.787082,116.34174,0,195,39852.348912037,2009-02-08,08:22:26
39.78699,116.341683,0,199,39852.3489236111,2009-02-08,08:22:27
39.786923,116.34161,0,197,39852.3489351852,2009-02-08,08:22:28
39.786845,116.34155,0,196,39852.3489467593,2009-02-08,08:22:29
39.786756,116.341497,0,197,39852.3489583333,2009-02-08,08:22:30
39.786651,116.34146,0,198,39852.3489699074,2009-02-08,08:22:31
39.786536,116.341432,0,200,39852.3489814815,2009-02-08,08:22:32
39.786431,116.341389,0,202,39852.3489930556,2009-02-08,08:22:33
39.786318,116.341347,0,205,39852.3490046296,2009-02-08,08:22:34
39.786201,116.341308,0,209,39852.3490162037,2009-02-08,08:22:35
39.786065,116.341281,0,216,39852.3490277778,2009-02-08,08:22:36
39.785943,116.341246,0,220,39852.3490393519,2009-02-08,08:22:37
39.785806,116.341225,0,224,39852.3490509259,2009-02-08,08:22:38
39.785681,116.341194,0,226,39852.3490625,2009-02-08,08:22:39
39.785569,116.341157,0,227,39852.3490740741,2009-02-08,08:22:40
39.785467,116.341118,0,226,39852.3490856481,2009-02-08,08:22:41
39.785364,116.341086,0,225,39852.3490972222,2009-02-08,08:22:42
39.78528,116.341044,0,220,39852.3491087963,2009-02-08,08:22:43
39.785189,116.341002,0,216,39852.3491203704,2009-02-08,08:22:44
39.785117,116.340949,0,210,39852.3491319444,2009-02-08,08:22:45
39.785038,116.340896,0,207,39852.3491435185,2009-02-08,08:22:46
39.784959,116.340836,0,204,39852.3491550926,2009-02-08,08:22:47
39.784876,116.340776,0,202,39852.3491666667,2009-02-08,08:22:48
39.784791,116.340717,0,202,39852.3491782407,2009-02-08,08:22:49
39.784704,116.340657,0,202,39852.3491898148,2009-02-08,08:22:50
39.784613,116.340597,0,201,39852.3492013889,2009-02-08,08:22:51
39.784523,116.340539,0,201,39852.349212963,2009-02-08,08:22:52
39.784423,116.340484,0,204,39852.349224537,2009-02-08,08:22:53
39.784324,116.340423,0,204,39852.3492361111,2009-02-08,08:22:54
39.784228,116.340368,0,205,39852.3492476852,2009-02-08,08:22:55
39.784131,116.340315,0,207,39852.3492592593,2009-02-08,08:22:56
39.78403,116.340255,0,207,39852.3492708333,2009-02-08,08:22:57
39.783927,116.340196,0,208,39852.3492824074,2009-02-08,08:22:58
39.78382,116.340139,0,210,39852.3492939815,2009-02-08,08:22:59
39.783715,116.340079,0,212,39852.3493055556,2009-02-08,08:23:00
39.78361,116.34002,0,213,39852.3493171296,2009-02-08,08:23:01
39.783501,116.339959,0,214,39852.3493287037,2009-02-08,08:23:02
39.783396,116.339899,0,215,39852.3493402778,2009-02-08,08:23:03
39.783304,116.339837,0,217,39852.3493518519,2009-02-08,08:23:04
39.783207,116.339775,0,217,39852.3493634259,2009-02-08,08:23:05
39.783118,116.339711,0,218,39852.349375,2009-02-08,08:23:06
39.783036,116.339641,0,218,39852.3493865741,2009-02-08,08:23:07
39.78296,116.339573,0,217,39852.3493981481,2009-02-08,08:23:08
39.782882,116.339508,0,217,39852.3494097222,2009-02-08,08:23:09
39.782795,116.33945,0,218,39852.3494212963,2009-02-08,08:23:10
39.782712,116.339391,0,217,39852.3494328704,2009-02-08,08:23:11
39.782629,116.339331,0,217,39852.3494444444,2009-02-08,08:23:12
39.782547,116.339279,0,219,39852.3494560185,2009-02-08,08:23:13
39.782454,116.339231,0,220,39852.3494675926,2009-02-08,08:23:14
39.782371,116.339178,0,221,39852.3494791667,2009-02-08,08:23:15
39.782286,116.339128,0,222,39852.3494907407,2009-02-08,08:23:16
39.782204,116.339078,0,224,39852.3495023148,2009-02-08,08:23:17
39.782124,116.339029,0,226,39852.3495138889,2009-02-08,08:23:18
39.782048,116.338981,0,228,39852.349525463,2009-02-08,08:23:19
39.781975,116.338935,0,231,39852.349537037,2009-02-08,08:23:20
39.781913,116.338884,0,233,39852.3495486111,2009-02-08,08:23:21
39.781855,116.338836,0,235,39852.3495601852,2009-02-08,08:23:22
39.7818,116.338792,0,238,39852.3495717593,2009-02-08,08:23:23
39.781745,116.338753,0,241,39852.3495833333,2009-02-08,08:23:24
39.781692,116.338716,0,245,39852.3495949074,2009-02-08,08:23:25
39.781649,116.338685,0,248,39852.3496064815,2009-02-08,08:23:26
39.781627,116.338626,0,243,39852.3496296296,2009-02-08,08:23:28
39.781684,116.33858,0,197,39852.3496527778,2009-02-08,08:23:30
39.781718,116.338562,0,179,39852.3496643519,2009-02-08,08:23:31
39.781774,116.338576,0,156,39852.3496759259,2009-02-08,08:23:32
39.781844,116.33863,0,137,39852.3496875,2009-02-08,08:23:33
39.781935,116.338632,0,117,39852.3496990741,2009-02-08,08:23:34
39.781976,116.338644,0,119,39852.3497569444,2009-02-08,08:23:39
39.782022,116.338676,0,114,39852.3498032407,2009-02-08,08:23:43
39.782063,116.338705,0,114,39852.3498263889,2009-02-08,08:23:45
39.782116,116.338718,0,117,39852.3498726852,2009-02-08,08:23:49
39.782168,116.338749,0,127,39852.3499189815,2009-02-08,08:23:53
39.782198,116.338753,0,137,39852.3499768519,2009-02-08,08:23:58
39.782231,116.338748,0,131,39852.3500347222,2009-02-08,08:24:03
39.782233,116.338749,0,132,39852.3500925926,2009-02-08,08:24:08
39.782233,116.338749,0,132,39852.3501273148,2009-02-08,08:24:11
39.782238,116.338741,0,134,39852.350150463,2009-02-08,08:24:13
39.782248,116.338722,0,135,39852.3502083333,2009-02-08,08:24:18
39.782257,116.338708,0,134,39852.3502662037,2009-02-08,08:24:23
39.782253,116.338712,0,133,39852.3503240741,2009-02-08,08:24:28
39.782257,116.33872,0,131,39852.3503819444,2009-02-08,08:24:33
39.782252,116.338719,0,131,39852.3504398148,2009-02-08,08:24:38
39.782252,116.338719,0,131,39852.350474537,2009-02-08,08:24:41
39.782248,116.338718,0,130,39852.3504976852,2009-02-08,08:24:43
39.782229,116.338709,0,129,39852.3505555556,2009-02-08,08:24:48
39.782178,116.338691,0,125,39852.3506134259,2009-02-08,08:24:53
39.782153,116.338678,0,122,39852.3506712963,2009-02-08,08:24:58
39.782128,116.338722,0,121,39852.3507291667,2009-02-08,08:25:03
39.782101,116.338756,0,111,39852.350787037,2009-02-08,08:25:08
39.782085,116.338695,0,105,39852.3508333333,2009-02-08,08:25:12
39.782077,116.338644,0,101,39852.3508912037,2009-02-08,08:25:17
39.782057,116.338583,0,99,39852.3509490741,2009-02-08,08:25:22
39.782043,116.33859,0,96,39852.3510069444,2009-02-08,08:25:27
39.782043,116.33859,0,96,39852.3510416667,2009-02-08,08:25:30
39.782038,116.338595,0,95,39852.3510648148,2009-02-08,08:25:32
39.782054,116.338579,0,96,39852.3511226852,2009-02-08,08:25:37
39.782065,116.338581,0,96,39852.3511805556,2009-02-08,08:25:42
39.782057,116.338614,0,95,39852.3512384259,2009-02-08,08:25:47
39.782063,116.338667,0,94,39852.3512962963,2009-02-08,08:25:52
39.782052,116.338731,0,92,39852.3513541667,2009-02-08,08:25:57
39.782055,116.338801,0,91,39852.351400463,2009-02-08,08:26:01
39.782018,116.338864,0,90,39852.3514351852,2009-02-08,08:26:04
39.781983,116.338914,0,89,39852.3514814815,2009-02-08,08:26:08
39.781956,116.338974,0,86,39852.3515393519,2009-02-08,08:26:13
39.781925,116.33902,0,82,39852.3515972222,2009-02-08,08:26:18
39.781897,116.339057,0,78,39852.3516550926,2009-02-08,08:26:23
39.781864,116.339085,0,74,39852.351712963,2009-02-08,08:26:28
39.781829,116.339119,0,70,39852.3517708333,2009-02-08,08:26:33
39.781802,116.339172,0,75,39852.3518287037,2009-02-08,08:26:38
39.781802,116.339172,0,75,39852.3518634259,2009-02-08,08:26:41
39.781801,116.339179,0,75,39852.3518865741,2009-02-08,08:26:43
39.781777,116.33921,0,78,39852.3519444444,2009-02-08,08:26:48
39.781805,116.339262,0,80,39852.3519907407,2009-02-08,08:26:52
39.781773,116.339304,0,78,39852.352037037,2009-02-08,08:26:56
39.781815,116.339341,0,79,39852.3520833333,2009-02-08,08:27:00
39.781853,116.33939,0,80,39852.3521296296,2009-02-08,08:27:04
39.781902,116.339411,0,78,39852.3521759259,2009-02-08,08:27:08
39.781945,116.339447,0,76,39852.3522222222,2009-02-08,08:27:12
39.78196,116.339494,0,74,39852.3522800926,2009-02-08,08:27:17
39.782019,116.3395,0,71,39852.3523148148,2009-02-08,08:27:20
39.782059,116.339542,0,70,39852.352349537,2009-02-08,08:27:23
39.782101,116.339585,0,68,39852.3523842593,2009-02-08,08:27:26
39.782139,116.339634,0,65,39852.3524305556,2009-02-08,08:27:30
39.782187,116.339663,0,61,39852.3524768518,2009-02-08,08:27:34
39.782218,116.339713,0,53,39852.3525347222,2009-02-08,08:27:39
39.782246,116.339768,0,56,39852.3525925926,2009-02-08,08:27:44
39.782264,116.339824,0,50,39852.3526388889,2009-02-08,08:27:48
39.782264,116.33989,0,48,39852.3526851852,2009-02-08,08:27:52
39.782277,116.33995,0,50,39852.3527199074,2009-02-08,08:27:55
39.782284,116.340024,0,47,39852.3527662037,2009-02-08,08:27:59
39.782291,116.340096,0,45,39852.3528125,2009-02-08,08:28:03
39.782277,116.340165,0,42,39852.3528587963,2009-02-08,08:28:07
39.782273,116.340237,0,39,39852.3529050926,2009-02-08,08:28:11
39.78229,116.340305,0,35,39852.3529513889,2009-02-08,08:28:15
39.782312,116.34036,0,31,39852.3529861111,2009-02-08,08:28:18
39.782337,116.34042,0,26,39852.3530324074,2009-02-08,08:28:22
39.782343,116.340482,0,21,39852.3530787037,2009-02-08,08:28:26
39.78233,116.340544,0,17,39852.3531134259,2009-02-08,08:28:29
39.782323,116.340615,0,12,39852.3531481481,2009-02-08,08:28:32
39.78225,116.340729,0,12,39852.3531712963,2009-02-08,08:28:34
39.782207,116.340785,0,10,39852.3532060185,2009-02-08,08:28:37
39.782182,116.340843,0,5,39852.3532407407,2009-02-08,08:28:40
39.782163,116.340899,0,0,39852.353275463,2009-02-08,08:28:43
39.782134,116.340959,0,-5,39852.3533101852,2009-02-08,08:28:46
39.782123,116.341015,0,-11,39852.3533449074,2009-02-08,08:28:49
39.782125,116.341079,0,-17,39852.3533796296,2009-02-08,08:28:52
39.782124,116.341152,0,-22,39852.3534143518,2009-02-08,08:28:55
39.782144,116.341202,0,-29,39852.3534722222,2009-02-08,08:29:00
39.782122,116.341274,0,-35,39852.3535069444,2009-02-08,08:29:03
39.782079,116.341328,0,-42,39852.3535416667,2009-02-08,08:29:06
39.782027,116.341369,0,-50,39852.3535763889,2009-02-08,08:29:09
39.781976,116.341404,0,-57,39852.3536111111,2009-02-08,08:29:12
39.781925,116.341438,0,-65,39852.3536458333,2009-02-08,08:29:15
39.781884,116.341481,0,-73,39852.3536805556,2009-02-08,08:29:18
39.781845,116.341533,0,-81,39852.3537152778,2009-02-08,08:29:21
39.781809,116.341568,0,-88,39852.35375,2009-02-08,08:29:24
39.781757,116.341599,0,-95,39852.3537847222,2009-02-08,08:29:27
39.781712,116.341627,0,-102,39852.3538194444,2009-02-08,08:29:30
39.781701,116.341656,0,-114,39852.3538773148,2009-02-08,08:29:35
39.781706,116.341696,0,-126,39852.3539351852,2009-02-08,08:29:40
39.781739,116.341729,0,-134,39852.3539699074,2009-02-08,08:29:43
39.781784,116.34177,0,-139,39852.3539930556,2009-02-08,08:29:45
39.781824,116.341812,0,-144,39852.3540162037,2009-02-08,08:29:47
39.781839,116.341887,0,-152,39852.3540509259,2009-02-08,08:29:50
39.781857,116.34194,0,-157,39852.3540740741,2009-02-08,08:29:52
39.781884,116.341993,0,-163,39852.3540972222,2009-02-08,08:29:54
39.78192,116.342042,0,-168,39852.3541203704,2009-02-08,08:29:56
39.781965,116.34209,0,-174,39852.3541435185,2009-02-08,08:29:58
39.782006,116.342143,0,-180,39852.3541666667,2009-02-08,08:30:00
39.782022,116.342213,0,-185,39852.3541898148,2009-02-08,08:30:02
39.782033,116.342274,0,-190,39852.354212963,2009-02-08,08:30:04
39.782085,116.342324,0,-196,39852.3542361111,2009-02-08,08:30:06
39.782127,116.342347,0,-199,39852.3542476852,2009-02-08,08:30:07
39.782064,116.342285,0,-203,39852.3542708333,2009-02-08,08:30:09
39.783031,116.342354,0,-216,39852.3543055556,2009-02-08,08:30:12
39.782768,116.342212,0,-215,39852.3543287037,2009-02-08,08:30:14
39.782566,116.342137,0,-213,39852.3543402778,2009-02-08,08:30:15
39.782534,116.342084,0,-203,39852.3543634259,2009-02-08,08:30:17
39.782549,116.342106,0,-202,39852.3544212963,2009-02-08,08:30:22
39.7826,116.342141,0,-201,39852.3544560185,2009-02-08,08:30:25
39.782617,116.342195,0,-200,39852.3544907407,2009-02-08,08:30:28
39.782591,116.342191,0,-199,39852.3545486111,2009-02-08,08:30:33
39.782544,116.342164,0,-187,39852.3545601852,2009-02-08,08:30:34
39.782529,116.34222,0,-181,39852.3545833333,2009-02-08,08:30:36
39.782533,116.342282,0,-174,39852.3546064815,2009-02-08,08:30:38
39.782516,116.34236,0,-170,39852.3546412037,2009-02-08,08:30:41
39.782449,116.342467,0,-162,39852.3546643518,2009-02-08,08:30:43
39.782449,116.342538,0,-158,39852.3546990741,2009-02-08,08:30:46
39.782493,116.342601,0,-139,39852.3547222222,2009-02-08,08:30:48
39.782461,116.342649,0,-126,39852.3547453704,2009-02-08,08:30:50
39.782414,116.342675,0,-114,39852.3547685185,2009-02-08,08:30:52
39.782373,116.342694,0,-100,39852.3547916667,2009-02-08,08:30:54
39.78233,116.342733,0,-94,39852.3548032407,2009-02-08,08:30:55
39.782254,116.342818,0,-86,39852.3548148148,2009-02-08,08:30:56
39.782248,116.342703,0,-72,39852.3548611111,2009-02-08,08:31:00
39.78224,116.342646,0,-67,39852.3548842593,2009-02-08,08:31:02
39.782243,116.342665,0,-52,39852.3549421296,2009-02-08,08:31:07
39.782239,116.342618,0,-47,39852.355,2009-02-08,08:31:12
39.782234,116.342548,0,-48,39852.3550462963,2009-02-08,08:31:16
39.782243,116.342483,0,-48,39852.3550810185,2009-02-08,08:31:19
39.782232,116.342412,0,-48,39852.3551388889,2009-02-08,08:31:24
39.782253,116.342351,0,-45,39852.3551736111,2009-02-08,08:31:27
39.782303,116.342374,0,-46,39852.3552083333,2009-02-08,08:31:30
39.782359,116.342439,0,-46,39852.3552314815,2009-02-08,08:31:32
39.782416,116.342459,0,-49,39852.3552546296,2009-02-08,08:31:34
39.782473,116.342481,0,-54,39852.3552893519,2009-02-08,08:31:37
39.782519,116.342479,0,-61,39852.3553356482,2009-02-08,08:31:41
39.782565,116.342507,0,-68,39852.3553819444,2009-02-08,08:31:45
39.782609,116.342543,0,-70,39852.3553935185,2009-02-08,08:31:46
39.782653,116.342589,0,-73,39852.3554166667,2009-02-08,08:31:48
39.782701,116.34256,0,-77,39852.355462963,2009-02-08,08:31:52
39.78272,116.342496,0,-74,39852.3554861111,2009-02-08,08:31:54
39.782739,116.342425,0,-71,39852.3555092593,2009-02-08,08:31:56
39.782737,116.342356,0,-65,39852.3555208333,2009-02-08,08:31:57
39.782746,116.342289,0,-59,39852.3555439815,2009-02-08,08:31:59
39.782791,116.342251,0,-52,39852.3555787037,2009-02-08,08:32:02
39.782838,116.342206,0,-45,39852.3556134259,2009-02-08,08:32:05
39.782852,116.342192,0,-26,39852.3556597222,2009-02-08,08:32:09
39.782895,116.342186,0,-19,39852.3556944444,2009-02-08,08:32:12
39.782943,116.342182,0,-8,39852.3557407407,2009-02-08,08:32:16
39.782987,116.342176,0,-3,39852.3557638889,2009-02-08,08:32:18
39.783042,116.342168,0,1,39852.3557986111,2009-02-08,08:32:21
39.78307,116.342203,0,6,39852.3558564815,2009-02-08,08:32:26
39.783117,116.3422,0,16,39852.3559143519,2009-02-08,08:32:31
39.783181,116.342193,0,20,39852.3559490741,2009-02-08,08:32:34
39.783226,116.342199,0,29,39852.3559722222,2009-02-08,08:32:36
39.783285,116.342206,0,39,39852.3560069444,2009-02-08,08:32:39
39.783328,116.342219,0,48,39852.3560300926,2009-02-08,08:32:41
39.783371,116.342242,0,56,39852.3560532407,2009-02-08,08:32:43
39.783428,116.342254,0,61,39852.3560763889,2009-02-08,08:32:45
39.78347,116.342277,0,65,39852.3561111111,2009-02-08,08:32:48
39.783496,116.342317,0,77,39852.3561574074,2009-02-08,08:32:52
39.783553,116.342332,0,83,39852.3562037037,2009-02-08,08:32:56
39.783605,116.342338,0,85,39852.3562615741,2009-02-08,08:33:01
39.783656,116.342349,0,81,39852.3563078704,2009-02-08,08:33:05
39.783707,116.342346,0,79,39852.3563425926,2009-02-08,08:33:08
39.783753,116.342348,0,78,39852.3563888889,2009-02-08,08:33:12
39.783802,116.342332,0,75,39852.3564351852,2009-02-08,08:33:16
39.783875,116.342342,0,77,39852.3564699074,2009-02-08,08:33:19
39.783926,116.342326,0,74,39852.3565046296,2009-02-08,08:33:22
39.783976,116.34231,0,70,39852.3565509259,2009-02-08,08:33:26
39.784013,116.342282,0,64,39852.3565972222,2009-02-08,08:33:30
39.784046,116.342272,0,52,39852.3566550926,2009-02-08,08:33:35
39.784027,116.342247,0,50,39852.356712963,2009-02-08,08:33:40
39.783998,116.342252,0,51,39852.3567708333,2009-02-08,08:33:45
39.784031,116.34224,0,52,39852.3568287037,2009-02-08,08:33:50
39.784082,116.342235,0,50,39852.3568634259,2009-02-08,08:33:53
39.784132,116.342253,0,45,39852.3569212963,2009-02-08,08:33:58
39.784178,116.342261,0,42,39852.3569675926,2009-02-08,08:34:02
39.784228,116.34225,0,42,39852.3570138889,2009-02-08,08:34:06
39.784281,116.342254,0,45,39852.3570601852,2009-02-08,08:34:10
39.784309,116.342298,0,49,39852.3570949074,2009-02-08,08:34:13
39.78434,116.342348,0,55,39852.3571527778,2009-02-08,08:34:18
39.784385,116.342373,0,53,39852.3571875,2009-02-08,08:34:21
39.78443,116.342377,0,50,39852.3572106481,2009-02-08,08:34:23
39.784479,116.3424,0,47,39852.3572453704,2009-02-08,08:34:26
39.78453,116.342423,0,47,39852.3572916667,2009-02-08,08:34:30
39.784575,116.342418,0,51,39852.3573148148,2009-02-08,08:34:32
39.784633,116.342414,0,55,39852.357349537,2009-02-08,08:34:35
39.784676,116.342441,0,56,39852.3573842593,2009-02-08,08:34:38
39.784729,116.342448,0,56,39852.3574189815,2009-02-08,08:34:41
39.784776,116.342466,0,55,39852.3574537037,2009-02-08,08:34:44
39.784823,116.342481,0,56,39852.3574768519,2009-02-08,08:34:46
39.784871,116.34248,0,54,39852.3575115741,2009-02-08,08:34:49
39.784925,116.34248,0,53,39852.3575578704,2009-02-08,08:34:53
39.784972,116.342491,0,50,39852.3576041667,2009-02-08,08:34:57
39.785022,116.342501,0,51,39852.3576273148,2009-02-08,08:34:59
39.785067,116.34254,0,46,39852.357662037,2009-02-08,08:35:02
39.785116,116.342549,0,45,39852.3576967593,2009-02-08,08:35:05
39.785175,116.342574,0,44,39852.3577546296,2009-02-08,08:35:10
39.785229,116.342581,0,45,39852.3578009259,2009-02-08,08:35:14
39.785286,116.342598,0,44,39852.3578472222,2009-02-08,08:35:18
39.785345,116.342593,0,42,39852.3578935185,2009-02-08,08:35:22
39.785384,116.342626,0,38,39852.3579282407,2009-02-08,08:35:25
39.785438,116.342634,0,34,39852.357962963,2009-02-08,08:35:28
39.78548,116.342667,0,39,39852.3579976852,2009-02-08,08:35:31
39.785524,116.342684,0,43,39852.3580439815,2009-02-08,08:35:35
39.785589,116.342694,0,39,39852.3580787037,2009-02-08,08:35:38
39.785639,116.342711,0,36,39852.358125,2009-02-08,08:35:42
39.785698,116.34272,0,36,39852.3581597222,2009-02-08,08:35:45
39.785747,116.342723,0,31,39852.3582060185,2009-02-08,08:35:49
39.785801,116.342747,0,32,39852.3582523148,2009-02-08,08:35:53
39.785846,116.34274,0,37,39852.3582986111,2009-02-08,08:35:57
39.785872,116.342705,0,53,39852.3583449074,2009-02-08,08:36:01
39.785887,116.342657,0,67,39852.3583796296,2009-02-08,08:36:04
39.785909,116.342646,0,74,39852.3584375,2009-02-08,08:36:09
39.78589,116.342632,0,77,39852.3584953704,2009-02-08,08:36:14
39.785922,116.342649,0,79,39852.3585532407,2009-02-08,08:36:19
39.785934,116.342634,0,79,39852.3586111111,2009-02-08,08:36:24
39.785934,116.342634,0,79,39852.3586458333,2009-02-08,08:36:27
39.785934,116.342638,0,79,39852.3586689815,2009-02-08,08:36:29
39.785946,116.342686,0,84,39852.3587268519,2009-02-08,08:36:34
39.785946,116.342747,0,86,39852.3587615741,2009-02-08,08:36:37
39.785951,116.342817,0,86,39852.3587962963,2009-02-08,08:36:40
39.785957,116.342881,0,85,39852.3588310185,2009-02-08,08:36:43
39.785947,116.342948,0,83,39852.3588657407,2009-02-08,08:36:46
39.785917,116.343001,0,82,39852.358900463,2009-02-08,08:36:49
39.785893,116.343071,0,81,39852.3589467593,2009-02-08,08:36:53
39.785894,116.343134,0,82,39852.3589930556,2009-02-08,08:36:57
39.785884,116.343192,0,80,39852.3590393519,2009-02-08,08:37:01
39.785914,116.343259,0,80,39852.3590856481,2009-02-08,08:37:05
39.785916,116.343331,0,80,39852.3591319444,2009-02-08,08:37:09
39.785901,116.343397,0,78,39852.3591666667,2009-02-08,08:37:12
39.785922,116.343452,0,78,39852.3592013889,2009-02-08,08:37:15
39.785937,116.343517,0,76,39852.3592592593,2009-02-08,08:37:20
39.785944,116.343565,0,76,39852.3593171296,2009-02-08,08:37:25
39.785961,116.343609,0,75,39852.359375,2009-02-08,08:37:30
39.785964,116.343632,0,73,39852.3594328704,2009-02-08,08:37:35
39.785959,116.343682,0,73,39852.3594907407,2009-02-08,08:37:40
39.785959,116.343758,0,73,39852.359537037,2009-02-08,08:37:44
39.785951,116.343821,0,73,39852.3595833333,2009-02-08,08:37:48
39.785971,116.343876,0,77,39852.3596180556,2009-02-08,08:37:51
39.785967,116.343961,0,80,39852.3596643518,2009-02-08,08:37:55
39.785965,116.344025,0,85,39852.3597106481,2009-02-08,08:37:59
39.785948,116.344088,0,89,39852.3597569444,2009-02-08,08:38:03
39.785948,116.344157,0,92,39852.3598148148,2009-02-08,08:38:08
39.78595,116.344219,0,94,39852.359849537,2009-02-08,08:38:11
39.785967,116.344281,0,96,39852.3598958333,2009-02-08,08:38:15
39.785941,116.344334,0,93,39852.3599421296,2009-02-08,08:38:19
39.785933,116.3444,0,90,39852.36,2009-02-08,08:38:24
39.78593,116.344454,0,89,39852.3600578704,2009-02-08,08:38:29
39.785931,116.344513,0,93,39852.3600925926,2009-02-08,08:38:32
39.785915,116.344579,0,93,39852.3601388889,2009-02-08,08:38:36
39.785926,116.34464,0,91,39852.3601736111,2009-02-08,08:38:39
39.785908,116.344706,0,87,39852.3602199074,2009-02-08,08:38:43
39.785908,116.344769,0,87,39852.3602546296,2009-02-08,08:38:46
39.785921,116.344834,0,86,39852.3603125,2009-02-08,08:38:51
39.785929,116.3449,0,84,39852.3603703704,2009-02-08,08:38:56
39.785945,116.344968,0,84,39852.3604166667,2009-02-08,08:39:00
39.785963,116.345025,0,82,39852.3604513889,2009-02-08,08:39:03
39.785963,116.345096,0,81,39852.3604976852,2009-02-08,08:39:07
39.785926,116.345155,0,81,39852.3605439815,2009-02-08,08:39:11
39.785898,116.345222,0,83,39852.3605902778,2009-02-08,08:39:15
39.78588,116.345283,0,85,39852.360625,2009-02-08,08:39:18
39.785873,116.345342,0,89,39852.3606597222,2009-02-08,08:39:21
39.785875,116.345401,0,95,39852.3607175926,2009-02-08,08:39:26
39.785873,116.345473,0,101,39852.360775463,2009-02-08,08:39:31
39.785858,116.345538,0,102,39852.3608217593,2009-02-08,08:39:35
39.785849,116.345604,0,103,39852.3608796296,2009-02-08,08:39:40
39.785848,116.345664,0,104,39852.3609259259,2009-02-08,08:39:44
39.785822,116.345729,0,105,39852.3609722222,2009-02-08,08:39:48
39.785833,116.345753,0,108,39852.3610300926,2009-02-08,08:39:53
39.785867,116.345714,0,105,39852.3610763889,2009-02-08,08:39:57
39.785881,116.345655,0,99,39852.3611226852,2009-02-08,08:40:01
39.785882,116.345597,0,98,39852.3611805556,2009-02-08,08:40:06
39.785888,116.345522,0,96,39852.3612384259,2009-02-08,08:40:11
39.785908,116.345462,0,96,39852.3612731481,2009-02-08,08:40:14
39.785923,116.345397,0,96,39852.3613194444,2009-02-08,08:40:18
39.785923,116.345325,0,96,39852.3613773148,2009-02-08,08:40:23
39.785915,116.345265,0,96,39852.3614236111,2009-02-08,08:40:27
39.7859,116.3452,0,96,39852.3614583333,2009-02-08,08:40:30
39.785914,116.345134,0,97,39852.3615046296,2009-02-08,08:40:34
39.785925,116.345077,0,95,39852.3615393518,2009-02-08,08:40:37
39.785931,116.345007,0,93,39852.3615740741,2009-02-08,08:40:40
39.785925,116.344934,0,91,39852.3616203704,2009-02-08,08:40:44
39.785935,116.344872,0,89,39852.3616782407,2009-02-08,08:40:49
39.785963,116.34486,0,86,39852.3617361111,2009-02-08,08:40:54
39.785963,116.344805,0,83,39852.3617939815,2009-02-08,08:40:59
39.785952,116.344732,0,81,39852.3618287037,2009-02-08,08:41:02
39.785943,116.344654,0,79,39852.361875,2009-02-08,08:41:06
39.78593,116.344577,0,79,39852.3619097222,2009-02-08,08:41:09
39.78591,116.34452,0,78,39852.3619328704,2009-02-08,08:41:11
39.78591,116.344457,0,76,39852.3619791667,2009-02-08,08:41:15
39.78591,116.344396,0,73,39852.3620138889,2009-02-08,08:41:18
39.785934,116.344341,0,71,39852.3620601852,2009-02-08,08:41:22
39.785935,116.344279,0,67,39852.3621064815,2009-02-08,08:41:26
39.785932,116.34422,0,66,39852.3621527778,2009-02-08,08:41:30
39.78595,116.344163,0,64,39852.3621990741,2009-02-08,08:41:34
39.785945,116.344106,0,65,39852.3622569444,2009-02-08,08:41:39
39.785953,116.344053,0,64,39852.3623148148,2009-02-08,08:41:44
39.785992,116.343986,0,61,39852.3623726852,2009-02-08,08:41:49
39.786,116.34391,0,56,39852.3624305556,2009-02-08,08:41:54
39.786003,116.343842,0,55,39852.3624768518,2009-02-08,08:41:58
39.785996,116.343782,0,52,39852.3625115741,2009-02-08,08:42:01
39.785987,116.343718,0,49,39852.3625578704,2009-02-08,08:42:05
39.785974,116.343667,0,48,39852.3626157407,2009-02-08,08:42:10
39.785974,116.343617,0,48,39852.3626736111,2009-02-08,08:42:15
39.785938,116.343568,0,49,39852.3627314815,2009-02-08,08:42:20
39.785956,116.343504,0,47,39852.3627893519,2009-02-08,08:42:25
39.785971,116.343447,0,46,39852.3628356481,2009-02-08,08:42:29
39.785982,116.343382,0,45,39852.3628935185,2009-02-08,08:42:34
39.785979,116.34333,0,44,39852.3629513889,2009-02-08,08:42:39
39.785992,116.343262,0,44,39852.3629976852,2009-02-08,08:42:43
39.785979,116.343205,0,44,39852.3630324074,2009-02-08,08:42:46
39.78596,116.343129,0,44,39852.3630787037,2009-02-08,08:42:50
39.785952,116.343064,0,44,39852.3631365741,2009-02-08,08:42:55
39.785974,116.343007,0,44,39852.3631828704,2009-02-08,08:42:59
39.785986,116.34295,0,44,39852.3632291667,2009-02-08,08:43:03
39.785991,116.342882,0,45,39852.363275463,2009-02-08,08:43:07
39.78598,116.342818,0,46,39852.3633217593,2009-02-08,08:43:11
39.785944,116.342769,0,46,39852.3633564815,2009-02-08,08:43:14
39.785931,116.342705,0,48,39852.3634027778,2009-02-08,08:43:18
39.785941,116.342627,0,48,39852.3634490741,2009-02-08,08:43:22
39.785955,116.34257,0,49,39852.3634953704,2009-02-08,08:43:26
39.78596,116.342498,0,50,39852.3635532407,2009-02-08,08:43:31
39.785964,116.342434,0,51,39852.363599537,2009-02-08,08:43:35
39.785951,116.342377,0,53,39852.3636342593,2009-02-08,08:43:38
39.785945,116.342317,0,54,39852.3636689815,2009-02-08,08:43:41
39.785942,116.342248,0,55,39852.3637152778,2009-02-08,08:43:45
39.785932,116.342175,0,56,39852.3637615741,2009-02-08,08:43:49
39.785935,116.342113,0,60,39852.3638078704,2009-02-08,08:43:53
39.78593,116.342044,0,60,39852.3638541667,2009-02-08,08:43:57
39.785929,116.341973,0,60,39852.363900463,2009-02-08,08:44:01
39.785913,116.341915,0,60,39852.3639467593,2009-02-08,08:44:05
39.785902,116.341854,0,61,39852.3640046296,2009-02-08,08:44:10
39.785857,116.341819,0,58,39852.3640625,2009-02-08,08:44:15
39.785802,116.341805,0,57,39852.3641087963,2009-02-08,08:44:19
39.785756,116.341779,0,54,39852.3641666667,2009-02-08,08:44:24
39.78571,116.341765,0,52,39852.364212963,2009-02-08,08:44:28
39.785654,116.341765,0,49,39852.3642708333,2009-02-08,08:44:33
39.785606,116.34176,0,45,39852.3643171296,2009-02-08,08:44:37
39.785551,116.341753,0,41,39852.364375,2009-02-08,08:44:42
39.785499,116.341741,0,38,39852.3644097222,2009-02-08,08:44:45
39.785432,116.341702,0,34,39852.3644444444,2009-02-08,08:44:48
39.785382,116.341693,0,31,39852.3644791667,2009-02-08,08:44:51
39.785341,116.341673,0,27,39852.364537037,2009-02-08,08:44:56
39.785295,116.341653,0,21,39852.3645717593,2009-02-08,08:44:59
39.785255,116.341613,0,18,39852.3646064815,2009-02-08,08:45:02
39.785215,116.341577,0,16,39852.3646412037,2009-02-08,08:45:05
39.785167,116.341543,0,14,39852.3646875,2009-02-08,08:45:09
39.785111,116.341526,0,14,39852.3647337963,2009-02-08,08:45:13
39.785062,116.341496,0,13,39852.3647800926,2009-02-08,08:45:17
39.785027,116.341451,0,14,39852.3648263889,2009-02-08,08:45:21
39.784969,116.341422,0,14,39852.3648726852,2009-02-08,08:45:25
39.784929,116.341383,0,14,39852.3649074074,2009-02-08,08:45:28
39.784882,116.341356,0,14,39852.3649421296,2009-02-08,08:45:31
39.784883,116.341311,0,21,39852.365,2009-02-08,08:45:36
39.784865,116.341305,0,22,39852.3650578704,2009-02-08,08:45:41
39.784815,116.341279,0,24,39852.3650925926,2009-02-08,08:45:44
39.784772,116.341242,0,29,39852.3651388889,2009-02-08,08:45:48
39.784731,116.341208,0,32,39852.3651736111,2009-02-08,08:45:51
39.784699,116.341168,0,35,39852.3652083333,2009-02-08,08:45:54
39.784662,116.34112,0,39,39852.3652546296,2009-02-08,08:45:58
39.784618,116.341106,0,39,39852.3652777778,2009-02-08,08:46:00
39.784568,116.341079,0,44,39852.3653240741,2009-02-08,08:46:04
39.784531,116.34103,0,46,39852.3653587963,2009-02-08,08:46:07
39.784491,116.340988,0,50,39852.3654050926,2009-02-08,08:46:11
39.784456,116.340954,0,56,39852.3654513889,2009-02-08,08:46:15
39.784412,116.340909,0,59,39852.3654976852,2009-02-08,08:46:19
39.784361,116.340909,0,62,39852.3655324074,2009-02-08,08:46:22
39.784311,116.340891,0,64,39852.3655671296,2009-02-08,08:46:25
39.784263,116.340876,0,66,39852.3656018519,2009-02-08,08:46:28
39.784204,116.340873,0,69,39852.3656365741,2009-02-08,08:46:31
39.784156,116.340853,0,70,39852.3656712963,2009-02-08,08:46:34
39.78411,116.34082,0,72,39852.3657060185,2009-02-08,08:46:37
39.78407,116.340777,0,73,39852.3657523148,2009-02-08,08:46:41
39.784024,116.340761,0,71,39852.365787037,2009-02-08,08:46:44
39.783971,116.340732,0,70,39852.3658217593,2009-02-08,08:46:47
39.783914,116.340725,0,69,39852.3658564815,2009-02-08,08:46:50
39.783878,116.340678,0,66,39852.3659027778,2009-02-08,08:46:54
39.783878,116.340641,0,66,39852.3659606481,2009-02-08,08:46:59
39.783839,116.340598,0,68,39852.3660185185,2009-02-08,08:47:04
39.783799,116.340556,0,68,39852.3660648148,2009-02-08,08:47:08
39.783754,116.340531,0,70,39852.3661111111,2009-02-08,08:47:12
39.783709,116.340517,0,71,39852.3661458333,2009-02-08,08:47:15
39.783669,116.340548,0,72,39852.3661805556,2009-02-08,08:47:18
39.783637,116.340532,0,74,39852.3662384259,2009-02-08,08:47:23
39.783587,116.340529,0,72,39852.3662962963,2009-02-08,08:47:28
39.783534,116.340526,0,72,39852.3663310185,2009-02-08,08:47:31
39.783494,116.340486,0,73,39852.3663773148,2009-02-08,08:47:35
39.783455,116.340444,0,73,39852.3664236111,2009-02-08,08:47:39
39.783413,116.34042,0,73,39852.3664583333,2009-02-08,08:47:42
39.783371,116.340385,0,74,39852.3665046296,2009-02-08,08:47:46
39.783336,116.340341,0,75,39852.3665509259,2009-02-08,08:47:50
39.783294,116.340298,0,75,39852.3665972222,2009-02-08,08:47:54
39.78324,116.340275,0,74,39852.3666435185,2009-02-08,08:47:58
39.783198,116.340247,0,73,39852.3666782407,2009-02-08,08:48:01
39.783169,116.340183,0,71,39852.366724537,2009-02-08,08:48:05
39.783152,116.340127,0,68,39852.3667708333,2009-02-08,08:48:09
39.783121,116.340181,0,66,39852.3668287037,2009-02-08,08:48:14
39.783072,116.34025,0,64,39852.3668518519,2009-02-08,08:48:16
39.783052,116.340273,0,60,39852.3669097222,2009-02-08,08:48:21
39.783061,116.340257,0,56,39852.3669675926,2009-02-08,08:48:26
39.783061,116.340257,0,56,39852.3670023148,2009-02-08,08:48:29
39.783057,116.340261,0,53,39852.367025463,2009-02-08,08:48:31
39.783046,116.340229,0,51,39852.3670833333,2009-02-08,08:48:36
39.783014,116.340205,0,49,39852.3671412037,2009-02-08,08:48:41
39.782997,116.340217,0,50,39852.3671990741,2009-02-08,08:48:46
39.782978,116.340182,0,51,39852.3672569444,2009-02-08,08:48:51
39.782935,116.340141,0,53,39852.3672916667,2009-02-08,08:48:54
39.782898,116.340095,0,55,39852.3673263889,2009-02-08,08:48:57
39.782853,116.340055,0,59,39852.3673726852,2009-02-08,08:49:01
39.782804,116.340011,0,60,39852.3674189815,2009-02-08,08:49:05
39.782758,116.339994,0,61,39852.3674537037,2009-02-08,08:49:08
39.782704,116.339972,0,61,39852.3674884259,2009-02-08,08:49:11
39.782653,116.33996,0,60,39852.3675347222,2009-02-08,08:49:15
39.782612,116.339929,0,62,39852.3675810185,2009-02-08,08:49:19
39.782573,116.339886,0,64,39852.3676273148,2009-02-08,08:49:23
39.782526,116.339857,0,67,39852.3676736111,2009-02-08,08:49:27
39.782486,116.339831,0,71,39852.3677083333,2009-02-08,08:49:30
39.782441,116.339803,0,78,39852.3677430556,2009-02-08,08:49:33
39.782405,116.339757,0,85,39852.3678009259,2009-02-08,08:49:38
39.782407,116.339754,0,90,39852.3678587963,2009-02-08,08:49:43
39.782407,116.339754,0,90,39852.3678935185,2009-02-08,08:49:46
39.782411,116.33976,0,91,39852.3679166667,2009-02-08,08:49:48
39.782367,116.339735,0,90,39852.3679513889,2009-02-08,08:49:51
39.782326,116.339703,0,91,39852.3679861111,2009-02-08,08:49:54
39.782282,116.339669,0,89,39852.3680208333,2009-02-08,08:49:57
39.782235,116.339641,0,88,39852.3680671296,2009-02-08,08:50:01
39.782195,116.339615,0,88,39852.3681018518,2009-02-08,08:50:04
39.782148,116.339578,0,88,39852.3681481481,2009-02-08,08:50:08
39.782103,116.339549,0,89,39852.3681944444,2009-02-08,08:50:12
39.782051,116.339522,0,89,39852.3682407407,2009-02-08,08:50:16
39.782003,116.339501,0,89,39852.368275463,2009-02-08,08:50:19
39.781951,116.33947,0,88,39852.3683217593,2009-02-08,08:50:23
39.781912,116.33944,0,85,39852.3683680556,2009-02-08,08:50:27
39.781707,116.339231,0,95,39852.3719907407,2009-02-08,08:55:40
39.781644,116.339254,0,94,39852.3720486111,2009-02-08,08:55:45
39.781594,116.339284,0,93,39852.3720833333,2009-02-08,08:55:48
39.781573,116.339292,0,91,39852.3721412037,2009-02-08,08:55:53
39.781571,116.339317,0,91,39852.3721990741,2009-02-08,08:55:58
39.781587,116.339329,0,92,39852.3722569444,2009-02-08,08:56:03
39.781594,116.339334,0,92,39852.3723148148,2009-02-08,08:56:08
39.781594,116.339334,0,92,39852.372349537,2009-02-08,08:56:11
39.781598,116.339331,0,92,39852.3723726852,2009-02-08,08:56:13
39.781607,116.339308,0,92,39852.3724305556,2009-02-08,08:56:18
39.781598,116.339294,0,92,39852.3724884259,2009-02-08,08:56:23
39.781658,116.339309,0,91,39852.3725462963,2009-02-08,08:56:28
39.781715,116.339335,0,91,39852.3725810185,2009-02-08,08:56:31
39.781767,116.339351,0,92,39852.3726041667,2009-02-08,08:56:33
39.781824,116.339371,0,91,39852.3726273148,2009-02-08,08:56:35
39.781882,116.339397,0,91,39852.372650463,2009-02-08,08:56:37
39.781958,116.339431,0,90,39852.3726736111,2009-02-08,08:56:39
39.782007,116.339455,0,89,39852.3726851852,2009-02-08,08:56:40
39.78206,116.339482,0,89,39852.3726967593,2009-02-08,08:56:41
39.782114,116.33951,0,88,39852.3727083333,2009-02-08,08:56:42
39.78217,116.339539,0,88,39852.3727199074,2009-02-08,08:56:43
39.782228,116.339567,0,87,39852.3727314815,2009-02-08,08:56:44
39.782286,116.3396,0,87,39852.3727430556,2009-02-08,08:56:45
39.782347,116.339633,0,86,39852.3727546296,2009-02-08,08:56:46
39.78241,116.339667,0,86,39852.3727662037,2009-02-08,08:56:47
39.782469,116.33971,0,86,39852.3727777778,2009-02-08,08:56:48
39.782525,116.339764,0,85,39852.3727893519,2009-02-08,08:56:49
39.782586,116.339826,0,83,39852.3728009259,2009-02-08,08:56:50
39.782651,116.339881,0,81,39852.3728125,2009-02-08,08:56:51
39.782719,116.339934,0,79,39852.3728240741,2009-02-08,08:56:52
39.782789,116.339983,0,78,39852.3728356481,2009-02-08,08:56:53
39.782854,116.340033,0,76,39852.3728472222,2009-02-08,08:56:54
39.782917,116.340085,0,76,39852.3728587963,2009-02-08,08:56:55
39.782984,116.340135,0,75,39852.3728703704,2009-02-08,08:56:56
39.783055,116.340186,0,74,39852.3728819444,2009-02-08,08:56:57
39.783127,116.340237,0,73,39852.3728935185,2009-02-08,08:56:58
39.783203,116.340287,0,73,39852.3729050926,2009-02-08,08:56:59
39.783281,116.340336,0,71,39852.3729166667,2009-02-08,08:57:00
39.783359,116.340391,0,70,39852.3729282407,2009-02-08,08:57:01
39.783436,116.340446,0,69,39852.3729398148,2009-02-08,08:57:02
39.783513,116.340505,0,68,39852.3729513889,2009-02-08,08:57:03
39.783588,116.340565,0,67,39852.372962963,2009-02-08,08:57:04
39.783661,116.340628,0,66,39852.372974537,2009-02-08,08:57:05
39.783736,116.340692,0,66,39852.3729861111,2009-02-08,08:57:06
39.783812,116.340755,0,65,39852.3729976852,2009-02-08,08:57:07
39.783893,116.340819,0,63,39852.3730092593,2009-02-08,08:57:08
39.783974,116.340882,0,62,39852.3730208333,2009-02-08,08:57:09
39.784054,116.340945,0,61,39852.3730324074,2009-02-08,08:57:10
39.784134,116.341006,0,61,39852.3730439815,2009-02-08,08:57:11
39.78422,116.341063,0,60,39852.3730555556,2009-02-08,08:57:12
39.784306,116.341121,0,60,39852.3730671296,2009-02-08,08:57:13
39.78439,116.341188,0,60,39852.3730787037,2009-02-08,08:57:14
39.784474,116.341251,0,60,39852.3730902778,2009-02-08,08:57:15
39.784564,116.341311,0,60,39852.3731018519,2009-02-08,08:57:16
39.784656,116.341366,0,60,39852.3731134259,2009-02-08,08:57:17
39.784749,116.341423,0,61,39852.373125,2009-02-08,08:57:18
39.784843,116.341477,0,61,39852.3731365741,2009-02-08,08:57:19
39.784935,116.341533,0,61,39852.3731481481,2009-02-08,08:57:20
39.785031,116.341586,0,62,39852.3731597222,2009-02-08,08:57:21
39.785131,116.341638,0,62,39852.3731712963,2009-02-08,08:57:22
39.785234,116.341683,0,63,39852.3731828704,2009-02-08,08:57:23
39.785336,116.341728,0,63,39852.3731944444,2009-02-08,08:57:24
39.78544,116.34177,0,63,39852.3732060185,2009-02-08,08:57:25
39.785541,116.341819,0,64,39852.3732175926,2009-02-08,08:57:26
39.785642,116.341867,0,64,39852.3732291667,2009-02-08,08:57:27
39.785753,116.341905,0,65,39852.3732407407,2009-02-08,08:57:28
39.785867,116.341938,0,65,39852.3732523148,2009-02-08,08:57:29
39.785979,116.341972,0,65,39852.3732638889,2009-02-08,08:57:30
39.786092,116.342005,0,65,39852.373275463,2009-02-08,08:57:31
39.786206,116.342039,0,65,39852.373287037,2009-02-08,08:57:32
39.786326,116.342064,0,65,39852.3732986111,2009-02-08,08:57:33
39.786446,116.342082,0,67,39852.3733101852,2009-02-08,08:57:34
39.786577,116.342078,0,72,39852.3733217593,2009-02-08,08:57:35
39.786694,116.342097,0,75,39852.3733333333,2009-02-08,08:57:36
39.786804,116.342124,0,75,39852.3733449074,2009-02-08,08:57:37
39.78691,116.342153,0,76,39852.3733564815,2009-02-08,08:57:38
39.787016,116.342179,0,76,39852.3733680556,2009-02-08,08:57:39
39.78712,116.342203,0,77,39852.3733796296,2009-02-08,08:57:40
39.787223,116.342231,0,79,39852.3733912037,2009-02-08,08:57:41
39.787322,116.342266,0,79,39852.3734027778,2009-02-08,08:57:42
39.787421,116.342303,0,78,39852.3734143519,2009-02-08,08:57:43
39.787517,116.342341,0,78,39852.3734259259,2009-02-08,08:57:44
39.787612,116.342378,0,77,39852.3734375,2009-02-08,08:57:45
39.787703,116.342416,0,76,39852.3734490741,2009-02-08,08:57:46
39.787794,116.342455,0,75,39852.3734606481,2009-02-08,08:57:47
39.787885,116.342494,0,73,39852.3734722222,2009-02-08,08:57:48
39.787973,116.342527,0,71,39852.3734837963,2009-02-08,08:57:49
39.788051,116.34255,0,70,39852.3734953704,2009-02-08,08:57:50
39.78812,116.342567,0,69,39852.3735069444,2009-02-08,08:57:51
39.788183,116.342577,0,67,39852.3735185185,2009-02-08,08:57:52
39.78824,116.342586,0,66,39852.3735300926,2009-02-08,08:57:53
39.788296,116.342595,0,65,39852.3735416667,2009-02-08,08:57:54
39.788344,116.342597,0,65,39852.3735532407,2009-02-08,08:57:55
39.788419,116.342597,0,64,39852.3735763889,2009-02-08,08:57:57
39.788481,116.342599,0,63,39852.373599537,2009-02-08,08:57:59
39.78853,116.342599,0,62,39852.3736226852,2009-02-08,08:58:01
39.788582,116.342615,0,61,39852.3736574074,2009-02-08,08:58:04
39.788631,116.34261,0,60,39852.3736921296,2009-02-08,08:58:07
39.788693,116.342618,0,61,39852.3737268519,2009-02-08,08:58:10
39.788738,116.342623,0,70,39852.37375,2009-02-08,08:58:12
39.788804,116.34263,0,81,39852.3737731481,2009-02-08,08:58:14
39.788868,116.34263,0,88,39852.3737962963,2009-02-08,08:58:16
39.78891,116.34264,0,94,39852.3738194444,2009-02-08,08:58:18
39.788955,116.342629,0,97,39852.3738425926,2009-02-08,08:58:20
39.788997,116.342612,0,104,39852.3738773148,2009-02-08,08:58:23
39.788967,116.342607,0,118,39852.3739236111,2009-02-08,08:58:27
39.788957,116.342597,0,119,39852.3739814815,2009-02-08,08:58:32
39.788944,116.34259,0,120,39852.3740393519,2009-02-08,08:58:37
39.788935,116.342599,0,120,39852.3740972222,2009-02-08,08:58:42
39.788942,116.342615,0,120,39852.3741550926,2009-02-08,08:58:47
39.788953,116.342631,0,121,39852.374212963,2009-02-08,08:58:52
39.78897,116.34263,0,122,39852.3742708333,2009-02-08,08:58:57
39.788976,116.342612,0,122,39852.3743287037,2009-02-08,08:59:02
39.788979,116.342588,0,123,39852.3743865741,2009-02-08,08:59:07
39.788975,116.34257,0,123,39852.3744444444,2009-02-08,08:59:12
39.788968,116.342553,0,123,39852.3745023148,2009-02-08,08:59:17
39.788964,116.342543,0,123,39852.3745601852,2009-02-08,08:59:22
39.788963,116.34253,0,123,39852.3746180556,2009-02-08,08:59:27
39.788966,116.342521,0,123,39852.3746759259,2009-02-08,08:59:32
39.788964,116.342517,0,123,39852.3747337963,2009-02-08,08:59:37
39.788964,116.342517,0,123,39852.3747685185,2009-02-08,08:59:40
39.788964,116.34252,0,123,39852.3747916667,2009-02-08,08:59:42
39.788986,116.342515,0,123,39852.374849537,2009-02-08,08:59:47
39.789029,116.342487,0,122,39852.3748842593,2009-02-08,08:59:50
39.789089,116.342478,0,122,39852.3749074074,2009-02-08,08:59:52
39.789166,116.342473,0,123,39852.3749305556,2009-02-08,08:59:54
39.789241,116.342482,0,124,39852.3749537037,2009-02-08,08:59:56
39.78929,116.342476,0,123,39852.3749652778,2009-02-08,08:59:57
39.789346,116.342472,0,123,39852.3749768519,2009-02-08,08:59:58
39.789403,116.342469,0,123,39852.3749884259,2009-02-08,08:59:59
39.789461,116.342468,0,124,39852.375,2009-02-08,09:00:00
39.789524,116.342471,0,125,39852.3750115741,2009-02-08,09:00:01
39.789588,116.342474,0,126,39852.3750231481,2009-02-08,09:00:02
39.789654,116.342476,0,127,39852.3750347222,2009-02-08,09:00:03
39.789717,116.342475,0,128,39852.3750462963,2009-02-08,09:00:04
39.789787,116.34247,0,128,39852.3750578704,2009-02-08,09:00:05
39.78986,116.342465,0,129,39852.3750694444,2009-02-08,09:00:06
39.789936,116.342456,0,130,39852.3750810185,2009-02-08,09:00:07
39.790012,116.342451,0,129,39852.3750925926,2009-02-08,09:00:08
39.790085,116.342441,0,131,39852.3751041667,2009-02-08,09:00:09
39.790153,116.342438,0,130,39852.3751157407,2009-02-08,09:00:10
39.790226,116.34243,0,131,39852.3751273148,2009-02-08,09:00:11
39.790298,116.342427,0,133,39852.3751388889,2009-02-08,09:00:12
39.79037,116.342422,0,135,39852.375150463,2009-02-08,09:00:13
39.790439,116.342415,0,138,39852.375162037,2009-02-08,09:00:14
39.790507,116.34241,0,141,39852.3751736111,2009-02-08,09:00:15
39.790577,116.342407,0,143,39852.3751851852,2009-02-08,09:00:16
39.790644,116.342402,0,145,39852.3751967593,2009-02-08,09:00:17
39.79071,116.342387,0,149,39852.3752083333,2009-02-08,09:00:18
39.790774,116.342362,0,153,39852.3752199074,2009-02-08,09:00:19
39.790836,116.342355,0,155,39852.3752314815,2009-02-08,09:00:20
39.790902,116.342343,0,157,39852.3752430556,2009-02-08,09:00:21
39.790972,116.342334,0,159,39852.3752546296,2009-02-08,09:00:22
39.791046,116.342322,0,160,39852.3752662037,2009-02-08,09:00:23
39.791129,116.342324,0,163,39852.3752777778,2009-02-08,09:00:24
39.791217,116.342298,0,167,39852.3752893518,2009-02-08,09:00:25
39.791304,116.342285,0,170,39852.3753009259,2009-02-08,09:00:26
39.791397,116.342267,0,172,39852.3753125,2009-02-08,09:00:27
39.791489,116.342254,0,173,39852.3753240741,2009-02-08,09:00:28
39.791591,116.342236,0,173,39852.3753356481,2009-02-08,09:00:29
39.791689,116.342216,0,174,39852.3753472222,2009-02-08,09:00:30
39.791785,116.342196,0,174,39852.3753587963,2009-02-08,09:00:31
39.791882,116.342178,0,172,39852.3753703704,2009-02-08,09:00:32
39.791968,116.342157,0,171,39852.3753819444,2009-02-08,09:00:33
39.792059,116.34214,0,168,39852.3753935185,2009-02-08,09:00:34
39.792149,116.342123,0,166,39852.3754050926,2009-02-08,09:00:35
39.79224,116.342103,0,164,39852.3754166667,2009-02-08,09:00:36
39.79233,116.342083,0,167,39852.3754282407,2009-02-08,09:00:37
39.792415,116.342073,0,167,39852.3754398148,2009-02-08,09:00:38
39.792497,116.342069,0,165,39852.3754513889,2009-02-08,09:00:39
39.792579,116.342064,0,165,39852.375462963,2009-02-08,09:00:40
39.792663,116.342063,0,165,39852.375474537,2009-02-08,09:00:41
39.792743,116.342061,0,170,39852.3754861111,2009-02-08,09:00:42
39.792817,116.342066,0,174,39852.3754976852,2009-02-08,09:00:43
39.792894,116.342066,0,176,39852.3755092593,2009-02-08,09:00:44
39.792946,116.342066,0,181,39852.3755208333,2009-02-08,09:00:45
39.792993,116.342075,0,172,39852.3755439815,2009-02-08,09:00:47
39.792982,116.342081,0,156,39852.3755787037,2009-02-08,09:00:50
39.79297,116.342083,0,146,39852.3756365741,2009-02-08,09:00:55
39.793027,116.342059,0,147,39852.3756712963,2009-02-08,09:00:58
39.793079,116.342023,0,145,39852.3756944444,2009-02-08,09:01:00
39.793135,116.34199,0,146,39852.3757175926,2009-02-08,09:01:02
39.793209,116.341964,0,142,39852.3757407407,2009-02-08,09:01:04
39.793258,116.341949,0,143,39852.3757523148,2009-02-08,09:01:05
39.79331,116.34193,0,145,39852.3757638889,2009-02-08,09:01:06
39.793366,116.341915,0,147,39852.375775463,2009-02-08,09:01:07
39.793421,116.341903,0,147,39852.375787037,2009-02-08,09:01:08
39.793477,116.341889,0,150,39852.3757986111,2009-02-08,09:01:09
39.79353,116.341876,0,152,39852.3758101852,2009-02-08,09:01:10
39.793585,116.34186,0,155,39852.3758217593,2009-02-08,09:01:11
39.793646,116.341845,0,158,39852.3758333333,2009-02-08,09:01:12
39.793709,116.341829,0,162,39852.3758449074,2009-02-08,09:01:13
39.793775,116.341814,0,168,39852.3758564815,2009-02-08,09:01:14
39.793844,116.341803,0,174,39852.3758680556,2009-02-08,09:01:15
39.793913,116.34179,0,179,39852.3758796296,2009-02-08,09:01:16
39.793985,116.341785,0,180,39852.3758912037,2009-02-08,09:01:17
39.794052,116.341795,0,184,39852.3759027778,2009-02-08,09:01:18
39.794126,116.341799,0,186,39852.3759143518,2009-02-08,09:01:19
39.794207,116.3418,0,186,39852.3759259259,2009-02-08,09:01:20
39.794286,116.341804,0,184,39852.3759375,2009-02-08,09:01:21
39.794366,116.341809,0,180,39852.3759490741,2009-02-08,09:01:22
39.794438,116.341822,0,181,39852.3759606481,2009-02-08,09:01:23
39.794509,116.341842,0,181,39852.3759722222,2009-02-08,09:01:24
39.794582,116.341863,0,182,39852.3759837963,2009-02-08,09:01:25
39.794654,116.341882,0,182,39852.3759953704,2009-02-08,09:01:26
39.794728,116.341904,0,182,39852.3760069444,2009-02-08,09:01:27
39.794806,116.341921,0,183,39852.3760185185,2009-02-08,09:01:28
39.794892,116.341934,0,181,39852.3760300926,2009-02-08,09:01:29
39.794985,116.34194,0,176,39852.3760416667,2009-02-08,09:01:30
39.795075,116.341944,0,174,39852.3760532407,2009-02-08,09:01:31
39.795157,116.341957,0,176,39852.3760648148,2009-02-08,09:01:32
39.795237,116.341969,0,177,39852.3760763889,2009-02-08,09:01:33
39.795318,116.341986,0,177,39852.376087963,2009-02-08,09:01:34
39.795403,116.341998,0,179,39852.376099537,2009-02-08,09:01:35
39.795492,116.342005,0,178,39852.3761111111,2009-02-08,09:01:36
39.795581,116.342012,0,175,39852.3761226852,2009-02-08,09:01:37
39.795677,116.342025,0,171,39852.3761342593,2009-02-08,09:01:38
39.795777,116.342029,0,169,39852.3761458333,2009-02-08,09:01:39
39.795879,116.342031,0,169,39852.3761574074,2009-02-08,09:01:40
39.795983,116.342024,0,173,39852.3761689815,2009-02-08,09:01:41
39.796093,116.342014,0,172,39852.3761805556,2009-02-08,09:01:42
39.796202,116.341999,0,176,39852.3761921296,2009-02-08,09:01:43
39.79631,116.341983,0,177,39852.3762037037,2009-02-08,09:01:44
39.796418,116.341964,0,174,39852.3762152778,2009-02-08,09:01:45
39.796525,116.341942,0,169,39852.3762268518,2009-02-08,09:01:46
39.796622,116.341924,0,160,39852.3762384259,2009-02-08,09:01:47
39.796719,116.341907,0,152,39852.37625,2009-02-08,09:01:48
39.796808,116.341879,0,156,39852.3762615741,2009-02-08,09:01:49
39.796894,116.341854,0,156,39852.3762731481,2009-02-08,09:01:50
39.796989,116.341828,0,155,39852.3762847222,2009-02-08,09:01:51
39.79709,116.341803,0,152,39852.3762962963,2009-02-08,09:01:52
39.797191,116.341773,0,151,39852.3763078704,2009-02-08,09:01:53
39.797298,116.341732,0,152,39852.3763194444,2009-02-08,09:01:54
39.797394,116.341685,0,154,39852.3763310185,2009-02-08,09:01:55
39.797483,116.341628,0,155,39852.3763425926,2009-02-08,09:01:56
39.79757,116.341572,0,154,39852.3763541667,2009-02-08,09:01:57
39.797654,116.341518,0,151,39852.3763657407,2009-02-08,09:01:58
39.79774,116.341464,0,150,39852.3763773148,2009-02-08,09:01:59
39.797819,116.341409,0,147,39852.3763888889,2009-02-08,09:02:00
39.797894,116.341356,0,144,39852.376400463,2009-02-08,09:02:01
39.797972,116.341302,0,141,39852.376412037,2009-02-08,09:02:02
39.798051,116.341241,0,141,39852.3764236111,2009-02-08,09:02:03
39.79813,116.341188,0,140,39852.3764351852,2009-02-08,09:02:04
39.798212,116.341134,0,140,39852.3764467593,2009-02-08,09:02:05
39.798295,116.341078,0,141,39852.3764583333,2009-02-08,09:02:06
39.798373,116.341021,0,141,39852.3764699074,2009-02-08,09:02:07
39.798452,116.340964,0,141,39852.3764814815,2009-02-08,09:02:08
39.798532,116.34091,0,137,39852.3764930556,2009-02-08,09:02:09
39.798606,116.340861,0,133,39852.3765046296,2009-02-08,09:02:10
39.79868,116.340814,0,132,39852.3765162037,2009-02-08,09:02:11
39.798759,116.34077,0,131,39852.3765277778,2009-02-08,09:02:12
39.79884,116.340731,0,129,39852.3765393518,2009-02-08,09:02:13
39.798927,116.340699,0,126,39852.3765509259,2009-02-08,09:02:14
39.799018,116.340665,0,129,39852.3765625,2009-02-08,09:02:15
39.799103,116.340642,0,130,39852.3765740741,2009-02-08,09:02:16
39.799187,116.340623,0,129,39852.3765856481,2009-02-08,09:02:17
39.799267,116.340606,0,130,39852.3765972222,2009-02-08,09:02:18
39.79935,116.340586,0,133,39852.3766087963,2009-02-08,09:02:19
39.799433,116.340568,0,135,39852.3766203704,2009-02-08,09:02:20
39.799518,116.340549,0,140,39852.3766319444,2009-02-08,09:02:21
39.799602,116.34053,0,143,39852.3766435185,2009-02-08,09:02:22
39.799679,116.34052,0,142,39852.3766550926,2009-02-08,09:02:23
39.799763,116.340508,0,142,39852.3766666667,2009-02-08,09:02:24
39.799852,116.34049,0,144,39852.3766782407,2009-02-08,09:02:25
39.79994,116.340473,0,145,39852.3766898148,2009-02-08,09:02:26
39.800029,116.340457,0,147,39852.3767013889,2009-02-08,09:02:27
39.80012,116.34045,0,148,39852.376712963,2009-02-08,09:02:28
39.800204,116.34045,0,144,39852.376724537,2009-02-08,09:02:29
39.800294,116.340439,0,146,39852.3767361111,2009-02-08,09:02:30
39.800383,116.340422,0,147,39852.3767476852,2009-02-08,09:02:31
39.800464,116.340414,0,145,39852.3767592593,2009-02-08,09:02:32
39.80055,116.340396,0,147,39852.3767708333,2009-02-08,09:02:33
39.800637,116.340377,0,149,39852.3767824074,2009-02-08,09:02:34
39.800724,116.340356,0,151,39852.3767939815,2009-02-08,09:02:35
39.80081,116.340342,0,152,39852.3768055556,2009-02-08,09:02:36
39.800903,116.340319,0,157,39852.3768171296,2009-02-08,09:02:37
39.800993,116.3403,0,160,39852.3768287037,2009-02-08,09:02:38
39.801083,116.340277,0,165,39852.3768402778,2009-02-08,09:02:39
39.801168,116.340265,0,162,39852.3768518518,2009-02-08,09:02:40
39.801256,116.340243,0,165,39852.3768634259,2009-02-08,09:02:41
39.801344,116.340224,0,168,39852.376875,2009-02-08,09:02:42
39.801439,116.340211,0,164,39852.3768865741,2009-02-08,09:02:43
39.801528,116.340196,0,165,39852.3768981481,2009-02-08,09:02:44
39.801613,116.34019,0,165,39852.3769097222,2009-02-08,09:02:45
39.801703,116.340181,0,163,39852.3769212963,2009-02-08,09:02:46
39.801801,116.340164,0,162,39852.3769328704,2009-02-08,09:02:47
39.801897,116.340148,0,161,39852.3769444444,2009-02-08,09:02:48
39.801988,116.340141,0,159,39852.3769560185,2009-02-08,09:02:49
39.802075,116.340125,0,160,39852.3769675926,2009-02-08,09:02:50
39.802155,116.340119,0,155,39852.3769791667,2009-02-08,09:02:51
39.802233,116.340115,0,154,39852.3769907407,2009-02-08,09:02:52
39.802299,116.340112,0,153,39852.3770023148,2009-02-08,09:02:53
39.802358,116.340108,0,151,39852.3770138889,2009-02-08,09:02:54
39.802413,116.340103,0,149,39852.377025463,2009-02-08,09:02:55
39.802457,116.340101,0,143,39852.377037037,2009-02-08,09:02:56
39.802511,116.340112,0,136,39852.3770601852,2009-02-08,09:02:58
39.802557,116.340118,0,127,39852.3771180556,2009-02-08,09:03:03
39.802619,116.340083,0,118,39852.3771527778,2009-02-08,09:03:06
39.802672,116.34007,0,117,39852.3771759259,2009-02-08,09:03:08
39.802723,116.340047,0,113,39852.3771990741,2009-02-08,09:03:10
39.80278,116.340021,0,114,39852.3772222222,2009-02-08,09:03:12
39.80283,116.340001,0,113,39852.3772685185,2009-02-08,09:03:16
39.802893,116.339963,0,114,39852.3773148148,2009-02-08,09:03:20
39.802947,116.339939,0,113,39852.377337963,2009-02-08,09:03:22
39.803022,116.339914,0,116,39852.3773611111,2009-02-08,09:03:24
39.803108,116.339902,0,122,39852.3773842593,2009-02-08,09:03:26
39.80316,116.339889,0,125,39852.3773958333,2009-02-08,09:03:27
39.803214,116.339879,0,129,39852.3774074074,2009-02-08,09:03:28
39.803265,116.339872,0,130,39852.3774189815,2009-02-08,09:03:29
39.80332,116.339862,0,131,39852.3774305556,2009-02-08,09:03:30
39.803378,116.339854,0,133,39852.3774421296,2009-02-08,09:03:31
39.803444,116.339838,0,137,39852.3774537037,2009-02-08,09:03:32
39.803517,116.33982,0,141,39852.3774652778,2009-02-08,09:03:33
39.80359,116.339809,0,142,39852.3774768518,2009-02-08,09:03:34
39.803665,116.339798,0,144,39852.3774884259,2009-02-08,09:03:35
39.803747,116.339792,0,144,39852.3775,2009-02-08,09:03:36
39.803837,116.339788,0,147,39852.3775115741,2009-02-08,09:03:37
39.803924,116.339776,0,148,39852.3775231481,2009-02-08,09:03:38
39.804006,116.33977,0,149,39852.3775347222,2009-02-08,09:03:39
39.804089,116.339755,0,150,39852.3775462963,2009-02-08,09:03:40
39.804171,116.339739,0,147,39852.3775578704,2009-02-08,09:03:41
39.804257,116.33972,0,145,39852.3775694444,2009-02-08,09:03:42
39.804337,116.339711,0,146,39852.3775810185,2009-02-08,09:03:43
39.804424,116.339694,0,146,39852.3775925926,2009-02-08,09:03:44
39.804514,116.339679,0,146,39852.3776041667,2009-02-08,09:03:45
39.804598,116.339667,0,147,39852.3776157407,2009-02-08,09:03:46
39.804684,116.339661,0,143,39852.3776273148,2009-02-08,09:03:47
39.804767,116.339649,0,142,39852.3776388889,2009-02-08,09:03:48
39.804844,116.339638,0,143,39852.377650463,2009-02-08,09:03:49
39.804915,116.339624,0,143,39852.377662037,2009-02-08,09:03:50
39.804981,116.339604,0,148,39852.3776736111,2009-02-08,09:03:51
39.805042,116.339578,0,153,39852.3776851852,2009-02-08,09:03:52
39.805101,116.339547,0,154,39852.3776967593,2009-02-08,09:03:53
39.80516,116.33952,0,154,39852.3777083333,2009-02-08,09:03:54
39.805223,116.339495,0,154,39852.3777199074,2009-02-08,09:03:55
39.805291,116.33947,0,153,39852.3777314815,2009-02-08,09:03:56
39.805358,116.339448,0,154,39852.3777430556,2009-02-08,09:03:57
39.805428,116.339425,0,153,39852.3777546296,2009-02-08,09:03:58
39.805506,116.339404,0,152,39852.3777662037,2009-02-08,09:03:59
39.805583,116.33939,0,154,39852.3777777778,2009-02-08,09:04:00
39.805662,116.33938,0,149,39852.3777893518,2009-02-08,09:04:01
39.805743,116.339369,0,146,39852.3778009259,2009-02-08,09:04:02
39.805828,116.339356,0,147,39852.3778125,2009-02-08,09:04:03
39.80591,116.339346,0,147,39852.3778240741,2009-02-08,09:04:04
39.805995,116.339333,0,146,39852.3778356481,2009-02-08,09:04:05
39.806075,116.339322,0,147,39852.3778472222,2009-02-08,09:04:06
39.806157,116.339311,0,148,39852.3778587963,2009-02-08,09:04:07
39.806248,116.339297,0,149,39852.3778703704,2009-02-08,09:04:08
39.806345,116.339284,0,145,39852.3778819444,2009-02-08,09:04:09
39.806452,116.339271,0,144,39852.3778935185,2009-02-08,09:04:10
39.806556,116.339263,0,140,39852.3779050926,2009-02-08,09:04:11
39.806665,116.339254,0,138,39852.3779166667,2009-02-08,09:04:12
39.806778,116.339246,0,136,39852.3779282407,2009-02-08,09:04:13
39.806893,116.339238,0,134,39852.3779398148,2009-02-08,09:04:14
39.807003,116.339236,0,135,39852.3779513889,2009-02-08,09:04:15
39.807109,116.339236,0,134,39852.377962963,2009-02-08,09:04:16
39.807218,116.339233,0,133,39852.377974537,2009-02-08,09:04:17
39.80733,116.339227,0,132,39852.3779861111,2009-02-08,09:04:18
39.807438,116.339223,0,133,39852.3779976852,2009-02-08,09:04:19
39.807545,116.339218,0,134,39852.3780092593,2009-02-08,09:04:20
39.807652,116.339213,0,135,39852.3780208333,2009-02-08,09:04:21
39.807762,116.339207,0,137,39852.3780324074,2009-02-08,09:04:22
39.807874,116.339204,0,138,39852.3780439815,2009-02-08,09:04:23
39.807987,116.339201,0,139,39852.3780555556,2009-02-08,09:04:24
39.808105,116.339199,0,141,39852.3780671296,2009-02-08,09:04:25
39.808224,116.339193,0,144,39852.3780787037,2009-02-08,09:04:26
39.808344,116.339191,0,147,39852.3780902778,2009-02-08,09:04:27
39.808465,116.339191,0,146,39852.3781018518,2009-02-08,09:04:28
39.808591,116.339183,0,146,39852.3781134259,2009-02-08,09:04:29
39.808713,116.339175,0,145,39852.378125,2009-02-08,09:04:30
39.808833,116.339167,0,145,39852.3781365741,2009-02-08,09:04:31
39.808955,116.339153,0,144,39852.3781481481,2009-02-08,09:04:32
39.80907,116.339152,0,142,39852.3781597222,2009-02-08,09:04:33
39.809187,116.339147,0,141,39852.3781712963,2009-02-08,09:04:34
39.809299,116.339143,0,138,39852.3781828704,2009-02-08,09:04:35
39.809415,116.339132,0,137,39852.3781944444,2009-02-08,09:04:36
39.80953,116.339119,0,136,39852.3782060185,2009-02-08,09:04:37
39.809641,116.339113,0,134,39852.3782175926,2009-02-08,09:04:38
39.80975,116.339115,0,133,39852.3782291667,2009-02-08,09:04:39
39.80986,116.339111,0,132,39852.3782407407,2009-02-08,09:04:40
39.809967,116.339109,0,129,39852.3782523148,2009-02-08,09:04:41
39.810077,116.3391,0,130,39852.3782638889,2009-02-08,09:04:42
39.81019,116.339087,0,132,39852.378275463,2009-02-08,09:04:43
39.810301,116.339083,0,131,39852.378287037,2009-02-08,09:04:44
39.810413,116.339081,0,132,39852.3782986111,2009-02-08,09:04:45
39.810525,116.339077,0,135,39852.3783101852,2009-02-08,09:04:46
39.810633,116.339074,0,135,39852.3783217593,2009-02-08,09:04:47
39.810738,116.339072,0,135,39852.3783333333,2009-02-08,09:04:48
39.810844,116.339069,0,134,39852.3783449074,2009-02-08,09:04:49
39.810948,116.339066,0,133,39852.3783564815,2009-02-08,09:04:50
39.811053,116.339064,0,134,39852.3783680556,2009-02-08,09:04:51
39.811154,116.339064,0,131,39852.3783796296,2009-02-08,09:04:52
39.811255,116.339063,0,130,39852.3783912037,2009-02-08,09:04:53
39.811359,116.339057,0,131,39852.3784027778,2009-02-08,09:04:54
39.81146,116.339059,0,133,39852.3784143519,2009-02-08,09:04:55
39.811566,116.339055,0,134,39852.3784259259,2009-02-08,09:04:56
39.811678,116.339041,0,135,39852.3784375,2009-02-08,09:04:57
39.811786,116.339042,0,134,39852.3784490741,2009-02-08,09:04:58
39.811897,116.339041,0,135,39852.3784606481,2009-02-08,09:04:59
39.812007,116.339038,0,135,39852.3784722222,2009-02-08,09:05:00
39.81211,116.339031,0,139,39852.3784837963,2009-02-08,09:05:01
39.812207,116.339032,0,144,39852.3784953704,2009-02-08,09:05:02
39.812312,116.339026,0,148,39852.3785069444,2009-02-08,09:05:03
39.812417,116.339011,0,151,39852.3785185185,2009-02-08,09:05:04
39.812524,116.339008,0,150,39852.3785300926,2009-02-08,09:05:05
39.812636,116.338989,0,151,39852.3785416667,2009-02-08,09:05:06
39.812752,116.338979,0,149,39852.3785532407,2009-02-08,09:05:07
39.81287,116.33897,0,149,39852.3785648148,2009-02-08,09:05:08
39.812991,116.338956,0,146,39852.3785763889,2009-02-08,09:05:09
39.813113,116.338944,0,144,39852.378587963,2009-02-08,09:05:10
39.813235,116.338931,0,143,39852.378599537,2009-02-08,09:05:11
39.813359,116.338918,0,145,39852.3786111111,2009-02-08,09:05:12
39.813484,116.33891,0,144,39852.3786226852,2009-02-08,09:05:13
39.813608,116.338898,0,144,39852.3786342593,2009-02-08,09:05:14
39.813733,116.338895,0,143,39852.3786458333,2009-02-08,09:05:15
39.81386,116.338896,0,142,39852.3786574074,2009-02-08,09:05:16
39.813984,116.338894,0,143,39852.3786689815,2009-02-08,09:05:17
39.814109,116.338892,0,143,39852.3786805556,2009-02-08,09:05:18
39.814239,116.338886,0,142,39852.3786921296,2009-02-08,09:05:19
39.814369,116.338883,0,143,39852.3787037037,2009-02-08,09:05:20
39.814497,116.338875,0,144,39852.3787152778,2009-02-08,09:05:21
39.814625,116.338868,0,143,39852.3787268519,2009-02-08,09:05:22
39.814755,116.338862,0,143,39852.3787384259,2009-02-08,09:05:23
39.814886,116.338853,0,141,39852.37875,2009-02-08,09:05:24
39.815017,116.338844,0,140,39852.3787615741,2009-02-08,09:05:25
39.815148,116.338834,0,137,39852.3787731482,2009-02-08,09:05:26
39.815275,116.338825,0,134,39852.3787847222,2009-02-08,09:05:27
39.815402,116.338808,0,136,39852.3787962963,2009-02-08,09:05:28
39.815525,116.338801,0,136,39852.3788078704,2009-02-08,09:05:29
39.81565,116.338794,0,135,39852.3788194444,2009-02-08,09:05:30
39.815776,116.338787,0,135,39852.3788310185,2009-02-08,09:05:31
39.815904,116.338778,0,134,39852.3788425926,2009-02-08,09:05:32
39.816035,116.338769,0,134,39852.3788541667,2009-02-08,09:05:33
39.816168,116.338761,0,133,39852.3788657407,2009-02-08,09:05:34
39.816296,116.338763,0,129,39852.3788773148,2009-02-08,09:05:35
39.816423,116.338754,0,128,39852.3788888889,2009-02-08,09:05:36
39.816539,116.338751,0,127,39852.378900463,2009-02-08,09:05:37
39.816653,116.338757,0,126,39852.378912037,2009-02-08,09:05:38
39.816763,116.338766,0,128,39852.3789236111,2009-02-08,09:05:39
39.816873,116.33878,0,128,39852.3789351852,2009-02-08,09:05:40
39.816991,116.338782,0,129,39852.3789467593,2009-02-08,09:05:41
39.817103,116.338786,0,132,39852.3789583333,2009-02-08,09:05:42
39.817213,116.338798,0,134,39852.3789699074,2009-02-08,09:05:43
39.81731,116.338813,0,138,39852.3789814815,2009-02-08,09:05:44
39.817405,116.338828,0,141,39852.3789930556,2009-02-08,09:05:45
39.817501,116.338835,0,143,39852.3790046296,2009-02-08,09:05:46
39.8176,116.338836,0,145,39852.3790162037,2009-02-08,09:05:47
39.817698,116.33884,0,146,39852.3790277778,2009-02-08,09:05:48
39.81779,116.338848,0,148,39852.3790393519,2009-02-08,09:05:49
39.817884,116.338852,0,150,39852.3790509259,2009-02-08,09:05:50
39.817977,116.338852,0,153,39852.3790625,2009-02-08,09:05:51
39.818071,116.338852,0,157,39852.3790740741,2009-02-08,09:05:52
39.818167,116.338856,0,158,39852.3790856482,2009-02-08,09:05:53
39.818258,116.338864,0,159,39852.3790972222,2009-02-08,09:05:54
39.818346,116.338875,0,158,39852.3791087963,2009-02-08,09:05:55
39.818429,116.33889,0,160,39852.3791203704,2009-02-08,09:05:56
39.818503,116.338916,0,163,39852.3791319444,2009-02-08,09:05:57
39.818578,116.33894,0,164,39852.3791435185,2009-02-08,09:05:58
39.81865,116.338965,0,165,39852.3791550926,2009-02-08,09:05:59
39.818719,116.338991,0,163,39852.3791666667,2009-02-08,09:06:00
39.818783,116.339014,0,162,39852.3791782407,2009-02-08,09:06:01
39.818848,116.339033,0,162,39852.3791898148,2009-02-08,09:06:02
39.818915,116.339042,0,165,39852.3792013889,2009-02-08,09:06:03
39.818985,116.33905,0,164,39852.379212963,2009-02-08,09:06:04
39.819058,116.339061,0,163,39852.379224537,2009-02-08,09:06:05
39.819126,116.339071,0,165,39852.3792361111,2009-02-08,09:06:06
39.819195,116.339079,0,168,39852.3792476852,2009-02-08,09:06:07
39.819269,116.339084,0,166,39852.3792592593,2009-02-08,09:06:08
39.819341,116.339083,0,171,39852.3792708333,2009-02-08,09:06:09
39.819421,116.339089,0,171,39852.3792824074,2009-02-08,09:06:10
39.819502,116.339108,0,170,39852.3792939815,2009-02-08,09:06:11
39.819594,116.339109,0,170,39852.3793055556,2009-02-08,09:06:12
39.819689,116.339113,0,172,39852.3793171296,2009-02-08,09:06:13
39.819782,116.339117,0,175,39852.3793287037,2009-02-08,09:06:14
39.81988,116.339128,0,175,39852.3793402778,2009-02-08,09:06:15
39.819979,116.339139,0,173,39852.3793518519,2009-02-08,09:06:16
39.820076,116.339152,0,171,39852.3793634259,2009-02-08,09:06:17
39.820171,116.339167,0,172,39852.379375,2009-02-08,09:06:18
39.820265,116.339188,0,169,39852.3793865741,2009-02-08,09:06:19
39.820366,116.339204,0,165,39852.3793981481,2009-02-08,09:06:20
39.820474,116.339216,0,158,39852.3794097222,2009-02-08,09:06:21
39.820581,116.339228,0,153,39852.3794212963,2009-02-08,09:06:22
39.820685,116.339231,0,152,39852.3794328704,2009-02-08,09:06:23
39.820785,116.339242,0,147,39852.3794444444,2009-02-08,09:06:24
39.820893,116.339247,0,142,39852.3794560185,2009-02-08,09:06:25
39.820998,116.339249,0,137,39852.3794675926,2009-02-08,09:06:26
39.821102,116.339252,0,130,39852.3794791667,2009-02-08,09:06:27
39.821193,116.339265,0,128,39852.3794907407,2009-02-08,09:06:28
39.821288,116.339274,0,118,39852.3795023148,2009-02-08,09:06:29
39.821378,116.339282,0,116,39852.3795138889,2009-02-08,09:06:30
39.821473,116.339291,0,112,39852.379525463,2009-02-08,09:06:31
39.821568,116.339301,0,110,39852.379537037,2009-02-08,09:06:32
39.821662,116.339308,0,104,39852.3795486111,2009-02-08,09:06:33
39.82175,116.339323,0,105,39852.3795601852,2009-02-08,09:06:34
39.82184,116.339339,0,108,39852.3795717593,2009-02-08,09:06:35
39.821935,116.339354,0,105,39852.3795833333,2009-02-08,09:06:36
39.822036,116.339372,0,105,39852.3795949074,2009-02-08,09:06:37
39.822136,116.339389,0,102,39852.3796064815,2009-02-08,09:06:38
39.822235,116.339405,0,101,39852.3796180556,2009-02-08,09:06:39
39.822331,116.339418,0,105,39852.3796296296,2009-02-08,09:06:40
39.822425,116.339433,0,102,39852.3796412037,2009-02-08,09:06:41
39.822521,116.339446,0,100,39852.3796527778,2009-02-08,09:06:42
39.822617,116.339462,0,98,39852.3796643519,2009-02-08,09:06:43
39.822712,116.339479,0,98,39852.3796759259,2009-02-08,09:06:44
39.822804,116.339497,0,100,39852.3796875,2009-02-08,09:06:45
39.822898,116.339514,0,103,39852.3796990741,2009-02-08,09:06:46
39.822992,116.339528,0,101,39852.3797106481,2009-02-08,09:06:47
39.823083,116.339547,0,101,39852.3797222222,2009-02-08,09:06:48
39.823172,116.339564,0,102,39852.3797337963,2009-02-08,09:06:49
39.823258,116.339578,0,97,39852.3797453704,2009-02-08,09:06:50
39.82334,116.339591,0,97,39852.3797569444,2009-02-08,09:06:51
39.823419,116.339605,0,99,39852.3797685185,2009-02-08,09:06:52
39.823493,116.339622,0,99,39852.3797800926,2009-02-08,09:06:53
39.82356,116.33964,0,97,39852.3797916667,2009-02-08,09:06:54
39.823617,116.339662,0,98,39852.3798032407,2009-02-08,09:06:55
39.823673,116.339684,0,98,39852.3798148148,2009-02-08,09:06:56
39.823731,116.339704,0,100,39852.379837963,2009-02-08,09:06:58
39.823731,116.339704,0,100,39852.3798726852,2009-02-08,09:07:01
39.823734,116.339699,0,111,39852.3798958333,2009-02-08,09:07:03
39.823697,116.339687,0,123,39852.3799421296,2009-02-08,09:07:07
39.823723,116.339685,0,132,39852.38,2009-02-08,09:07:12
39.823771,116.339688,0,137,39852.3800347222,2009-02-08,09:07:15
39.823822,116.339678,0,142,39852.3800810185,2009-02-08,09:07:19
39.82386,116.3397,0,150,39852.3801273148,2009-02-08,09:07:23
39.823895,116.339686,0,152,39852.3801851852,2009-02-08,09:07:28
39.823947,116.339701,0,160,39852.3802314815,2009-02-08,09:07:32
39.823981,116.339727,0,174,39852.3802893519,2009-02-08,09:07:37
39.824021,116.339742,0,182,39852.3803240741,2009-02-08,09:07:40
39.824062,116.33974,0,190,39852.3803703704,2009-02-08,09:07:44
39.824075,116.339761,0,201,39852.3804282407,2009-02-08,09:07:49
39.824075,116.339761,0,201,39852.380462963,2009-02-08,09:07:52
39.824077,116.33976,0,209,39852.3804861111,2009-02-08,09:07:54
39.824087,116.339773,0,216,39852.3805439815,2009-02-08,09:07:59
39.824097,116.339796,0,223,39852.3806018519,2009-02-08,09:08:04
39.824141,116.339773,0,230,39852.3806597222,2009-02-08,09:08:09
39.824199,116.339754,0,229,39852.3807060185,2009-02-08,09:08:13
39.824259,116.339763,0,227,39852.3807291667,2009-02-08,09:08:15
39.824343,116.339765,0,225,39852.3807523148,2009-02-08,09:08:17
39.824396,116.33976,0,220,39852.3807638889,2009-02-08,09:08:18
39.824449,116.339771,0,219,39852.380775463,2009-02-08,09:08:19
39.824509,116.339779,0,217,39852.380787037,2009-02-08,09:08:20
39.824569,116.339787,0,217,39852.3807986111,2009-02-08,09:08:21
39.82463,116.339796,0,213,39852.3808101852,2009-02-08,09:08:22
39.82469,116.339803,0,211,39852.3808217593,2009-02-08,09:08:23
39.82476,116.339803,0,208,39852.3808333333,2009-02-08,09:08:24
39.824829,116.339807,0,205,39852.3808449074,2009-02-08,09:08:25
39.824904,116.339808,0,201,39852.3808564815,2009-02-08,09:08:26
39.824974,116.339813,0,201,39852.3808680556,2009-02-08,09:08:27
39.825046,116.339819,0,201,39852.3808796296,2009-02-08,09:08:28
39.825119,116.339824,0,200,39852.3808912037,2009-02-08,09:08:29
39.825201,116.339841,0,190,39852.3809027778,2009-02-08,09:08:30
39.825286,116.339851,0,189,39852.3809143519,2009-02-08,09:08:31
39.825368,116.33986,0,186,39852.3809259259,2009-02-08,09:08:32
39.825449,116.339874,0,187,39852.3809375,2009-02-08,09:08:33
39.825539,116.339889,0,184,39852.3809490741,2009-02-08,09:08:34
39.825625,116.339904,0,182,39852.3809606481,2009-02-08,09:08:35
39.825709,116.339921,0,179,39852.3809722222,2009-02-08,09:08:36
39.825787,116.33993,0,178,39852.3809837963,2009-02-08,09:08:37
39.825867,116.33994,0,178,39852.3809953704,2009-02-08,09:08:38
39.825957,116.339945,0,175,39852.3810069444,2009-02-08,09:08:39
39.826048,116.339954,0,171,39852.3810185185,2009-02-08,09:08:40
39.82614,116.339962,0,166,39852.3810300926,2009-02-08,09:08:41
39.826231,116.339975,0,165,39852.3810416667,2009-02-08,09:08:42
39.826318,116.339989,0,166,39852.3810532407,2009-02-08,09:08:43
39.826408,116.340004,0,163,39852.3810648148,2009-02-08,09:08:44
39.826494,116.340023,0,161,39852.3810763889,2009-02-08,09:08:45
39.826586,116.340036,0,158,39852.381087963,2009-02-08,09:08:46
39.826673,116.340049,0,160,39852.381099537,2009-02-08,09:08:47
39.826759,116.340066,0,154,39852.3811111111,2009-02-08,09:08:48
39.826841,116.340086,0,148,39852.3811226852,2009-02-08,09:08:49
39.826903,116.340119,0,141,39852.3811342593,2009-02-08,09:08:50
39.826974,116.340148,0,137,39852.3811458333,2009-02-08,09:08:51
39.827053,116.340189,0,131,39852.3811574074,2009-02-08,09:08:52
39.827132,116.340243,0,121,39852.3811689815,2009-02-08,09:08:53
39.827203,116.340299,0,117,39852.3811805556,2009-02-08,09:08:54
39.827272,116.340362,0,111,39852.3811921296,2009-02-08,09:08:55
39.827346,116.340433,0,105,39852.3812037037,2009-02-08,09:08:56
39.827427,116.340506,0,101,39852.3812152778,2009-02-08,09:08:57
39.82751,116.340586,0,99,39852.3812268519,2009-02-08,09:08:58
39.827587,116.34067,0,95,39852.3812384259,2009-02-08,09:08:59
39.827664,116.340748,0,94,39852.38125,2009-02-08,09:09:00
39.827735,116.340832,0,90,39852.3812615741,2009-02-08,09:09:01
39.827806,116.340912,0,86,39852.3812731481,2009-02-08,09:09:02
39.827877,116.340986,0,82,39852.3812847222,2009-02-08,09:09:03
39.827941,116.341056,0,80,39852.3812962963,2009-02-08,09:09:04
39.828006,116.341132,0,78,39852.3813078704,2009-02-08,09:09:05
39.828068,116.341207,0,74,39852.3813194444,2009-02-08,09:09:06
39.828128,116.341286,0,70,39852.3813310185,2009-02-08,09:09:07
39.828187,116.341364,0,67,39852.3813425926,2009-02-08,09:09:08
39.828245,116.341441,0,64,39852.3813541667,2009-02-08,09:09:09
39.828303,116.34152,0,62,39852.3813657407,2009-02-08,09:09:10
39.828359,116.341597,0,60,39852.3813773148,2009-02-08,09:09:11
39.828414,116.341669,0,58,39852.3813888889,2009-02-08,09:09:12
39.828466,116.341743,0,56,39852.381400463,2009-02-08,09:09:13
39.828525,116.34181,0,56,39852.381412037,2009-02-08,09:09:14
39.828577,116.341883,0,56,39852.3814236111,2009-02-08,09:09:15
39.828633,116.341946,0,59,39852.3814351852,2009-02-08,09:09:16
39.828691,116.342008,0,59,39852.3814467593,2009-02-08,09:09:17
39.828749,116.342066,0,60,39852.3814583333,2009-02-08,09:09:18
39.828807,116.342123,0,61,39852.3814699074,2009-02-08,09:09:19
39.828869,116.342172,0,62,39852.3814814815,2009-02-08,09:09:20
39.828932,116.342216,0,63,39852.3814930556,2009-02-08,09:09:21
39.828998,116.342254,0,64,39852.3815046296,2009-02-08,09:09:22
39.829094,116.342251,0,64,39852.3815162037,2009-02-08,09:09:23
39.829161,116.342265,0,65,39852.3815277778,2009-02-08,09:09:24
39.829225,116.342241,0,71,39852.3815393519,2009-02-08,09:09:25
39.829282,116.342236,0,74,39852.3815509259,2009-02-08,09:09:26
39.829336,116.342227,0,77,39852.3815625,2009-02-08,09:09:27
39.829389,116.342202,0,83,39852.3815740741,2009-02-08,09:09:28
39.82944,116.342199,0,87,39852.3815856481,2009-02-08,09:09:29
39.829498,116.342193,0,91,39852.3815972222,2009-02-08,09:09:30
39.829549,116.342192,0,95,39852.3816087963,2009-02-08,09:09:31
39.829609,116.342193,0,95,39852.3816203704,2009-02-08,09:09:32
39.829671,116.342194,0,97,39852.3816319444,2009-02-08,09:09:33
39.829735,116.342195,0,98,39852.3816435185,2009-02-08,09:09:34
39.829803,116.3422,0,100,39852.3816550926,2009-02-08,09:09:35
39.829875,116.342208,0,102,39852.3816666667,2009-02-08,09:09:36
39.829949,116.342218,0,104,39852.3816782407,2009-02-08,09:09:37
39.830024,116.342229,0,106,39852.3816898148,2009-02-08,09:09:38
39.830114,116.342221,0,109,39852.3817013889,2009-02-08,09:09:39
39.830188,116.342238,0,110,39852.381712963,2009-02-08,09:09:40
39.830306,116.342221,0,113,39852.3817361111,2009-02-08,09:09:42
39.830341,116.34216,0,116,39852.3817476852,2009-02-08,09:09:43
39.830363,116.342075,0,122,39852.3817708333,2009-02-08,09:09:45
39.830381,116.342,0,124,39852.3817824074,2009-02-08,09:09:46
39.830415,116.341924,0,125,39852.3817939815,2009-02-08,09:09:47
39.83045,116.341863,0,127,39852.3818055556,2009-02-08,09:09:48
39.830502,116.341791,0,129,39852.3818171296,2009-02-08,09:09:49
39.830537,116.341723,0,131,39852.3818287037,2009-02-08,09:09:50
39.830567,116.341654,0,134,39852.3818402778,2009-02-08,09:09:51
39.830624,116.34157,0,135,39852.3818518519,2009-02-08,09:09:52
39.830659,116.3415,0,138,39852.3818634259,2009-02-08,09:09:53
39.830724,116.341422,0,140,39852.381875,2009-02-08,09:09:54
39.830784,116.341354,0,143,39852.3818865741,2009-02-08,09:09:55
39.830846,116.34128,0,145,39852.3818981481,2009-02-08,09:09:56
39.830901,116.341207,0,148,39852.3819097222,2009-02-08,09:09:57
39.830959,116.341121,0,151,39852.3819212963,2009-02-08,09:09:58
39.831015,116.341039,0,153,39852.3819328704,2009-02-08,09:09:59
39.831076,116.340955,0,155,39852.3819444444,2009-02-08,09:10:00
39.831139,116.340869,0,157,39852.3819560185,2009-02-08,09:10:01
39.831198,116.340782,0,159,39852.3819675926,2009-02-08,09:10:02
39.831264,116.340698,0,162,39852.3819791667,2009-02-08,09:10:03
39.831325,116.340615,0,165,39852.3819907407,2009-02-08,09:10:04
39.831392,116.340529,0,168,39852.3820023148,2009-02-08,09:10:05
39.83146,116.340451,0,172,39852.3820138889,2009-02-08,09:10:06
39.831531,116.340378,0,175,39852.382025463,2009-02-08,09:10:07
39.831599,116.340314,0,178,39852.382037037,2009-02-08,09:10:08
39.831662,116.340257,0,179,39852.3820486111,2009-02-08,09:10:09
39.831727,116.340206,0,180,39852.3820601852,2009-02-08,09:10:10
39.831802,116.340162,0,182,39852.3820717593,2009-02-08,09:10:11
39.831881,116.340114,0,185,39852.3820833333,2009-02-08,09:10:12
39.831954,116.34009,0,184,39852.3820949074,2009-02-08,09:10:13
39.832033,116.340068,0,185,39852.3821064815,2009-02-08,09:10:14
39.832115,116.340041,0,186,39852.3821180556,2009-02-08,09:10:15
39.832194,116.340024,0,188,39852.3821296296,2009-02-08,09:10:16
39.832271,116.340019,0,186,39852.3821412037,2009-02-08,09:10:17
39.832348,116.34001,0,187,39852.3821527778,2009-02-08,09:10:18
39.832419,116.340023,0,186,39852.3821643519,2009-02-08,09:10:19
39.832493,116.340036,0,185,39852.3821759259,2009-02-08,09:10:20
39.832571,116.340036,0,185,39852.3821875,2009-02-08,09:10:21
39.83265,116.340038,0,186,39852.3821990741,2009-02-08,09:10:22
39.832731,116.340044,0,186,39852.3822106481,2009-02-08,09:10:23
39.832815,116.34004,0,188,39852.3822222222,2009-02-08,09:10:24
39.832901,116.340037,0,190,39852.3822337963,2009-02-08,09:10:25
39.832985,116.340036,0,192,39852.3822453704,2009-02-08,09:10:26
39.83307,116.340038,0,194,39852.3822569444,2009-02-08,09:10:27
39.833156,116.340038,0,197,39852.3822685185,2009-02-08,09:10:28
39.833245,116.340041,0,200,39852.3822800926,2009-02-08,09:10:29
39.833335,116.340049,0,203,39852.3822916667,2009-02-08,09:10:30
39.833432,116.340053,0,206,39852.3823032407,2009-02-08,09:10:31
39.833527,116.340054,0,209,39852.3823148148,2009-02-08,09:10:32
39.833622,116.340053,0,206,39852.3823263889,2009-02-08,09:10:33
39.833712,116.340061,0,206,39852.382337963,2009-02-08,09:10:34
39.833798,116.340067,0,207,39852.382349537,2009-02-08,09:10:35
39.833891,116.340065,0,209,39852.3823611111,2009-02-08,09:10:36
39.833986,116.340063,0,211,39852.3823726852,2009-02-08,09:10:37
39.834079,116.340064,0,210,39852.3823842593,2009-02-08,09:10:38
39.834168,116.340064,0,208,39852.3823958333,2009-02-08,09:10:39
39.834259,116.340062,0,204,39852.3824074074,2009-02-08,09:10:40
39.834349,116.340057,0,204,39852.3824189815,2009-02-08,09:10:41
39.834439,116.340058,0,199,39852.3824305556,2009-02-08,09:10:42
39.834532,116.34005,0,194,39852.3824421296,2009-02-08,09:10:43
39.834626,116.340047,0,192,39852.3824537037,2009-02-08,09:10:44
39.834721,116.340045,0,188,39852.3824652778,2009-02-08,09:10:45
39.834817,116.340043,0,186,39852.3824768519,2009-02-08,09:10:46
39.834908,116.340042,0,183,39852.3824884259,2009-02-08,09:10:47
39.835,116.340042,0,182,39852.3825,2009-02-08,09:10:48
39.835083,116.340051,0,181,39852.3825115741,2009-02-08,09:10:49
39.835174,116.340057,0,182,39852.3825231481,2009-02-08,09:10:50
39.835253,116.34007,0,181,39852.3825347222,2009-02-08,09:10:51
39.835328,116.340078,0,179,39852.3825462963,2009-02-08,09:10:52
39.835398,116.340088,0,177,39852.3825578704,2009-02-08,09:10:53
39.835464,116.340097,0,176,39852.3825694444,2009-02-08,09:10:54
39.835524,116.340104,0,175,39852.3825810185,2009-02-08,09:10:55
39.835579,116.340112,0,177,39852.3825925926,2009-02-08,09:10:56
39.835658,116.34013,0,175,39852.3826157407,2009-02-08,09:10:58
39.835698,116.34015,0,182,39852.382650463,2009-02-08,09:11:01
39.835685,116.340158,0,185,39852.3827083333,2009-02-08,09:11:06
39.835729,116.340107,0,182,39852.3827662037,2009-02-08,09:11:11
39.835781,116.340071,0,176,39852.3828009259,2009-02-08,09:11:14
39.83583,116.340039,0,177,39852.3828356481,2009-02-08,09:11:17
39.83589,116.340033,0,174,39852.3828703704,2009-02-08,09:11:20
39.835961,116.34002,0,175,39852.3828935185,2009-02-08,09:11:22
39.836008,116.340015,0,175,39852.3829050926,2009-02-08,09:11:23
39.836061,116.340018,0,175,39852.3829166667,2009-02-08,09:11:24
39.836114,116.340023,0,176,39852.3829282407,2009-02-08,09:11:25
39.836172,116.340017,0,178,39852.3829398148,2009-02-08,09:11:26
39.836242,116.340017,0,179,39852.3829513889,2009-02-08,09:11:27
39.836314,116.340015,0,181,39852.382962963,2009-02-08,09:11:28
39.836393,116.340018,0,182,39852.382974537,2009-02-08,09:11:29
39.836476,116.340013,0,182,39852.3829861111,2009-02-08,09:11:30
39.836561,116.340007,0,182,39852.3829976852,2009-02-08,09:11:31
39.836643,116.340005,0,183,39852.3830092593,2009-02-08,09:11:32
39.83673,116.340005,0,180,39852.3830208333,2009-02-08,09:11:33
39.836815,116.340003,0,179,39852.3830324074,2009-02-08,09:11:34
39.836899,116.340006,0,177,39852.3830439815,2009-02-08,09:11:35
39.836978,116.340007,0,176,39852.3830555556,2009-02-08,09:11:36
39.837057,116.340009,0,176,39852.3830671296,2009-02-08,09:11:37
39.837135,116.340008,0,174,39852.3830787037,2009-02-08,09:11:38
39.83721,116.340008,0,173,39852.3830902778,2009-02-08,09:11:39
39.837287,116.340007,0,172,39852.3831018518,2009-02-08,09:11:40
39.837366,116.340004,0,171,39852.3831134259,2009-02-08,09:11:41
39.837446,116.340006,0,171,39852.383125,2009-02-08,09:11:42
39.837527,116.340011,0,171,39852.3831365741,2009-02-08,09:11:43
39.837606,116.340019,0,172,39852.3831481481,2009-02-08,09:11:44
39.837687,116.340026,0,174,39852.3831597222,2009-02-08,09:11:45
39.837768,116.340027,0,179,39852.3831712963,2009-02-08,09:11:46
39.83785,116.340026,0,180,39852.3831828704,2009-02-08,09:11:47
39.837933,116.340026,0,183,39852.3831944444,2009-02-08,09:11:48
39.838012,116.340026,0,183,39852.3832060185,2009-02-08,09:11:49
39.838094,116.340028,0,183,39852.3832175926,2009-02-08,09:11:50
39.838171,116.340022,0,183,39852.3832291667,2009-02-08,09:11:51
39.83825,116.340017,0,182,39852.3832407407,2009-02-08,09:11:52
39.838332,116.340011,0,179,39852.3832523148,2009-02-08,09:11:53
39.838413,116.340008,0,176,39852.3832638889,2009-02-08,09:11:54
39.838498,116.340006,0,174,39852.383275463,2009-02-08,09:11:55
39.838584,116.340003,0,171,39852.383287037,2009-02-08,09:11:56
39.838666,116.339999,0,174,39852.3832986111,2009-02-08,09:11:57
39.838749,116.339993,0,173,39852.3833101852,2009-02-08,09:11:58
39.838834,116.339996,0,170,39852.3833217593,2009-02-08,09:11:59
39.838916,116.340001,0,170,39852.3833333333,2009-02-08,09:12:00
39.839001,116.340003,0,170,39852.3833449074,2009-02-08,09:12:01
39.839089,116.340005,0,167,39852.3833564815,2009-02-08,09:12:02
39.839176,116.340005,0,171,39852.3833680556,2009-02-08,09:12:03
39.839266,116.340004,0,172,39852.3833796296,2009-02-08,09:12:04
39.839357,116.340003,0,170,39852.3833912037,2009-02-08,09:12:05
39.839449,116.340002,0,168,39852.3834027778,2009-02-08,09:12:06
39.839541,116.339999,0,163,39852.3834143518,2009-02-08,09:12:07
39.839629,116.340005,0,167,39852.3834259259,2009-02-08,09:12:08
39.839722,116.340011,0,169,39852.3834375,2009-02-08,09:12:09
39.839816,116.340017,0,170,39852.3834490741,2009-02-08,09:12:10
39.839909,116.340021,0,177,39852.3834606481,2009-02-08,09:12:11
39.840005,116.340022,0,178,39852.3834722222,2009-02-08,09:12:12
39.840098,116.340025,0,177,39852.3834837963,2009-02-08,09:12:13
39.840193,116.340028,0,177,39852.3834953704,2009-02-08,09:12:14
39.840289,116.340029,0,178,39852.3835069444,2009-02-08,09:12:15
39.840386,116.340028,0,181,39852.3835185185,2009-02-08,09:12:16
39.840481,116.340029,0,179,39852.3835300926,2009-02-08,09:12:17
39.840575,116.340031,0,176,39852.3835416667,2009-02-08,09:12:18
39.840666,116.340032,0,176,39852.3835532407,2009-02-08,09:12:19
39.840756,116.340032,0,175,39852.3835648148,2009-02-08,09:12:20
39.840847,116.340034,0,169,39852.3835763889,2009-02-08,09:12:21
39.840933,116.340039,0,168,39852.383587963,2009-02-08,09:12:22
39.841017,116.340044,0,167,39852.383599537,2009-02-08,09:12:23
39.841096,116.340049,0,169,39852.3836111111,2009-02-08,09:12:24
39.841168,116.340051,0,178,39852.3836226852,2009-02-08,09:12:25
39.841238,116.34005,0,180,39852.3836342593,2009-02-08,09:12:26
39.841307,116.340049,0,181,39852.3836458333,2009-02-08,09:12:27
39.841376,116.340046,0,179,39852.3836574074,2009-02-08,09:12:28
39.841443,116.340043,0,177,39852.3836689815,2009-02-08,09:12:29
39.841508,116.340037,0,176,39852.3836805556,2009-02-08,09:12:30
39.841575,116.340032,0,176,39852.3836921296,2009-02-08,09:12:31
39.841643,116.340032,0,175,39852.3837037037,2009-02-08,09:12:32
39.841716,116.340025,0,174,39852.3837152778,2009-02-08,09:12:33
39.841799,116.340016,0,169,39852.3837268518,2009-02-08,09:12:34
39.841887,116.340002,0,162,39852.3837384259,2009-02-08,09:12:35
39.841964,116.340003,0,162,39852.38375,2009-02-08,09:12:36
39.842045,116.340001,0,160,39852.3837615741,2009-02-08,09:12:37
39.84213,116.339999,0,159,39852.3837731481,2009-02-08,09:12:38
39.842218,116.339998,0,159,39852.3837847222,2009-02-08,09:12:39
39.842311,116.339993,0,156,39852.3837962963,2009-02-08,09:12:40
39.842404,116.33999,0,155,39852.3838078704,2009-02-08,09:12:41
39.842499,116.339993,0,152,39852.3838194444,2009-02-08,09:12:42
39.842599,116.339994,0,150,39852.3838310185,2009-02-08,09:12:43
39.842697,116.339999,0,149,39852.3838425926,2009-02-08,09:12:44
39.842799,116.340006,0,146,39852.3838541667,2009-02-08,09:12:45
39.842901,116.340014,0,142,39852.3838657407,2009-02-08,09:12:46
39.843002,116.340017,0,139,39852.3838773148,2009-02-08,09:12:47
39.843102,116.340011,0,134,39852.3838888889,2009-02-08,09:12:48
39.843197,116.340006,0,133,39852.383900463,2009-02-08,09:12:49
39.843291,116.340005,0,130,39852.383912037,2009-02-08,09:12:50
39.843389,116.340003,0,125,39852.3839236111,2009-02-08,09:12:51
39.843491,116.340006,0,120,39852.3839351852,2009-02-08,09:12:52
39.843589,116.340016,0,118,39852.3839467593,2009-02-08,09:12:53
39.843686,116.340023,0,118,39852.3839583333,2009-02-08,09:12:54
39.843783,116.340033,0,118,39852.3839699074,2009-02-08,09:12:55
39.843877,116.340047,0,117,39852.3839814815,2009-02-08,09:12:56
39.843969,116.34006,0,119,39852.3839930556,2009-02-08,09:12:57
39.844063,116.340074,0,119,39852.3840046296,2009-02-08,09:12:58
39.844152,116.340086,0,119,39852.3840162037,2009-02-08,09:12:59
39.844242,116.340095,0,121,39852.3840277778,2009-02-08,09:13:00
39.84433,116.340103,0,123,39852.3840393518,2009-02-08,09:13:01
39.844415,116.34011,0,125,39852.3840509259,2009-02-08,09:13:02
39.844492,116.340121,0,127,39852.3840625,2009-02-08,09:13:03
39.84457,116.34013,0,130,39852.3840740741,2009-02-08,09:13:04
39.844643,116.340137,0,132,39852.3840856481,2009-02-08,09:13:05
39.844703,116.340142,0,131,39852.3840972222,2009-02-08,09:13:06
39.844749,116.340155,0,129,39852.3841087963,2009-02-08,09:13:07
39.844795,116.340165,0,128,39852.3841203704,2009-02-08,09:13:08
39.844867,116.340184,0,129,39852.3841435185,2009-02-08,09:13:10
39.844921,116.340199,0,130,39852.3841666667,2009-02-08,09:13:12
39.844961,116.340228,0,136,39852.3841898148,2009-02-08,09:13:14
39.844993,116.340279,0,140,39852.384212963,2009-02-08,09:13:16
39.844985,116.340332,0,120,39852.3842361111,2009-02-08,09:13:18
39.844984,116.340418,0,117,39852.3842592593,2009-02-08,09:13:20
39.844972,116.340522,0,121,39852.3842824074,2009-02-08,09:13:22
39.844968,116.34058,0,126,39852.3842939815,2009-02-08,09:13:23
39.844966,116.340639,0,132,39852.3843055556,2009-02-08,09:13:24
39.844949,116.3407,0,138,39852.3843171296,2009-02-08,09:13:25
39.844938,116.340758,0,137,39852.3843287037,2009-02-08,09:13:26
39.844921,116.340815,0,136,39852.3843402778,2009-02-08,09:13:27
39.844907,116.340887,0,136,39852.3843518518,2009-02-08,09:13:28
39.844895,116.340962,0,137,39852.3843634259,2009-02-08,09:13:29
39.844889,116.341039,0,142,39852.384375,2009-02-08,09:13:30
39.844884,116.341119,0,145,39852.3843865741,2009-02-08,09:13:31
39.844878,116.341201,0,146,39852.3843981481,2009-02-08,09:13:32
39.844874,116.34129,0,147,39852.3844097222,2009-02-08,09:13:33
39.844869,116.341381,0,151,39852.3844212963,2009-02-08,09:13:34
39.844865,116.341478,0,151,39852.3844328704,2009-02-08,09:13:35
39.844852,116.341572,0,152,39852.3844444444,2009-02-08,09:13:36
39.844838,116.341674,0,155,39852.3844560185,2009-02-08,09:13:37
39.844819,116.341774,0,155,39852.3844675926,2009-02-08,09:13:38
39.844802,116.341872,0,150,39852.3844791667,2009-02-08,09:13:39
39.844782,116.341967,0,148,39852.3844907407,2009-02-08,09:13:40
39.844766,116.342058,0,147,39852.3845023148,2009-02-08,09:13:41
39.844751,116.34215,0,151,39852.3845138889,2009-02-08,09:13:42
39.844738,116.342237,0,153,39852.384525463,2009-02-08,09:13:43
39.844728,116.342316,0,155,39852.384537037,2009-02-08,09:13:44
39.844724,116.342382,0,160,39852.3845486111,2009-02-08,09:13:45
39.844715,116.342474,0,164,39852.3845717593,2009-02-08,09:13:47
39.84471,116.342504,0,176,39852.3846296296,2009-02-08,09:13:52
39.844732,116.342509,0,184,39852.3846875,2009-02-08,09:13:57
39.844678,116.342536,0,180,39852.3847453704,2009-02-08,09:14:02
39.844658,116.342549,0,178,39852.3848032407,2009-02-08,09:14:07
39.844658,116.342568,0,173,39852.3848611111,2009-02-08,09:14:12
39.84465,116.342582,0,164,39852.3849189815,2009-02-08,09:14:17
39.84466,116.342611,0,162,39852.3849768518,2009-02-08,09:14:22
39.844662,116.342683,0,163,39852.3850347222,2009-02-08,09:14:27
39.84465,116.34274,0,163,39852.3850578704,2009-02-08,09:14:29
39.844642,116.342819,0,162,39852.3850810185,2009-02-08,09:14:31
39.844637,116.342929,0,164,39852.3851041667,2009-02-08,09:14:33
39.844628,116.342994,0,165,39852.3851157407,2009-02-08,09:14:34
39.844618,116.343062,0,165,39852.3851273148,2009-02-08,09:14:35
39.844608,116.343132,0,165,39852.3851388889,2009-02-08,09:14:36
39.844595,116.343201,0,165,39852.385150463,2009-02-08,09:14:37
39.844585,116.343277,0,166,39852.385162037,2009-02-08,09:14:38
39.844574,116.343354,0,166,39852.3851736111,2009-02-08,09:14:39
39.844562,116.343435,0,167,39852.3851851852,2009-02-08,09:14:40
39.844553,116.343519,0,168,39852.3851967593,2009-02-08,09:14:41
39.844542,116.343602,0,169,39852.3852083333,2009-02-08,09:14:42
39.84453,116.34369,0,170,39852.3852199074,2009-02-08,09:14:43
39.844517,116.343776,0,172,39852.3852314815,2009-02-08,09:14:44
39.844502,116.343865,0,174,39852.3852430556,2009-02-08,09:14:45
39.844485,116.343956,0,177,39852.3852546296,2009-02-08,09:14:46
39.844466,116.344055,0,181,39852.3852662037,2009-02-08,09:14:47
39.844442,116.344153,0,185,39852.3852777778,2009-02-08,09:14:48
39.844417,116.344246,0,189,39852.3852893518,2009-02-08,09:14:49
39.844389,116.34434,0,192,39852.3853009259,2009-02-08,09:14:50
39.844358,116.34444,0,197,39852.3853125,2009-02-08,09:14:51
39.844339,116.344558,0,201,39852.3853240741,2009-02-08,09:14:52
39.844328,116.344684,0,204,39852.3853356481,2009-02-08,09:14:53
39.844317,116.344817,0,207,39852.3853472222,2009-02-08,09:14:54
39.844305,116.344947,0,210,39852.3853587963,2009-02-08,09:14:55
39.844292,116.345078,0,213,39852.3853703704,2009-02-08,09:14:56
39.844276,116.345203,0,215,39852.3853819444,2009-02-08,09:14:57
39.844254,116.345336,0,218,39852.3853935185,2009-02-08,09:14:58
39.844231,116.345473,0,220,39852.3854050926,2009-02-08,09:14:59
39.844208,116.345606,0,223,39852.3854166667,2009-02-08,09:15:00
39.844195,116.345746,0,225,39852.3854282407,2009-02-08,09:15:01
39.844196,116.345876,0,227,39852.3854398148,2009-02-08,09:15:02
39.844203,116.345987,0,230,39852.3854513889,2009-02-08,09:15:03
39.844219,116.34609,0,231,39852.385462963,2009-02-08,09:15:04
39.844239,116.346178,0,233,39852.385474537,2009-02-08,09:15:05
39.844252,116.346246,0,235,39852.3854861111,2009-02-08,09:15:06
39.844282,116.346318,0,239,39852.3855092593,2009-02-08,09:15:08
39.84431,116.346396,0,242,39852.3855324074,2009-02-08,09:15:10
39.844352,116.346457,0,245,39852.3855555556,2009-02-08,09:15:12
39.844391,116.346515,0,248,39852.3855787037,2009-02-08,09:15:14
39.844424,116.346589,0,252,39852.3856018518,2009-02-08,09:15:16
39.844478,116.346676,0,254,39852.385625,2009-02-08,09:15:18
39.84451,116.346733,0,256,39852.3856365741,2009-02-08,09:15:19
39.844548,116.346791,0,257,39852.3856481481,2009-02-08,09:15:20
39.844588,116.346848,0,258,39852.3856597222,2009-02-08,09:15:21
39.844618,116.346916,0,259,39852.3856712963,2009-02-08,09:15:22
39.844649,116.346986,0,260,39852.3856828704,2009-02-08,09:15:23
39.844663,116.347055,0,261,39852.3856944444,2009-02-08,09:15:24
39.844584,116.34718,0,263,39852.3857060185,2009-02-08,09:15:25
39.844539,116.347286,0,265,39852.3857175926,2009-02-08,09:15:26
39.844499,116.347396,0,267,39852.3857291667,2009-02-08,09:15:27
39.844469,116.347511,0,269,39852.3857407407,2009-02-08,09:15:28
39.84446,116.347618,0,272,39852.3857523148,2009-02-08,09:15:29
39.844461,116.347719,0,274,39852.3857638889,2009-02-08,09:15:30
39.844464,116.347824,0,277,39852.385775463,2009-02-08,09:15:31
39.844466,116.347932,0,279,39852.385787037,2009-02-08,09:15:32
39.844468,116.348043,0,282,39852.3857986111,2009-02-08,09:15:33
39.844468,116.348153,0,285,39852.3858101852,2009-02-08,09:15:34
39.844467,116.348259,0,287,39852.3858217593,2009-02-08,09:15:35
39.844467,116.348365,0,290,39852.3858333333,2009-02-08,09:15:36
39.84447,116.348477,0,292,39852.3858449074,2009-02-08,09:15:37
39.844476,116.34859,0,295,39852.3858564815,2009-02-08,09:15:38
39.844485,116.348692,0,297,39852.3858680556,2009-02-08,09:15:39
39.8445,116.348797,0,300,39852.3858796296,2009-02-08,09:15:40
39.844513,116.348913,0,302,39852.3858912037,2009-02-08,09:15:41
39.844522,116.349026,0,304,39852.3859027778,2009-02-08,09:15:42
39.844532,116.349133,0,306,39852.3859143518,2009-02-08,09:15:43
39.844538,116.349245,0,307,39852.3859259259,2009-02-08,09:15:44
39.844544,116.349356,0,308,39852.3859375,2009-02-08,09:15:45
39.844553,116.349474,0,309,39852.3859490741,2009-02-08,09:15:46
39.844557,116.349582,0,310,39852.3859606481,2009-02-08,09:15:47
39.844558,116.349688,0,311,39852.3859722222,2009-02-08,09:15:48
39.844555,116.349792,0,312,39852.3859837963,2009-02-08,09:15:49
39.844546,116.349886,0,315,39852.3859953704,2009-02-08,09:15:50
39.844534,116.349979,0,318,39852.3860069444,2009-02-08,09:15:51
39.844517,116.350066,0,320,39852.3860185185,2009-02-08,09:15:52
39.844498,116.350139,0,323,39852.3860300926,2009-02-08,09:15:53
39.844474,116.350198,0,325,39852.3860416667,2009-02-08,09:15:54
39.844435,116.350286,0,333,39852.3860648148,2009-02-08,09:15:56
39.84439,116.350335,0,341,39852.386087963,2009-02-08,09:15:58
39.844347,116.350346,0,353,39852.3861226852,2009-02-08,09:16:01
39.844336,116.350362,0,358,39852.3861805556,2009-02-08,09:16:06
39.844388,116.350364,0,365,39852.3862152778,2009-02-08,09:16:09
39.844468,116.350371,0,370,39852.3862384259,2009-02-08,09:16:11
39.844539,116.350397,0,375,39852.3862615741,2009-02-08,09:16:13
39.844581,116.350472,0,379,39852.3862847222,2009-02-08,09:16:15
39.844645,116.350512,0,382,39852.3863078704,2009-02-08,09:16:17
39.844723,116.350534,0,386,39852.3863310185,2009-02-08,09:16:19
39.844788,116.350533,0,387,39852.3863425926,2009-02-08,09:16:20
39.844763,116.350611,0,390,39852.3863657407,2009-02-08,09:16:22
39.844744,116.350651,0,402,39852.3864236111,2009-02-08,09:16:27
39.844738,116.350638,0,413,39852.3864814815,2009-02-08,09:16:32
39.8447,116.350658,0,422,39852.3865277778,2009-02-08,09:16:36
39.844657,116.350672,0,429,39852.3865625,2009-02-08,09:16:39
39.844561,116.350714,0,431,39852.3865856482,2009-02-08,09:16:41
39.844522,116.350764,0,431,39852.3866087963,2009-02-08,09:16:43
39.844524,116.350829,0,435,39852.3866666667,2009-02-08,09:16:48
39.844528,116.350886,0,440,39852.3866898148,2009-02-08,09:16:50
39.84452,116.350948,0,443,39852.386712963,2009-02-08,09:16:52
39.844515,116.351054,0,445,39852.3867361111,2009-02-08,09:16:54
39.844513,116.351127,0,446,39852.3867476852,2009-02-08,09:16:55
39.84451,116.351201,0,448,39852.3867592593,2009-02-08,09:16:56
39.844509,116.351277,0,449,39852.3867708333,2009-02-08,09:16:57
39.844505,116.351365,0,450,39852.3867824074,2009-02-08,09:16:58
39.844502,116.35145,0,450,39852.3867939815,2009-02-08,09:16:59
39.8445,116.351532,0,452,39852.3868055556,2009-02-08,09:17:00
39.844501,116.351619,0,452,39852.3868171296,2009-02-08,09:17:01
39.844503,116.351706,0,452,39852.3868287037,2009-02-08,09:17:02
39.844513,116.351801,0,453,39852.3868402778,2009-02-08,09:17:03
39.844525,116.351909,0,453,39852.3868518519,2009-02-08,09:17:04
39.844532,116.352012,0,453,39852.3868634259,2009-02-08,09:17:05
39.844539,116.352113,0,454,39852.386875,2009-02-08,09:17:06
39.844546,116.352211,0,455,39852.3868865741,2009-02-08,09:17:07
39.844552,116.352307,0,455,39852.3868981482,2009-02-08,09:17:08
39.844559,116.352392,0,455,39852.3869097222,2009-02-08,09:17:09
39.844568,116.352478,0,456,39852.3869212963,2009-02-08,09:17:10
39.844575,116.352558,0,456,39852.3869328704,2009-02-08,09:17:11
39.84458,116.352634,0,456,39852.3869444444,2009-02-08,09:17:12
39.844588,116.352703,0,457,39852.3869560185,2009-02-08,09:17:13
39.844599,116.35277,0,454,39852.3869675926,2009-02-08,09:17:14
39.844625,116.352861,0,451,39852.3869907407,2009-02-08,09:17:16
39.844669,116.352911,0,443,39852.3870138889,2009-02-08,09:17:18
39.84474,116.352907,0,438,39852.3870486111,2009-02-08,09:17:21
39.844794,116.352877,0,427,39852.3870833333,2009-02-08,09:17:24
39.84482,116.35284,0,417,39852.3871180556,2009-02-08,09:17:27
39.844845,116.352809,0,406,39852.3871643519,2009-02-08,09:17:31
39.844869,116.352798,0,415,39852.3872222222,2009-02-08,09:17:36
39.844934,116.352767,0,415,39852.3872569444,2009-02-08,09:17:39
39.844995,116.352728,0,411,39852.3872685185,2009-02-08,09:17:40
39.845029,116.352718,0,398,39852.3873032407,2009-02-08,09:17:43
39.845031,116.352763,0,396,39852.3873611111,2009-02-08,09:17:48
39.845091,116.352745,0,396,39852.3873842593,2009-02-08,09:17:50
39.845146,116.352747,0,401,39852.3874189815,2009-02-08,09:17:53
39.845229,116.352726,0,399,39852.3874421296,2009-02-08,09:17:55
39.845278,116.352698,0,397,39852.3874652778,2009-02-08,09:17:57
39.845237,116.352729,0,393,39852.3874884259,2009-02-08,09:17:59
39.8452,116.352791,0,393,39852.3875115741,2009-02-08,09:18:01
39.845164,116.352855,0,393,39852.3875347222,2009-02-08,09:18:03
39.845105,116.352905,0,391,39852.3875694444,2009-02-08,09:18:06
39.845059,116.35294,0,391,39852.3875925926,2009-02-08,09:18:08
39.845003,116.352961,0,393,39852.3876273148,2009-02-08,09:18:11
39.844906,116.353005,0,387,39852.3876388889,2009-02-08,09:18:12
39.844811,116.353036,0,380,39852.387650463,2009-02-08,09:18:13
39.844738,116.353076,0,377,39852.387662037,2009-02-08,09:18:14
39.844692,116.353088,0,373,39852.3876736111,2009-02-08,09:18:15
39.844614,116.353102,0,359,39852.3876967593,2009-02-08,09:18:17
39.844565,116.353103,0,348,39852.3877199074,2009-02-08,09:18:19
39.844572,116.353076,0,331,39852.3877662037,2009-02-08,09:18:23
39.844593,116.353147,0,326,39852.3878125,2009-02-08,09:18:27
39.844581,116.353204,0,325,39852.3878356481,2009-02-08,09:18:29
39.844578,116.353284,0,324,39852.3878587963,2009-02-08,09:18:31
39.844571,116.353378,0,322,39852.3878819444,2009-02-08,09:18:33
39.844573,116.353436,0,323,39852.3878935185,2009-02-08,09:18:34
39.844569,116.353495,0,325,39852.3879050926,2009-02-08,09:18:35
39.844564,116.353557,0,328,39852.3879166667,2009-02-08,09:18:36
39.844561,116.353623,0,333,39852.3879282407,2009-02-08,09:18:37
39.844559,116.353688,0,329,39852.3879398148,2009-02-08,09:18:38
39.844559,116.353755,0,324,39852.3879513889,2009-02-08,09:18:39
39.844558,116.353815,0,325,39852.387962963,2009-02-08,09:18:40
39.844558,116.353916,0,326,39852.3879861111,2009-02-08,09:18:42
39.844561,116.353999,0,320,39852.3880092593,2009-02-08,09:18:44
39.844555,116.354073,0,320,39852.3880324074,2009-02-08,09:18:46
39.844573,116.354071,0,317,39852.3880902778,2009-02-08,09:18:51
39.844612,116.354071,0,320,39852.3881481481,2009-02-08,09:18:56
39.844638,116.354129,0,318,39852.3881828704,2009-02-08,09:18:59
39.844644,116.354199,0,314,39852.3882060185,2009-02-08,09:19:01
39.844657,116.354284,0,310,39852.3882291667,2009-02-08,09:19:03
39.844668,116.354369,0,307,39852.3882523148,2009-02-08,09:19:05
39.844663,116.354488,0,305,39852.388275463,2009-02-08,09:19:07
39.84466,116.354552,0,305,39852.388287037,2009-02-08,09:19:08
39.844659,116.354623,0,304,39852.3882986111,2009-02-08,09:19:09
39.844661,116.354702,0,302,39852.3883101852,2009-02-08,09:19:10
39.844656,116.354777,0,301,39852.3883217593,2009-02-08,09:19:11
39.844653,116.354854,0,296,39852.3883333333,2009-02-08,09:19:12
39.84465,116.354934,0,295,39852.3883449074,2009-02-08,09:19:13
39.844637,116.355016,0,295,39852.3883564815,2009-02-08,09:19:14
39.844628,116.355104,0,294,39852.3883680556,2009-02-08,09:19:15
39.844623,116.355204,0,293,39852.3883796296,2009-02-08,09:19:16
39.844628,116.355302,0,292,39852.3883912037,2009-02-08,09:19:17
39.844633,116.355402,0,290,39852.3884027778,2009-02-08,09:19:18
39.844635,116.355505,0,289,39852.3884143519,2009-02-08,09:19:19
39.844642,116.355608,0,287,39852.3884259259,2009-02-08,09:19:20
39.844649,116.355707,0,286,39852.3884375,2009-02-08,09:19:21
39.844657,116.3558,0,283,39852.3884490741,2009-02-08,09:19:22
39.844662,116.355892,0,282,39852.3884606481,2009-02-08,09:19:23
39.844667,116.355981,0,281,39852.3884722222,2009-02-08,09:19:24
39.844667,116.35607,0,279,39852.3884837963,2009-02-08,09:19:25
39.844667,116.356154,0,277,39852.3884953704,2009-02-08,09:19:26
39.844667,116.356238,0,277,39852.3885069444,2009-02-08,09:19:27
39.844668,116.356322,0,276,39852.3885185185,2009-02-08,09:19:28
39.844676,116.3564,0,275,39852.3885300926,2009-02-08,09:19:29
39.8447,116.35647,0,274,39852.3885416667,2009-02-08,09:19:30
39.844753,116.356498,0,273,39852.3885532407,2009-02-08,09:19:31
39.844802,116.35654,0,273,39852.3885648148,2009-02-08,09:19:32
39.844843,116.356579,0,274,39852.3885763889,2009-02-08,09:19:33
39.844913,116.3566,0,278,39852.388599537,2009-02-08,09:19:35
39.844958,116.356596,0,280,39852.3886111111,2009-02-08,09:19:36
39.845003,116.35659,0,281,39852.3886226852,2009-02-08,09:19:37
39.845048,116.356581,0,283,39852.3886342593,2009-02-08,09:19:38
39.845095,116.356568,0,285,39852.3886458333,2009-02-08,09:19:39
39.845144,116.356553,0,287,39852.3886574074,2009-02-08,09:19:40
39.845215,116.356535,0,293,39852.3886805556,2009-02-08,09:19:42
39.845266,116.356539,0,299,39852.3887037037,2009-02-08,09:19:44
39.845273,116.356601,0,316,39852.3887384259,2009-02-08,09:19:47
39.845177,116.356701,0,326,39852.3887615741,2009-02-08,09:19:49
39.845112,116.356768,0,332,39852.3887731481,2009-02-08,09:19:50
39.845022,116.356912,0,343,39852.3887962963,2009-02-08,09:19:52
39.845026,116.356968,0,351,39852.3888078704,2009-02-08,09:19:53
39.845018,116.357044,0,358,39852.3888194444,2009-02-08,09:19:54
39.844891,116.357171,0,358,39852.3888310185,2009-02-08,09:19:55
39.844911,116.357271,0,360,39852.3888425926,2009-02-08,09:19:56
39.844912,116.357353,0,363,39852.3888541667,2009-02-08,09:19:57
39.844901,116.357434,0,365,39852.3888657407,2009-02-08,09:19:58
39.844876,116.357523,0,366,39852.3888773148,2009-02-08,09:19:59
39.844857,116.357622,0,367,39852.3888888889,2009-02-08,09:20:00
39.844854,116.357686,0,366,39852.388900463,2009-02-08,09:20:01
39.844864,116.357763,0,367,39852.388912037,2009-02-08,09:20:02
39.84486,116.357837,0,369,39852.3889236111,2009-02-08,09:20:03
39.844842,116.357907,0,371,39852.3889351852,2009-02-08,09:20:04
39.844833,116.357977,0,373,39852.3889467593,2009-02-08,09:20:05
39.844782,116.358045,0,371,39852.3889583333,2009-02-08,09:20:06
39.844775,116.358145,0,371,39852.3889814815,2009-02-08,09:20:08
39.844729,116.358205,0,367,39852.3889930556,2009-02-08,09:20:09
39.844697,116.358253,0,363,39852.3890046296,2009-02-08,09:20:10
39.844664,116.358321,0,356,39852.3890277778,2009-02-08,09:20:12
39.844633,116.358368,0,347,39852.3890509259,2009-02-08,09:20:14
39.844619,116.358422,0,342,39852.3890856481,2009-02-08,09:20:17
39.844621,116.358434,0,346,39852.3891435185,2009-02-08,09:20:22
39.844626,116.358443,0,347,39852.3892013889,2009-02-08,09:20:27
39.844633,116.35851,0,345,39852.3892592593,2009-02-08,09:20:32
39.844649,116.358597,0,339,39852.3892824074,2009-02-08,09:20:34
39.844665,116.358684,0,339,39852.3893055556,2009-02-08,09:20:36
39.844685,116.358783,0,341,39852.3893287037,2009-02-08,09:20:38
39.844713,116.358872,0,343,39852.3893518519,2009-02-08,09:20:40
39.844769,116.358946,0,345,39852.389375,2009-02-08,09:20:42
39.844851,116.359008,0,348,39852.3893981481,2009-02-08,09:20:44
39.844898,116.359041,0,349,39852.3894097222,2009-02-08,09:20:45
39.844953,116.359068,0,351,39852.3894212963,2009-02-08,09:20:46
39.845001,116.359063,0,355,39852.3894328704,2009-02-08,09:20:47
39.84511,116.359029,0,354,39852.3894444444,2009-02-08,09:20:48
39.845193,116.359024,0,355,39852.3894560185,2009-02-08,09:20:49
39.845255,116.359025,0,356,39852.3894675926,2009-02-08,09:20:50
39.845317,116.359026,0,357,39852.3894791667,2009-02-08,09:20:51
39.845388,116.359021,0,358,39852.3894907407,2009-02-08,09:20:52
39.84547,116.359021,0,360,39852.3895023148,2009-02-08,09:20:53
39.845603,116.358997,0,359,39852.3895138889,2009-02-08,09:20:54
39.845726,116.358997,0,359,39852.389525463,2009-02-08,09:20:55
39.845863,116.358997,0,359,39852.389537037,2009-02-08,09:20:56
39.84593,116.35898,0,359,39852.3895486111,2009-02-08,09:20:57
39.846066,116.358994,0,357,39852.3895601852,2009-02-08,09:20:58
39.846186,116.359005,0,356,39852.3895717593,2009-02-08,09:20:59
39.846251,116.358983,0,356,39852.3895833333,2009-02-08,09:21:00
39.84632,116.358963,0,358,39852.3895949074,2009-02-08,09:21:01
39.846396,116.358943,0,359,39852.3896064815,2009-02-08,09:21:02
39.846471,116.358921,0,359,39852.3896180556,2009-02-08,09:21:03
39.846562,116.358909,0,359,39852.3896296296,2009-02-08,09:21:04
39.846651,116.358896,0,359,39852.3896412037,2009-02-08,09:21:05
39.846745,116.358884,0,359,39852.3896527778,2009-02-08,09:21:06
39.84683,116.358867,0,360,39852.3896643519,2009-02-08,09:21:07
39.846889,116.358856,0,361,39852.3896759259,2009-02-08,09:21:08
39.846958,116.358844,0,361,39852.3896875,2009-02-08,09:21:09
39.847015,116.358826,0,359,39852.3896990741,2009-02-08,09:21:10
39.847067,116.358815,0,358,39852.3897106481,2009-02-08,09:21:11
39.847123,116.358814,0,357,39852.3897222222,2009-02-08,09:21:12
39.847183,116.358829,0,354,39852.3897337963,2009-02-08,09:21:13
39.847239,116.358884,0,348,39852.3897569444,2009-02-08,09:21:15
39.847268,116.35892,0,340,39852.3897685185,2009-02-08,09:21:16
39.847257,116.359005,0,323,39852.3897800926,2009-02-08,09:21:17
39.847228,116.359046,0,312,39852.3898032407,2009-02-08,09:21:19
39.847196,116.359045,0,304,39852.3898611111,2009-02-08,09:21:24
39.847196,116.359045,0,304,39852.3898958333,2009-02-08,09:21:27
39.847201,116.359039,0,295,39852.3899189815,2009-02-08,09:21:29
39.847228,116.359024,0,282,39852.3899537037,2009-02-08,09:21:32
39.847269,116.358978,0,272,39852.3899884259,2009-02-08,09:21:35
39.847316,116.358952,0,266,39852.3900115741,2009-02-08,09:21:37
39.847375,116.35893,0,261,39852.3900347222,2009-02-08,09:21:39
39.847448,116.358908,0,257,39852.3900578704,2009-02-08,09:21:41
39.847546,116.358908,0,253,39852.3900810185,2009-02-08,09:21:43
39.847607,116.358911,0,252,39852.3900925926,2009-02-08,09:21:44
39.847679,116.358914,0,252,39852.3901041667,2009-02-08,09:21:45
39.84776,116.358914,0,252,39852.3901157407,2009-02-08,09:21:46
39.847849,116.358916,0,252,39852.3901273148,2009-02-08,09:21:47
39.847935,116.358919,0,251,39852.3901388889,2009-02-08,09:21:48
39.848019,116.358925,0,253,39852.390150463,2009-02-08,09:21:49
39.848106,116.358934,0,253,39852.390162037,2009-02-08,09:21:50
39.848204,116.358934,0,250,39852.3901736111,2009-02-08,09:21:51
39.848299,116.358942,0,250,39852.3901851852,2009-02-08,09:21:52
39.848395,116.358955,0,248,39852.3901967593,2009-02-08,09:21:53
39.848489,116.358962,0,248,39852.3902083333,2009-02-08,09:21:54
39.848587,116.358972,0,246,39852.3902199074,2009-02-08,09:21:55
39.848681,116.358983,0,245,39852.3902314815,2009-02-08,09:21:56
39.848786,116.358984,0,244,39852.3902430556,2009-02-08,09:21:57
39.848891,116.358981,0,243,39852.3902546296,2009-02-08,09:21:58
39.848998,116.358979,0,241,39852.3902662037,2009-02-08,09:21:59
39.849098,116.358984,0,240,39852.3902777778,2009-02-08,09:22:00
39.849196,116.358984,0,240,39852.3902893519,2009-02-08,09:22:01
39.84929,116.358985,0,240,39852.3903009259,2009-02-08,09:22:02
39.849381,116.358986,0,241,39852.3903125,2009-02-08,09:22:03
39.849467,116.358986,0,241,39852.3903240741,2009-02-08,09:22:04
39.849555,116.358985,0,243,39852.3903356481,2009-02-08,09:22:05
39.849639,116.358973,0,245,39852.3903472222,2009-02-08,09:22:06
39.84972,116.358969,0,246,39852.3903587963,2009-02-08,09:22:07
39.849805,116.358968,0,248,39852.3903703704,2009-02-08,09:22:08
39.849899,116.358956,0,247,39852.3903819444,2009-02-08,09:22:09
39.849984,116.358955,0,250,39852.3903935185,2009-02-08,09:22:10
39.850071,116.358945,0,252,39852.3904050926,2009-02-08,09:22:11
39.850155,116.35894,0,253,39852.3904166667,2009-02-08,09:22:12
39.850239,116.358938,0,254,39852.3904282407,2009-02-08,09:22:13
39.850327,116.358934,0,249,39852.3904398148,2009-02-08,09:22:14
39.850415,116.358938,0,244,39852.3904513889,2009-02-08,09:22:15
39.850508,116.358931,0,234,39852.390462963,2009-02-08,09:22:16
39.850598,116.358915,0,226,39852.390474537,2009-02-08,09:22:17
39.850706,116.358878,0,204,39852.3904861111,2009-02-08,09:22:18
39.850784,116.358864,0,199,39852.3904976852,2009-02-08,09:22:19
39.850869,116.358849,0,194,39852.3905092593,2009-02-08,09:22:20
39.850954,116.358837,0,187,39852.3905208333,2009-02-08,09:22:21
39.851042,116.358831,0,182,39852.3905324074,2009-02-08,09:22:22
39.851124,116.358832,0,179,39852.3905439815,2009-02-08,09:22:23
39.851211,116.358838,0,180,39852.3905555556,2009-02-08,09:22:24
39.851299,116.358837,0,177,39852.3905671296,2009-02-08,09:22:25
39.851391,116.358836,0,174,39852.3905787037,2009-02-08,09:22:26
39.851489,116.358839,0,169,39852.3905902778,2009-02-08,09:22:27
39.85161,116.358854,0,175,39852.3906018519,2009-02-08,09:22:28
39.85173,116.358864,0,183,39852.3906134259,2009-02-08,09:22:29
39.851839,116.358869,0,183,39852.390625,2009-02-08,09:22:30
39.851942,116.358878,0,185,39852.3906365741,2009-02-08,09:22:31
39.852037,116.358889,0,189,39852.3906481481,2009-02-08,09:22:32
39.852134,116.358898,0,193,39852.3906597222,2009-02-08,09:22:33
39.852232,116.358904,0,195,39852.3906712963,2009-02-08,09:22:34
39.852336,116.358902,0,194,39852.3906828704,2009-02-08,09:22:35
39.852434,116.358907,0,195,39852.3906944444,2009-02-08,09:22:36
39.852538,116.358912,0,194,39852.3907060185,2009-02-08,09:22:37
39.852637,116.358913,0,196,39852.3907175926,2009-02-08,09:22:38
39.85274,116.35891,0,195,39852.3907291667,2009-02-08,09:22:39
39.852845,116.358906,0,194,39852.3907407407,2009-02-08,09:22:40
39.852958,116.358897,0,192,39852.3907523148,2009-02-08,09:22:41
39.853065,116.358888,0,193,39852.3907638889,2009-02-08,09:22:42
39.853177,116.358877,0,193,39852.390775463,2009-02-08,09:22:43
39.853285,116.35886,0,191,39852.390787037,2009-02-08,09:22:44
39.853395,116.358849,0,191,39852.3907986111,2009-02-08,09:22:45
39.853519,116.358849,0,204,39852.3908101852,2009-02-08,09:22:46
39.853641,116.358849,0,216,39852.3908217593,2009-02-08,09:22:47
39.853749,116.358845,0,217,39852.3908333333,2009-02-08,09:22:48
39.853858,116.358841,0,218,39852.3908449074,2009-02-08,09:22:49
39.853966,116.358837,0,220,39852.3908564815,2009-02-08,09:22:50
39.854833,116.358639,0,274,39852.3909143518,2009-02-08,09:22:55
39.854918,116.358676,0,284,39852.3909259259,2009-02-08,09:22:56
39.85504,116.358686,0,291,39852.3909375,2009-02-08,09:22:57
39.855147,116.358687,0,293,39852.3909490741,2009-02-08,09:22:58
39.855266,116.358698,0,297,39852.3909606481,2009-02-08,09:22:59
39.855375,116.358701,0,298,39852.3909722222,2009-02-08,09:23:00
39.855481,116.358699,0,300,39852.3909837963,2009-02-08,09:23:01
39.85567,116.358629,0,301,39852.3909953704,2009-02-08,09:23:02
39.855737,116.358648,0,303,39852.3910069444,2009-02-08,09:23:03
39.855826,116.358641,0,303,39852.3910185185,2009-02-08,09:23:04
39.855875,116.358657,0,304,39852.3910300926,2009-02-08,09:23:05
39.855809,116.358733,0,291,39852.3910532407,2009-02-08,09:23:07
39.855868,116.358746,0,292,39852.3910648148,2009-02-08,09:23:08
39.855858,116.358792,0,279,39852.3910763889,2009-02-08,09:23:09
39.855758,116.358886,0,242,39852.391087963,2009-02-08,09:23:10
39.855783,116.358907,0,225,39852.391099537,2009-02-08,09:23:11
39.855835,116.35891,0,218,39852.3911111111,2009-02-08,09:23:12
39.855883,116.358906,0,211,39852.3911226852,2009-02-08,09:23:13
39.855934,116.358898,0,209,39852.3911342593,2009-02-08,09:23:14
39.856019,116.358883,0,210,39852.3911574074,2009-02-08,09:23:16
39.856071,116.358875,0,209,39852.3911689815,2009-02-08,09:23:17
39.856122,116.35887,0,209,39852.3911805556,2009-02-08,09:23:18
39.85617,116.358862,0,208,39852.3911921296,2009-02-08,09:23:19
39.856218,116.358848,0,204,39852.3912037037,2009-02-08,09:23:20
39.85627,116.35883,0,201,39852.3912152778,2009-02-08,09:23:21
39.856324,116.358816,0,197,39852.3912268518,2009-02-08,09:23:22
39.856369,116.358783,0,174,39852.39125,2009-02-08,09:23:24
39.856425,116.358764,0,161,39852.3912731481,2009-02-08,09:23:26
39.85647,116.358745,0,152,39852.3912962963,2009-02-08,09:23:28
39.856499,116.358735,0,133,39852.3913310185,2009-02-08,09:23:31
39.856502,116.35871,0,118,39852.3913773148,2009-02-08,09:23:35
39.856518,116.358695,0,114,39852.3914351852,2009-02-08,09:23:40
39.856528,116.358686,0,114,39852.3914930556,2009-02-08,09:23:45
39.856531,116.358685,0,115,39852.3915509259,2009-02-08,09:23:50
39.856531,116.358685,0,115,39852.3915856481,2009-02-08,09:23:53
39.856525,116.358693,0,115,39852.3916087963,2009-02-08,09:23:55
39.856538,116.358665,0,111,39852.3916666667,2009-02-08,09:24:00
39.856559,116.358648,0,113,39852.391724537,2009-02-08,09:24:05
39.856541,116.358652,0,112,39852.3917824074,2009-02-08,09:24:10
39.856536,116.358646,0,112,39852.3918402778,2009-02-08,09:24:15
39.856536,116.358646,0,112,39852.391875,2009-02-08,09:24:18
39.856543,116.358642,0,113,39852.3918981481,2009-02-08,09:24:20
39.856586,116.358619,0,113,39852.3919444444,2009-02-08,09:24:24
39.856634,116.358636,0,114,39852.3919907407,2009-02-08,09:24:28
39.856684,116.358624,0,116,39852.392037037,2009-02-08,09:24:32
39.856753,116.358606,0,118,39852.3920717593,2009-02-08,09:24:35
39.85684,116.358593,0,119,39852.3920949074,2009-02-08,09:24:37
39.856887,116.358586,0,120,39852.3921064815,2009-02-08,09:24:38
39.856934,116.358579,0,122,39852.3921180556,2009-02-08,09:24:39
39.856984,116.358576,0,122,39852.3921296296,2009-02-08,09:24:40
39.857033,116.35857,0,123,39852.3921412037,2009-02-08,09:24:41
39.85708,116.358567,0,123,39852.3921527778,2009-02-08,09:24:42
39.857164,116.358572,0,126,39852.3921759259,2009-02-08,09:24:44
39.857224,116.358572,0,128,39852.3921990741,2009-02-08,09:24:46
39.857281,116.35857,0,131,39852.3922337963,2009-02-08,09:24:49
39.857305,116.358571,0,141,39852.3922916667,2009-02-08,09:24:54
39.857309,116.35858,0,146,39852.392349537,2009-02-08,09:24:59
39.85732,116.358573,0,149,39852.3924074074,2009-02-08,09:25:04
39.857322,116.35856,0,151,39852.3924652778,2009-02-08,09:25:09
39.857313,116.358565,0,151,39852.3925231481,2009-02-08,09:25:14
39.857361,116.358549,0,152,39852.3925810185,2009-02-08,09:25:19
39.857437,116.358515,0,152,39852.3926157407,2009-02-08,09:25:22
39.857482,116.358501,0,151,39852.3926273148,2009-02-08,09:25:23
39.857533,116.358485,0,149,39852.3926388889,2009-02-08,09:25:24
39.857618,116.358471,0,147,39852.392662037,2009-02-08,09:25:26
39.857667,116.358462,0,145,39852.3926736111,2009-02-08,09:25:27
39.857748,116.358465,0,142,39852.3926967593,2009-02-08,09:25:29
39.857824,116.358466,0,137,39852.3927199074,2009-02-08,09:25:31
39.857878,116.358496,0,134,39852.3927430556,2009-02-08,09:25:33
39.857933,116.358516,0,133,39852.3927777778,2009-02-08,09:25:36
39.857965,116.358503,0,140,39852.3928356481,2009-02-08,09:25:41
39.858018,116.358497,0,146,39852.3928935185,2009-02-08,09:25:46
39.858062,116.358483,0,149,39852.3929166667,2009-02-08,09:25:48
39.858119,116.35848,0,152,39852.3929398148,2009-02-08,09:25:50
39.858206,116.358457,0,152,39852.392962963,2009-02-08,09:25:52
39.858259,116.35845,0,150,39852.392974537,2009-02-08,09:25:53
39.858307,116.358456,0,151,39852.3929861111,2009-02-08,09:25:54
39.858394,116.358479,0,155,39852.3930092593,2009-02-08,09:25:56
39.85844,116.358482,0,156,39852.3930208333,2009-02-08,09:25:57
39.858485,116.358483,0,156,39852.3930324074,2009-02-08,09:25:58
39.858566,116.3585,0,156,39852.3930555556,2009-02-08,09:26:00
39.858624,116.358548,0,159,39852.3930787037,2009-02-08,09:26:02
39.85865,116.358596,0,162,39852.3931018518,2009-02-08,09:26:04
39.858639,116.35863,0,169,39852.3931597222,2009-02-08,09:26:09
39.858617,116.358643,0,173,39852.3932175926,2009-02-08,09:26:14
39.85862,116.358669,0,178,39852.393275463,2009-02-08,09:26:19
39.858628,116.358698,0,182,39852.3933333333,2009-02-08,09:26:24
39.858628,116.358698,0,182,39852.3933680556,2009-02-08,09:26:27
39.858631,116.358699,0,184,39852.3933912037,2009-02-08,09:26:29
39.858649,116.358684,0,186,39852.3934490741,2009-02-08,09:26:34
39.858707,116.358666,0,183,39852.3934837963,2009-02-08,09:26:37
39.858752,116.358649,0,182,39852.3935069444,2009-02-08,09:26:39
39.85881,116.358629,0,181,39852.3935416667,2009-02-08,09:26:42
39.858869,116.358615,0,180,39852.3935648148,2009-02-08,09:26:44
39.85892,116.358609,0,179,39852.3935763889,2009-02-08,09:26:45
39.858988,116.358579,0,181,39852.393599537,2009-02-08,09:26:47
39.85904,116.358574,0,181,39852.3936111111,2009-02-08,09:26:48
39.859087,116.358564,0,181,39852.3936226852,2009-02-08,09:26:49
39.859184,116.358543,0,182,39852.3936458333,2009-02-08,09:26:51
39.859247,116.358539,0,182,39852.3936574074,2009-02-08,09:26:52
39.859307,116.358529,0,182,39852.3936689815,2009-02-08,09:26:53
39.859366,116.358524,0,182,39852.3936805556,2009-02-08,09:26:54
39.859426,116.358521,0,182,39852.3936921296,2009-02-08,09:26:55
39.859477,116.358527,0,182,39852.3937037037,2009-02-08,09:26:56
39.859525,116.358531,0,183,39852.3937152778,2009-02-08,09:26:57
39.859576,116.358528,0,183,39852.3937268518,2009-02-08,09:26:58
39.859633,116.358528,0,183,39852.3937384259,2009-02-08,09:26:59
39.859679,116.358533,0,183,39852.39375,2009-02-08,09:27:00
39.859741,116.358543,0,181,39852.3937615741,2009-02-08,09:27:01
39.859838,116.358521,0,178,39852.3937847222,2009-02-08,09:27:03
39.859895,116.358524,0,178,39852.3937962963,2009-02-08,09:27:04
39.859942,116.358521,0,180,39852.3938078704,2009-02-08,09:27:05
39.86002,116.358526,0,180,39852.3938194444,2009-02-08,09:27:06
39.860093,116.358532,0,181,39852.3938310185,2009-02-08,09:27:07
39.860167,116.358525,0,182,39852.3938425926,2009-02-08,09:27:08
39.860249,116.358518,0,182,39852.3938541667,2009-02-08,09:27:09
39.860336,116.358513,0,181,39852.3938657407,2009-02-08,09:27:10
39.860427,116.358507,0,182,39852.3938773148,2009-02-08,09:27:11
39.860513,116.358495,0,182,39852.3938888889,2009-02-08,09:27:12
39.860613,116.358484,0,182,39852.393900463,2009-02-08,09:27:13
39.860712,116.35847,0,181,39852.393912037,2009-02-08,09:27:14
39.860796,116.358466,0,181,39852.3939236111,2009-02-08,09:27:15
39.86088,116.358469,0,183,39852.3939351852,2009-02-08,09:27:16
39.860971,116.358476,0,183,39852.3939467593,2009-02-08,09:27:17
39.86105,116.358481,0,186,39852.3939583333,2009-02-08,09:27:18
39.861119,116.358474,0,190,39852.3939699074,2009-02-08,09:27:19
39.861211,116.358485,0,191,39852.3939814815,2009-02-08,09:27:20
39.861267,116.358488,0,192,39852.3939930556,2009-02-08,09:27:21
39.86134,116.358504,0,192,39852.3940046296,2009-02-08,09:27:22
39.861393,116.358509,0,194,39852.3940162037,2009-02-08,09:27:23
39.861445,116.358516,0,195,39852.3940277778,2009-02-08,09:27:24
39.861489,116.358532,0,198,39852.3940393519,2009-02-08,09:27:25
39.86155,116.358555,0,201,39852.3940625,2009-02-08,09:27:27
39.861569,116.358528,0,204,39852.3941203704,2009-02-08,09:27:32
39.861562,116.358515,0,202,39852.3941782407,2009-02-08,09:27:37
39.861562,116.358515,0,202,39852.394212963,2009-02-08,09:27:40
39.861559,116.358514,0,202,39852.3942361111,2009-02-08,09:27:42
39.861579,116.3585,0,198,39852.3942939815,2009-02-08,09:27:47
39.861604,116.358477,0,185,39852.3943287037,2009-02-08,09:27:50
39.861657,116.358441,0,174,39852.3943634259,2009-02-08,09:27:53
39.861724,116.358423,0,166,39852.3943865741,2009-02-08,09:27:55
39.861788,116.358411,0,162,39852.3944097222,2009-02-08,09:27:57
39.861848,116.3584,0,160,39852.3944328704,2009-02-08,09:27:59
39.861907,116.358396,0,162,39852.3944675926,2009-02-08,09:28:02
39.861953,116.358411,0,169,39852.3945023148,2009-02-08,09:28:05
39.862005,116.358429,0,183,39852.394537037,2009-02-08,09:28:08
39.862056,116.358442,0,187,39852.3945601852,2009-02-08,09:28:10
39.862112,116.358453,0,192,39852.3945833333,2009-02-08,09:28:12
39.862178,116.358458,0,196,39852.3946064815,2009-02-08,09:28:14
39.86224,116.358438,0,200,39852.3946296296,2009-02-08,09:28:16
39.86232,116.358407,0,204,39852.3946527778,2009-02-08,09:28:18
39.862366,116.358384,0,207,39852.3946643519,2009-02-08,09:28:19
39.862421,116.358366,0,208,39852.3946759259,2009-02-08,09:28:20
39.862481,116.358349,0,209,39852.3946875,2009-02-08,09:28:21
39.86255,116.358331,0,208,39852.3946990741,2009-02-08,09:28:22
39.86262,116.358313,0,206,39852.3947106482,2009-02-08,09:28:23
39.862689,116.358294,0,206,39852.3947222222,2009-02-08,09:28:24
39.862758,116.358275,0,205,39852.3947337963,2009-02-08,09:28:25
39.86283,116.358257,0,206,39852.3947453704,2009-02-08,09:28:26
39.862907,116.358238,0,203,39852.3947569444,2009-02-08,09:28:27
39.862983,116.358222,0,200,39852.3947685185,2009-02-08,09:28:28
39.863055,116.358207,0,198,39852.3947800926,2009-02-08,09:28:29
39.863124,116.358186,0,193,39852.3947916667,2009-02-08,09:28:30
39.863186,116.35816,0,192,39852.3948032407,2009-02-08,09:28:31
39.863246,116.35814,0,188,39852.3948148148,2009-02-08,09:28:32
39.863307,116.358124,0,183,39852.3948263889,2009-02-08,09:28:33
39.863366,116.358116,0,177,39852.394837963,2009-02-08,09:28:34
39.863421,116.358107,0,174,39852.394849537,2009-02-08,09:28:35
39.863472,116.358104,0,168,39852.3948611111,2009-02-08,09:28:36
39.86352,116.358093,0,169,39852.3948726852,2009-02-08,09:28:37
39.863568,116.358083,0,173,39852.3948842593,2009-02-08,09:28:38
39.863622,116.358082,0,173,39852.3948958333,2009-02-08,09:28:39
39.863678,116.358083,0,174,39852.3949074074,2009-02-08,09:28:40
39.863739,116.358089,0,174,39852.3949189815,2009-02-08,09:28:41
39.863803,116.358101,0,178,39852.3949305556,2009-02-08,09:28:42
39.863866,116.35812,0,176,39852.3949421296,2009-02-08,09:28:43
39.863926,116.358141,0,174,39852.3949537037,2009-02-08,09:28:44
39.863981,116.358153,0,179,39852.3949652778,2009-02-08,09:28:45
39.86404,116.358167,0,179,39852.3949768519,2009-02-08,09:28:46
39.864094,116.358175,0,181,39852.3949884259,2009-02-08,09:28:47
39.86417,116.358201,0,182,39852.3950115741,2009-02-08,09:28:49
39.864231,116.358226,0,176,39852.3950347222,2009-02-08,09:28:51
39.86429,116.358245,0,173,39852.3950578704,2009-02-08,09:28:53
39.864362,116.358263,0,168,39852.3950810185,2009-02-08,09:28:55
39.864415,116.358274,0,165,39852.3951041667,2009-02-08,09:28:57
39.86446,116.35829,0,158,39852.3951273148,2009-02-08,09:28:59
39.864513,116.358304,0,147,39852.395162037,2009-02-08,09:29:02
39.864561,116.3583,0,138,39852.3951967593,2009-02-08,09:29:05
39.864623,116.358304,0,127,39852.3952314815,2009-02-08,09:29:08
39.864668,116.358319,0,129,39852.3952662037,2009-02-08,09:29:11
39.864721,116.35833,0,128,39852.3952893519,2009-02-08,09:29:13
39.864752,116.358362,0,121,39852.3953472222,2009-02-08,09:29:18
39.864739,116.35838,0,120,39852.3954050926,2009-02-08,09:29:23
39.864748,116.358397,0,119,39852.395462963,2009-02-08,09:29:28
39.864757,116.358404,0,118,39852.3955208333,2009-02-08,09:29:33
39.864774,116.358387,0,118,39852.3955787037,2009-02-08,09:29:38
39.864851,116.358361,0,118,39852.3956018519,2009-02-08,09:29:40
39.864918,116.358328,0,118,39852.395625,2009-02-08,09:29:42
39.864992,116.358317,0,118,39852.3956481481,2009-02-08,09:29:44
39.865051,116.358312,0,116,39852.3956712963,2009-02-08,09:29:46
39.865096,116.358303,0,114,39852.3956828704,2009-02-08,09:29:47
39.865144,116.358286,0,112,39852.3956944444,2009-02-08,09:29:48
39.865229,116.358262,0,109,39852.3957175926,2009-02-08,09:29:50
39.865312,116.358231,0,104,39852.3957407407,2009-02-08,09:29:52
39.865381,116.358198,0,100,39852.3957638889,2009-02-08,09:29:54
39.865456,116.35817,0,95,39852.395787037,2009-02-08,09:29:56
39.865525,116.358128,0,84,39852.3958101852,2009-02-08,09:29:58
39.865564,116.358092,0,81,39852.3958217593,2009-02-08,09:29:59
39.865604,116.35805,0,77,39852.3958333333,2009-02-08,09:30:00
39.865644,116.358018,0,76,39852.3958449074,2009-02-08,09:30:01
39.865695,116.357993,0,73,39852.3958564815,2009-02-08,09:30:02
39.865759,116.357975,0,69,39852.3958680556,2009-02-08,09:30:03
39.865832,116.357974,0,63,39852.3958796296,2009-02-08,09:30:04
39.865883,116.357973,0,62,39852.3958912037,2009-02-08,09:30:05
39.865945,116.357976,0,59,39852.3959027778,2009-02-08,09:30:06
39.866004,116.357983,0,58,39852.3959143519,2009-02-08,09:30:07
39.866051,116.357992,0,58,39852.3959259259,2009-02-08,09:30:08
39.866097,116.358002,0,59,39852.3959375,2009-02-08,09:30:09
39.866142,116.358023,0,59,39852.3959490741,2009-02-08,09:30:10
39.866187,116.358046,0,59,39852.3959606481,2009-02-08,09:30:11
39.866238,116.358084,0,59,39852.3959837963,2009-02-08,09:30:13
39.866271,116.358061,0,62,39852.3960416667,2009-02-08,09:30:18
39.86628,116.358043,0,59,39852.396099537,2009-02-08,09:30:23
39.86632,116.357995,0,62,39852.3961342593,2009-02-08,09:30:26
39.866366,116.357979,0,66,39852.3961574074,2009-02-08,09:30:28
39.866422,116.357976,0,71,39852.3961805556,2009-02-08,09:30:30
39.866476,116.357983,0,77,39852.3962037037,2009-02-08,09:30:32
39.866533,116.357992,0,78,39852.3962268519,2009-02-08,09:30:34
39.866586,116.358013,0,79,39852.39625,2009-02-08,09:30:36
39.866634,116.358056,0,82,39852.3962962963,2009-02-08,09:30:40
39.866638,116.35809,0,86,39852.3963541667,2009-02-08,09:30:45
39.866597,116.358091,0,92,39852.396412037,2009-02-08,09:30:50
39.866583,116.35802,0,92,39852.3964699074,2009-02-08,09:30:55
39.866647,116.357995,0,90,39852.3965046296,2009-02-08,09:30:58
39.866701,116.357986,0,91,39852.3965277778,2009-02-08,09:31:00
39.86675,116.357985,0,89,39852.3965393519,2009-02-08,09:31:01
39.866796,116.357988,0,85,39852.3965509259,2009-02-08,09:31:02
39.866855,116.357991,0,84,39852.3965625,2009-02-08,09:31:03
39.866917,116.357997,0,83,39852.3965740741,2009-02-08,09:31:04
39.866994,116.358004,0,84,39852.3965856481,2009-02-08,09:31:05
39.867066,116.358005,0,85,39852.3965972222,2009-02-08,09:31:06
39.86714,116.358008,0,85,39852.3966087963,2009-02-08,09:31:07
39.86721,116.358007,0,84,39852.3966203704,2009-02-08,09:31:08
39.867272,116.358004,0,85,39852.3966319444,2009-02-08,09:31:09
39.867331,116.357999,0,86,39852.3966435185,2009-02-08,09:31:10
39.867386,116.357992,0,87,39852.3966550926,2009-02-08,09:31:11
39.867437,116.357989,0,88,39852.3966666667,2009-02-08,09:31:12
39.867482,116.357987,0,88,39852.3966782407,2009-02-08,09:31:13
39.867565,116.357999,0,90,39852.3967013889,2009-02-08,09:31:15
39.867634,116.358019,0,93,39852.396724537,2009-02-08,09:31:17
39.867679,116.358028,0,99,39852.3967476852,2009-02-08,09:31:19
39.867671,116.358046,0,109,39852.3968055556,2009-02-08,09:31:24
39.867731,116.358036,0,117,39852.3968634259,2009-02-08,09:31:29
39.867781,116.358035,0,120,39852.3968865741,2009-02-08,09:31:31
39.867832,116.35804,0,122,39852.3969097222,2009-02-08,09:31:33
39.867881,116.358033,0,125,39852.3969328704,2009-02-08,09:31:35
39.868008,116.357937,0,60,39852.3969907407,2009-02-08,09:31:40
39.86794,116.358018,0,58,39852.3970023148,2009-02-08,09:31:41
39.868023,116.358017,0,83,39852.3970138889,2009-02-08,09:31:42
39.868154,116.357996,0,126,39852.397025463,2009-02-08,09:31:43
39.868208,116.357982,0,121,39852.397037037,2009-02-08,09:31:44
39.86823,116.357961,0,105,39852.3970717593,2009-02-08,09:31:47
39.868285,116.357955,0,98,39852.3971064815,2009-02-08,09:31:50
39.868358,116.357961,0,86,39852.3971412037,2009-02-08,09:31:53
39.868396,116.357959,0,72,39852.3971643519,2009-02-08,09:31:55
39.868422,116.357948,0,65,39852.3972222222,2009-02-08,09:32:00
39.868422,116.357948,0,65,39852.3972569444,2009-02-08,09:32:03
39.868419,116.357954,0,62,39852.3972800926,2009-02-08,09:32:05
39.868419,116.357968,0,51,39852.397337963,2009-02-08,09:32:10
39.868419,116.35798,0,58,39852.3973958333,2009-02-08,09:32:15
39.868455,116.358,0,66,39852.3974537037,2009-02-08,09:32:20
39.86847,116.35801,0,71,39852.3975115741,2009-02-08,09:32:25
39.868456,116.357995,0,73,39852.3975694444,2009-02-08,09:32:30
39.868449,116.358008,0,78,39852.3976273148,2009-02-08,09:32:35
39.868448,116.358024,0,81,39852.3976851852,2009-02-08,09:32:40
39.868399,116.357948,0,84,39852.3977314815,2009-02-08,09:32:44
39.868392,116.357906,0,86,39852.3977893519,2009-02-08,09:32:49
39.868375,116.357925,0,88,39852.3978472222,2009-02-08,09:32:54
39.86839,116.35798,0,87,39852.3979050926,2009-02-08,09:32:59
39.868354,116.357992,0,84,39852.397962963,2009-02-08,09:33:04
39.868354,116.357992,0,84,39852.3979976852,2009-02-08,09:33:07
39.868353,116.357986,0,83,39852.3980208333,2009-02-08,09:33:09
39.868398,116.358015,0,82,39852.3980671296,2009-02-08,09:33:13
39.868916,116.35763,0,-83,39852.3985069444,2009-02-08,09:33:51
39.868921,116.357545,0,-105,39852.3985185185,2009-02-08,09:33:52
39.868945,116.357408,0,-128,39852.3985416667,2009-02-08,09:33:54
39.868937,116.35731,0,-126,39852.3985648148,2009-02-08,09:33:56
39.868903,116.357269,0,-124,39852.3985763889,2009-02-08,09:33:57
39.868847,116.357208,0,-117,39852.398587963,2009-02-08,09:33:58
39.868802,116.357153,0,-95,39852.398599537,2009-02-08,09:33:59
39.86874,116.357065,0,-91,39852.3986111111,2009-02-08,09:34:00
39.868691,116.356979,0,-87,39852.3986226852,2009-02-08,09:34:01
39.868666,116.356902,0,-74,39852.3986342593,2009-02-08,09:34:02
39.868641,116.356797,0,-75,39852.3986458333,2009-02-08,09:34:03
39.868607,116.356706,0,-63,39852.3986574074,2009-02-08,09:34:04
39.868606,116.356594,0,-61,39852.3986689815,2009-02-08,09:34:05
39.868606,116.356456,0,-68,39852.3986805556,2009-02-08,09:34:06
39.868605,116.356314,0,-75,39852.3986921296,2009-02-08,09:34:07
39.868593,116.356176,0,-80,39852.3987037037,2009-02-08,09:34:08
39.86859,116.356063,0,-75,39852.3987152778,2009-02-08,09:34:09
39.868584,116.355949,0,-70,39852.3987268518,2009-02-08,09:34:10
39.868572,116.355842,0,-59,39852.3987384259,2009-02-08,09:34:11
39.868567,116.355751,0,-46,39852.39875,2009-02-08,09:34:12
39.868559,116.355658,0,-32,39852.3987615741,2009-02-08,09:34:13
39.868554,116.355603,0,-1,39852.3987731481,2009-02-08,09:34:14
39.868544,116.355546,0,23,39852.3987847222,2009-02-08,09:34:15
39.868525,116.355473,0,34,39852.3987962963,2009-02-08,09:34:16
39.868505,116.355405,0,45,39852.3988078704,2009-02-08,09:34:17
39.868502,116.355385,0,63,39852.3988310185,2009-02-08,09:34:19
39.868476,116.355395,0,78,39852.3988657407,2009-02-08,09:34:22
39.868443,116.355351,0,84,39852.398912037,2009-02-08,09:34:26
39.868496,116.355385,0,123,39852.3989583333,2009-02-08,09:34:30
39.868506,116.355373,0,149,39852.3989699074,2009-02-08,09:34:31
39.868523,116.355305,0,157,39852.3990162037,2009-02-08,09:34:35
39.868504,116.3552,0,152,39852.3990393518,2009-02-08,09:34:37
39.8685,116.355132,0,154,39852.3990509259,2009-02-08,09:34:38
39.868496,116.355047,0,154,39852.3990625,2009-02-08,09:34:39
39.868493,116.354962,0,159,39852.3990740741,2009-02-08,09:34:40
39.868493,116.354847,0,159,39852.3990856481,2009-02-08,09:34:41
39.868491,116.35474,0,161,39852.3990972222,2009-02-08,09:34:42
39.86849,116.354635,0,160,39852.3991087963,2009-02-08,09:34:43
39.868489,116.354521,0,161,39852.3991203704,2009-02-08,09:34:44
39.868486,116.354413,0,162,39852.3991319444,2009-02-08,09:34:45
39.868481,116.354291,0,163,39852.3991435185,2009-02-08,09:34:46
39.868481,116.354171,0,166,39852.3991550926,2009-02-08,09:34:47
39.86847,116.354044,0,171,39852.3991666667,2009-02-08,09:34:48
39.868461,116.353915,0,174,39852.3991782407,2009-02-08,09:34:49
39.868457,116.353784,0,177,39852.3991898148,2009-02-08,09:34:50
39.868453,116.353648,0,181,39852.3992013889,2009-02-08,09:34:51
39.868443,116.353507,0,185,39852.399212963,2009-02-08,09:34:52
39.868438,116.353365,0,186,39852.399224537,2009-02-08,09:34:53
39.868434,116.353208,0,187,39852.3992361111,2009-02-08,09:34:54
39.868427,116.353066,0,189,39852.3992476852,2009-02-08,09:34:55
39.868414,116.352917,0,191,39852.3992592593,2009-02-08,09:34:56
39.868406,116.352765,0,194,39852.3992708333,2009-02-08,09:34:57
39.868398,116.352611,0,196,39852.3992824074,2009-02-08,09:34:58
39.868392,116.352467,0,199,39852.3992939815,2009-02-08,09:34:59
39.868382,116.352315,0,200,39852.3993055556,2009-02-08,09:35:00
39.86837,116.352152,0,201,39852.3993171296,2009-02-08,09:35:01
39.868364,116.352001,0,204,39852.3993287037,2009-02-08,09:35:02
39.868356,116.351844,0,206,39852.3993402778,2009-02-08,09:35:03
39.868343,116.351694,0,207,39852.3993518518,2009-02-08,09:35:04
39.868346,116.351542,0,206,39852.3993634259,2009-02-08,09:35:05
39.868348,116.351398,0,206,39852.399375,2009-02-08,09:35:06
39.868344,116.351257,0,206,39852.3993865741,2009-02-08,09:35:07
39.868339,116.351139,0,207,39852.3993981481,2009-02-08,09:35:08
39.868339,116.35102,0,209,39852.3994097222,2009-02-08,09:35:09
39.86834,116.350912,0,211,39852.3994212963,2009-02-08,09:35:10
39.868339,116.350808,0,212,39852.3994328704,2009-02-08,09:35:11
39.868336,116.350717,0,214,39852.3994444444,2009-02-08,09:35:12
39.868336,116.350636,0,216,39852.3994560185,2009-02-08,09:35:13
39.868338,116.350551,0,219,39852.3994675926,2009-02-08,09:35:14
39.86835,116.350471,0,222,39852.3994907407,2009-02-08,09:35:16
39.868373,116.35047,0,228,39852.3995486111,2009-02-08,09:35:21
39.868388,116.350523,0,238,39852.3996064815,2009-02-08,09:35:26
39.868378,116.350554,0,249,39852.3996643518,2009-02-08,09:35:31
39.868372,116.350601,0,261,39852.3997222222,2009-02-08,09:35:36
39.868359,116.350628,0,274,39852.3997800926,2009-02-08,09:35:41
39.868355,116.350654,0,285,39852.399837963,2009-02-08,09:35:46
39.868327,116.350676,0,296,39852.3998958333,2009-02-08,09:35:51
39.868311,116.350659,0,304,39852.3999537037,2009-02-08,09:35:56
39.868357,116.350606,0,297,39852.3999884259,2009-02-08,09:35:59
39.86837,116.350534,0,297,39852.4000115741,2009-02-08,09:36:01
39.868402,116.350441,0,301,39852.4000347222,2009-02-08,09:36:03
39.868409,116.350321,0,308,39852.4000578704,2009-02-08,09:36:05
39.868412,116.350238,0,311,39852.4000694444,2009-02-08,09:36:06
39.868413,116.350148,0,315,39852.4000810185,2009-02-08,09:36:07
39.868411,116.350057,0,318,39852.4000925926,2009-02-08,09:36:08
39.868406,116.349965,0,321,39852.4001041667,2009-02-08,09:36:09
39.868401,116.34987,0,324,39852.4001157407,2009-02-08,09:36:10
39.868396,116.349767,0,327,39852.4001273148,2009-02-08,09:36:11
39.868388,116.349667,0,331,39852.4001388889,2009-02-08,09:36:12
39.868378,116.349566,0,333,39852.400150463,2009-02-08,09:36:13
39.868371,116.349465,0,336,39852.400162037,2009-02-08,09:36:14
39.868367,116.349363,0,338,39852.4001736111,2009-02-08,09:36:15
39.868363,116.349268,0,341,39852.4001851852,2009-02-08,09:36:16
39.868354,116.349177,0,344,39852.4001967593,2009-02-08,09:36:17
39.868346,116.349094,0,346,39852.4002083333,2009-02-08,09:36:18
39.868342,116.349019,0,349,39852.4002199074,2009-02-08,09:36:19
39.868337,116.34895,0,351,39852.4002314815,2009-02-08,09:36:20
39.868332,116.348889,0,353,39852.4002430556,2009-02-08,09:36:21
39.86832,116.34879,0,359,39852.4002662037,2009-02-08,09:36:23
39.868313,116.348717,0,366,39852.4002893518,2009-02-08,09:36:25
39.868307,116.348657,0,373,39852.4003125,2009-02-08,09:36:27
39.868301,116.348595,0,375,39852.4003587963,2009-02-08,09:36:31
39.868311,116.348568,0,365,39852.4004166667,2009-02-08,09:36:36
39.868301,116.348539,0,369,39852.400474537,2009-02-08,09:36:41
39.868271,116.348507,0,373,39852.4005324074,2009-02-08,09:36:46
39.868247,116.348487,0,378,39852.4005902778,2009-02-08,09:36:51
39.868244,116.348478,0,381,39852.4006481481,2009-02-08,09:36:56
39.868251,116.348483,0,382,39852.4007060185,2009-02-08,09:37:01
39.868255,116.348489,0,382,39852.4007638889,2009-02-08,09:37:06
39.868263,116.348484,0,382,39852.4008217593,2009-02-08,09:37:11
39.868267,116.348477,0,382,39852.4008796296,2009-02-08,09:37:16
39.868267,116.348477,0,382,39852.4009143518,2009-02-08,09:37:19
39.868274,116.348473,0,382,39852.4009375,2009-02-08,09:37:21
39.868007,116.347997,0,382,39852.4009953704,2009-02-08,09:37:26
39.867947,116.34804,0,393,39852.4010069444,2009-02-08,09:37:27
39.867904,116.348032,0,276,39852.4010300926,2009-02-08,09:37:29
39.867893,116.347992,0,199,39852.4010416667,2009-02-08,09:37:30
39.867865,116.347975,0,147,39852.4010532407,2009-02-08,09:37:31
39.867818,116.347957,0,122,39852.4010648148,2009-02-08,09:37:32
39.867753,116.347951,0,121,39852.4010763889,2009-02-08,09:37:33
39.867697,116.347944,0,125,39852.401087963,2009-02-08,09:37:34
39.867647,116.34794,0,127,39852.401099537,2009-02-08,09:37:35
39.867598,116.347934,0,129,39852.4011111111,2009-02-08,09:37:36
39.867534,116.347925,0,128,39852.4011342593,2009-02-08,09:37:38
39.867493,116.347904,0,121,39852.4011574074,2009-02-08,09:37:40
39.867468,116.347851,0,117,39852.4011805556,2009-02-08,09:37:42
39.867432,116.347781,0,120,39852.4012037037,2009-02-08,09:37:44
39.86743,116.347703,0,122,39852.4012268518,2009-02-08,09:37:46
39.867403,116.347621,0,118,39852.40125,2009-02-08,09:37:48
39.867374,116.347546,0,115,39852.4012731481,2009-02-08,09:37:50
39.867347,116.347488,0,110,39852.4012962963,2009-02-08,09:37:52
39.867329,116.347435,0,101,39852.4013425926,2009-02-08,09:37:56
39.86734,116.347372,0,95,39852.4013773148,2009-02-08,09:37:59
39.867337,116.347295,0,91,39852.401400463,2009-02-08,09:38:01
39.867375,116.347219,0,79,39852.4014467593,2009-02-08,09:38:05
39.867423,116.34724,0,80,39852.4014699074,2009-02-08,09:38:07
39.867458,116.347276,0,74,39852.4015162037,2009-02-08,09:38:11
39.867462,116.347294,0,69,39852.4015740741,2009-02-08,09:38:16
39.867473,116.347343,0,66,39852.4016319444,2009-02-08,09:38:21
39.867462,116.347366,0,63,39852.4016898148,2009-02-08,09:38:26
39.867458,116.34739,0,61,39852.4017476852,2009-02-08,09:38:31
39.867477,116.347432,0,60,39852.4018055556,2009-02-08,09:38:36
39.867502,116.34744,0,58,39852.4018634259,2009-02-08,09:38:41
39.867492,116.34746,0,49,39852.4019212963,2009-02-08,09:38:46
39.867517,116.347492,0,55,39852.4019791667,2009-02-08,09:38:51
39.867517,116.347492,0,55,39852.4020138889,2009-02-08,09:38:54
39.867512,116.347499,0,54,39852.402037037,2009-02-08,09:38:56
39.86753,116.347513,0,58,39852.4020949074,2009-02-08,09:39:01
39.867549,116.347568,0,63,39852.4021296296,2009-02-08,09:39:04
39.867548,116.347619,0,71,39852.4021643519,2009-02-08,09:39:07
39.867529,116.347681,0,78,39852.4022106482,2009-02-08,09:39:11
39.867485,116.347727,0,81,39852.4022569444,2009-02-08,09:39:15
39.867442,116.347741,0,82,39852.4023148148,2009-02-08,09:39:20
39.867394,116.347751,0,82,39852.4023726852,2009-02-08,09:39:25
39.867366,116.347746,0,81,39852.4024305556,2009-02-08,09:39:30
39.867331,116.347725,0,80,39852.4024884259,2009-02-08,09:39:35
39.867279,116.347711,0,79,39852.4025462963,2009-02-08,09:39:40
39.86723,116.347709,0,78,39852.4025925926,2009-02-08,09:39:44
39.867184,116.347706,0,77,39852.4026388889,2009-02-08,09:39:48
39.867061,116.347771,0,14,39852.4027083333,2009-02-08,09:39:54
39.867201,116.347935,0,46,39852.4027199074,2009-02-08,09:39:55
39.867076,116.347819,0,24,39852.4027314815,2009-02-08,09:39:56
39.867033,116.347869,0,34,39852.4027546296,2009-02-08,09:39:58
39.866983,116.347922,0,48,39852.4027777778,2009-02-08,09:40:00
39.86694,116.347927,0,53,39852.4028009259,2009-02-08,09:40:02
39.866884,116.347911,0,57,39852.4028356481,2009-02-08,09:40:05
39.866836,116.347891,0,55,39852.4028703704,2009-02-08,09:40:08
39.866894,116.347812,0,57,39852.4029050926,2009-02-08,09:40:11
39.866957,116.347828,0,65,39852.4029166667,2009-02-08,09:40:12
39.866908,116.347841,0,84,39852.4029398148,2009-02-08,09:40:14
39.866848,116.347874,0,102,39852.4029513889,2009-02-08,09:40:15
39.866814,116.347919,0,112,39852.402962963,2009-02-08,09:40:16
39.866764,116.347943,0,108,39852.4029861111,2009-02-08,09:40:18
39.866696,116.347947,0,106,39852.4030439815,2009-02-08,09:40:23
39.866663,116.347999,0,108,39852.4030555556,2009-02-08,09:40:24
39.866616,116.347997,0,118,39852.4030902778,2009-02-08,09:40:27
39.866586,116.347956,0,110,39852.403125,2009-02-08,09:40:30
39.866578,116.347915,0,97,39852.4031481481,2009-02-08,09:40:32
39.866572,116.347857,0,102,39852.4031828704,2009-02-08,09:40:35
39.866546,116.347806,0,105,39852.4032291667,2009-02-08,09:40:39
39.866527,116.347792,0,108,39852.403287037,2009-02-08,09:40:44
39.866555,116.347744,0,107,39852.4033333333,2009-02-08,09:40:48
39.866561,116.347672,0,111,39852.4033912037,2009-02-08,09:40:53
39.866558,116.347606,0,110,39852.4034375,2009-02-08,09:40:57
39.866555,116.347554,0,103,39852.4034837963,2009-02-08,09:41:01
39.866517,116.347508,0,100,39852.4035416667,2009-02-08,09:41:06
39.866528,116.347478,0,100,39852.403599537,2009-02-08,09:41:11
39.86654,116.34743,0,100,39852.4036574074,2009-02-08,09:41:16
39.866527,116.347373,0,99,39852.4037152778,2009-02-08,09:41:21
39.866517,116.347298,0,99,39852.4037615741,2009-02-08,09:41:25
39.866541,116.347237,0,95,39852.4037962963,2009-02-08,09:41:28
39.866549,116.347178,0,94,39852.4038425926,2009-02-08,09:41:32
39.866543,116.347102,0,94,39852.4038888889,2009-02-08,09:41:36
39.866535,116.347037,0,93,39852.4039351852,2009-02-08,09:41:40
39.866531,116.346965,0,92,39852.4039814815,2009-02-08,09:41:44
39.866555,116.346902,0,88,39852.4040393519,2009-02-08,09:41:49
39.866553,116.346837,0,81,39852.4040625,2009-02-08,09:41:51
39.866575,116.346774,0,78,39852.4041087963,2009-02-08,09:41:55
39.866627,116.346768,0,74,39852.4041319444,2009-02-08,09:41:57
39.866699,116.346751,0,70,39852.4041550926,2009-02-08,09:41:59
39.866769,116.346725,0,66,39852.4041782407,2009-02-08,09:42:01
39.866825,116.346694,0,62,39852.4042013889,2009-02-08,09:42:03
39.866863,116.346662,0,58,39852.404224537,2009-02-08,09:42:05
39.866604,116.347364,0,18,39852.4044907407,2009-02-08,09:42:28
39.866544,116.347389,0,12,39852.4045023148,2009-02-08,09:42:29
39.866503,116.347417,0,6,39852.4045138889,2009-02-08,09:42:30
39.866451,116.347473,0,-5,39852.404537037,2009-02-08,09:42:32
39.866447,116.347477,0,25,39852.4045486111,2009-02-08,09:42:33
39.866506,116.347504,0,46,39852.4045601852,2009-02-08,09:42:34
39.866522,116.347505,0,24,39852.4046064815,2009-02-08,09:42:38
39.866522,116.347505,0,24,39852.4046412037,2009-02-08,09:42:41
39.866516,116.347505,0,11,39852.4046643519,2009-02-08,09:42:43
39.86649,116.347508,0,4,39852.4047222222,2009-02-08,09:42:48
39.866503,116.347483,0,33,39852.4047569444,2009-02-08,09:42:51
39.866513,116.347478,0,53,39852.4047685185,2009-02-08,09:42:52
39.866537,116.347466,0,75,39852.4047916667,2009-02-08,09:42:54
39.86658,116.347475,0,86,39852.404849537,2009-02-08,09:42:59
39.866602,116.347485,0,95,39852.4049074074,2009-02-08,09:43:04
39.866618,116.347549,0,102,39852.4049421296,2009-02-08,09:43:07
39.866615,116.347609,0,102,39852.4049652778,2009-02-08,09:43:09
39.866609,116.347675,0,102,39852.4049884259,2009-02-08,09:43:11
39.866624,116.347764,0,105,39852.4050115741,2009-02-08,09:43:13
39.866639,116.347867,0,108,39852.4050347222,2009-02-08,09:43:15
39.866656,116.347948,0,107,39852.4050578704,2009-02-08,09:43:17
39.866696,116.348034,0,110,39852.4050810185,2009-02-08,09:43:19
39.866738,116.348058,0,108,39852.4050925926,2009-02-08,09:43:20
39.866811,116.348091,0,103,39852.4051157407,2009-02-08,09:43:22
39.866893,116.348108,0,98,39852.4051388889,2009-02-08,09:43:24
39.866941,116.348111,0,96,39852.405150463,2009-02-08,09:43:25
39.866995,116.348112,0,94,39852.405162037,2009-02-08,09:43:26
39.86705,116.348113,0,92,39852.4051736111,2009-02-08,09:43:27
39.867105,116.348115,0,91,39852.4051851852,2009-02-08,09:43:28
39.867162,116.348114,0,89,39852.4051967593,2009-02-08,09:43:29
39.867215,116.34811,0,87,39852.4052083333,2009-02-08,09:43:30
39.867269,116.348102,0,85,39852.4052199074,2009-02-08,09:43:31
39.867338,116.34806,0,82,39852.4052314815,2009-02-08,09:43:32
39.86739,116.348046,0,79,39852.4052430556,2009-02-08,09:43:33
39.867451,116.348045,0,73,39852.4052546296,2009-02-08,09:43:34
39.86752,116.348045,0,64,39852.4052662037,2009-02-08,09:43:35
39.867598,116.348021,0,58,39852.4052777778,2009-02-08,09:43:36
39.867667,116.348003,0,54,39852.4052893519,2009-02-08,09:43:37
39.867735,116.347981,0,50,39852.4053009259,2009-02-08,09:43:38
39.867789,116.347966,0,47,39852.4053125,2009-02-08,09:43:39
39.867879,116.347934,0,42,39852.4053240741,2009-02-08,09:43:40
39.867972,116.347949,0,42,39852.4053472222,2009-02-08,09:43:42
39.868037,116.347945,0,42,39852.4053587963,2009-02-08,09:43:43
39.868092,116.347938,0,44,39852.4053703704,2009-02-08,09:43:44
39.868148,116.347925,0,46,39852.4053819444,2009-02-08,09:43:45
39.86821,116.347909,0,47,39852.4053935185,2009-02-08,09:43:46
39.868269,116.347884,0,48,39852.4054050926,2009-02-08,09:43:47
39.868322,116.347844,0,50,39852.4054166667,2009-02-08,09:43:48
39.868365,116.347784,0,47,39852.4054282407,2009-02-08,09:43:49
39.868373,116.347722,0,42,39852.4054398148,2009-02-08,09:43:50
39.868362,116.347634,0,27,39852.4054513889,2009-02-08,09:43:51
39.86836,116.347548,0,21,39852.405462963,2009-02-08,09:43:52
39.868354,116.347454,0,19,39852.405474537,2009-02-08,09:43:53
39.868342,116.347352,0,16,39852.4054861111,2009-02-08,09:43:54
39.868329,116.347233,0,12,39852.4054976852,2009-02-08,09:43:55
39.868323,116.34711,0,9,39852.4055092593,2009-02-08,09:43:56
39.868315,116.346983,0,6,39852.4055208333,2009-02-08,09:43:57
39.868299,116.346862,0,3,39852.4055324074,2009-02-08,09:43:58
39.868282,116.346745,0,0,39852.4055439815,2009-02-08,09:43:59
39.868262,116.346624,0,-2,39852.4055555556,2009-02-08,09:44:00
39.868241,116.346504,0,-3,39852.4055671296,2009-02-08,09:44:01
39.868222,116.346382,0,-6,39852.4055787037,2009-02-08,09:44:02
39.868196,116.346261,0,-8,39852.4055902778,2009-02-08,09:44:03
39.868169,116.346141,0,-10,39852.4056018519,2009-02-08,09:44:04
39.868141,116.346013,0,-12,39852.4056134259,2009-02-08,09:44:05
39.868111,116.345879,0,-13,39852.405625,2009-02-08,09:44:06
39.868085,116.345746,0,-15,39852.4056365741,2009-02-08,09:44:07
39.868066,116.345618,0,-15,39852.4056481481,2009-02-08,09:44:08
39.868054,116.345491,0,-16,39852.4056597222,2009-02-08,09:44:09
39.868045,116.345376,0,-18,39852.4056712963,2009-02-08,09:44:10
39.868036,116.345268,0,-22,39852.4056828704,2009-02-08,09:44:11
39.868032,116.345171,0,-25,39852.4056944444,2009-02-08,09:44:12
39.868042,116.34508,0,-28,39852.4057060185,2009-02-08,09:44:13
39.86805,116.345012,0,-31,39852.4057175926,2009-02-08,09:44:14
39.868062,116.344957,0,-27,39852.4057291667,2009-02-08,09:44:15
39.868079,116.3449,0,-28,39852.4057407407,2009-02-08,09:44:16
39.868103,116.34484,0,-31,39852.4057523148,2009-02-08,09:44:17
39.868135,116.344781,0,-33,39852.4057638889,2009-02-08,09:44:18
39.868176,116.344726,0,-36,39852.405775463,2009-02-08,09:44:19
39.868223,116.344685,0,-38,39852.405787037,2009-02-08,09:44:20
39.868279,116.344658,0,-37,39852.4057986111,2009-02-08,09:44:21
39.868346,116.344659,0,-39,39852.4058101852,2009-02-08,09:44:22
39.868423,116.344637,0,-42,39852.4058217593,2009-02-08,09:44:23
39.868503,116.344609,0,-44,39852.4058333333,2009-02-08,09:44:24
39.868604,116.344603,0,-47,39852.4058449074,2009-02-08,09:44:25
39.868711,116.344603,0,-50,39852.4058564815,2009-02-08,09:44:26
39.868818,116.344598,0,-53,39852.4058680556,2009-02-08,09:44:27
39.868937,116.344599,0,-56,39852.4058796296,2009-02-08,09:44:28
39.869055,116.344609,0,-60,39852.4058912037,2009-02-08,09:44:29
39.869178,116.344622,0,-62,39852.4059027778,2009-02-08,09:44:30
39.8693,116.344634,0,-62,39852.4059143519,2009-02-08,09:44:31
39.869425,116.344641,0,-63,39852.4059259259,2009-02-08,09:44:32
39.869555,116.344644,0,-61,39852.4059375,2009-02-08,09:44:33
39.869672,116.344633,0,-63,39852.4059490741,2009-02-08,09:44:34
39.869782,116.34463,0,-64,39852.4059606481,2009-02-08,09:44:35
39.869897,116.344627,0,-64,39852.4059722222,2009-02-08,09:44:36
39.870001,116.344622,0,-66,39852.4059837963,2009-02-08,09:44:37
39.870118,116.344617,0,-67,39852.4059953704,2009-02-08,09:44:38
39.870233,116.34461,0,-67,39852.4060069444,2009-02-08,09:44:39
39.870345,116.344606,0,-65,39852.4060185185,2009-02-08,09:44:40
39.870447,116.344591,0,-64,39852.4060300926,2009-02-08,09:44:41
39.870554,116.344578,0,-65,39852.4060416667,2009-02-08,09:44:42
39.870661,116.344565,0,-65,39852.4060532407,2009-02-08,09:44:43
39.870775,116.34456,0,-63,39852.4060648148,2009-02-08,09:44:44
39.8709,116.344552,0,-59,39852.4060763889,2009-02-08,09:44:45
39.871027,116.344539,0,-59,39852.406087963,2009-02-08,09:44:46
39.871143,116.34453,0,-58,39852.406099537,2009-02-08,09:44:47
39.871258,116.344522,0,-58,39852.4061111111,2009-02-08,09:44:48
39.871374,116.344511,0,-58,39852.4061226852,2009-02-08,09:44:49
39.871492,116.3445,0,-59,39852.4061342593,2009-02-08,09:44:50
39.871605,116.344481,0,-57,39852.4061458333,2009-02-08,09:44:51
39.871721,116.344465,0,-55,39852.4061574074,2009-02-08,09:44:52
39.871837,116.344447,0,-53,39852.4061689815,2009-02-08,09:44:53
39.871953,116.344428,0,-51,39852.4061805556,2009-02-08,09:44:54
39.872068,116.344414,0,-51,39852.4061921296,2009-02-08,09:44:55
39.872168,116.344412,0,-51,39852.4062037037,2009-02-08,09:44:56
39.872286,116.3444,0,-49,39852.4062152778,2009-02-08,09:44:57
39.872397,116.344392,0,-49,39852.4062268519,2009-02-08,09:44:58
39.872503,116.344382,0,-49,39852.4062384259,2009-02-08,09:44:59
39.872612,116.34437,0,-49,39852.40625,2009-02-08,09:45:00
39.872728,116.344358,0,-46,39852.4062615741,2009-02-08,09:45:01
39.872848,116.344348,0,-45,39852.4062731481,2009-02-08,09:45:02
39.872964,116.34434,0,-43,39852.4062847222,2009-02-08,09:45:03
39.873078,116.344325,0,-41,39852.4062962963,2009-02-08,09:45:04
39.873194,116.34431,0,-38,39852.4063078704,2009-02-08,09:45:05
39.873299,116.344301,0,-35,39852.4063194444,2009-02-08,09:45:06
39.873401,116.344294,0,-32,39852.4063310185,2009-02-08,09:45:07
39.873506,116.344286,0,-31,39852.4063425926,2009-02-08,09:45:08
39.873613,116.344279,0,-30,39852.4063541667,2009-02-08,09:45:09
39.873721,116.344273,0,-26,39852.4063657407,2009-02-08,09:45:10
39.873829,116.344268,0,-22,39852.4063773148,2009-02-08,09:45:11
39.873936,116.34426,0,-20,39852.4063888889,2009-02-08,09:45:12
39.87404,116.344248,0,-16,39852.406400463,2009-02-08,09:45:13
39.874142,116.344238,0,-17,39852.406412037,2009-02-08,09:45:14
39.874243,116.344229,0,-17,39852.4064236111,2009-02-08,09:45:15
39.874349,116.344218,0,-18,39852.4064351852,2009-02-08,09:45:16
39.874454,116.344193,0,-17,39852.4064467593,2009-02-08,09:45:17
39.874559,116.344167,0,-17,39852.4064583333,2009-02-08,09:45:18
39.874678,116.344141,0,-23,39852.4064699074,2009-02-08,09:45:19
39.874785,116.344117,0,-27,39852.4064814815,2009-02-08,09:45:20
39.874893,116.344094,0,-33,39852.4064930556,2009-02-08,09:45:21
39.874998,116.344072,0,-35,39852.4065046296,2009-02-08,09:45:22
39.87511,116.344052,0,-41,39852.4065162037,2009-02-08,09:45:23
39.875209,116.344041,0,-41,39852.4065277778,2009-02-08,09:45:24
39.875307,116.344032,0,-40,39852.4065393518,2009-02-08,09:45:25
39.875401,116.344028,0,-40,39852.4065509259,2009-02-08,09:45:26
39.875489,116.344023,0,-39,39852.4065625,2009-02-08,09:45:27
39.875572,116.344019,0,-39,39852.4065740741,2009-02-08,09:45:28
39.875643,116.344014,0,-41,39852.4065856481,2009-02-08,09:45:29
39.875697,116.344008,0,-42,39852.4065972222,2009-02-08,09:45:30
39.875778,116.34401,0,-47,39852.4066203704,2009-02-08,09:45:32
39.87583,116.344022,0,-47,39852.4066435185,2009-02-08,09:45:34
39.875821,116.34403,0,-47,39852.4067013889,2009-02-08,09:45:39
39.875821,116.34403,0,-47,39852.4067361111,2009-02-08,09:45:42
39.875817,116.344026,0,-51,39852.4067592593,2009-02-08,09:45:44
39.875808,116.344037,0,-52,39852.4068171296,2009-02-08,09:45:49
39.875791,116.344045,0,-53,39852.406875,2009-02-08,09:45:54
39.875787,116.344064,0,-54,39852.4069328704,2009-02-08,09:45:59
39.875775,116.34407,0,-55,39852.4069907407,2009-02-08,09:46:04
39.875761,116.34407,0,-56,39852.4070486111,2009-02-08,09:46:09
39.875746,116.344061,0,-56,39852.4071064815,2009-02-08,09:46:14
39.875723,116.34407,0,-56,39852.4071643518,2009-02-08,09:46:19
39.875703,116.344084,0,-57,39852.4072222222,2009-02-08,09:46:24
39.875693,116.344108,0,-58,39852.4072800926,2009-02-08,09:46:29
39.875755,116.344115,0,-59,39852.4073263889,2009-02-08,09:46:33
39.875835,116.344162,0,-57,39852.407349537,2009-02-08,09:46:35
39.87588,116.344165,0,-55,39852.4073611111,2009-02-08,09:46:36
39.875939,116.344161,0,-55,39852.4073726852,2009-02-08,09:46:37
39.875999,116.344152,0,-54,39852.4073842593,2009-02-08,09:46:38
39.876049,116.344148,0,-53,39852.4073958333,2009-02-08,09:46:39
39.876102,116.344145,0,-52,39852.4074074074,2009-02-08,09:46:40
39.876158,116.344139,0,-50,39852.4074189815,2009-02-08,09:46:41
39.876228,116.344125,0,-48,39852.4074305556,2009-02-08,09:46:42
39.8763,116.344115,0,-46,39852.4074421296,2009-02-08,09:46:43
39.876379,116.3441,0,-44,39852.4074537037,2009-02-08,09:46:44
39.876463,116.344082,0,-39,39852.4074652778,2009-02-08,09:46:45
39.876553,116.344065,0,-37,39852.4074768518,2009-02-08,09:46:46
39.876639,116.344054,0,-33,39852.4074884259,2009-02-08,09:46:47
39.876728,116.344039,0,-31,39852.4075,2009-02-08,09:46:48
39.876819,116.344025,0,-30,39852.4075115741,2009-02-08,09:46:49
39.876895,116.344025,0,-28,39852.4075231481,2009-02-08,09:46:50
39.876966,116.344019,0,-25,39852.4075347222,2009-02-08,09:46:51
39.877026,116.344027,0,-22,39852.4075462963,2009-02-08,09:46:52
39.877098,116.344027,0,-20,39852.4075578704,2009-02-08,09:46:53
39.877155,116.344034,0,-18,39852.4075694444,2009-02-08,09:46:54
39.877202,116.344055,0,-15,39852.4075810185,2009-02-08,09:46:55
39.877289,116.344077,0,-13,39852.4076041667,2009-02-08,09:46:57
39.877353,116.344101,0,-11,39852.4076273148,2009-02-08,09:46:59
39.877399,116.344115,0,-5,39852.407650463,2009-02-08,09:47:01
39.877439,116.344129,0,4,39852.4076736111,2009-02-08,09:47:03
39.877492,116.344146,0,16,39852.4076967593,2009-02-08,09:47:05
39.877553,116.344165,0,21,39852.4077199074,2009-02-08,09:47:07
39.877553,116.344165,0,21,39852.4077546296,2009-02-08,09:47:10
39.87756,116.34417,0,31,39852.4077777778,2009-02-08,09:47:12
39.877571,116.344151,0,33,39852.4078356481,2009-02-08,09:47:17
39.877623,116.34413,0,33,39852.4078819444,2009-02-08,09:47:21
39.877668,116.344113,0,40,39852.4079050926,2009-02-08,09:47:23
39.87774,116.344116,0,46,39852.4079282407,2009-02-08,09:47:25
39.877784,116.344143,0,50,39852.4079398148,2009-02-08,09:47:26
39.877842,116.344125,0,61,39852.407962963,2009-02-08,09:47:28
39.877885,116.344132,0,69,39852.4079976852,2009-02-08,09:47:31
39.877895,116.344128,0,82,39852.4080555556,2009-02-08,09:47:36
39.877895,116.344112,0,85,39852.4081134259,2009-02-08,09:47:41
39.877892,116.34409,0,88,39852.4081712963,2009-02-08,09:47:46
39.877936,116.34409,0,91,39852.4082175926,2009-02-08,09:47:50
39.878007,116.34409,0,96,39852.4082407407,2009-02-08,09:47:52
39.878104,116.344077,0,98,39852.4082638889,2009-02-08,09:47:54
39.878171,116.344073,0,99,39852.408275463,2009-02-08,09:47:55
39.878237,116.344072,0,101,39852.408287037,2009-02-08,09:47:56
39.878311,116.344068,0,102,39852.4082986111,2009-02-08,09:47:57
39.878387,116.344062,0,102,39852.4083101852,2009-02-08,09:47:58
39.878463,116.344053,0,104,39852.4083217593,2009-02-08,09:47:59
39.878543,116.344051,0,106,39852.4083333333,2009-02-08,09:48:00
39.878635,116.344048,0,107,39852.4083449074,2009-02-08,09:48:01
39.87872,116.344039,0,108,39852.4083564815,2009-02-08,09:48:02
39.8788,116.344032,0,111,39852.4083680556,2009-02-08,09:48:03
39.87888,116.344023,0,115,39852.4083796296,2009-02-08,09:48:04
39.878963,116.344025,0,116,39852.4083912037,2009-02-08,09:48:05
39.879048,116.344023,0,119,39852.4084027778,2009-02-08,09:48:06
39.879119,116.344007,0,121,39852.4084143518,2009-02-08,09:48:07
39.879188,116.344001,0,122,39852.4084259259,2009-02-08,09:48:08
39.879256,116.343997,0,123,39852.4084375,2009-02-08,09:48:09
39.879325,116.343996,0,125,39852.4084490741,2009-02-08,09:48:10
39.879393,116.343988,0,129,39852.4084606481,2009-02-08,09:48:11
39.879461,116.343982,0,133,39852.4084722222,2009-02-08,09:48:12
39.879535,116.343983,0,138,39852.4084837963,2009-02-08,09:48:13
39.879617,116.343984,0,142,39852.4084953704,2009-02-08,09:48:14
39.879702,116.343989,0,146,39852.4085069444,2009-02-08,09:48:15
39.87979,116.344001,0,151,39852.4085185185,2009-02-08,09:48:16
39.879879,116.344002,0,155,39852.4085300926,2009-02-08,09:48:17
39.879972,116.343999,0,159,39852.4085416667,2009-02-08,09:48:18
39.880072,116.343992,0,163,39852.4085532407,2009-02-08,09:48:19
39.880172,116.343981,0,166,39852.4085648148,2009-02-08,09:48:20
39.880279,116.343968,0,168,39852.4085763889,2009-02-08,09:48:21
39.880382,116.343959,0,168,39852.408587963,2009-02-08,09:48:22
39.880481,116.343949,0,170,39852.408599537,2009-02-08,09:48:23
39.880567,116.343958,0,169,39852.4086111111,2009-02-08,09:48:24
39.880668,116.343952,0,170,39852.4086226852,2009-02-08,09:48:25
39.880765,116.343949,0,173,39852.4086342593,2009-02-08,09:48:26
39.880855,116.343945,0,175,39852.4086458333,2009-02-08,09:48:27
39.880946,116.343945,0,179,39852.4086574074,2009-02-08,09:48:28
39.88103,116.343932,0,179,39852.4086689815,2009-02-08,09:48:29
39.881114,116.343922,0,180,39852.4086805556,2009-02-08,09:48:30
39.881195,116.343914,0,180,39852.4086921296,2009-02-08,09:48:31
39.88128,116.343906,0,179,39852.4087037037,2009-02-08,09:48:32
39.881372,116.343888,0,181,39852.4087152778,2009-02-08,09:48:33
39.881461,116.343883,0,183,39852.4087268518,2009-02-08,09:48:34
39.88155,116.34388,0,181,39852.4087384259,2009-02-08,09:48:35
39.881628,116.343876,0,180,39852.40875,2009-02-08,09:48:36
39.881696,116.34388,0,181,39852.4087615741,2009-02-08,09:48:37
39.881756,116.343871,0,184,39852.4087731481,2009-02-08,09:48:38
39.881803,116.343868,0,186,39852.4087962963,2009-02-08,09:48:40
39.881811,116.343856,0,171,39852.4088541667,2009-02-08,09:48:45
39.88181,116.343874,0,172,39852.408912037,2009-02-08,09:48:50
39.881817,116.343903,0,172,39852.4089699074,2009-02-08,09:48:55
39.881818,116.343912,0,171,39852.4090277778,2009-02-08,09:49:00
39.881851,116.343881,0,173,39852.4090856481,2009-02-08,09:49:05
39.881941,116.343863,0,173,39852.4091087963,2009-02-08,09:49:07
39.882007,116.343854,0,173,39852.4091203704,2009-02-08,09:49:08
39.882078,116.343849,0,173,39852.4091319444,2009-02-08,09:49:09
39.882163,116.343843,0,175,39852.4091435185,2009-02-08,09:49:10
39.882253,116.343836,0,174,39852.4091550926,2009-02-08,09:49:11
39.882347,116.343829,0,173,39852.4091666667,2009-02-08,09:49:12
39.88245,116.343818,0,173,39852.4091782407,2009-02-08,09:49:13
39.882554,116.343809,0,172,39852.4091898148,2009-02-08,09:49:14
39.882664,116.343794,0,175,39852.4092013889,2009-02-08,09:49:15
39.882776,116.343785,0,175,39852.409212963,2009-02-08,09:49:16
39.88289,116.343779,0,175,39852.409224537,2009-02-08,09:49:17
39.883007,116.343782,0,174,39852.4092361111,2009-02-08,09:49:18
39.883128,116.343787,0,172,39852.4092476852,2009-02-08,09:49:19
39.883242,116.343783,0,174,39852.4092592593,2009-02-08,09:49:20
39.883356,116.343787,0,175,39852.4092708333,2009-02-08,09:49:21
39.883468,116.343793,0,176,39852.4092824074,2009-02-08,09:49:22
39.883585,116.343796,0,175,39852.4092939815,2009-02-08,09:49:23
39.883701,116.343798,0,178,39852.4093055556,2009-02-08,09:49:24
39.883825,116.343802,0,173,39852.4093171296,2009-02-08,09:49:25
39.883943,116.343804,0,170,39852.4093287037,2009-02-08,09:49:26
39.884067,116.343806,0,169,39852.4093402778,2009-02-08,09:49:27
39.884187,116.343815,0,168,39852.4093518518,2009-02-08,09:49:28
39.884302,116.343825,0,165,39852.4093634259,2009-02-08,09:49:29
39.88441,116.343832,0,165,39852.409375,2009-02-08,09:49:30
39.884528,116.343843,0,163,39852.4093865741,2009-02-08,09:49:31
39.884653,116.343836,0,162,39852.4093981481,2009-02-08,09:49:32
39.884782,116.34383,0,158,39852.4094097222,2009-02-08,09:49:33
39.884908,116.343826,0,155,39852.4094212963,2009-02-08,09:49:34
39.885029,116.343838,0,154,39852.4094328704,2009-02-08,09:49:35
39.88515,116.343846,0,157,39852.4094444444,2009-02-08,09:49:36
39.885265,116.343858,0,158,39852.4094560185,2009-02-08,09:49:37
39.885381,116.343874,0,156,39852.4094675926,2009-02-08,09:49:38
39.885489,116.343905,0,156,39852.4094791667,2009-02-08,09:49:39
39.885596,116.343933,0,156,39852.4094907407,2009-02-08,09:49:40
39.8857,116.343957,0,155,39852.4095023148,2009-02-08,09:49:41
39.885791,116.343982,0,154,39852.4095138889,2009-02-08,09:49:42
39.885874,116.344004,0,155,39852.409525463,2009-02-08,09:49:43
39.88596,116.344023,0,154,39852.409537037,2009-02-08,09:49:44
39.886045,116.344045,0,154,39852.4095486111,2009-02-08,09:49:45
39.886128,116.344074,0,151,39852.4095601852,2009-02-08,09:49:46
39.886227,116.3441,0,147,39852.4095717593,2009-02-08,09:49:47
39.886328,116.344116,0,147,39852.4095833333,2009-02-08,09:49:48
39.886426,116.344123,0,150,39852.4095949074,2009-02-08,09:49:49
39.886529,116.344132,0,152,39852.4096064815,2009-02-08,09:49:50
39.88663,116.344138,0,153,39852.4096180556,2009-02-08,09:49:51
39.886731,116.34414,0,155,39852.4096296296,2009-02-08,09:49:52
39.886826,116.344142,0,154,39852.4096412037,2009-02-08,09:49:53
39.886924,116.34414,0,154,39852.4096527778,2009-02-08,09:49:54
39.887031,116.344138,0,154,39852.4096643519,2009-02-08,09:49:55
39.887138,116.344131,0,159,39852.4096759259,2009-02-08,09:49:56
39.887241,116.344114,0,157,39852.4096875,2009-02-08,09:49:57
39.887348,116.344124,0,157,39852.4096990741,2009-02-08,09:49:58
39.887448,116.344134,0,158,39852.4097106481,2009-02-08,09:49:59
39.887539,116.344148,0,158,39852.4097222222,2009-02-08,09:50:00
39.887609,116.344146,0,163,39852.4097337963,2009-02-08,09:50:01
39.887688,116.344166,0,159,39852.4097453704,2009-02-08,09:50:02
39.887749,116.344192,0,157,39852.4097569444,2009-02-08,09:50:03
39.887813,116.344247,0,151,39852.4097800926,2009-02-08,09:50:05
39.887856,116.344306,0,143,39852.4098032407,2009-02-08,09:50:07
39.887865,116.344395,0,138,39852.409837963,2009-02-08,09:50:10
39.887865,116.344468,0,134,39852.4098726852,2009-02-08,09:50:13
39.887829,116.344436,0,128,39852.4099305556,2009-02-08,09:50:18
39.887813,116.344438,0,122,39852.4099884259,2009-02-08,09:50:23
39.887789,116.34443,0,118,39852.4100462963,2009-02-08,09:50:28
39.887757,116.344426,0,114,39852.4101041667,2009-02-08,09:50:33
39.887734,116.344404,0,110,39852.410162037,2009-02-08,09:50:38
39.887724,116.344383,0,105,39852.4102199074,2009-02-08,09:50:43
39.887725,116.344362,0,100,39852.4102777778,2009-02-08,09:50:48
39.887797,116.344365,0,97,39852.4103125,2009-02-08,09:50:51
39.88785,116.344379,0,99,39852.4103240741,2009-02-08,09:50:52
39.88791,116.344391,0,100,39852.4103356482,2009-02-08,09:50:53
39.887959,116.344409,0,100,39852.4103472222,2009-02-08,09:50:54
39.888006,116.344429,0,98,39852.4103587963,2009-02-08,09:50:55
39.888074,116.34448,0,96,39852.4103819444,2009-02-08,09:50:57
39.888121,116.344552,0,97,39852.4104050926,2009-02-08,09:50:59
39.888175,116.344604,0,97,39852.4104282407,2009-02-08,09:51:01
39.888261,116.344554,0,100,39852.4104398148,2009-02-08,09:51:02
39.888324,116.344503,0,103,39852.4104513889,2009-02-08,09:51:03
39.888397,116.344453,0,105,39852.410462963,2009-02-08,09:51:04
39.888495,116.34438,0,107,39852.410474537,2009-02-08,09:51:05
39.888586,116.344333,0,109,39852.4104861111,2009-02-08,09:51:06
39.888685,116.344286,0,111,39852.4104976852,2009-02-08,09:51:07
39.888787,116.344239,0,112,39852.4105092593,2009-02-08,09:51:08
39.888883,116.344222,0,112,39852.4105208333,2009-02-08,09:51:09
39.888981,116.344207,0,112,39852.4105324074,2009-02-08,09:51:10
39.889088,116.34418,0,112,39852.4105439815,2009-02-08,09:51:11
39.889207,116.344163,0,114,39852.4105555556,2009-02-08,09:51:12
39.88933,116.344148,0,115,39852.4105671296,2009-02-08,09:51:13
39.889449,116.344143,0,115,39852.4105787037,2009-02-08,09:51:14
39.889572,116.344138,0,115,39852.4105902778,2009-02-08,09:51:15
39.889688,116.344138,0,115,39852.4106018519,2009-02-08,09:51:16
39.889799,116.344142,0,114,39852.4106134259,2009-02-08,09:51:17
39.889905,116.344136,0,115,39852.410625,2009-02-08,09:51:18
39.890005,116.344125,0,117,39852.4106365741,2009-02-08,09:51:19
39.890104,116.344112,0,117,39852.4106481481,2009-02-08,09:51:20
39.890199,116.344097,0,118,39852.4106597222,2009-02-08,09:51:21
39.890297,116.344085,0,117,39852.4106712963,2009-02-08,09:51:22
39.8904,116.344073,0,114,39852.4106828704,2009-02-08,09:51:23
39.890491,116.34405,0,115,39852.4106944444,2009-02-08,09:51:24
39.890578,116.34403,0,117,39852.4107060185,2009-02-08,09:51:25
39.890668,116.344018,0,117,39852.4107175926,2009-02-08,09:51:26
39.89076,116.34401,0,117,39852.4107291667,2009-02-08,09:51:27
39.890856,116.344011,0,117,39852.4107407407,2009-02-08,09:51:28
39.890947,116.344004,0,118,39852.4107523148,2009-02-08,09:51:29
39.891038,116.343994,0,120,39852.4107638889,2009-02-08,09:51:30
39.891131,116.343994,0,121,39852.410775463,2009-02-08,09:51:31
39.891222,116.343991,0,121,39852.410787037,2009-02-08,09:51:32
39.891307,116.343994,0,120,39852.4107986111,2009-02-08,09:51:33
39.891389,116.343991,0,120,39852.4108101852,2009-02-08,09:51:34
39.89146,116.343983,0,124,39852.4108217593,2009-02-08,09:51:35
39.891547,116.343979,0,125,39852.4108333333,2009-02-08,09:51:36
39.891618,116.343976,0,126,39852.4108449074,2009-02-08,09:51:37
39.89169,116.343975,0,125,39852.4108564815,2009-02-08,09:51:38
39.891759,116.343973,0,121,39852.4108680556,2009-02-08,09:51:39
39.891833,116.343967,0,119,39852.4108796296,2009-02-08,09:51:40
39.891895,116.343973,0,121,39852.4108912037,2009-02-08,09:51:41
39.891969,116.343971,0,117,39852.4109027778,2009-02-08,09:51:42
39.892039,116.343981,0,116,39852.4109143519,2009-02-08,09:51:43
39.892094,116.34399,0,116,39852.4109259259,2009-02-08,09:51:44
39.892168,116.343995,0,120,39852.4109490741,2009-02-08,09:51:46
39.892206,116.344025,0,114,39852.4109837963,2009-02-08,09:51:49
39.892207,116.344096,0,118,39852.4110416667,2009-02-08,09:51:54
39.892246,116.344112,0,124,39852.411099537,2009-02-08,09:51:59
39.892339,116.344079,0,122,39852.4111226852,2009-02-08,09:52:01
39.892395,116.344064,0,120,39852.4111342593,2009-02-08,09:52:02
39.892468,116.344042,0,118,39852.4111458333,2009-02-08,09:52:03
39.89254,116.344027,0,115,39852.4111574074,2009-02-08,09:52:04
39.892617,116.344025,0,115,39852.4111689815,2009-02-08,09:52:05
39.892694,116.344015,0,114,39852.4111805556,2009-02-08,09:52:06
39.892775,116.344007,0,111,39852.4111921296,2009-02-08,09:52:07
39.892856,116.344001,0,108,39852.4112037037,2009-02-08,09:52:08
39.892934,116.343992,0,109,39852.4112152778,2009-02-08,09:52:09
39.893017,116.34398,0,108,39852.4112268519,2009-02-08,09:52:10
39.893102,116.343962,0,108,39852.4112384259,2009-02-08,09:52:11
39.893192,116.343949,0,106,39852.41125,2009-02-08,09:52:12
39.89329,116.343939,0,105,39852.4112615741,2009-02-08,09:52:13
39.893396,116.343925,0,104,39852.4112731481,2009-02-08,09:52:14
39.893504,116.34392,0,105,39852.4112847222,2009-02-08,09:52:15
39.893611,116.343913,0,105,39852.4112962963,2009-02-08,09:52:16
39.89372,116.343906,0,104,39852.4113078704,2009-02-08,09:52:17
39.893827,116.343898,0,104,39852.4113194444,2009-02-08,09:52:18
39.893932,116.34389,0,99,39852.4113310185,2009-02-08,09:52:19
39.894032,116.343879,0,98,39852.4113425926,2009-02-08,09:52:20
39.894132,116.343869,0,98,39852.4113541667,2009-02-08,09:52:21
39.894236,116.343852,0,102,39852.4113657407,2009-02-08,09:52:22
39.894328,116.343833,0,96,39852.4113773148,2009-02-08,09:52:23
39.894413,116.34382,0,89,39852.4113888889,2009-02-08,09:52:24
39.894497,116.343815,0,83,39852.411400463,2009-02-08,09:52:25
39.894585,116.343814,0,77,39852.411412037,2009-02-08,09:52:26
39.89466,116.343821,0,73,39852.4114236111,2009-02-08,09:52:27
39.894729,116.343833,0,71,39852.4114351852,2009-02-08,09:52:28
39.894787,116.34384,0,70,39852.4114467593,2009-02-08,09:52:29
39.894845,116.343849,0,67,39852.4114583333,2009-02-08,09:52:30
39.894896,116.343856,0,65,39852.4114699074,2009-02-08,09:52:31
39.894945,116.343859,0,63,39852.4114814815,2009-02-08,09:52:32
39.89499,116.343864,0,60,39852.4114930556,2009-02-08,09:52:33
39.895076,116.343873,0,55,39852.4115162037,2009-02-08,09:52:35
39.895121,116.343881,0,53,39852.4115277778,2009-02-08,09:52:36
39.89517,116.343892,0,50,39852.4115393519,2009-02-08,09:52:37
39.895247,116.343909,0,43,39852.4115625,2009-02-08,09:52:39
39.895297,116.343919,0,34,39852.4115856481,2009-02-08,09:52:41
39.895338,116.343925,0,26,39852.4116087963,2009-02-08,09:52:43
39.895402,116.343934,0,15,39852.4116319444,2009-02-08,09:52:45
39.895453,116.343945,0,6,39852.4116550926,2009-02-08,09:52:47
39.895514,116.343939,0,3,39852.4116898148,2009-02-08,09:52:50
39.895518,116.343812,0,13,39852.411724537,2009-02-08,09:52:53
39.895541,116.343686,0,18,39852.4117361111,2009-02-08,09:52:54
39.895531,116.343589,0,32,39852.4117476852,2009-02-08,09:52:55
39.895516,116.343453,0,37,39852.4117592593,2009-02-08,09:52:56
39.895502,116.343335,0,40,39852.4117708333,2009-02-08,09:52:57
39.895495,116.343226,0,40,39852.4117824074,2009-02-08,09:52:58
39.895488,116.343111,0,43,39852.4117939815,2009-02-08,09:52:59
39.895482,116.342993,0,43,39852.4118055556,2009-02-08,09:53:00
39.895479,116.342868,0,43,39852.4118171296,2009-02-08,09:53:01
39.895477,116.342755,0,40,39852.4118287037,2009-02-08,09:53:02
39.895459,116.342646,0,38,39852.4118402778,2009-02-08,09:53:03
39.895448,116.342538,0,35,39852.4118518519,2009-02-08,09:53:04
39.895437,116.34244,0,33,39852.4118634259,2009-02-08,09:53:05
39.895429,116.342323,0,35,39852.411875,2009-02-08,09:53:06
39.895494,116.342186,0,36,39852.4118865741,2009-02-08,09:53:07
39.895564,116.342075,0,36,39852.4118981481,2009-02-08,09:53:08
39.895612,116.342013,0,34,39852.4119097222,2009-02-08,09:53:09
39.895673,116.341933,0,30,39852.4119328704,2009-02-08,09:53:11
39.895741,116.341928,0,28,39852.4119444444,2009-02-08,09:53:12
39.895807,116.341944,0,26,39852.4119560185,2009-02-08,09:53:13
39.89588,116.341969,0,23,39852.4119675926,2009-02-08,09:53:14
39.895955,116.341982,0,21,39852.4119791667,2009-02-08,09:53:15
39.896036,116.342024,0,19,39852.4119907407,2009-02-08,09:53:16
39.89616,116.342127,0,14,39852.4120023148,2009-02-08,09:53:17
39.896236,116.342144,0,13,39852.4120138889,2009-02-08,09:53:18
39.896311,116.342172,0,11,39852.412025463,2009-02-08,09:53:19
39.896387,116.342208,0,10,39852.412037037,2009-02-08,09:53:20
39.896464,116.34225,0,8,39852.4120486111,2009-02-08,09:53:21
39.896552,116.342283,0,7,39852.4120601852,2009-02-08,09:53:22
39.896638,116.342301,0,6,39852.4120717593,2009-02-08,09:53:23
39.896748,116.342338,0,5,39852.4120833333,2009-02-08,09:53:24
39.896869,116.342336,0,6,39852.4120949074,2009-02-08,09:53:25
39.896983,116.342336,0,7,39852.4121064815,2009-02-08,09:53:26
39.897086,116.342317,0,9,39852.4121180556,2009-02-08,09:53:27
39.897186,116.34229,0,9,39852.4121296296,2009-02-08,09:53:28
39.897287,116.342268,0,8,39852.4121412037,2009-02-08,09:53:29
39.897395,116.342239,0,6,39852.4121527778,2009-02-08,09:53:30
39.897482,116.342206,0,5,39852.4121643519,2009-02-08,09:53:31
39.897567,116.342195,0,2,39852.4121759259,2009-02-08,09:53:32
39.897649,116.342185,0,1,39852.4121875,2009-02-08,09:53:33
39.89774,116.342181,0,-1,39852.4121990741,2009-02-08,09:53:34
39.897841,116.342194,0,1,39852.4122106481,2009-02-08,09:53:35
39.897936,116.342182,0,0,39852.4122222222,2009-02-08,09:53:36
39.898022,116.342173,0,0,39852.4122337963,2009-02-08,09:53:37
39.898099,116.342163,0,1,39852.4122453704,2009-02-08,09:53:38
39.898185,116.342153,0,1,39852.4122569444,2009-02-08,09:53:39
39.898274,116.342137,0,1,39852.4122685185,2009-02-08,09:53:40
39.898365,116.342128,0,0,39852.4122800926,2009-02-08,09:53:41
39.898453,116.342117,0,1,39852.4122916667,2009-02-08,09:53:42
39.898558,116.342101,0,7,39852.4123032407,2009-02-08,09:53:43
39.898631,116.3421,0,10,39852.4123148148,2009-02-08,09:53:44
39.898698,116.342111,0,12,39852.4123263889,2009-02-08,09:53:45
39.898752,116.342138,0,16,39852.412337963,2009-02-08,09:53:46
39.898807,116.342178,0,20,39852.412349537,2009-02-08,09:53:47
39.898895,116.342208,0,26,39852.4123611111,2009-02-08,09:53:48
39.898951,116.342263,0,28,39852.4123726852,2009-02-08,09:53:49
39.899006,116.342324,0,28,39852.4123842593,2009-02-08,09:53:50
39.899063,116.342387,0,27,39852.4123958333,2009-02-08,09:53:51
39.899114,116.342451,0,26,39852.4124074074,2009-02-08,09:53:52
39.899161,116.342512,0,26,39852.4124189815,2009-02-08,09:53:53
39.899205,116.34257,0,27,39852.4124305556,2009-02-08,09:53:54
39.899252,116.34262,0,28,39852.4124421296,2009-02-08,09:53:55
39.899283,116.342668,0,29,39852.4124537037,2009-02-08,09:53:56
39.899333,116.342718,0,30,39852.4124768519,2009-02-08,09:53:58
39.899354,116.342769,0,28,39852.4125115741,2009-02-08,09:54:01
39.899361,116.342791,0,31,39852.4125694444,2009-02-08,09:54:06
39.899411,116.342844,0,31,39852.4126041667,2009-02-08,09:54:09
39.899465,116.3429,0,31,39852.4126273148,2009-02-08,09:54:11
39.899535,116.342972,0,33,39852.412650463,2009-02-08,09:54:13
39.8996,116.343068,0,34,39852.4126736111,2009-02-08,09:54:15
39.899636,116.343147,0,36,39852.4126851852,2009-02-08,09:54:16
39.89968,116.343248,0,44,39852.4126967593,2009-02-08,09:54:17
39.899712,116.343338,0,43,39852.4127083333,2009-02-08,09:54:18
39.899753,116.343465,0,54,39852.4127199074,2009-02-08,09:54:19
39.899779,116.343576,0,60,39852.4127314815,2009-02-08,09:54:20
39.899798,116.343667,0,62,39852.4127430556,2009-02-08,09:54:21
39.899814,116.343768,0,67,39852.4127546296,2009-02-08,09:54:22
39.899822,116.343866,0,65,39852.4127662037,2009-02-08,09:54:23
39.899822,116.343974,0,63,39852.4127777778,2009-02-08,09:54:24
39.899824,116.34409,0,67,39852.4127893519,2009-02-08,09:54:25
39.899826,116.344214,0,74,39852.4128009259,2009-02-08,09:54:26
39.899825,116.344333,0,80,39852.4128125,2009-02-08,09:54:27
39.899828,116.344444,0,85,39852.4128240741,2009-02-08,09:54:28
39.89983,116.344562,0,90,39852.4128356481,2009-02-08,09:54:29
39.899836,116.344689,0,99,39852.4128472222,2009-02-08,09:54:30
39.899843,116.34481,0,106,39852.4128587963,2009-02-08,09:54:31
39.899846,116.344922,0,110,39852.4128703704,2009-02-08,09:54:32
39.89985,116.345028,0,110,39852.4128819444,2009-02-08,09:54:33
39.899851,116.345134,0,112,39852.4128935185,2009-02-08,09:54:34
39.899848,116.345235,0,113,39852.4129050926,2009-02-08,09:54:35
39.899843,116.345337,0,113,39852.4129166667,2009-02-08,09:54:36
39.899837,116.345439,0,112,39852.4129282407,2009-02-08,09:54:37
39.899831,116.34554,0,113,39852.4129398148,2009-02-08,09:54:38
39.899828,116.345636,0,113,39852.4129513889,2009-02-08,09:54:39
39.899832,116.345731,0,115,39852.412962963,2009-02-08,09:54:40
39.899834,116.345832,0,117,39852.412974537,2009-02-08,09:54:41
39.899827,116.345927,0,117,39852.4129861111,2009-02-08,09:54:42
39.899823,116.346015,0,117,39852.4129976852,2009-02-08,09:54:43
39.89982,116.346113,0,117,39852.4130092593,2009-02-08,09:54:44
39.899822,116.346204,0,117,39852.4130208333,2009-02-08,09:54:45
39.899825,116.346289,0,117,39852.4130324074,2009-02-08,09:54:46
39.899823,116.346361,0,116,39852.4130439815,2009-02-08,09:54:47
39.899826,116.346422,0,116,39852.4130555556,2009-02-08,09:54:48
39.899824,116.346485,0,113,39852.4130787037,2009-02-08,09:54:50
39.899851,116.34649,0,112,39852.4131365741,2009-02-08,09:54:55
39.899907,116.346489,0,109,39852.4131944444,2009-02-08,09:55:00
39.899942,116.346531,0,109,39852.4132175926,2009-02-08,09:55:02
39.899987,116.346538,0,111,39852.4132291667,2009-02-08,09:55:03
39.90006,116.34656,0,113,39852.4132523148,2009-02-08,09:55:05
39.90012,116.346568,0,114,39852.413275463,2009-02-08,09:55:07
39.90018,116.346576,0,115,39852.4132986111,2009-02-08,09:55:09
39.900256,116.346575,0,118,39852.4133217593,2009-02-08,09:55:11
39.900316,116.34659,0,118,39852.4133333333,2009-02-08,09:55:12
39.900385,116.346614,0,124,39852.4133449074,2009-02-08,09:55:13
39.900452,116.346614,0,127,39852.4133564815,2009-02-08,09:55:14
39.900519,116.346611,0,131,39852.4133680556,2009-02-08,09:55:15
39.900595,116.346605,0,133,39852.4133796296,2009-02-08,09:55:16
39.900669,116.346596,0,136,39852.4133912037,2009-02-08,09:55:17
39.90074,116.346585,0,136,39852.4134027778,2009-02-08,09:55:18
39.900817,116.346577,0,137,39852.4134143519,2009-02-08,09:55:19
39.900895,116.346562,0,137,39852.4134259259,2009-02-08,09:55:20
39.900975,116.346573,0,140,39852.4134375,2009-02-08,09:55:21
39.901047,116.346573,0,139,39852.4134490741,2009-02-08,09:55:22
39.901118,116.346565,0,139,39852.4134606481,2009-02-08,09:55:23
39.901189,116.346552,0,139,39852.4134722222,2009-02-08,09:55:24
39.901262,116.346535,0,139,39852.4134837963,2009-02-08,09:55:25
39.901324,116.346528,0,141,39852.4134953704,2009-02-08,09:55:26
39.901386,116.34651,0,142,39852.4135069444,2009-02-08,09:55:27
39.901444,116.346494,0,144,39852.4135185185,2009-02-08,09:55:28
39.901513,116.346469,0,142,39852.4135300926,2009-02-08,09:55:29
39.901575,116.346455,0,143,39852.4135416667,2009-02-08,09:55:30
39.90164,116.346433,0,146,39852.4135532407,2009-02-08,09:55:31
39.901715,116.346427,0,151,39852.4135648148,2009-02-08,09:55:32
39.901791,116.346421,0,156,39852.4135763889,2009-02-08,09:55:33
39.901874,116.346423,0,160,39852.413587963,2009-02-08,09:55:34
39.901954,116.346423,0,163,39852.413599537,2009-02-08,09:55:35
39.902047,116.346439,0,170,39852.4136111111,2009-02-08,09:55:36
39.902133,116.346439,0,175,39852.4136226852,2009-02-08,09:55:37
39.902219,116.346433,0,177,39852.4136342593,2009-02-08,09:55:38
39.902304,116.346432,0,180,39852.4136458333,2009-02-08,09:55:39
39.902386,116.346425,0,186,39852.4136574074,2009-02-08,09:55:40
39.902467,116.346423,0,189,39852.4136689815,2009-02-08,09:55:41
39.902551,116.346419,0,191,39852.4136805556,2009-02-08,09:55:42
39.902634,116.346413,0,195,39852.4136921296,2009-02-08,09:55:43
39.902719,116.346409,0,200,39852.4137037037,2009-02-08,09:55:44
39.902804,116.346404,0,203,39852.4137152778,2009-02-08,09:55:45
39.902888,116.346398,0,203,39852.4137268519,2009-02-08,09:55:46
39.902968,116.346385,0,202,39852.4137384259,2009-02-08,09:55:47
39.903063,116.346379,0,199,39852.41375,2009-02-08,09:55:48
39.903152,116.346382,0,199,39852.4137615741,2009-02-08,09:55:49
39.903241,116.346375,0,201,39852.4137731481,2009-02-08,09:55:50
39.903341,116.346376,0,201,39852.4137847222,2009-02-08,09:55:51
39.903434,116.346366,0,200,39852.4137962963,2009-02-08,09:55:52
39.903524,116.346355,0,203,39852.4138078704,2009-02-08,09:55:53
39.903608,116.346352,0,196,39852.4138194444,2009-02-08,09:55:54
39.903693,116.346359,0,190,39852.4138310185,2009-02-08,09:55:55
39.903782,116.346357,0,193,39852.4138425926,2009-02-08,09:55:56
39.903862,116.346349,0,194,39852.4138541667,2009-02-08,09:55:57
39.903938,116.346346,0,196,39852.4138657407,2009-02-08,09:55:58
39.904007,116.346346,0,197,39852.4138773148,2009-02-08,09:55:59
39.904073,116.346347,0,197,39852.4138888889,2009-02-08,09:56:00
39.904136,116.346346,0,195,39852.413900463,2009-02-08,09:56:01
39.904201,116.346355,0,189,39852.413912037,2009-02-08,09:56:02
39.904257,116.346355,0,191,39852.4139236111,2009-02-08,09:56:03
39.904306,116.346345,0,192,39852.4139351852,2009-02-08,09:56:04
39.904356,116.346345,0,184,39852.4139467593,2009-02-08,09:56:05
39.904404,116.346359,0,192,39852.4139699074,2009-02-08,09:56:07
39.904417,116.346386,0,191,39852.4140277778,2009-02-08,09:56:12
39.904416,116.346395,0,196,39852.4140856481,2009-02-08,09:56:17
39.904455,116.346391,0,197,39852.4141435185,2009-02-08,09:56:22
39.904553,116.346375,0,195,39852.4141666667,2009-02-08,09:56:24
39.904623,116.346378,0,192,39852.4141782407,2009-02-08,09:56:25
39.904693,116.346369,0,191,39852.4141898148,2009-02-08,09:56:26
39.904764,116.346355,0,190,39852.4142013889,2009-02-08,09:56:27
39.904837,116.346351,0,188,39852.414212963,2009-02-08,09:56:28
39.9049,116.346341,0,188,39852.414224537,2009-02-08,09:56:29
39.90497,116.346329,0,186,39852.4142361111,2009-02-08,09:56:30
39.905036,116.346315,0,183,39852.4142476852,2009-02-08,09:56:31
39.905089,116.346302,0,185,39852.4142592593,2009-02-08,09:56:32
39.905149,116.346308,0,183,39852.4142708333,2009-02-08,09:56:33
39.905206,116.346306,0,181,39852.4142824074,2009-02-08,09:56:34
39.905257,116.346314,0,180,39852.4142939815,2009-02-08,09:56:35
39.9053,116.346325,0,177,39852.4143055556,2009-02-08,09:56:36
39.905363,116.346329,0,175,39852.4143287037,2009-02-08,09:56:38
39.905398,116.346361,0,175,39852.4143865741,2009-02-08,09:56:43
39.905398,116.346361,0,175,39852.4144212963,2009-02-08,09:56:46
39.905404,116.346357,0,171,39852.4144444444,2009-02-08,09:56:48
39.905393,116.34639,0,168,39852.4145023148,2009-02-08,09:56:53
39.905385,116.346423,0,164,39852.4145601852,2009-02-08,09:56:58
39.905373,116.346446,0,157,39852.4146180556,2009-02-08,09:57:03
39.905378,116.346466,0,150,39852.4146759259,2009-02-08,09:57:08
39.905379,116.346489,0,144,39852.4147337963,2009-02-08,09:57:13
39.90538,116.346501,0,141,39852.4147916667,2009-02-08,09:57:18
39.905389,116.34652,0,139,39852.414849537,2009-02-08,09:57:23
39.905395,116.34654,0,136,39852.4149074074,2009-02-08,09:57:28
39.905395,116.34654,0,136,39852.4149421296,2009-02-08,09:57:31
39.905393,116.346539,0,133,39852.4149652778,2009-02-08,09:57:33
39.905384,116.346535,0,131,39852.4150231481,2009-02-08,09:57:38
39.905379,116.346549,0,130,39852.4150810185,2009-02-08,09:57:43
39.905379,116.346549,0,130,39852.4151157407,2009-02-08,09:57:46
39.905386,116.346552,0,130,39852.4151388889,2009-02-08,09:57:48
39.905442,116.346513,0,132,39852.415162037,2009-02-08,09:57:50
39.905497,116.346508,0,131,39852.4151736111,2009-02-08,09:57:51
39.905567,116.346505,0,131,39852.4151851852,2009-02-08,09:57:52
39.905628,116.346507,0,131,39852.4151967593,2009-02-08,09:57:53
39.905692,116.346509,0,131,39852.4152083333,2009-02-08,09:57:54
39.905761,116.346511,0,131,39852.4152199074,2009-02-08,09:57:55
39.905843,116.346532,0,129,39852.4152314815,2009-02-08,09:57:56
39.905919,116.346525,0,130,39852.4152430556,2009-02-08,09:57:57
39.905995,116.34651,0,131,39852.4152546296,2009-02-08,09:57:58
39.90609,116.3465,0,131,39852.4152662037,2009-02-08,09:57:59
39.906165,116.346499,0,132,39852.4152777778,2009-02-08,09:58:00
39.906248,116.346491,0,133,39852.4152893518,2009-02-08,09:58:01
39.906326,116.346485,0,133,39852.4153009259,2009-02-08,09:58:02
39.906389,116.34648,0,134,39852.4153125,2009-02-08,09:58:03
39.906453,116.346471,0,134,39852.4153240741,2009-02-08,09:58:04
39.906504,116.346463,0,133,39852.4153356481,2009-02-08,09:58:05
39.906556,116.346462,0,131,39852.4153472222,2009-02-08,09:58:06
39.906604,116.346463,0,131,39852.4153587963,2009-02-08,09:58:07
39.90665,116.346455,0,129,39852.4153703704,2009-02-08,09:58:08
39.906709,116.346436,0,128,39852.4153935185,2009-02-08,09:58:10
39.906769,116.346412,0,130,39852.4154282407,2009-02-08,09:58:13
39.906845,116.346422,0,135,39852.415462963,2009-02-08,09:58:16
39.906894,116.346442,0,136,39852.415474537,2009-02-08,09:58:17
39.906952,116.346475,0,136,39852.4154861111,2009-02-08,09:58:18
39.907006,116.34648,0,134,39852.4154976852,2009-02-08,09:58:19
39.907079,116.346511,0,134,39852.4155092593,2009-02-08,09:58:20
39.907148,116.346534,0,135,39852.4155208333,2009-02-08,09:58:21
39.907225,116.346567,0,136,39852.4155324074,2009-02-08,09:58:22
39.907311,116.346593,0,136,39852.4155439815,2009-02-08,09:58:23
39.907373,116.346596,0,135,39852.4155555556,2009-02-08,09:58:24
39.90746,116.346625,0,136,39852.4155787037,2009-02-08,09:58:26
39.907488,116.346568,0,140,39852.4156134259,2009-02-08,09:58:29
39.907491,116.346504,0,143,39852.4156712963,2009-02-08,09:58:34
39.907553,116.346493,0,138,39852.4157175926,2009-02-08,09:58:38
39.907618,116.346487,0,134,39852.4157523148,2009-02-08,09:58:41
39.907681,116.346453,0,132,39852.415787037,2009-02-08,09:58:44
39.90773,116.346465,0,130,39852.4157986111,2009-02-08,09:58:45
39.907799,116.346477,0,128,39852.4158101852,2009-02-08,09:58:46
39.907873,116.34649,0,125,39852.4158217593,2009-02-08,09:58:47
39.907953,116.346485,0,122,39852.4158333333,2009-02-08,09:58:48
39.90803,116.346486,0,120,39852.4158449074,2009-02-08,09:58:49
39.908111,116.34648,0,117,39852.4158564815,2009-02-08,09:58:50
39.908178,116.34648,0,115,39852.4158680556,2009-02-08,09:58:51
39.908256,116.346482,0,112,39852.4158796296,2009-02-08,09:58:52
39.908344,116.34648,0,109,39852.4158912037,2009-02-08,09:58:53
39.908425,116.346477,0,107,39852.4159027778,2009-02-08,09:58:54
39.908505,116.346476,0,104,39852.4159143518,2009-02-08,09:58:55
39.908596,116.346487,0,100,39852.4159259259,2009-02-08,09:58:56
39.908678,116.34649,0,98,39852.4159375,2009-02-08,09:58:57
39.908772,116.346491,0,96,39852.4159490741,2009-02-08,09:58:58
39.908864,116.346483,0,94,39852.4159606481,2009-02-08,09:58:59
39.908959,116.346487,0,93,39852.4159722222,2009-02-08,09:59:00
39.909049,116.346488,0,91,39852.4159837963,2009-02-08,09:59:01
39.909138,116.346486,0,90,39852.4159953704,2009-02-08,09:59:02
39.909232,116.346488,0,86,39852.4160069444,2009-02-08,09:59:03
39.909323,116.346483,0,84,39852.4160185185,2009-02-08,09:59:04
39.909392,116.346471,0,85,39852.4160300926,2009-02-08,09:59:05
39.909462,116.346466,0,83,39852.4160416667,2009-02-08,09:59:06
39.909532,116.346455,0,80,39852.4160532407,2009-02-08,09:59:07
39.909597,116.346441,0,78,39852.4160648148,2009-02-08,09:59:08
39.909674,116.34643,0,77,39852.4160763889,2009-02-08,09:59:09
39.909746,116.346418,0,76,39852.416087963,2009-02-08,09:59:10
39.909809,116.346416,0,75,39852.416099537,2009-02-08,09:59:11
39.90987,116.346412,0,75,39852.4161111111,2009-02-08,09:59:12
39.909936,116.346402,0,74,39852.4161226852,2009-02-08,09:59:13
39.910007,116.346393,0,74,39852.4161342593,2009-02-08,09:59:14
39.910079,116.346387,0,75,39852.4161458333,2009-02-08,09:59:15
39.910146,116.346385,0,79,39852.4161574074,2009-02-08,09:59:16
39.910218,116.34638,0,82,39852.4161689815,2009-02-08,09:59:17
39.910287,116.346384,0,85,39852.4161805556,2009-02-08,09:59:18
39.910371,116.346383,0,84,39852.4161921296,2009-02-08,09:59:19
39.910448,116.346388,0,82,39852.4162037037,2009-02-08,09:59:20
39.910513,116.346389,0,83,39852.4162152778,2009-02-08,09:59:21
39.910581,116.346392,0,83,39852.4162268518,2009-02-08,09:59:22
39.910647,116.346396,0,82,39852.4162384259,2009-02-08,09:59:23
39.910713,116.346401,0,82,39852.41625,2009-02-08,09:59:24
39.910788,116.3464,0,81,39852.4162615741,2009-02-08,09:59:25
39.910858,116.346395,0,80,39852.4162731481,2009-02-08,09:59:26
39.910936,116.346392,0,77,39852.4162847222,2009-02-08,09:59:27
39.911015,116.346414,0,74,39852.4162962963,2009-02-08,09:59:28
39.911077,116.346424,0,75,39852.4163078704,2009-02-08,09:59:29
39.911149,116.346433,0,73,39852.4163194444,2009-02-08,09:59:30
39.911216,116.346455,0,85,39852.4163310185,2009-02-08,09:59:31
39.911304,116.346476,0,96,39852.4163425926,2009-02-08,09:59:32
39.91139,116.346485,0,96,39852.4163541667,2009-02-08,09:59:33
39.911469,116.346504,0,96,39852.4163657407,2009-02-08,09:59:34
39.911532,116.346518,0,96,39852.4163773148,2009-02-08,09:59:35
39.911585,116.346521,0,98,39852.4163888889,2009-02-08,09:59:36
39.911652,116.34655,0,102,39852.416412037,2009-02-08,09:59:38
39.911707,116.34659,0,104,39852.4164351852,2009-02-08,09:59:40
39.91176,116.346629,0,103,39852.4164583333,2009-02-08,09:59:42
39.911779,116.346676,0,102,39852.4165162037,2009-02-08,09:59:47
39.911815,116.346675,0,106,39852.4165740741,2009-02-08,09:59:52
39.911837,116.346692,0,111,39852.4166319444,2009-02-08,09:59:57
39.91186,116.3467,0,116,39852.4166898148,2009-02-08,10:00:02
39.911909,116.346667,0,121,39852.416724537,2009-02-08,10:00:05
39.911947,116.346651,0,130,39852.4167824074,2009-02-08,10:00:10
39.911993,116.346652,0,136,39852.4168171296,2009-02-08,10:00:13
39.912038,116.346634,0,146,39852.4168634259,2009-02-08,10:00:17
39.912093,116.346618,0,150,39852.4168981481,2009-02-08,10:00:20
39.912157,116.346629,0,152,39852.4169212963,2009-02-08,10:00:22
39.912237,116.346624,0,151,39852.4169444444,2009-02-08,10:00:24
39.912283,116.346648,0,151,39852.4169560185,2009-02-08,10:00:25
39.91233,116.346676,0,153,39852.4169675926,2009-02-08,10:00:26
39.912383,116.346696,0,153,39852.4169791667,2009-02-08,10:00:27
39.912433,116.346698,0,152,39852.4169907407,2009-02-08,10:00:28
39.91249,116.346708,0,155,39852.4170023148,2009-02-08,10:00:29
39.912559,116.346729,0,156,39852.4170138889,2009-02-08,10:00:30
39.912632,116.346736,0,159,39852.417025463,2009-02-08,10:00:31
39.912702,116.346747,0,161,39852.417037037,2009-02-08,10:00:32
39.912765,116.346755,0,162,39852.4170486111,2009-02-08,10:00:33
39.912828,116.346751,0,160,39852.4170601852,2009-02-08,10:00:34
39.912891,116.346754,0,160,39852.4170717593,2009-02-08,10:00:35
39.912959,116.346753,0,160,39852.4170833333,2009-02-08,10:00:36
39.913028,116.346752,0,158,39852.4170949074,2009-02-08,10:00:37
39.913106,116.346758,0,158,39852.4171064815,2009-02-08,10:00:38
39.913181,116.346774,0,161,39852.4171180556,2009-02-08,10:00:39
39.913258,116.346782,0,160,39852.4171296296,2009-02-08,10:00:40
39.913338,116.346793,0,161,39852.4171412037,2009-02-08,10:00:41
39.913428,116.34681,0,161,39852.4171527778,2009-02-08,10:00:42
39.913525,116.346824,0,161,39852.4171643518,2009-02-08,10:00:43
39.913617,116.346835,0,161,39852.4171759259,2009-02-08,10:00:44
39.913712,116.346843,0,162,39852.4171875,2009-02-08,10:00:45
39.91381,116.346859,0,163,39852.4171990741,2009-02-08,10:00:46
39.913901,116.346873,0,165,39852.4172106481,2009-02-08,10:00:47
39.914,116.346893,0,168,39852.4172222222,2009-02-08,10:00:48
39.914104,116.346924,0,171,39852.4172337963,2009-02-08,10:00:49
39.914204,116.346943,0,173,39852.4172453704,2009-02-08,10:00:50
39.914315,116.346961,0,179,39852.4172569444,2009-02-08,10:00:51
39.914412,116.347002,0,186,39852.4172685185,2009-02-08,10:00:52
39.914504,116.347023,0,190,39852.4172800926,2009-02-08,10:00:53
39.914613,116.347065,0,194,39852.4172916667,2009-02-08,10:00:54
39.914715,116.347095,0,197,39852.4173032407,2009-02-08,10:00:55
39.91481,116.347119,0,202,39852.4173148148,2009-02-08,10:00:56
39.914901,116.347138,0,205,39852.4173263889,2009-02-08,10:00:57
39.914993,116.347153,0,209,39852.417337963,2009-02-08,10:00:58
39.915091,116.347175,0,210,39852.417349537,2009-02-08,10:00:59
39.915182,116.347187,0,209,39852.4173611111,2009-02-08,10:01:00
39.915278,116.347199,0,208,39852.4173726852,2009-02-08,10:01:01
39.915363,116.347195,0,210,39852.4173842593,2009-02-08,10:01:02
39.915457,116.347199,0,213,39852.4173958333,2009-02-08,10:01:03
39.915548,116.347197,0,216,39852.4174074074,2009-02-08,10:01:04
39.915636,116.347195,0,216,39852.4174189815,2009-02-08,10:01:05
39.915716,116.347192,0,219,39852.4174305556,2009-02-08,10:01:06
39.91578,116.347185,0,220,39852.4174421296,2009-02-08,10:01:07
39.91585,116.347185,0,221,39852.4174537037,2009-02-08,10:01:08
39.915922,116.347187,0,219,39852.4174652778,2009-02-08,10:01:09
39.915975,116.347185,0,219,39852.4174768519,2009-02-08,10:01:10
39.916036,116.347185,0,220,39852.4174884259,2009-02-08,10:01:11
39.916083,116.347183,0,221,39852.4175,2009-02-08,10:01:12
39.916131,116.347183,0,223,39852.4175115741,2009-02-08,10:01:13
39.916177,116.347187,0,223,39852.4175231481,2009-02-08,10:01:14
39.916244,116.347195,0,230,39852.4175462963,2009-02-08,10:01:16
39.916306,116.347213,0,237,39852.4175694444,2009-02-08,10:01:18
39.916371,116.347241,0,245,39852.4175925926,2009-02-08,10:01:20
39.916437,116.347261,0,255,39852.4176157407,2009-02-08,10:01:22
39.916483,116.34728,0,257,39852.4176273148,2009-02-08,10:01:23
39.916529,116.347301,0,258,39852.4176388889,2009-02-08,10:01:24
39.916585,116.347318,0,260,39852.417650463,2009-02-08,10:01:25
39.916641,116.347331,0,261,39852.417662037,2009-02-08,10:01:26
39.9167,116.347331,0,264,39852.4176736111,2009-02-08,10:01:27
39.916773,116.347338,0,264,39852.4176851852,2009-02-08,10:01:28
39.916831,116.347329,0,267,39852.4176967593,2009-02-08,10:01:29
39.916903,116.34732,0,268,39852.4177083333,2009-02-08,10:01:30
39.916964,116.347314,0,268,39852.4177199074,2009-02-08,10:01:31
39.917038,116.347296,0,267,39852.4177314815,2009-02-08,10:01:32
39.917101,116.347281,0,269,39852.4177430556,2009-02-08,10:01:33
39.917165,116.347272,0,268,39852.4177546296,2009-02-08,10:01:34
39.91722,116.347256,0,273,39852.4177662037,2009-02-08,10:01:35
39.917276,116.347243,0,275,39852.4177777778,2009-02-08,10:01:36
39.917333,116.347238,0,275,39852.4177893519,2009-02-08,10:01:37
39.917387,116.347231,0,276,39852.4178009259,2009-02-08,10:01:38
39.917438,116.347222,0,278,39852.4178125,2009-02-08,10:01:39
39.917483,116.347214,0,282,39852.4178240741,2009-02-08,10:01:40
39.917531,116.34722,0,283,39852.4178356482,2009-02-08,10:01:41
39.917594,116.34723,0,283,39852.4178587963,2009-02-08,10:01:43
39.917652,116.347252,0,281,39852.4178819444,2009-02-08,10:01:45
39.917722,116.347269,0,278,39852.4179050926,2009-02-08,10:01:47
39.917809,116.347278,0,275,39852.4179282407,2009-02-08,10:01:49
39.917865,116.347277,0,273,39852.4179398148,2009-02-08,10:01:50
39.917914,116.347272,0,271,39852.4179513889,2009-02-08,10:01:51
39.917971,116.347262,0,267,39852.417962963,2009-02-08,10:01:52
39.91803,116.347248,0,263,39852.417974537,2009-02-08,10:01:53
39.918087,116.347235,0,259,39852.4179861111,2009-02-08,10:01:54
39.918158,116.347214,0,254,39852.4179976852,2009-02-08,10:01:55
39.918223,116.347201,0,251,39852.4180092593,2009-02-08,10:01:56
39.918282,116.347184,0,249,39852.4180208333,2009-02-08,10:01:57
39.918346,116.34717,0,243,39852.4180324074,2009-02-08,10:01:58
39.918406,116.347156,0,240,39852.4180439815,2009-02-08,10:01:59
39.918471,116.34714,0,237,39852.4180555556,2009-02-08,10:02:00
39.918544,116.347113,0,233,39852.4180671296,2009-02-08,10:02:01
39.918616,116.347095,0,229,39852.4180787037,2009-02-08,10:02:02
39.918693,116.347076,0,226,39852.4180902778,2009-02-08,10:02:03
39.918768,116.34706,0,221,39852.4181018519,2009-02-08,10:02:04
39.918845,116.34704,0,217,39852.4181134259,2009-02-08,10:02:05
39.918923,116.347022,0,214,39852.418125,2009-02-08,10:02:06
39.918996,116.347004,0,211,39852.4181365741,2009-02-08,10:02:07
39.919072,116.346989,0,206,39852.4181481482,2009-02-08,10:02:08
39.91914,116.346982,0,199,39852.4181597222,2009-02-08,10:02:09
39.919212,116.346969,0,190,39852.4181712963,2009-02-08,10:02:10
39.919285,116.346957,0,183,39852.4181828704,2009-02-08,10:02:11
39.91936,116.34693,0,179,39852.4181944444,2009-02-08,10:02:12
39.919437,116.346918,0,173,39852.4182060185,2009-02-08,10:02:13
39.919521,116.346895,0,171,39852.4182175926,2009-02-08,10:02:14
39.919599,116.346879,0,169,39852.4182291667,2009-02-08,10:02:15
39.919679,116.346856,0,168,39852.4182407407,2009-02-08,10:02:16
39.919755,116.346835,0,170,39852.4182523148,2009-02-08,10:02:17
39.919827,116.346813,0,171,39852.4182638889,2009-02-08,10:02:18
39.919892,116.346788,0,173,39852.418275463,2009-02-08,10:02:19
39.91996,116.346784,0,174,39852.418287037,2009-02-08,10:02:20
39.920023,116.346775,0,175,39852.4182986111,2009-02-08,10:02:21
39.920089,116.346759,0,174,39852.4183101852,2009-02-08,10:02:22
39.920146,116.346755,0,178,39852.4183217593,2009-02-08,10:02:23
39.920201,116.346741,0,179,39852.4183333333,2009-02-08,10:02:24
39.920253,116.346748,0,180,39852.4183449074,2009-02-08,10:02:25
39.920307,116.346748,0,178,39852.4183564815,2009-02-08,10:02:26
39.92035,116.34674,0,184,39852.4183680556,2009-02-08,10:02:27
39.920429,116.34674,0,188,39852.4183912037,2009-02-08,10:02:29
39.9205,116.346767,0,186,39852.4184143519,2009-02-08,10:02:31
39.920551,116.346777,0,177,39852.4184259259,2009-02-08,10:02:32
39.920618,116.346786,0,164,39852.4184375,2009-02-08,10:02:33
39.920666,116.346793,0,164,39852.4184490741,2009-02-08,10:02:34
39.920716,116.346807,0,165,39852.4184606481,2009-02-08,10:02:35
39.920759,116.346817,0,170,39852.4184722222,2009-02-08,10:02:36
39.920809,116.346826,0,173,39852.4184837963,2009-02-08,10:02:37
39.920854,116.346835,0,174,39852.4184953704,2009-02-08,10:02:38
39.920908,116.346838,0,176,39852.4185185185,2009-02-08,10:02:40
39.920914,116.346825,0,180,39852.4185763889,2009-02-08,10:02:45
39.920914,116.346825,0,180,39852.4186111111,2009-02-08,10:02:48
39.920915,116.346824,0,180,39852.4186342593,2009-02-08,10:02:50
39.920944,116.346821,0,181,39852.4186921296,2009-02-08,10:02:55
39.920956,116.346831,0,182,39852.41875,2009-02-08,10:03:00
39.920996,116.346868,0,181,39852.4187731481,2009-02-08,10:03:02
39.921037,116.346898,0,179,39852.4187847222,2009-02-08,10:03:03
39.921121,116.346942,0,179,39852.4188078704,2009-02-08,10:03:05
39.921172,116.34697,0,180,39852.4188194444,2009-02-08,10:03:06
39.921233,116.347002,0,183,39852.4188310185,2009-02-08,10:03:07
39.921294,116.347031,0,185,39852.4188425926,2009-02-08,10:03:08
39.921352,116.347049,0,188,39852.4188541667,2009-02-08,10:03:09
39.921406,116.347057,0,190,39852.4188657407,2009-02-08,10:03:10
39.921464,116.347064,0,196,39852.4188773148,2009-02-08,10:03:11
39.921511,116.347076,0,201,39852.4188888889,2009-02-08,10:03:12
39.921582,116.347066,0,205,39852.418912037,2009-02-08,10:03:14
39.921619,116.34705,0,215,39852.4189351852,2009-02-08,10:03:16
39.92161,116.347015,0,219,39852.4189930556,2009-02-08,10:03:21
39.92158,116.347006,0,221,39852.4190509259,2009-02-08,10:03:26
39.921584,116.346993,0,232,39852.4191087963,2009-02-08,10:03:31
39.921607,116.347009,0,239,39852.4191666667,2009-02-08,10:03:36
39.921607,116.347025,0,244,39852.419224537,2009-02-08,10:03:41
39.921612,116.347015,0,245,39852.4192824074,2009-02-08,10:03:46
39.921613,116.347006,0,245,39852.4193402778,2009-02-08,10:03:51
39.921619,116.34699,0,245,39852.4193981481,2009-02-08,10:03:56
39.921622,116.346964,0,245,39852.4194560185,2009-02-08,10:04:01
39.921627,116.346924,0,246,39852.4195138889,2009-02-08,10:04:06
39.921626,116.346888,0,246,39852.4195717593,2009-02-08,10:04:11
39.921626,116.346888,0,246,39852.4196064815,2009-02-08,10:04:14
39.921627,116.34688,0,247,39852.4196296296,2009-02-08,10:04:16
39.921629,116.346903,0,247,39852.4196875,2009-02-08,10:04:21
39.921636,116.346919,0,248,39852.4197453704,2009-02-08,10:04:26
39.921645,116.346926,0,248,39852.4198032407,2009-02-08,10:04:31
39.921651,116.346939,0,248,39852.4198611111,2009-02-08,10:04:36
39.92165,116.346952,0,248,39852.4199189815,2009-02-08,10:04:41
39.921705,116.346931,0,248,39852.4199768519,2009-02-08,10:04:46
39.921755,116.346913,0,246,39852.4199884259,2009-02-08,10:04:47
39.921802,116.346892,0,247,39852.42,2009-02-08,10:04:48
39.921888,116.346868,0,245,39852.4200231481,2009-02-08,10:04:50
39.921959,116.346848,0,244,39852.4200462963,2009-02-08,10:04:52
39.922005,116.346831,0,246,39852.4200694444,2009-02-08,10:04:54
39.922052,116.346851,0,248,39852.4201157407,2009-02-08,10:04:58
39.92208,116.346857,0,247,39852.4201736111,2009-02-08,10:05:03
39.922122,116.346794,0,248,39852.4202083333,2009-02-08,10:05:06
39.922177,116.346691,0,240,39852.4202314815,2009-02-08,10:05:08
39.922226,116.346599,0,232,39852.4202546296,2009-02-08,10:05:10
39.922245,116.346501,0,229,39852.4202777778,2009-02-08,10:05:12
39.922246,116.346415,0,225,39852.4202893519,2009-02-08,10:05:13
39.92224,116.346313,0,223,39852.4203009259,2009-02-08,10:05:14
39.922228,116.346201,0,220,39852.4203125,2009-02-08,10:05:15
39.922218,116.346085,0,218,39852.4203240741,2009-02-08,10:05:16
39.922204,116.345951,0,221,39852.4203356481,2009-02-08,10:05:17
39.922197,116.345816,0,220,39852.4203472222,2009-02-08,10:05:18
39.922195,116.345672,0,217,39852.4203587963,2009-02-08,10:05:19
39.922187,116.34553,0,215,39852.4203703704,2009-02-08,10:05:20
39.92218,116.34538,0,212,39852.4203819444,2009-02-08,10:05:21
39.922174,116.345235,0,210,39852.4203935185,2009-02-08,10:05:22
39.922179,116.345098,0,207,39852.4204050926,2009-02-08,10:05:23
39.922178,116.344955,0,206,39852.4204166667,2009-02-08,10:05:24
39.922176,116.344797,0,208,39852.4204282407,2009-02-08,10:05:25
39.922176,116.344653,0,206,39852.4204398148,2009-02-08,10:05:26
39.922176,116.344501,0,205,39852.4204513889,2009-02-08,10:05:27
39.922173,116.34433,0,207,39852.420462963,2009-02-08,10:05:28
39.922171,116.344178,0,207,39852.420474537,2009-02-08,10:05:29
39.922168,116.34403,0,208,39852.4204861111,2009-02-08,10:05:30
39.922171,116.343871,0,209,39852.4204976852,2009-02-08,10:05:31
39.922185,116.343699,0,209,39852.4205092593,2009-02-08,10:05:32
39.922185,116.343549,0,210,39852.4205208333,2009-02-08,10:05:33
39.92219,116.343402,0,211,39852.4205324074,2009-02-08,10:05:34
39.922213,116.343242,0,212,39852.4205439815,2009-02-08,10:05:35
39.922223,116.343103,0,213,39852.4205555556,2009-02-08,10:05:36
39.922233,116.342967,0,214,39852.4205671296,2009-02-08,10:05:37
39.922246,116.342833,0,215,39852.4205787037,2009-02-08,10:05:38
39.922261,116.342696,0,215,39852.4205902778,2009-02-08,10:05:39
39.922276,116.342561,0,216,39852.4206018519,2009-02-08,10:05:40
39.922284,116.342436,0,217,39852.4206134259,2009-02-08,10:05:41
39.922289,116.342306,0,218,39852.420625,2009-02-08,10:05:42
39.922294,116.342177,0,219,39852.4206365741,2009-02-08,10:05:43
39.922293,116.342037,0,220,39852.4206481481,2009-02-08,10:05:44
39.922292,116.341898,0,221,39852.4206597222,2009-02-08,10:05:45
39.922282,116.341769,0,222,39852.4206712963,2009-02-08,10:05:46
39.922271,116.341631,0,223,39852.4206828704,2009-02-08,10:05:47
39.922258,116.341493,0,224,39852.4206944444,2009-02-08,10:05:48
39.922249,116.34136,0,225,39852.4207060185,2009-02-08,10:05:49
39.922247,116.341251,0,226,39852.4207175926,2009-02-08,10:05:50
39.922228,116.341109,0,228,39852.4207291667,2009-02-08,10:05:51
39.92221,116.34098,0,229,39852.4207407407,2009-02-08,10:05:52
39.922198,116.34085,0,230,39852.4207523148,2009-02-08,10:05:53
39.922183,116.340722,0,231,39852.4207638889,2009-02-08,10:05:54
39.922176,116.3406,0,233,39852.420775463,2009-02-08,10:05:55
39.922171,116.340476,0,235,39852.420787037,2009-02-08,10:05:56
39.922165,116.340365,0,236,39852.4207986111,2009-02-08,10:05:57
39.922165,116.340258,0,238,39852.4208101852,2009-02-08,10:05:58
39.922165,116.340167,0,240,39852.4208217593,2009-02-08,10:05:59
39.922166,116.34007,0,242,39852.4208333333,2009-02-08,10:06:00
39.922166,116.339988,0,244,39852.4208449074,2009-02-08,10:06:01
39.922176,116.339919,0,244,39852.4208564815,2009-02-08,10:06:02
39.922182,116.339852,0,245,39852.4208680556,2009-02-08,10:06:03
39.922191,116.339753,0,248,39852.4208912037,2009-02-08,10:06:05
39.922205,116.339657,0,253,39852.4209143519,2009-02-08,10:06:07
39.922195,116.339597,0,255,39852.4209259259,2009-02-08,10:06:08
39.922186,116.339526,0,256,39852.4209375,2009-02-08,10:06:09
39.922174,116.339446,0,258,39852.4209490741,2009-02-08,10:06:10
39.922159,116.339353,0,259,39852.4209606481,2009-02-08,10:06:11
39.922149,116.339255,0,260,39852.4209722222,2009-02-08,10:06:12
39.922143,116.339146,0,262,39852.4209837963,2009-02-08,10:06:13
39.922138,116.339041,0,265,39852.4209953704,2009-02-08,10:06:14
39.922135,116.338939,0,267,39852.4210069444,2009-02-08,10:06:15
39.922131,116.338838,0,271,39852.4210185185,2009-02-08,10:06:16
39.922125,116.338752,0,273,39852.4210300926,2009-02-08,10:06:17
39.922119,116.338676,0,275,39852.4210416667,2009-02-08,10:06:18
39.922118,116.338608,0,278,39852.4210532407,2009-02-08,10:06:19
39.922122,116.338544,0,279,39852.4210648148,2009-02-08,10:06:20
39.922133,116.338482,0,281,39852.4210763889,2009-02-08,10:06:21
39.922184,116.338395,0,285,39852.421099537,2009-02-08,10:06:23
39.922235,116.33835,0,286,39852.4211111111,2009-02-08,10:06:24
39.922297,116.338332,0,288,39852.4211226852,2009-02-08,10:06:25
39.922364,116.338324,0,291,39852.4211342593,2009-02-08,10:06:26
39.922425,116.338306,0,293,39852.4211458333,2009-02-08,10:06:27
39.922492,116.338285,0,294,39852.4211574074,2009-02-08,10:06:28
39.922553,116.338266,0,295,39852.4211689815,2009-02-08,10:06:29
39.922613,116.338254,0,297,39852.4211805556,2009-02-08,10:06:30
39.922666,116.338236,0,298,39852.4211921296,2009-02-08,10:06:31
39.922726,116.338225,0,300,39852.4212037037,2009-02-08,10:06:32
39.922788,116.33822,0,302,39852.4212152778,2009-02-08,10:06:33
39.92285,116.338219,0,305,39852.4212268519,2009-02-08,10:06:34
39.922908,116.338211,0,307,39852.4212384259,2009-02-08,10:06:35
39.922971,116.338209,0,309,39852.42125,2009-02-08,10:06:36
39.923034,116.338206,0,311,39852.4212615741,2009-02-08,10:06:37
39.923096,116.338202,0,312,39852.4212731481,2009-02-08,10:06:38
39.923157,116.338199,0,314,39852.4212847222,2009-02-08,10:06:39
39.923216,116.338196,0,316,39852.4212962963,2009-02-08,10:06:40
39.923268,116.338189,0,318,39852.4213078704,2009-02-08,10:06:41
39.923328,116.338187,0,319,39852.4213194444,2009-02-08,10:06:42
39.923382,116.338182,0,319,39852.4213310185,2009-02-08,10:06:43
39.923447,116.338193,0,319,39852.4213425926,2009-02-08,10:06:44
39.92353,116.338234,0,316,39852.4213541667,2009-02-08,10:06:45
39.923589,116.338232,0,315,39852.4213657407,2009-02-08,10:06:46
39.923635,116.338233,0,316,39852.4213773148,2009-02-08,10:06:47
39.923714,116.338232,0,320,39852.421400463,2009-02-08,10:06:49
39.923768,116.338227,0,323,39852.4214236111,2009-02-08,10:06:51
39.923818,116.338242,0,329,39852.4214583333,2009-02-08,10:06:54
39.923836,116.338242,0,340,39852.4215162037,2009-02-08,10:06:59
39.923847,116.338246,0,347,39852.4215740741,2009-02-08,10:07:04
39.923869,116.338193,0,346,39852.4216319444,2009-02-08,10:07:09
39.923869,116.338126,0,340,39852.4216666667,2009-02-08,10:07:12
39.923906,116.338081,0,337,39852.4216898148,2009-02-08,10:07:14
39.92396,116.338043,0,334,39852.421712963,2009-02-08,10:07:16
39.924006,116.33805,0,329,39852.421724537,2009-02-08,10:07:17
39.924113,116.338027,0,322,39852.4217476852,2009-02-08,10:07:19
39.924198,116.33802,0,319,39852.4217592593,2009-02-08,10:07:20
39.924294,116.338018,0,316,39852.4217708333,2009-02-08,10:07:21
39.924392,116.338005,0,314,39852.4217824074,2009-02-08,10:07:22
39.924501,116.337993,0,314,39852.4217939815,2009-02-08,10:07:23
39.924616,116.337997,0,313,39852.4218055556,2009-02-08,10:07:24
39.924728,116.337992,0,313,39852.4218171296,2009-02-08,10:07:25
39.924835,116.337982,0,313,39852.4218287037,2009-02-08,10:07:26
39.92494,116.337976,0,313,39852.4218402778,2009-02-08,10:07:27
39.925039,116.33797,0,314,39852.4218518519,2009-02-08,10:07:28
39.925135,116.337958,0,315,39852.4218634259,2009-02-08,10:07:29
39.925233,116.33794,0,315,39852.421875,2009-02-08,10:07:30
39.925336,116.337926,0,316,39852.4218865741,2009-02-08,10:07:31
39.925421,116.337906,0,317,39852.4218981481,2009-02-08,10:07:32
39.925508,116.337887,0,318,39852.4219097222,2009-02-08,10:07:33
39.925604,116.337878,0,319,39852.4219212963,2009-02-08,10:07:34
39.928053,116.337825,0,318,39852.4225462963,2009-02-08,10:08:28
39.927957,116.337603,0,319,39852.4225578704,2009-02-08,10:08:29
39.927993,116.337687,0,320,39852.4225694444,2009-02-08,10:08:30
39.928019,116.337778,0,319,39852.4225810185,2009-02-08,10:08:31
39.928043,116.337828,0,317,39852.4226041667,2009-02-08,10:08:33
39.928018,116.337845,0,131,39852.4226157407,2009-02-08,10:08:34
39.928011,116.337815,0,192,39852.4226273148,2009-02-08,10:08:35
39.927999,116.337803,0,229,39852.4226388889,2009-02-08,10:08:36
39.927986,116.337794,0,251,39852.422650463,2009-02-08,10:08:37
39.927911,116.337777,0,241,39852.4226851852,2009-02-08,10:08:40
39.927913,116.337832,0,222,39852.4226967593,2009-02-08,10:08:41
39.927886,116.337848,0,199,39852.4227199074,2009-02-08,10:08:43
39.927869,116.337893,0,185,39852.4227430556,2009-02-08,10:08:45
39.927832,116.337925,0,178,39852.4228009259,2009-02-08,10:08:50
39.927794,116.337934,0,167,39852.4228356481,2009-02-08,10:08:53
39.927783,116.337962,0,171,39852.4228935185,2009-02-08,10:08:58
39.927747,116.3379,0,171,39852.4229398148,2009-02-08,10:09:02
39.927694,116.337901,0,168,39852.422974537,2009-02-08,10:09:05
39.927651,116.337947,0,165,39852.4229976852,2009-02-08,10:09:07
39.927602,116.337959,0,163,39852.4230324074,2009-02-08,10:09:10
39.927554,116.337966,0,165,39852.4230671296,2009-02-08,10:09:13
39.92751,116.337973,0,162,39852.4231134259,2009-02-08,10:09:17
39.92744,116.337984,0,158,39852.4231597222,2009-02-08,10:09:21
39.927384,116.337949,0,166,39852.4231828704,2009-02-08,10:09:23
39.927336,116.337939,0,167,39852.4232407407,2009-02-08,10:09:28
39.927291,116.337901,0,158,39852.423287037,2009-02-08,10:09:32
39.927233,116.337865,0,154,39852.4233333333,2009-02-08,10:09:36
39.927182,116.337884,0,146,39852.4233912037,2009-02-08,10:09:41
39.927132,116.3379,0,139,39852.4234375,2009-02-08,10:09:45
39.92708,116.337885,0,135,39852.4234837963,2009-02-08,10:09:49
39.927059,116.337884,0,129,39852.4235416667,2009-02-08,10:09:54
39.927016,116.337905,0,125,39852.423587963,2009-02-08,10:09:58
39.926974,116.33792,0,119,39852.4236458333,2009-02-08,10:10:03
39.926942,116.33796,0,118,39852.4237037037,2009-02-08,10:10:08
39.926901,116.337988,0,114,39852.4237268518,2009-02-08,10:10:10
39.926878,116.33804,0,108,39852.4237615741,2009-02-08,10:10:13
39.92684,116.338055,0,101,39852.4237962963,2009-02-08,10:10:16
39.926795,116.338039,0,100,39852.4238310185,2009-02-08,10:10:19
39.926765,116.337979,0,105,39852.4238657407,2009-02-08,10:10:22
39.926726,116.337952,0,100,39852.423912037,2009-02-08,10:10:26
39.926721,116.337937,0,101,39852.4239699074,2009-02-08,10:10:31
39.926731,116.337877,0,103,39852.4240162037,2009-02-08,10:10:35
39.926737,116.337816,0,105,39852.4240625,2009-02-08,10:10:39
39.926719,116.337751,0,107,39852.4241087963,2009-02-08,10:10:43
39.926699,116.337694,0,106,39852.4241550926,2009-02-08,10:10:47
39.926689,116.337629,0,104,39852.4242013889,2009-02-08,10:10:51
39.926687,116.337562,0,104,39852.4242361111,2009-02-08,10:10:54
39.926673,116.337505,0,106,39852.4242824074,2009-02-08,10:10:58
39.926713,116.337476,0,105,39852.4243402778,2009-02-08,10:11:03
39.926744,116.337409,0,102,39852.4243981481,2009-02-08,10:11:08
39.926757,116.337351,0,100,39852.4244560185,2009-02-08,10:11:13
39.926755,116.337292,0,97,39852.4245138889,2009-02-08,10:11:18
39.926766,116.337233,0,94,39852.4245486111,2009-02-08,10:11:21
39.926769,116.337175,0,91,39852.4245949074,2009-02-08,10:11:25
39.926771,116.337109,0,91,39852.4246296296,2009-02-08,10:11:28
39.926773,116.337043,0,90,39852.4246759259,2009-02-08,10:11:32
39.926747,116.336976,0,87,39852.4247337963,2009-02-08,10:11:37
39.926708,116.336913,0,86,39852.4247569444,2009-02-08,10:11:39
39.926659,116.336877,0,84,39852.4248032407,2009-02-08,10:11:43
39.926624,116.336824,0,82,39852.424837963,2009-02-08,10:11:46
39.926593,116.336774,0,80,39852.4248726852,2009-02-08,10:11:49
39.926563,116.336729,0,78,39852.4249074074,2009-02-08,10:11:52
39.926586,116.336661,0,76,39852.4249537037,2009-02-08,10:11:56
39.926655,116.336616,0,77,39852.4249768518,2009-02-08,10:11:58
39.926638,116.336557,0,78,39852.4250115741,2009-02-08,10:12:01
39.926609,116.33654,0,78,39852.4250694444,2009-02-08,10:12:06
39.926567,116.336548,0,82,39852.4251273148,2009-02-08,10:12:11
39.92652,116.336541,0,80,39852.4251736111,2009-02-08,10:12:15
39.926471,116.336534,0,77,39852.4252314815,2009-02-08,10:12:20
39.926423,116.336537,0,74,39852.4252777778,2009-02-08,10:12:24
39.926389,116.336598,0,71,39852.4253240741,2009-02-08,10:12:28
39.926394,116.336658,0,67,39852.4253703704,2009-02-08,10:12:32
39.926406,116.336721,0,64,39852.4254166667,2009-02-08,10:12:36
39.926417,116.33678,0,60,39852.425462963,2009-02-08,10:12:40
39.92641,116.336846,0,57,39852.4255092593,2009-02-08,10:12:44
39.926394,116.336912,0,53,39852.4255555556,2009-02-08,10:12:48
39.926344,116.336899,0,49,39852.4256018519,2009-02-08,10:12:52
39.926306,116.336942,0,44,39852.4256597222,2009-02-08,10:12:57
39.926279,116.336992,0,41,39852.4257060185,2009-02-08,10:13:01
39.926153,116.336309,0,492,39852.4490046296,2009-02-08,10:46:34
39.926156,116.336096,0,492,39852.4490277778,2009-02-08,10:46:36
39.926157,116.336188,0,492,39852.4490393519,2009-02-08,10:46:37
39.926195,116.336197,0,492,39852.4490972222,2009-02-08,10:46:42
39.92623,116.336162,0,492,39852.4491435185,2009-02-08,10:46:46
39.926259,116.336185,0,492,39852.4492013889,2009-02-08,10:46:51
39.926285,116.336256,0,491,39852.449224537,2009-02-08,10:46:53
39.926321,116.336304,0,490,39852.4492708333,2009-02-08,10:46:57
39.926337,116.336363,0,488,39852.4493055556,2009-02-08,10:47:00
39.926393,116.336468,0,487,39852.4493287037,2009-02-08,10:47:02
39.926576,116.336432,0,49,39852.4493402778,2009-02-08,10:47:03
39.926614,116.336381,0,46,39852.449375,2009-02-08,10:47:06
39.926691,116.336326,0,43,39852.4494212963,2009-02-08,10:47:10
39.926735,116.3363,0,43,39852.4494328704,2009-02-08,10:47:11
39.926789,116.336276,0,42,39852.4494444444,2009-02-08,10:47:12
39.926844,116.336284,0,35,39852.4494675926,2009-02-08,10:47:14
39.926892,116.336278,0,28,39852.4494907407,2009-02-08,10:47:16
39.926932,116.336258,0,18,39852.449525463,2009-02-08,10:47:19
39.926975,116.33627,0,9,39852.4495601852,2009-02-08,10:47:22
39.92701,116.336328,0,5,39852.4496064815,2009-02-08,10:47:26
39.92702,116.336367,0,-3,39852.4496643519,2009-02-08,10:47:31
39.926997,116.336439,0,-12,39852.4496990741,2009-02-08,10:47:34
39.926964,116.336503,0,-12,39852.4497222222,2009-02-08,10:47:36
39.926938,116.336551,0,-17,39852.4497569444,2009-02-08,10:47:39
39.92697,116.336599,0,-18,39852.4497800926,2009-02-08,10:47:41
39.927021,116.336638,0,-20,39852.4498148148,2009-02-08,10:47:44
39.927078,116.336667,0,-20,39852.449837963,2009-02-08,10:47:46
39.927114,116.336714,0,-25,39852.4498726852,2009-02-08,10:47:49
39.927146,116.33676,0,-22,39852.4498958333,2009-02-08,10:47:51
39.927135,116.33682,0,-33,39852.4499421296,2009-02-08,10:47:55
39.927121,116.336873,0,-46,39852.4499884259,2009-02-08,10:47:59
39.927134,116.33693,0,-53,39852.4500115741,2009-02-08,10:48:01
39.927837,116.336235,0,-43,39852.4507638889,2009-02-08,10:49:06
39.9278,116.336308,0,-39,39852.450775463,2009-02-08,10:49:07
39.927754,116.336403,0,-46,39852.450787037,2009-02-08,10:49:08
39.927687,116.336463,0,-38,39852.4507986111,2009-02-08,10:49:09
39.927629,116.336569,0,-32,39852.4508333333,2009-02-08,10:49:12
39.92761,116.336657,0,-34,39852.4508449074,2009-02-08,10:49:13
39.927568,116.336718,0,-34,39852.4508680556,2009-02-08,10:49:15
39.927556,116.336783,0,-30,39852.4509027778,2009-02-08,10:49:18
39.927504,116.336884,0,-20,39852.4509143519,2009-02-08,10:49:19
39.92754,116.336916,0,-15,39852.4509606481,2009-02-08,10:49:23
39.927551,116.336978,0,-8,39852.4509953704,2009-02-08,10:49:26
39.927523,116.337122,0,3,39852.4510300926,2009-02-08,10:49:29
39.927552,116.337163,0,-2,39852.4510648148,2009-02-08,10:49:32
39.927589,116.337217,0,-5,39852.451099537,2009-02-08,10:49:35
39.927622,116.337263,0,-6,39852.4511226852,2009-02-08,10:49:37
39.927664,116.337329,0,-2,39852.4511574074,2009-02-08,10:49:40
39.927706,116.337385,0,-2,39852.4512152778,2009-02-08,10:49:45
39.927748,116.337418,0,-1,39852.4512615741,2009-02-08,10:49:49
39.927794,116.33737,0,-3,39852.4513194444,2009-02-08,10:49:54
39.927841,116.337352,0,-8,39852.4513425926,2009-02-08,10:49:56
39.927886,116.337294,0,-14,39852.4513657407,2009-02-08,10:49:58
39.927914,116.337221,0,-17,39852.4513888889,2009-02-08,10:50:00
39.927971,116.337177,0,-25,39852.4514236111,2009-02-08,10:50:03
39.928014,116.337102,0,-26,39852.4514467593,2009-02-08,10:50:05
39.928036,116.337046,0,-30,39852.4514699074,2009-02-08,10:50:07
39.928018,116.3371,0,-36,39852.4515046296,2009-02-08,10:50:10
39.927974,116.337144,0,-38,39852.4515162037,2009-02-08,10:50:11
39.92793,116.337154,0,-49,39852.4515625,2009-02-08,10:50:15
39.927913,116.337135,0,-65,39852.4516203704,2009-02-08,10:50:20
39.927902,116.337117,0,-73,39852.4516782407,2009-02-08,10:50:25
39.927866,116.337097,0,-73,39852.4517361111,2009-02-08,10:50:30
39.927855,116.337036,0,-80,39852.4517939815,2009-02-08,10:50:35
39.927906,116.337034,0,-88,39852.4518402778,2009-02-08,10:50:39
39.927901,116.337069,0,-94,39852.4518981481,2009-02-08,10:50:44
39.927849,116.337082,0,-99,39852.4519328704,2009-02-08,10:50:47
39.927807,116.337103,0,-101,39852.4519560185,2009-02-08,10:50:49
39.927762,116.337128,0,-104,39852.4519791667,2009-02-08,10:50:51
39.92772,116.337156,0,-107,39852.4520023148,2009-02-08,10:50:53
39.927725,116.337223,0,-110,39852.452025463,2009-02-08,10:50:55
39.927693,116.337294,0,-114,39852.4520601852,2009-02-08,10:50:58
39.927683,116.337411,0,-118,39852.4521064815,2009-02-08,10:51:02
39.927687,116.337472,0,-118,39852.4521296296,2009-02-08,10:51:04
39.906382,116.207583,0,206,39852.4790046296,2009-02-08,11:29:46
39.906371,116.20765,0,206,39852.4790509259,2009-02-08,11:29:50
39.906356,116.207715,0,209,39852.4790740741,2009-02-08,11:29:52
39.906351,116.207777,0,208,39852.4791203704,2009-02-08,11:29:56
39.906365,116.207832,0,207,39852.4791782407,2009-02-08,11:30:01
39.906374,116.207835,0,206,39852.4792361111,2009-02-08,11:30:06
39.906391,116.207866,0,207,39852.4792939815,2009-02-08,11:30:11
39.906386,116.207887,0,206,39852.4793518518,2009-02-08,11:30:16
39.906386,116.207887,0,206,39852.4793865741,2009-02-08,11:30:19
39.906392,116.20789,0,204,39852.4794097222,2009-02-08,11:30:21
39.906352,116.207893,0,201,39852.4794675926,2009-02-08,11:30:26
39.906295,116.207902,0,196,39852.479525463,2009-02-08,11:30:31
39.906252,116.20792,0,197,39852.4795601852,2009-02-08,11:30:34
39.906203,116.207923,0,196,39852.4796064815,2009-02-08,11:30:38
39.906158,116.207923,0,195,39852.4796527778,2009-02-08,11:30:42
39.906114,116.207903,0,191,39852.4796875,2009-02-08,11:30:45
39.906112,116.207865,0,187,39852.4797453704,2009-02-08,11:30:50
39.906117,116.207799,0,183,39852.4798032407,2009-02-08,11:30:55
39.906132,116.207738,0,178,39852.4798611111,2009-02-08,11:31:00
39.90612,116.207727,0,175,39852.4799189815,2009-02-08,11:31:05
39.906126,116.20774,0,172,39852.4799768519,2009-02-08,11:31:10
39.906149,116.207741,0,171,39852.4800347222,2009-02-08,11:31:15
39.906164,116.207788,0,169,39852.4800925926,2009-02-08,11:31:20
39.906168,116.207861,0,165,39852.4801388889,2009-02-08,11:31:24
39.906157,116.207918,0,161,39852.4801851852,2009-02-08,11:31:28
39.906122,116.207947,0,157,39852.4802430556,2009-02-08,11:31:33
39.906082,116.20796,0,150,39852.4803009259,2009-02-08,11:31:38
39.906041,116.207956,0,141,39852.4803472222,2009-02-08,11:31:42
39.905992,116.20794,0,132,39852.4803935185,2009-02-08,11:31:46
39.906013,116.207971,0,117,39852.4804513889,2009-02-08,11:31:51
39.905999,116.208011,0,105,39852.4804976852,2009-02-08,11:31:55
39.905948,116.208001,0,94,39852.4805439815,2009-02-08,11:31:59
39.905896,116.207985,0,81,39852.4806018519,2009-02-08,11:32:04
39.905852,116.207992,0,71,39852.4806365741,2009-02-08,11:32:07
39.905813,116.20799,0,63,39852.4806712963,2009-02-08,11:32:10
39.905785,116.207951,0,55,39852.4807060185,2009-02-08,11:32:13
39.905767,116.207892,0,50,39852.4807291667,2009-02-08,11:32:15
39.905767,116.207892,0,50,39852.4807638889,2009-02-08,11:32:18
39.905775,116.207885,0,39,39852.480787037,2009-02-08,11:32:20
39.905753,116.207882,0,33,39852.4808449074,2009-02-08,11:32:25
39.905791,116.207855,0,29,39852.4808680556,2009-02-08,11:32:27
39.905771,116.207811,0,21,39852.4809027778,2009-02-08,11:32:30
39.905748,116.207754,0,9,39852.4809490741,2009-02-08,11:32:34
39.905766,116.207794,0,17,39852.4810069444,2009-02-08,11:32:39
39.90571,116.207757,0,12,39852.4810532407,2009-02-08,11:32:43
39.905666,116.207712,0,7,39852.481099537,2009-02-08,11:32:47
39.905615,116.207686,0,0,39852.4811458333,2009-02-08,11:32:51
39.905562,116.207657,0,-6,39852.4811921296,2009-02-08,11:32:55
39.905511,116.207641,0,-10,39852.4812268519,2009-02-08,11:32:58
39.905482,116.207691,0,-11,39852.4812615741,2009-02-08,11:33:01
39.90544,116.207663,0,-12,39852.4812962963,2009-02-08,11:33:04
39.905381,116.207669,0,-16,39852.4813425926,2009-02-08,11:33:08
39.905333,116.207667,0,-22,39852.481400463,2009-02-08,11:33:13
39.905307,116.207699,0,-24,39852.4814583333,2009-02-08,11:33:18
39.905314,116.207772,0,-14,39852.4814930556,2009-02-08,11:33:21
39.905278,116.207775,0,-7,39852.4815509259,2009-02-08,11:33:26
39.905231,116.207756,0,-5,39852.4815856481,2009-02-08,11:33:29
39.90519,116.207727,0,-2,39852.4816319444,2009-02-08,11:33:33
39.905138,116.207712,0,-3,39852.4816898148,2009-02-08,11:33:38
39.905105,116.207654,0,-3,39852.481724537,2009-02-08,11:33:41
39.905045,116.207643,0,-1,39852.4817708333,2009-02-08,11:33:45
39.904999,116.207661,0,-1,39852.4818055556,2009-02-08,11:33:48
39.90495,116.207631,0,0,39852.4818518519,2009-02-08,11:33:52
39.904894,116.207655,0,1,39852.4818865741,2009-02-08,11:33:55
39.904845,116.207658,0,0,39852.4819328704,2009-02-08,11:33:59
39.904795,116.207657,0,-4,39852.4819675926,2009-02-08,11:34:02
39.904747,116.207625,0,-8,39852.4820023148,2009-02-08,11:34:05
39.904687,116.207621,0,-8,39852.4820486111,2009-02-08,11:34:09
39.904581,116.207741,0,8,39852.4820601852,2009-02-08,11:34:10
39.904524,116.207794,0,15,39852.4820717593,2009-02-08,11:34:11
39.904446,116.207875,0,27,39852.4820833333,2009-02-08,11:34:12
39.904393,116.207908,0,34,39852.4820949074,2009-02-08,11:34:13
39.904343,116.207904,0,37,39852.4821180556,2009-02-08,11:34:15
39.904296,116.20795,0,41,39852.4821412037,2009-02-08,11:34:17
39.904263,116.207993,0,47,39852.4821527778,2009-02-08,11:34:18
39.904208,116.208043,0,47,39852.4821875,2009-02-08,11:34:21
39.904153,116.208033,0,48,39852.4822337963,2009-02-08,11:34:25
39.904111,116.208008,0,46,39852.4822800926,2009-02-08,11:34:29
39.904054,116.208001,0,42,39852.4823263889,2009-02-08,11:34:33
39.903996,116.208007,0,40,39852.4823726852,2009-02-08,11:34:37
39.903964,116.208046,0,45,39852.4824074074,2009-02-08,11:34:40
39.903906,116.208092,0,48,39852.4824537037,2009-02-08,11:34:44
39.903863,116.20812,0,45,39852.4824884259,2009-02-08,11:34:47
39.903821,116.208137,0,42,39852.4825462963,2009-02-08,11:34:52
39.903768,116.208154,0,46,39852.4825810185,2009-02-08,11:34:55
39.903722,116.208153,0,52,39852.4826157407,2009-02-08,11:34:58
39.90368,116.208148,0,59,39852.482650463,2009-02-08,11:35:01
39.903632,116.208141,0,61,39852.4826851852,2009-02-08,11:35:04
39.903589,116.208158,0,64,39852.4827083333,2009-02-08,11:35:06
39.903517,116.208156,0,68,39852.4827430556,2009-02-08,11:35:09
39.90347,116.20816,0,69,39852.4827777778,2009-02-08,11:35:12
39.903428,116.208181,0,71,39852.4828125,2009-02-08,11:35:15
39.903377,116.208201,0,73,39852.4828472222,2009-02-08,11:35:18
39.90333,116.208209,0,73,39852.4828819444,2009-02-08,11:35:21
39.903283,116.208175,0,75,39852.4829166667,2009-02-08,11:35:24
39.903227,116.208162,0,75,39852.482962963,2009-02-08,11:35:28
39.903173,116.208168,0,75,39852.4830092593,2009-02-08,11:35:32
39.903112,116.20817,0,75,39852.4830439815,2009-02-08,11:35:35
39.903068,116.208149,0,72,39852.4830787037,2009-02-08,11:35:38
39.903018,116.208121,0,69,39852.483125,2009-02-08,11:35:42
39.902982,116.208125,0,66,39852.4831828704,2009-02-08,11:35:47
39.902969,116.208181,0,68,39852.4832175926,2009-02-08,11:35:50
39.902944,116.208237,0,71,39852.4832407407,2009-02-08,11:35:52
39.902913,116.208278,0,77,39852.483275463,2009-02-08,11:35:55
39.902881,116.208322,0,81,39852.4833101852,2009-02-08,11:35:58
39.902823,116.208314,0,83,39852.4833680556,2009-02-08,11:36:03
39.902771,116.208337,0,87,39852.4834143519,2009-02-08,11:36:07
39.902715,116.208341,0,83,39852.4834722222,2009-02-08,11:36:12
39.902668,116.208336,0,81,39852.4835185185,2009-02-08,11:36:16
39.902629,116.208314,0,78,39852.4835763889,2009-02-08,11:36:21
39.902594,116.20829,0,76,39852.4836342593,2009-02-08,11:36:26
39.902532,116.208271,0,75,39852.4836921296,2009-02-08,11:36:31
39.902476,116.208286,0,73,39852.4837268519,2009-02-08,11:36:34
39.902429,116.208294,0,71,39852.4837847222,2009-02-08,11:36:39
39.902394,116.208259,0,70,39852.4838425926,2009-02-08,11:36:44
39.902363,116.20821,0,67,39852.4838888889,2009-02-08,11:36:48
39.902303,116.20822,0,64,39852.4839236111,2009-02-08,11:36:51
39.902262,116.208278,0,64,39852.4839467593,2009-02-08,11:36:53
39.902215,116.208315,0,62,39852.4839814815,2009-02-08,11:36:56
39.902132,116.208316,0,69,39852.4840046296,2009-02-08,11:36:58
39.902087,116.208325,0,78,39852.4840162037,2009-02-08,11:36:59
39.90203,116.208311,0,82,39852.4840509259,2009-02-08,11:37:02
39.901989,116.208294,0,80,39852.4841087963,2009-02-08,11:37:07
39.901942,116.208279,0,77,39852.4841666667,2009-02-08,11:37:12
39.901891,116.208253,0,78,39852.484224537,2009-02-08,11:37:17
39.901821,116.208261,0,81,39852.4842708333,2009-02-08,11:37:21
39.901777,116.208263,0,86,39852.4843055556,2009-02-08,11:37:24
39.901726,116.208295,0,86,39852.4843402778,2009-02-08,11:37:27
39.901676,116.208316,0,87,39852.484375,2009-02-08,11:37:30
39.901626,116.208309,0,86,39852.4844212963,2009-02-08,11:37:34
39.901591,116.208302,0,83,39852.4844791667,2009-02-08,11:37:39
39.901588,116.208323,0,81,39852.484537037,2009-02-08,11:37:44
39.901561,116.208333,0,78,39852.4845949074,2009-02-08,11:37:49
39.901514,116.20834,0,75,39852.4846412037,2009-02-08,11:37:53
39.901474,116.208369,0,72,39852.4846990741,2009-02-08,11:37:58
39.901434,116.208384,0,68,39852.4847569444,2009-02-08,11:38:03
39.901391,116.208369,0,66,39852.4848032407,2009-02-08,11:38:07
39.901334,116.208352,0,63,39852.484849537,2009-02-08,11:38:11
39.901289,116.208355,0,61,39852.4848842593,2009-02-08,11:38:14
39.901247,116.208375,0,59,39852.4849189815,2009-02-08,11:38:17
39.901204,116.208401,0,57,39852.4849537037,2009-02-08,11:38:20
39.901163,116.208444,0,54,39852.485,2009-02-08,11:38:24
39.90112,116.208484,0,52,39852.4850462963,2009-02-08,11:38:28
39.901091,116.208526,0,50,39852.4851041667,2009-02-08,11:38:33
39.901093,116.208536,0,49,39852.485162037,2009-02-08,11:38:38
39.901075,116.208523,0,50,39852.4852199074,2009-02-08,11:38:43
39.901032,116.20849,0,50,39852.4852546296,2009-02-08,11:38:46
39.900985,116.208474,0,51,39852.4853009259,2009-02-08,11:38:50
39.900934,116.20845,0,51,39852.4853356481,2009-02-08,11:38:53
39.900907,116.208505,0,52,39852.4853819444,2009-02-08,11:38:57
39.900885,116.208563,0,52,39852.4854166667,2009-02-08,11:39:00
39.900869,116.208631,0,52,39852.4854398148,2009-02-08,11:39:02
39.900856,116.208691,0,52,39852.485462963,2009-02-08,11:39:04
39.900835,116.208757,0,52,39852.4855092593,2009-02-08,11:39:08
39.90081,116.208774,0,53,39852.485625,2009-02-08,11:39:18
39.900755,116.208696,0,53,39852.4857407407,2009-02-08,11:39:28
39.900665,116.208627,0,53,39852.4857523148,2009-02-08,11:39:29
39.900552,116.208575,0,53,39852.485775463,2009-02-08,11:39:31
39.900496,116.208544,0,52,39852.485787037,2009-02-08,11:39:32
39.900383,116.208527,0,55,39852.4857986111,2009-02-08,11:39:33
39.900313,116.208518,0,57,39852.4858101852,2009-02-08,11:39:34
39.90024,116.208487,0,59,39852.4858217593,2009-02-08,11:39:35
39.900182,116.208479,0,60,39852.4858680556,2009-02-08,11:39:39
39.900136,116.208471,0,60,39852.4859027778,2009-02-08,11:39:42
39.900081,116.208438,0,61,39852.4859375,2009-02-08,11:39:45
39.900043,116.208397,0,62,39852.4859606481,2009-02-08,11:39:47
39.900006,116.208361,0,63,39852.4859837963,2009-02-08,11:39:49
39.899974,116.208312,0,63,39852.4860069444,2009-02-08,11:39:51
39.899936,116.208265,0,64,39852.4860300926,2009-02-08,11:39:53
39.899892,116.208217,0,65,39852.4860532407,2009-02-08,11:39:55
39.899849,116.208181,0,66,39852.4860763889,2009-02-08,11:39:57
39.899809,116.20822,0,67,39852.4861342593,2009-02-08,11:40:02
39.899748,116.208223,0,68,39852.4861805556,2009-02-08,11:40:06
39.8997,116.208224,0,69,39852.4862268518,2009-02-08,11:40:10
39.899664,116.208213,0,73,39852.4862847222,2009-02-08,11:40:15
39.899608,116.208239,0,77,39852.4863310185,2009-02-08,11:40:19
39.899564,116.208281,0,80,39852.4863657407,2009-02-08,11:40:22
39.899517,116.208311,0,84,39852.486412037,2009-02-08,11:40:26
39.899473,116.208353,0,87,39852.4864467593,2009-02-08,11:40:29
39.899424,116.208384,0,91,39852.4864930556,2009-02-08,11:40:33
39.899389,116.208407,0,95,39852.4865509259,2009-02-08,11:40:38
39.899347,116.208427,0,98,39852.4865972222,2009-02-08,11:40:42
39.899312,116.208474,0,100,39852.4866435185,2009-02-08,11:40:46
39.899288,116.208525,0,102,39852.4866666667,2009-02-08,11:40:48
39.899255,116.208569,0,105,39852.4867013889,2009-02-08,11:40:51
39.899206,116.208596,0,110,39852.4867592593,2009-02-08,11:40:56
39.899173,116.20864,0,112,39852.4867939815,2009-02-08,11:40:59
39.899143,116.208704,0,115,39852.4868402778,2009-02-08,11:41:03
39.899108,116.208758,0,117,39852.4868865741,2009-02-08,11:41:07
39.899164,116.208796,0,115,39852.4869097222,2009-02-08,11:41:09
39.899096,116.208789,0,116,39852.4869328704,2009-02-08,11:41:11
39.898976,116.208759,0,121,39852.4869675926,2009-02-08,11:41:14
39.898926,116.208727,0,124,39852.4869791667,2009-02-08,11:41:15
39.898863,116.208705,0,126,39852.4870023148,2009-02-08,11:41:17
39.898807,116.20871,0,130,39852.4870486111,2009-02-08,11:41:21
39.898758,116.208756,0,134,39852.4870833333,2009-02-08,11:41:24
39.898728,116.208826,0,141,39852.4871180556,2009-02-08,11:41:27
39.898696,116.208889,0,141,39852.4871527778,2009-02-08,11:41:30
39.898661,116.208938,0,144,39852.4872106481,2009-02-08,11:41:35
39.898623,116.20898,0,149,39852.4872569444,2009-02-08,11:41:39
39.898571,116.208977,0,152,39852.4873032407,2009-02-08,11:41:43
39.898548,116.208997,0,156,39852.4873611111,2009-02-08,11:41:48
39.898545,116.209047,0,155,39852.4874189815,2009-02-08,11:41:53
39.898538,116.209103,0,154,39852.4874768518,2009-02-08,11:41:58
39.898512,116.209122,0,155,39852.4875347222,2009-02-08,11:42:03
39.898496,116.209145,0,156,39852.4875925926,2009-02-08,11:42:08
39.898479,116.209163,0,157,39852.487650463,2009-02-08,11:42:13
39.898459,116.209181,0,158,39852.4877083333,2009-02-08,11:42:18
39.898438,116.209233,0,159,39852.4877662037,2009-02-08,11:42:23
39.898443,116.209292,0,159,39852.4878240741,2009-02-08,11:42:28
39.898479,116.209354,0,159,39852.4879282407,2009-02-08,11:42:37
39.898476,116.209366,0,159,39852.4881018519,2009-02-08,11:42:52
39.898418,116.209416,0,159,39852.488125,2009-02-08,11:42:54
39.898389,116.209475,0,159,39852.4881481482,2009-02-08,11:42:56
39.898347,116.209508,0,159,39852.4882060185,2009-02-08,11:43:01
39.898299,116.209518,0,160,39852.4882407407,2009-02-08,11:43:04
39.898249,116.20955,0,160,39852.488275463,2009-02-08,11:43:07
39.898207,116.209546,0,160,39852.4883333333,2009-02-08,11:43:12
39.898154,116.209637,0,160,39852.4883449074,2009-02-08,11:43:13
39.898092,116.209759,0,161,39852.4883680556,2009-02-08,11:43:15
39.898039,116.209838,0,162,39852.4883912037,2009-02-08,11:43:17
39.897992,116.20988,0,162,39852.4884259259,2009-02-08,11:43:20
39.897954,116.209925,0,162,39852.4884490741,2009-02-08,11:43:22
39.897893,116.210011,0,163,39852.4884837963,2009-02-08,11:43:25
39.897854,116.210075,0,164,39852.4885069444,2009-02-08,11:43:27
39.897832,116.210131,0,165,39852.4885416667,2009-02-08,11:43:30
39.897792,116.2102,0,169,39852.488599537,2009-02-08,11:43:35
39.897737,116.210222,0,170,39852.4886342593,2009-02-08,11:43:38
39.897678,116.210114,0,167,39852.4886458333,2009-02-08,11:43:39
39.89764,116.210072,0,167,39852.4886689815,2009-02-08,11:43:41
39.89759,116.210071,0,171,39852.4887152778,2009-02-08,11:43:45
39.897522,116.210094,0,174,39852.48875,2009-02-08,11:43:48
39.897465,116.210084,0,178,39852.4887847222,2009-02-08,11:43:51
39.897414,116.210063,0,184,39852.4888310185,2009-02-08,11:43:55
39.897377,116.210031,0,188,39852.4888773148,2009-02-08,11:43:59
39.897331,116.210001,0,192,39852.488912037,2009-02-08,11:44:02
39.897307,116.210024,0,197,39852.4889699074,2009-02-08,11:44:07
39.897281,116.210017,0,199,39852.4890277778,2009-02-08,11:44:12
39.897232,116.210021,0,203,39852.4890856481,2009-02-08,11:44:17
39.897203,116.210037,0,208,39852.4891435185,2009-02-08,11:44:22
39.897151,116.21002,0,208,39852.4892013889,2009-02-08,11:44:27
39.89712,116.209967,0,207,39852.4892476852,2009-02-08,11:44:31
39.89711,116.20989,0,207,39852.4892939815,2009-02-08,11:44:35
39.897093,116.209831,0,207,39852.4893287037,2009-02-08,11:44:38
39.897079,116.209767,0,207,39852.489375,2009-02-08,11:44:42
39.897078,116.209711,0,207,39852.4894328704,2009-02-08,11:44:47
39.89708,116.209682,0,207,39852.4894907407,2009-02-08,11:44:52
39.897063,116.209605,0,208,39852.489525463,2009-02-08,11:44:55
39.897017,116.209531,0,209,39852.4895486111,2009-02-08,11:44:57
39.897137,116.209514,0,211,39852.4895717593,2009-02-08,11:44:59
39.897196,116.209504,0,213,39852.4895833333,2009-02-08,11:45:00
39.897243,116.209488,0,215,39852.4896064815,2009-02-08,11:45:02
39.897291,116.209468,0,216,39852.4896180556,2009-02-08,11:45:03
39.897337,116.209461,0,217,39852.4896296296,2009-02-08,11:45:04
39.897396,116.209436,0,219,39852.4896527778,2009-02-08,11:45:06
39.897365,116.209386,0,223,39852.4897106481,2009-02-08,11:45:11
39.897337,116.209332,0,226,39852.4897685185,2009-02-08,11:45:16
39.897306,116.209268,0,227,39852.4898148148,2009-02-08,11:45:20
39.897269,116.209205,0,228,39852.4898611111,2009-02-08,11:45:24
39.897176,116.209191,0,233,39852.4898958333,2009-02-08,11:45:27
39.897125,116.209173,0,236,39852.4899189815,2009-02-08,11:45:29
39.89708,116.209118,0,236,39852.4899537037,2009-02-08,11:45:32
39.89706,116.20905,0,237,39852.4899884259,2009-02-08,11:45:35
39.897037,116.208995,0,239,39852.4900347222,2009-02-08,11:45:39
39.897028,116.208987,0,241,39852.4900925926,2009-02-08,11:45:44
39.897027,116.208929,0,242,39852.490150463,2009-02-08,11:45:49
39.897019,116.20885,0,243,39852.4902083333,2009-02-08,11:45:54
39.896994,116.208783,0,244,39852.4902546296,2009-02-08,11:45:58
39.896998,116.208758,0,246,39852.4903125,2009-02-08,11:46:03
39.896979,116.208755,0,247,39852.4903703704,2009-02-08,11:46:08
39.89695,116.208758,0,247,39852.4904282407,2009-02-08,11:46:13
39.896954,116.208819,0,247,39852.4904861111,2009-02-08,11:46:18
39.896949,116.208879,0,248,39852.4905324074,2009-02-08,11:46:22
39.896954,116.208895,0,250,39852.4905902778,2009-02-08,11:46:27
39.896919,116.208894,0,251,39852.4906481481,2009-02-08,11:46:32
39.896922,116.208884,0,252,39852.4907060185,2009-02-08,11:46:37
39.896909,116.208895,0,252,39852.4907638889,2009-02-08,11:46:42
39.896956,116.20888,0,253,39852.4907986111,2009-02-08,11:46:45
39.896962,116.208855,0,254,39852.4908564815,2009-02-08,11:46:50
39.896991,116.208879,0,254,39852.4909143519,2009-02-08,11:46:55
39.897041,116.208917,0,255,39852.4909490741,2009-02-08,11:46:58
39.897022,116.209005,0,254,39852.4909953704,2009-02-08,11:47:02
39.896971,116.20901,0,254,39852.4910416667,2009-02-08,11:47:06
39.89692,116.209011,0,253,39852.491087963,2009-02-08,11:47:10
39.896874,116.209011,0,254,39852.4911342593,2009-02-08,11:47:14
39.896822,116.209,0,254,39852.4911921296,2009-02-08,11:47:19
39.896765,116.20896,0,248,39852.49125,2009-02-08,11:47:24
39.89673,116.208911,0,240,39852.4912731481,2009-02-08,11:47:26
39.896688,116.208867,0,234,39852.4913310185,2009-02-08,11:47:31
39.896652,116.208814,0,231,39852.4913773148,2009-02-08,11:47:35
39.89661,116.208836,0,229,39852.491412037,2009-02-08,11:47:38
39.896607,116.208898,0,227,39852.4914583333,2009-02-08,11:47:42
39.896583,116.20894,0,224,39852.4915162037,2009-02-08,11:47:47
39.896556,116.208977,0,219,39852.4915740741,2009-02-08,11:47:52
39.896534,116.209033,0,216,39852.4916319444,2009-02-08,11:47:57
39.896506,116.209081,0,214,39852.4916898148,2009-02-08,11:48:02
39.896459,116.209115,0,213,39852.491724537,2009-02-08,11:48:05
39.896416,116.209143,0,214,39852.4917476852,2009-02-08,11:48:07
39.896381,116.209181,0,214,39852.4917824074,2009-02-08,11:48:10
39.896356,116.209227,0,214,39852.4918402778,2009-02-08,11:48:15
39.896317,116.209271,0,214,39852.4918865741,2009-02-08,11:48:19
39.896281,116.209323,0,213,39852.4919212963,2009-02-08,11:48:22
39.896255,116.209377,0,213,39852.4919560185,2009-02-08,11:48:25
39.896253,116.209443,0,212,39852.4920138889,2009-02-08,11:48:30
