# Supplementary material for: A location privacy protection method based on blockchain and threshold cryptography
Source: PLoS One. 2025 Jun 4;20(6):e0324551. doi: 10.1371/journal.pone.0324551 (PMC12136415; doi:10.1371/journal.pone.0324551)
Supplement: S1 File — (ZIP) [file pone.0324551.s001.zip › Data/002/Trajectory/20090208234052.plt]

Geolife trajectory
WGS 84
Altitude is in Feet
Reserved 3
0,2,255,My Track,0,0,2,8421376
0
39.90626,116.208185,0,271,39852.986712963,2009-02-08,23:40:52
39.906152,116.208045,0,334,39852.986724537,2009-02-08,23:40:53
39.906188,116.208088,0,294,39852.9867476852,2009-02-08,23:40:55
39.906306,116.20809,0,271,39852.9867592593,2009-02-08,23:40:56
39.906356,116.208068,0,263,39852.9867708333,2009-02-08,23:40:57
39.906323,116.208076,0,250,39852.9868171296,2009-02-08,23:41:01
39.906276,116.208084,0,247,39852.9868518518,2009-02-08,23:41:04
39.90623,116.208083,0,245,39852.9868865741,2009-02-08,23:41:07
39.906194,116.208088,0,232,39852.9869328704,2009-02-08,23:41:11
39.906152,116.208104,0,212,39852.9869675926,2009-02-08,23:41:14
39.906109,116.208086,0,213,39852.987025463,2009-02-08,23:41:19
39.90606,116.208088,0,213,39852.9870833333,2009-02-08,23:41:24
39.906059,116.208079,0,210,39852.9871412037,2009-02-08,23:41:29
39.906048,116.208031,0,215,39852.9871990741,2009-02-08,23:41:34
39.906057,116.20799,0,217,39852.9872569444,2009-02-08,23:41:39
39.906042,116.207925,0,214,39852.9873032407,2009-02-08,23:41:43
39.906059,116.20786,0,212,39852.987337963,2009-02-08,23:41:46
39.906054,116.207804,0,201,39852.9873726852,2009-02-08,23:41:49
39.906047,116.207746,0,203,39852.9874074074,2009-02-08,23:41:52
39.906056,116.207683,0,198,39852.9874421296,2009-02-08,23:41:55
39.906053,116.207617,0,198,39852.9874768518,2009-02-08,23:41:58
39.906048,116.207554,0,197,39852.9875231481,2009-02-08,23:42:02
39.906062,116.207486,0,195,39852.9875694444,2009-02-08,23:42:06
39.906069,116.207429,0,188,39852.9876273148,2009-02-08,23:42:11
39.906057,116.207359,0,186,39852.9876851852,2009-02-08,23:42:16
39.906075,116.20729,0,186,39852.9877199074,2009-02-08,23:42:19
39.906085,116.207222,0,181,39852.9877546296,2009-02-08,23:42:22
39.906078,116.207156,0,181,39852.9877893519,2009-02-08,23:42:25
39.906067,116.207091,0,182,39852.9878125,2009-02-08,23:42:27
39.906058,116.207026,0,177,39852.9878472222,2009-02-08,23:42:30
39.90605,116.206964,0,172,39852.9878819444,2009-02-08,23:42:33
39.90605,116.206896,0,167,39852.9879282407,2009-02-08,23:42:37
39.906052,116.206827,0,161,39852.9879861111,2009-02-08,23:42:42
39.906045,116.206766,0,159,39852.9880208333,2009-02-08,23:42:45
39.906041,116.206704,0,153,39852.9880671296,2009-02-08,23:42:49
39.90605,116.206649,0,146,39852.9881018519,2009-02-08,23:42:52
39.906076,116.206595,0,136,39852.9881481482,2009-02-08,23:42:56
39.906106,116.206533,0,127,39852.9881828704,2009-02-08,23:42:59
39.906121,116.206463,0,121,39852.9882407407,2009-02-08,23:43:04
39.906101,116.206405,0,119,39852.988287037,2009-02-08,23:43:08
39.906154,116.206382,0,118,39852.9882986111,2009-02-08,23:43:09
39.906115,116.206353,0,128,39852.9883333333,2009-02-08,23:43:12
39.906064,116.206369,0,128,39852.9883796296,2009-02-08,23:43:16
39.906017,116.206386,0,127,39852.9884143519,2009-02-08,23:43:19
39.905975,116.206406,0,126,39852.9884490741,2009-02-08,23:43:22
39.905931,116.206451,0,124,39852.9884837963,2009-02-08,23:43:25
39.905909,116.20652,0,122,39852.9885185185,2009-02-08,23:43:28
39.905895,116.206584,0,120,39852.9885532407,2009-02-08,23:43:31
39.905889,116.206643,0,119,39852.9885763889,2009-02-08,23:43:33
39.905887,116.206722,0,117,39852.9886111111,2009-02-08,23:43:36
39.905866,116.206797,0,115,39852.9886458333,2009-02-08,23:43:39
