# Supplementary material for: A location privacy protection method based on blockchain and threshold cryptography
Source: PLoS One. 2025 Jun 4;20(6):e0324551. doi: 10.1371/journal.pone.0324551 (PMC12136415; doi:10.1371/journal.pone.0324551)
Supplement: S1 File — (ZIP) [file pone.0324551.s001.zip › Data/002/Trajectory/20090209095634.plt]

Geolife trajectory
WGS 84
Altitude is in Feet
Reserved 3
0,2,255,My Track,0,0,2,8421376
0
39.900231,116.385554,0,77,39853.4142824074,2009-02-09,09:56:34
39.900311,116.385675,0,201,39853.4143055556,2009-02-09,09:56:36
39.900237,116.385654,0,147,39853.4143287037,2009-02-09,09:56:38
39.90028,116.385709,0,186,39853.4143402778,2009-02-09,09:56:39
39.900272,116.385689,0,148,39853.4143518518,2009-02-09,09:56:40
39.900286,116.385705,0,146,39853.4144097222,2009-02-09,09:56:45
39.900317,116.385743,0,153,39853.4144444444,2009-02-09,09:56:48
39.90036,116.385778,0,148,39853.4144791667,2009-02-09,09:56:51
39.900396,116.385792,0,155,39853.414537037,2009-02-09,09:56:56
39.900393,116.385734,0,165,39853.4145833333,2009-02-09,09:57:00
39.900403,116.385664,0,171,39853.4146180556,2009-02-09,09:57:03
39.900408,116.385593,0,172,39853.4146527778,2009-02-09,09:57:06
39.900417,116.385532,0,171,39853.4146990741,2009-02-09,09:57:10
39.900442,116.385492,0,170,39853.4147569444,2009-02-09,09:57:15
39.900474,116.38547,0,167,39853.4148148148,2009-02-09,09:57:20
39.900506,116.385449,0,156,39853.4148726852,2009-02-09,09:57:25
39.90054,116.385413,0,150,39853.4149074074,2009-02-09,09:57:28
39.900564,116.385368,0,143,39853.4149305556,2009-02-09,09:57:30
39.900608,116.385384,0,132,39853.4149768518,2009-02-09,09:57:34
39.900661,116.385386,0,130,39853.4150231481,2009-02-09,09:57:38
39.900705,116.38537,0,132,39853.4150578704,2009-02-09,09:57:41
39.900769,116.385328,0,132,39853.4150925926,2009-02-09,09:57:44
39.900818,116.385303,0,132,39853.4151388889,2009-02-09,09:57:48
39.900865,116.385319,0,128,39853.4151736111,2009-02-09,09:57:51
39.900911,116.385337,0,125,39853.4152083333,2009-02-09,09:57:54
39.900958,116.385327,0,126,39853.4152430556,2009-02-09,09:57:57
39.900971,116.385351,0,124,39853.4153009259,2009-02-09,09:58:02
39.901033,116.385322,0,115,39853.4153125,2009-02-09,09:58:03
39.90109,116.3853,0,102,39853.4153240741,2009-02-09,09:58:04
39.901147,116.385277,0,101,39853.4153587963,2009-02-09,09:58:07
39.901194,116.385277,0,101,39853.4153935185,2009-02-09,09:58:10
39.901244,116.385277,0,96,39853.4154513889,2009-02-09,09:58:15
39.901252,116.385257,0,95,39853.4155092593,2009-02-09,09:58:20
39.901284,116.385253,0,93,39853.4155671296,2009-02-09,09:58:25
39.901327,116.385286,0,88,39853.4156134259,2009-02-09,09:58:29
39.901377,116.385271,0,82,39853.4156597222,2009-02-09,09:58:33
39.901421,116.385246,0,79,39853.4156944444,2009-02-09,09:58:36
39.901469,116.385231,0,71,39853.4157407407,2009-02-09,09:58:40
39.901514,116.385259,0,64,39853.415787037,2009-02-09,09:58:44
39.901567,116.385261,0,67,39853.4158217593,2009-02-09,09:58:47
39.901615,116.385253,0,61,39853.4158680556,2009-02-09,09:58:51
39.901662,116.385239,0,60,39853.4159027778,2009-02-09,09:58:54
39.901712,116.385245,0,55,39853.4159490741,2009-02-09,09:58:58
39.901765,116.385244,0,55,39853.4159837963,2009-02-09,09:59:01
39.901808,116.385234,0,49,39853.4160069444,2009-02-09,09:59:03
39.901864,116.385209,0,41,39853.4160416667,2009-02-09,09:59:06
39.901906,116.385196,0,32,39853.416087963,2009-02-09,09:59:10
39.901955,116.385185,0,20,39853.4161458333,2009-02-09,09:59:15
39.902007,116.385168,0,22,39853.4161921296,2009-02-09,09:59:19
39.902058,116.385169,0,31,39853.4162152778,2009-02-09,09:59:21
39.902105,116.385141,0,31,39853.4162615741,2009-02-09,09:59:25
39.902162,116.385112,0,30,39853.4163078704,2009-02-09,09:59:29
39.902195,116.385071,0,27,39853.4163425926,2009-02-09,09:59:32
39.902231,116.385022,0,23,39853.4163888889,2009-02-09,09:59:36
39.902264,116.38498,0,16,39853.4164351852,2009-02-09,09:59:40
39.902268,116.384937,0,13,39853.4164930556,2009-02-09,09:59:45
39.902277,116.384874,0,9,39853.4165509259,2009-02-09,09:59:50
39.902305,116.384836,0,5,39853.4166087963,2009-02-09,09:59:55
39.902347,116.384822,0,4,39853.4166666667,2009-02-09,10:00:00
39.902371,116.384876,0,0,39853.4167013889,2009-02-09,10:00:03
39.902426,116.384904,0,3,39853.4167361111,2009-02-09,10:00:06
39.902483,116.3849,0,1,39853.4167824074,2009-02-09,10:00:10
39.902546,116.384892,0,1,39853.4168287037,2009-02-09,10:00:14
39.902605,116.384892,0,-1,39853.416875,2009-02-09,10:00:18
39.902655,116.384876,0,-1,39853.4168981481,2009-02-09,10:00:20
39.9027,116.384892,0,-5,39853.4169328704,2009-02-09,10:00:23
39.902738,116.384924,0,-10,39853.4169791667,2009-02-09,10:00:27
39.902795,116.384926,0,-10,39853.4170138889,2009-02-09,10:00:30
39.902852,116.38493,0,-9,39853.4170486111,2009-02-09,10:00:33
39.902926,116.384923,0,-5,39853.4170833333,2009-02-09,10:00:36
39.902981,116.384926,0,-4,39853.4171180556,2009-02-09,10:00:39
39.903044,116.384938,0,-4,39853.4171527778,2009-02-09,10:00:42
39.903105,116.384928,0,-4,39853.4171875,2009-02-09,10:00:45
39.903165,116.384908,0,-9,39853.4172337963,2009-02-09,10:00:49
39.90322,116.384907,0,-16,39853.4172916667,2009-02-09,10:00:54
39.903266,116.384914,0,-26,39853.417337963,2009-02-09,10:00:58
39.903326,116.384896,0,-32,39853.4173842593,2009-02-09,10:01:02
39.903359,116.384888,0,-30,39853.4174421296,2009-02-09,10:01:07
39.903405,116.384863,0,-32,39853.4174768519,2009-02-09,10:01:10
39.903459,116.384857,0,-33,39853.4175231481,2009-02-09,10:01:14
39.903508,116.384851,0,-30,39853.4175462963,2009-02-09,10:01:16
39.903573,116.384856,0,-30,39853.4175925926,2009-02-09,10:01:20
39.903618,116.38485,0,-29,39853.417650463,2009-02-09,10:01:25
39.903673,116.384848,0,-35,39853.4177083333,2009-02-09,10:01:30
39.903729,116.38483,0,-36,39853.4177430556,2009-02-09,10:01:33
39.903774,116.384815,0,-37,39853.4177662037,2009-02-09,10:01:35
39.903826,116.384798,0,-39,39853.4178009259,2009-02-09,10:01:38
39.903876,116.384763,0,-40,39853.4178472222,2009-02-09,10:01:42
39.903931,116.384737,0,-41,39853.4178935185,2009-02-09,10:01:46
39.903987,116.384723,0,-41,39853.4179282407,2009-02-09,10:01:49
39.904038,116.384719,0,-49,39853.417974537,2009-02-09,10:01:53
39.904083,116.384703,0,-59,39853.4180092593,2009-02-09,10:01:56
39.904117,116.384685,0,-73,39853.4180555556,2009-02-09,10:02:00
39.904166,116.3847,0,-72,39853.4181134259,2009-02-09,10:02:05
39.90422,116.384691,0,-76,39853.4181481482,2009-02-09,10:02:08
39.904273,116.384687,0,-68,39853.4181944444,2009-02-09,10:02:12
39.904332,116.384677,0,-68,39853.4182407407,2009-02-09,10:02:16
39.904378,116.384665,0,-67,39853.418275463,2009-02-09,10:02:19
39.904439,116.384656,0,-68,39853.4183101852,2009-02-09,10:02:22
39.904489,116.384632,0,-71,39853.4183564815,2009-02-09,10:02:26
39.904539,116.384605,0,-71,39853.4184027778,2009-02-09,10:02:30
39.90459,116.384577,0,-72,39853.4184375,2009-02-09,10:02:33
39.90462,116.384534,0,-76,39853.4184722222,2009-02-09,10:02:36
39.904658,116.384496,0,-77,39853.4185069444,2009-02-09,10:02:39
39.904682,116.384449,0,-75,39853.4185648148,2009-02-09,10:02:44
39.904704,116.384398,0,-79,39853.418599537,2009-02-09,10:02:47
39.90471,116.384331,0,-82,39853.4186342593,2009-02-09,10:02:50
39.904757,116.384303,0,-79,39853.4186689815,2009-02-09,10:02:53
39.904769,116.384241,0,-87,39853.4187152778,2009-02-09,10:02:57
39.904784,116.384185,0,-89,39853.4187384259,2009-02-09,10:02:59
39.904796,116.384122,0,-92,39853.4187731481,2009-02-09,10:03:02
39.904808,116.384161,0,-43,39853.4187962963,2009-02-09,10:03:04
39.904844,116.384162,0,-25,39853.4188310185,2009-02-09,10:03:07
39.904858,116.384123,0,-11,39853.4188773148,2009-02-09,10:03:11
39.904893,116.384071,0,-11,39853.4189351852,2009-02-09,10:03:16
39.904926,116.384003,0,0,39853.4189699074,2009-02-09,10:03:19
39.904973,116.383995,0,2,39853.4190162037,2009-02-09,10:03:23
39.905024,116.384001,0,4,39853.4190625,2009-02-09,10:03:27
39.905073,116.383995,0,1,39853.4191203704,2009-02-09,10:03:32
39.90514,116.383984,0,5,39853.4191666667,2009-02-09,10:03:36
39.905184,116.384004,0,9,39853.4192013889,2009-02-09,10:03:39
39.905228,116.384016,0,6,39853.4192476852,2009-02-09,10:03:43
39.905233,116.384095,0,4,39853.4192824074,2009-02-09,10:03:46
39.905248,116.38415,0,2,39853.4193287037,2009-02-09,10:03:50
39.905291,116.384187,0,0,39853.4193634259,2009-02-09,10:03:53
39.905324,116.38424,0,7,39853.4193981481,2009-02-09,10:03:56
39.90537,116.384257,0,10,39853.4194212963,2009-02-09,10:03:58
39.905422,116.384263,0,10,39853.4194560185,2009-02-09,10:04:01
39.905482,116.384265,0,13,39853.4194907407,2009-02-09,10:04:04
39.905532,116.384268,0,15,39853.419525463,2009-02-09,10:04:07
39.905582,116.384253,0,15,39853.4195717593,2009-02-09,10:04:11
39.90562,116.384283,0,21,39853.4196296296,2009-02-09,10:04:16
39.905625,116.384345,0,20,39853.4196759259,2009-02-09,10:04:20
39.90563,116.384416,0,24,39853.4197222222,2009-02-09,10:04:24
39.905608,116.384475,0,25,39853.4197569444,2009-02-09,10:04:27
39.905615,116.384513,0,21,39853.4198148148,2009-02-09,10:04:32
39.905625,116.384506,0,22,39853.4198726852,2009-02-09,10:04:37
39.905624,116.384463,0,20,39853.4199305556,2009-02-09,10:04:42
39.906193,116.207232,0,151,39853.4439467593,2009-02-09,10:39:17
39.906395,116.207272,0,210,39853.4439583333,2009-02-09,10:39:18
39.906386,116.207245,0,192,39853.4439699074,2009-02-09,10:39:19
39.906355,116.207237,0,214,39853.4439930556,2009-02-09,10:39:21
39.906369,116.207221,0,224,39853.4440509259,2009-02-09,10:39:26
39.906329,116.207256,0,231,39853.4440972222,2009-02-09,10:39:30
39.90632,116.207336,0,234,39853.4441319444,2009-02-09,10:39:33
39.906319,116.207411,0,232,39853.4441666667,2009-02-09,10:39:36
39.906318,116.20747,0,228,39853.4441898148,2009-02-09,10:39:38
39.9063,116.207505,0,214,39853.444212963,2009-02-09,10:39:40
39.906293,116.207578,0,206,39853.4442476852,2009-02-09,10:39:43
39.90629,116.207645,0,205,39853.4442824074,2009-02-09,10:39:46
39.90629,116.207709,0,194,39853.4443287037,2009-02-09,10:39:50
39.906285,116.207775,0,185,39853.444375,2009-02-09,10:39:54
39.906269,116.207818,0,175,39853.4444097222,2009-02-09,10:39:57
39.90625,116.207868,0,166,39853.4444560185,2009-02-09,10:40:01
39.906278,116.207909,0,169,39853.4445138889,2009-02-09,10:40:06
39.906272,116.207955,0,169,39853.4445717593,2009-02-09,10:40:11
39.90625,116.207984,0,171,39853.4446296296,2009-02-09,10:40:16
39.906292,116.208,0,180,39853.4446412037,2009-02-09,10:40:17
39.906271,116.207995,0,185,39853.4446990741,2009-02-09,10:40:22
39.906226,116.208007,0,185,39853.4447337963,2009-02-09,10:40:25
39.906176,116.207997,0,187,39853.4447800926,2009-02-09,10:40:29
39.906132,116.207972,0,185,39853.4448148148,2009-02-09,10:40:32
39.906083,116.207948,0,182,39853.4448611111,2009-02-09,10:40:36
39.906036,116.207951,0,180,39853.4448958333,2009-02-09,10:40:39
39.906025,116.207968,0,175,39853.4449537037,2009-02-09,10:40:44
39.906041,116.208011,0,171,39853.4450115741,2009-02-09,10:40:49
39.906045,116.207989,0,166,39853.4450694444,2009-02-09,10:40:54
39.906025,116.207987,0,163,39853.4451273148,2009-02-09,10:40:59
39.906005,116.207943,0,165,39853.4451851852,2009-02-09,10:41:04
39.905991,116.207959,0,166,39853.4452430556,2009-02-09,10:41:09
39.905975,116.208022,0,165,39853.4453009259,2009-02-09,10:41:14
39.905959,116.208094,0,164,39853.4453472222,2009-02-09,10:41:18
39.905944,116.208161,0,164,39853.4453935185,2009-02-09,10:41:22
39.905938,116.208235,0,161,39853.4454282407,2009-02-09,10:41:25
39.905916,116.208276,0,157,39853.4454861111,2009-02-09,10:41:30
39.905931,116.208303,0,154,39853.4455439815,2009-02-09,10:41:35
39.905888,116.208287,0,146,39853.4455902778,2009-02-09,10:41:39
39.905836,116.208302,0,139,39853.445625,2009-02-09,10:41:42
39.905783,116.208318,0,132,39853.4456597222,2009-02-09,10:41:45
39.905729,116.208329,0,124,39853.4456944444,2009-02-09,10:41:48
39.905686,116.208314,0,117,39853.4457291667,2009-02-09,10:41:51
39.905644,116.20829,0,119,39853.4457523148,2009-02-09,10:41:53
39.905596,116.208261,0,115,39853.445787037,2009-02-09,10:41:56
39.905527,116.208262,0,111,39853.4458217593,2009-02-09,10:41:59
39.905483,116.208278,0,108,39853.4458449074,2009-02-09,10:42:01
39.905439,116.208261,0,109,39853.4458680556,2009-02-09,10:42:03
39.905377,116.208232,0,109,39853.4459027778,2009-02-09,10:42:06
39.905337,116.208204,0,108,39853.4459375,2009-02-09,10:42:09
39.905309,116.208154,0,105,39853.4459722222,2009-02-09,10:42:12
39.905287,116.208081,0,100,39853.4460185185,2009-02-09,10:42:16
39.90527,116.208033,0,90,39853.4460532407,2009-02-09,10:42:19
39.905318,116.208142,0,108,39853.446087963,2009-02-09,10:42:22
39.905327,116.208205,0,118,39853.4461458333,2009-02-09,10:42:27
39.905294,116.208194,0,110,39853.4462037037,2009-02-09,10:42:32
39.905257,116.20815,0,103,39853.44625,2009-02-09,10:42:36
39.905223,116.208126,0,90,39853.4463078704,2009-02-09,10:42:41
39.905184,116.208127,0,78,39853.4463657407,2009-02-09,10:42:46
39.905124,116.208139,0,72,39853.446400463,2009-02-09,10:42:49
39.905067,116.208101,0,75,39853.4464236111,2009-02-09,10:42:51
39.905013,116.208046,0,76,39853.4464467593,2009-02-09,10:42:53
39.904969,116.20802,0,73,39853.4464699074,2009-02-09,10:42:55
39.904925,116.208037,0,74,39853.4464930556,2009-02-09,10:42:57
39.904878,116.208046,0,71,39853.4465162037,2009-02-09,10:42:59
39.904829,116.208079,0,69,39853.4465509259,2009-02-09,10:43:02
39.904812,116.20818,0,68,39853.4465856481,2009-02-09,10:43:05
39.90481,116.208229,0,78,39853.4466087963,2009-02-09,10:43:07
39.904806,116.208292,0,84,39853.4466435185,2009-02-09,10:43:10
39.904781,116.208347,0,87,39853.4467013889,2009-02-09,10:43:15
39.904716,116.20833,0,89,39853.4467476852,2009-02-09,10:43:19
39.904656,116.208287,0,95,39853.4467708333,2009-02-09,10:43:21
39.904617,116.20825,0,98,39853.4467939815,2009-02-09,10:43:23
39.904576,116.208228,0,100,39853.4468171296,2009-02-09,10:43:25
39.90453,116.208227,0,99,39853.4468634259,2009-02-09,10:43:29
39.904475,116.208217,0,97,39853.4469097222,2009-02-09,10:43:33
39.904426,116.208227,0,94,39853.4469444444,2009-02-09,10:43:36
39.904381,116.208232,0,93,39853.4469791667,2009-02-09,10:43:39
39.904329,116.208248,0,90,39853.447025463,2009-02-09,10:43:43
39.904281,116.208251,0,88,39853.4470833333,2009-02-09,10:43:48
39.904234,116.208255,0,82,39853.4471180556,2009-02-09,10:43:51
39.904192,116.208234,0,74,39853.4471527778,2009-02-09,10:43:54
39.90414,116.208215,0,67,39853.4471875,2009-02-09,10:43:57
39.904087,116.208204,0,66,39853.4472222222,2009-02-09,10:44:00
39.904041,116.20822,0,70,39853.4472685185,2009-02-09,10:44:04
39.903986,116.208205,0,72,39853.4473263889,2009-02-09,10:44:09
39.903947,116.208173,0,76,39853.4473726852,2009-02-09,10:44:13
39.90391,116.208149,0,71,39853.4474305556,2009-02-09,10:44:18
39.903882,116.208102,0,68,39853.4474768518,2009-02-09,10:44:22
39.903851,116.208063,0,58,39853.4475231481,2009-02-09,10:44:26
39.90379,116.2081,0,57,39853.4475462963,2009-02-09,10:44:28
39.903726,116.208096,0,55,39853.4475925926,2009-02-09,10:44:32
39.90368,116.208114,0,58,39853.4476157407,2009-02-09,10:44:34
39.903637,116.208129,0,53,39853.447650463,2009-02-09,10:44:37
39.903582,116.208176,0,51,39853.4476967593,2009-02-09,10:44:41
39.903539,116.208164,0,44,39853.4477546296,2009-02-09,10:44:46
39.903501,116.208141,0,37,39853.4478009259,2009-02-09,10:44:50
39.903451,116.208157,0,37,39853.4478240741,2009-02-09,10:44:52
39.9034,116.208177,0,37,39853.4478587963,2009-02-09,10:44:55
39.903344,116.208201,0,48,39853.4478935185,2009-02-09,10:44:58
39.903289,116.208206,0,57,39853.4479398148,2009-02-09,10:45:02
39.903241,116.208203,0,58,39853.4479861111,2009-02-09,10:45:06
39.903184,116.208193,0,61,39853.4480324074,2009-02-09,10:45:10
39.903132,116.208196,0,63,39853.4480671296,2009-02-09,10:45:13
39.90308,116.208221,0,67,39853.4481018518,2009-02-09,10:45:16
39.903031,116.208231,0,67,39853.4481365741,2009-02-09,10:45:19
39.902983,116.208247,0,67,39853.4481712963,2009-02-09,10:45:22
39.902925,116.20826,0,70,39853.4482175926,2009-02-09,10:45:26
39.902878,116.208256,0,71,39853.4482523148,2009-02-09,10:45:29
39.902818,116.208244,0,75,39853.4482986111,2009-02-09,10:45:33
39.902753,116.208244,0,77,39853.4483333333,2009-02-09,10:45:36
39.902685,116.208225,0,82,39853.4483680556,2009-02-09,10:45:39
39.902638,116.208215,0,83,39853.4483912037,2009-02-09,10:45:41
39.902583,116.208211,0,85,39853.4484259259,2009-02-09,10:45:44
39.902534,116.208222,0,86,39853.4484722222,2009-02-09,10:45:48
39.902479,116.208213,0,87,39853.4485185185,2009-02-09,10:45:52
39.902419,116.208213,0,87,39853.4485532407,2009-02-09,10:45:55
39.902365,116.208213,0,91,39853.448599537,2009-02-09,10:45:59
39.902331,116.20823,0,95,39853.4486574074,2009-02-09,10:46:04
39.902286,116.208205,0,92,39853.4487037037,2009-02-09,10:46:08
39.90225,116.208172,0,85,39853.4487615741,2009-02-09,10:46:13
39.902187,116.208178,0,83,39853.4488078704,2009-02-09,10:46:17
39.902132,116.208219,0,84,39853.4488425926,2009-02-09,10:46:20
39.902086,116.20826,0,84,39853.4488773148,2009-02-09,10:46:23
39.902037,116.208268,0,82,39853.448912037,2009-02-09,10:46:26
39.902,116.208302,0,85,39853.4489467593,2009-02-09,10:46:29
39.901946,116.208298,0,92,39853.4489930556,2009-02-09,10:46:33
39.901897,116.208254,0,96,39853.4490277778,2009-02-09,10:46:36
39.901845,116.208224,0,103,39853.4490625,2009-02-09,10:46:39
39.9018,116.208212,0,106,39853.4490972222,2009-02-09,10:46:42
39.901747,116.208186,0,107,39853.4491435185,2009-02-09,10:46:46
39.901706,116.208203,0,105,39853.4492013889,2009-02-09,10:46:51
39.901688,116.208177,0,97,39853.4492592593,2009-02-09,10:46:56
39.901672,116.208129,0,90,39853.4493055556,2009-02-09,10:47:00
39.901577,116.208213,0,92,39853.4493171296,2009-02-09,10:47:01
39.901543,116.208224,0,93,39853.449375,2009-02-09,10:47:06
39.901504,116.208185,0,98,39853.4494328704,2009-02-09,10:47:11
39.901449,116.208166,0,100,39853.4494675926,2009-02-09,10:47:14
39.901403,116.20818,0,100,39853.4495023148,2009-02-09,10:47:17
39.901359,116.208214,0,101,39853.4495138889,2009-02-09,10:47:18
39.901304,116.208201,0,101,39853.4495486111,2009-02-09,10:47:21
39.901253,116.208231,0,103,39853.4495717593,2009-02-09,10:47:23
39.901207,116.208225,0,102,39853.4496064815,2009-02-09,10:47:26
39.901171,116.208198,0,98,39853.4496643519,2009-02-09,10:47:31
39.901143,116.208201,0,96,39853.4497222222,2009-02-09,10:47:36
39.901089,116.208198,0,97,39853.4497800926,2009-02-09,10:47:41
39.901033,116.208218,0,98,39853.4498032407,2009-02-09,10:47:43
39.900983,116.208226,0,97,39853.449849537,2009-02-09,10:47:47
39.900937,116.208225,0,97,39853.4498842593,2009-02-09,10:47:50
39.900887,116.208235,0,94,39853.4499189815,2009-02-09,10:47:53
39.900844,116.208256,0,95,39853.4499537037,2009-02-09,10:47:56
39.900805,116.208263,0,91,39853.4500115741,2009-02-09,10:48:01
39.900793,116.208287,0,88,39853.4500694444,2009-02-09,10:48:06
39.900755,116.20825,0,87,39853.4501157407,2009-02-09,10:48:10
39.90071,116.208197,0,87,39853.4501388889,2009-02-09,10:48:12
39.900658,116.208194,0,86,39853.4501736111,2009-02-09,10:48:15
39.900604,116.2082,0,85,39853.4502199074,2009-02-09,10:48:19
39.900549,116.208228,0,83,39853.4502777778,2009-02-09,10:48:24
39.900499,116.208245,0,81,39853.4503240741,2009-02-09,10:48:28
39.900449,116.208239,0,79,39853.4503703704,2009-02-09,10:48:32
39.900398,116.208242,0,76,39853.4504282407,2009-02-09,10:48:37
39.900341,116.208241,0,74,39853.4504861111,2009-02-09,10:48:42
39.900277,116.208249,0,72,39853.4505324074,2009-02-09,10:48:46
39.900226,116.208265,0,69,39853.4505787037,2009-02-09,10:48:50
39.900207,116.20829,0,67,39853.4506365741,2009-02-09,10:48:55
39.900171,116.208291,0,67,39853.4506944444,2009-02-09,10:49:00
39.900125,116.208299,0,67,39853.4507407407,2009-02-09,10:49:04
39.900076,116.208248,0,68,39853.450775463,2009-02-09,10:49:07
39.900028,116.20822,0,68,39853.4508217593,2009-02-09,10:49:11
39.899977,116.208216,0,70,39853.4508796296,2009-02-09,10:49:16
39.899921,116.208197,0,70,39853.4509375,2009-02-09,10:49:21
39.899867,116.208173,0,70,39853.4509953704,2009-02-09,10:49:26
39.899808,116.208184,0,72,39853.4510416667,2009-02-09,10:49:30
39.89975,116.208198,0,72,39853.451087963,2009-02-09,10:49:34
39.899701,116.208223,0,72,39853.4511342593,2009-02-09,10:49:38
39.899663,116.208243,0,72,39853.4511921296,2009-02-09,10:49:43
39.899618,116.208235,0,72,39853.4512268519,2009-02-09,10:49:46
39.899559,116.20822,0,71,39853.4512731481,2009-02-09,10:49:50
39.899514,116.20821,0,71,39853.4513194444,2009-02-09,10:49:54
39.899483,116.208191,0,73,39853.4513773148,2009-02-09,10:49:59
39.899432,116.208166,0,80,39853.4514351852,2009-02-09,10:50:04
39.899379,116.20817,0,83,39853.4514699074,2009-02-09,10:50:07
39.899335,116.208176,0,87,39853.4514930556,2009-02-09,10:50:09
39.899292,116.208189,0,91,39853.4515277778,2009-02-09,10:50:12
39.89924,116.208198,0,90,39853.4515740741,2009-02-09,10:50:16
39.899186,116.20821,0,88,39853.4516203704,2009-02-09,10:50:20
39.899143,116.208238,0,85,39853.4516782407,2009-02-09,10:50:25
39.899106,116.208248,0,81,39853.4517361111,2009-02-09,10:50:30
39.899075,116.208255,0,78,39853.4517939815,2009-02-09,10:50:35
39.899031,116.208273,0,77,39853.4518287037,2009-02-09,10:50:38
39.898984,116.208297,0,75,39853.451875,2009-02-09,10:50:42
39.898945,116.208342,0,74,39853.4519212963,2009-02-09,10:50:46
39.8989,116.208389,0,74,39853.4519675926,2009-02-09,10:50:50
39.898856,116.208417,0,74,39853.4520138889,2009-02-09,10:50:54
39.898807,116.208457,0,73,39853.4520486111,2009-02-09,10:50:57
39.898773,116.208503,0,73,39853.4520833333,2009-02-09,10:51:00
39.898733,116.20853,0,72,39853.4521296296,2009-02-09,10:51:04
39.898696,116.208567,0,70,39853.4521643519,2009-02-09,10:51:07
39.898649,116.208599,0,69,39853.4521990741,2009-02-09,10:51:10
39.898614,116.208636,0,67,39853.4522453704,2009-02-09,10:51:14
39.898579,116.208687,0,71,39853.4523032407,2009-02-09,10:51:19
39.898535,116.208729,0,74,39853.452337963,2009-02-09,10:51:22
39.898498,116.20877,0,76,39853.4523842593,2009-02-09,10:51:26
39.89849,116.208845,0,77,39853.4524305556,2009-02-09,10:51:30
39.898513,116.208915,0,80,39853.4524652778,2009-02-09,10:51:33
39.898494,116.208967,0,81,39853.4525231481,2009-02-09,10:51:38
39.898484,116.209014,0,79,39853.4525810185,2009-02-09,10:51:43
39.898466,116.209033,0,78,39853.4526388889,2009-02-09,10:51:48
39.89844,116.209049,0,77,39853.4526967593,2009-02-09,10:51:53
39.898374,116.209188,0,77,39853.4527546296,2009-02-09,10:51:58
39.898394,116.209249,0,79,39853.4527893519,2009-02-09,10:52:01
39.898425,116.209311,0,79,39853.4528356481,2009-02-09,10:52:05
39.898453,116.209358,0,80,39853.4528935185,2009-02-09,10:52:10
39.898436,116.209416,0,80,39853.4529398148,2009-02-09,10:52:14
39.898404,116.209481,0,80,39853.452974537,2009-02-09,10:52:17
39.898373,116.209539,0,80,39853.4530092593,2009-02-09,10:52:20
39.898352,116.209611,0,80,39853.4530439815,2009-02-09,10:52:23
39.898344,116.209679,0,82,39853.4530787037,2009-02-09,10:52:26
39.89833,116.209748,0,85,39853.4531365741,2009-02-09,10:52:31
39.89831,116.2098,0,89,39853.4531712963,2009-02-09,10:52:34
39.898327,116.209859,0,93,39853.4532060185,2009-02-09,10:52:37
39.898332,116.209944,0,99,39853.4532638889,2009-02-09,10:52:42
39.898303,116.209996,0,104,39853.4532986111,2009-02-09,10:52:45
39.898282,116.209999,0,110,39853.4533564815,2009-02-09,10:52:50
39.898279,116.210027,0,117,39853.4534143518,2009-02-09,10:52:55
39.898229,116.210025,0,124,39853.4534722222,2009-02-09,10:53:00
39.898187,116.210025,0,129,39853.4535300926,2009-02-09,10:53:05
39.898126,116.210043,0,135,39853.453587963,2009-02-09,10:53:10
39.898063,116.210031,0,134,39853.453599537,2009-02-09,10:53:11
39.898022,116.21005,0,138,39853.4536226852,2009-02-09,10:53:13
39.897973,116.21005,0,144,39853.4536574074,2009-02-09,10:53:16
39.897929,116.21003,0,149,39853.4537037037,2009-02-09,10:53:20
39.89787,116.210037,0,154,39853.45375,2009-02-09,10:53:24
39.897816,116.21006,0,157,39853.4537847222,2009-02-09,10:53:27
39.897762,116.21006,0,162,39853.4538194444,2009-02-09,10:53:30
39.897707,116.210048,0,166,39853.4538541667,2009-02-09,10:53:33
39.897655,116.210049,0,170,39853.4538888889,2009-02-09,10:53:36
39.897599,116.210049,0,174,39853.4539351852,2009-02-09,10:53:40
39.897546,116.210021,0,177,39853.4539699074,2009-02-09,10:53:43
39.897488,116.21002,0,181,39853.4540046296,2009-02-09,10:53:46
39.897459,116.210069,0,184,39853.4540393518,2009-02-09,10:53:49
39.897402,116.210094,0,188,39853.4540856481,2009-02-09,10:53:53
39.897354,116.210081,0,191,39853.4541087963,2009-02-09,10:53:55
39.897307,116.210062,0,196,39853.4541550926,2009-02-09,10:53:59
39.897283,116.210057,0,200,39853.454212963,2009-02-09,10:54:04
39.897252,116.210069,0,205,39853.4542708333,2009-02-09,10:54:09
39.897193,116.210086,0,205,39853.4543171296,2009-02-09,10:54:13
39.897153,116.210052,0,208,39853.4543634259,2009-02-09,10:54:17
39.897113,116.210024,0,212,39853.4544212963,2009-02-09,10:54:22
39.897067,116.210038,0,213,39853.4544791667,2009-02-09,10:54:27
39.8971,116.209971,0,210,39853.454525463,2009-02-09,10:54:31
39.897136,116.209898,0,206,39853.4545601852,2009-02-09,10:54:34
39.897157,116.209833,0,204,39853.4546064815,2009-02-09,10:54:38
39.89714,116.20976,0,203,39853.4546527778,2009-02-09,10:54:42
39.897123,116.2097,0,202,39853.4546990741,2009-02-09,10:54:46
39.897093,116.209639,0,203,39853.4547569444,2009-02-09,10:54:51
39.897075,116.209584,0,204,39853.4548148148,2009-02-09,10:54:56
39.897064,116.209551,0,205,39853.4548726852,2009-02-09,10:55:01
39.897073,116.209508,0,204,39853.4549305556,2009-02-09,10:55:06
39.897088,116.209445,0,202,39853.4549884259,2009-02-09,10:55:11
39.897062,116.209397,0,202,39853.4550231481,2009-02-09,10:55:14
39.89703,116.209338,0,201,39853.4550578704,2009-02-09,10:55:17
39.897003,116.209271,0,200,39853.4550925926,2009-02-09,10:55:20
39.896994,116.209209,0,196,39853.4551273148,2009-02-09,10:55:23
39.89697,116.209148,0,195,39853.4551851852,2009-02-09,10:55:28
39.896969,116.209078,0,190,39853.4552314815,2009-02-09,10:55:32
39.896989,116.209021,0,187,39853.4552893518,2009-02-09,10:55:37
39.897019,116.208998,0,186,39853.4553472222,2009-02-09,10:55:42
39.897035,116.208958,0,186,39853.4554050926,2009-02-09,10:55:47
39.897038,116.208897,0,185,39853.455462963,2009-02-09,10:55:52
39.897063,116.208821,0,186,39853.4554976852,2009-02-09,10:55:55
39.897086,116.208757,0,187,39853.4555208333,2009-02-09,10:55:57
39.897093,116.208683,0,185,39853.4555671296,2009-02-09,10:56:01
39.89708,116.208605,0,183,39853.4556018518,2009-02-09,10:56:04
39.897089,116.208587,0,176,39853.4556597222,2009-02-09,10:56:09
39.897112,116.208579,0,177,39853.4557175926,2009-02-09,10:56:14
39.897112,116.208579,0,177,39853.4557523148,2009-02-09,10:56:17
39.897118,116.20858,0,176,39853.455775463,2009-02-09,10:56:19
39.897112,116.2086,0,179,39853.4558333333,2009-02-09,10:56:24
39.897126,116.208581,0,182,39853.4558912037,2009-02-09,10:56:29
39.897092,116.208601,0,184,39853.4559490741,2009-02-09,10:56:34
39.89709,116.208643,0,187,39853.4560069444,2009-02-09,10:56:39
39.897077,116.208715,0,189,39853.4560648148,2009-02-09,10:56:44
39.897044,116.208759,0,189,39853.456099537,2009-02-09,10:56:47
39.897023,116.208814,0,188,39853.4561342593,2009-02-09,10:56:50
39.896977,116.20883,0,185,39853.4561574074,2009-02-09,10:56:52
39.896923,116.20882,0,184,39853.4561805556,2009-02-09,10:56:54
39.896876,116.208821,0,183,39853.4562037037,2009-02-09,10:56:56
39.896817,116.208811,0,182,39853.4562268518,2009-02-09,10:56:58
39.896768,116.208848,0,182,39853.45625,2009-02-09,10:57:00
39.896734,116.208897,0,182,39853.4562847222,2009-02-09,10:57:03
39.896709,116.208962,0,181,39853.4563194444,2009-02-09,10:57:06
39.896663,116.209004,0,181,39853.4563657407,2009-02-09,10:57:10
39.896614,116.209032,0,181,39853.456412037,2009-02-09,10:57:14
39.896562,116.20901,0,181,39853.4564467593,2009-02-09,10:57:17
39.896514,116.209021,0,183,39853.4564930556,2009-02-09,10:57:21
39.896466,116.209012,0,184,39853.4565277778,2009-02-09,10:57:24
39.896411,116.209008,0,185,39853.4565740741,2009-02-09,10:57:28
39.896381,116.209056,0,189,39853.4566319444,2009-02-09,10:57:33
39.89636,116.20911,0,191,39853.4566898148,2009-02-09,10:57:38
39.896341,116.209121,0,193,39853.4567476852,2009-02-09,10:57:43
39.896375,116.20917,0,193,39853.4568055556,2009-02-09,10:57:48
39.896359,116.209242,0,194,39853.4568518519,2009-02-09,10:57:52
39.896331,116.20929,0,195,39853.4568865741,2009-02-09,10:57:55
39.896319,116.209334,0,196,39853.4569444444,2009-02-09,10:58:00
39.896308,116.209348,0,197,39853.4570023148,2009-02-09,10:58:05
39.896329,116.209336,0,200,39853.4570601852,2009-02-09,10:58:10
39.896336,116.2094,0,204,39853.4571064815,2009-02-09,10:58:14
39.896333,116.20943,0,207,39853.4571643519,2009-02-09,10:58:19
39.896364,116.209476,0,209,39853.4572106482,2009-02-09,10:58:23
39.896407,116.209519,0,210,39853.4572453704,2009-02-09,10:58:26
39.906181,116.231471,0,490,39853.5184259259,2009-02-09,12:26:32
39.906203,116.231398,0,489,39853.5184490741,2009-02-09,12:26:34
39.906231,116.231338,0,487,39853.5184953704,2009-02-09,12:26:38
39.906231,116.23131,0,479,39853.5185532407,2009-02-09,12:26:43
39.906281,116.231235,0,464,39853.518599537,2009-02-09,12:26:47
39.906295,116.231182,0,457,39853.5186574074,2009-02-09,12:26:52
39.906291,116.231125,0,454,39853.5187152778,2009-02-09,12:26:57
39.906285,116.231069,0,449,39853.5187731481,2009-02-09,12:27:02
39.906297,116.231014,0,444,39853.5188310185,2009-02-09,12:27:07
39.906104,116.23081,0,268,39853.5188773148,2009-02-09,12:27:11
39.906112,116.230748,0,267,39853.5189351852,2009-02-09,12:27:16
39.906126,116.230675,0,268,39853.5189930556,2009-02-09,12:27:21
39.906134,116.230622,0,262,39853.5190509259,2009-02-09,12:27:26
39.906142,116.230563,0,262,39853.5191087963,2009-02-09,12:27:31
39.906115,116.230517,0,256,39853.5191550926,2009-02-09,12:27:35
39.906091,116.230453,0,255,39853.5192013889,2009-02-09,12:27:39
39.906087,116.23038,0,252,39853.5192476852,2009-02-09,12:27:43
39.906079,116.230322,0,249,39853.5192939815,2009-02-09,12:27:47
39.906092,116.230267,0,245,39853.5193287037,2009-02-09,12:27:50
39.906085,116.230213,0,242,39853.5193865741,2009-02-09,12:27:55
39.906074,116.230158,0,241,39853.5194444444,2009-02-09,12:28:00
39.906091,116.2301,0,239,39853.5195023148,2009-02-09,12:28:05
39.906075,116.230066,0,236,39853.5195601852,2009-02-09,12:28:10
39.906047,116.230052,0,235,39853.5196180556,2009-02-09,12:28:15
39.906019,116.23007,0,234,39853.5196759259,2009-02-09,12:28:20
39.906004,116.230057,0,232,39853.5197337963,2009-02-09,12:28:25
39.905957,116.230028,0,230,39853.5197800926,2009-02-09,12:28:29
39.905903,116.230002,0,227,39853.5198263889,2009-02-09,12:28:33
39.905854,116.229978,0,224,39853.5198611111,2009-02-09,12:28:36
39.905809,116.229974,0,222,39853.5199074074,2009-02-09,12:28:40
39.905764,116.229969,0,220,39853.5199537037,2009-02-09,12:28:44
39.905708,116.229975,0,219,39853.5199884259,2009-02-09,12:28:47
39.90566,116.229961,0,216,39853.5200231481,2009-02-09,12:28:50
39.905616,116.229951,0,211,39853.5200578704,2009-02-09,12:28:53
39.90557,116.229951,0,207,39853.5201157407,2009-02-09,12:28:58
39.905526,116.22997,0,202,39853.520162037,2009-02-09,12:29:02
39.905482,116.229977,0,199,39853.5202083333,2009-02-09,12:29:06
39.905433,116.229965,0,197,39853.5202546296,2009-02-09,12:29:10
39.905382,116.229961,0,195,39853.5203125,2009-02-09,12:29:15
39.905336,116.229972,0,190,39853.5203587963,2009-02-09,12:29:19
39.905287,116.229989,0,190,39853.5204050926,2009-02-09,12:29:23
39.905228,116.23,0,187,39853.5204513889,2009-02-09,12:29:27
39.905181,116.229995,0,186,39853.5204861111,2009-02-09,12:29:30
39.905144,116.230042,0,184,39853.5205439815,2009-02-09,12:29:35
39.905101,116.230055,0,178,39853.5206018519,2009-02-09,12:29:40
39.905066,116.230063,0,173,39853.5206597222,2009-02-09,12:29:45
39.905047,116.230066,0,171,39853.5207175926,2009-02-09,12:29:50
39.904997,116.230077,0,165,39853.5207638889,2009-02-09,12:29:54
39.904954,116.23008,0,161,39853.5207986111,2009-02-09,12:29:57
39.904906,116.230087,0,159,39853.5208564815,2009-02-09,12:30:02
39.90486,116.230069,0,157,39853.5209143519,2009-02-09,12:30:07
39.90484,116.230074,0,155,39853.5209722222,2009-02-09,12:30:12
39.904787,116.230083,0,151,39853.5210185185,2009-02-09,12:30:16
39.904751,116.230131,0,150,39853.5210763889,2009-02-09,12:30:21
39.904727,116.230186,0,148,39853.5211342593,2009-02-09,12:30:26
39.904726,116.230245,0,141,39853.5211921296,2009-02-09,12:30:31
39.904731,116.230296,0,134,39853.52125,2009-02-09,12:30:36
39.904945,116.230084,0,117,39853.5246527778,2009-02-09,12:35:30
39.904991,116.23007,0,119,39853.5247106481,2009-02-09,12:35:35
39.905017,116.230071,0,121,39853.5247685185,2009-02-09,12:35:40
39.905044,116.230074,0,121,39853.5248263889,2009-02-09,12:35:45
39.905065,116.230059,0,120,39853.5248842593,2009-02-09,12:35:50
39.90508,116.230051,0,120,39853.5249421296,2009-02-09,12:35:55
39.90511,116.230036,0,119,39853.525,2009-02-09,12:36:00
39.905146,116.23001,0,118,39853.5250578704,2009-02-09,12:36:05
39.905171,116.229993,0,118,39853.5251157407,2009-02-09,12:36:10
39.905196,116.229959,0,119,39853.5251736111,2009-02-09,12:36:15
39.905225,116.229922,0,120,39853.5252314815,2009-02-09,12:36:20
39.90523,116.2299,0,118,39853.5252893518,2009-02-09,12:36:25
39.905266,116.229917,0,117,39853.5253472222,2009-02-09,12:36:30
39.905304,116.229925,0,116,39853.5254050926,2009-02-09,12:36:35
39.905346,116.229937,0,112,39853.525462963,2009-02-09,12:36:40
39.905396,116.229931,0,110,39853.5255092593,2009-02-09,12:36:44
39.905423,116.229944,0,108,39853.5255671296,2009-02-09,12:36:49
39.905463,116.229954,0,107,39853.525625,2009-02-09,12:36:54
39.905497,116.229956,0,106,39853.5256828704,2009-02-09,12:36:59
39.905535,116.229943,0,107,39853.5257407407,2009-02-09,12:37:04
39.905585,116.229959,0,106,39853.525787037,2009-02-09,12:37:08
39.905604,116.229956,0,107,39853.5258449074,2009-02-09,12:37:13
39.905604,116.229956,0,107,39853.5258796296,2009-02-09,12:37:16
39.905608,116.229959,0,108,39853.5259027778,2009-02-09,12:37:18
39.905644,116.229967,0,108,39853.5259606481,2009-02-09,12:37:23
39.905701,116.229963,0,107,39853.5260185185,2009-02-09,12:37:28
39.905741,116.229947,0,108,39853.5260763889,2009-02-09,12:37:33
39.905754,116.229902,0,110,39853.5261342593,2009-02-09,12:37:38
39.905793,116.229911,0,109,39853.5261921296,2009-02-09,12:37:43
39.905808,116.2299,0,109,39853.52625,2009-02-09,12:37:48
39.905834,116.229922,0,109,39853.5263078704,2009-02-09,12:37:53
39.905862,116.229941,0,109,39853.5263657407,2009-02-09,12:37:58
39.905895,116.229952,0,109,39853.5264236111,2009-02-09,12:38:03
39.905934,116.229952,0,109,39853.5264814815,2009-02-09,12:38:08
39.90598,116.230005,0,113,39853.5265393518,2009-02-09,12:38:13
39.906025,116.230047,0,116,39853.5265856481,2009-02-09,12:38:17
39.906036,116.230105,0,118,39853.5266319444,2009-02-09,12:38:21
39.906027,116.230162,0,121,39853.5266666667,2009-02-09,12:38:24
39.906045,116.230198,0,121,39853.526724537,2009-02-09,12:38:29
39.906034,116.230258,0,120,39853.5267824074,2009-02-09,12:38:34
39.906052,116.230328,0,125,39853.5268287037,2009-02-09,12:38:38
39.906051,116.230391,0,128,39853.5268865741,2009-02-09,12:38:43
39.906053,116.23045,0,129,39853.5269444444,2009-02-09,12:38:48
39.906049,116.230483,0,129,39853.5270023148,2009-02-09,12:38:53
39.906047,116.230497,0,128,39853.5270601852,2009-02-09,12:38:58
39.90604,116.230518,0,128,39853.5271180556,2009-02-09,12:39:03
39.906037,116.23058,0,130,39853.5271527778,2009-02-09,12:39:06
39.906038,116.230635,0,131,39853.5272106482,2009-02-09,12:39:11
39.906032,116.23069,0,133,39853.5272685185,2009-02-09,12:39:16
39.906046,116.23076,0,133,39853.5273148148,2009-02-09,12:39:20
39.906038,116.230826,0,133,39853.5273726852,2009-02-09,12:39:25
39.906047,116.230907,0,137,39853.5274189815,2009-02-09,12:39:29
39.906045,116.230979,0,140,39853.5274537037,2009-02-09,12:39:32
39.906046,116.23105,0,142,39853.5275115741,2009-02-09,12:39:37
39.906048,116.231081,0,142,39853.5275694444,2009-02-09,12:39:42
39.906026,116.231088,0,137,39853.5276273148,2009-02-09,12:39:47
39.906028,116.231151,0,139,39853.5276851852,2009-02-09,12:39:52
39.906039,116.23119,0,139,39853.5277430556,2009-02-09,12:39:57
39.906056,116.231233,0,141,39853.5278009259,2009-02-09,12:40:02
39.906047,116.231282,0,141,39853.5278587963,2009-02-09,12:40:07
39.906041,116.231305,0,140,39853.5279166667,2009-02-09,12:40:12
39.906067,116.23133,0,140,39853.527974537,2009-02-09,12:40:17
39.906117,116.231345,0,140,39853.5280208333,2009-02-09,12:40:21
39.906089,116.231368,0,137,39853.5280787037,2009-02-09,12:40:26
39.906073,116.231337,0,136,39853.5281365741,2009-02-09,12:40:31
39.906061,116.231337,0,136,39853.5281944444,2009-02-09,12:40:36
39.906061,116.231337,0,136,39853.5282291667,2009-02-09,12:40:39
39.906058,116.23134,0,134,39853.5282523148,2009-02-09,12:40:41
39.906148,116.2316,0,145,39853.5345717593,2009-02-09,12:49:47
39.906155,116.231677,0,145,39853.5345833333,2009-02-09,12:49:48
39.906159,116.231755,0,145,39853.5345949074,2009-02-09,12:49:49
39.906161,116.23184,0,145,39853.5346064815,2009-02-09,12:49:50
39.906163,116.231925,0,145,39853.5346180556,2009-02-09,12:49:51
39.906165,116.232005,0,145,39853.5346296296,2009-02-09,12:49:52
39.906168,116.232083,0,145,39853.5346412037,2009-02-09,12:49:53
39.906168,116.232159,0,145,39853.5346527778,2009-02-09,12:49:54
39.906163,116.232242,0,144,39853.5346643519,2009-02-09,12:49:55
39.906164,116.232315,0,144,39853.5346759259,2009-02-09,12:49:56
39.906157,116.23239,0,144,39853.5346875,2009-02-09,12:49:57
39.906149,116.23245,0,144,39853.5346990741,2009-02-09,12:49:58
39.906128,116.232548,0,144,39853.5347222222,2009-02-09,12:50:00
39.906109,116.232635,0,143,39853.5347453704,2009-02-09,12:50:02
39.906087,116.23272,0,143,39853.5347685185,2009-02-09,12:50:04
39.906067,116.232789,0,142,39853.5347916667,2009-02-09,12:50:06
39.906045,116.232854,0,142,39853.5348148148,2009-02-09,12:50:08
39.906036,116.232919,0,141,39853.534849537,2009-02-09,12:50:11
39.906031,116.232952,0,140,39853.5349074074,2009-02-09,12:50:16
39.906,116.233007,0,139,39853.5349537037,2009-02-09,12:50:20
39.905957,116.233069,0,139,39853.5349768519,2009-02-09,12:50:22
39.905913,116.233135,0,139,39853.535,2009-02-09,12:50:24
39.905862,116.233215,0,139,39853.5350231482,2009-02-09,12:50:26
39.905831,116.233262,0,139,39853.5350347222,2009-02-09,12:50:27
39.905785,116.23333,0,139,39853.5350462963,2009-02-09,12:50:28
39.905707,116.233418,0,139,39853.5350694444,2009-02-09,12:50:30
39.90565,116.233495,0,139,39853.5350810185,2009-02-09,12:50:31
39.905592,116.233571,0,139,39853.5350925926,2009-02-09,12:50:32
39.905551,116.233662,0,139,39853.5351041667,2009-02-09,12:50:33
39.905565,116.233763,0,141,39853.5351273148,2009-02-09,12:50:35
39.905581,116.233863,0,142,39853.5351388889,2009-02-09,12:50:36
39.905584,116.233982,0,143,39853.535150463,2009-02-09,12:50:37
39.905573,116.23409,0,144,39853.535162037,2009-02-09,12:50:38
39.905585,116.234157,0,147,39853.5351851852,2009-02-09,12:50:40
39.905563,116.234319,0,149,39853.5352083333,2009-02-09,12:50:42
39.905505,116.234446,0,150,39853.5352199074,2009-02-09,12:50:43
39.905482,116.23453,0,153,39853.5352430556,2009-02-09,12:50:45
39.905495,116.234595,0,156,39853.5352662037,2009-02-09,12:50:47
39.905477,116.234666,0,158,39853.5352777778,2009-02-09,12:50:48
39.905496,116.234755,0,160,39853.5352893519,2009-02-09,12:50:49
39.905512,116.234849,0,162,39853.5353009259,2009-02-09,12:50:50
39.905526,116.234946,0,164,39853.5353125,2009-02-09,12:50:51
39.905535,116.235017,0,165,39853.5353240741,2009-02-09,12:50:52
39.905547,116.2351,0,166,39853.5353356482,2009-02-09,12:50:53
39.90557,116.235219,0,168,39853.5353472222,2009-02-09,12:50:54
39.905578,116.235307,0,169,39853.5353587963,2009-02-09,12:50:55
39.905571,116.235418,0,171,39853.5353703704,2009-02-09,12:50:56
39.905588,116.235531,0,173,39853.5353819444,2009-02-09,12:50:57
39.905591,116.235629,0,174,39853.5353935185,2009-02-09,12:50:58
39.905593,116.235726,0,175,39853.5354050926,2009-02-09,12:50:59
39.905613,116.235815,0,176,39853.5354166667,2009-02-09,12:51:00
39.905619,116.235892,0,177,39853.5354282407,2009-02-09,12:51:01
39.90563,116.235954,0,178,39853.5354398148,2009-02-09,12:51:02
39.905638,116.236053,0,180,39853.535462963,2009-02-09,12:51:04
39.905652,116.236141,0,181,39853.5354861111,2009-02-09,12:51:06
39.90567,116.236205,0,183,39853.5355092593,2009-02-09,12:51:08
39.905685,116.236266,0,186,39853.5355439815,2009-02-09,12:51:11
39.90567,116.236303,0,192,39853.5356018519,2009-02-09,12:51:16
39.905641,116.236382,0,195,39853.5356365741,2009-02-09,12:51:19
39.90563,116.236479,0,196,39853.5356597222,2009-02-09,12:51:21
39.905615,116.236574,0,197,39853.5356828704,2009-02-09,12:51:23
39.905601,116.23666,0,197,39853.5357060185,2009-02-09,12:51:25
39.905598,116.236734,0,195,39853.5357291667,2009-02-09,12:51:27
39.905596,116.236804,0,193,39853.5357638889,2009-02-09,12:51:30
39.905559,116.23687,0,192,39853.5357986111,2009-02-09,12:51:33
39.905482,116.236905,0,192,39853.5358217593,2009-02-09,12:51:35
39.905422,116.236917,0,192,39853.5358333333,2009-02-09,12:51:36
39.905342,116.236913,0,191,39853.5358449074,2009-02-09,12:51:37
39.905255,116.2369,0,189,39853.5358564815,2009-02-09,12:51:38
39.905162,116.236888,0,188,39853.5358680556,2009-02-09,12:51:39
39.905066,116.236876,0,186,39853.5358796296,2009-02-09,12:51:40
39.904968,116.236859,0,185,39853.5358912037,2009-02-09,12:51:41
39.904874,116.236838,0,183,39853.5359027778,2009-02-09,12:51:42
39.904782,116.236818,0,182,39853.5359143519,2009-02-09,12:51:43
39.904685,116.236795,0,181,39853.5359259259,2009-02-09,12:51:44
39.904595,116.23677,0,181,39853.5359375,2009-02-09,12:51:45
39.904506,116.236749,0,180,39853.5359490741,2009-02-09,12:51:46
39.904416,116.236739,0,181,39853.5359606481,2009-02-09,12:51:47
39.904327,116.236726,0,180,39853.5359722222,2009-02-09,12:51:48
39.904239,116.236707,0,179,39853.5359837963,2009-02-09,12:51:49
39.904154,116.236694,0,179,39853.5359953704,2009-02-09,12:51:50
39.904065,116.236682,0,178,39853.5360069444,2009-02-09,12:51:51
39.903964,116.236672,0,178,39853.5360185185,2009-02-09,12:51:52
39.903866,116.236656,0,178,39853.5360300926,2009-02-09,12:51:53
39.903768,116.236635,0,177,39853.5360416667,2009-02-09,12:51:54
39.903669,116.236613,0,177,39853.5360532407,2009-02-09,12:51:55
39.90357,116.236589,0,177,39853.5360648148,2009-02-09,12:51:56
39.90348,116.236562,0,176,39853.5360763889,2009-02-09,12:51:57
39.903391,116.236543,0,176,39853.536087963,2009-02-09,12:51:58
39.903315,116.236522,0,175,39853.536099537,2009-02-09,12:51:59
39.90325,116.236502,0,175,39853.5361111111,2009-02-09,12:52:00
39.903195,116.236493,0,175,39853.5361226852,2009-02-09,12:52:01
39.903124,116.236479,0,175,39853.5361458333,2009-02-09,12:52:03
39.903069,116.236471,0,174,39853.5361689815,2009-02-09,12:52:05
39.903025,116.236452,0,173,39853.5362037037,2009-02-09,12:52:08
39.902985,116.236421,0,173,39853.53625,2009-02-09,12:52:12
39.90297,116.236357,0,172,39853.5362731481,2009-02-09,12:52:14
39.90295,116.2363,0,171,39853.5362962963,2009-02-09,12:52:16
39.90292,116.236237,0,169,39853.5363194444,2009-02-09,12:52:18
39.902891,116.236155,0,168,39853.5363425926,2009-02-09,12:52:20
39.902882,116.236091,0,167,39853.5363541667,2009-02-09,12:52:21
39.902846,116.236127,0,163,39853.5363657407,2009-02-09,12:52:22
39.902803,116.236214,0,157,39853.5363773148,2009-02-09,12:52:23
39.902754,116.236241,0,146,39853.536412037,2009-02-09,12:52:26
39.902717,116.236211,0,137,39853.5364467593,2009-02-09,12:52:29
39.902679,116.236165,0,128,39853.5364814815,2009-02-09,12:52:32
39.902643,116.236102,0,121,39853.5365162037,2009-02-09,12:52:35
39.902629,116.236034,0,117,39853.5365393519,2009-02-09,12:52:37
39.90263,116.235932,0,112,39853.5365625,2009-02-09,12:52:39
39.902636,116.235826,0,110,39853.5365856481,2009-02-09,12:52:41
39.902629,116.235728,0,106,39853.5366087963,2009-02-09,12:52:43
39.902629,116.235665,0,105,39853.5366203704,2009-02-09,12:52:44
39.902627,116.235598,0,104,39853.5366319444,2009-02-09,12:52:45
39.902625,116.235525,0,104,39853.5366435185,2009-02-09,12:52:46
39.902618,116.235446,0,103,39853.5366550926,2009-02-09,12:52:47
39.902613,116.235354,0,102,39853.5366666667,2009-02-09,12:52:48
39.902606,116.235269,0,101,39853.5366782407,2009-02-09,12:52:49
39.902599,116.235185,0,100,39853.5366898148,2009-02-09,12:52:50
39.902593,116.235108,0,99,39853.5367013889,2009-02-09,12:52:51
39.902588,116.235031,0,98,39853.536712963,2009-02-09,12:52:52
39.902583,116.234962,0,97,39853.536724537,2009-02-09,12:52:53
39.90258,116.234903,0,96,39853.5367361111,2009-02-09,12:52:54
39.902585,116.234799,0,94,39853.5367592593,2009-02-09,12:52:56
39.902582,116.234729,0,92,39853.5367824074,2009-02-09,12:52:58
39.902578,116.234657,0,89,39853.5368171296,2009-02-09,12:53:01
39.902588,116.234615,0,85,39853.536875,2009-02-09,12:53:06
39.902588,116.234615,0,85,39853.5369097222,2009-02-09,12:53:09
39.902589,116.234622,0,84,39853.5369328704,2009-02-09,12:53:11
39.902589,116.234548,0,84,39853.5369675926,2009-02-09,12:53:14
39.902577,116.234467,0,84,39853.5369907407,2009-02-09,12:53:16
39.902569,116.234373,0,85,39853.5370138889,2009-02-09,12:53:18
39.902566,116.234267,0,85,39853.537037037,2009-02-09,12:53:20
39.902569,116.234201,0,85,39853.5370486111,2009-02-09,12:53:21
39.902576,116.234117,0,85,39853.5370601852,2009-02-09,12:53:22
39.902589,116.23403,0,85,39853.5370717593,2009-02-09,12:53:23
39.9026,116.233942,0,84,39853.5370833333,2009-02-09,12:53:24
39.902612,116.233849,0,84,39853.5370949074,2009-02-09,12:53:25
39.90263,116.233747,0,83,39853.5371064815,2009-02-09,12:53:26
39.902648,116.233644,0,81,39853.5371180556,2009-02-09,12:53:27
39.902676,116.233532,0,80,39853.5371296296,2009-02-09,12:53:28
39.902691,116.233429,0,80,39853.5371412037,2009-02-09,12:53:29
39.902707,116.233326,0,80,39853.5371527778,2009-02-09,12:53:30
39.902738,116.233197,0,78,39853.5371643519,2009-02-09,12:53:31
39.902766,116.233091,0,77,39853.5371759259,2009-02-09,12:53:32
39.902798,116.23298,0,77,39853.5371875,2009-02-09,12:53:33
39.902841,116.232848,0,75,39853.5371990741,2009-02-09,12:53:34
39.902877,116.232735,0,75,39853.5372106481,2009-02-09,12:53:35
39.902905,116.232617,0,74,39853.5372222222,2009-02-09,12:53:36
39.90294,116.232474,0,72,39853.5372337963,2009-02-09,12:53:37
39.902967,116.232361,0,71,39853.5372453704,2009-02-09,12:53:38
39.902985,116.232244,0,70,39853.5372569444,2009-02-09,12:53:39
39.903006,116.232099,0,67,39853.5372685185,2009-02-09,12:53:40
39.903012,116.231978,0,66,39853.5372800926,2009-02-09,12:53:41
39.903017,116.231861,0,66,39853.5372916667,2009-02-09,12:53:42
39.903022,116.231705,0,56,39853.5373032407,2009-02-09,12:53:43
39.903025,116.231609,0,56,39853.5373148148,2009-02-09,12:53:44
39.903025,116.23152,0,57,39853.5373263889,2009-02-09,12:53:45
39.903025,116.231365,0,43,39853.537337963,2009-02-09,12:53:46
39.903011,116.231275,0,36,39853.537349537,2009-02-09,12:53:47
39.90299,116.231181,0,23,39853.5373611111,2009-02-09,12:53:48
39.902988,116.231075,0,6,39853.5373726852,2009-02-09,12:53:49
39.902999,116.230995,0,1,39853.5373842593,2009-02-09,12:53:50
39.902988,116.230928,0,-4,39853.5374074074,2009-02-09,12:53:52
39.902989,116.230841,0,-5,39853.5374305556,2009-02-09,12:53:54
39.902966,116.230784,0,-7,39853.5374652778,2009-02-09,12:53:57
39.902953,116.230707,0,-9,39853.5375,2009-02-09,12:54:00
39.902939,116.230624,0,-12,39853.5375347222,2009-02-09,12:54:03
39.902945,116.230544,0,-14,39853.5375578704,2009-02-09,12:54:05
39.902947,116.230451,0,-12,39853.5375810185,2009-02-09,12:54:07
39.902946,116.230365,0,-11,39853.5376041667,2009-02-09,12:54:09
39.902945,116.230208,0,-5,39853.5376273148,2009-02-09,12:54:11
39.902939,116.230144,0,-2,39853.5376388889,2009-02-09,12:54:12
39.902929,116.230083,0,0,39853.537650463,2009-02-09,12:54:13
39.902898,116.229979,0,5,39853.5376736111,2009-02-09,12:54:15
39.902865,116.229921,0,10,39853.5376851852,2009-02-09,12:54:16
39.90283,116.229872,0,16,39853.5376967593,2009-02-09,12:54:17
39.90279,116.22983,0,24,39853.5377083333,2009-02-09,12:54:18
39.902747,116.229786,0,31,39853.5377199074,2009-02-09,12:54:19
39.902682,116.229738,0,35,39853.5377430556,2009-02-09,12:54:21
39.902637,116.229717,0,39,39853.5377546296,2009-02-09,12:54:22
39.90258,116.229699,0,43,39853.5377662037,2009-02-09,12:54:23
39.902527,116.229688,0,46,39853.5377777778,2009-02-09,12:54:24
39.902452,116.229678,0,49,39853.5377893519,2009-02-09,12:54:25
39.902369,116.229675,0,51,39853.5378009259,2009-02-09,12:54:26
39.902281,116.229656,0,56,39853.5378125,2009-02-09,12:54:27
39.902181,116.229651,0,61,39853.5378240741,2009-02-09,12:54:28
39.902074,116.229654,0,66,39853.5378356481,2009-02-09,12:54:29
39.901963,116.229665,0,72,39853.5378472222,2009-02-09,12:54:30
39.901848,116.229684,0,78,39853.5378587963,2009-02-09,12:54:31
39.901739,116.229692,0,81,39853.5378703704,2009-02-09,12:54:32
39.901632,116.229697,0,84,39853.5378819444,2009-02-09,12:54:33
39.901532,116.229697,0,87,39853.5378935185,2009-02-09,12:54:34
39.901423,116.229712,0,91,39853.5379050926,2009-02-09,12:54:35
39.901324,116.229704,0,95,39853.5379166667,2009-02-09,12:54:36
39.90123,116.229697,0,96,39853.5379282407,2009-02-09,12:54:37
39.901146,116.229691,0,98,39853.5379398148,2009-02-09,12:54:38
39.901069,116.229707,0,102,39853.5379513889,2009-02-09,12:54:39
39.901005,116.229692,0,105,39853.537962963,2009-02-09,12:54:40
39.900948,116.229678,0,106,39853.537974537,2009-02-09,12:54:41
39.900894,116.229684,0,111,39853.5379861111,2009-02-09,12:54:42
39.900853,116.229653,0,113,39853.5379976852,2009-02-09,12:54:43
39.900796,116.229612,0,119,39853.5380208333,2009-02-09,12:54:45
39.900754,116.229556,0,116,39853.5380439815,2009-02-09,12:54:47
39.900719,116.229505,0,114,39853.5380787037,2009-02-09,12:54:50
39.900669,116.229499,0,119,39853.5381134259,2009-02-09,12:54:53
39.900616,116.22954,0,125,39853.5381365741,2009-02-09,12:54:55
39.900531,116.229587,0,128,39853.5381597222,2009-02-09,12:54:57
39.900474,116.229617,0,131,39853.5381712963,2009-02-09,12:54:58
39.900421,116.22965,0,134,39853.5381828704,2009-02-09,12:54:59
39.900364,116.229668,0,136,39853.5381944444,2009-02-09,12:55:00
39.900296,116.229669,0,139,39853.5382060185,2009-02-09,12:55:01
39.900226,116.229673,0,142,39853.5382175926,2009-02-09,12:55:02
39.900163,116.229674,0,144,39853.5382291667,2009-02-09,12:55:03
39.900102,116.22968,0,147,39853.5382407407,2009-02-09,12:55:04
39.900033,116.229678,0,149,39853.5382523148,2009-02-09,12:55:05
39.899968,116.229675,0,151,39853.5382638889,2009-02-09,12:55:06
39.899904,116.229674,0,153,39853.538275463,2009-02-09,12:55:07
39.899844,116.229669,0,155,39853.538287037,2009-02-09,12:55:08
39.8998,116.229666,0,157,39853.5382986111,2009-02-09,12:55:09
39.899723,116.229663,0,162,39853.5383217593,2009-02-09,12:55:11
39.899641,116.229643,0,168,39853.5383449074,2009-02-09,12:55:13
39.899575,116.22963,0,172,39853.5383680556,2009-02-09,12:55:15
39.899505,116.229619,0,178,39853.5383912037,2009-02-09,12:55:17
39.89946,116.229623,0,184,39853.5384143519,2009-02-09,12:55:19
39.899402,116.229606,0,190,39853.5384375,2009-02-09,12:55:21
39.899356,116.2296,0,193,39853.5384490741,2009-02-09,12:55:22
39.899299,116.229596,0,196,39853.5384606481,2009-02-09,12:55:23
39.89923,116.229595,0,199,39853.5384722222,2009-02-09,12:55:24
39.899156,116.229602,0,202,39853.5384837963,2009-02-09,12:55:25
39.899077,116.229609,0,203,39853.5384953704,2009-02-09,12:55:26
39.898991,116.229614,0,205,39853.5385069444,2009-02-09,12:55:27
39.8989,116.229618,0,207,39853.5385185185,2009-02-09,12:55:28
39.898803,116.229631,0,210,39853.5385300926,2009-02-09,12:55:29
39.898708,116.229642,0,212,39853.5385416667,2009-02-09,12:55:30
39.898616,116.229648,0,215,39853.5385532407,2009-02-09,12:55:31
39.898527,116.229644,0,217,39853.5385648148,2009-02-09,12:55:32
39.898443,116.229645,0,219,39853.5385763889,2009-02-09,12:55:33
39.898364,116.229645,0,221,39853.538587963,2009-02-09,12:55:34
39.898295,116.229646,0,224,39853.538599537,2009-02-09,12:55:35
39.898226,116.229656,0,225,39853.5386111111,2009-02-09,12:55:36
39.898164,116.229665,0,227,39853.5386226852,2009-02-09,12:55:37
39.898114,116.229668,0,229,39853.5386342593,2009-02-09,12:55:38
39.898067,116.229669,0,231,39853.5386458333,2009-02-09,12:55:39
39.898012,116.229676,0,232,39853.5386574074,2009-02-09,12:55:40
39.897958,116.22968,0,234,39853.5386689815,2009-02-09,12:55:41
39.897901,116.229686,0,235,39853.5386805556,2009-02-09,12:55:42
39.897837,116.229697,0,236,39853.5386921296,2009-02-09,12:55:43
39.89777,116.229713,0,238,39853.5387037037,2009-02-09,12:55:44
39.897696,116.229733,0,238,39853.5387152778,2009-02-09,12:55:45
39.897616,116.229748,0,238,39853.5387268519,2009-02-09,12:55:46
39.897529,116.229766,0,237,39853.5387384259,2009-02-09,12:55:47
39.897434,116.22979,0,235,39853.53875,2009-02-09,12:55:48
39.897329,116.229819,0,234,39853.5387615741,2009-02-09,12:55:49
39.897224,116.229849,0,232,39853.5387731481,2009-02-09,12:55:50
39.897113,116.22988,0,230,39853.5387847222,2009-02-09,12:55:51
39.897005,116.229914,0,229,39853.5387962963,2009-02-09,12:55:52
39.896897,116.22995,0,229,39853.5388078704,2009-02-09,12:55:53
39.89679,116.229994,0,227,39853.5388194444,2009-02-09,12:55:54
39.896683,116.230037,0,226,39853.5388310185,2009-02-09,12:55:55
39.896581,116.230072,0,226,39853.5388425926,2009-02-09,12:55:56
39.896487,116.230102,0,226,39853.5388541667,2009-02-09,12:55:57
39.896393,116.23013,0,226,39853.5388657407,2009-02-09,12:55:58
39.896302,116.230153,0,226,39853.5388773148,2009-02-09,12:55:59
39.896214,116.230174,0,227,39853.5388888889,2009-02-09,12:56:00
39.89613,116.230194,0,228,39853.538900463,2009-02-09,12:56:01
39.896054,116.230213,0,229,39853.538912037,2009-02-09,12:56:02
39.895983,116.230228,0,229,39853.5389236111,2009-02-09,12:56:03
39.895918,116.230235,0,229,39853.5389351852,2009-02-09,12:56:04
39.895871,116.230235,0,230,39853.5389467593,2009-02-09,12:56:05
39.895787,116.230205,0,231,39853.5389699074,2009-02-09,12:56:07
39.895725,116.230117,0,233,39853.5389930556,2009-02-09,12:56:09
39.895703,116.230052,0,235,39853.5390046296,2009-02-09,12:56:10
39.895688,116.229967,0,237,39853.5390162037,2009-02-09,12:56:11
39.895671,116.229906,0,239,39853.5390277778,2009-02-09,12:56:12
39.895666,116.229826,0,241,39853.5390393519,2009-02-09,12:56:13
39.895673,116.229729,0,243,39853.5390509259,2009-02-09,12:56:14
39.895672,116.229653,0,244,39853.5390625,2009-02-09,12:56:15
39.895671,116.229586,0,243,39853.5390740741,2009-02-09,12:56:16
39.895676,116.229504,0,242,39853.5390856481,2009-02-09,12:56:17
39.895678,116.229436,0,241,39853.5390972222,2009-02-09,12:56:18
39.895678,116.22937,0,240,39853.5391087963,2009-02-09,12:56:19
39.895677,116.229308,0,237,39853.5391203704,2009-02-09,12:56:20
39.895672,116.229245,0,233,39853.5391319444,2009-02-09,12:56:21
39.895671,116.229167,0,229,39853.5391435185,2009-02-09,12:56:22
39.895675,116.229094,0,226,39853.5391550926,2009-02-09,12:56:23
39.895683,116.229014,0,224,39853.5391666667,2009-02-09,12:56:24
39.895688,116.228936,0,224,39853.5391782407,2009-02-09,12:56:25
39.89569,116.228855,0,224,39853.5391898148,2009-02-09,12:56:26
39.895687,116.228773,0,224,39853.5392013889,2009-02-09,12:56:27
39.895696,116.228681,0,224,39853.539212963,2009-02-09,12:56:28
39.895703,116.228583,0,225,39853.539224537,2009-02-09,12:56:29
39.895704,116.228476,0,225,39853.5392361111,2009-02-09,12:56:30
39.895699,116.228369,0,224,39853.5392476852,2009-02-09,12:56:31
39.89569,116.228256,0,223,39853.5392592593,2009-02-09,12:56:32
39.895684,116.228138,0,223,39853.5392708333,2009-02-09,12:56:33
39.895674,116.228017,0,223,39853.5392824074,2009-02-09,12:56:34
39.89566,116.227888,0,222,39853.5392939815,2009-02-09,12:56:35
39.895639,116.227748,0,222,39853.5393055556,2009-02-09,12:56:36
39.895629,116.227602,0,222,39853.5393171296,2009-02-09,12:56:37
39.895618,116.227457,0,222,39853.5393287037,2009-02-09,12:56:38
39.895616,116.227311,0,222,39853.5393402778,2009-02-09,12:56:39
39.895606,116.22716,0,222,39853.5393518518,2009-02-09,12:56:40
39.895595,116.227008,0,222,39853.5393634259,2009-02-09,12:56:41
39.89559,116.226854,0,221,39853.539375,2009-02-09,12:56:42
39.895585,116.226698,0,222,39853.5393865741,2009-02-09,12:56:43
39.895594,116.226544,0,222,39853.5393981481,2009-02-09,12:56:44
39.895596,116.226389,0,223,39853.5394097222,2009-02-09,12:56:45
39.895599,116.226234,0,222,39853.5394212963,2009-02-09,12:56:46
39.895604,116.226081,0,221,39853.5394328704,2009-02-09,12:56:47
39.89561,116.225919,0,219,39853.5394444444,2009-02-09,12:56:48
39.89562,116.225763,0,219,39853.5394560185,2009-02-09,12:56:49
39.895632,116.225615,0,219,39853.5394675926,2009-02-09,12:56:50
39.895643,116.225479,0,220,39853.5394791667,2009-02-09,12:56:51
39.895661,116.225353,0,221,39853.5394907407,2009-02-09,12:56:52
39.895681,116.225242,0,222,39853.5395023148,2009-02-09,12:56:53
39.895697,116.225137,0,223,39853.5395138889,2009-02-09,12:56:54
39.895709,116.225044,0,225,39853.539525463,2009-02-09,12:56:55
39.89572,116.224962,0,227,39853.539537037,2009-02-09,12:56:56
39.895731,116.22489,0,228,39853.5395486111,2009-02-09,12:56:57
39.895741,116.224827,0,230,39853.5395601852,2009-02-09,12:56:58
39.895761,116.224729,0,238,39853.5395833333,2009-02-09,12:57:00
39.895787,116.224653,0,246,39853.5396064815,2009-02-09,12:57:02
39.895813,116.224606,0,254,39853.5396296296,2009-02-09,12:57:04
39.895827,116.224559,0,264,39853.5396875,2009-02-09,12:57:09
39.895798,116.224535,0,271,39853.5397453704,2009-02-09,12:57:14
39.895766,116.224467,0,274,39853.5397685185,2009-02-09,12:57:16
39.895744,116.224348,0,278,39853.5397916667,2009-02-09,12:57:18
39.895739,116.224272,0,281,39853.5398032407,2009-02-09,12:57:19
39.895745,116.224198,0,281,39853.5398148148,2009-02-09,12:57:20
39.895764,116.224114,0,282,39853.5398263889,2009-02-09,12:57:21
39.89578,116.22403,0,282,39853.539837963,2009-02-09,12:57:22
39.895797,116.223969,0,282,39853.539849537,2009-02-09,12:57:23
39.895806,116.223896,0,283,39853.5398611111,2009-02-09,12:57:24
39.895841,116.223802,0,287,39853.5398842593,2009-02-09,12:57:26
39.895896,116.223739,0,292,39853.5399074074,2009-02-09,12:57:28
39.895961,116.223691,0,298,39853.5399305556,2009-02-09,12:57:30
39.896033,116.223666,0,304,39853.5399537037,2009-02-09,12:57:32
39.896119,116.223635,0,310,39853.5399768518,2009-02-09,12:57:34
39.896196,116.223606,0,318,39853.54,2009-02-09,12:57:36
39.896243,116.223577,0,321,39853.5400115741,2009-02-09,12:57:37
39.896293,116.223555,0,325,39853.5400231481,2009-02-09,12:57:38
39.896346,116.223535,0,328,39853.5400347222,2009-02-09,12:57:39
39.896398,116.223514,0,331,39853.5400462963,2009-02-09,12:57:40
39.896465,116.223473,0,329,39853.5400578704,2009-02-09,12:57:41
39.896537,116.223428,0,332,39853.5400694444,2009-02-09,12:57:42
39.896615,116.223379,0,333,39853.5400810185,2009-02-09,12:57:43
39.896699,116.223323,0,335,39853.5400925926,2009-02-09,12:57:44
39.896781,116.223267,0,336,39853.5401041667,2009-02-09,12:57:45
39.896868,116.223202,0,337,39853.5401157407,2009-02-09,12:57:46
39.896955,116.223134,0,337,39853.5401273148,2009-02-09,12:57:47
39.897041,116.223062,0,338,39853.5401388889,2009-02-09,12:57:48
39.897127,116.222987,0,338,39853.540150463,2009-02-09,12:57:49
39.897214,116.222907,0,339,39853.540162037,2009-02-09,12:57:50
39.897313,116.22283,0,339,39853.5401736111,2009-02-09,12:57:51
39.897412,116.222755,0,339,39853.5401851852,2009-02-09,12:57:52
39.897526,116.222676,0,340,39853.5401967593,2009-02-09,12:57:53
39.897642,116.222594,0,340,39853.5402083333,2009-02-09,12:57:54
39.897751,116.222521,0,341,39853.5402199074,2009-02-09,12:57:55
39.897863,116.222447,0,341,39853.5402314815,2009-02-09,12:57:56
39.897974,116.222374,0,342,39853.5402430556,2009-02-09,12:57:57
39.898084,116.222302,0,343,39853.5402546296,2009-02-09,12:57:58
39.898192,116.22223,0,344,39853.5402662037,2009-02-09,12:57:59
39.898301,116.222156,0,345,39853.5402777778,2009-02-09,12:58:00
39.898409,116.222082,0,345,39853.5402893518,2009-02-09,12:58:01
39.898512,116.222013,0,346,39853.5403009259,2009-02-09,12:58:02
39.898614,116.221944,0,348,39853.5403125,2009-02-09,12:58:03
39.898712,116.221869,0,350,39853.5403240741,2009-02-09,12:58:04
39.898798,116.221801,0,351,39853.5403356481,2009-02-09,12:58:05
39.89888,116.22173,0,353,39853.5403472222,2009-02-09,12:58:06
39.898952,116.221665,0,354,39853.5403587963,2009-02-09,12:58:07
39.899017,116.221601,0,356,39853.5403703704,2009-02-09,12:58:08
39.899079,116.221535,0,358,39853.5403819444,2009-02-09,12:58:09
39.899128,116.22149,0,359,39853.5403935185,2009-02-09,12:58:10
39.899159,116.221446,0,361,39853.5404050926,2009-02-09,12:58:11
39.899205,116.221365,0,364,39853.5404282407,2009-02-09,12:58:13
39.899234,116.221301,0,368,39853.5404513889,2009-02-09,12:58:15
39.899243,116.221396,0,374,39853.5404861111,2009-02-09,12:58:18
39.899241,116.22146,0,377,39853.5405092593,2009-02-09,12:58:20
39.899206,116.221504,0,383,39853.5405439815,2009-02-09,12:58:23
39.899336,116.222686,0,383,39853.5405671296,2009-02-09,12:58:25
39.899307,116.222798,0,387,39853.5405902778,2009-02-09,12:58:27
39.899258,116.222819,0,390,39853.5406134259,2009-02-09,12:58:29
39.899191,116.222791,0,395,39853.5406365741,2009-02-09,12:58:31
39.899135,116.222748,0,400,39853.5406597222,2009-02-09,12:58:33
39.899103,116.222701,0,406,39853.5406828704,2009-02-09,12:58:35
39.899046,116.222673,0,411,39853.5407060185,2009-02-09,12:58:37
39.898996,116.222655,0,419,39853.5407407407,2009-02-09,12:58:40
39.898943,116.222655,0,429,39853.540787037,2009-02-09,12:58:44
39.898898,116.222635,0,441,39853.5408449074,2009-02-09,12:58:49
39.898856,116.222641,0,448,39853.5408796296,2009-02-09,12:58:52
39.898806,116.222648,0,450,39853.5409027778,2009-02-09,12:58:54
39.898753,116.222644,0,450,39853.5409259259,2009-02-09,12:58:56
39.898706,116.222645,0,451,39853.5409375,2009-02-09,12:58:57
39.898645,116.222628,0,451,39853.5409606481,2009-02-09,12:58:59
39.898593,116.222599,0,451,39853.5409837963,2009-02-09,12:59:01
39.898518,116.222607,0,451,39853.5409953704,2009-02-09,12:59:02
39.898432,116.222623,0,451,39853.5410069444,2009-02-09,12:59:03
39.898354,116.222619,0,451,39853.5410416667,2009-02-09,12:59:06
39.898303,116.222623,0,451,39853.5410532407,2009-02-09,12:59:07
39.898255,116.222622,0,452,39853.5410648148,2009-02-09,12:59:08
39.898188,116.222576,0,458,39853.541099537,2009-02-09,12:59:11
39.898049,116.222627,0,458,39853.5411111111,2009-02-09,12:59:12
39.897929,116.222666,0,459,39853.5411226852,2009-02-09,12:59:13
39.897819,116.222698,0,460,39853.5411342593,2009-02-09,12:59:14
39.897805,116.222639,0,466,39853.5411574074,2009-02-09,12:59:16
39.897738,116.22264,0,471,39853.5411805556,2009-02-09,12:59:18
39.89769,116.222656,0,474,39853.5411921296,2009-02-09,12:59:19
39.897604,116.222711,0,476,39853.5412037037,2009-02-09,12:59:20
39.89753,116.222792,0,477,39853.5412152778,2009-02-09,12:59:21
39.897505,116.22285,0,478,39853.5412384259,2009-02-09,12:59:23
39.897443,116.222881,0,482,39853.5412615741,2009-02-09,12:59:25
39.897395,116.222893,0,483,39853.5412731481,2009-02-09,12:59:26
39.897326,116.222882,0,487,39853.5412962963,2009-02-09,12:59:28
39.897279,116.222847,0,487,39853.5413194444,2009-02-09,12:59:30
39.897241,116.222789,0,487,39853.5413425926,2009-02-09,12:59:32
39.897233,116.222729,0,490,39853.5413657407,2009-02-09,12:59:34
39.897233,116.222614,0,496,39853.541400463,2009-02-09,12:59:37
39.897233,116.22252,0,500,39853.5414236111,2009-02-09,12:59:39
39.897232,116.222461,0,500,39853.5414351852,2009-02-09,12:59:40
39.897229,116.222395,0,502,39853.5414467593,2009-02-09,12:59:41
39.897222,116.222325,0,503,39853.5414583333,2009-02-09,12:59:42
39.897207,116.222237,0,504,39853.5414699074,2009-02-09,12:59:43
39.897195,116.222151,0,505,39853.5414814815,2009-02-09,12:59:44
39.897178,116.222059,0,506,39853.5414930556,2009-02-09,12:59:45
39.897169,116.221981,0,506,39853.5415046296,2009-02-09,12:59:46
39.897154,116.221887,0,507,39853.5415162037,2009-02-09,12:59:47
39.897077,116.221628,0,500,39853.5415277778,2009-02-09,12:59:48
39.897059,116.221552,0,500,39853.5415393518,2009-02-09,12:59:49
39.897036,116.221446,0,500,39853.5415509259,2009-02-09,12:59:50
39.896971,116.221238,0,494,39853.5415625,2009-02-09,12:59:51
39.896919,116.221015,0,490,39853.5415856481,2009-02-09,12:59:53
39.896893,116.220951,0,493,39853.5416087963,2009-02-09,12:59:55
39.896827,116.220777,0,490,39853.5416203704,2009-02-09,12:59:56
39.896767,116.2206,0,488,39853.5416319444,2009-02-09,12:59:57
39.896721,116.220467,0,486,39853.5416435185,2009-02-09,12:59:58
39.896673,116.220353,0,484,39853.5416550926,2009-02-09,12:59:59
39.896631,116.220259,0,484,39853.5416666667,2009-02-09,13:00:00
39.896593,116.22018,0,484,39853.5416782407,2009-02-09,13:00:01
39.896562,116.220093,0,484,39853.5416898148,2009-02-09,13:00:02
39.896533,116.220032,0,485,39853.5417013889,2009-02-09,13:00:03
39.896499,116.219943,0,489,39853.541724537,2009-02-09,13:00:05
39.896473,116.219879,0,492,39853.5417476852,2009-02-09,13:00:07
39.896462,116.219811,0,497,39853.5417824074,2009-02-09,13:00:10
39.896514,116.21976,0,500,39853.5418055556,2009-02-09,13:00:12
39.896562,116.219722,0,503,39853.5418171296,2009-02-09,13:00:13
39.896621,116.21968,0,505,39853.5418287037,2009-02-09,13:00:14
39.896689,116.21963,0,509,39853.5418402778,2009-02-09,13:00:15
39.89676,116.219579,0,513,39853.5418518518,2009-02-09,13:00:16
39.896837,116.219524,0,517,39853.5418634259,2009-02-09,13:00:17
39.896919,116.219469,0,521,39853.541875,2009-02-09,13:00:18
39.897005,116.219407,0,525,39853.5418865741,2009-02-09,13:00:19
39.897096,116.219337,0,529,39853.5418981481,2009-02-09,13:00:20
39.897186,116.219266,0,533,39853.5419097222,2009-02-09,13:00:21
39.897276,116.219195,0,537,39853.5419212963,2009-02-09,13:00:22
39.897336,116.219116,0,539,39853.5419328704,2009-02-09,13:00:23
39.897388,116.219034,0,541,39853.5419444444,2009-02-09,13:00:24
39.897434,116.218956,0,545,39853.5419560185,2009-02-09,13:00:25
39.897475,116.218879,0,550,39853.5419675926,2009-02-09,13:00:26
39.89751,116.218803,0,553,39853.5419791667,2009-02-09,13:00:27
39.897542,116.218729,0,556,39853.5419907407,2009-02-09,13:00:28
39.897571,116.218651,0,559,39853.5420023148,2009-02-09,13:00:29
39.897598,116.218573,0,561,39853.5420138889,2009-02-09,13:00:30
39.897623,116.218494,0,564,39853.542025463,2009-02-09,13:00:31
39.897644,116.218392,0,567,39853.542037037,2009-02-09,13:00:32
39.897659,116.218276,0,569,39853.5420486111,2009-02-09,13:00:33
39.897679,116.218164,0,571,39853.5420601852,2009-02-09,13:00:34
39.897694,116.218059,0,573,39853.5420717593,2009-02-09,13:00:35
39.897713,116.217946,0,574,39853.5420833333,2009-02-09,13:00:36
39.897736,116.217839,0,576,39853.5420949074,2009-02-09,13:00:37
39.897758,116.217749,0,577,39853.5421064815,2009-02-09,13:00:38
39.897777,116.217662,0,578,39853.5421180556,2009-02-09,13:00:39
39.897782,116.217572,0,580,39853.5421296296,2009-02-09,13:00:40
39.897783,116.217483,0,581,39853.5421412037,2009-02-09,13:00:41
39.897788,116.217397,0,582,39853.5421527778,2009-02-09,13:00:42
39.897788,116.217316,0,583,39853.5421643518,2009-02-09,13:00:43
39.897787,116.217236,0,584,39853.5421759259,2009-02-09,13:00:44
39.897785,116.217161,0,585,39853.5421875,2009-02-09,13:00:45
39.897783,116.217087,0,586,39853.5421990741,2009-02-09,13:00:46
39.897781,116.217013,0,587,39853.5422106481,2009-02-09,13:00:47
39.897778,116.216935,0,587,39853.5422222222,2009-02-09,13:00:48
39.897774,116.216857,0,587,39853.5422337963,2009-02-09,13:00:49
39.897774,116.216765,0,586,39853.5422453704,2009-02-09,13:00:50
39.89777,116.216675,0,587,39853.5422569444,2009-02-09,13:00:51
39.897764,116.216579,0,587,39853.5422685185,2009-02-09,13:00:52
39.897761,116.216486,0,585,39853.5422800926,2009-02-09,13:00:53
39.897768,116.216392,0,579,39853.5422916667,2009-02-09,13:00:54
39.897763,116.216301,0,578,39853.5423032407,2009-02-09,13:00:55
39.897761,116.216221,0,577,39853.5423148148,2009-02-09,13:00:56
39.897765,116.216158,0,576,39853.5423263889,2009-02-09,13:00:57
39.897769,116.216099,0,576,39853.542337963,2009-02-09,13:00:58
39.897783,116.215989,0,572,39853.5423611111,2009-02-09,13:01:00
39.897806,116.215917,0,566,39853.5423842593,2009-02-09,13:01:02
39.897838,116.215849,0,557,39853.5424189815,2009-02-09,13:01:05
39.897883,116.215813,0,553,39853.5424537037,2009-02-09,13:01:08
39.897929,116.215798,0,550,39853.5424768519,2009-02-09,13:01:10
39.897988,116.215788,0,545,39853.5425115741,2009-02-09,13:01:13
39.898039,116.21578,0,541,39853.5425578704,2009-02-09,13:01:17
39.898066,116.215768,0,537,39853.5426157407,2009-02-09,13:01:22
39.898087,116.215736,0,535,39853.5426736111,2009-02-09,13:01:27
39.898141,116.215726,0,532,39853.5427199074,2009-02-09,13:01:31
39.898181,116.215728,0,533,39853.5427777778,2009-02-09,13:01:36
39.898243,116.215729,0,538,39853.5428356482,2009-02-09,13:01:41
39.898288,116.215726,0,542,39853.5428703704,2009-02-09,13:01:44
39.898304,116.215696,0,546,39853.5429282407,2009-02-09,13:01:49
39.898303,116.215643,0,534,39853.5429513889,2009-02-09,13:01:51
39.898313,116.21558,0,523,39853.542974537,2009-02-09,13:01:53
39.898315,116.215507,0,510,39853.5429976852,2009-02-09,13:01:55
39.898328,116.215406,0,495,39853.5430208333,2009-02-09,13:01:57
39.898282,116.215278,0,484,39853.5430439815,2009-02-09,13:01:59
39.898288,116.215156,0,474,39853.5430555556,2009-02-09,13:02:00
39.898314,116.215046,0,461,39853.5430671296,2009-02-09,13:02:01
39.89834,116.214932,0,450,39853.5430787037,2009-02-09,13:02:02
39.898319,116.214825,0,445,39853.5430902778,2009-02-09,13:02:03
39.898336,116.214703,0,436,39853.5431018519,2009-02-09,13:02:04
39.898343,116.214554,0,426,39853.5431134259,2009-02-09,13:02:05
39.898338,116.214374,0,414,39853.543125,2009-02-09,13:02:06
39.898326,116.214248,0,411,39853.5431365741,2009-02-09,13:02:07
39.898285,116.214141,0,404,39853.5431481482,2009-02-09,13:02:08
39.898187,116.214051,0,395,39853.5431597222,2009-02-09,13:02:09
39.89814,116.213945,0,393,39853.5431712963,2009-02-09,13:02:10
39.898092,116.213834,0,391,39853.5431828704,2009-02-09,13:02:11
39.898031,116.213706,0,391,39853.5431944444,2009-02-09,13:02:12
39.897988,116.213595,0,390,39853.5432060185,2009-02-09,13:02:13
39.897939,116.21348,0,390,39853.5432175926,2009-02-09,13:02:14
39.897891,116.213364,0,390,39853.5432291667,2009-02-09,13:02:15
39.897794,116.213252,0,391,39853.5432407407,2009-02-09,13:02:16
39.897725,116.213168,0,390,39853.5432523148,2009-02-09,13:02:17
39.897673,116.213089,0,389,39853.5432638889,2009-02-09,13:02:18
39.897635,116.213012,0,388,39853.543275463,2009-02-09,13:02:19
39.897598,116.212958,0,387,39853.543287037,2009-02-09,13:02:20
39.897544,116.212913,0,386,39853.5432986111,2009-02-09,13:02:21
39.897502,116.212862,0,388,39853.5433217593,2009-02-09,13:02:23
39.897445,116.212852,0,389,39853.5433564815,2009-02-09,13:02:26
39.8974,116.212868,0,393,39853.5434027778,2009-02-09,13:02:30
39.897381,116.212806,0,397,39853.5434375,2009-02-09,13:02:33
39.897337,116.212721,0,399,39853.5434606481,2009-02-09,13:02:35
39.897308,116.212665,0,400,39853.5434722222,2009-02-09,13:02:36
39.897278,116.212609,0,401,39853.5434837963,2009-02-09,13:02:37
39.897247,116.212546,0,404,39853.5434953704,2009-02-09,13:02:38
39.897217,116.21248,0,406,39853.5435069444,2009-02-09,13:02:39
39.897188,116.212409,0,409,39853.5435185185,2009-02-09,13:02:40
39.897163,116.212336,0,412,39853.5435300926,2009-02-09,13:02:41
39.897138,116.212258,0,415,39853.5435416667,2009-02-09,13:02:42
39.897112,116.212178,0,419,39853.5435532407,2009-02-09,13:02:43
39.897088,116.212094,0,423,39853.5435648148,2009-02-09,13:02:44
39.897067,116.212012,0,426,39853.5435763889,2009-02-09,13:02:45
39.897043,116.211932,0,430,39853.543587963,2009-02-09,13:02:46
39.897022,116.211851,0,434,39853.543599537,2009-02-09,13:02:47
39.897004,116.211777,0,437,39853.5436111111,2009-02-09,13:02:48
39.89699,116.211721,0,429,39853.5436226852,2009-02-09,13:02:49
39.896982,116.211661,0,431,39853.5436342593,2009-02-09,13:02:50
39.896974,116.2116,0,435,39853.5436458333,2009-02-09,13:02:51
39.896976,116.211539,0,435,39853.5436574074,2009-02-09,13:02:52
39.896986,116.211477,0,435,39853.5436689815,2009-02-09,13:02:53
39.897,116.211412,0,434,39853.5436805556,2009-02-09,13:02:54
39.897007,116.211352,0,437,39853.5436921296,2009-02-09,13:02:55
39.897022,116.211294,0,439,39853.5437037037,2009-02-09,13:02:56
39.897049,116.211194,0,444,39853.5437268519,2009-02-09,13:02:58
39.897091,116.211107,0,445,39853.54375,2009-02-09,13:03:00
39.897117,116.211027,0,447,39853.5437731481,2009-02-09,13:03:02
39.897122,116.210953,0,441,39853.5437847222,2009-02-09,13:03:03
39.897143,116.210894,0,432,39853.5438078704,2009-02-09,13:03:05
39.897143,116.21086,0,432,39853.5438657407,2009-02-09,13:03:10
39.897135,116.210841,0,444,39853.5439236111,2009-02-09,13:03:15
39.897114,116.21078,0,439,39853.5439814815,2009-02-09,13:03:20
39.897126,116.210729,0,427,39853.5440162037,2009-02-09,13:03:23
39.897157,116.210672,0,424,39853.5440740741,2009-02-09,13:03:28
39.89715,116.210598,0,431,39853.5441319444,2009-02-09,13:03:33
39.897118,116.210529,0,437,39853.5441666667,2009-02-09,13:03:36
39.89711,116.21046,0,441,39853.5441898148,2009-02-09,13:03:38
39.897101,116.210365,0,445,39853.544212963,2009-02-09,13:03:40
39.897098,116.210268,0,449,39853.5442361111,2009-02-09,13:03:42
39.897092,116.210173,0,453,39853.5442592593,2009-02-09,13:03:44
39.897084,116.210076,0,457,39853.5442824074,2009-02-09,13:03:46
39.897078,116.20998,0,461,39853.5443055556,2009-02-09,13:03:48
39.897066,116.209893,0,464,39853.5443287037,2009-02-09,13:03:50
39.897071,116.209803,0,468,39853.5443518519,2009-02-09,13:03:52
39.897082,116.209741,0,472,39853.544375,2009-02-09,13:03:54
39.897106,116.209672,0,477,39853.5444097222,2009-02-09,13:03:57
39.897117,116.209618,0,484,39853.5444560185,2009-02-09,13:04:01
39.897144,116.209571,0,493,39853.5445138889,2009-02-09,13:04:06
39.897172,116.209577,0,502,39853.5445717593,2009-02-09,13:04:11
39.897195,116.209579,0,515,39853.5446296296,2009-02-09,13:04:16
39.897196,116.209566,0,526,39853.5446875,2009-02-09,13:04:21
39.897242,116.209556,0,532,39853.5447453704,2009-02-09,13:04:26
39.897299,116.209547,0,535,39853.5447916667,2009-02-09,13:04:30
39.897341,116.209526,0,537,39853.5448263889,2009-02-09,13:04:33
39.897398,116.209521,0,540,39853.5448726852,2009-02-09,13:04:37
39.897452,116.209515,0,544,39853.5449189815,2009-02-09,13:04:41
39.897445,116.209456,0,547,39853.5449537037,2009-02-09,13:04:44
39.897392,116.2094,0,550,39853.5449884259,2009-02-09,13:04:47
39.897343,116.20937,0,552,39853.5450231481,2009-02-09,13:04:50
39.89729,116.209368,0,555,39853.5450578704,2009-02-09,13:04:53
39.897228,116.209365,0,557,39853.5450925926,2009-02-09,13:04:56
39.897171,116.209364,0,560,39853.5451273148,2009-02-09,13:04:59
39.897112,116.209364,0,563,39853.545162037,2009-02-09,13:05:02
39.897062,116.209371,0,566,39853.5451967593,2009-02-09,13:05:05
39.897006,116.209384,0,569,39853.5452314815,2009-02-09,13:05:08
39.896942,116.209408,0,572,39853.5452662037,2009-02-09,13:05:11
39.896895,116.209404,0,581,39853.5453009259,2009-02-09,13:05:14
39.896857,116.20941,0,591,39853.5453356481,2009-02-09,13:05:17
39.896792,116.209445,0,600,39853.5453703704,2009-02-09,13:05:20
39.896726,116.209475,0,607,39853.5453935185,2009-02-09,13:05:22
39.896651,116.209505,0,610,39853.5454166667,2009-02-09,13:05:24
39.896575,116.209524,0,615,39853.5454398148,2009-02-09,13:05:26
39.896486,116.209562,0,619,39853.545462963,2009-02-09,13:05:28
39.896438,116.209584,0,622,39853.545474537,2009-02-09,13:05:29
39.89639,116.209609,0,625,39853.5454861111,2009-02-09,13:05:30
39.896342,116.209633,0,628,39853.5454976852,2009-02-09,13:05:31
39.896299,116.209645,0,630,39853.5455092593,2009-02-09,13:05:32
39.896215,116.209662,0,636,39853.5455324074,2009-02-09,13:05:34
39.896141,116.209662,0,642,39853.5455555556,2009-02-09,13:05:36
39.896076,116.209661,0,649,39853.5455787037,2009-02-09,13:05:38
39.896024,116.209656,0,655,39853.5456018519,2009-02-09,13:05:40
39.895977,116.209651,0,661,39853.545625,2009-02-09,13:05:42
39.895923,116.209636,0,671,39853.5456597222,2009-02-09,13:05:45
39.895887,116.209636,0,670,39853.5457175926,2009-02-09,13:05:50
39.895919,116.209678,0,671,39853.5457523148,2009-02-09,13:05:53
39.895957,116.209739,0,673,39853.545775463,2009-02-09,13:05:55
39.895982,116.209813,0,673,39853.5458101852,2009-02-09,13:05:58
