# Supplementary material for: A location privacy protection method based on blockchain and threshold cryptography
Source: PLoS One. 2025 Jun 4;20(6):e0324551. doi: 10.1371/journal.pone.0324551 (PMC12136415; doi:10.1371/journal.pone.0324551)
Supplement: S1 File — (ZIP) [file pone.0324551.s001.zip › Data/002/Trajectory/20090209232833.plt]

Geolife trajectory
WGS 84
Altitude is in Feet
Reserved 3
0,2,255,My Track,0,0,2,8421376
0
39.89638,116.209394,0,61,39853.9781597222,2009-02-09,23:28:33
39.896367,116.209401,0,134,39853.9781828704,2009-02-09,23:28:35
39.896369,116.209405,0,151,39853.9781944444,2009-02-09,23:28:36
39.896355,116.209383,0,180,39853.9782291667,2009-02-09,23:28:39
39.896349,116.209402,0,182,39853.978287037,2009-02-09,23:28:44
39.896349,116.209402,0,182,39853.9783217593,2009-02-09,23:28:47
39.896348,116.209397,0,182,39853.9783449074,2009-02-09,23:28:49
39.89633,116.209386,0,183,39853.9784027778,2009-02-09,23:28:54
39.896332,116.209352,0,184,39853.9784606481,2009-02-09,23:28:59
39.896331,116.209303,0,183,39853.9785185185,2009-02-09,23:29:04
39.896349,116.209232,0,182,39853.9785532407,2009-02-09,23:29:07
39.896369,116.209178,0,182,39853.9786111111,2009-02-09,23:29:12
39.896387,116.209162,0,182,39853.9786689815,2009-02-09,23:29:17
39.896371,116.209156,0,182,39853.9787268518,2009-02-09,23:29:22
39.896348,116.20921,0,181,39853.9787847222,2009-02-09,23:29:27
39.896365,116.209266,0,180,39853.9788194444,2009-02-09,23:29:30
39.896399,116.209307,0,179,39853.9788541667,2009-02-09,23:29:33
39.896449,116.209273,0,180,39853.9788657407,2009-02-09,23:29:34
39.896513,116.209234,0,180,39853.9788773148,2009-02-09,23:29:35
39.896561,116.20919,0,180,39853.9788888889,2009-02-09,23:29:36
39.89655,116.20912,0,180,39853.978900463,2009-02-09,23:29:37
39.896569,116.209012,0,183,39853.9789236111,2009-02-09,23:29:39
39.896598,116.208958,0,186,39853.9789467593,2009-02-09,23:29:41
39.896636,116.208921,0,194,39853.9789699074,2009-02-09,23:29:43
39.896673,116.208893,0,207,39853.9790046296,2009-02-09,23:29:46
39.896708,116.208875,0,208,39853.9790625,2009-02-09,23:29:51
39.896735,116.208876,0,210,39853.9791203704,2009-02-09,23:29:56
39.896771,116.208881,0,209,39853.9791782407,2009-02-09,23:30:01
39.896829,116.208881,0,209,39853.979224537,2009-02-09,23:30:05
39.896854,116.208898,0,202,39853.9792824074,2009-02-09,23:30:10
39.896864,116.208915,0,199,39853.9793402778,2009-02-09,23:30:15
39.896915,116.208934,0,200,39853.9793865741,2009-02-09,23:30:19
39.896948,116.208976,0,202,39853.9794328704,2009-02-09,23:30:23
39.896967,116.20904,0,200,39853.9794907407,2009-02-09,23:30:28
39.896975,116.209096,0,201,39853.9795486111,2009-02-09,23:30:33
39.896955,116.20916,0,197,39853.9796064815,2009-02-09,23:30:38
39.896987,116.209211,0,200,39853.9796527778,2009-02-09,23:30:42
39.896987,116.209269,0,199,39853.9797106481,2009-02-09,23:30:47
39.89698,116.209332,0,201,39853.9797569444,2009-02-09,23:30:51
39.896963,116.209394,0,201,39853.9798148148,2009-02-09,23:30:56
39.897008,116.209439,0,201,39853.979849537,2009-02-09,23:30:59
39.897029,116.209501,0,202,39853.9798958333,2009-02-09,23:31:03
39.897036,116.20956,0,201,39853.9799305556,2009-02-09,23:31:06
39.89704,116.209626,0,199,39853.9799884259,2009-02-09,23:31:11
39.897034,116.209705,0,197,39853.9800347222,2009-02-09,23:31:15
39.897029,116.209766,0,197,39853.9800810185,2009-02-09,23:31:19
39.897047,116.209829,0,196,39853.9801273148,2009-02-09,23:31:23
39.897051,116.209894,0,196,39853.9801851852,2009-02-09,23:31:28
39.897055,116.209958,0,194,39853.9802430556,2009-02-09,23:31:33
39.897039,116.210024,0,193,39853.9802893519,2009-02-09,23:31:37
39.897041,116.21008,0,193,39853.9803472222,2009-02-09,23:31:42
39.897057,116.210147,0,190,39853.9804050926,2009-02-09,23:31:47
39.897069,116.210168,0,190,39853.980462963,2009-02-09,23:31:52
39.897068,116.210185,0,190,39853.9805208333,2009-02-09,23:31:57
39.897026,116.210198,0,196,39853.9805555556,2009-02-09,23:32:00
39.897005,116.210258,0,196,39853.9806018519,2009-02-09,23:32:04
39.89698,116.210303,0,197,39853.9806597222,2009-02-09,23:32:09
39.896942,116.21031,0,197,39853.9807175926,2009-02-09,23:32:14
39.896889,116.210307,0,198,39853.9807638889,2009-02-09,23:32:18
39.89684,116.210308,0,198,39853.9807986111,2009-02-09,23:32:21
39.896787,116.21033,0,199,39853.9808333333,2009-02-09,23:32:24
39.896739,116.210337,0,201,39853.9808680556,2009-02-09,23:32:27
39.896679,116.21034,0,201,39853.9809143519,2009-02-09,23:32:31
39.896628,116.210342,0,202,39853.9809606481,2009-02-09,23:32:35
39.896573,116.210307,0,203,39853.9810185185,2009-02-09,23:32:40
39.89653,116.210273,0,202,39853.9810532407,2009-02-09,23:32:43
39.896476,116.210242,0,202,39853.9811111111,2009-02-09,23:32:48
39.89643,116.210229,0,203,39853.9811689815,2009-02-09,23:32:53
39.896388,116.210258,0,205,39853.9812152778,2009-02-09,23:32:57
39.89638,116.21027,0,206,39853.9812731481,2009-02-09,23:33:02
39.89635,116.210276,0,207,39853.9813310185,2009-02-09,23:33:07
39.89632,116.210279,0,209,39853.9813888889,2009-02-09,23:33:12
39.896361,116.210243,0,209,39853.9814351852,2009-02-09,23:33:16
39.896422,116.210214,0,209,39853.9814583333,2009-02-09,23:33:18
39.896479,116.210192,0,209,39853.9814814815,2009-02-09,23:33:20
39.896535,116.210198,0,209,39853.9815046296,2009-02-09,23:33:22
39.896633,116.210194,0,210,39853.9815277778,2009-02-09,23:33:24
39.896698,116.210194,0,210,39853.9815393519,2009-02-09,23:33:25
39.896767,116.21019,0,210,39853.9815509259,2009-02-09,23:33:26
39.896846,116.210184,0,210,39853.9815625,2009-02-09,23:33:27
39.896921,116.210187,0,210,39853.9815740741,2009-02-09,23:33:28
39.897002,116.21019,0,211,39853.9815856481,2009-02-09,23:33:29
39.897088,116.210192,0,210,39853.9815972222,2009-02-09,23:33:30
39.897175,116.210198,0,210,39853.9816087963,2009-02-09,23:33:31
39.897261,116.210202,0,210,39853.9816203704,2009-02-09,23:33:32
39.897349,116.210205,0,210,39853.9816319444,2009-02-09,23:33:33
39.897444,116.210201,0,209,39853.9816435185,2009-02-09,23:33:34
39.897543,116.21019,0,208,39853.9816550926,2009-02-09,23:33:35
39.89764,116.210183,0,207,39853.9816666667,2009-02-09,23:33:36
39.897738,116.21017,0,205,39853.9816782407,2009-02-09,23:33:37
39.897846,116.210151,0,204,39853.9816898148,2009-02-09,23:33:38
39.897965,116.210129,0,203,39853.9817013889,2009-02-09,23:33:39
39.898078,116.210113,0,201,39853.981712963,2009-02-09,23:33:40
39.89818,116.210104,0,199,39853.981724537,2009-02-09,23:33:41
39.898286,116.210099,0,198,39853.9817361111,2009-02-09,23:33:42
39.898386,116.210103,0,197,39853.9817476852,2009-02-09,23:33:43
39.898471,116.210112,0,196,39853.9817592593,2009-02-09,23:33:44
39.898546,116.210127,0,196,39853.9817708333,2009-02-09,23:33:45
39.898613,116.210156,0,196,39853.9817824074,2009-02-09,23:33:46
39.898672,116.210186,0,196,39853.9817939815,2009-02-09,23:33:47
39.898737,116.210209,0,196,39853.9818055556,2009-02-09,23:33:48
39.898792,116.210239,0,197,39853.9818171296,2009-02-09,23:33:49
39.898834,116.210278,0,198,39853.9818287037,2009-02-09,23:33:50
39.89888,116.21037,0,198,39853.9818518519,2009-02-09,23:33:52
39.89891,116.210437,0,198,39853.9818634259,2009-02-09,23:33:53
39.898932,116.21051,0,198,39853.981875,2009-02-09,23:33:54
39.89896,116.210585,0,197,39853.9818865741,2009-02-09,23:33:55
39.898992,116.210672,0,197,39853.9818981481,2009-02-09,23:33:56
39.899032,116.210765,0,196,39853.9819097222,2009-02-09,23:33:57
39.899067,116.210864,0,195,39853.9819212963,2009-02-09,23:33:58
39.899102,116.210958,0,195,39853.9819328704,2009-02-09,23:33:59
39.899142,116.211048,0,194,39853.9819444444,2009-02-09,23:34:00
39.899181,116.211136,0,194,39853.9819560185,2009-02-09,23:34:01
39.899222,116.211222,0,193,39853.9819675926,2009-02-09,23:34:02
39.899268,116.21131,0,193,39853.9819791667,2009-02-09,23:34:03
39.899321,116.211397,0,193,39853.9819907407,2009-02-09,23:34:04
39.899376,116.211483,0,192,39853.9820023148,2009-02-09,23:34:05
39.899427,116.211564,0,192,39853.9820138889,2009-02-09,23:34:06
39.899478,116.211647,0,191,39853.982025463,2009-02-09,23:34:07
39.899532,116.211729,0,191,39853.982037037,2009-02-09,23:34:08
39.899585,116.211811,0,191,39853.9820486111,2009-02-09,23:34:09
39.899653,116.211892,0,191,39853.9820601852,2009-02-09,23:34:10
39.899724,116.211975,0,191,39853.9820717593,2009-02-09,23:34:11
39.899784,116.212075,0,191,39853.9820833333,2009-02-09,23:34:12
39.899819,116.212201,0,191,39853.9820949074,2009-02-09,23:34:13
39.899863,116.212312,0,191,39853.9821064815,2009-02-09,23:34:14
39.899926,116.212406,0,191,39853.9821180556,2009-02-09,23:34:15
39.899987,116.212503,0,191,39853.9821296296,2009-02-09,23:34:16
39.900049,116.212599,0,191,39853.9821412037,2009-02-09,23:34:17
39.900112,116.212695,0,191,39853.9821527778,2009-02-09,23:34:18
39.90017,116.212791,0,191,39853.9821643519,2009-02-09,23:34:19
39.90953,116.213291,0,296,39853.9828125,2009-02-09,23:35:15
