# Supplementary material for: A location privacy protection method based on blockchain and threshold cryptography
Source: PLoS One. 2025 Jun 4;20(6):e0324551. doi: 10.1371/journal.pone.0324551 (PMC12136415; doi:10.1371/journal.pone.0324551)
Supplement: S1 File — (ZIP) [file pone.0324551.s001.zip › Data/002/Trajectory/20090209233519.plt]

Geolife trajectory
WGS 84
Altitude is in Feet
Reserved 3
0,2,255,My Track,0,0,2,8421376
0
39.901867,116.213438,0,6,39853.9828587963,2009-02-09,23:35:19
39.901703,116.213573,0,96,39853.9828703704,2009-02-09,23:35:20
39.901546,116.213774,0,140,39853.9828819444,2009-02-09,23:35:21
39.901414,116.213977,0,164,39853.9828935185,2009-02-09,23:35:22
39.901338,116.214111,0,177,39853.9829050926,2009-02-09,23:35:23
39.901306,116.214212,0,184,39853.9829166667,2009-02-09,23:35:24
39.901278,116.214316,0,188,39853.9829282407,2009-02-09,23:35:25
39.90126,116.214418,0,191,39853.9829398148,2009-02-09,23:35:26
39.901263,116.214511,0,193,39853.9829513889,2009-02-09,23:35:27
39.901281,116.214584,0,194,39853.982962963,2009-02-09,23:35:28
39.901306,116.214653,0,194,39853.982974537,2009-02-09,23:35:29
39.901335,116.214718,0,195,39853.9829861111,2009-02-09,23:35:30
39.901371,116.214771,0,195,39853.9829976852,2009-02-09,23:35:31
39.901409,116.214832,0,196,39853.9830092593,2009-02-09,23:35:32
39.901448,116.214886,0,196,39853.9830208333,2009-02-09,23:35:33
39.901499,116.214936,0,196,39853.9830324074,2009-02-09,23:35:34
39.90152,116.215032,0,199,39853.9830439815,2009-02-09,23:35:35
39.901563,116.215099,0,201,39853.9830555556,2009-02-09,23:35:36
39.901576,116.215208,0,207,39853.9830671296,2009-02-09,23:35:37
39.901632,116.215267,0,210,39853.9830787037,2009-02-09,23:35:38
39.901715,116.215291,0,211,39853.9830902778,2009-02-09,23:35:39
39.901803,116.215309,0,212,39853.9831018519,2009-02-09,23:35:40
39.901887,116.215337,0,213,39853.9831134259,2009-02-09,23:35:41
39.901975,116.215358,0,214,39853.983125,2009-02-09,23:35:42
39.90206,116.215364,0,214,39853.9831365741,2009-02-09,23:35:43
39.902142,116.215369,0,214,39853.9831481481,2009-02-09,23:35:44
39.902215,116.215385,0,214,39853.9831597222,2009-02-09,23:35:45
39.902287,116.215404,0,214,39853.9831712963,2009-02-09,23:35:46
39.90236,116.215417,0,214,39853.9831828704,2009-02-09,23:35:47
39.902419,116.21544,0,214,39853.9831944444,2009-02-09,23:35:48
39.902482,116.215455,0,214,39853.9832060185,2009-02-09,23:35:49
39.902542,116.215476,0,214,39853.9832175926,2009-02-09,23:35:50
39.902593,116.215504,0,214,39853.9832291667,2009-02-09,23:35:51
39.902638,116.215535,0,214,39853.9832407407,2009-02-09,23:35:52
39.902683,116.215567,0,214,39853.9832523148,2009-02-09,23:35:53
39.902723,116.2156,0,214,39853.9832638889,2009-02-09,23:35:54
39.902774,116.215673,0,215,39853.983287037,2009-02-09,23:35:56
39.902833,116.215716,0,214,39853.9833101852,2009-02-09,23:35:58
39.902878,116.215757,0,213,39853.9833333333,2009-02-09,23:36:00
39.902889,116.215818,0,211,39853.9833796296,2009-02-09,23:36:04
39.902844,116.215852,0,209,39853.9834259259,2009-02-09,23:36:08
39.902793,116.215881,0,207,39853.9834722222,2009-02-09,23:36:12
39.904167,116.214711,0,218,39853.9841898148,2009-02-09,23:37:14
39.904113,116.214781,0,221,39853.984212963,2009-02-09,23:37:16
39.904181,116.21484,0,218,39853.9842361111,2009-02-09,23:37:18
39.904227,116.21488,0,219,39853.9842476852,2009-02-09,23:37:19
39.904281,116.214902,0,234,39853.9842592593,2009-02-09,23:37:20
39.90434,116.214917,0,228,39853.9842708333,2009-02-09,23:37:21
39.904379,116.21493,0,212,39853.9842824074,2009-02-09,23:37:22
39.904423,116.214943,0,212,39853.9842939815,2009-02-09,23:37:23
39.904467,116.214958,0,205,39853.9843055556,2009-02-09,23:37:24
39.904523,116.214964,0,212,39853.9843171296,2009-02-09,23:37:25
39.90457,116.21497,0,217,39853.9843287037,2009-02-09,23:37:26
39.904615,116.214976,0,210,39853.9843402778,2009-02-09,23:37:27
39.904666,116.214982,0,202,39853.9843518519,2009-02-09,23:37:28
39.904718,116.214985,0,204,39853.9843634259,2009-02-09,23:37:29
39.904779,116.214987,0,204,39853.984375,2009-02-09,23:37:30
39.904841,116.214987,0,204,39853.9843865741,2009-02-09,23:37:31
39.904891,116.214993,0,202,39853.9843981481,2009-02-09,23:37:32
39.904951,116.214996,0,199,39853.9844097222,2009-02-09,23:37:33
39.905004,116.215,0,197,39853.9844212963,2009-02-09,23:37:34
39.905082,116.215003,0,198,39853.9844444444,2009-02-09,23:37:36
39.905663,116.215003,0,228,39853.9846759259,2009-02-09,23:37:56
39.90567,116.215015,0,230,39853.9847337963,2009-02-09,23:38:01
39.905672,116.21504,0,238,39853.9847916667,2009-02-09,23:38:06
39.905694,116.215031,0,236,39853.984849537,2009-02-09,23:38:11
39.905706,116.215034,0,236,39853.9849074074,2009-02-09,23:38:16
39.905724,116.215031,0,236,39853.9849652778,2009-02-09,23:38:21
39.905735,116.215038,0,234,39853.9850231481,2009-02-09,23:38:26
39.905735,116.215038,0,234,39853.9850578704,2009-02-09,23:38:29
39.905735,116.215032,0,234,39853.9850810185,2009-02-09,23:38:31
39.905745,116.21502,0,234,39853.9851388889,2009-02-09,23:38:36
39.905763,116.215016,0,234,39853.9851967593,2009-02-09,23:38:41
39.905776,116.215019,0,235,39853.9852546296,2009-02-09,23:38:46
39.905773,116.21502,0,235,39853.9853125,2009-02-09,23:38:51
39.905773,116.21502,0,235,39853.9853472222,2009-02-09,23:38:54
39.90577,116.215012,0,235,39853.9853703704,2009-02-09,23:38:56
39.905829,116.214972,0,233,39853.9854166667,2009-02-09,23:39:00
39.905952,116.214951,0,229,39853.9854398148,2009-02-09,23:39:02
39.905992,116.214903,0,227,39853.985462963,2009-02-09,23:39:04
39.905996,116.21484,0,226,39853.9854861111,2009-02-09,23:39:06
39.905989,116.214775,0,225,39853.9855092593,2009-02-09,23:39:08
39.905975,116.214707,0,225,39853.9855324074,2009-02-09,23:39:10
39.906395,116.20849,0,191,39853.9862384259,2009-02-09,23:40:11
39.906364,116.208488,0,273,39853.9862615741,2009-02-09,23:40:13
39.906379,116.208585,0,217,39853.9862731481,2009-02-09,23:40:14
39.906362,116.208562,0,216,39853.9863310185,2009-02-09,23:40:19
39.90635,116.208501,0,225,39853.9863773148,2009-02-09,23:40:23
39.906332,116.208439,0,232,39853.9864236111,2009-02-09,23:40:27
39.906336,116.208371,0,222,39853.9864583333,2009-02-09,23:40:30
39.906319,116.208339,0,236,39853.9864814815,2009-02-09,23:40:32
39.906287,116.208303,0,251,39853.9865162037,2009-02-09,23:40:35
39.906276,116.208252,0,264,39853.9865509259,2009-02-09,23:40:38
39.906279,116.208191,0,275,39853.9865856481,2009-02-09,23:40:41
39.906274,116.208128,0,286,39853.9866319444,2009-02-09,23:40:45
39.906309,116.208078,0,281,39853.9866666667,2009-02-09,23:40:48
39.906303,116.208033,0,277,39853.986724537,2009-02-09,23:40:53
39.906313,116.208005,0,287,39853.9867824074,2009-02-09,23:40:58
39.90633,116.207944,0,290,39853.9868171296,2009-02-09,23:41:01
39.90631,116.20796,0,295,39853.986875,2009-02-09,23:41:06
39.906303,116.207972,0,294,39853.9869328704,2009-02-09,23:41:11
39.906296,116.20801,0,301,39853.9869907407,2009-02-09,23:41:16
39.906317,116.20803,0,301,39853.9870486111,2009-02-09,23:41:21
39.906267,116.208047,0,302,39853.9870949074,2009-02-09,23:41:25
39.906216,116.208061,0,299,39853.9871296296,2009-02-09,23:41:28
39.906165,116.208063,0,298,39853.9871643518,2009-02-09,23:41:31
39.90612,116.208071,0,301,39853.9871990741,2009-02-09,23:41:34
39.906075,116.208096,0,298,39853.9872337963,2009-02-09,23:41:37
39.906032,116.20812,0,302,39853.9872800926,2009-02-09,23:41:41
39.905983,116.208115,0,305,39853.9873148148,2009-02-09,23:41:44
39.905984,116.208048,0,302,39853.9873611111,2009-02-09,23:41:48
39.905993,116.207994,0,303,39853.9874189815,2009-02-09,23:41:53
39.90597,116.207951,0,309,39853.9874768518,2009-02-09,23:41:58
39.905969,116.207926,0,313,39853.9875347222,2009-02-09,23:42:03
39.905965,116.207873,0,317,39853.9875925926,2009-02-09,23:42:08
39.905991,116.207809,0,318,39853.9876388889,2009-02-09,23:42:12
39.905995,116.207739,0,320,39853.9876851852,2009-02-09,23:42:16
39.90599,116.207667,0,321,39853.9877314815,2009-02-09,23:42:20
39.905994,116.207593,0,323,39853.9877777778,2009-02-09,23:42:24
39.905979,116.207521,0,326,39853.9878125,2009-02-09,23:42:27
39.905959,116.20747,0,330,39853.9878472222,2009-02-09,23:42:30
39.905967,116.207403,0,336,39853.9878935185,2009-02-09,23:42:34
39.905993,116.207341,0,338,39853.9879282407,2009-02-09,23:42:37
39.905995,116.207281,0,342,39853.987974537,2009-02-09,23:42:41
39.905953,116.207239,0,345,39853.9880092593,2009-02-09,23:42:44
39.905944,116.207174,0,347,39853.9880555556,2009-02-09,23:42:48
39.905922,116.207105,0,352,39853.9881018519,2009-02-09,23:42:52
39.905947,116.207045,0,353,39853.9881365741,2009-02-09,23:42:55
39.905956,116.206985,0,356,39853.9881944444,2009-02-09,23:43:00
39.905953,116.206922,0,358,39853.9882523148,2009-02-09,23:43:05
39.905972,116.206854,0,360,39853.9882986111,2009-02-09,23:43:09
39.905966,116.206795,0,359,39853.9883449074,2009-02-09,23:43:13
39.905964,116.206741,0,359,39853.9884027778,2009-02-09,23:43:18
39.905941,116.206689,0,358,39853.9884375,2009-02-09,23:43:21
39.905924,116.206634,0,356,39853.9884722222,2009-02-09,23:43:24
39.905913,116.206565,0,353,39853.9885069444,2009-02-09,23:43:27
39.905907,116.206491,0,351,39853.9885532407,2009-02-09,23:43:31
39.905887,116.206431,0,351,39853.988587963,2009-02-09,23:43:34
39.905885,116.206356,0,353,39853.9886342593,2009-02-09,23:43:38
39.905907,116.206304,0,352,39853.9886574074,2009-02-09,23:43:40
39.905913,116.206243,0,352,39853.9887152778,2009-02-09,23:43:45
39.905934,116.20621,0,352,39853.9887731481,2009-02-09,23:43:50
39.905894,116.2062,0,351,39853.9888310185,2009-02-09,23:43:55
39.905853,116.206235,0,352,39853.9888657407,2009-02-09,23:43:58
39.905818,116.206267,0,351,39853.9889236111,2009-02-09,23:44:03
39.905786,116.206289,0,352,39853.9889814815,2009-02-09,23:44:08
39.905771,116.206307,0,353,39853.9890393519,2009-02-09,23:44:13
39.905389,116.384599,0,-55,39854.0115046296,2009-02-10,00:16:34
39.905417,116.384539,0,0,39854.0115162037,2009-02-10,00:16:35
39.905462,116.384534,0,-11,39854.0115277778,2009-02-10,00:16:36
39.905495,116.384542,0,8,39854.0115393519,2009-02-10,00:16:37
39.905533,116.384559,0,37,39854.0115509259,2009-02-10,00:16:38
39.905518,116.384569,0,63,39854.0115740741,2009-02-10,00:16:40
39.905545,116.384557,0,80,39854.0115972222,2009-02-10,00:16:42
39.905557,116.384574,0,100,39854.0116319444,2009-02-10,00:16:45
39.905574,116.384618,0,110,39854.0116782407,2009-02-10,00:16:49
39.905574,116.38468,0,121,39854.0117013889,2009-02-10,00:16:51
39.905573,116.384732,0,129,39854.0117361111,2009-02-10,00:16:54
39.905569,116.384801,0,133,39854.0117708333,2009-02-10,00:16:57
39.905589,116.384867,0,139,39854.0118171296,2009-02-10,00:17:01
39.905587,116.384931,0,140,39854.0118518519,2009-02-10,00:17:04
39.905577,116.384995,0,141,39854.0118865741,2009-02-10,00:17:07
39.905566,116.385063,0,143,39854.0119328704,2009-02-10,00:17:11
39.90555,116.385127,0,147,39854.0119675926,2009-02-10,00:17:14
39.905538,116.385203,0,148,39854.0120138889,2009-02-10,00:17:18
39.90549,116.385222,0,153,39854.0120717593,2009-02-10,00:17:23
39.905429,116.38523,0,156,39854.0121064815,2009-02-10,00:17:26
39.905384,116.385236,0,158,39854.0121296296,2009-02-10,00:17:28
39.905332,116.385211,0,159,39854.0121759259,2009-02-10,00:17:32
39.905291,116.38518,0,155,39854.0122106481,2009-02-10,00:17:35
39.90524,116.385173,0,145,39854.0122569444,2009-02-10,00:17:39
39.905183,116.385198,0,143,39854.0122916667,2009-02-10,00:17:42
39.90515,116.385186,0,140,39854.012349537,2009-02-10,00:17:47
39.905104,116.385196,0,139,39854.0123958333,2009-02-10,00:17:51
39.90505,116.385212,0,135,39854.0124305556,2009-02-10,00:17:54
39.905008,116.385203,0,128,39854.0124652778,2009-02-10,00:17:57
39.904952,116.385205,0,120,39854.0125115741,2009-02-10,00:18:01
39.904905,116.385214,0,116,39854.0125347222,2009-02-10,00:18:03
39.90486,116.385203,0,111,39854.0125694444,2009-02-10,00:18:06
39.904813,116.385203,0,104,39854.0126157407,2009-02-10,00:18:10
39.904765,116.385236,0,101,39854.012650463,2009-02-10,00:18:13
39.904718,116.385246,0,98,39854.0126967593,2009-02-10,00:18:17
39.90466,116.385265,0,94,39854.0127546296,2009-02-10,00:18:22
39.904606,116.385279,0,95,39854.0127893519,2009-02-10,00:18:25
39.904553,116.385278,0,93,39854.0128356481,2009-02-10,00:18:29
39.9045,116.385277,0,91,39854.0128819444,2009-02-10,00:18:33
39.904462,116.385268,0,85,39854.0129398148,2009-02-10,00:18:38
39.904412,116.385295,0,84,39854.0129861111,2009-02-10,00:18:42
39.904379,116.38532,0,83,39854.0130439815,2009-02-10,00:18:47
39.904331,116.385337,0,82,39854.0130787037,2009-02-10,00:18:50
39.904289,116.385309,0,78,39854.0131134259,2009-02-10,00:18:53
39.904246,116.385291,0,73,39854.0131597222,2009-02-10,00:18:57
39.904186,116.385303,0,70,39854.0132175926,2009-02-10,00:19:02
39.904136,116.385326,0,68,39854.0132407407,2009-02-10,00:19:04
39.904081,116.385334,0,66,39854.013275463,2009-02-10,00:19:07
39.904027,116.385333,0,63,39854.0133217593,2009-02-10,00:19:11
39.903978,116.385322,0,59,39854.0133680556,2009-02-10,00:19:15
39.903923,116.385324,0,56,39854.0134027778,2009-02-10,00:19:18
39.90389,116.385322,0,49,39854.0134606481,2009-02-10,00:19:23
39.903831,116.385358,0,44,39854.0135069444,2009-02-10,00:19:27
39.903785,116.385365,0,44,39854.0135416667,2009-02-10,00:19:30
39.903736,116.385374,0,41,39854.013587963,2009-02-10,00:19:34
39.903686,116.385381,0,39,39854.0136226852,2009-02-10,00:19:37
39.903643,116.385362,0,39,39854.0136689815,2009-02-10,00:19:41
39.903597,116.385357,0,40,39854.0137037037,2009-02-10,00:19:44
39.903545,116.385331,0,37,39854.0137615741,2009-02-10,00:19:49
39.903497,116.385334,0,36,39854.0137962963,2009-02-10,00:19:52
39.903447,116.385341,0,36,39854.0138194444,2009-02-10,00:19:54
39.903397,116.385352,0,34,39854.0138657407,2009-02-10,00:19:58
39.903354,116.385369,0,31,39854.013900463,2009-02-10,00:20:01
39.903297,116.385377,0,30,39854.0139467593,2009-02-10,00:20:05
39.903252,116.385367,0,28,39854.0139930556,2009-02-10,00:20:09
39.903199,116.385375,0,25,39854.0140277778,2009-02-10,00:20:12
39.903147,116.38538,0,21,39854.0140740741,2009-02-10,00:20:16
39.903107,116.385369,0,17,39854.0141319444,2009-02-10,00:20:21
39.903057,116.385375,0,14,39854.0141782407,2009-02-10,00:20:25
39.903003,116.385388,0,13,39854.0142361111,2009-02-10,00:20:30
39.902958,116.385381,0,14,39854.0142824074,2009-02-10,00:20:34
39.902917,116.385366,0,13,39854.0143402778,2009-02-10,00:20:39
39.902901,116.38534,0,11,39854.0143981481,2009-02-10,00:20:44
39.902846,116.385346,0,12,39854.0144328704,2009-02-10,00:20:47
39.902804,116.385364,0,14,39854.0144560185,2009-02-10,00:20:49
39.902758,116.385376,0,14,39854.0144907407,2009-02-10,00:20:52
39.90271,116.385382,0,13,39854.014525463,2009-02-10,00:20:55
39.902661,116.385382,0,16,39854.0145601852,2009-02-10,00:20:58
39.902596,116.385399,0,17,39854.0145949074,2009-02-10,00:21:01
39.902548,116.385415,0,17,39854.0146296296,2009-02-10,00:21:04
39.902512,116.385407,0,15,39854.0146875,2009-02-10,00:21:09
39.902458,116.385407,0,13,39854.0147337963,2009-02-10,00:21:13
39.902401,116.385405,0,12,39854.0147800926,2009-02-10,00:21:17
39.902352,116.385398,0,9,39854.0148148148,2009-02-10,00:21:20
39.902307,116.385392,0,6,39854.0148726852,2009-02-10,00:21:25
39.902265,116.385415,0,6,39854.0149189815,2009-02-10,00:21:29
39.902227,116.385442,0,1,39854.0149652778,2009-02-10,00:21:33
39.902214,116.385497,0,0,39854.0150231481,2009-02-10,00:21:38
39.90224,116.385552,0,-3,39854.0150694444,2009-02-10,00:21:42
39.902247,116.385618,0,-5,39854.0150925926,2009-02-10,00:21:44
39.902259,116.385678,0,-11,39854.0151388889,2009-02-10,00:21:48
39.90228,116.385743,0,-15,39854.0151967593,2009-02-10,00:21:53
39.902258,116.385784,0,-14,39854.0152546296,2009-02-10,00:21:58
39.90224,116.385784,0,-15,39854.0153125,2009-02-10,00:22:03
39.902222,116.385816,0,-14,39854.0153703704,2009-02-10,00:22:08
39.902173,116.385855,0,-15,39854.0154282407,2009-02-10,00:22:13
39.902135,116.385894,0,-15,39854.015462963,2009-02-10,00:22:16
39.902081,116.385918,0,-13,39854.0154976852,2009-02-10,00:22:19
39.902005,116.385921,0,-8,39854.0155324074,2009-02-10,00:22:22
39.901941,116.385908,0,-7,39854.0155671296,2009-02-10,00:22:25
39.90189,116.385928,0,-9,39854.0156134259,2009-02-10,00:22:29
39.901854,116.385975,0,-11,39854.0156712963,2009-02-10,00:22:34
39.901811,116.386008,0,-13,39854.0157291667,2009-02-10,00:22:39
39.901781,116.386052,0,-16,39854.0157638889,2009-02-10,00:22:42
39.901757,116.386102,0,-19,39854.0158101852,2009-02-10,00:22:46
39.901708,116.386161,0,-23,39854.0158449074,2009-02-10,00:22:49
39.901667,116.386198,0,-28,39854.0158796296,2009-02-10,00:22:52
39.901629,116.386243,0,-32,39854.0159143518,2009-02-10,00:22:55
39.901597,116.386302,0,-37,39854.0159490741,2009-02-10,00:22:58
39.901565,116.386361,0,-44,39854.0159953704,2009-02-10,00:23:02
39.901541,116.386404,0,-56,39854.0160532407,2009-02-10,00:23:07
39.901528,116.386464,0,-64,39854.016099537,2009-02-10,00:23:11
39.901522,116.386525,0,-74,39854.0161458333,2009-02-10,00:23:15
39.901472,116.386549,0,-78,39854.0161921296,2009-02-10,00:23:19
39.901426,116.38654,0,-78,39854.0162268518,2009-02-10,00:23:22
39.90136,116.386544,0,-80,39854.0162847222,2009-02-10,00:23:27
39.901307,116.386542,0,-84,39854.0163310185,2009-02-10,00:23:31
39.901247,116.386529,0,-88,39854.0163773148,2009-02-10,00:23:35
39.901198,116.386522,0,-92,39854.0164236111,2009-02-10,00:23:39
39.901183,116.386491,0,-95,39854.0164814815,2009-02-10,00:23:44
39.901235,116.386484,0,-97,39854.0165162037,2009-02-10,00:23:47
39.90123,116.386539,0,-100,39854.0165740741,2009-02-10,00:23:52
39.901198,116.386583,0,-102,39854.0166319444,2009-02-10,00:23:57
39.901152,116.386616,0,-103,39854.0166666667,2009-02-10,00:24:00
39.901098,116.386652,0,-104,39854.0166898148,2009-02-10,00:24:02
39.901033,116.386659,0,-105,39854.016724537,2009-02-10,00:24:05
39.900985,116.386665,0,-106,39854.0167476852,2009-02-10,00:24:07
39.900939,116.386674,0,-108,39854.0167824074,2009-02-10,00:24:10
39.900897,116.386692,0,-112,39854.0168402778,2009-02-10,00:24:15
