# Supplementary material for: A location privacy protection method based on blockchain and threshold cryptography
Source: PLoS One. 2025 Jun 4;20(6):e0324551. doi: 10.1371/journal.pone.0324551 (PMC12136415; doi:10.1371/journal.pone.0324551)
Supplement: S1 File — (ZIP) [file pone.0324551.s001.zip › Data/002/Trajectory/20090210113528.plt]

Geolife trajectory
WGS 84
Altitude is in Feet
Reserved 3
0,2,255,My Track,0,0,2,8421376
0
39.900414,116.385837,0,70,39854.482962963,2009-02-10,11:35:28
39.900486,116.385684,0,105,39854.482974537,2009-02-10,11:35:29
39.90052,116.385786,0,46,39854.4829861111,2009-02-10,11:35:30
39.900595,116.385856,0,48,39854.4829976852,2009-02-10,11:35:31
39.900593,116.385907,0,16,39854.4830092593,2009-02-10,11:35:32
39.900533,116.38589,0,29,39854.4830208333,2009-02-10,11:35:33
39.90047,116.385847,0,29,39854.4830671296,2009-02-10,11:35:37
39.90043,116.385798,0,28,39854.4831134259,2009-02-10,11:35:41
39.900398,116.385754,0,26,39854.4831481481,2009-02-10,11:35:44
39.900381,116.385649,0,29,39854.4831828704,2009-02-10,11:35:47
39.900367,116.385581,0,29,39854.4832291667,2009-02-10,11:35:51
39.900335,116.385533,0,33,39854.4832523148,2009-02-10,11:35:53
39.900307,116.385479,0,36,39854.483275463,2009-02-10,11:35:55
39.900266,116.385394,0,39,39854.4833101852,2009-02-10,11:35:58
39.900216,116.385329,0,39,39854.4833449074,2009-02-10,11:36:01
39.900166,116.385276,0,41,39854.4833680556,2009-02-10,11:36:03
39.900135,116.385232,0,40,39854.4833912037,2009-02-10,11:36:05
39.900095,116.385194,0,37,39854.4834259259,2009-02-10,11:36:08
39.90007,116.385144,0,30,39854.4834837963,2009-02-10,11:36:13
39.90003,116.385102,0,26,39854.4835300926,2009-02-10,11:36:17
39.899999,116.385102,0,28,39854.483587963,2009-02-10,11:36:22
39.899995,116.385096,0,28,39854.4836458333,2009-02-10,11:36:27
39.899992,116.385093,0,28,39854.4837037037,2009-02-10,11:36:32
39.899986,116.38509,0,28,39854.4838194444,2009-02-10,11:36:42
39.899986,116.38509,0,28,39854.4838541667,2009-02-10,11:36:45
39.899984,116.38509,0,28,39854.4838773148,2009-02-10,11:36:47
39.899799,116.385234,0,9,39854.4839351852,2009-02-10,11:36:52
39.899714,116.385272,0,6,39854.4839583333,2009-02-10,11:36:54
39.899648,116.38528,0,3,39854.4839814815,2009-02-10,11:36:56
39.899592,116.385274,0,5,39854.4840277778,2009-02-10,11:37:00
39.899535,116.385281,0,8,39854.4840740741,2009-02-10,11:37:04
39.899476,116.385278,0,11,39854.4841087963,2009-02-10,11:37:07
39.899454,116.385354,0,16,39854.4841319444,2009-02-10,11:37:09
39.899415,116.385401,0,22,39854.4841782407,2009-02-10,11:37:13
39.899383,116.385356,0,23,39854.484224537,2009-02-10,11:37:17
39.899376,116.385285,0,23,39854.4842824074,2009-02-10,11:37:22
39.899376,116.385215,0,22,39854.4843171296,2009-02-10,11:37:25
39.899389,116.385189,0,24,39854.484375,2009-02-10,11:37:30
39.899404,116.385132,0,23,39854.4844328704,2009-02-10,11:37:35
39.899417,116.385082,0,24,39854.4844907407,2009-02-10,11:37:40
39.899417,116.385021,0,25,39854.484537037,2009-02-10,11:37:44
39.899411,116.384942,0,26,39854.4845833333,2009-02-10,11:37:48
39.899431,116.384887,0,26,39854.4846296296,2009-02-10,11:37:52
39.899459,116.384822,0,26,39854.4846875,2009-02-10,11:37:57
39.899477,116.384767,0,30,39854.4847337963,2009-02-10,11:38:01
39.899503,116.384718,0,33,39854.4847685185,2009-02-10,11:38:04
39.899502,116.384645,0,36,39854.4848032407,2009-02-10,11:38:07
39.899503,116.384584,0,36,39854.484849537,2009-02-10,11:38:11
39.899521,116.384522,0,38,39854.4848958333,2009-02-10,11:38:15
39.899513,116.384448,0,38,39854.4849305556,2009-02-10,11:38:18
39.899495,116.384392,0,38,39854.4849537037,2009-02-10,11:38:20
39.899455,116.38434,0,34,39854.4849768518,2009-02-10,11:38:22
39.89943,116.384271,0,34,39854.4850231481,2009-02-10,11:38:26
39.899414,116.384212,0,34,39854.4850578704,2009-02-10,11:38:29
39.899399,116.384154,0,35,39854.4850925926,2009-02-10,11:38:32
39.899397,116.38408,0,37,39854.485150463,2009-02-10,11:38:37
39.899395,116.384014,0,39,39854.4851967593,2009-02-10,11:38:41
39.899393,116.383947,0,42,39854.4852546296,2009-02-10,11:38:46
39.899383,116.383881,0,41,39854.4853009259,2009-02-10,11:38:50
39.89938,116.383801,0,41,39854.4853587963,2009-02-10,11:38:55
39.899403,116.383748,0,40,39854.4854050926,2009-02-10,11:38:59
39.899406,116.383673,0,36,39854.485462963,2009-02-10,11:39:04
39.8994,116.383611,0,36,39854.4854976852,2009-02-10,11:39:07
39.899396,116.383551,0,35,39854.4855324074,2009-02-10,11:39:10
39.899394,116.383492,0,37,39854.4855787037,2009-02-10,11:39:14
39.89936,116.383425,0,37,39854.4856365741,2009-02-10,11:39:19
39.899337,116.383373,0,38,39854.4856828704,2009-02-10,11:39:23
39.899335,116.383305,0,39,39854.4857291667,2009-02-10,11:39:27
39.899362,116.383255,0,39,39854.4857638889,2009-02-10,11:39:30
39.899367,116.383196,0,39,39854.4857986111,2009-02-10,11:39:33
39.899359,116.383128,0,37,39854.4858449074,2009-02-10,11:39:37
39.899372,116.383084,0,35,39854.4859027778,2009-02-10,11:39:42
39.899373,116.383013,0,34,39854.4859490741,2009-02-10,11:39:46
39.899375,116.38295,0,32,39854.4859953704,2009-02-10,11:39:50
39.899381,116.382883,0,32,39854.4860300926,2009-02-10,11:39:53
39.89938,116.382817,0,32,39854.4860763889,2009-02-10,11:39:57
39.899375,116.382748,0,32,39854.4861111111,2009-02-10,11:40:00
39.899368,116.382678,0,31,39854.4861574074,2009-02-10,11:40:04
39.89939,116.382628,0,28,39854.4862152778,2009-02-10,11:40:09
39.899385,116.382547,0,26,39854.4862615741,2009-02-10,11:40:13
39.899391,116.382482,0,25,39854.4862962963,2009-02-10,11:40:16
39.899395,116.382411,0,24,39854.4863425926,2009-02-10,11:40:20
39.8994,116.382327,0,19,39854.4863888889,2009-02-10,11:40:24
39.899419,116.382275,0,19,39854.4864467593,2009-02-10,11:40:29
39.899434,116.382207,0,18,39854.4864930556,2009-02-10,11:40:33
39.899417,116.38213,0,20,39854.4865393518,2009-02-10,11:40:37
39.899397,116.38208,0,19,39854.4865972222,2009-02-10,11:40:42
39.899359,116.382048,0,17,39854.4866319444,2009-02-10,11:40:45
39.899317,116.381996,0,15,39854.4866782407,2009-02-10,11:40:49
39.899275,116.381959,0,13,39854.486712963,2009-02-10,11:40:52
39.899221,116.381939,0,11,39854.4867476852,2009-02-10,11:40:55
39.899111,116.381886,0,11,39854.4867824074,2009-02-10,11:40:58
39.899048,116.381866,0,11,39854.4868055556,2009-02-10,11:41:00
39.899,116.381854,0,10,39854.4868287037,2009-02-10,11:41:02
39.898933,116.381822,0,10,39854.4868634259,2009-02-10,11:41:05
39.898885,116.381795,0,10,39854.486875,2009-02-10,11:41:06
39.898844,116.381772,0,12,39854.4869212963,2009-02-10,11:41:10
39.898792,116.381761,0,14,39854.4869675926,2009-02-10,11:41:14
39.89875,116.381789,0,18,39854.4870138889,2009-02-10,11:41:18
39.898722,116.381735,0,13,39854.4870717593,2009-02-10,11:41:23
39.898701,116.381686,0,8,39854.4871296296,2009-02-10,11:41:28
39.898687,116.381658,0,5,39854.4871875,2009-02-10,11:41:33
39.898675,116.381666,0,4,39854.4872453704,2009-02-10,11:41:38
39.898632,116.38163,0,3,39854.4873032407,2009-02-10,11:41:43
39.898624,116.381615,0,2,39854.4873611111,2009-02-10,11:41:48
39.898624,116.381564,0,4,39854.4874189815,2009-02-10,11:41:53
39.898613,116.381491,0,4,39854.4874652778,2009-02-10,11:41:57
39.898601,116.38141,0,4,39854.4875231481,2009-02-10,11:42:02
39.898559,116.381359,0,4,39854.4875462963,2009-02-10,11:42:04
39.898507,116.381279,0,6,39854.4876041667,2009-02-10,11:42:09
39.898458,116.381226,0,6,39854.4876273148,2009-02-10,11:42:11
39.898428,116.381183,0,5,39854.4876851852,2009-02-10,11:42:16
39.898415,116.381127,0,4,39854.4877199074,2009-02-10,11:42:19
39.898387,116.381065,0,2,39854.4877662037,2009-02-10,11:42:23
39.898365,116.381006,0,4,39854.4878125,2009-02-10,11:42:27
39.898328,116.380959,0,4,39854.4878472222,2009-02-10,11:42:30
39.898305,116.380916,0,4,39854.4879050926,2009-02-10,11:42:35
39.898309,116.380893,0,2,39854.487962963,2009-02-10,11:42:40
39.898299,116.380831,0,1,39854.4880208333,2009-02-10,11:42:45
39.898345,116.380779,0,3,39854.4880555556,2009-02-10,11:42:48
39.898353,116.3807,0,4,39854.4881018519,2009-02-10,11:42:52
39.898342,116.380632,0,4,39854.488125,2009-02-10,11:42:54
39.898327,116.380555,0,5,39854.4881597222,2009-02-10,11:42:57
39.898347,116.380504,0,1,39854.4882060185,2009-02-10,11:43:01
39.898318,116.380438,0,-2,39854.4882523148,2009-02-10,11:43:05
39.898273,116.380371,0,-3,39854.488275463,2009-02-10,11:43:07
39.89824,116.380327,0,-3,39854.488287037,2009-02-10,11:43:08
39.898202,116.380285,0,-3,39854.4883217593,2009-02-10,11:43:11
39.898186,116.380276,0,-3,39854.4883796296,2009-02-10,11:43:16
39.898219,116.380234,0,-3,39854.4884143519,2009-02-10,11:43:19
39.89816,116.380168,0,-3,39854.4884606482,2009-02-10,11:43:23
39.898111,116.380114,0,-4,39854.4884953704,2009-02-10,11:43:26
39.898058,116.380077,0,-3,39854.4885185185,2009-02-10,11:43:28
39.897959,116.380025,0,2,39854.4885300926,2009-02-10,11:43:29
39.897939,116.38004,0,0,39854.488587963,2009-02-10,11:43:34
39.897882,116.38003,0,-1,39854.4886342593,2009-02-10,11:43:38
39.897844,116.379977,0,-3,39854.4886805556,2009-02-10,11:43:42
39.897797,116.379966,0,-3,39854.4886921296,2009-02-10,11:43:43
39.897745,116.379949,0,-3,39854.4887152778,2009-02-10,11:43:45
39.897752,116.379891,0,-3,39854.4887615741,2009-02-10,11:43:49
39.89769,116.379843,0,-3,39854.4887962963,2009-02-10,11:43:52
39.89766,116.37979,0,-7,39854.4888541667,2009-02-10,11:43:57
39.897618,116.379766,0,-7,39854.4888888889,2009-02-10,11:44:00
39.897577,116.379716,0,-8,39854.4889236111,2009-02-10,11:44:03
39.89754,116.379671,0,-10,39854.4889699074,2009-02-10,11:44:07
39.897584,116.379655,0,-9,39854.4889930556,2009-02-10,11:44:09
39.897624,116.379631,0,-4,39854.4890509259,2009-02-10,11:44:14
39.897691,116.379615,0,0,39854.4890625,2009-02-10,11:44:15
39.897751,116.379591,0,2,39854.4890740741,2009-02-10,11:44:16
39.897817,116.379568,0,1,39854.4890972222,2009-02-10,11:44:18
39.897892,116.37951,0,8,39854.4891203704,2009-02-10,11:44:20
39.897934,116.379474,0,11,39854.4891435185,2009-02-10,11:44:22
39.897995,116.37944,0,15,39854.4891666667,2009-02-10,11:44:24
39.898045,116.379425,0,18,39854.4891782407,2009-02-10,11:44:25
39.898127,116.379404,0,21,39854.4891898148,2009-02-10,11:44:26
39.898221,116.379373,0,24,39854.4892013889,2009-02-10,11:44:27
39.8983,116.379348,0,31,39854.489224537,2009-02-10,11:44:29
39.898327,116.379295,0,33,39854.4892476852,2009-02-10,11:44:31
39.898364,116.37924,0,35,39854.4892824074,2009-02-10,11:44:34
39.89839,116.379188,0,41,39854.4893287037,2009-02-10,11:44:38
39.8984,116.37913,0,43,39854.4893634259,2009-02-10,11:44:41
39.898414,116.379056,0,46,39854.4894097222,2009-02-10,11:44:45
39.898406,116.378996,0,49,39854.4894560185,2009-02-10,11:44:49
39.898392,116.378938,0,51,39854.4894907407,2009-02-10,11:44:52
39.898378,116.378869,0,53,39854.489525463,2009-02-10,11:44:55
39.898396,116.378808,0,54,39854.4895717593,2009-02-10,11:44:59
39.898413,116.378744,0,55,39854.4896180556,2009-02-10,11:45:03
39.898389,116.378658,0,60,39854.4896643519,2009-02-10,11:45:07
39.898432,116.378636,0,63,39854.4896875,2009-02-10,11:45:09
39.89847,116.378583,0,66,39854.4897222222,2009-02-10,11:45:12
39.898461,116.378521,0,67,39854.4897569444,2009-02-10,11:45:15
39.898459,116.37846,0,71,39854.4898032407,2009-02-10,11:45:19
39.898462,116.3784,0,69,39854.489849537,2009-02-10,11:45:23
39.898463,116.378353,0,70,39854.4899074074,2009-02-10,11:45:28
39.898419,116.378316,0,70,39854.4899421296,2009-02-10,11:45:31
39.898367,116.378293,0,70,39854.4899884259,2009-02-10,11:45:35
39.898311,116.378275,0,71,39854.4900231481,2009-02-10,11:45:38
39.898246,116.378286,0,70,39854.4900694444,2009-02-10,11:45:42
39.898189,116.378287,0,69,39854.4901041667,2009-02-10,11:45:45
39.898131,116.37829,0,69,39854.4901388889,2009-02-10,11:45:48
39.898076,116.3783,0,68,39854.4901851852,2009-02-10,11:45:52
39.898024,116.378298,0,68,39854.4902199074,2009-02-10,11:45:55
39.897968,116.378279,0,71,39854.4902546296,2009-02-10,11:45:58
39.897965,116.378263,0,77,39854.4903125,2009-02-10,11:46:03
39.897931,116.378276,0,80,39854.4903703704,2009-02-10,11:46:08
39.897884,116.37831,0,81,39854.4904050926,2009-02-10,11:46:11
39.897838,116.378348,0,83,39854.490462963,2009-02-10,11:46:16
39.897795,116.378374,0,85,39854.4904976852,2009-02-10,11:46:19
39.897749,116.378382,0,85,39854.4905324074,2009-02-10,11:46:22
39.897685,116.378353,0,87,39854.4905787037,2009-02-10,11:46:26
39.897635,116.378337,0,86,39854.4906134259,2009-02-10,11:46:29
39.897585,116.378309,0,86,39854.4906597222,2009-02-10,11:46:33
39.897536,116.378332,0,87,39854.4907060185,2009-02-10,11:46:37
39.897482,116.378341,0,87,39854.4907523148,2009-02-10,11:46:41
39.897427,116.378351,0,88,39854.4908101852,2009-02-10,11:46:46
39.897386,116.378314,0,88,39854.4908564815,2009-02-10,11:46:50
39.897344,116.378303,0,88,39854.4909143519,2009-02-10,11:46:55
39.897285,116.378216,0,91,39854.4909722222,2009-02-10,11:47:00
39.897252,116.378229,0,92,39854.4910300926,2009-02-10,11:47:05
39.897245,116.378234,0,91,39854.491087963,2009-02-10,11:47:10
39.897247,116.378234,0,91,39854.4911458333,2009-02-10,11:47:15
39.897247,116.378234,0,91,39854.4911805556,2009-02-10,11:47:18
39.897253,116.378234,0,91,39854.4912037037,2009-02-10,11:47:20
39.897256,116.378198,0,90,39854.4912615741,2009-02-10,11:47:25
39.897237,116.378182,0,90,39854.4913194444,2009-02-10,11:47:30
39.897424,116.378079,0,105,39854.4936458333,2009-02-10,11:50:51
39.897492,116.378065,0,107,39854.4936689815,2009-02-10,11:50:53
39.897564,116.378057,0,111,39854.4936921296,2009-02-10,11:50:55
39.897647,116.378053,0,115,39854.4937152778,2009-02-10,11:50:57
39.897727,116.378051,0,120,39854.4937384259,2009-02-10,11:50:59
39.897807,116.378041,0,123,39854.4937615741,2009-02-10,11:51:01
39.897882,116.378037,0,127,39854.4937847222,2009-02-10,11:51:03
39.897947,116.378041,0,130,39854.4938078704,2009-02-10,11:51:05
39.898005,116.378053,0,132,39854.4938310185,2009-02-10,11:51:07
39.898064,116.378071,0,138,39854.4938541667,2009-02-10,11:51:09
39.898125,116.378086,0,144,39854.4938773148,2009-02-10,11:51:11
39.898193,116.378095,0,151,39854.493900463,2009-02-10,11:51:13
39.898246,116.378089,0,161,39854.4939236111,2009-02-10,11:51:15
39.898282,116.37807,0,169,39854.4939583333,2009-02-10,11:51:18
39.898306,116.378044,0,184,39854.4940162037,2009-02-10,11:51:23
39.898303,116.378055,0,190,39854.4940740741,2009-02-10,11:51:28
39.898303,116.378077,0,193,39854.4941319444,2009-02-10,11:51:33
39.898303,116.378094,0,198,39854.4941898148,2009-02-10,11:51:38
39.898303,116.378094,0,198,39854.494224537,2009-02-10,11:51:41
39.898309,116.378097,0,200,39854.4942476852,2009-02-10,11:51:43
39.898296,116.378104,0,202,39854.4943055556,2009-02-10,11:51:48
39.898275,116.378099,0,206,39854.4943634259,2009-02-10,11:51:53
39.898252,116.378081,0,211,39854.4944212963,2009-02-10,11:51:58
39.898249,116.378083,0,216,39854.4944791667,2009-02-10,11:52:03
39.898249,116.378083,0,216,39854.4945138889,2009-02-10,11:52:06
39.898243,116.378087,0,219,39854.494537037,2009-02-10,11:52:08
39.898227,116.378068,0,221,39854.4945949074,2009-02-10,11:52:13
39.898227,116.378068,0,221,39854.4946296296,2009-02-10,11:52:16
39.898223,116.378074,0,223,39854.4946527778,2009-02-10,11:52:18
39.898244,116.378116,0,225,39854.4947106481,2009-02-10,11:52:23
39.898291,116.378144,0,229,39854.4947569444,2009-02-10,11:52:27
39.898287,116.378178,0,233,39854.4948148148,2009-02-10,11:52:32
39.898287,116.378178,0,233,39854.494849537,2009-02-10,11:52:35
39.898289,116.378177,0,238,39854.4948726852,2009-02-10,11:52:37
39.898373,116.378145,0,242,39854.4949189815,2009-02-10,11:52:41
39.898445,116.378168,0,243,39854.4949305556,2009-02-10,11:52:42
39.898517,116.378149,0,247,39854.4949537037,2009-02-10,11:52:44
39.898563,116.378123,0,251,39854.4949652778,2009-02-10,11:52:45
39.898613,116.378101,0,252,39854.4949768518,2009-02-10,11:52:46
39.898673,116.37805,0,259,39854.495,2009-02-10,11:52:48
39.898708,116.377982,0,258,39854.4950231481,2009-02-10,11:52:50
39.898736,116.377882,0,259,39854.4950462963,2009-02-10,11:52:52
39.898752,116.377822,0,260,39854.4950578704,2009-02-10,11:52:53
39.898763,116.377704,0,261,39854.4950810185,2009-02-10,11:52:55
39.898741,116.3776,0,253,39854.4950925926,2009-02-10,11:52:56
39.898731,116.377497,0,248,39854.4951041667,2009-02-10,11:52:57
39.898732,116.377403,0,242,39854.4951157407,2009-02-10,11:52:58
39.898737,116.377319,0,235,39854.4951273148,2009-02-10,11:52:59
39.898736,116.377226,0,231,39854.4951388889,2009-02-10,11:53:00
39.898739,116.377142,0,227,39854.495150463,2009-02-10,11:53:01
39.898749,116.377061,0,220,39854.495162037,2009-02-10,11:53:02
39.898757,116.376986,0,217,39854.4951736111,2009-02-10,11:53:03
39.898769,116.376917,0,214,39854.4951851852,2009-02-10,11:53:04
39.898774,116.376836,0,213,39854.4951967593,2009-02-10,11:53:05
39.898785,116.376764,0,211,39854.4952083333,2009-02-10,11:53:06
39.8988,116.376699,0,211,39854.4952199074,2009-02-10,11:53:07
39.898813,116.376622,0,209,39854.4952314815,2009-02-10,11:53:08
39.89882,116.376529,0,209,39854.4952430556,2009-02-10,11:53:09
39.89882,116.376429,0,207,39854.4952546296,2009-02-10,11:53:10
39.898818,116.376333,0,208,39854.4952662037,2009-02-10,11:53:11
39.898819,116.376238,0,208,39854.4952777778,2009-02-10,11:53:12
39.898819,116.37614,0,208,39854.4952893518,2009-02-10,11:53:13
39.898819,116.376046,0,206,39854.4953009259,2009-02-10,11:53:14
39.898805,116.375946,0,205,39854.4953125,2009-02-10,11:53:15
39.898798,116.375845,0,204,39854.4953240741,2009-02-10,11:53:16
39.898797,116.37575,0,202,39854.4953356481,2009-02-10,11:53:17
39.898796,116.375652,0,204,39854.4953472222,2009-02-10,11:53:18
39.898795,116.375546,0,202,39854.4953587963,2009-02-10,11:53:19
39.898809,116.375449,0,199,39854.4953703704,2009-02-10,11:53:20
39.898814,116.375351,0,198,39854.4953819444,2009-02-10,11:53:21
39.898818,116.375247,0,198,39854.4953935185,2009-02-10,11:53:22
39.898812,116.375138,0,198,39854.4954050926,2009-02-10,11:53:23
39.898805,116.375029,0,197,39854.4954166667,2009-02-10,11:53:24
39.898806,116.374927,0,197,39854.4954282407,2009-02-10,11:53:25
39.898797,116.374818,0,196,39854.4954398148,2009-02-10,11:53:26
39.89879,116.374702,0,196,39854.4954513889,2009-02-10,11:53:27
39.898778,116.374583,0,194,39854.495462963,2009-02-10,11:53:28
39.898672,116.374399,0,179,39854.495474537,2009-02-10,11:53:29
39.898639,116.374266,0,174,39854.4954861111,2009-02-10,11:53:30
39.898634,116.37415,0,172,39854.4954976852,2009-02-10,11:53:31
39.898606,116.374023,0,170,39854.4955092593,2009-02-10,11:53:32
39.898589,116.3739,0,166,39854.4955208333,2009-02-10,11:53:33
39.898593,116.373788,0,166,39854.4955324074,2009-02-10,11:53:34
39.898586,116.373675,0,164,39854.4955439815,2009-02-10,11:53:35
39.898587,116.373562,0,165,39854.4955555556,2009-02-10,11:53:36
39.89859,116.373454,0,165,39854.4955671296,2009-02-10,11:53:37
39.898594,116.373348,0,166,39854.4955787037,2009-02-10,11:53:38
39.898598,116.373238,0,167,39854.4955902778,2009-02-10,11:53:39
39.898593,116.373121,0,169,39854.4956018519,2009-02-10,11:53:40
39.898554,116.372988,0,168,39854.4956134259,2009-02-10,11:53:41
39.898561,116.372886,0,165,39854.495625,2009-02-10,11:53:42
39.898566,116.37278,0,166,39854.4956365741,2009-02-10,11:53:43
39.898576,116.372663,0,164,39854.4956481481,2009-02-10,11:53:44
39.898582,116.372556,0,163,39854.4956597222,2009-02-10,11:53:45
39.898585,116.372448,0,166,39854.4956712963,2009-02-10,11:53:46
39.898588,116.372348,0,168,39854.4956828704,2009-02-10,11:53:47
39.898587,116.372252,0,168,39854.4956944444,2009-02-10,11:53:48
39.898585,116.372153,0,169,39854.4957060185,2009-02-10,11:53:49
39.898581,116.372057,0,172,39854.4957175926,2009-02-10,11:53:50
39.898582,116.371969,0,174,39854.4957291667,2009-02-10,11:53:51
39.898581,116.371882,0,175,39854.4957407407,2009-02-10,11:53:52
39.898582,116.371802,0,172,39854.4957523148,2009-02-10,11:53:53
39.898578,116.371719,0,171,39854.4957638889,2009-02-10,11:53:54
39.898576,116.371645,0,170,39854.495775463,2009-02-10,11:53:55
39.898576,116.371577,0,170,39854.495787037,2009-02-10,11:53:56
39.898576,116.371507,0,170,39854.4957986111,2009-02-10,11:53:57
39.898582,116.371441,0,170,39854.4958101852,2009-02-10,11:53:58
39.898582,116.371377,0,171,39854.4958217593,2009-02-10,11:53:59
39.898566,116.371279,0,169,39854.4958449074,2009-02-10,11:54:01
39.898563,116.37121,0,169,39854.4958680556,2009-02-10,11:54:03
39.898552,116.371147,0,172,39854.4959027778,2009-02-10,11:54:06
39.898526,116.371137,0,176,39854.4959606482,2009-02-10,11:54:11
39.89853,116.371159,0,179,39854.4960185185,2009-02-10,11:54:16
39.89853,116.371096,0,181,39854.4960763889,2009-02-10,11:54:21
39.898517,116.371013,0,179,39854.496099537,2009-02-10,11:54:23
39.89851,116.370909,0,178,39854.4961226852,2009-02-10,11:54:25
39.898505,116.370849,0,177,39854.4961342593,2009-02-10,11:54:26
39.898508,116.37074,0,177,39854.4961574074,2009-02-10,11:54:28
39.898531,116.370668,0,179,39854.4961805556,2009-02-10,11:54:30
39.898562,116.370592,0,182,39854.4962037037,2009-02-10,11:54:32
39.898619,116.370557,0,184,39854.4962268519,2009-02-10,11:54:34
39.898641,116.370484,0,185,39854.49625,2009-02-10,11:54:36
39.89864,116.37042,0,184,39854.4962615741,2009-02-10,11:54:37
39.898637,116.37036,0,184,39854.4962731482,2009-02-10,11:54:38
39.898642,116.3703,0,182,39854.4962847222,2009-02-10,11:54:39
39.898647,116.37017,0,181,39854.4963078704,2009-02-10,11:54:41
39.898643,116.370101,0,180,39854.4963194444,2009-02-10,11:54:42
39.898645,116.370031,0,178,39854.4963310185,2009-02-10,11:54:43
39.898647,116.369952,0,177,39854.4963425926,2009-02-10,11:54:44
39.898649,116.369868,0,176,39854.4963541667,2009-02-10,11:54:45
39.898651,116.369783,0,176,39854.4963657407,2009-02-10,11:54:46
39.898657,116.369698,0,175,39854.4963773148,2009-02-10,11:54:47
39.898667,116.369619,0,175,39854.4963888889,2009-02-10,11:54:48
39.898675,116.369523,0,175,39854.496400463,2009-02-10,11:54:49
39.89867,116.369424,0,174,39854.496412037,2009-02-10,11:54:50
39.898668,116.369327,0,173,39854.4964236111,2009-02-10,11:54:51
39.898672,116.369242,0,173,39854.4964351852,2009-02-10,11:54:52
39.898636,116.36914,0,168,39854.4964467593,2009-02-10,11:54:53
39.898633,116.369056,0,169,39854.4964583333,2009-02-10,11:54:54
39.898634,116.368981,0,168,39854.4964699074,2009-02-10,11:54:55
39.898633,116.368909,0,170,39854.4964814815,2009-02-10,11:54:56
39.898625,116.368832,0,168,39854.4964930556,2009-02-10,11:54:57
39.898616,116.368753,0,167,39854.4965046296,2009-02-10,11:54:58
39.898603,116.368684,0,165,39854.4965162037,2009-02-10,11:54:59
39.8986,116.368625,0,165,39854.4965277778,2009-02-10,11:55:00
39.898598,116.368565,0,164,39854.4965393519,2009-02-10,11:55:01
39.898591,116.36844,0,159,39854.4965625,2009-02-10,11:55:03
39.898604,116.368349,0,159,39854.4965856481,2009-02-10,11:55:05
39.898646,116.368275,0,156,39854.4966087963,2009-02-10,11:55:07
39.898701,116.368213,0,152,39854.4966319444,2009-02-10,11:55:09
39.898769,116.368166,0,152,39854.4966550926,2009-02-10,11:55:11
39.898841,116.368136,0,152,39854.4966782407,2009-02-10,11:55:13
39.898924,116.368118,0,151,39854.4967013889,2009-02-10,11:55:15
39.899003,116.368117,0,152,39854.496724537,2009-02-10,11:55:17
39.899094,116.368126,0,153,39854.4967476852,2009-02-10,11:55:19
39.899143,116.368133,0,154,39854.4967592593,2009-02-10,11:55:20
39.899198,116.368143,0,155,39854.4967708333,2009-02-10,11:55:21
39.899256,116.368151,0,157,39854.4967824074,2009-02-10,11:55:22
39.899312,116.368152,0,160,39854.4967939815,2009-02-10,11:55:23
39.899371,116.368153,0,163,39854.4968055556,2009-02-10,11:55:24
39.899427,116.368155,0,166,39854.4968171296,2009-02-10,11:55:25
39.899483,116.368158,0,168,39854.4968287037,2009-02-10,11:55:26
39.899538,116.368159,0,170,39854.4968402778,2009-02-10,11:55:27
39.899597,116.368154,0,172,39854.4968518519,2009-02-10,11:55:28
39.899654,116.368151,0,173,39854.4968634259,2009-02-10,11:55:29
39.899713,116.368151,0,175,39854.496875,2009-02-10,11:55:30
39.899779,116.368155,0,176,39854.4968865741,2009-02-10,11:55:31
39.899844,116.368159,0,177,39854.4968981481,2009-02-10,11:55:32
39.899907,116.368159,0,180,39854.4969097222,2009-02-10,11:55:33
39.899969,116.368155,0,183,39854.4969212963,2009-02-10,11:55:34
39.900033,116.368148,0,185,39854.4969328704,2009-02-10,11:55:35
39.900096,116.36814,0,187,39854.4969444444,2009-02-10,11:55:36
39.900167,116.368137,0,187,39854.4969560185,2009-02-10,11:55:37
39.900242,116.36813,0,185,39854.4969675926,2009-02-10,11:55:38
39.90032,116.36813,0,184,39854.4969791667,2009-02-10,11:55:39
39.9004,116.368128,0,183,39854.4969907407,2009-02-10,11:55:40
39.900485,116.368136,0,179,39854.4970023148,2009-02-10,11:55:41
39.900565,116.368136,0,175,39854.4970138889,2009-02-10,11:55:42
39.900641,116.36813,0,174,39854.497025463,2009-02-10,11:55:43
39.900719,116.36812,0,172,39854.497037037,2009-02-10,11:55:44
39.900796,116.368114,0,173,39854.4970486111,2009-02-10,11:55:45
39.900871,116.368104,0,174,39854.4970601852,2009-02-10,11:55:46
39.900944,116.368099,0,177,39854.4970717593,2009-02-10,11:55:47
39.901019,116.368095,0,176,39854.4970833333,2009-02-10,11:55:48
39.901096,116.368089,0,177,39854.4970949074,2009-02-10,11:55:49
39.901173,116.36809,0,179,39854.4971064815,2009-02-10,11:55:50
39.90125,116.368094,0,180,39854.4971180556,2009-02-10,11:55:51
39.901326,116.368101,0,181,39854.4971296296,2009-02-10,11:55:52
39.901394,116.368099,0,179,39854.4971412037,2009-02-10,11:55:53
39.901455,116.368097,0,181,39854.4971527778,2009-02-10,11:55:54
39.901518,116.368097,0,181,39854.4971643519,2009-02-10,11:55:55
39.901577,116.368098,0,184,39854.4971759259,2009-02-10,11:55:56
39.90163,116.368093,0,185,39854.4971875,2009-02-10,11:55:57
39.901681,116.368097,0,186,39854.4971990741,2009-02-10,11:55:58
39.901768,116.368098,0,184,39854.4972222222,2009-02-10,11:56:00
39.901847,116.368109,0,178,39854.4972453704,2009-02-10,11:56:02
39.901907,116.368109,0,176,39854.4972685185,2009-02-10,11:56:04
39.901971,116.368093,0,178,39854.4973032407,2009-02-10,11:56:07
39.902039,116.368085,0,179,39854.497337963,2009-02-10,11:56:10
39.902084,116.368081,0,180,39854.4973611111,2009-02-10,11:56:12
39.90214,116.36808,0,182,39854.4973958333,2009-02-10,11:56:15
39.902187,116.368098,0,187,39854.4974421296,2009-02-10,11:56:19
39.902246,116.368121,0,191,39854.4974768519,2009-02-10,11:56:22
39.902303,116.36813,0,193,39854.4975,2009-02-10,11:56:24
39.902362,116.368129,0,199,39854.4975231481,2009-02-10,11:56:26
39.902432,116.368133,0,203,39854.4975462963,2009-02-10,11:56:28
39.902503,116.368127,0,206,39854.4975694444,2009-02-10,11:56:30
39.902575,116.36812,0,210,39854.4975925926,2009-02-10,11:56:32
39.902665,116.368108,0,215,39854.4976157407,2009-02-10,11:56:34
39.902717,116.368095,0,216,39854.4976273148,2009-02-10,11:56:35
39.902772,116.368082,0,220,39854.4976388889,2009-02-10,11:56:36
39.902829,116.368073,0,222,39854.497650463,2009-02-10,11:56:37
39.902886,116.368061,0,225,39854.497662037,2009-02-10,11:56:38
39.902942,116.368051,0,225,39854.4976736111,2009-02-10,11:56:39
39.902991,116.368041,0,224,39854.4976851852,2009-02-10,11:56:40
39.903042,116.368033,0,222,39854.4976967593,2009-02-10,11:56:41
39.903124,116.368047,0,223,39854.4977199074,2009-02-10,11:56:43
39.903181,116.36806,0,230,39854.4977430556,2009-02-10,11:56:45
39.903223,116.368057,0,240,39854.4977662037,2009-02-10,11:56:47
39.903266,116.368038,0,252,39854.4977893519,2009-02-10,11:56:49
39.903311,116.368017,0,254,39854.4978125,2009-02-10,11:56:51
39.903367,116.368002,0,257,39854.4978472222,2009-02-10,11:56:54
39.903426,116.36803,0,255,39854.4978703704,2009-02-10,11:56:56
39.903478,116.368033,0,252,39854.4979050926,2009-02-10,11:56:59
39.903526,116.368043,0,257,39854.497962963,2009-02-10,11:57:04
39.903578,116.36803,0,251,39854.4979976852,2009-02-10,11:57:07
39.903629,116.368013,0,245,39854.4980208333,2009-02-10,11:57:09
39.903671,116.368008,0,238,39854.4980439815,2009-02-10,11:57:11
39.903726,116.368004,0,232,39854.4980671296,2009-02-10,11:57:13
39.9038,116.368025,0,225,39854.4980902778,2009-02-10,11:57:15
39.903874,116.368062,0,219,39854.4981134259,2009-02-10,11:57:17
39.903946,116.368092,0,213,39854.4981365741,2009-02-10,11:57:19
39.904013,116.368119,0,205,39854.4981597222,2009-02-10,11:57:21
39.904091,116.368127,0,190,39854.4981828704,2009-02-10,11:57:23
39.904163,116.36812,0,191,39854.4982060185,2009-02-10,11:57:25
39.904225,116.368117,0,188,39854.4982291667,2009-02-10,11:57:27
39.904286,116.368109,0,184,39854.4982523148,2009-02-10,11:57:29
39.904331,116.368105,0,172,39854.498287037,2009-02-10,11:57:32
39.904331,116.368105,0,172,39854.4983217593,2009-02-10,11:57:35
39.904324,116.368108,0,170,39854.4983449074,2009-02-10,11:57:37
39.904369,116.368106,0,169,39854.4984027778,2009-02-10,11:57:42
39.904413,116.368092,0,169,39854.4984259259,2009-02-10,11:57:44
39.904476,116.368072,0,168,39854.4984490741,2009-02-10,11:57:46
39.904547,116.368039,0,168,39854.4984722222,2009-02-10,11:57:48
39.904625,116.368007,0,167,39854.4984953704,2009-02-10,11:57:50
39.904667,116.367986,0,169,39854.4985069444,2009-02-10,11:57:51
39.904726,116.367977,0,169,39854.4985185185,2009-02-10,11:57:52
39.904772,116.367964,0,167,39854.4985300926,2009-02-10,11:57:53
39.904853,116.367947,0,166,39854.4985532407,2009-02-10,11:57:55
39.904924,116.36794,0,166,39854.4985763889,2009-02-10,11:57:57
39.904977,116.367939,0,168,39854.498599537,2009-02-10,11:57:59
39.905027,116.36795,0,165,39854.4986342593,2009-02-10,11:58:02
39.905088,116.367954,0,162,39854.4986689815,2009-02-10,11:58:05
39.905141,116.36794,0,159,39854.4987037037,2009-02-10,11:58:08
39.905193,116.367919,0,156,39854.4987384259,2009-02-10,11:58:11
39.905245,116.36793,0,153,39854.4987731481,2009-02-10,11:58:14
39.905295,116.367941,0,143,39854.4988310185,2009-02-10,11:58:19
39.905334,116.367944,0,141,39854.4988888889,2009-02-10,11:58:24
39.90533,116.367952,0,140,39854.4989467593,2009-02-10,11:58:29
39.905331,116.367953,0,139,39854.4990046296,2009-02-10,11:58:34
39.905329,116.367958,0,139,39854.4990625,2009-02-10,11:58:39
39.905321,116.367965,0,139,39854.4991203704,2009-02-10,11:58:44
39.905315,116.367969,0,139,39854.4991782407,2009-02-10,11:58:49
39.905315,116.367975,0,139,39854.4992361111,2009-02-10,11:58:54
39.905316,116.367977,0,139,39854.4992939815,2009-02-10,11:58:59
39.905316,116.367977,0,139,39854.4993287037,2009-02-10,11:59:02
39.905312,116.36798,0,139,39854.4993518519,2009-02-10,11:59:04
39.9053,116.367982,0,139,39854.4994097222,2009-02-10,11:59:09
39.90531,116.367977,0,139,39854.4994675926,2009-02-10,11:59:14
39.90532,116.367975,0,139,39854.499525463,2009-02-10,11:59:19
39.905317,116.367975,0,138,39854.4995833333,2009-02-10,11:59:24
39.905312,116.367975,0,138,39854.4996412037,2009-02-10,11:59:29
39.905312,116.367975,0,138,39854.4996759259,2009-02-10,11:59:32
39.905309,116.367979,0,139,39854.4996990741,2009-02-10,11:59:34
39.905378,116.367973,0,139,39854.4997569444,2009-02-10,11:59:39
39.905443,116.367965,0,141,39854.4997800926,2009-02-10,11:59:41
39.905521,116.367961,0,142,39854.4998032407,2009-02-10,11:59:43
39.905607,116.367955,0,143,39854.4998263889,2009-02-10,11:59:45
39.905663,116.367945,0,145,39854.499837963,2009-02-10,11:59:46
39.905714,116.367944,0,146,39854.499849537,2009-02-10,11:59:47
39.905768,116.367946,0,146,39854.4998611111,2009-02-10,11:59:48
39.905819,116.367949,0,146,39854.4998726852,2009-02-10,11:59:49
39.90587,116.367955,0,146,39854.4998842593,2009-02-10,11:59:50
39.905923,116.367959,0,146,39854.4998958333,2009-02-10,11:59:51
39.905976,116.367955,0,148,39854.4999074074,2009-02-10,11:59:52
39.906027,116.36795,0,150,39854.4999189815,2009-02-10,11:59:53
39.906082,116.367939,0,151,39854.4999305556,2009-02-10,11:59:54
39.906138,116.36794,0,151,39854.4999421296,2009-02-10,11:59:55
39.906187,116.367946,0,153,39854.4999537037,2009-02-10,11:59:56
39.90624,116.367948,0,153,39854.4999652778,2009-02-10,11:59:57
39.90632,116.367941,0,156,39854.4999884259,2009-02-10,11:59:59
39.906378,116.367917,0,158,39854.5000115741,2009-02-10,12:00:01
39.906438,116.367904,0,159,39854.5000347222,2009-02-10,12:00:03
39.906505,116.367881,0,164,39854.5000578704,2009-02-10,12:00:05
39.906572,116.367877,0,165,39854.5000810185,2009-02-10,12:00:07
39.906642,116.367875,0,165,39854.5001041667,2009-02-10,12:00:09
39.906699,116.367884,0,167,39854.5001273148,2009-02-10,12:00:11
39.906742,116.3679,0,172,39854.500150463,2009-02-10,12:00:13
39.906788,116.367904,0,170,39854.5001851852,2009-02-10,12:00:16
39.906833,116.367892,0,173,39854.5002199074,2009-02-10,12:00:19
39.906878,116.367877,0,170,39854.5002430556,2009-02-10,12:00:21
39.906934,116.36788,0,168,39854.5002662037,2009-02-10,12:00:23
39.906999,116.367879,0,173,39854.5002893518,2009-02-10,12:00:25
39.907077,116.367897,0,175,39854.5003125,2009-02-10,12:00:27
39.907123,116.367904,0,176,39854.5003240741,2009-02-10,12:00:28
39.907169,116.367915,0,175,39854.5003356481,2009-02-10,12:00:29
39.907245,116.36792,0,175,39854.5003587963,2009-02-10,12:00:31
39.907299,116.367929,0,176,39854.5003819444,2009-02-10,12:00:33
39.907346,116.367947,0,179,39854.5004050926,2009-02-10,12:00:35
39.907406,116.367962,0,179,39854.5004398148,2009-02-10,12:00:38
39.907458,116.367986,0,179,39854.500474537,2009-02-10,12:00:41
39.907493,116.368021,0,182,39854.5005092593,2009-02-10,12:00:44
39.907518,116.368084,0,184,39854.5005555556,2009-02-10,12:00:48
39.907535,116.368166,0,186,39854.5005902778,2009-02-10,12:00:51
39.90754,116.368255,0,188,39854.5006134259,2009-02-10,12:00:53
39.907533,116.368354,0,189,39854.5006365741,2009-02-10,12:00:55
39.907525,116.368461,0,190,39854.5006597222,2009-02-10,12:00:57
39.907533,116.368569,0,189,39854.5006828704,2009-02-10,12:00:59
39.90753,116.36863,0,189,39854.5006944444,2009-02-10,12:01:00
39.907528,116.368697,0,189,39854.5007060185,2009-02-10,12:01:01
39.907525,116.368765,0,190,39854.5007175926,2009-02-10,12:01:02
39.907527,116.368838,0,190,39854.5007291667,2009-02-10,12:01:03
39.90753,116.368911,0,191,39854.5007407407,2009-02-10,12:01:04
39.90754,116.368972,0,192,39854.5007523148,2009-02-10,12:01:05
39.907548,116.369032,0,193,39854.5007638889,2009-02-10,12:01:06
39.907559,116.369089,0,194,39854.500775463,2009-02-10,12:01:07
39.907573,116.369149,0,196,39854.500787037,2009-02-10,12:01:08
39.907608,116.369247,0,199,39854.5008101852,2009-02-10,12:01:10
39.907639,116.36933,0,201,39854.5008333333,2009-02-10,12:01:12
39.907662,116.369392,0,204,39854.5008796296,2009-02-10,12:01:16
39.907667,116.369443,0,210,39854.5009375,2009-02-10,12:01:21
39.907692,116.369489,0,215,39854.5009837963,2009-02-10,12:01:25
39.907692,116.369531,0,223,39854.5010416667,2009-02-10,12:01:30
39.907693,116.36959,0,232,39854.501087963,2009-02-10,12:01:34
39.907705,116.369649,0,238,39854.5011226852,2009-02-10,12:01:37
39.907688,116.369644,0,248,39854.5011805556,2009-02-10,12:01:42
39.90771,116.369616,0,248,39854.5012384259,2009-02-10,12:01:47
39.907692,116.369644,0,252,39854.5012962963,2009-02-10,12:01:52
39.907682,116.369693,0,255,39854.5013541667,2009-02-10,12:01:57
39.907669,116.369771,0,255,39854.501400463,2009-02-10,12:02:01
39.907668,116.369838,0,254,39854.5014236111,2009-02-10,12:02:03
39.907674,116.369903,0,253,39854.5014467593,2009-02-10,12:02:05
39.907639,116.369975,0,255,39854.5014814815,2009-02-10,12:02:08
39.907595,116.370037,0,258,39854.5015162037,2009-02-10,12:02:11
39.907555,116.370069,0,262,39854.5015393518,2009-02-10,12:02:13
39.907507,116.370092,0,266,39854.5015625,2009-02-10,12:02:15
39.907445,116.370107,0,270,39854.5015856481,2009-02-10,12:02:17
39.907362,116.37011,0,277,39854.5016087963,2009-02-10,12:02:19
39.907306,116.370111,0,280,39854.5016203704,2009-02-10,12:02:20
39.907242,116.370106,0,283,39854.5016319444,2009-02-10,12:02:21
39.90718,116.3701,0,287,39854.5016435185,2009-02-10,12:02:22
39.907115,116.370089,0,291,39854.5016550926,2009-02-10,12:02:23
39.907045,116.370075,0,294,39854.5016666667,2009-02-10,12:02:24
39.906973,116.370063,0,296,39854.5016782407,2009-02-10,12:02:25
39.906892,116.370052,0,299,39854.5016898148,2009-02-10,12:02:26
39.906803,116.370034,0,303,39854.5017013889,2009-02-10,12:02:27
39.906707,116.370009,0,306,39854.501712963,2009-02-10,12:02:28
39.906619,116.369995,0,309,39854.501724537,2009-02-10,12:02:29
39.906531,116.369983,0,306,39854.5017361111,2009-02-10,12:02:30
39.906428,116.369988,0,305,39854.5017476852,2009-02-10,12:02:31
39.906342,116.369989,0,305,39854.5017592593,2009-02-10,12:02:32
39.906252,116.369995,0,302,39854.5017708333,2009-02-10,12:02:33
39.906183,116.370009,0,301,39854.5017824074,2009-02-10,12:02:34
39.906127,116.370004,0,299,39854.5017939815,2009-02-10,12:02:35
39.906063,116.369984,0,296,39854.5018055556,2009-02-10,12:02:36
39.905976,116.369962,0,286,39854.5018171296,2009-02-10,12:02:37
39.905892,116.369924,0,275,39854.5018287037,2009-02-10,12:02:38
39.90586,116.369824,0,274,39854.5018518518,2009-02-10,12:02:40
39.905843,116.369691,0,273,39854.501875,2009-02-10,12:02:42
39.905833,116.369611,0,272,39854.5018865741,2009-02-10,12:02:43
39.905817,116.369518,0,267,39854.5018981481,2009-02-10,12:02:44
39.905818,116.369429,0,265,39854.5019097222,2009-02-10,12:02:45
39.905821,116.369331,0,262,39854.5019212963,2009-02-10,12:02:46
39.905835,116.369225,0,254,39854.5019328704,2009-02-10,12:02:47
39.905841,116.369131,0,249,39854.5019444444,2009-02-10,12:02:48
39.905839,116.369028,0,247,39854.5019560185,2009-02-10,12:02:49
39.905843,116.368924,0,242,39854.5019675926,2009-02-10,12:02:50
39.905843,116.368833,0,238,39854.5019791667,2009-02-10,12:02:51
39.905841,116.368745,0,236,39854.5019907407,2009-02-10,12:02:52
39.905845,116.368681,0,232,39854.5020023148,2009-02-10,12:02:53
39.905844,116.368607,0,231,39854.5020138889,2009-02-10,12:02:54
39.905835,116.368545,0,227,39854.502025463,2009-02-10,12:02:55
39.905826,116.368477,0,221,39854.502037037,2009-02-10,12:02:56
39.905815,116.368381,0,212,39854.5020601852,2009-02-10,12:02:58
39.905805,116.36831,0,201,39854.5020949074,2009-02-10,12:03:01
39.905817,116.368271,0,189,39854.5021412037,2009-02-10,12:03:05
39.905819,116.368202,0,181,39854.5021643518,2009-02-10,12:03:07
39.90582,116.368095,0,178,39854.5021875,2009-02-10,12:03:09
39.905816,116.368035,0,175,39854.5021990741,2009-02-10,12:03:10
39.90582,116.367959,0,174,39854.5022106481,2009-02-10,12:03:11
39.905824,116.367872,0,169,39854.5022222222,2009-02-10,12:03:12
39.905827,116.36778,0,166,39854.5022337963,2009-02-10,12:03:13
39.905833,116.367686,0,163,39854.5022453704,2009-02-10,12:03:14
39.90584,116.367584,0,161,39854.5022569444,2009-02-10,12:03:15
39.905851,116.36748,0,160,39854.5022685185,2009-02-10,12:03:16
39.905865,116.367361,0,161,39854.5022800926,2009-02-10,12:03:17
39.905876,116.367246,0,159,39854.5022916667,2009-02-10,12:03:18
39.905883,116.367128,0,159,39854.5023032407,2009-02-10,12:03:19
39.905884,116.367002,0,159,39854.5023148148,2009-02-10,12:03:20
39.905886,116.366873,0,159,39854.5023263889,2009-02-10,12:03:21
39.90589,116.366743,0,158,39854.502337963,2009-02-10,12:03:22
39.905894,116.36661,0,157,39854.502349537,2009-02-10,12:03:23
39.905905,116.366476,0,156,39854.5023611111,2009-02-10,12:03:24
39.905917,116.36634,0,154,39854.5023726852,2009-02-10,12:03:25
39.905929,116.366206,0,153,39854.5023842593,2009-02-10,12:03:26
39.90594,116.366074,0,152,39854.5023958333,2009-02-10,12:03:27
39.905952,116.365942,0,150,39854.5024074074,2009-02-10,12:03:28
39.905951,116.365811,0,149,39854.5024189815,2009-02-10,12:03:29
39.905948,116.36568,0,148,39854.5024305556,2009-02-10,12:03:30
39.905954,116.365546,0,150,39854.5024421296,2009-02-10,12:03:31
39.905961,116.365426,0,150,39854.5024537037,2009-02-10,12:03:32
39.905968,116.365311,0,150,39854.5024652778,2009-02-10,12:03:33
39.905969,116.365191,0,150,39854.5024768518,2009-02-10,12:03:34
39.905965,116.365068,0,150,39854.5024884259,2009-02-10,12:03:35
39.905963,116.364945,0,151,39854.5025,2009-02-10,12:03:36
39.905965,116.36482,0,151,39854.5025115741,2009-02-10,12:03:37
39.905967,116.364696,0,152,39854.5025231481,2009-02-10,12:03:38
39.905973,116.364575,0,150,39854.5025347222,2009-02-10,12:03:39
39.905975,116.364449,0,150,39854.5025462963,2009-02-10,12:03:40
39.90598,116.364322,0,148,39854.5025578704,2009-02-10,12:03:41
39.905979,116.364189,0,147,39854.5025694444,2009-02-10,12:03:42
39.905975,116.364053,0,147,39854.5025810185,2009-02-10,12:03:43
39.905969,116.363916,0,147,39854.5025925926,2009-02-10,12:03:44
39.905961,116.363769,0,145,39854.5026041667,2009-02-10,12:03:45
39.905957,116.363628,0,145,39854.5026157407,2009-02-10,12:03:46
39.905958,116.363487,0,144,39854.5026273148,2009-02-10,12:03:47
39.905959,116.363347,0,144,39854.5026388889,2009-02-10,12:03:48
39.905961,116.363207,0,143,39854.502650463,2009-02-10,12:03:49
39.905961,116.363058,0,143,39854.502662037,2009-02-10,12:03:50
39.905962,116.362914,0,143,39854.5026736111,2009-02-10,12:03:51
39.905964,116.362774,0,142,39854.5026851852,2009-02-10,12:03:52
39.905969,116.362642,0,144,39854.5026967593,2009-02-10,12:03:53
39.905977,116.362512,0,144,39854.5027083333,2009-02-10,12:03:54
39.905982,116.362382,0,145,39854.5027199074,2009-02-10,12:03:55
39.905977,116.362245,0,143,39854.5027314815,2009-02-10,12:03:56
39.905971,116.362103,0,141,39854.5027430556,2009-02-10,12:03:57
39.905969,116.361967,0,142,39854.5027546296,2009-02-10,12:03:58
39.90597,116.361825,0,143,39854.5027662037,2009-02-10,12:03:59
39.90597,116.361684,0,143,39854.5027777778,2009-02-10,12:04:00
39.905971,116.36154,0,142,39854.5027893518,2009-02-10,12:04:01
39.905973,116.361397,0,142,39854.5028009259,2009-02-10,12:04:02
39.905974,116.361251,0,143,39854.5028125,2009-02-10,12:04:03
39.905972,116.361103,0,143,39854.5028240741,2009-02-10,12:04:04
39.905971,116.360951,0,143,39854.5028356481,2009-02-10,12:04:05
39.905969,116.360802,0,142,39854.5028472222,2009-02-10,12:04:06
39.905966,116.360657,0,142,39854.5028587963,2009-02-10,12:04:07
39.905965,116.360506,0,139,39854.5028703704,2009-02-10,12:04:08
39.905967,116.360354,0,140,39854.5028819444,2009-02-10,12:04:09
39.90597,116.360205,0,141,39854.5028935185,2009-02-10,12:04:10
39.905964,116.360063,0,141,39854.5029050926,2009-02-10,12:04:11
39.905951,116.359906,0,137,39854.5029166667,2009-02-10,12:04:12
39.905947,116.359755,0,136,39854.5029282407,2009-02-10,12:04:13
39.905946,116.359604,0,137,39854.5029398148,2009-02-10,12:04:14
39.905946,116.359455,0,137,39854.5029513889,2009-02-10,12:04:15
39.905948,116.359308,0,138,39854.502962963,2009-02-10,12:04:16
39.905948,116.35917,0,139,39854.502974537,2009-02-10,12:04:17
39.905951,116.359042,0,138,39854.5029861111,2009-02-10,12:04:18
39.905952,116.358922,0,138,39854.5029976852,2009-02-10,12:04:19
39.905954,116.358804,0,138,39854.5030092593,2009-02-10,12:04:20
39.905959,116.358696,0,139,39854.5030208333,2009-02-10,12:04:21
39.905966,116.3586,0,139,39854.5030324074,2009-02-10,12:04:22
39.905969,116.358508,0,139,39854.5030439815,2009-02-10,12:04:23
39.905971,116.358422,0,139,39854.5030555556,2009-02-10,12:04:24
39.905973,116.358335,0,139,39854.5030671296,2009-02-10,12:04:25
39.905972,116.358252,0,140,39854.5030787037,2009-02-10,12:04:26
39.905972,116.358172,0,141,39854.5030902778,2009-02-10,12:04:27
39.905979,116.358109,0,141,39854.5031018518,2009-02-10,12:04:28
39.905986,116.358048,0,141,39854.5031134259,2009-02-10,12:04:29
39.906003,116.357975,0,141,39854.5031365741,2009-02-10,12:04:31
39.906017,116.357931,0,132,39854.5031944444,2009-02-10,12:04:36
39.906011,116.357893,0,128,39854.5032523148,2009-02-10,12:04:41
39.906009,116.357815,0,126,39854.503275463,2009-02-10,12:04:43
39.906022,116.357717,0,130,39854.5032986111,2009-02-10,12:04:45
39.906035,116.357613,0,135,39854.5033217593,2009-02-10,12:04:47
39.90604,116.357532,0,138,39854.5033333333,2009-02-10,12:04:48
39.906045,116.357455,0,140,39854.5033449074,2009-02-10,12:04:49
39.906056,116.357379,0,141,39854.5033564815,2009-02-10,12:04:50
39.906069,116.357294,0,145,39854.5033680556,2009-02-10,12:04:51
39.906075,116.357217,0,148,39854.5033796296,2009-02-10,12:04:52
39.906078,116.357132,0,151,39854.5033912037,2009-02-10,12:04:53
39.906069,116.357036,0,154,39854.5034027778,2009-02-10,12:04:54
39.906067,116.356938,0,155,39854.5034143519,2009-02-10,12:04:55
39.906067,116.356838,0,157,39854.5034259259,2009-02-10,12:04:56
39.906062,116.356728,0,160,39854.5034375,2009-02-10,12:04:57
39.906059,116.356626,0,161,39854.5034490741,2009-02-10,12:04:58
39.90606,116.356522,0,162,39854.5034606481,2009-02-10,12:04:59
39.906064,116.356414,0,163,39854.5034722222,2009-02-10,12:05:00
39.906065,116.356306,0,164,39854.5034837963,2009-02-10,12:05:01
39.906065,116.356205,0,163,39854.5034953704,2009-02-10,12:05:02
39.906061,116.356089,0,164,39854.5035069444,2009-02-10,12:05:03
39.90606,116.355981,0,165,39854.5035185185,2009-02-10,12:05:04
39.906057,116.355872,0,167,39854.5035300926,2009-02-10,12:05:05
39.906056,116.355765,0,168,39854.5035416667,2009-02-10,12:05:06
39.906053,116.355652,0,169,39854.5035532407,2009-02-10,12:05:07
39.906051,116.35554,0,171,39854.5035648148,2009-02-10,12:05:08
39.906044,116.355425,0,173,39854.5035763889,2009-02-10,12:05:09
39.906041,116.355309,0,174,39854.503587963,2009-02-10,12:05:10
39.906041,116.355199,0,177,39854.503599537,2009-02-10,12:05:11
39.906043,116.355084,0,180,39854.5036111111,2009-02-10,12:05:12
39.906045,116.354969,0,182,39854.5036226852,2009-02-10,12:05:13
39.906042,116.35485,0,184,39854.5036342593,2009-02-10,12:05:14
39.906039,116.354739,0,186,39854.5036458333,2009-02-10,12:05:15
39.906031,116.354619,0,187,39854.5036574074,2009-02-10,12:05:16
39.906025,116.354502,0,190,39854.5036689815,2009-02-10,12:05:17
39.906021,116.354375,0,192,39854.5036805556,2009-02-10,12:05:18
39.90602,116.354241,0,195,39854.5036921296,2009-02-10,12:05:19
39.906013,116.354115,0,197,39854.5037037037,2009-02-10,12:05:20
39.906011,116.353993,0,200,39854.5037152778,2009-02-10,12:05:21
39.906005,116.353867,0,202,39854.5037268519,2009-02-10,12:05:22
39.906003,116.353746,0,203,39854.5037384259,2009-02-10,12:05:23
39.905995,116.353629,0,202,39854.50375,2009-02-10,12:05:24
39.905989,116.353516,0,201,39854.5037615741,2009-02-10,12:05:25
39.90598,116.353404,0,201,39854.5037731482,2009-02-10,12:05:26
39.905979,116.353305,0,204,39854.5037847222,2009-02-10,12:05:27
39.905968,116.353201,0,202,39854.5037962963,2009-02-10,12:05:28
39.905962,116.353105,0,203,39854.5038078704,2009-02-10,12:05:29
39.90596,116.353027,0,206,39854.5038194444,2009-02-10,12:05:30
39.905956,116.352939,0,205,39854.5038310185,2009-02-10,12:05:31
39.905951,116.352855,0,206,39854.5038425926,2009-02-10,12:05:32
39.905945,116.352773,0,208,39854.5038541667,2009-02-10,12:05:33
39.905943,116.352694,0,211,39854.5038657407,2009-02-10,12:05:34
39.905938,116.352619,0,214,39854.5038773148,2009-02-10,12:05:35
39.905942,116.352546,0,216,39854.5038888889,2009-02-10,12:05:36
39.905954,116.352441,0,217,39854.503912037,2009-02-10,12:05:38
39.905953,116.352352,0,215,39854.5039351852,2009-02-10,12:05:40
39.905947,116.352281,0,214,39854.5039699074,2009-02-10,12:05:43
39.905926,116.352211,0,214,39854.5040046296,2009-02-10,12:05:46
39.905934,116.352142,0,219,39854.5040393519,2009-02-10,12:05:49
39.905938,116.352108,0,221,39854.5040972222,2009-02-10,12:05:54
39.905934,116.35211,0,225,39854.5041550926,2009-02-10,12:05:59
39.905934,116.35211,0,225,39854.5041898148,2009-02-10,12:06:02
39.905928,116.352114,0,227,39854.504212963,2009-02-10,12:06:04
39.905921,116.352105,0,227,39854.5042708333,2009-02-10,12:06:09
39.905911,116.352019,0,226,39854.5043055556,2009-02-10,12:06:12
39.905913,116.351916,0,226,39854.5043287037,2009-02-10,12:06:14
39.905917,116.351825,0,235,39854.5043518519,2009-02-10,12:06:16
39.905912,116.351761,0,234,39854.5043634259,2009-02-10,12:06:17
39.905904,116.351693,0,233,39854.504375,2009-02-10,12:06:18
39.9059,116.351611,0,232,39854.5043865741,2009-02-10,12:06:19
39.905898,116.351524,0,230,39854.5043981481,2009-02-10,12:06:20
39.905898,116.351434,0,229,39854.5044097222,2009-02-10,12:06:21
39.905897,116.351337,0,228,39854.5044212963,2009-02-10,12:06:22
39.905892,116.351238,0,226,39854.5044328704,2009-02-10,12:06:23
39.905883,116.351128,0,222,39854.5044444444,2009-02-10,12:06:24
39.905884,116.351019,0,220,39854.5044560185,2009-02-10,12:06:25
39.905874,116.350906,0,217,39854.5044675926,2009-02-10,12:06:26
39.90587,116.350793,0,212,39854.5044791667,2009-02-10,12:06:27
39.905868,116.350677,0,207,39854.5044907407,2009-02-10,12:06:28
39.905861,116.35055,0,201,39854.5045023148,2009-02-10,12:06:29
39.905861,116.35041,0,198,39854.5045138889,2009-02-10,12:06:30
39.905863,116.350282,0,195,39854.504525463,2009-02-10,12:06:31
39.905863,116.350149,0,194,39854.504537037,2009-02-10,12:06:32
39.905867,116.350019,0,193,39854.5045486111,2009-02-10,12:06:33
39.90587,116.349888,0,192,39854.5045601852,2009-02-10,12:06:34
39.905876,116.349754,0,190,39854.5045717593,2009-02-10,12:06:35
39.905882,116.349614,0,189,39854.5045833333,2009-02-10,12:06:36
39.905888,116.349469,0,188,39854.5045949074,2009-02-10,12:06:37
39.905895,116.349324,0,187,39854.5046064815,2009-02-10,12:06:38
39.905901,116.349173,0,184,39854.5046180556,2009-02-10,12:06:39
39.905908,116.349017,0,182,39854.5046296296,2009-02-10,12:06:40
39.905915,116.34886,0,179,39854.5046412037,2009-02-10,12:06:41
39.905923,116.348695,0,177,39854.5046527778,2009-02-10,12:06:42
39.905932,116.348529,0,173,39854.5046643519,2009-02-10,12:06:43
39.905938,116.348366,0,171,39854.5046759259,2009-02-10,12:06:44
39.905944,116.348203,0,170,39854.5046875,2009-02-10,12:06:45
39.905947,116.348047,0,168,39854.5046990741,2009-02-10,12:06:46
39.905955,116.347899,0,168,39854.5047106481,2009-02-10,12:06:47
39.905972,116.347767,0,168,39854.5047222222,2009-02-10,12:06:48
39.905987,116.347641,0,169,39854.5047337963,2009-02-10,12:06:49
39.905994,116.347514,0,168,39854.5047453704,2009-02-10,12:06:50
39.906003,116.347395,0,167,39854.5047569444,2009-02-10,12:06:51
39.906007,116.347283,0,166,39854.5047685185,2009-02-10,12:06:52
39.906006,116.347173,0,165,39854.5047800926,2009-02-10,12:06:53
39.906008,116.347067,0,164,39854.5047916667,2009-02-10,12:06:54
39.906007,116.346964,0,163,39854.5048032407,2009-02-10,12:06:55
39.906008,116.346873,0,162,39854.5048148148,2009-02-10,12:06:56
39.906013,116.346791,0,161,39854.5048263889,2009-02-10,12:06:57
39.906015,116.346723,0,160,39854.504837963,2009-02-10,12:06:58
39.90602,116.346657,0,160,39854.504849537,2009-02-10,12:06:59
39.906029,116.346597,0,159,39854.5048611111,2009-02-10,12:07:00
39.906062,116.346499,0,155,39854.5048842593,2009-02-10,12:07:02
39.906093,116.346456,0,152,39854.5048958333,2009-02-10,12:07:03
39.906158,116.3464,0,148,39854.5049189815,2009-02-10,12:07:05
39.906199,116.346376,0,145,39854.5049305556,2009-02-10,12:07:06
39.906244,116.346354,0,143,39854.5049421296,2009-02-10,12:07:07
39.906294,116.346343,0,142,39854.5049537037,2009-02-10,12:07:08
39.906349,116.346336,0,140,39854.5049652778,2009-02-10,12:07:09
39.906407,116.346328,0,139,39854.5049768519,2009-02-10,12:07:10
39.906468,116.34632,0,139,39854.5049884259,2009-02-10,12:07:11
39.906535,116.346319,0,139,39854.505,2009-02-10,12:07:12
39.906603,116.346318,0,140,39854.5050115741,2009-02-10,12:07:13
39.906673,116.346319,0,140,39854.5050231481,2009-02-10,12:07:14
39.906744,116.346321,0,141,39854.5050347222,2009-02-10,12:07:15
39.906814,116.346325,0,142,39854.5050462963,2009-02-10,12:07:16
39.906882,116.346326,0,144,39854.5050578704,2009-02-10,12:07:17
39.906952,116.346326,0,145,39854.5050694444,2009-02-10,12:07:18
39.907018,116.346328,0,146,39854.5050810185,2009-02-10,12:07:19
39.907084,116.346331,0,146,39854.5050925926,2009-02-10,12:07:20
39.90715,116.346337,0,147,39854.5051041667,2009-02-10,12:07:21
39.907215,116.346343,0,149,39854.5051157407,2009-02-10,12:07:22
39.907278,116.346353,0,151,39854.5051273148,2009-02-10,12:07:23
39.90734,116.346369,0,153,39854.5051388889,2009-02-10,12:07:24
39.9074,116.346394,0,156,39854.505150463,2009-02-10,12:07:25
39.907451,116.34642,0,158,39854.505162037,2009-02-10,12:07:26
39.907499,116.346443,0,159,39854.5051736111,2009-02-10,12:07:27
39.907588,116.346481,0,160,39854.5051967593,2009-02-10,12:07:29
39.90764,116.346486,0,164,39854.5052199074,2009-02-10,12:07:31
39.907655,116.346422,0,174,39854.5052546296,2009-02-10,12:07:34
39.907667,116.346389,0,181,39854.5053125,2009-02-10,12:07:39
39.907658,116.346421,0,182,39854.5053703704,2009-02-10,12:07:44
39.907704,116.346401,0,184,39854.5054282407,2009-02-10,12:07:49
39.907751,116.346352,0,187,39854.505474537,2009-02-10,12:07:53
39.907805,116.346299,0,188,39854.5055092593,2009-02-10,12:07:56
39.907861,116.346237,0,190,39854.5055324074,2009-02-10,12:07:58
39.907947,116.346192,0,192,39854.5055555556,2009-02-10,12:08:00
39.908002,116.346192,0,192,39854.5055671296,2009-02-10,12:08:01
39.908089,116.346224,0,192,39854.5055787037,2009-02-10,12:08:02
39.908164,116.346224,0,192,39854.5055902778,2009-02-10,12:08:03
39.90823,116.346208,0,194,39854.5056018519,2009-02-10,12:08:04
39.908305,116.346203,0,195,39854.5056134259,2009-02-10,12:08:05
39.908396,116.346213,0,197,39854.505625,2009-02-10,12:08:06
39.908489,116.346219,0,199,39854.5056365741,2009-02-10,12:08:07
39.908579,116.346225,0,201,39854.5056481481,2009-02-10,12:08:08
39.908664,116.346226,0,203,39854.5056597222,2009-02-10,12:08:09
39.908825,116.346309,0,205,39854.5056712963,2009-02-10,12:08:10
39.908935,116.346331,0,208,39854.5056828704,2009-02-10,12:08:11
39.909036,116.346362,0,208,39854.5056944444,2009-02-10,12:08:12
39.909137,116.346394,0,207,39854.5057060185,2009-02-10,12:08:13
39.909219,116.346396,0,209,39854.5057175926,2009-02-10,12:08:14
39.909299,116.346399,0,211,39854.5057291667,2009-02-10,12:08:15
39.909395,116.346405,0,214,39854.5057407407,2009-02-10,12:08:16
39.909485,116.3464,0,217,39854.5057523148,2009-02-10,12:08:17
39.909572,116.346403,0,220,39854.5057638889,2009-02-10,12:08:18
39.909656,116.346404,0,225,39854.505775463,2009-02-10,12:08:19
39.909748,116.346426,0,227,39854.505787037,2009-02-10,12:08:20
39.909843,116.346445,0,231,39854.5057986111,2009-02-10,12:08:21
39.909941,116.346463,0,234,39854.5058101852,2009-02-10,12:08:22
39.910041,116.346479,0,238,39854.5058217593,2009-02-10,12:08:23
39.910142,116.346496,0,239,39854.5058333333,2009-02-10,12:08:24
39.910249,116.346513,0,241,39854.5058449074,2009-02-10,12:08:25
39.910349,116.346519,0,245,39854.5058564815,2009-02-10,12:08:26
39.91045,116.346525,0,247,39854.5058680556,2009-02-10,12:08:27
39.910548,116.346533,0,248,39854.5058796296,2009-02-10,12:08:28
39.910643,116.346544,0,247,39854.5058912037,2009-02-10,12:08:29
39.91073,116.346549,0,249,39854.5059027778,2009-02-10,12:08:30
39.910824,116.346561,0,250,39854.5059143519,2009-02-10,12:08:31
39.910901,116.346564,0,253,39854.5059259259,2009-02-10,12:08:32
39.910977,116.346569,0,255,39854.5059375,2009-02-10,12:08:33
39.911048,116.346576,0,256,39854.5059490741,2009-02-10,12:08:34
39.91112,116.34658,0,257,39854.5059606481,2009-02-10,12:08:35
39.91119,116.346582,0,259,39854.5059722222,2009-02-10,12:08:36
39.91125,116.346588,0,260,39854.5059837963,2009-02-10,12:08:37
39.911305,116.346593,0,261,39854.5059953704,2009-02-10,12:08:38
39.911357,116.346583,0,254,39854.5060069444,2009-02-10,12:08:39
39.911403,116.346599,0,258,39854.5060185185,2009-02-10,12:08:40
39.911448,116.346623,0,260,39854.5060300926,2009-02-10,12:08:41
39.911502,116.346651,0,261,39854.5060416667,2009-02-10,12:08:42
39.91155,116.346682,0,260,39854.5060532407,2009-02-10,12:08:43
39.911597,116.346709,0,261,39854.5060648148,2009-02-10,12:08:44
39.911649,116.346733,0,263,39854.5060763889,2009-02-10,12:08:45
39.911701,116.346759,0,264,39854.506087963,2009-02-10,12:08:46
39.911753,116.346795,0,261,39854.506099537,2009-02-10,12:08:47
39.9118,116.346816,0,260,39854.5061111111,2009-02-10,12:08:48
39.911878,116.346839,0,260,39854.5061342593,2009-02-10,12:08:50
39.911942,116.346836,0,252,39854.5061574074,2009-02-10,12:08:52
39.911979,116.346829,0,261,39854.5062152778,2009-02-10,12:08:57
39.911982,116.346811,0,265,39854.5062731481,2009-02-10,12:09:02
39.912046,116.346786,0,266,39854.5063078704,2009-02-10,12:09:05
39.912091,116.346799,0,268,39854.5063194444,2009-02-10,12:09:06
39.912172,116.346821,0,272,39854.5063425926,2009-02-10,12:09:08
39.912247,116.346838,0,276,39854.5063657407,2009-02-10,12:09:10
39.912309,116.34686,0,277,39854.5063888889,2009-02-10,12:09:12
39.912369,116.346878,0,280,39854.506412037,2009-02-10,12:09:14
39.912418,116.346886,0,279,39854.5064351852,2009-02-10,12:09:16
39.9124,116.346895,0,274,39854.5064930556,2009-02-10,12:09:21
39.912386,116.346916,0,277,39854.5065509259,2009-02-10,12:09:26
39.912392,116.346943,0,280,39854.5066087963,2009-02-10,12:09:31
39.912387,116.346964,0,283,39854.5066666667,2009-02-10,12:09:36
39.912381,116.346973,0,286,39854.506724537,2009-02-10,12:09:41
39.912396,116.346997,0,284,39854.5067824074,2009-02-10,12:09:46
39.912451,116.347008,0,278,39854.5068287037,2009-02-10,12:09:50
39.912517,116.347018,0,272,39854.5068518519,2009-02-10,12:09:52
39.912601,116.347028,0,270,39854.506875,2009-02-10,12:09:54
39.912646,116.347039,0,268,39854.5068865741,2009-02-10,12:09:55
39.912694,116.347047,0,268,39854.5068981481,2009-02-10,12:09:56
39.912745,116.347062,0,262,39854.5069097222,2009-02-10,12:09:57
39.912801,116.347074,0,262,39854.5069212963,2009-02-10,12:09:58
39.912859,116.347089,0,262,39854.5069328704,2009-02-10,12:09:59
39.912925,116.347104,0,261,39854.5069444444,2009-02-10,12:10:00
39.912993,116.34712,0,263,39854.5069560185,2009-02-10,12:10:01
39.91306,116.347135,0,264,39854.5069675926,2009-02-10,12:10:02
39.913128,116.347155,0,263,39854.5069791667,2009-02-10,12:10:03
39.913194,116.347167,0,263,39854.5069907407,2009-02-10,12:10:04
39.913272,116.34718,0,261,39854.5070023148,2009-02-10,12:10:05
39.913352,116.347193,0,261,39854.5070138889,2009-02-10,12:10:06
39.913438,116.347207,0,261,39854.507025463,2009-02-10,12:10:07
39.913527,116.347222,0,261,39854.507037037,2009-02-10,12:10:08
39.913619,116.347239,0,261,39854.5070486111,2009-02-10,12:10:09
39.913717,116.347256,0,261,39854.5070601852,2009-02-10,12:10:10
39.913814,116.347274,0,261,39854.5070717593,2009-02-10,12:10:11
39.913907,116.347293,0,261,39854.5070833333,2009-02-10,12:10:12
39.913999,116.347316,0,261,39854.5070949074,2009-02-10,12:10:13
39.9141,116.347342,0,263,39854.5071064815,2009-02-10,12:10:14
39.914211,116.347367,0,264,39854.5071180556,2009-02-10,12:10:15
39.914321,116.347388,0,264,39854.5071296296,2009-02-10,12:10:16
39.914434,116.347407,0,266,39854.5071412037,2009-02-10,12:10:17
39.914543,116.347425,0,270,39854.5071527778,2009-02-10,12:10:18
39.914656,116.347439,0,273,39854.5071643519,2009-02-10,12:10:19
39.914774,116.347444,0,276,39854.5071759259,2009-02-10,12:10:20
39.914886,116.347458,0,273,39854.5071875,2009-02-10,12:10:21
39.914998,116.347467,0,272,39854.5071990741,2009-02-10,12:10:22
39.915114,116.347463,0,272,39854.5072106481,2009-02-10,12:10:23
39.915235,116.347446,0,265,39854.5072222222,2009-02-10,12:10:24
39.915351,116.347432,0,262,39854.5072337963,2009-02-10,12:10:25
39.915471,116.347415,0,262,39854.5072453704,2009-02-10,12:10:26
39.915591,116.347401,0,259,39854.5072569444,2009-02-10,12:10:27
39.915714,116.347387,0,256,39854.5072685185,2009-02-10,12:10:28
39.915834,116.347363,0,257,39854.5072800926,2009-02-10,12:10:29
39.915942,116.347353,0,260,39854.5072916667,2009-02-10,12:10:30
39.916044,116.34735,0,260,39854.5073032407,2009-02-10,12:10:31
39.916144,116.347359,0,256,39854.5073148148,2009-02-10,12:10:32
39.916234,116.347374,0,255,39854.5073263889,2009-02-10,12:10:33
39.916304,116.347381,0,257,39854.507337963,2009-02-10,12:10:34
39.916367,116.347389,0,257,39854.507349537,2009-02-10,12:10:35
39.916418,116.347398,0,257,39854.5073611111,2009-02-10,12:10:36
39.916472,116.347415,0,267,39854.5073842593,2009-02-10,12:10:38
39.916519,116.347425,0,274,39854.5074074074,2009-02-10,12:10:40
39.916572,116.347437,0,274,39854.5074421296,2009-02-10,12:10:43
39.916589,116.347461,0,269,39854.5075,2009-02-10,12:10:48
39.916634,116.34745,0,272,39854.5075578704,2009-02-10,12:10:53
39.916691,116.347427,0,267,39854.5075810185,2009-02-10,12:10:55
39.916749,116.347412,0,265,39854.5076041667,2009-02-10,12:10:57
39.916798,116.347399,0,263,39854.5076388889,2009-02-10,12:11:00
39.916846,116.347389,0,257,39854.5076967593,2009-02-10,12:11:05
39.916869,116.347369,0,251,39854.5077546296,2009-02-10,12:11:10
39.916845,116.347392,0,239,39854.5078125,2009-02-10,12:11:15
39.916815,116.347407,0,235,39854.5078703704,2009-02-10,12:11:20
39.916812,116.347392,0,232,39854.5079282407,2009-02-10,12:11:25
39.916813,116.34738,0,228,39854.5079861111,2009-02-10,12:11:30
39.916872,116.347362,0,226,39854.5080324074,2009-02-10,12:11:34
39.916928,116.347346,0,227,39854.5080555556,2009-02-10,12:11:36
39.916968,116.347315,0,228,39854.5080671296,2009-02-10,12:11:37
39.917048,116.347246,0,226,39854.5080902778,2009-02-10,12:11:39
39.917089,116.347187,0,228,39854.5081018518,2009-02-10,12:11:40
39.917115,116.347092,0,227,39854.5081134259,2009-02-10,12:11:41
39.917129,116.346996,0,227,39854.508125,2009-02-10,12:11:42
39.917138,116.346838,0,226,39854.5081365741,2009-02-10,12:11:43
39.917139,116.346702,0,226,39854.5081481481,2009-02-10,12:11:44
39.917124,116.346574,0,228,39854.5081597222,2009-02-10,12:11:45
39.917116,116.34645,0,229,39854.5081712963,2009-02-10,12:11:46
39.917107,116.346325,0,230,39854.5081828704,2009-02-10,12:11:47
39.917101,116.3462,0,232,39854.5081944444,2009-02-10,12:11:48
39.917095,116.346074,0,233,39854.5082060185,2009-02-10,12:11:49
39.917093,116.345946,0,233,39854.5082175926,2009-02-10,12:11:50
39.917093,116.345814,0,232,39854.5082291667,2009-02-10,12:11:51
39.917088,116.345661,0,230,39854.5082407407,2009-02-10,12:11:52
39.917085,116.345527,0,228,39854.5082523148,2009-02-10,12:11:53
39.917076,116.345378,0,228,39854.5082638889,2009-02-10,12:11:54
39.917067,116.345232,0,228,39854.508275463,2009-02-10,12:11:55
39.917066,116.345099,0,226,39854.508287037,2009-02-10,12:11:56
39.91707,116.344969,0,225,39854.5082986111,2009-02-10,12:11:57
39.91707,116.344836,0,224,39854.5083101852,2009-02-10,12:11:58
39.917074,116.344702,0,222,39854.5083217593,2009-02-10,12:11:59
39.917077,116.344575,0,221,39854.5083333333,2009-02-10,12:12:00
39.917079,116.344454,0,219,39854.5083449074,2009-02-10,12:12:01
39.917078,116.344337,0,218,39854.5083564815,2009-02-10,12:12:02
39.917083,116.344233,0,217,39854.5083680556,2009-02-10,12:12:03
39.917084,116.344129,0,217,39854.5083796296,2009-02-10,12:12:04
39.91708,116.34403,0,217,39854.5083912037,2009-02-10,12:12:05
39.91708,116.343944,0,217,39854.5084027778,2009-02-10,12:12:06
39.917076,116.34387,0,218,39854.5084143518,2009-02-10,12:12:07
39.917078,116.343805,0,218,39854.5084259259,2009-02-10,12:12:08
39.917093,116.3437,0,218,39854.5084490741,2009-02-10,12:12:10
39.917118,116.343577,0,217,39854.5084722222,2009-02-10,12:12:12
39.917123,116.343504,0,216,39854.5084837963,2009-02-10,12:12:13
39.917128,116.34343,0,215,39854.5084953704,2009-02-10,12:12:14
39.917134,116.343354,0,214,39854.5085069444,2009-02-10,12:12:15
39.917136,116.343281,0,214,39854.5085185185,2009-02-10,12:12:16
39.917142,116.343204,0,215,39854.5085300926,2009-02-10,12:12:17
39.917146,116.343121,0,216,39854.5085416667,2009-02-10,12:12:18
39.917152,116.343035,0,217,39854.5085532407,2009-02-10,12:12:19
39.917157,116.342953,0,217,39854.5085648148,2009-02-10,12:12:20
39.917158,116.34287,0,217,39854.5085763889,2009-02-10,12:12:21
39.917158,116.342789,0,217,39854.508587963,2009-02-10,12:12:22
39.917157,116.342704,0,218,39854.508599537,2009-02-10,12:12:23
39.917161,116.342612,0,219,39854.5086111111,2009-02-10,12:12:24
39.91716,116.342508,0,220,39854.5086226852,2009-02-10,12:12:25
39.917159,116.342401,0,222,39854.5086342593,2009-02-10,12:12:26
39.917157,116.342292,0,223,39854.5086458333,2009-02-10,12:12:27
39.917151,116.342176,0,225,39854.5086574074,2009-02-10,12:12:28
39.917145,116.342059,0,226,39854.5086689815,2009-02-10,12:12:29
39.917142,116.341945,0,229,39854.5086805556,2009-02-10,12:12:30
39.917135,116.34182,0,230,39854.5086921296,2009-02-10,12:12:31
39.91712,116.341694,0,232,39854.5087037037,2009-02-10,12:12:32
39.917109,116.341561,0,234,39854.5087152778,2009-02-10,12:12:33
39.917103,116.341433,0,236,39854.5087268518,2009-02-10,12:12:34
39.917098,116.341302,0,237,39854.5087384259,2009-02-10,12:12:35
39.917102,116.341178,0,238,39854.50875,2009-02-10,12:12:36
39.917099,116.341054,0,239,39854.5087615741,2009-02-10,12:12:37
39.917096,116.340942,0,239,39854.5087731481,2009-02-10,12:12:38
39.917097,116.340836,0,240,39854.5087847222,2009-02-10,12:12:39
39.917095,116.340739,0,240,39854.5087962963,2009-02-10,12:12:40
39.917089,116.340643,0,240,39854.5088078704,2009-02-10,12:12:41
39.91709,116.340554,0,241,39854.5088194444,2009-02-10,12:12:42
39.917089,116.340468,0,241,39854.5088310185,2009-02-10,12:12:43
39.917093,116.340385,0,241,39854.5088425926,2009-02-10,12:12:44
39.917101,116.340297,0,242,39854.5088541667,2009-02-10,12:12:45
39.917109,116.340203,0,243,39854.5088657407,2009-02-10,12:12:46
39.917112,116.340101,0,243,39854.5088773148,2009-02-10,12:12:47
39.917113,116.34,0,241,39854.5088888889,2009-02-10,12:12:48
39.917116,116.339907,0,242,39854.508900463,2009-02-10,12:12:49
39.917124,116.339805,0,243,39854.508912037,2009-02-10,12:12:50
39.917127,116.339721,0,244,39854.5089236111,2009-02-10,12:12:51
39.917128,116.339651,0,245,39854.5089351852,2009-02-10,12:12:52
39.917136,116.339583,0,248,39854.5089583333,2009-02-10,12:12:54
39.917163,116.339535,0,258,39854.5090162037,2009-02-10,12:12:59
39.917171,116.339471,0,263,39854.5090509259,2009-02-10,12:13:02
39.917166,116.339388,0,267,39854.5090740741,2009-02-10,12:13:04
39.917165,116.339286,0,270,39854.5090972222,2009-02-10,12:13:06
39.917155,116.339176,0,272,39854.5091203704,2009-02-10,12:13:08
39.917146,116.339118,0,273,39854.5091319444,2009-02-10,12:13:09
39.917139,116.339059,0,273,39854.5091435185,2009-02-10,12:13:10
39.917146,116.338949,0,273,39854.5091666667,2009-02-10,12:13:12
39.917165,116.338895,0,275,39854.5091782407,2009-02-10,12:13:13
39.917233,116.338818,0,275,39854.5092013889,2009-02-10,12:13:15
39.917284,116.338794,0,277,39854.509212963,2009-02-10,12:13:16
39.917338,116.338781,0,276,39854.509224537,2009-02-10,12:13:17
39.9174,116.338768,0,276,39854.5092361111,2009-02-10,12:13:18
39.917461,116.338762,0,274,39854.5092476852,2009-02-10,12:13:19
39.917532,116.338755,0,272,39854.5092592593,2009-02-10,12:13:20
39.917609,116.338743,0,271,39854.5092708333,2009-02-10,12:13:21
39.917688,116.338734,0,269,39854.5092824074,2009-02-10,12:13:22
39.917769,116.338731,0,269,39854.5092939815,2009-02-10,12:13:23
39.917864,116.338724,0,267,39854.5093055556,2009-02-10,12:13:24
39.917954,116.338719,0,268,39854.5093171296,2009-02-10,12:13:25
39.918041,116.338716,0,269,39854.5093287037,2009-02-10,12:13:26
39.918131,116.33871,0,269,39854.5093402778,2009-02-10,12:13:27
39.918222,116.338712,0,266,39854.5093518518,2009-02-10,12:13:28
39.918317,116.338706,0,268,39854.5093634259,2009-02-10,12:13:29
39.918412,116.338707,0,267,39854.509375,2009-02-10,12:13:30
39.918516,116.338712,0,265,39854.5093865741,2009-02-10,12:13:31
39.918619,116.338709,0,263,39854.5093981481,2009-02-10,12:13:32
39.918723,116.338698,0,261,39854.5094097222,2009-02-10,12:13:33
39.91883,116.338685,0,259,39854.5094212963,2009-02-10,12:13:34
39.918945,116.338665,0,257,39854.5094328704,2009-02-10,12:13:35
39.919062,116.338646,0,256,39854.5094444444,2009-02-10,12:13:36
39.919175,116.338632,0,253,39854.5094560185,2009-02-10,12:13:37
39.919289,116.338619,0,253,39854.5094675926,2009-02-10,12:13:38
39.9194,116.338615,0,250,39854.5094791667,2009-02-10,12:13:39
39.919515,116.338609,0,247,39854.5094907407,2009-02-10,12:13:40
39.919634,116.338602,0,249,39854.5095023148,2009-02-10,12:13:41
39.919752,116.338602,0,245,39854.5095138889,2009-02-10,12:13:42
39.919874,116.338587,0,244,39854.509525463,2009-02-10,12:13:43
39.919987,116.338584,0,242,39854.509537037,2009-02-10,12:13:44
39.920097,116.338585,0,241,39854.5095486111,2009-02-10,12:13:45
39.920204,116.338587,0,244,39854.5095601852,2009-02-10,12:13:46
39.920309,116.338599,0,244,39854.5095717593,2009-02-10,12:13:47
39.920408,116.338606,0,244,39854.5095833333,2009-02-10,12:13:48
39.920506,116.33861,0,245,39854.5095949074,2009-02-10,12:13:49
39.920601,116.338611,0,246,39854.5096064815,2009-02-10,12:13:50
39.920693,116.338609,0,250,39854.5096180556,2009-02-10,12:13:51
39.920779,116.338618,0,251,39854.5096296296,2009-02-10,12:13:52
39.920856,116.338624,0,253,39854.5096412037,2009-02-10,12:13:53
39.920918,116.338633,0,253,39854.5096527778,2009-02-10,12:13:54
39.920971,116.338645,0,254,39854.5096643518,2009-02-10,12:13:55
39.92102,116.338657,0,255,39854.5096759259,2009-02-10,12:13:56
39.921086,116.338683,0,250,39854.5096990741,2009-02-10,12:13:58
39.921119,116.338716,0,244,39854.5097569444,2009-02-10,12:14:03
39.921151,116.338757,0,239,39854.5097800926,2009-02-10,12:14:05
39.921226,116.33878,0,236,39854.5098032407,2009-02-10,12:14:07
39.921313,116.338816,0,230,39854.5098263889,2009-02-10,12:14:09
39.921365,116.338835,0,226,39854.509837963,2009-02-10,12:14:10
39.921415,116.338847,0,224,39854.509849537,2009-02-10,12:14:11
39.921471,116.338859,0,222,39854.5098611111,2009-02-10,12:14:12
39.921521,116.33887,0,217,39854.5098726852,2009-02-10,12:14:13
39.921569,116.338874,0,214,39854.5098842593,2009-02-10,12:14:14
39.921615,116.338874,0,212,39854.5098958333,2009-02-10,12:14:15
39.921705,116.338865,0,205,39854.5099189815,2009-02-10,12:14:17
39.921749,116.338859,0,202,39854.5099305556,2009-02-10,12:14:18
39.921821,116.338857,0,202,39854.5099537037,2009-02-10,12:14:20
39.921881,116.338868,0,208,39854.5099884259,2009-02-10,12:14:23
39.921919,116.338852,0,208,39854.5100462963,2009-02-10,12:14:28
39.921983,116.338804,0,208,39854.5100810185,2009-02-10,12:14:31
39.922035,116.338764,0,206,39854.5101041667,2009-02-10,12:14:33
39.922098,116.338737,0,203,39854.5101273148,2009-02-10,12:14:35
39.922139,116.338673,0,201,39854.510150463,2009-02-10,12:14:37
39.922229,116.338626,0,203,39854.5101736111,2009-02-10,12:14:39
39.922274,116.338585,0,204,39854.5101851852,2009-02-10,12:14:40
39.922335,116.338554,0,205,39854.5101967593,2009-02-10,12:14:41
39.9224,116.338534,0,204,39854.5102083333,2009-02-10,12:14:42
39.922467,116.338516,0,206,39854.5102199074,2009-02-10,12:14:43
39.92254,116.338498,0,205,39854.5102314815,2009-02-10,12:14:44
39.922615,116.338489,0,206,39854.5102430556,2009-02-10,12:14:45
39.922694,116.338485,0,207,39854.5102546296,2009-02-10,12:14:46
39.922774,116.338483,0,206,39854.5102662037,2009-02-10,12:14:47
39.922859,116.338479,0,205,39854.5102777778,2009-02-10,12:14:48
39.922951,116.338471,0,203,39854.5102893518,2009-02-10,12:14:49
39.923047,116.338465,0,201,39854.5103009259,2009-02-10,12:14:50
39.923154,116.33845,0,195,39854.5103125,2009-02-10,12:14:51
39.923248,116.338435,0,195,39854.5103240741,2009-02-10,12:14:52
39.923346,116.338414,0,193,39854.5103356481,2009-02-10,12:14:53
39.923447,116.338392,0,192,39854.5103472222,2009-02-10,12:14:54
39.923544,116.338371,0,191,39854.5103587963,2009-02-10,12:14:55
39.923639,116.338347,0,191,39854.5103703704,2009-02-10,12:14:56
39.923733,116.338324,0,191,39854.5103819444,2009-02-10,12:14:57
39.923831,116.338307,0,188,39854.5103935185,2009-02-10,12:14:58
39.923924,116.3383,0,189,39854.5104050926,2009-02-10,12:14:59
39.924017,116.338283,0,192,39854.5104166667,2009-02-10,12:15:00
39.924106,116.338265,0,200,39854.5104282407,2009-02-10,12:15:01
39.924189,116.338251,0,204,39854.5104398148,2009-02-10,12:15:02
39.92427,116.338237,0,206,39854.5104513889,2009-02-10,12:15:03
39.924348,116.338231,0,209,39854.510462963,2009-02-10,12:15:04
39.924422,116.338222,0,212,39854.510474537,2009-02-10,12:15:05
39.924486,116.338214,0,215,39854.5104861111,2009-02-10,12:15:06
39.924554,116.338207,0,219,39854.5104976852,2009-02-10,12:15:07
39.924619,116.338194,0,221,39854.5105092593,2009-02-10,12:15:08
39.924688,116.338178,0,222,39854.5105208333,2009-02-10,12:15:09
39.924755,116.338165,0,222,39854.5105324074,2009-02-10,12:15:10
39.924819,116.338168,0,222,39854.5105439815,2009-02-10,12:15:11
39.924883,116.338163,0,223,39854.5105555556,2009-02-10,12:15:12
39.924948,116.338159,0,222,39854.5105671296,2009-02-10,12:15:13
39.925022,116.338154,0,224,39854.5105787037,2009-02-10,12:15:14
39.925096,116.338148,0,227,39854.5105902778,2009-02-10,12:15:15
39.925165,116.33814,0,230,39854.5106018518,2009-02-10,12:15:16
39.925235,116.338129,0,233,39854.5106134259,2009-02-10,12:15:17
39.925306,116.338125,0,235,39854.510625,2009-02-10,12:15:18
39.925385,116.338115,0,237,39854.5106365741,2009-02-10,12:15:19
39.925463,116.3381,0,239,39854.5106481481,2009-02-10,12:15:20
39.925535,116.338085,0,241,39854.5106597222,2009-02-10,12:15:21
39.925611,116.338069,0,242,39854.5106712963,2009-02-10,12:15:22
39.925676,116.338046,0,245,39854.5106828704,2009-02-10,12:15:23
39.925735,116.33803,0,243,39854.5106944444,2009-02-10,12:15:24
39.925788,116.338014,0,243,39854.5107060185,2009-02-10,12:15:25
39.925841,116.338001,0,244,39854.5107175926,2009-02-10,12:15:26
39.925894,116.337995,0,243,39854.5107291667,2009-02-10,12:15:27
39.925941,116.337991,0,244,39854.5107407407,2009-02-10,12:15:28
39.926026,116.337988,0,242,39854.5107638889,2009-02-10,12:15:30
39.9261,116.337973,0,235,39854.510787037,2009-02-10,12:15:32
39.92617,116.337956,0,232,39854.5108101852,2009-02-10,12:15:34
39.926244,116.337941,0,225,39854.5108333333,2009-02-10,12:15:36
39.926292,116.337936,0,224,39854.5108449074,2009-02-10,12:15:37
39.926341,116.33793,0,221,39854.5108564815,2009-02-10,12:15:38
39.926391,116.337922,0,218,39854.5108680556,2009-02-10,12:15:39
39.926447,116.337913,0,217,39854.5108796296,2009-02-10,12:15:40
39.926514,116.337903,0,220,39854.5108912037,2009-02-10,12:15:41
39.926588,116.337892,0,222,39854.5109027778,2009-02-10,12:15:42
39.926664,116.337877,0,222,39854.5109143518,2009-02-10,12:15:43
39.926746,116.337867,0,223,39854.5109259259,2009-02-10,12:15:44
39.926828,116.337862,0,221,39854.5109375,2009-02-10,12:15:45
39.92691,116.337862,0,223,39854.5109490741,2009-02-10,12:15:46
39.926988,116.33786,0,227,39854.5109606481,2009-02-10,12:15:47
39.927067,116.33786,0,231,39854.5109722222,2009-02-10,12:15:48
39.927146,116.337862,0,238,39854.5109837963,2009-02-10,12:15:49
39.92723,116.337867,0,243,39854.5109953704,2009-02-10,12:15:50
39.927309,116.337876,0,253,39854.5110069444,2009-02-10,12:15:51
39.92739,116.337891,0,262,39854.5110185185,2009-02-10,12:15:52
39.927479,116.337907,0,269,39854.5110300926,2009-02-10,12:15:53
39.92757,116.337917,0,274,39854.5110416667,2009-02-10,12:15:54
39.927661,116.337927,0,280,39854.5110532407,2009-02-10,12:15:55
39.927752,116.337935,0,280,39854.5110648148,2009-02-10,12:15:56
39.927842,116.337948,0,277,39854.5110763889,2009-02-10,12:15:57
39.927934,116.337963,0,276,39854.511087963,2009-02-10,12:15:58
39.928026,116.337974,0,279,39854.511099537,2009-02-10,12:15:59
39.928116,116.337986,0,282,39854.5111111111,2009-02-10,12:16:00
39.928203,116.337992,0,286,39854.5111226852,2009-02-10,12:16:01
39.928289,116.337998,0,293,39854.5111342593,2009-02-10,12:16:02
39.928368,116.338,0,301,39854.5111458333,2009-02-10,12:16:03
39.928431,116.337977,0,302,39854.5111689815,2009-02-10,12:16:05
39.928389,116.337981,0,316,39854.5112037037,2009-02-10,12:16:08
39.928412,116.338098,0,324,39854.5112384259,2009-02-10,12:16:11
39.928365,116.338113,0,331,39854.5112615741,2009-02-10,12:16:13
39.928321,116.338118,0,344,39854.5112962963,2009-02-10,12:16:16
39.928256,116.338132,0,351,39854.5113425926,2009-02-10,12:16:20
39.92811,116.338075,0,311,39854.5113657407,2009-02-10,12:16:22
39.928052,116.338053,0,299,39854.5113773148,2009-02-10,12:16:23
39.927975,116.338021,0,291,39854.511400463,2009-02-10,12:16:25
39.927917,116.338006,0,288,39854.5114236111,2009-02-10,12:16:27
39.927872,116.337994,0,279,39854.5114351852,2009-02-10,12:16:28
39.927816,116.33799,0,284,39854.5114699074,2009-02-10,12:16:31
39.927827,116.338067,0,287,39854.5115277778,2009-02-10,12:16:36
39.927796,116.338106,0,293,39854.5115740741,2009-02-10,12:16:40
39.927753,116.33814,0,301,39854.5116319444,2009-02-10,12:16:45
39.927767,116.338175,0,311,39854.5116898148,2009-02-10,12:16:50
39.927743,116.33818,0,319,39854.5117476852,2009-02-10,12:16:55
39.927707,116.338213,0,325,39854.5117824074,2009-02-10,12:16:58
39.927672,116.338231,0,334,39854.5118171296,2009-02-10,12:17:01
39.927628,116.338238,0,342,39854.5118634259,2009-02-10,12:17:05
39.927612,116.338263,0,353,39854.5119212963,2009-02-10,12:17:10
39.927575,116.338272,0,357,39854.5119791667,2009-02-10,12:17:15
39.927508,116.338246,0,352,39854.5120023148,2009-02-10,12:17:17
39.927443,116.338226,0,341,39854.5120138889,2009-02-10,12:17:18
39.927371,116.338207,0,329,39854.512025463,2009-02-10,12:17:19
39.927318,116.338195,0,321,39854.512037037,2009-02-10,12:17:20
39.927239,116.338171,0,302,39854.5120601852,2009-02-10,12:17:22
39.927191,116.338161,0,301,39854.5121064815,2009-02-10,12:17:26
39.927145,116.338159,0,295,39854.5121527778,2009-02-10,12:17:30
39.927102,116.338145,0,284,39854.5121875,2009-02-10,12:17:33
39.927062,116.338115,0,273,39854.5122106481,2009-02-10,12:17:35
39.927016,116.338106,0,272,39854.5122453704,2009-02-10,12:17:38
39.926962,116.338091,0,266,39854.5122685185,2009-02-10,12:17:40
39.926911,116.338098,0,262,39854.5123032407,2009-02-10,12:17:43
39.926867,116.338111,0,258,39854.512337963,2009-02-10,12:17:46
39.92681,116.33813,0,249,39854.5123842593,2009-02-10,12:17:50
39.92677,116.338168,0,242,39854.5124189815,2009-02-10,12:17:53
39.926725,116.338169,0,245,39854.5124652778,2009-02-10,12:17:57
39.926679,116.338149,0,245,39854.5125231481,2009-02-10,12:18:02
39.926675,116.338086,0,243,39854.5125578704,2009-02-10,12:18:05
39.926684,116.338021,0,242,39854.5126041667,2009-02-10,12:18:09
39.926674,116.33801,0,240,39854.512662037,2009-02-10,12:18:14
39.92669,116.337967,0,241,39854.5127199074,2009-02-10,12:18:19
39.92671,116.33791,0,236,39854.5127546296,2009-02-10,12:18:22
39.926694,116.337834,0,229,39854.5127893519,2009-02-10,12:18:25
39.926669,116.337767,0,226,39854.5128125,2009-02-10,12:18:27
39.926674,116.337697,0,225,39854.5128472222,2009-02-10,12:18:30
39.926675,116.337627,0,223,39854.5128935185,2009-02-10,12:18:34
39.92666,116.337571,0,221,39854.5129166667,2009-02-10,12:18:36
39.926631,116.33752,0,222,39854.5129282407,2009-02-10,12:18:37
39.926612,116.337461,0,221,39854.5129513889,2009-02-10,12:18:39
39.9266,116.337403,0,221,39854.5129976852,2009-02-10,12:18:43
39.926637,116.337345,0,213,39854.5130555556,2009-02-10,12:18:48
39.926669,116.337303,0,202,39854.5131018519,2009-02-10,12:18:52
39.926702,116.337233,0,195,39854.5131597222,2009-02-10,12:18:57
39.926735,116.337176,0,192,39854.5132060185,2009-02-10,12:19:01
39.926778,116.337124,0,191,39854.5132638889,2009-02-10,12:19:06
39.926798,116.337069,0,188,39854.5133101852,2009-02-10,12:19:10
39.926825,116.337046,0,184,39854.5133680556,2009-02-10,12:19:15
39.926838,116.337023,0,182,39854.5134259259,2009-02-10,12:19:20
39.92684,116.337031,0,181,39854.5134837963,2009-02-10,12:19:25
39.92684,116.337031,0,181,39854.5135185185,2009-02-10,12:19:28
39.926841,116.33703,0,180,39854.5135416667,2009-02-10,12:19:30
39.926798,116.336991,0,179,39854.513587963,2009-02-10,12:19:34
39.926751,116.336953,0,177,39854.5136342593,2009-02-10,12:19:38
39.926717,116.336933,0,177,39854.5136921296,2009-02-10,12:19:43
39.926744,116.336928,0,176,39854.51375,2009-02-10,12:19:48
39.926748,116.336939,0,175,39854.5138078704,2009-02-10,12:19:53
39.926765,116.336889,0,175,39854.5138657407,2009-02-10,12:19:58
39.926754,116.336826,0,176,39854.513900463,2009-02-10,12:20:01
39.926751,116.336749,0,176,39854.5139467593,2009-02-10,12:20:05
39.926758,116.336684,0,176,39854.5139930556,2009-02-10,12:20:09
39.926744,116.336618,0,177,39854.5140509259,2009-02-10,12:20:14
39.926702,116.336557,0,176,39854.5140856481,2009-02-10,12:20:17
39.926676,116.336514,0,176,39854.5141435185,2009-02-10,12:20:22
39.92665,116.336528,0,175,39854.5142013889,2009-02-10,12:20:27
39.926596,116.336537,0,172,39854.514224537,2009-02-10,12:20:29
39.926543,116.336535,0,168,39854.5142592593,2009-02-10,12:20:32
39.926502,116.336551,0,161,39854.5143171296,2009-02-10,12:20:37
39.926441,116.336486,0,157,39854.5143634259,2009-02-10,12:20:41
39.926419,116.33655,0,151,39854.5144097222,2009-02-10,12:20:45
39.926418,116.336594,0,149,39854.5144675926,2009-02-10,12:20:50
39.926422,116.33667,0,148,39854.514525463,2009-02-10,12:20:55
39.926439,116.33674,0,147,39854.5145486111,2009-02-10,12:20:57
39.926433,116.336834,0,148,39854.5145717593,2009-02-10,12:20:59
39.926426,116.336903,0,148,39854.5146296296,2009-02-10,12:21:04
39.92639,116.336961,0,148,39854.5146643519,2009-02-10,12:21:07
39.926364,116.337013,0,148,39854.5146990741,2009-02-10,12:21:10
39.926322,116.337055,0,148,39854.5147222222,2009-02-10,12:21:12
39.926285,116.337111,0,148,39854.5147569444,2009-02-10,12:21:15
39.926246,116.337152,0,146,39854.5148148148,2009-02-10,12:21:20
39.92622,116.3372,0,145,39854.514849537,2009-02-10,12:21:23
39.926102,116.337193,0,107,39854.5172106481,2009-02-10,12:24:47
39.926119,116.337424,0,106,39854.5172337963,2009-02-10,12:24:49
39.926139,116.337635,0,105,39854.5172453704,2009-02-10,12:24:50
39.926121,116.337788,0,123,39854.5172685185,2009-02-10,12:24:52
39.926108,116.337885,0,134,39854.5172800926,2009-02-10,12:24:53
39.926089,116.337911,0,145,39854.517337963,2009-02-10,12:24:58
39.926093,116.337848,0,146,39854.5173726852,2009-02-10,12:25:01
39.926102,116.337889,0,147,39854.5174305556,2009-02-10,12:25:06
39.926107,116.337823,0,147,39854.5174652778,2009-02-10,12:25:09
39.926123,116.337754,0,147,39854.5175231481,2009-02-10,12:25:14
39.926124,116.337689,0,147,39854.5175578704,2009-02-10,12:25:17
39.926139,116.337632,0,147,39854.5175810185,2009-02-10,12:25:19
39.926124,116.33755,0,147,39854.5176273148,2009-02-10,12:25:23
39.926103,116.337497,0,147,39854.517650463,2009-02-10,12:25:25
39.926071,116.337426,0,147,39854.5176851852,2009-02-10,12:25:28
39.926059,116.337365,0,147,39854.5176967593,2009-02-10,12:25:29
39.926065,116.337277,0,147,39854.5177199074,2009-02-10,12:25:31
39.926071,116.33716,0,147,39854.5177314815,2009-02-10,12:25:32
39.926077,116.337061,0,147,39854.5177430556,2009-02-10,12:25:33
39.926082,116.336949,0,147,39854.5177777778,2009-02-10,12:25:36
39.926075,116.337017,0,147,39854.5178240741,2009-02-10,12:25:40
39.926112,116.336981,0,147,39854.5178703704,2009-02-10,12:25:44
39.926125,116.336868,0,147,39854.5179050926,2009-02-10,12:25:47
39.926127,116.336793,0,147,39854.5179282407,2009-02-10,12:25:49
39.926106,116.336825,0,147,39854.5179861111,2009-02-10,12:25:54
39.926106,116.336825,0,147,39854.5180208333,2009-02-10,12:25:57
39.926104,116.336817,0,146,39854.5180439815,2009-02-10,12:25:59
39.926137,116.336848,0,146,39854.5181018518,2009-02-10,12:26:04
39.926108,116.336877,0,146,39854.5181597222,2009-02-10,12:26:09
39.926091,116.336824,0,146,39854.5182175926,2009-02-10,12:26:14
39.926097,116.336803,0,146,39854.518275463,2009-02-10,12:26:19
39.926116,116.336758,0,146,39854.5183333333,2009-02-10,12:26:24
