# Supplementary material for: A location privacy protection method based on blockchain and threshold cryptography
Source: PLoS One. 2025 Jun 4;20(6):e0324551. doi: 10.1371/journal.pone.0324551 (PMC12136415; doi:10.1371/journal.pone.0324551)
Supplement: S1 File — (ZIP) [file pone.0324551.s001.zip › Data/002/Trajectory/20090211000158.plt]

Geolife trajectory
WGS 84
Altitude is in Feet
Reserved 3
0,2,255,My Track,0,0,2,8421376
0
39.927811,116.337832,0,183,39855.0013657407,2009-02-11,00:01:58
39.927703,116.337754,0,169,39855.0013773148,2009-02-11,00:01:59
39.927752,116.337764,0,180,39855.0013888889,2009-02-11,00:02:00
39.927699,116.3377,0,148,39855.001400463,2009-02-11,00:02:01
39.927681,116.337648,0,151,39855.0014583333,2009-02-11,00:02:06
39.927664,116.337627,0,151,39855.0015162037,2009-02-11,00:02:11
39.927656,116.337614,0,151,39855.0015740741,2009-02-11,00:02:16
39.927601,116.337653,0,150,39855.0015856481,2009-02-11,00:02:17
39.927557,116.337672,0,150,39855.0016435185,2009-02-11,00:02:22
39.927949,116.339009,0,151,39855.0018634259,2009-02-11,00:02:41
39.927638,116.338587,0,150,39855.001875,2009-02-11,00:02:42
39.927792,116.338016,0,94,39855.0018865741,2009-02-11,00:02:43
39.92775,116.337848,0,111,39855.0018981481,2009-02-11,00:02:44
39.927729,116.337755,0,122,39855.0019097222,2009-02-11,00:02:45
39.927765,116.337698,0,135,39855.0019328704,2009-02-11,00:02:47
39.92777,116.337715,0,142,39855.0019907407,2009-02-11,00:02:52
39.927753,116.337719,0,145,39855.0020486111,2009-02-11,00:02:57
39.92777,116.337713,0,146,39855.0021064815,2009-02-11,00:03:02
39.92779,116.337709,0,146,39855.0021643518,2009-02-11,00:03:07
39.927752,116.337664,0,146,39855.0022222222,2009-02-11,00:03:12
39.927529,116.337688,0,168,39855.0047569444,2009-02-11,00:06:51
39.927482,116.337745,0,168,39855.0047800926,2009-02-11,00:06:53
39.927429,116.337809,0,168,39855.0048032407,2009-02-11,00:06:55
39.927374,116.337864,0,168,39855.0048263889,2009-02-11,00:06:57
39.927319,116.337921,0,168,39855.004849537,2009-02-11,00:06:59
39.921838,116.348246,0,224,39855.01,2009-02-11,00:14:24
39.921829,116.348236,0,199,39855.0100115741,2009-02-11,00:14:25
39.921973,116.348261,0,195,39855.0100231481,2009-02-11,00:14:26
39.921897,116.348292,0,186,39855.0100462963,2009-02-11,00:14:28
39.921939,116.348324,0,179,39855.0100694444,2009-02-11,00:14:30
39.921904,116.348362,0,199,39855.0100925926,2009-02-11,00:14:32
39.921859,116.348381,0,218,39855.0101041667,2009-02-11,00:14:33
39.921849,116.348378,0,178,39855.0101157407,2009-02-11,00:14:34
39.921875,116.348415,0,162,39855.0101388889,2009-02-11,00:14:36
39.921851,116.348437,0,139,39855.010162037,2009-02-11,00:14:38
39.921835,116.348475,0,122,39855.0101851852,2009-02-11,00:14:40
39.921845,116.348538,0,125,39855.0102199074,2009-02-11,00:14:43
39.921819,116.348581,0,137,39855.0102777778,2009-02-11,00:14:48
39.921775,116.348574,0,142,39855.0103009259,2009-02-11,00:14:50
39.921716,116.348568,0,147,39855.0103240741,2009-02-11,00:14:52
39.921648,116.348561,0,151,39855.0103472222,2009-02-11,00:14:54
39.92157,116.348549,0,155,39855.0103703704,2009-02-11,00:14:56
