# Supplementary material for: A location privacy protection method based on blockchain and threshold cryptography
Source: PLoS One. 2025 Jun 4;20(6):e0324551. doi: 10.1371/journal.pone.0324551 (PMC12136415; doi:10.1371/journal.pone.0324551)
Supplement: S1 File — (ZIP) [file pone.0324551.s001.zip › Data/002/Trajectory/20090211101033.plt]

Geolife trajectory
WGS 84
Altitude is in Feet
Reserved 3
0,2,255,My Track,0,0,2,8421376
0
39.901263,116.38471,0,492,39855.4239930556,2009-02-11,10:10:33
39.901338,116.384748,0,492,39855.4240162037,2009-02-11,10:10:35
39.901312,116.384858,0,492,39855.4240277778,2009-02-11,10:10:36
39.901241,116.38486,0,492,39855.4240625,2009-02-11,10:10:39
39.901198,116.38489,0,492,39855.4240856481,2009-02-11,10:10:41
39.901189,116.384888,0,492,39855.4241435185,2009-02-11,10:10:46
39.901173,116.384874,0,492,39855.4242013889,2009-02-11,10:10:51
39.901133,116.384835,0,492,39855.424224537,2009-02-11,10:10:53
39.901103,116.384781,0,492,39855.4242592593,2009-02-11,10:10:56
39.901051,116.384726,0,492,39855.4242939815,2009-02-11,10:10:59
39.900993,116.384718,0,492,39855.4243287037,2009-02-11,10:11:02
39.90106,116.384615,0,492,39855.4243518518,2009-02-11,10:11:04
39.901042,116.384554,0,492,39855.4243865741,2009-02-11,10:11:07
39.901015,116.38449,0,492,39855.4244212963,2009-02-11,10:11:10
39.900986,116.384422,0,491,39855.4244560185,2009-02-11,10:11:13
39.900989,116.384346,0,491,39855.4244907407,2009-02-11,10:11:16
39.90096,116.384285,0,491,39855.424525463,2009-02-11,10:11:19
39.900971,116.38422,0,491,39855.4245486111,2009-02-11,10:11:21
39.901007,116.384154,0,491,39855.4245601852,2009-02-11,10:11:22
39.90105,116.384078,0,491,39855.4245717593,2009-02-11,10:11:23
39.901072,116.383994,0,491,39855.4245949074,2009-02-11,10:11:25
39.901028,116.383939,0,491,39855.4246296296,2009-02-11,10:11:28
39.901033,116.383875,0,490,39855.4246527778,2009-02-11,10:11:30
39.900959,116.383932,0,489,39855.4247106481,2009-02-11,10:11:35
39.900917,116.384004,0,489,39855.4247222222,2009-02-11,10:11:36
39.900783,116.384239,0,488,39855.4247337963,2009-02-11,10:11:37
39.900718,116.384333,0,487,39855.4247453704,2009-02-11,10:11:38
39.900606,116.384543,0,486,39855.4247569444,2009-02-11,10:11:39
39.900564,116.384608,0,486,39855.4247685185,2009-02-11,10:11:40
39.900539,116.38461,0,482,39855.4248263889,2009-02-11,10:11:45
39.900521,116.38455,0,479,39855.4248842593,2009-02-11,10:11:50
39.900467,116.384576,0,478,39855.4249074074,2009-02-11,10:11:52
39.900418,116.384601,0,476,39855.4249305556,2009-02-11,10:11:54
39.900358,116.384637,0,474,39855.4249652778,2009-02-11,10:11:57
39.900306,116.38468,0,473,39855.4249768518,2009-02-11,10:11:58
39.900267,116.384742,0,472,39855.4249884259,2009-02-11,10:11:59
39.900219,116.384782,0,471,39855.425,2009-02-11,10:12:00
39.90015,116.384821,0,470,39855.4250115741,2009-02-11,10:12:01
39.900102,116.384808,0,468,39855.4250462963,2009-02-11,10:12:04
39.900036,116.384827,0,466,39855.4250810185,2009-02-11,10:12:07
39.899986,116.384827,0,463,39855.4251157407,2009-02-11,10:12:10
39.899973,116.384784,0,459,39855.4251736111,2009-02-11,10:12:15
39.899952,116.384737,0,454,39855.4252314815,2009-02-11,10:12:20
39.899087,116.385285,0,110,39855.4252546296,2009-02-11,10:12:22
39.899113,116.385221,0,110,39855.4252662037,2009-02-11,10:12:23
39.899163,116.385138,0,113,39855.4252893519,2009-02-11,10:12:25
39.89921,116.385079,0,112,39855.4253240741,2009-02-11,10:12:28
39.899239,116.385035,0,108,39855.4253819444,2009-02-11,10:12:33
39.899234,116.384978,0,100,39855.4254282407,2009-02-11,10:12:37
39.899262,116.384915,0,93,39855.425474537,2009-02-11,10:12:41
39.89928,116.384861,0,87,39855.4255208333,2009-02-11,10:12:45
39.899295,116.384807,0,80,39855.4255671296,2009-02-11,10:12:49
39.899301,116.384746,0,75,39855.4256018519,2009-02-11,10:12:52
39.899317,116.384685,0,68,39855.4256365741,2009-02-11,10:12:55
39.89933,116.384627,0,62,39855.4256712963,2009-02-11,10:12:58
39.899329,116.384572,0,55,39855.4257060185,2009-02-11,10:13:01
39.899338,116.384497,0,49,39855.4257407407,2009-02-11,10:13:04
39.899336,116.38444,0,43,39855.425775463,2009-02-11,10:13:07
39.899356,116.384389,0,40,39855.4257986111,2009-02-11,10:13:09
39.899363,116.384326,0,34,39855.4258449074,2009-02-11,10:13:13
39.899376,116.384258,0,35,39855.4258796296,2009-02-11,10:13:16
39.899378,116.38419,0,34,39855.4259143519,2009-02-11,10:13:19
39.899372,116.384112,0,31,39855.4259490741,2009-02-11,10:13:22
39.899379,116.384043,0,29,39855.4259837963,2009-02-11,10:13:25
39.899356,116.383992,0,23,39855.4260300926,2009-02-11,10:13:29
39.899345,116.383935,0,20,39855.4260763889,2009-02-11,10:13:33
39.899361,116.383879,0,19,39855.4261111111,2009-02-11,10:13:36
39.899359,116.383815,0,16,39855.4261574074,2009-02-11,10:13:40
39.899347,116.383757,0,13,39855.4262152778,2009-02-11,10:13:45
39.899345,116.383693,0,12,39855.42625,2009-02-11,10:13:48
39.899314,116.383641,0,9,39855.4262962963,2009-02-11,10:13:52
39.899303,116.383585,0,6,39855.4263425926,2009-02-11,10:13:56
39.899289,116.383531,0,3,39855.4263773148,2009-02-11,10:13:59
39.899301,116.383466,0,2,39855.426412037,2009-02-11,10:14:02
39.899317,116.383391,0,0,39855.4264467593,2009-02-11,10:14:05
39.899341,116.383327,0,0,39855.4264814815,2009-02-11,10:14:08
39.899355,116.383241,0,-2,39855.4265277778,2009-02-11,10:14:12
39.899327,116.383184,0,-5,39855.4265740741,2009-02-11,10:14:16
39.899329,116.38312,0,-6,39855.4266087963,2009-02-11,10:14:19
39.899332,116.383037,0,-8,39855.4266435185,2009-02-11,10:14:22
39.899323,116.382965,0,-10,39855.4266898148,2009-02-11,10:14:26
39.899308,116.382907,0,-12,39855.4267361111,2009-02-11,10:14:30
39.899302,116.382936,0,-8,39855.4267939815,2009-02-11,10:14:35
39.899314,116.382879,0,-9,39855.4268402778,2009-02-11,10:14:39
39.899334,116.382812,0,-8,39855.426875,2009-02-11,10:14:42
39.899322,116.382738,0,-8,39855.4269212963,2009-02-11,10:14:46
39.899317,116.382658,0,-8,39855.4269675926,2009-02-11,10:14:50
39.899306,116.3826,0,-8,39855.4270023148,2009-02-11,10:14:53
39.899303,116.382533,0,-8,39855.4270601852,2009-02-11,10:14:58
39.899318,116.382461,0,-6,39855.4271180556,2009-02-11,10:15:03
39.899311,116.382394,0,-3,39855.4271643519,2009-02-11,10:15:07
39.899307,116.382331,0,-3,39855.4272106481,2009-02-11,10:15:11
39.899294,116.382272,0,-4,39855.4272685185,2009-02-11,10:15:16
39.899295,116.382214,0,-5,39855.4273263889,2009-02-11,10:15:21
39.899303,116.382163,0,-5,39855.4273842593,2009-02-11,10:15:26
39.899298,116.382094,0,-5,39855.4274421296,2009-02-11,10:15:31
39.89928,116.382023,0,-4,39855.4274884259,2009-02-11,10:15:35
39.899274,116.381957,0,-4,39855.4275347222,2009-02-11,10:15:39
39.899271,116.381879,0,-4,39855.4275810185,2009-02-11,10:15:43
39.899274,116.381814,0,-4,39855.4276157407,2009-02-11,10:15:46
39.89929,116.381747,0,-6,39855.4276736111,2009-02-11,10:15:51
39.899282,116.381718,0,-6,39855.4277314815,2009-02-11,10:15:56
39.89926,116.381666,0,-7,39855.4277777778,2009-02-11,10:16:00
39.899271,116.381603,0,-7,39855.4278240741,2009-02-11,10:16:04
39.899267,116.381531,0,-6,39855.4278819444,2009-02-11,10:16:09
39.899254,116.381472,0,-7,39855.4279282407,2009-02-11,10:16:13
39.899253,116.381412,0,-7,39855.427962963,2009-02-11,10:16:16
39.899253,116.381338,0,-7,39855.4280092593,2009-02-11,10:16:20
39.899285,116.381289,0,-9,39855.4280671296,2009-02-11,10:16:25
39.899292,116.38121,0,-9,39855.4281134259,2009-02-11,10:16:29
39.899299,116.381147,0,-10,39855.4281481481,2009-02-11,10:16:32
39.899299,116.381078,0,-10,39855.4281828704,2009-02-11,10:16:35
39.8993,116.381017,0,-10,39855.4282175926,2009-02-11,10:16:38
39.899299,116.380977,0,-11,39855.428275463,2009-02-11,10:16:43
39.899294,116.380912,0,-11,39855.4283217593,2009-02-11,10:16:47
39.899295,116.380842,0,-11,39855.4283564815,2009-02-11,10:16:50
39.899289,116.380785,0,-12,39855.4284143519,2009-02-11,10:16:55
39.899305,116.38073,0,-13,39855.4284490741,2009-02-11,10:16:58
39.899314,116.38065,0,-13,39855.4284953704,2009-02-11,10:17:02
39.899326,116.380588,0,-14,39855.4285416667,2009-02-11,10:17:06
39.899317,116.380513,0,-14,39855.4285763889,2009-02-11,10:17:09
39.89932,116.380448,0,-14,39855.4286226852,2009-02-11,10:17:13
39.899312,116.380386,0,-15,39855.4286689815,2009-02-11,10:17:17
39.899322,116.380311,0,-16,39855.4287268519,2009-02-11,10:17:22
39.899308,116.380248,0,-16,39855.4287731481,2009-02-11,10:17:26
39.899292,116.38018,0,-15,39855.4288194444,2009-02-11,10:17:30
39.899274,116.380118,0,-15,39855.4288541667,2009-02-11,10:17:33
39.89926,116.380051,0,-15,39855.428900463,2009-02-11,10:17:37
39.899257,116.379991,0,-15,39855.4289467593,2009-02-11,10:17:41
39.89926,116.379918,0,-15,39855.4289930556,2009-02-11,10:17:45
39.899285,116.379854,0,-15,39855.4290162037,2009-02-11,10:17:47
39.899264,116.379793,0,-16,39855.4290625,2009-02-11,10:17:51
39.899231,116.379745,0,-16,39855.4291087963,2009-02-11,10:17:55
39.899233,116.379679,0,-16,39855.4291666667,2009-02-11,10:18:00
39.89923,116.379616,0,-17,39855.429212963,2009-02-11,10:18:04
39.899248,116.379554,0,-17,39855.4292476852,2009-02-11,10:18:07
39.899259,116.379495,0,-17,39855.4292824074,2009-02-11,10:18:10
39.899261,116.379434,0,-16,39855.4293171296,2009-02-11,10:18:13
39.89926,116.379375,0,-16,39855.429375,2009-02-11,10:18:18
39.899286,116.379334,0,-16,39855.4294328704,2009-02-11,10:18:23
39.899288,116.379275,0,-17,39855.4294791667,2009-02-11,10:18:27
39.899287,116.379209,0,-16,39855.429537037,2009-02-11,10:18:32
39.899288,116.379152,0,-16,39855.4295949074,2009-02-11,10:18:37
39.899292,116.379122,0,-15,39855.4296527778,2009-02-11,10:18:42
39.899302,116.379085,0,-16,39855.4297106481,2009-02-11,10:18:47
39.899316,116.379066,0,-16,39855.4297685185,2009-02-11,10:18:52
39.899319,116.379056,0,-16,39855.4298263889,2009-02-11,10:18:57
39.899312,116.379016,0,-16,39855.4298842593,2009-02-11,10:19:02
39.899299,116.37898,0,-14,39855.4299421296,2009-02-11,10:19:07
39.899271,116.378925,0,-12,39855.4299884259,2009-02-11,10:19:11
39.899229,116.378881,0,-9,39855.4300231481,2009-02-11,10:19:14
39.899187,116.378843,0,-4,39855.4300694444,2009-02-11,10:19:18
39.899139,116.378851,0,-3,39855.4301157407,2009-02-11,10:19:22
39.899095,116.378805,0,-3,39855.430162037,2009-02-11,10:19:26
39.899079,116.378736,0,-3,39855.4302083333,2009-02-11,10:19:30
39.898988,116.378776,0,19,39855.4302546296,2009-02-11,10:19:34
39.898961,116.378746,0,37,39855.4303009259,2009-02-11,10:19:38
39.898957,116.378684,0,44,39855.4303472222,2009-02-11,10:19:42
39.898947,116.378631,0,56,39855.4303819444,2009-02-11,10:19:45
39.898964,116.378596,0,63,39855.4304398148,2009-02-11,10:19:50
39.898967,116.378539,0,67,39855.4304861111,2009-02-11,10:19:54
39.898962,116.37847,0,71,39855.4305324074,2009-02-11,10:19:58
39.898945,116.378415,0,78,39855.4305555556,2009-02-11,10:20:00
39.898922,116.378361,0,80,39855.4305787037,2009-02-11,10:20:02
39.898918,116.37829,0,86,39855.4306134259,2009-02-11,10:20:05
39.898914,116.378234,0,94,39855.4306597222,2009-02-11,10:20:09
39.898898,116.378189,0,103,39855.4306944444,2009-02-11,10:20:12
39.898908,116.378185,0,109,39855.4307523148,2009-02-11,10:20:17
39.898909,116.378182,0,108,39855.4308101852,2009-02-11,10:20:22
39.898909,116.378177,0,109,39855.4308680556,2009-02-11,10:20:27
39.898911,116.378173,0,109,39855.4309259259,2009-02-11,10:20:32
39.898911,116.378173,0,109,39855.4309606481,2009-02-11,10:20:35
39.89891,116.378167,0,109,39855.4309837963,2009-02-11,10:20:37
39.898908,116.378156,0,109,39855.4310416667,2009-02-11,10:20:42
39.898908,116.378156,0,109,39855.4310763889,2009-02-11,10:20:45
39.898907,116.378148,0,109,39855.431099537,2009-02-11,10:20:47
39.898916,116.378147,0,109,39855.4311574074,2009-02-11,10:20:52
39.898926,116.378139,0,109,39855.4312152778,2009-02-11,10:20:57
39.898881,116.378154,0,105,39855.4312384259,2009-02-11,10:20:59
39.89889,116.378131,0,107,39855.4312962963,2009-02-11,10:21:04
39.89889,116.378139,0,107,39855.4313541667,2009-02-11,10:21:09
39.898896,116.378146,0,108,39855.431412037,2009-02-11,10:21:14
39.898891,116.378144,0,108,39855.4314699074,2009-02-11,10:21:19
39.898891,116.378142,0,107,39855.4315277778,2009-02-11,10:21:24
39.898893,116.378142,0,107,39855.4315856481,2009-02-11,10:21:29
39.898893,116.378142,0,107,39855.4316203704,2009-02-11,10:21:32
39.898886,116.378135,0,107,39855.4316435185,2009-02-11,10:21:34
39.898845,116.378136,0,108,39855.4317013889,2009-02-11,10:21:39
39.898796,116.378139,0,110,39855.4317476852,2009-02-11,10:21:43
39.898743,116.37814,0,113,39855.4317939815,2009-02-11,10:21:47
39.898697,116.378152,0,113,39855.4318287037,2009-02-11,10:21:50
39.898642,116.378186,0,113,39855.431875,2009-02-11,10:21:54
39.898592,116.378207,0,112,39855.4319097222,2009-02-11,10:21:57
39.898544,116.378209,0,110,39855.4319444444,2009-02-11,10:22:00
39.898495,116.378179,0,111,39855.4319907407,2009-02-11,10:22:04
39.898449,116.378206,0,111,39855.432037037,2009-02-11,10:22:08
39.898395,116.378212,0,110,39855.4320833333,2009-02-11,10:22:12
39.898345,116.37821,0,109,39855.4321296296,2009-02-11,10:22:16
39.898299,116.378191,0,109,39855.4321875,2009-02-11,10:22:21
39.898252,116.378193,0,110,39855.4322337963,2009-02-11,10:22:25
39.898183,116.378217,0,110,39855.4322685185,2009-02-11,10:22:28
39.89814,116.378235,0,111,39855.4322916667,2009-02-11,10:22:30
39.898089,116.378247,0,111,39855.432337963,2009-02-11,10:22:34
39.898028,116.378248,0,110,39855.4323842593,2009-02-11,10:22:38
39.897982,116.378257,0,109,39855.4324189815,2009-02-11,10:22:41
39.897936,116.378254,0,109,39855.4324421296,2009-02-11,10:22:43
39.897883,116.378265,0,107,39855.4324884259,2009-02-11,10:22:47
39.897818,116.378258,0,106,39855.4325347222,2009-02-11,10:22:51
39.897769,116.378263,0,107,39855.4325694444,2009-02-11,10:22:54
39.897721,116.37827,0,107,39855.4326041667,2009-02-11,10:22:57
39.897671,116.378286,0,108,39855.432650463,2009-02-11,10:23:01
39.897614,116.378305,0,110,39855.4327083333,2009-02-11,10:23:06
39.897562,116.378295,0,109,39855.4327546296,2009-02-11,10:23:10
39.897504,116.378274,0,109,39855.4327893518,2009-02-11,10:23:13
39.89747,116.378232,0,110,39855.4328240741,2009-02-11,10:23:16
39.897424,116.378187,0,116,39855.4328703704,2009-02-11,10:23:20
39.897364,116.378202,0,119,39855.4329166667,2009-02-11,10:23:24
39.897318,116.378204,0,119,39855.432962963,2009-02-11,10:23:28
39.897272,116.378194,0,121,39855.4330208333,2009-02-11,10:23:33
39.897222,116.378198,0,123,39855.4330671296,2009-02-11,10:23:37
39.897166,116.378197,0,124,39855.4331134259,2009-02-11,10:23:41
39.89712,116.378167,0,118,39855.4331712963,2009-02-11,10:23:46
39.89712,116.378167,0,118,39855.4332060185,2009-02-11,10:23:49
39.897118,116.378163,0,117,39855.4332291667,2009-02-11,10:23:51
39.897066,116.37815,0,112,39855.433287037,2009-02-11,10:23:56
39.897006,116.378173,0,117,39855.4333449074,2009-02-11,10:24:01
39.89703,116.378173,0,116,39855.4334027778,2009-02-11,10:24:06
39.89703,116.378173,0,116,39855.4334375,2009-02-11,10:24:09
39.897036,116.378172,0,115,39855.4334606482,2009-02-11,10:24:11
39.897003,116.378186,0,115,39855.4335185185,2009-02-11,10:24:16
39.896967,116.378188,0,114,39855.4335763889,2009-02-11,10:24:21
39.896913,116.378195,0,112,39855.4336342593,2009-02-11,10:24:26
39.896908,116.378234,0,109,39855.4336921296,2009-02-11,10:24:31
39.89694,116.378225,0,110,39855.43375,2009-02-11,10:24:36
39.896944,116.378243,0,112,39855.4338078704,2009-02-11,10:24:41
39.896979,116.378259,0,113,39855.4338657407,2009-02-11,10:24:46
39.897024,116.378248,0,112,39855.4339236111,2009-02-11,10:24:51
39.897073,116.378261,0,112,39855.4339814815,2009-02-11,10:24:56
39.897118,116.378254,0,111,39855.4340393519,2009-02-11,10:25:01
39.897142,116.378234,0,110,39855.4340972222,2009-02-11,10:25:06
39.897167,116.378228,0,110,39855.4341550926,2009-02-11,10:25:11
39.897216,116.378221,0,109,39855.4341782407,2009-02-11,10:25:13
39.897272,116.378195,0,108,39855.4342013889,2009-02-11,10:25:15
39.897351,116.378185,0,107,39855.434224537,2009-02-11,10:25:17
39.897421,116.378155,0,106,39855.4342361111,2009-02-11,10:25:18
39.89748,116.378143,0,106,39855.4342476852,2009-02-11,10:25:19
39.897534,116.37813,0,105,39855.4342592593,2009-02-11,10:25:20
39.897595,116.378108,0,104,39855.4342708333,2009-02-11,10:25:21
39.897665,116.378088,0,102,39855.4342824074,2009-02-11,10:25:22
39.897718,116.378071,0,102,39855.4342939815,2009-02-11,10:25:23
39.897771,116.378052,0,102,39855.4343055556,2009-02-11,10:25:24
39.897819,116.378035,0,103,39855.4343171296,2009-02-11,10:25:25
39.897875,116.378022,0,103,39855.4343287037,2009-02-11,10:25:26
39.897928,116.378011,0,103,39855.4343402778,2009-02-11,10:25:27
39.897976,116.377995,0,105,39855.4343518519,2009-02-11,10:25:28
39.898028,116.377979,0,105,39855.4343634259,2009-02-11,10:25:29
39.898073,116.377959,0,107,39855.434375,2009-02-11,10:25:30
39.898145,116.377931,0,110,39855.4343981481,2009-02-11,10:25:32
39.898193,116.377917,0,113,39855.4344328704,2009-02-11,10:25:35
39.898202,116.377894,0,116,39855.4344907407,2009-02-11,10:25:40
39.898207,116.37788,0,117,39855.4345486111,2009-02-11,10:25:45
39.898188,116.377866,0,119,39855.4346064815,2009-02-11,10:25:50
39.898171,116.377853,0,121,39855.4346643519,2009-02-11,10:25:55
39.89816,116.377847,0,122,39855.4347222222,2009-02-11,10:26:00
39.89816,116.377833,0,123,39855.4347800926,2009-02-11,10:26:05
39.898153,116.37782,0,123,39855.434837963,2009-02-11,10:26:10
39.898153,116.37782,0,123,39855.4348726852,2009-02-11,10:26:13
39.898147,116.377814,0,124,39855.4348958333,2009-02-11,10:26:15
39.898141,116.3778,0,124,39855.4349537037,2009-02-11,10:26:20
39.898137,116.377789,0,124,39855.4350115741,2009-02-11,10:26:25
39.898133,116.377781,0,124,39855.4350694444,2009-02-11,10:26:30
39.898126,116.377779,0,124,39855.4351273148,2009-02-11,10:26:35
39.898119,116.377775,0,124,39855.4351851852,2009-02-11,10:26:40
39.898117,116.377769,0,124,39855.4352430556,2009-02-11,10:26:45
39.898122,116.377771,0,125,39855.4353009259,2009-02-11,10:26:50
39.898118,116.377769,0,125,39855.4353587963,2009-02-11,10:26:55
39.898113,116.377767,0,125,39855.4354166667,2009-02-11,10:27:00
39.898113,116.377767,0,125,39855.4354513889,2009-02-11,10:27:03
39.89811,116.377774,0,125,39855.435474537,2009-02-11,10:27:05
39.898178,116.377761,0,124,39855.4355324074,2009-02-11,10:27:10
39.898242,116.377761,0,124,39855.4355555556,2009-02-11,10:27:12
39.898302,116.377746,0,124,39855.4355787037,2009-02-11,10:27:14
39.898372,116.377726,0,122,39855.4356018519,2009-02-11,10:27:16
39.898451,116.377728,0,123,39855.435625,2009-02-11,10:27:18
39.898516,116.377723,0,125,39855.4356481481,2009-02-11,10:27:20
39.898577,116.377715,0,129,39855.4356712963,2009-02-11,10:27:22
39.898625,116.3777,0,133,39855.4357060185,2009-02-11,10:27:25
39.898648,116.377678,0,136,39855.4357638889,2009-02-11,10:27:30
39.898692,116.377657,0,131,39855.4358101852,2009-02-11,10:27:34
39.898714,116.377587,0,136,39855.4358333333,2009-02-11,10:27:36
39.898731,116.377523,0,138,39855.4358564815,2009-02-11,10:27:38
39.898751,116.377436,0,141,39855.4358796296,2009-02-11,10:27:40
39.898759,116.377377,0,144,39855.4358912037,2009-02-11,10:27:41
39.898765,116.377308,0,145,39855.4359027778,2009-02-11,10:27:42
39.898765,116.377223,0,147,39855.4359143519,2009-02-11,10:27:43
39.898767,116.377138,0,148,39855.4359259259,2009-02-11,10:27:44
39.898763,116.377053,0,148,39855.4359375,2009-02-11,10:27:45
39.898752,116.376967,0,148,39855.4359490741,2009-02-11,10:27:46
39.898742,116.376883,0,149,39855.4359606481,2009-02-11,10:27:47
39.898727,116.376783,0,149,39855.4359722222,2009-02-11,10:27:48
39.89871,116.376685,0,150,39855.4359837963,2009-02-11,10:27:49
39.898687,116.376567,0,150,39855.4359953704,2009-02-11,10:27:50
39.898667,116.37644,0,151,39855.4360069444,2009-02-11,10:27:51
39.89864,116.376306,0,151,39855.4360185185,2009-02-11,10:27:52
39.89862,116.376169,0,151,39855.4360300926,2009-02-11,10:27:53
39.898603,116.376032,0,152,39855.4360416667,2009-02-11,10:27:54
39.898595,116.37589,0,151,39855.4360532407,2009-02-11,10:27:55
39.898591,116.37574,0,151,39855.4360648148,2009-02-11,10:27:56
39.898585,116.375591,0,152,39855.4360763889,2009-02-11,10:27:57
39.898576,116.37544,0,152,39855.436087963,2009-02-11,10:27:58
39.898566,116.375287,0,153,39855.436099537,2009-02-11,10:27:59
39.898552,116.37513,0,153,39855.4361111111,2009-02-11,10:28:00
39.898528,116.374968,0,154,39855.4361226852,2009-02-11,10:28:01
39.898511,116.374808,0,154,39855.4361342593,2009-02-11,10:28:02
39.898501,116.374649,0,154,39855.4361458333,2009-02-11,10:28:03
39.898491,116.374488,0,154,39855.4361574074,2009-02-11,10:28:04
39.89848,116.374322,0,155,39855.4361689815,2009-02-11,10:28:05
39.898467,116.374154,0,155,39855.4361805556,2009-02-11,10:28:06
39.898459,116.373982,0,155,39855.4361921296,2009-02-11,10:28:07
39.898447,116.373812,0,155,39855.4362037037,2009-02-11,10:28:08
39.898444,116.37363,0,156,39855.4362152778,2009-02-11,10:28:09
39.898443,116.373448,0,157,39855.4362268519,2009-02-11,10:28:10
39.898432,116.373275,0,158,39855.4362384259,2009-02-11,10:28:11
39.898433,116.373105,0,158,39855.43625,2009-02-11,10:28:12
39.898434,116.372937,0,158,39855.4362615741,2009-02-11,10:28:13
39.898433,116.372775,0,159,39855.4362731481,2009-02-11,10:28:14
39.898422,116.372613,0,159,39855.4362847222,2009-02-11,10:28:15
39.898428,116.372452,0,160,39855.4362962963,2009-02-11,10:28:16
39.89844,116.372278,0,162,39855.4363078704,2009-02-11,10:28:17
39.898449,116.372112,0,164,39855.4363194444,2009-02-11,10:28:18
39.898448,116.37196,0,164,39855.4363310185,2009-02-11,10:28:19
39.898448,116.371805,0,165,39855.4363425926,2009-02-11,10:28:20
39.898458,116.37166,0,165,39855.4363541667,2009-02-11,10:28:21
39.898472,116.371515,0,165,39855.4363657407,2009-02-11,10:28:22
39.898484,116.371372,0,165,39855.4363773148,2009-02-11,10:28:23
39.898512,116.371239,0,166,39855.4363888889,2009-02-11,10:28:24
39.898542,116.371111,0,166,39855.436400463,2009-02-11,10:28:25
39.898573,116.370987,0,166,39855.436412037,2009-02-11,10:28:26
39.898612,116.370883,0,166,39855.4364236111,2009-02-11,10:28:27
39.898649,116.370793,0,166,39855.4364351852,2009-02-11,10:28:28
39.898682,116.37072,0,166,39855.4364467593,2009-02-11,10:28:29
39.898705,116.370654,0,166,39855.4364583333,2009-02-11,10:28:30
39.898727,116.370602,0,166,39855.4364699074,2009-02-11,10:28:31
39.898722,116.370538,0,169,39855.4365162037,2009-02-11,10:28:35
39.898696,116.370589,0,169,39855.4365625,2009-02-11,10:28:39
39.898648,116.370626,0,171,39855.4366087963,2009-02-11,10:28:43
39.89859,116.370594,0,172,39855.4366550926,2009-02-11,10:28:47
39.898544,116.370549,0,173,39855.4366782407,2009-02-11,10:28:49
39.898561,116.370484,0,175,39855.436712963,2009-02-11,10:28:52
39.89856,116.370408,0,177,39855.4367708333,2009-02-11,10:28:57
39.898535,116.370334,0,180,39855.4368055556,2009-02-11,10:29:00
39.898503,116.370282,0,182,39855.4368287037,2009-02-11,10:29:02
39.898464,116.370209,0,185,39855.4368518519,2009-02-11,10:29:04
39.898429,116.370114,0,187,39855.436875,2009-02-11,10:29:06
39.898413,116.370048,0,188,39855.4368865741,2009-02-11,10:29:07
39.898403,116.369976,0,189,39855.4368981481,2009-02-11,10:29:08
39.898385,116.3699,0,190,39855.4369097222,2009-02-11,10:29:09
39.898368,116.369815,0,190,39855.4369212963,2009-02-11,10:29:10
39.898365,116.369722,0,191,39855.4369328704,2009-02-11,10:29:11
39.898361,116.36963,0,191,39855.4369444444,2009-02-11,10:29:12
39.898357,116.369543,0,192,39855.4369560185,2009-02-11,10:29:13
39.898358,116.369443,0,193,39855.4369675926,2009-02-11,10:29:14
39.898357,116.369341,0,193,39855.4369791667,2009-02-11,10:29:15
39.898361,116.36924,0,194,39855.4369907407,2009-02-11,10:29:16
39.898362,116.369137,0,195,39855.4370023148,2009-02-11,10:29:17
39.898377,116.369038,0,196,39855.4370138889,2009-02-11,10:29:18
39.898393,116.368932,0,197,39855.437025463,2009-02-11,10:29:19
39.898406,116.368827,0,198,39855.437037037,2009-02-11,10:29:20
39.898432,116.368714,0,200,39855.4370486111,2009-02-11,10:29:21
39.898465,116.368619,0,201,39855.4370601852,2009-02-11,10:29:22
39.898512,116.368521,0,204,39855.4370717593,2009-02-11,10:29:23
39.898561,116.368435,0,204,39855.4370833333,2009-02-11,10:29:24
39.898641,116.368338,0,202,39855.4370949074,2009-02-11,10:29:25
39.898748,116.368246,0,197,39855.4371064815,2009-02-11,10:29:26
39.898828,116.368192,0,196,39855.4371180556,2009-02-11,10:29:27
39.898911,116.368148,0,194,39855.4371296296,2009-02-11,10:29:28
39.898981,116.368115,0,193,39855.4371412037,2009-02-11,10:29:29
39.899055,116.368089,0,193,39855.4371527778,2009-02-11,10:29:30
39.899136,116.368072,0,192,39855.4371643519,2009-02-11,10:29:31
39.899215,116.368059,0,192,39855.4371759259,2009-02-11,10:29:32
39.899296,116.368044,0,192,39855.4371875,2009-02-11,10:29:33
39.899383,116.368033,0,192,39855.4371990741,2009-02-11,10:29:34
39.899476,116.368022,0,192,39855.4372106481,2009-02-11,10:29:35
39.899573,116.368014,0,190,39855.4372222222,2009-02-11,10:29:36
39.899667,116.368006,0,189,39855.4372337963,2009-02-11,10:29:37
39.89976,116.367992,0,187,39855.4372453704,2009-02-11,10:29:38
39.899857,116.367981,0,187,39855.4372569444,2009-02-11,10:29:39
39.89995,116.367961,0,188,39855.4372685185,2009-02-11,10:29:40
39.900038,116.367951,0,190,39855.4372800926,2009-02-11,10:29:41
39.900123,116.367945,0,191,39855.4372916667,2009-02-11,10:29:42
39.900212,116.367936,0,192,39855.4373032407,2009-02-11,10:29:43
39.900303,116.367932,0,192,39855.4373148148,2009-02-11,10:29:44
39.900395,116.367931,0,191,39855.4373263889,2009-02-11,10:29:45
39.900488,116.367929,0,190,39855.437337963,2009-02-11,10:29:46
39.900586,116.367923,0,191,39855.437349537,2009-02-11,10:29:47
39.90068,116.367919,0,192,39855.4373611111,2009-02-11,10:29:48
39.900777,116.367913,0,190,39855.4373726852,2009-02-11,10:29:49
39.900869,116.367905,0,189,39855.4373842593,2009-02-11,10:29:50
39.90096,116.367898,0,189,39855.4373958333,2009-02-11,10:29:51
39.901056,116.36789,0,189,39855.4374074074,2009-02-11,10:29:52
39.901155,116.367886,0,188,39855.4374189815,2009-02-11,10:29:53
39.901253,116.367882,0,187,39855.4374305556,2009-02-11,10:29:54
39.901339,116.367878,0,191,39855.4374421296,2009-02-11,10:29:55
39.901432,116.367866,0,191,39855.4374537037,2009-02-11,10:29:56
39.90154,116.367868,0,189,39855.4374652778,2009-02-11,10:29:57
39.901655,116.367859,0,181,39855.4374768519,2009-02-11,10:29:58
39.901761,116.367859,0,175,39855.4374884259,2009-02-11,10:29:59
39.901854,116.367857,0,179,39855.4375,2009-02-11,10:30:00
39.90195,116.36785,0,181,39855.4375115741,2009-02-11,10:30:01
39.902041,116.367839,0,184,39855.4375231481,2009-02-11,10:30:02
39.902134,116.367846,0,189,39855.4375347222,2009-02-11,10:30:03
39.902219,116.367825,0,184,39855.4375462963,2009-02-11,10:30:04
39.902307,116.367819,0,182,39855.4375578704,2009-02-11,10:30:05
39.9024,116.367819,0,181,39855.4375694444,2009-02-11,10:30:06
39.90249,116.367822,0,180,39855.4375810185,2009-02-11,10:30:07
39.90258,116.367825,0,180,39855.4375925926,2009-02-11,10:30:08
39.902664,116.367831,0,180,39855.4376041667,2009-02-11,10:30:09
39.90275,116.367822,0,178,39855.4376157407,2009-02-11,10:30:10
39.902833,116.367823,0,182,39855.4376273148,2009-02-11,10:30:11
39.902918,116.367828,0,183,39855.4376388889,2009-02-11,10:30:12
39.902996,116.367832,0,188,39855.437650463,2009-02-11,10:30:13
39.903072,116.367825,0,190,39855.437662037,2009-02-11,10:30:14
39.903154,116.367823,0,188,39855.4376736111,2009-02-11,10:30:15
39.903231,116.367818,0,191,39855.4376851852,2009-02-11,10:30:16
39.903309,116.367815,0,192,39855.4376967593,2009-02-11,10:30:17
39.903386,116.367812,0,195,39855.4377083333,2009-02-11,10:30:18
39.903456,116.36781,0,197,39855.4377199074,2009-02-11,10:30:19
39.903533,116.367817,0,200,39855.4377314815,2009-02-11,10:30:20
39.903599,116.367806,0,203,39855.4377430556,2009-02-11,10:30:21
39.903666,116.367802,0,202,39855.4377546296,2009-02-11,10:30:22
39.903731,116.367798,0,204,39855.4377662037,2009-02-11,10:30:23
39.903784,116.367792,0,207,39855.4377777778,2009-02-11,10:30:24
39.903842,116.367785,0,209,39855.4378009259,2009-02-11,10:30:26
39.903842,116.367804,0,214,39855.4378587963,2009-02-11,10:30:31
39.903836,116.367806,0,215,39855.4379166667,2009-02-11,10:30:36
39.903836,116.367806,0,215,39855.4379513889,2009-02-11,10:30:39
39.90383,116.36781,0,215,39855.437974537,2009-02-11,10:30:41
39.903872,116.36782,0,215,39855.4380324074,2009-02-11,10:30:46
39.903944,116.36783,0,215,39855.4380555556,2009-02-11,10:30:48
39.903991,116.367832,0,216,39855.4380671296,2009-02-11,10:30:49
39.904029,116.367782,0,227,39855.4380787037,2009-02-11,10:30:50
39.904084,116.367728,0,238,39855.4380902778,2009-02-11,10:30:51
39.904137,116.367679,0,248,39855.4381018518,2009-02-11,10:30:52
39.904195,116.367636,0,257,39855.4381134259,2009-02-11,10:30:53
39.904252,116.367631,0,258,39855.438125,2009-02-11,10:30:54
39.904311,116.3676,0,269,39855.4381481481,2009-02-11,10:30:56
39.904342,116.367543,0,288,39855.4381712963,2009-02-11,10:30:58
39.904387,116.367556,0,295,39855.4381944444,2009-02-11,10:31:00
39.904408,116.367524,0,309,39855.4382175926,2009-02-11,10:31:02
39.904416,116.367501,0,317,39855.438275463,2009-02-11,10:31:07
39.904431,116.3675,0,322,39855.4383333333,2009-02-11,10:31:12
39.904461,116.367499,0,327,39855.4383912037,2009-02-11,10:31:17
39.904522,116.367497,0,336,39855.4384490741,2009-02-11,10:31:22
39.9046,116.367472,0,339,39855.4384722222,2009-02-11,10:31:24
39.904627,116.367414,0,352,39855.4384837963,2009-02-11,10:31:25
39.904673,116.367402,0,355,39855.4384953704,2009-02-11,10:31:26
39.904725,116.367392,0,357,39855.4385069444,2009-02-11,10:31:27
39.90478,116.367335,0,369,39855.4385185185,2009-02-11,10:31:28
39.904834,116.367331,0,372,39855.4385300926,2009-02-11,10:31:29
39.904916,116.367289,0,388,39855.4385532407,2009-02-11,10:31:31
39.90495,116.367251,0,399,39855.4385648148,2009-02-11,10:31:32
39.905025,116.367244,0,409,39855.438587963,2009-02-11,10:31:34
39.905091,116.367245,0,420,39855.4386111111,2009-02-11,10:31:36
39.905152,116.367246,0,430,39855.4386342593,2009-02-11,10:31:38
39.905183,116.367217,0,445,39855.4386805556,2009-02-11,10:31:42
39.905191,116.367187,0,459,39855.4387268518,2009-02-11,10:31:46
39.905191,116.367186,0,464,39855.4387847222,2009-02-11,10:31:51
39.905191,116.367186,0,464,39855.4388194444,2009-02-11,10:31:54
39.905185,116.367187,0,465,39855.4388425926,2009-02-11,10:31:56
39.905191,116.367176,0,466,39855.438900463,2009-02-11,10:32:01
39.905195,116.367159,0,466,39855.4389583333,2009-02-11,10:32:06
39.905203,116.367137,0,466,39855.4390162037,2009-02-11,10:32:11
39.905215,116.367122,0,467,39855.4390740741,2009-02-11,10:32:16
39.905224,116.367114,0,467,39855.4391319444,2009-02-11,10:32:21
39.905229,116.367101,0,467,39855.4391898148,2009-02-11,10:32:26
39.905229,116.367112,0,467,39855.4392476852,2009-02-11,10:32:31
39.905216,116.367133,0,467,39855.4393055556,2009-02-11,10:32:36
39.905206,116.367167,0,467,39855.4393634259,2009-02-11,10:32:41
39.905192,116.367184,0,468,39855.4394212963,2009-02-11,10:32:46
39.905182,116.367196,0,468,39855.4394791667,2009-02-11,10:32:51
39.905173,116.367209,0,468,39855.439537037,2009-02-11,10:32:56
39.905173,116.36723,0,468,39855.4395949074,2009-02-11,10:33:01
39.905174,116.367251,0,467,39855.4396527778,2009-02-11,10:33:06
39.905175,116.367278,0,467,39855.4397106481,2009-02-11,10:33:11
39.905228,116.367354,0,463,39855.4397453704,2009-02-11,10:33:14
39.905292,116.367397,0,458,39855.4397685185,2009-02-11,10:33:16
39.905394,116.367433,0,452,39855.4397916667,2009-02-11,10:33:18
39.905451,116.367449,0,449,39855.4398032407,2009-02-11,10:33:19
39.905505,116.367454,0,446,39855.4398148148,2009-02-11,10:33:20
39.90557,116.367473,0,443,39855.4398263889,2009-02-11,10:33:21
39.905634,116.367472,0,441,39855.439837963,2009-02-11,10:33:22
39.9057,116.367474,0,439,39855.439849537,2009-02-11,10:33:23
39.905776,116.367482,0,436,39855.4398611111,2009-02-11,10:33:24
39.90585,116.367477,0,432,39855.4398726852,2009-02-11,10:33:25
39.905918,116.367474,0,429,39855.4398842593,2009-02-11,10:33:26
39.905991,116.367463,0,424,39855.4398958333,2009-02-11,10:33:27
39.906053,116.367458,0,423,39855.4399074074,2009-02-11,10:33:28
39.906119,116.367457,0,419,39855.4399189815,2009-02-11,10:33:29
39.906168,116.367447,0,417,39855.4399305556,2009-02-11,10:33:30
39.906216,116.367435,0,416,39855.4399421296,2009-02-11,10:33:31
39.906263,116.367427,0,413,39855.4399537037,2009-02-11,10:33:32
39.906351,116.367419,0,411,39855.4399768518,2009-02-11,10:33:34
39.90644,116.367425,0,405,39855.44,2009-02-11,10:33:36
39.906518,116.367436,0,403,39855.4400231481,2009-02-11,10:33:38
39.906595,116.367455,0,401,39855.4400462963,2009-02-11,10:33:40
39.906665,116.367465,0,401,39855.4400694444,2009-02-11,10:33:42
39.906751,116.367482,0,397,39855.4400925926,2009-02-11,10:33:44
39.906838,116.367498,0,392,39855.4401157407,2009-02-11,10:33:46
39.906891,116.367507,0,389,39855.4401273148,2009-02-11,10:33:47
39.906947,116.367516,0,385,39855.4401388889,2009-02-11,10:33:48
39.90701,116.367524,0,379,39855.440150463,2009-02-11,10:33:49
39.907084,116.367542,0,372,39855.440162037,2009-02-11,10:33:50
39.907148,116.367552,0,371,39855.4401736111,2009-02-11,10:33:51
39.90721,116.36756,0,373,39855.4401851852,2009-02-11,10:33:52
39.907269,116.367562,0,373,39855.4401967593,2009-02-11,10:33:53
39.907314,116.367579,0,370,39855.4402083333,2009-02-11,10:33:54
39.907402,116.367609,0,366,39855.4402314815,2009-02-11,10:33:56
39.90747,116.36763,0,365,39855.4402546296,2009-02-11,10:33:58
39.90751,116.367665,0,371,39855.4403009259,2009-02-11,10:34:02
39.907476,116.367719,0,380,39855.4403587963,2009-02-11,10:34:07
39.907445,116.367772,0,385,39855.4403819444,2009-02-11,10:34:09
39.90742,116.367852,0,389,39855.4404050926,2009-02-11,10:34:11
39.907403,116.367921,0,388,39855.4404166667,2009-02-11,10:34:12
39.907394,116.367988,0,387,39855.4404282407,2009-02-11,10:34:13
39.90739,116.368048,0,387,39855.4404398148,2009-02-11,10:34:14
39.9074,116.368108,0,386,39855.4404513889,2009-02-11,10:34:15
39.90744,116.368187,0,386,39855.440462963,2009-02-11,10:34:16
39.907471,116.368281,0,385,39855.440474537,2009-02-11,10:34:17
39.907488,116.368368,0,384,39855.4404861111,2009-02-11,10:34:18
39.907504,116.368443,0,383,39855.4404976852,2009-02-11,10:34:19
39.907524,116.368514,0,384,39855.4405092593,2009-02-11,10:34:20
39.907536,116.368608,0,386,39855.4405208333,2009-02-11,10:34:21
39.907539,116.368701,0,387,39855.4405324074,2009-02-11,10:34:22
39.907534,116.368826,0,386,39855.4405439815,2009-02-11,10:34:23
39.907533,116.368943,0,387,39855.4405555556,2009-02-11,10:34:24
39.907528,116.369053,0,388,39855.4405671296,2009-02-11,10:34:25
39.907623,116.369412,0,368,39855.4405787037,2009-02-11,10:34:26
39.907413,116.369985,0,373,39855.4407175926,2009-02-11,10:34:38
39.907356,116.370012,0,373,39855.4407291667,2009-02-11,10:34:39
39.907293,116.370024,0,375,39855.4407407407,2009-02-11,10:34:40
39.907224,116.370034,0,375,39855.4407523148,2009-02-11,10:34:41
39.907162,116.37003,0,376,39855.4407638889,2009-02-11,10:34:42
39.907092,116.370035,0,377,39855.440775463,2009-02-11,10:34:43
39.907025,116.370022,0,376,39855.440787037,2009-02-11,10:34:44
39.906944,116.370019,0,377,39855.4407986111,2009-02-11,10:34:45
39.906856,116.370027,0,376,39855.4408101852,2009-02-11,10:34:46
39.906783,116.370015,0,376,39855.4408217593,2009-02-11,10:34:47
39.906711,116.369993,0,375,39855.4408333333,2009-02-11,10:34:48
39.906634,116.369977,0,376,39855.4408449074,2009-02-11,10:34:49
39.906553,116.369942,0,375,39855.4408564815,2009-02-11,10:34:50
39.906484,116.369927,0,375,39855.4408680556,2009-02-11,10:34:51
39.906429,116.369926,0,369,39855.4408912037,2009-02-11,10:34:53
39.906373,116.369954,0,362,39855.4409143519,2009-02-11,10:34:55
39.906312,116.369941,0,355,39855.4409375,2009-02-11,10:34:57
39.90627,116.369911,0,354,39855.4409490741,2009-02-11,10:34:58
39.906209,116.369889,0,351,39855.4409606481,2009-02-11,10:34:59
39.906095,116.369841,0,344,39855.4409722222,2009-02-11,10:35:00
39.905987,116.369796,0,338,39855.4409837963,2009-02-11,10:35:01
39.905937,116.369749,0,337,39855.4409953704,2009-02-11,10:35:02
39.905862,116.369699,0,334,39855.4410069444,2009-02-11,10:35:03
39.90584,116.369637,0,335,39855.4410185185,2009-02-11,10:35:04
39.905826,116.369556,0,336,39855.4410300926,2009-02-11,10:35:05
39.905802,116.369468,0,336,39855.4410416667,2009-02-11,10:35:06
39.905771,116.369374,0,336,39855.4410532407,2009-02-11,10:35:07
39.905745,116.369283,0,337,39855.4410648148,2009-02-11,10:35:08
39.905729,116.369187,0,338,39855.4410763889,2009-02-11,10:35:09
39.905718,116.369091,0,339,39855.441087963,2009-02-11,10:35:10
39.905718,116.368989,0,340,39855.441099537,2009-02-11,10:35:11
39.905711,116.368883,0,341,39855.4411111111,2009-02-11,10:35:12
39.905706,116.368783,0,342,39855.4411226852,2009-02-11,10:35:13
39.905709,116.368674,0,344,39855.4411342593,2009-02-11,10:35:14
39.905702,116.368563,0,344,39855.4411458333,2009-02-11,10:35:15
39.905705,116.368455,0,343,39855.4411574074,2009-02-11,10:35:16
39.905708,116.368343,0,343,39855.4411689815,2009-02-11,10:35:17
39.905709,116.368241,0,342,39855.4411805556,2009-02-11,10:35:18
39.905687,116.368165,0,337,39855.4411921296,2009-02-11,10:35:19
39.905674,116.368073,0,337,39855.4412037037,2009-02-11,10:35:20
39.905667,116.36798,0,337,39855.4412152778,2009-02-11,10:35:21
39.905669,116.367879,0,336,39855.4412268519,2009-02-11,10:35:22
39.905661,116.36777,0,337,39855.4412384259,2009-02-11,10:35:23
39.905647,116.36767,0,336,39855.44125,2009-02-11,10:35:24
39.905645,116.367563,0,334,39855.4412615741,2009-02-11,10:35:25
39.905633,116.36746,0,333,39855.4412731482,2009-02-11,10:35:26
39.905629,116.367368,0,333,39855.4412847222,2009-02-11,10:35:27
39.905638,116.367253,0,331,39855.4412962963,2009-02-11,10:35:28
39.905629,116.367134,0,332,39855.4413078704,2009-02-11,10:35:29
39.905629,116.367008,0,331,39855.4413194444,2009-02-11,10:35:30
39.905629,116.366877,0,332,39855.4413310185,2009-02-11,10:35:31
39.905632,116.366756,0,332,39855.4413425926,2009-02-11,10:35:32
39.905628,116.366645,0,332,39855.4413541667,2009-02-11,10:35:33
39.905627,116.366524,0,332,39855.4413657407,2009-02-11,10:35:34
39.905624,116.366418,0,334,39855.4413773148,2009-02-11,10:35:35
39.905618,116.366307,0,335,39855.4413888889,2009-02-11,10:35:36
39.905614,116.366202,0,336,39855.441400463,2009-02-11,10:35:37
39.905612,116.366107,0,338,39855.441412037,2009-02-11,10:35:38
39.905612,116.366018,0,340,39855.4414236111,2009-02-11,10:35:39
39.905614,116.365931,0,342,39855.4414351852,2009-02-11,10:35:40
39.905619,116.365848,0,343,39855.4414467593,2009-02-11,10:35:41
39.905638,116.365762,0,343,39855.4414583333,2009-02-11,10:35:42
39.905644,116.36568,0,345,39855.4414699074,2009-02-11,10:35:43
39.905662,116.365583,0,344,39855.4414814815,2009-02-11,10:35:44
39.905685,116.365501,0,343,39855.4414930556,2009-02-11,10:35:45
39.905716,116.365423,0,341,39855.4415046296,2009-02-11,10:35:46
39.90574,116.365364,0,342,39855.4415162037,2009-02-11,10:35:47
39.905774,116.365305,0,340,39855.4415277778,2009-02-11,10:35:48
39.905784,116.365242,0,338,39855.4415393519,2009-02-11,10:35:49
39.905788,116.36518,0,336,39855.4415509259,2009-02-11,10:35:50
39.905809,116.365115,0,335,39855.4415625,2009-02-11,10:35:51
39.905821,116.365048,0,333,39855.4415740741,2009-02-11,10:35:52
39.905839,116.364987,0,332,39855.4415856482,2009-02-11,10:35:53
39.905837,116.364878,0,333,39855.4416087963,2009-02-11,10:35:55
39.905846,116.364803,0,331,39855.4416203704,2009-02-11,10:35:56
39.90585,116.364744,0,332,39855.4416319444,2009-02-11,10:35:57
39.905849,116.364674,0,332,39855.4416435185,2009-02-11,10:35:58
39.905859,116.364589,0,330,39855.4416550926,2009-02-11,10:35:59
39.90587,116.364507,0,329,39855.4416666667,2009-02-11,10:36:00
39.905883,116.364424,0,328,39855.4416782407,2009-02-11,10:36:01
39.905895,116.364337,0,327,39855.4416898148,2009-02-11,10:36:02
39.905904,116.36425,0,327,39855.4417013889,2009-02-11,10:36:03
39.905908,116.364153,0,328,39855.441712963,2009-02-11,10:36:04
39.905916,116.364063,0,327,39855.441724537,2009-02-11,10:36:05
39.905917,116.363961,0,327,39855.4417361111,2009-02-11,10:36:06
39.905915,116.363861,0,328,39855.4417476852,2009-02-11,10:36:07
39.90591,116.363769,0,327,39855.4417592593,2009-02-11,10:36:08
39.905916,116.363668,0,329,39855.4417708333,2009-02-11,10:36:09
39.905911,116.363567,0,330,39855.4417824074,2009-02-11,10:36:10
39.905913,116.363494,0,328,39855.4417939815,2009-02-11,10:36:11
39.905903,116.363396,0,329,39855.4418055556,2009-02-11,10:36:12
39.9059,116.36329,0,330,39855.4418171296,2009-02-11,10:36:13
39.905898,116.3632,0,326,39855.4418287037,2009-02-11,10:36:14
39.905901,116.363113,0,324,39855.4418402778,2009-02-11,10:36:15
39.905901,116.363022,0,320,39855.4418518519,2009-02-11,10:36:16
39.905887,116.362897,0,319,39855.4418634259,2009-02-11,10:36:17
39.905877,116.362787,0,317,39855.441875,2009-02-11,10:36:18
39.905866,116.362689,0,312,39855.4418865741,2009-02-11,10:36:19
39.905852,116.362577,0,309,39855.4418981481,2009-02-11,10:36:20
39.905836,116.362466,0,308,39855.4419097222,2009-02-11,10:36:21
39.90583,116.362367,0,305,39855.4419212963,2009-02-11,10:36:22
39.905818,116.362288,0,298,39855.4419328704,2009-02-11,10:36:23
39.905807,116.362176,0,295,39855.4419444444,2009-02-11,10:36:24
39.9058,116.362082,0,288,39855.4419560185,2009-02-11,10:36:25
39.905796,116.361962,0,287,39855.4419675926,2009-02-11,10:36:26
39.905786,116.361839,0,287,39855.4419791667,2009-02-11,10:36:27
39.90578,116.361725,0,283,39855.4419907407,2009-02-11,10:36:28
39.905775,116.361603,0,281,39855.4420023148,2009-02-11,10:36:29
39.905772,116.361475,0,278,39855.4420138889,2009-02-11,10:36:30
39.905766,116.361348,0,276,39855.442025463,2009-02-11,10:36:31
39.905765,116.361228,0,274,39855.442037037,2009-02-11,10:36:32
39.905761,116.361103,0,272,39855.4420486111,2009-02-11,10:36:33
39.90576,116.360991,0,269,39855.4420601852,2009-02-11,10:36:34
39.905758,116.360863,0,270,39855.4420717593,2009-02-11,10:36:35
39.905758,116.360737,0,271,39855.4420833333,2009-02-11,10:36:36
39.905756,116.360624,0,268,39855.4420949074,2009-02-11,10:36:37
39.905765,116.360507,0,269,39855.4421064815,2009-02-11,10:36:38
39.905769,116.360383,0,271,39855.4421180556,2009-02-11,10:36:39
39.905766,116.360267,0,270,39855.4421296296,2009-02-11,10:36:40
39.90577,116.360161,0,268,39855.4421412037,2009-02-11,10:36:41
39.905764,116.360045,0,267,39855.4421527778,2009-02-11,10:36:42
39.905762,116.359928,0,265,39855.4421643519,2009-02-11,10:36:43
39.905766,116.359816,0,263,39855.4421759259,2009-02-11,10:36:44
39.90576,116.359692,0,262,39855.4421875,2009-02-11,10:36:45
39.905762,116.359567,0,261,39855.4421990741,2009-02-11,10:36:46
39.905761,116.35944,0,258,39855.4422106481,2009-02-11,10:36:47
39.905766,116.359317,0,256,39855.4422222222,2009-02-11,10:36:48
39.905771,116.359189,0,255,39855.4422337963,2009-02-11,10:36:49
39.905771,116.359053,0,254,39855.4422453704,2009-02-11,10:36:50
39.905771,116.358915,0,254,39855.4422569444,2009-02-11,10:36:51
39.905773,116.35878,0,252,39855.4422685185,2009-02-11,10:36:52
39.905773,116.358644,0,251,39855.4422800926,2009-02-11,10:36:53
39.90578,116.358519,0,249,39855.4422916667,2009-02-11,10:36:54
39.905791,116.358398,0,246,39855.4423032407,2009-02-11,10:36:55
39.905797,116.358271,0,245,39855.4423148148,2009-02-11,10:36:56
39.905808,116.358152,0,243,39855.4423263889,2009-02-11,10:36:57
39.905832,116.358048,0,240,39855.442337963,2009-02-11,10:36:58
39.90586,116.357947,0,238,39855.442349537,2009-02-11,10:36:59
39.905888,116.357854,0,237,39855.4423611111,2009-02-11,10:37:00
39.905924,116.357789,0,235,39855.4423726852,2009-02-11,10:37:01
39.905957,116.357735,0,235,39855.4423842593,2009-02-11,10:37:02
39.905984,116.35768,0,235,39855.4423958333,2009-02-11,10:37:03
39.906034,116.357594,0,235,39855.4424189815,2009-02-11,10:37:05
39.906066,116.357524,0,237,39855.4424421296,2009-02-11,10:37:07
39.906071,116.357454,0,239,39855.4424652778,2009-02-11,10:37:09
39.906059,116.357369,0,241,39855.4424884259,2009-02-11,10:37:11
39.90603,116.357269,0,242,39855.4425115741,2009-02-11,10:37:13
39.906015,116.357212,0,243,39855.4425231481,2009-02-11,10:37:14
39.906001,116.35715,0,243,39855.4425347222,2009-02-11,10:37:15
39.905986,116.357087,0,243,39855.4425462963,2009-02-11,10:37:16
39.905971,116.35702,0,244,39855.4425578704,2009-02-11,10:37:17
39.905956,116.356949,0,244,39855.4425694444,2009-02-11,10:37:18
39.905938,116.356885,0,243,39855.4425810185,2009-02-11,10:37:19
39.905934,116.356827,0,240,39855.4425925926,2009-02-11,10:37:20
39.905932,116.356747,0,238,39855.4426041667,2009-02-11,10:37:21
39.905923,116.356668,0,237,39855.4426157407,2009-02-11,10:37:22
39.905915,116.356583,0,235,39855.4426273148,2009-02-11,10:37:23
39.905907,116.356498,0,232,39855.4426388889,2009-02-11,10:37:24
39.905894,116.356415,0,228,39855.442650463,2009-02-11,10:37:25
39.905901,116.356309,0,226,39855.442662037,2009-02-11,10:37:26
39.905899,116.356181,0,226,39855.4426736111,2009-02-11,10:37:27
39.905899,116.356052,0,226,39855.4426851852,2009-02-11,10:37:28
39.905904,116.355924,0,226,39855.4426967593,2009-02-11,10:37:29
39.905911,116.355806,0,225,39855.4427083333,2009-02-11,10:37:30
39.905914,116.355679,0,224,39855.4427199074,2009-02-11,10:37:31
39.905921,116.355552,0,223,39855.4427314815,2009-02-11,10:37:32
39.905926,116.355423,0,222,39855.4427430556,2009-02-11,10:37:33
39.905931,116.355295,0,222,39855.4427546296,2009-02-11,10:37:34
39.905927,116.355156,0,222,39855.4427662037,2009-02-11,10:37:35
39.905927,116.355025,0,222,39855.4427777778,2009-02-11,10:37:36
39.905926,116.35489,0,222,39855.4427893519,2009-02-11,10:37:37
39.905928,116.354764,0,222,39855.4428009259,2009-02-11,10:37:38
39.905929,116.35464,0,222,39855.4428125,2009-02-11,10:37:39
39.905928,116.354513,0,222,39855.4428240741,2009-02-11,10:37:40
39.905936,116.354375,0,224,39855.4428356481,2009-02-11,10:37:41
39.905945,116.354241,0,225,39855.4428472222,2009-02-11,10:37:42
39.905959,116.354119,0,225,39855.4428587963,2009-02-11,10:37:43
39.905962,116.353986,0,226,39855.4428703704,2009-02-11,10:37:44
39.905965,116.353857,0,226,39855.4428819444,2009-02-11,10:37:45
39.905965,116.353733,0,227,39855.4428935185,2009-02-11,10:37:46
39.905964,116.353619,0,227,39855.4429050926,2009-02-11,10:37:47
39.905958,116.353514,0,228,39855.4429166667,2009-02-11,10:37:48
39.905963,116.353429,0,228,39855.4429282407,2009-02-11,10:37:49
39.905974,116.353367,0,229,39855.4429398148,2009-02-11,10:37:50
39.905995,116.353277,0,230,39855.442962963,2009-02-11,10:37:52
39.90599,116.353213,0,233,39855.4430208333,2009-02-11,10:37:57
39.905961,116.353164,0,237,39855.4430671296,2009-02-11,10:38:01
39.905963,116.353096,0,242,39855.443125,2009-02-11,10:38:06
39.905919,116.353071,0,246,39855.4431712963,2009-02-11,10:38:10
39.905893,116.353005,0,252,39855.4432175926,2009-02-11,10:38:14
39.905883,116.352932,0,259,39855.4432638889,2009-02-11,10:38:18
39.905878,116.352852,0,265,39855.4432986111,2009-02-11,10:38:21
39.905874,116.352786,0,270,39855.4433217593,2009-02-11,10:38:23
39.905872,116.352726,0,274,39855.4433449074,2009-02-11,10:38:25
39.90589,116.35266,0,280,39855.4433796296,2009-02-11,10:38:28
39.905911,116.352604,0,288,39855.4434259259,2009-02-11,10:38:32
39.905859,116.352712,0,284,39855.4434722222,2009-02-11,10:38:36
39.90586,116.352665,0,295,39855.4435300926,2009-02-11,10:38:41
39.905887,116.35263,0,307,39855.443587963,2009-02-11,10:38:46
39.905914,116.35258,0,314,39855.4436226852,2009-02-11,10:38:49
39.90594,116.352553,0,327,39855.4436689815,2009-02-11,10:38:53
39.905967,116.35254,0,341,39855.4437152778,2009-02-11,10:38:57
39.905966,116.352492,0,358,39855.4437615741,2009-02-11,10:39:01
39.905974,116.352415,0,361,39855.4437847222,2009-02-11,10:39:03
39.90595,116.352238,0,359,39855.4438078704,2009-02-11,10:39:05
39.905944,116.352166,0,359,39855.4438194444,2009-02-11,10:39:06
39.905934,116.352087,0,359,39855.4438310185,2009-02-11,10:39:07
39.905901,116.351933,0,356,39855.4438425926,2009-02-11,10:39:08
39.905879,116.351807,0,354,39855.4438541667,2009-02-11,10:39:09
39.905871,116.351708,0,355,39855.4438657407,2009-02-11,10:39:10
39.905874,116.351613,0,354,39855.4438773148,2009-02-11,10:39:11
39.905871,116.351529,0,355,39855.4438888889,2009-02-11,10:39:12
39.905861,116.351434,0,357,39855.443900463,2009-02-11,10:39:13
39.90585,116.351362,0,358,39855.443912037,2009-02-11,10:39:14
39.905846,116.351304,0,356,39855.4439236111,2009-02-11,10:39:15
39.905817,116.351204,0,342,39855.4439467593,2009-02-11,10:39:17
39.905803,116.351148,0,338,39855.4439583333,2009-02-11,10:39:18
39.905781,116.35104,0,327,39855.4439814815,2009-02-11,10:39:20
39.905781,116.350974,0,324,39855.4439930556,2009-02-11,10:39:21
39.905776,116.350907,0,319,39855.4440046296,2009-02-11,10:39:22
39.905778,116.350835,0,314,39855.4440162037,2009-02-11,10:39:23
39.905778,116.350759,0,311,39855.4440277778,2009-02-11,10:39:24
39.905777,116.350681,0,309,39855.4440393519,2009-02-11,10:39:25
39.905772,116.350615,0,306,39855.4440509259,2009-02-11,10:39:26
39.905774,116.350562,0,299,39855.4440625,2009-02-11,10:39:27
39.905778,116.350505,0,295,39855.4440740741,2009-02-11,10:39:28
39.905779,116.350444,0,290,39855.4440856481,2009-02-11,10:39:29
39.905784,116.350386,0,285,39855.4440972222,2009-02-11,10:39:30
39.90579,116.350278,0,276,39855.4441203704,2009-02-11,10:39:32
39.905795,116.350166,0,271,39855.4441435185,2009-02-11,10:39:34
39.905806,116.350037,0,267,39855.4441666667,2009-02-11,10:39:36
39.905813,116.349953,0,267,39855.4441782407,2009-02-11,10:39:37
39.905822,116.349864,0,268,39855.4441898148,2009-02-11,10:39:38
39.905828,116.349771,0,268,39855.4442013889,2009-02-11,10:39:39
39.905834,116.349672,0,268,39855.444212963,2009-02-11,10:39:40
39.905836,116.349562,0,270,39855.444224537,2009-02-11,10:39:41
39.905834,116.349455,0,270,39855.4442361111,2009-02-11,10:39:42
39.905837,116.349351,0,269,39855.4442476852,2009-02-11,10:39:43
39.90584,116.349238,0,268,39855.4442592593,2009-02-11,10:39:44
39.905838,116.349121,0,266,39855.4442708333,2009-02-11,10:39:45
39.905841,116.349,0,265,39855.4442824074,2009-02-11,10:39:46
39.905843,116.348877,0,263,39855.4442939815,2009-02-11,10:39:47
39.905848,116.348758,0,261,39855.4443055556,2009-02-11,10:39:48
39.905854,116.348622,0,263,39855.4443171296,2009-02-11,10:39:49
39.905866,116.3485,0,261,39855.4443287037,2009-02-11,10:39:50
39.905874,116.348366,0,261,39855.4443402778,2009-02-11,10:39:51
39.905883,116.348233,0,262,39855.4443518519,2009-02-11,10:39:52
39.90589,116.348106,0,262,39855.4443634259,2009-02-11,10:39:53
39.905893,116.347972,0,262,39855.444375,2009-02-11,10:39:54
39.905894,116.347839,0,261,39855.4443865741,2009-02-11,10:39:55
39.905896,116.34771,0,260,39855.4443981481,2009-02-11,10:39:56
39.905898,116.347587,0,260,39855.4444097222,2009-02-11,10:39:57
39.9059,116.347464,0,260,39855.4444212963,2009-02-11,10:39:58
39.905902,116.347344,0,261,39855.4444328704,2009-02-11,10:39:59
39.905902,116.347228,0,261,39855.4444444444,2009-02-11,10:40:00
39.905902,116.347115,0,261,39855.4444560185,2009-02-11,10:40:01
39.905904,116.347007,0,261,39855.4444675926,2009-02-11,10:40:02
39.905908,116.346906,0,260,39855.4444791667,2009-02-11,10:40:03
39.905914,116.346806,0,259,39855.4444907407,2009-02-11,10:40:04
39.90592,116.346711,0,259,39855.4445023148,2009-02-11,10:40:05
39.905935,116.346636,0,258,39855.4445138889,2009-02-11,10:40:06
39.905955,116.346552,0,256,39855.444525463,2009-02-11,10:40:07
39.905979,116.346478,0,254,39855.444537037,2009-02-11,10:40:08
39.906011,116.34642,0,253,39855.4445486111,2009-02-11,10:40:09
39.906069,116.346353,0,248,39855.4445601852,2009-02-11,10:40:10
39.906119,116.346294,0,241,39855.4445717593,2009-02-11,10:40:11
39.90616,116.34627,0,240,39855.4445833333,2009-02-11,10:40:12
39.906211,116.346252,0,238,39855.4445949074,2009-02-11,10:40:13
39.906254,116.346233,0,237,39855.4446064815,2009-02-11,10:40:14
39.906309,116.346221,0,234,39855.4446180556,2009-02-11,10:40:15
39.906389,116.346201,0,234,39855.4446412037,2009-02-11,10:40:17
39.906436,116.346195,0,234,39855.4446527778,2009-02-11,10:40:18
39.906487,116.346187,0,234,39855.4446643519,2009-02-11,10:40:19
39.906545,116.346171,0,235,39855.4446759259,2009-02-11,10:40:20
39.906616,116.346144,0,235,39855.4446875,2009-02-11,10:40:21
39.906674,116.346134,0,237,39855.4446990741,2009-02-11,10:40:22
39.906732,116.346125,0,238,39855.4447106481,2009-02-11,10:40:23
39.906778,116.346136,0,240,39855.4447222222,2009-02-11,10:40:24
39.906839,116.346138,0,241,39855.4447337963,2009-02-11,10:40:25
39.906901,116.346143,0,242,39855.4447453704,2009-02-11,10:40:26
39.906963,116.346155,0,243,39855.4447569444,2009-02-11,10:40:27
39.907025,116.346166,0,243,39855.4447685185,2009-02-11,10:40:28
39.907081,116.346172,0,245,39855.4447800926,2009-02-11,10:40:29
39.907137,116.346183,0,247,39855.4447916667,2009-02-11,10:40:30
39.907192,116.346183,0,250,39855.4448032407,2009-02-11,10:40:31
39.90725,116.346174,0,253,39855.4448148148,2009-02-11,10:40:32
39.907299,116.34617,0,257,39855.4448263889,2009-02-11,10:40:33
39.907347,116.34616,0,262,39855.444837963,2009-02-11,10:40:34
39.907423,116.346149,0,270,39855.4448611111,2009-02-11,10:40:36
39.907473,116.346174,0,279,39855.4448842593,2009-02-11,10:40:38
39.907511,116.346205,0,288,39855.4449074074,2009-02-11,10:40:40
39.907526,116.346223,0,287,39855.4449652778,2009-02-11,10:40:45
39.907518,116.346204,0,296,39855.4450231481,2009-02-11,10:40:50
39.907508,116.346276,0,293,39855.4450694444,2009-02-11,10:40:54
39.907534,116.346341,0,286,39855.4451157407,2009-02-11,10:40:58
39.907594,116.346378,0,284,39855.445150463,2009-02-11,10:41:01
39.907645,116.346412,0,283,39855.4451851852,2009-02-11,10:41:04
39.907716,116.346416,0,281,39855.4452199074,2009-02-11,10:41:07
39.907777,116.34641,0,276,39855.4452430556,2009-02-11,10:41:09
39.907856,116.346386,0,269,39855.4452662037,2009-02-11,10:41:11
39.907912,116.346367,0,266,39855.4452777778,2009-02-11,10:41:12
39.907971,116.346346,0,263,39855.4452893519,2009-02-11,10:41:13
39.908029,116.346323,0,261,39855.4453009259,2009-02-11,10:41:14
39.908082,116.346285,0,259,39855.4453125,2009-02-11,10:41:15
39.90814,116.346254,0,257,39855.4453240741,2009-02-11,10:41:16
39.908204,116.346234,0,254,39855.4453356481,2009-02-11,10:41:17
39.908267,116.34622,0,251,39855.4453472222,2009-02-11,10:41:18
39.908326,116.346209,0,250,39855.4453587963,2009-02-11,10:41:19
39.908389,116.346206,0,250,39855.4453703704,2009-02-11,10:41:20
39.908463,116.346213,0,249,39855.4453819444,2009-02-11,10:41:21
39.908532,116.346214,0,249,39855.4453935185,2009-02-11,10:41:22
39.908609,116.346207,0,249,39855.4454050926,2009-02-11,10:41:23
39.908679,116.346204,0,250,39855.4454166667,2009-02-11,10:41:24
39.908752,116.346209,0,250,39855.4454282407,2009-02-11,10:41:25
39.90884,116.346195,0,251,39855.4454398148,2009-02-11,10:41:26
39.908928,116.346184,0,254,39855.4454513889,2009-02-11,10:41:27
39.908991,116.346195,0,256,39855.445462963,2009-02-11,10:41:28
39.909076,116.346196,0,258,39855.445474537,2009-02-11,10:41:29
39.909159,116.346193,0,260,39855.4454861111,2009-02-11,10:41:30
39.909237,116.3462,0,261,39855.4454976852,2009-02-11,10:41:31
39.909323,116.346204,0,264,39855.4455092593,2009-02-11,10:41:32
39.909403,116.346196,0,264,39855.4455208333,2009-02-11,10:41:33
39.909491,116.346183,0,266,39855.4455324074,2009-02-11,10:41:34
39.909575,116.34618,0,267,39855.4455439815,2009-02-11,10:41:35
39.909667,116.346175,0,267,39855.4455555556,2009-02-11,10:41:36
39.909754,116.346177,0,266,39855.4455671296,2009-02-11,10:41:37
39.909838,116.346175,0,267,39855.4455787037,2009-02-11,10:41:38
39.909917,116.346174,0,265,39855.4455902778,2009-02-11,10:41:39
39.910003,116.346172,0,265,39855.4456018518,2009-02-11,10:41:40
39.910087,116.346174,0,266,39855.4456134259,2009-02-11,10:41:41
39.910175,116.34618,0,264,39855.445625,2009-02-11,10:41:42
39.910263,116.346183,0,264,39855.4456365741,2009-02-11,10:41:43
39.910344,116.346189,0,261,39855.4456481481,2009-02-11,10:41:44
39.910424,116.346202,0,256,39855.4456597222,2009-02-11,10:41:45
39.910509,116.346228,0,250,39855.4456712963,2009-02-11,10:41:46
39.910593,116.346252,0,246,39855.4456828704,2009-02-11,10:41:47
39.910672,116.346267,0,245,39855.4456944444,2009-02-11,10:41:48
39.910751,116.346277,0,243,39855.4457060185,2009-02-11,10:41:49
39.910826,116.346289,0,243,39855.4457175926,2009-02-11,10:41:50
39.910897,116.346295,0,240,39855.4457291667,2009-02-11,10:41:51
39.91097,116.346298,0,239,39855.4457407407,2009-02-11,10:41:52
39.911037,116.346297,0,237,39855.4457523148,2009-02-11,10:41:53
39.911092,116.346302,0,234,39855.4457638889,2009-02-11,10:41:54
39.911139,116.346339,0,233,39855.445775463,2009-02-11,10:41:55
39.91119,116.346364,0,232,39855.445787037,2009-02-11,10:41:56
39.911256,116.346381,0,229,39855.4457986111,2009-02-11,10:41:57
39.911314,116.346393,0,227,39855.4458101852,2009-02-11,10:41:58
39.911366,116.346407,0,226,39855.4458217593,2009-02-11,10:41:59
39.911417,116.346414,0,225,39855.4458333333,2009-02-11,10:42:00
39.911468,116.34642,0,225,39855.4458449074,2009-02-11,10:42:01
39.911516,116.346426,0,226,39855.4458564815,2009-02-11,10:42:02
39.911568,116.346426,0,227,39855.4458680556,2009-02-11,10:42:03
39.91166,116.346442,0,232,39855.4458912037,2009-02-11,10:42:05
39.911711,116.346438,0,234,39855.4459027778,2009-02-11,10:42:06
39.911756,116.346432,0,238,39855.4459143518,2009-02-11,10:42:07
39.911824,116.346423,0,252,39855.4459375,2009-02-11,10:42:09
39.911863,116.346411,0,264,39855.4459606481,2009-02-11,10:42:11
39.911875,116.346379,0,275,39855.4460185185,2009-02-11,10:42:16
39.911865,116.346352,0,282,39855.4460763889,2009-02-11,10:42:21
39.911882,116.346335,0,293,39855.4461342593,2009-02-11,10:42:26
39.911917,116.346355,0,295,39855.4461921296,2009-02-11,10:42:31
39.911917,116.346355,0,295,39855.4462268518,2009-02-11,10:42:34
39.911921,116.346354,0,295,39855.44625,2009-02-11,10:42:36
39.911905,116.346327,0,297,39855.4463078704,2009-02-11,10:42:41
39.911904,116.346316,0,300,39855.4463657407,2009-02-11,10:42:46
39.911947,116.346331,0,303,39855.446412037,2009-02-11,10:42:50
39.911997,116.346363,0,304,39855.4464467593,2009-02-11,10:42:53
39.912052,116.346391,0,303,39855.4464699074,2009-02-11,10:42:55
39.91212,116.346412,0,303,39855.4464930556,2009-02-11,10:42:57
39.912198,116.346415,0,305,39855.4465162037,2009-02-11,10:42:59
39.912247,116.346413,0,307,39855.4465277778,2009-02-11,10:43:00
39.912298,116.346412,0,310,39855.4465393518,2009-02-11,10:43:01
39.912351,116.346413,0,312,39855.4465509259,2009-02-11,10:43:02
39.912405,116.346418,0,313,39855.4465625,2009-02-11,10:43:03
39.912465,116.346434,0,318,39855.4465740741,2009-02-11,10:43:04
39.912527,116.346441,0,321,39855.4465856481,2009-02-11,10:43:05
39.912591,116.346444,0,323,39855.4465972222,2009-02-11,10:43:06
39.912667,116.346448,0,325,39855.4466087963,2009-02-11,10:43:07
39.912737,116.346451,0,328,39855.4466203704,2009-02-11,10:43:08
39.912807,116.346452,0,330,39855.4466319444,2009-02-11,10:43:09
39.912878,116.346451,0,333,39855.4466435185,2009-02-11,10:43:10
39.912939,116.346461,0,334,39855.4466550926,2009-02-11,10:43:11
39.913007,116.346473,0,336,39855.4466666667,2009-02-11,10:43:12
39.913081,116.346483,0,340,39855.4466782407,2009-02-11,10:43:13
39.913153,116.346491,0,342,39855.4466898148,2009-02-11,10:43:14
39.913228,116.346501,0,346,39855.4467013889,2009-02-11,10:43:15
39.913304,116.346506,0,348,39855.446712963,2009-02-11,10:43:16
39.913377,116.346514,0,350,39855.446724537,2009-02-11,10:43:17
39.91346,116.346517,0,353,39855.4467361111,2009-02-11,10:43:18
39.913551,116.346556,0,352,39855.4467476852,2009-02-11,10:43:19
39.913631,116.34656,0,356,39855.4467592593,2009-02-11,10:43:20
39.913696,116.346581,0,359,39855.4467708333,2009-02-11,10:43:21
39.91377,116.346595,0,363,39855.4467824074,2009-02-11,10:43:22
39.913853,116.346606,0,367,39855.4467939815,2009-02-11,10:43:23
39.913935,116.346616,0,372,39855.4468055556,2009-02-11,10:43:24
39.914003,116.346637,0,376,39855.4468171296,2009-02-11,10:43:25
39.914075,116.346649,0,379,39855.4468287037,2009-02-11,10:43:26
39.914146,116.346662,0,385,39855.4468402778,2009-02-11,10:43:27
39.914214,116.346679,0,390,39855.4468518518,2009-02-11,10:43:28
39.914281,116.346691,0,393,39855.4468634259,2009-02-11,10:43:29
39.914352,116.346698,0,395,39855.446875,2009-02-11,10:43:30
39.914418,116.34671,0,398,39855.4468865741,2009-02-11,10:43:31
39.914488,116.346717,0,399,39855.4468981481,2009-02-11,10:43:32
39.914558,116.346726,0,402,39855.4469097222,2009-02-11,10:43:33
39.914634,116.346733,0,402,39855.4469212963,2009-02-11,10:43:34
39.91471,116.34674,0,405,39855.4469328704,2009-02-11,10:43:35
39.914787,116.346751,0,407,39855.4469444444,2009-02-11,10:43:36
39.914868,116.346747,0,404,39855.4469560185,2009-02-11,10:43:37
39.914949,116.346753,0,404,39855.4469675926,2009-02-11,10:43:38
39.915029,116.346753,0,405,39855.4469791667,2009-02-11,10:43:39
39.915092,116.346752,0,405,39855.4469907407,2009-02-11,10:43:40
39.915164,116.346756,0,410,39855.4470023148,2009-02-11,10:43:41
39.915237,116.34675,0,413,39855.4470138889,2009-02-11,10:43:42
39.915307,116.346742,0,416,39855.447025463,2009-02-11,10:43:43
39.915382,116.346728,0,419,39855.447037037,2009-02-11,10:43:44
39.915462,116.346722,0,420,39855.4470486111,2009-02-11,10:43:45
39.915535,116.346706,0,421,39855.4470601852,2009-02-11,10:43:46
39.915606,116.346696,0,425,39855.4470717593,2009-02-11,10:43:47
39.915678,116.346681,0,424,39855.4470833333,2009-02-11,10:43:48
39.915747,116.346673,0,427,39855.4470949074,2009-02-11,10:43:49
39.91581,116.346668,0,430,39855.4471064815,2009-02-11,10:43:50
39.915877,116.346667,0,431,39855.4471180556,2009-02-11,10:43:51
39.915932,116.346661,0,434,39855.4471296296,2009-02-11,10:43:52
39.91598,116.346663,0,437,39855.4471412037,2009-02-11,10:43:53
39.916033,116.346665,0,438,39855.4471527778,2009-02-11,10:43:54
39.916086,116.34666,0,440,39855.4471643518,2009-02-11,10:43:55
39.916131,116.346659,0,441,39855.4471759259,2009-02-11,10:43:56
39.916177,116.346664,0,439,39855.4471875,2009-02-11,10:43:57
39.916223,116.346659,0,437,39855.4471990741,2009-02-11,10:43:58
39.916272,116.346652,0,436,39855.4472106481,2009-02-11,10:43:59
39.916333,116.346634,0,437,39855.4472337963,2009-02-11,10:44:01
39.916356,116.346615,0,439,39855.4472916667,2009-02-11,10:44:06
39.916354,116.346591,0,444,39855.447349537,2009-02-11,10:44:11
39.916362,116.346565,0,450,39855.4474074074,2009-02-11,10:44:16
39.916419,116.346569,0,449,39855.4474537037,2009-02-11,10:44:20
39.916493,116.346557,0,450,39855.4474768518,2009-02-11,10:44:22
39.916541,116.346593,0,438,39855.4474884259,2009-02-11,10:44:23
39.916621,116.346579,0,442,39855.4475115741,2009-02-11,10:44:25
39.916669,116.346626,0,426,39855.4475231481,2009-02-11,10:44:26
39.916732,116.346639,0,426,39855.4475462963,2009-02-11,10:44:28
39.916777,116.346699,0,401,39855.4475578704,2009-02-11,10:44:29
39.916844,116.346697,0,402,39855.4475810185,2009-02-11,10:44:31
39.916912,116.346793,0,349,39855.4475925926,2009-02-11,10:44:32
39.916984,116.346737,0,349,39855.4476157407,2009-02-11,10:44:34
39.91703,116.346755,0,323,39855.4476273148,2009-02-11,10:44:35
39.917048,116.346672,0,323,39855.447650463,2009-02-11,10:44:37
39.917038,116.346668,0,299,39855.447662037,2009-02-11,10:44:38
39.917043,116.34665,0,278,39855.4476736111,2009-02-11,10:44:39
39.917039,116.346602,0,267,39855.4476851852,2009-02-11,10:44:40
39.917038,116.346548,0,260,39855.4476967593,2009-02-11,10:44:41
39.917037,116.346492,0,251,39855.4477083333,2009-02-11,10:44:42
39.917036,116.346431,0,242,39855.4477199074,2009-02-11,10:44:43
39.917037,116.346366,0,238,39855.4477314815,2009-02-11,10:44:44
39.917042,116.346294,0,232,39855.4477430556,2009-02-11,10:44:45
39.917048,116.346226,0,228,39855.4477546296,2009-02-11,10:44:46
39.917055,116.346154,0,223,39855.4477662037,2009-02-11,10:44:47
39.917061,116.346084,0,219,39855.4477777778,2009-02-11,10:44:48
39.917075,116.346007,0,215,39855.4477893518,2009-02-11,10:44:49
39.917084,116.345926,0,213,39855.4478009259,2009-02-11,10:44:50
39.917088,116.345847,0,210,39855.4478125,2009-02-11,10:44:51
39.917092,116.345769,0,207,39855.4478240741,2009-02-11,10:44:52
39.917098,116.345691,0,206,39855.4478356481,2009-02-11,10:44:53
39.917102,116.345613,0,205,39855.4478472222,2009-02-11,10:44:54
39.917101,116.345539,0,204,39855.4478587963,2009-02-11,10:44:55
39.917097,116.345462,0,200,39855.4478703704,2009-02-11,10:44:56
39.917093,116.345384,0,196,39855.4478819444,2009-02-11,10:44:57
39.917094,116.34531,0,194,39855.4478935185,2009-02-11,10:44:58
39.917094,116.345235,0,192,39855.4479050926,2009-02-11,10:44:59
39.917095,116.34516,0,191,39855.4479166667,2009-02-11,10:45:00
39.917097,116.345077,0,190,39855.4479282407,2009-02-11,10:45:01
39.917098,116.344994,0,189,39855.4479398148,2009-02-11,10:45:02
39.917098,116.344917,0,188,39855.4479513889,2009-02-11,10:45:03
39.917098,116.344838,0,187,39855.447962963,2009-02-11,10:45:04
39.917094,116.344765,0,186,39855.447974537,2009-02-11,10:45:05
39.917098,116.344682,0,183,39855.4479861111,2009-02-11,10:45:06
39.917101,116.344603,0,179,39855.4479976852,2009-02-11,10:45:07
39.917116,116.344516,0,172,39855.4480092593,2009-02-11,10:45:08
39.91712,116.344444,0,168,39855.4480208333,2009-02-11,10:45:09
39.917126,116.344363,0,167,39855.4480324074,2009-02-11,10:45:10
39.917138,116.344278,0,162,39855.4480439815,2009-02-11,10:45:11
39.917145,116.344191,0,159,39855.4480555556,2009-02-11,10:45:12
39.917159,116.344106,0,153,39855.4480671296,2009-02-11,10:45:13
39.917171,116.344024,0,150,39855.4480787037,2009-02-11,10:45:14
39.917181,116.34394,0,146,39855.4480902778,2009-02-11,10:45:15
39.91719,116.343856,0,146,39855.4481018518,2009-02-11,10:45:16
39.9172,116.343783,0,143,39855.4481134259,2009-02-11,10:45:17
39.917206,116.343717,0,142,39855.448125,2009-02-11,10:45:18
39.917206,116.343651,0,141,39855.4481365741,2009-02-11,10:45:19
39.917189,116.343544,0,138,39855.4481597222,2009-02-11,10:45:21
39.91715,116.343484,0,137,39855.4481828704,2009-02-11,10:45:23
39.917101,116.343473,0,137,39855.4482175926,2009-02-11,10:45:26
39.917102,116.343526,0,129,39855.4482638889,2009-02-11,10:45:30
39.917089,116.343538,0,124,39855.4483217593,2009-02-11,10:45:35
39.917068,116.343516,0,123,39855.4483796296,2009-02-11,10:45:40
39.917092,116.343543,0,122,39855.4484375,2009-02-11,10:45:45
39.917045,116.343527,0,121,39855.4484490741,2009-02-11,10:45:46
39.917,116.343513,0,120,39855.4484606481,2009-02-11,10:45:47
39.91696,116.343475,0,120,39855.4484953704,2009-02-11,10:45:50
39.916961,116.343361,0,119,39855.4485185185,2009-02-11,10:45:52
39.917005,116.343225,0,119,39855.4485300926,2009-02-11,10:45:53
39.91704,116.34309,0,119,39855.4485416667,2009-02-11,10:45:54
39.917047,116.342985,0,119,39855.4485532407,2009-02-11,10:45:55
39.917063,116.342866,0,119,39855.4485648148,2009-02-11,10:45:56
39.917074,116.342754,0,120,39855.4485763889,2009-02-11,10:45:57
39.917108,116.34261,0,119,39855.448587963,2009-02-11,10:45:58
39.917102,116.342515,0,120,39855.448599537,2009-02-11,10:45:59
39.917097,116.342418,0,121,39855.4486111111,2009-02-11,10:46:00
39.917088,116.342319,0,121,39855.4486226852,2009-02-11,10:46:01
39.917075,116.342212,0,121,39855.4486342593,2009-02-11,10:46:02
39.917079,116.342109,0,122,39855.4486458333,2009-02-11,10:46:03
39.91708,116.342006,0,122,39855.4486574074,2009-02-11,10:46:04
39.917083,116.341898,0,123,39855.4486689815,2009-02-11,10:46:05
39.917087,116.341781,0,124,39855.4486805556,2009-02-11,10:46:06
39.917102,116.341653,0,124,39855.4486921296,2009-02-11,10:46:07
39.917116,116.341534,0,124,39855.4487037037,2009-02-11,10:46:08
39.917118,116.341413,0,125,39855.4487152778,2009-02-11,10:46:09
39.917118,116.341294,0,125,39855.4487268519,2009-02-11,10:46:10
39.917118,116.341181,0,125,39855.4487384259,2009-02-11,10:46:11
39.917126,116.341062,0,125,39855.44875,2009-02-11,10:46:12
39.917128,116.340953,0,125,39855.4487615741,2009-02-11,10:46:13
39.917128,116.340849,0,125,39855.4487731481,2009-02-11,10:46:14
39.91713,116.340741,0,124,39855.4487847222,2009-02-11,10:46:15
39.917131,116.340639,0,123,39855.4487962963,2009-02-11,10:46:16
39.917141,116.340525,0,123,39855.4488078704,2009-02-11,10:46:17
39.917149,116.340421,0,122,39855.4488194444,2009-02-11,10:46:18
39.917142,116.340321,0,123,39855.4488310185,2009-02-11,10:46:19
39.917138,116.340224,0,124,39855.4488425926,2009-02-11,10:46:20
39.917136,116.340132,0,124,39855.4488541667,2009-02-11,10:46:21
39.917128,116.340041,0,125,39855.4488657407,2009-02-11,10:46:22
39.917124,116.339959,0,125,39855.4488773148,2009-02-11,10:46:23
39.917126,116.339876,0,127,39855.4488888889,2009-02-11,10:46:24
39.91712,116.33979,0,128,39855.448900463,2009-02-11,10:46:25
39.917118,116.339706,0,129,39855.448912037,2009-02-11,10:46:26
39.917123,116.339627,0,129,39855.4489236111,2009-02-11,10:46:27
39.917126,116.339552,0,130,39855.4489351852,2009-02-11,10:46:28
39.917132,116.339481,0,131,39855.4489467593,2009-02-11,10:46:29
39.917141,116.339417,0,130,39855.4489583333,2009-02-11,10:46:30
39.917174,116.339323,0,130,39855.4489814815,2009-02-11,10:46:32
39.91719,116.339341,0,125,39855.4490393519,2009-02-11,10:46:37
39.917151,116.3393,0,124,39855.4490856482,2009-02-11,10:46:41
39.917133,116.339236,0,131,39855.4491203704,2009-02-11,10:46:44
39.917127,116.339178,0,135,39855.4491435185,2009-02-11,10:46:46
39.917135,116.339133,0,146,39855.4491898148,2009-02-11,10:46:50
39.917101,116.339167,0,149,39855.4492476852,2009-02-11,10:46:55
39.917099,116.339182,0,152,39855.4493055556,2009-02-11,10:47:00
39.917086,116.3392,0,153,39855.4493634259,2009-02-11,10:47:05
39.917086,116.3392,0,153,39855.4493981482,2009-02-11,10:47:08
39.917079,116.339203,0,155,39855.4494212963,2009-02-11,10:47:10
39.917076,116.339184,0,156,39855.4494791667,2009-02-11,10:47:15
39.917067,116.339172,0,157,39855.449537037,2009-02-11,10:47:20
39.917067,116.339172,0,157,39855.4495717593,2009-02-11,10:47:23
39.917064,116.339178,0,157,39855.4495949074,2009-02-11,10:47:25
39.917067,116.339193,0,158,39855.4496527778,2009-02-11,10:47:30
39.917067,116.339193,0,158,39855.4496875,2009-02-11,10:47:33
39.917069,116.339191,0,158,39855.4497106481,2009-02-11,10:47:35
39.917028,116.339165,0,159,39855.4497569444,2009-02-11,10:47:39
39.917017,116.339082,0,160,39855.4497916667,2009-02-11,10:47:42
39.917016,116.339016,0,163,39855.4498148148,2009-02-11,10:47:44
39.917047,116.338957,0,164,39855.449837963,2009-02-11,10:47:46
39.917127,116.338893,0,166,39855.4498611111,2009-02-11,10:47:48
39.91719,116.338857,0,167,39855.4498726852,2009-02-11,10:47:49
39.917245,116.338841,0,169,39855.4498842593,2009-02-11,10:47:50
39.917308,116.338822,0,173,39855.4498958333,2009-02-11,10:47:51
39.917354,116.338819,0,176,39855.4499074074,2009-02-11,10:47:52
39.917417,116.338787,0,175,39855.4499189815,2009-02-11,10:47:53
39.917473,116.338755,0,175,39855.4499305556,2009-02-11,10:47:54
39.917523,116.338737,0,175,39855.4499421296,2009-02-11,10:47:55
39.917577,116.338716,0,175,39855.4499537037,2009-02-11,10:47:56
39.917639,116.338692,0,175,39855.4499652778,2009-02-11,10:47:57
39.917702,116.338684,0,175,39855.4499768519,2009-02-11,10:47:58
39.917753,116.338683,0,176,39855.4499884259,2009-02-11,10:47:59
39.917809,116.338683,0,177,39855.45,2009-02-11,10:48:00
39.917871,116.338687,0,178,39855.4500115741,2009-02-11,10:48:01
39.917935,116.338694,0,178,39855.4500231481,2009-02-11,10:48:02
39.917995,116.338703,0,178,39855.4500347222,2009-02-11,10:48:03
39.918053,116.338713,0,179,39855.4500462963,2009-02-11,10:48:04
39.918108,116.33872,0,180,39855.4500578704,2009-02-11,10:48:05
39.918164,116.338723,0,180,39855.4500694444,2009-02-11,10:48:06
39.918219,116.33873,0,182,39855.4500810185,2009-02-11,10:48:07
39.918286,116.338723,0,187,39855.4500925926,2009-02-11,10:48:08
39.918354,116.338715,0,191,39855.4501041667,2009-02-11,10:48:09
39.91842,116.338706,0,193,39855.4501157407,2009-02-11,10:48:10
39.918489,116.338692,0,193,39855.4501273148,2009-02-11,10:48:11
39.918552,116.338681,0,199,39855.4501388889,2009-02-11,10:48:12
39.918613,116.338658,0,206,39855.450150463,2009-02-11,10:48:13
39.918666,116.338641,0,210,39855.450162037,2009-02-11,10:48:14
39.918725,116.33863,0,214,39855.4501736111,2009-02-11,10:48:15
39.918791,116.338608,0,217,39855.4501851852,2009-02-11,10:48:16
39.918848,116.338592,0,220,39855.4501967593,2009-02-11,10:48:17
39.918911,116.338574,0,220,39855.4502083333,2009-02-11,10:48:18
39.918976,116.338566,0,221,39855.4502199074,2009-02-11,10:48:19
39.919041,116.338563,0,221,39855.4502314815,2009-02-11,10:48:20
39.919107,116.338565,0,223,39855.4502430556,2009-02-11,10:48:21
39.919177,116.338557,0,223,39855.4502546296,2009-02-11,10:48:22
39.919239,116.338557,0,222,39855.4502662037,2009-02-11,10:48:23
39.919294,116.338552,0,218,39855.4502777778,2009-02-11,10:48:24
39.919355,116.338539,0,219,39855.4502893519,2009-02-11,10:48:25
39.919415,116.338531,0,223,39855.4503009259,2009-02-11,10:48:26
39.919476,116.338515,0,229,39855.4503125,2009-02-11,10:48:27
39.919542,116.338501,0,231,39855.4503240741,2009-02-11,10:48:28
39.919604,116.3385,0,234,39855.4503356481,2009-02-11,10:48:29
39.919662,116.338504,0,240,39855.4503472222,2009-02-11,10:48:30
39.919719,116.338504,0,244,39855.4503587963,2009-02-11,10:48:31
39.919782,116.338502,0,241,39855.4503703704,2009-02-11,10:48:32
39.919845,116.338498,0,240,39855.4503819444,2009-02-11,10:48:33
39.919903,116.3385,0,240,39855.4503935185,2009-02-11,10:48:34
39.919971,116.338471,0,227,39855.4504050926,2009-02-11,10:48:35
39.920035,116.338465,0,215,39855.4504166667,2009-02-11,10:48:36
39.920098,116.338456,0,211,39855.4504282407,2009-02-11,10:48:37
39.920152,116.338468,0,206,39855.4504398148,2009-02-11,10:48:38
39.920208,116.338469,0,206,39855.4504513889,2009-02-11,10:48:39
39.920264,116.338464,0,202,39855.450462963,2009-02-11,10:48:40
39.920321,116.338463,0,203,39855.450474537,2009-02-11,10:48:41
39.920373,116.338466,0,205,39855.4504861111,2009-02-11,10:48:42
39.920422,116.338471,0,207,39855.4504976852,2009-02-11,10:48:43
39.920468,116.338476,0,209,39855.4505092593,2009-02-11,10:48:44
39.920552,116.338472,0,206,39855.4505324074,2009-02-11,10:48:46
39.92062,116.338476,0,209,39855.4505555556,2009-02-11,10:48:48
39.920683,116.338465,0,210,39855.4505787037,2009-02-11,10:48:50
39.920739,116.338448,0,208,39855.4506018519,2009-02-11,10:48:52
39.920778,116.338414,0,202,39855.4506365741,2009-02-11,10:48:55
39.920786,116.338361,0,204,39855.4506944444,2009-02-11,10:49:00
39.920803,116.33834,0,212,39855.4507523148,2009-02-11,10:49:05
39.920799,116.338318,0,218,39855.4508101852,2009-02-11,10:49:10
39.920814,116.338319,0,221,39855.4508680556,2009-02-11,10:49:15
39.920867,116.338338,0,222,39855.4508912037,2009-02-11,10:49:17
39.920913,116.338335,0,222,39855.4509143519,2009-02-11,10:49:19
39.920972,116.338338,0,223,39855.4509375,2009-02-11,10:49:21
39.921029,116.33834,0,221,39855.4509606481,2009-02-11,10:49:23
39.921096,116.338355,0,218,39855.4509837963,2009-02-11,10:49:25
39.921168,116.338365,0,216,39855.4510069444,2009-02-11,10:49:27
39.921246,116.338354,0,215,39855.4510300926,2009-02-11,10:49:29
39.92129,116.33834,0,216,39855.4510416667,2009-02-11,10:49:30
39.92137,116.338309,0,224,39855.4510648148,2009-02-11,10:49:32
39.921454,116.338296,0,231,39855.451087963,2009-02-11,10:49:34
39.921532,116.338291,0,239,39855.4511111111,2009-02-11,10:49:36
39.921575,116.338276,0,250,39855.4511342593,2009-02-11,10:49:38
39.921601,116.338269,0,244,39855.4511921296,2009-02-11,10:49:43
39.921617,116.338262,0,244,39855.45125,2009-02-11,10:49:48
39.921617,116.338262,0,244,39855.4512847222,2009-02-11,10:49:51
39.921622,116.338258,0,244,39855.4513078704,2009-02-11,10:49:53
39.921624,116.33827,0,243,39855.4513657407,2009-02-11,10:49:58
39.921624,116.338277,0,243,39855.4514236111,2009-02-11,10:50:03
39.921623,116.338281,0,242,39855.4514814815,2009-02-11,10:50:08
39.921625,116.338286,0,241,39855.4515393519,2009-02-11,10:50:13
39.92163,116.338293,0,241,39855.4515972222,2009-02-11,10:50:18
39.921631,116.338298,0,240,39855.4516550926,2009-02-11,10:50:23
39.921628,116.338297,0,240,39855.451712963,2009-02-11,10:50:28
39.921622,116.3383,0,240,39855.4517708333,2009-02-11,10:50:33
39.921619,116.338307,0,239,39855.4518287037,2009-02-11,10:50:38
39.921619,116.338307,0,239,39855.4518634259,2009-02-11,10:50:41
39.92162,116.338307,0,239,39855.4518865741,2009-02-11,10:50:43
39.92163,116.338306,0,240,39855.4519444444,2009-02-11,10:50:48
39.921633,116.338313,0,240,39855.4520023148,2009-02-11,10:50:53
39.921633,116.338313,0,240,39855.452037037,2009-02-11,10:50:56
39.921635,116.338309,0,240,39855.4520601852,2009-02-11,10:50:58
39.921633,116.338298,0,241,39855.4521180556,2009-02-11,10:51:03
39.921633,116.338298,0,241,39855.4521527778,2009-02-11,10:51:06
39.92163,116.338305,0,241,39855.4521759259,2009-02-11,10:51:08
39.921619,116.338335,0,241,39855.4522337963,2009-02-11,10:51:13
39.921652,116.338365,0,238,39855.4522916667,2009-02-11,10:51:18
39.921714,116.338374,0,238,39855.4523148148,2009-02-11,10:51:20
39.921796,116.338361,0,232,39855.452337963,2009-02-11,10:51:22
39.921899,116.338355,0,231,39855.4523611111,2009-02-11,10:51:24
39.921961,116.33835,0,233,39855.4523726852,2009-02-11,10:51:25
39.922017,116.338344,0,234,39855.4523842593,2009-02-11,10:51:26
39.922074,116.338334,0,234,39855.4523958333,2009-02-11,10:51:27
39.922134,116.338323,0,234,39855.4524074074,2009-02-11,10:51:28
39.922204,116.338317,0,234,39855.4524189815,2009-02-11,10:51:29
39.922261,116.338308,0,232,39855.4524305556,2009-02-11,10:51:30
39.922325,116.338299,0,232,39855.4524421296,2009-02-11,10:51:31
39.922382,116.338284,0,232,39855.4524537037,2009-02-11,10:51:32
39.922448,116.338264,0,233,39855.4524652778,2009-02-11,10:51:33
39.922519,116.338242,0,233,39855.4524768519,2009-02-11,10:51:34
39.922583,116.338235,0,234,39855.4524884259,2009-02-11,10:51:35
39.922657,116.338215,0,233,39855.4525,2009-02-11,10:51:36
39.92273,116.338193,0,232,39855.4525115741,2009-02-11,10:51:37
39.922798,116.338176,0,234,39855.4525231481,2009-02-11,10:51:38
39.922877,116.338157,0,235,39855.4525347222,2009-02-11,10:51:39
39.922948,116.338136,0,235,39855.4525462963,2009-02-11,10:51:40
39.923009,116.338114,0,235,39855.4525578704,2009-02-11,10:51:41
39.923061,116.338107,0,236,39855.4525694444,2009-02-11,10:51:42
39.92312,116.338093,0,235,39855.4525810185,2009-02-11,10:51:43
39.923181,116.338078,0,238,39855.4525925926,2009-02-11,10:51:44
39.923237,116.338068,0,241,39855.4526041667,2009-02-11,10:51:45
39.923283,116.33805,0,243,39855.4526157407,2009-02-11,10:51:46
39.923362,116.338034,0,252,39855.4526388889,2009-02-11,10:51:48
39.923437,116.338009,0,263,39855.452662037,2009-02-11,10:51:50
39.92348,116.337997,0,266,39855.4526736111,2009-02-11,10:51:51
39.923522,116.337969,0,277,39855.4526967593,2009-02-11,10:51:53
39.923554,116.337957,0,293,39855.4527314815,2009-02-11,10:51:56
39.923615,116.337947,0,293,39855.4527777778,2009-02-11,10:52:00
39.923694,116.337937,0,281,39855.4528125,2009-02-11,10:52:03
39.923772,116.337934,0,276,39855.4528356481,2009-02-11,10:52:05
39.923817,116.337932,0,275,39855.4528472222,2009-02-11,10:52:06
39.92391,116.337925,0,276,39855.4528703704,2009-02-11,10:52:08
39.923963,116.337906,0,274,39855.4528819444,2009-02-11,10:52:09
39.92401,116.337895,0,274,39855.4528935185,2009-02-11,10:52:10
39.924056,116.337889,0,278,39855.4529050926,2009-02-11,10:52:11
39.92411,116.337881,0,277,39855.4529166667,2009-02-11,10:52:12
39.924158,116.337861,0,280,39855.4529282407,2009-02-11,10:52:13
39.924218,116.337853,0,277,39855.4529398148,2009-02-11,10:52:14
39.924279,116.337839,0,275,39855.4529513889,2009-02-11,10:52:15
39.924346,116.33783,0,274,39855.452962963,2009-02-11,10:52:16
39.924407,116.337822,0,275,39855.452974537,2009-02-11,10:52:17
39.924461,116.337818,0,274,39855.4529861111,2009-02-11,10:52:18
39.92453,116.337822,0,271,39855.4529976852,2009-02-11,10:52:19
39.924603,116.337814,0,262,39855.4530092593,2009-02-11,10:52:20
39.924665,116.337824,0,260,39855.4530208333,2009-02-11,10:52:21
39.924734,116.337839,0,253,39855.4530324074,2009-02-11,10:52:22
39.924798,116.337862,0,246,39855.4530439815,2009-02-11,10:52:23
39.924872,116.337871,0,242,39855.4530555556,2009-02-11,10:52:24
39.924945,116.337875,0,234,39855.4530671296,2009-02-11,10:52:25
39.925009,116.337869,0,233,39855.4530787037,2009-02-11,10:52:26
39.925078,116.337859,0,229,39855.4530902778,2009-02-11,10:52:27
39.925142,116.337859,0,224,39855.4531018519,2009-02-11,10:52:28
39.925219,116.337851,0,214,39855.4531134259,2009-02-11,10:52:29
39.925293,116.337841,0,208,39855.453125,2009-02-11,10:52:30
39.925382,116.337858,0,198,39855.4531365741,2009-02-11,10:52:31
39.925452,116.337858,0,196,39855.4531481481,2009-02-11,10:52:32
39.925526,116.337862,0,190,39855.4531597222,2009-02-11,10:52:33
39.925587,116.337871,0,183,39855.4531712963,2009-02-11,10:52:34
39.925659,116.337878,0,175,39855.4531828704,2009-02-11,10:52:35
39.925719,116.337871,0,168,39855.4531944444,2009-02-11,10:52:36
39.92578,116.337887,0,164,39855.4532060185,2009-02-11,10:52:37
39.925842,116.337888,0,161,39855.4532175926,2009-02-11,10:52:38
39.925911,116.33788,0,155,39855.4532291667,2009-02-11,10:52:39
39.92597,116.33788,0,151,39855.4532407407,2009-02-11,10:52:40
39.926036,116.337872,0,148,39855.4532523148,2009-02-11,10:52:41
39.926101,116.337869,0,146,39855.4532638889,2009-02-11,10:52:42
39.926167,116.337866,0,145,39855.453275463,2009-02-11,10:52:43
39.926234,116.337863,0,144,39855.453287037,2009-02-11,10:52:44
39.926302,116.337858,0,144,39855.4532986111,2009-02-11,10:52:45
39.926372,116.337853,0,144,39855.4533101852,2009-02-11,10:52:46
39.926444,116.337845,0,145,39855.4533217593,2009-02-11,10:52:47
39.926514,116.337842,0,147,39855.4533333333,2009-02-11,10:52:48
39.926586,116.337838,0,150,39855.4533449074,2009-02-11,10:52:49
39.926658,116.337842,0,156,39855.4533564815,2009-02-11,10:52:50
39.926725,116.337838,0,160,39855.4533680556,2009-02-11,10:52:51
39.926789,116.337835,0,162,39855.4533796296,2009-02-11,10:52:52
39.926854,116.337832,0,165,39855.4533912037,2009-02-11,10:52:53
39.926916,116.337826,0,168,39855.4534027778,2009-02-11,10:52:54
39.927008,116.337794,0,175,39855.4534259259,2009-02-11,10:52:56
39.927105,116.337758,0,175,39855.4534490741,2009-02-11,10:52:58
39.927159,116.337754,0,175,39855.4534606481,2009-02-11,10:52:59
39.927216,116.337748,0,172,39855.4534722222,2009-02-11,10:53:00
39.927266,116.337753,0,172,39855.4534837963,2009-02-11,10:53:01
39.927323,116.337752,0,171,39855.4534953704,2009-02-11,10:53:02
39.927377,116.337763,0,168,39855.4535069444,2009-02-11,10:53:03
39.927436,116.337775,0,166,39855.4535185185,2009-02-11,10:53:04
39.927492,116.33777,0,159,39855.4535300926,2009-02-11,10:53:05
39.927553,116.337758,0,154,39855.4535416667,2009-02-11,10:53:06
39.927607,116.33776,0,154,39855.4535532407,2009-02-11,10:53:07
39.927659,116.337765,0,154,39855.4535648148,2009-02-11,10:53:08
39.927704,116.337774,0,154,39855.4535763889,2009-02-11,10:53:09
39.927786,116.337785,0,159,39855.453599537,2009-02-11,10:53:11
39.927856,116.337778,0,154,39855.4536226852,2009-02-11,10:53:13
39.92792,116.337782,0,150,39855.4536458333,2009-02-11,10:53:15
39.927975,116.337791,0,152,39855.4536689815,2009-02-11,10:53:17
39.927998,116.337772,0,162,39855.4537268518,2009-02-11,10:53:22
39.928003,116.337759,0,155,39855.4537847222,2009-02-11,10:53:27
39.92796,116.337741,0,159,39855.4538310185,2009-02-11,10:53:31
39.927922,116.33769,0,179,39855.4538425926,2009-02-11,10:53:32
39.927928,116.337754,0,162,39855.4538541667,2009-02-11,10:53:33
39.927928,116.337849,0,140,39855.4538773148,2009-02-11,10:53:35
39.927898,116.337898,0,134,39855.453912037,2009-02-11,10:53:38
39.92784,116.337924,0,135,39855.4539467593,2009-02-11,10:53:41
39.927792,116.337943,0,135,39855.4539930556,2009-02-11,10:53:45
39.927748,116.337928,0,135,39855.4540162037,2009-02-11,10:53:47
39.927693,116.337904,0,135,39855.4540393518,2009-02-11,10:53:49
39.927637,116.337882,0,137,39855.4540625,2009-02-11,10:53:51
39.92758,116.337859,0,140,39855.4540856481,2009-02-11,10:53:53
39.927534,116.33786,0,143,39855.4541087963,2009-02-11,10:53:55
39.927489,116.337881,0,147,39855.4541435185,2009-02-11,10:53:58
39.92744,116.337897,0,152,39855.4541782407,2009-02-11,10:54:01
39.927393,116.337937,0,155,39855.454224537,2009-02-11,10:54:05
39.927348,116.337947,0,156,39855.4542592593,2009-02-11,10:54:08
39.927303,116.337964,0,159,39855.4543055556,2009-02-11,10:54:12
39.927252,116.337963,0,165,39855.4543634259,2009-02-11,10:54:17
39.927209,116.337954,0,172,39855.4544097222,2009-02-11,10:54:21
39.927174,116.337935,0,176,39855.4544675926,2009-02-11,10:54:26
39.927141,116.337977,0,170,39855.4545138889,2009-02-11,10:54:30
39.927086,116.337973,0,174,39855.4545601852,2009-02-11,10:54:34
39.927033,116.337987,0,179,39855.4546180556,2009-02-11,10:54:39
39.926982,116.338002,0,182,39855.4546643518,2009-02-11,10:54:43
39.926942,116.338031,0,185,39855.4547106481,2009-02-11,10:54:47
39.926895,116.338066,0,188,39855.4547685185,2009-02-11,10:54:52
39.926857,116.338099,0,189,39855.4548032407,2009-02-11,10:54:55
39.926797,116.338117,0,187,39855.454849537,2009-02-11,10:54:59
39.926746,116.338108,0,188,39855.4548842593,2009-02-11,10:55:02
39.9267,116.338048,0,190,39855.4549305556,2009-02-11,10:55:06
39.926687,116.337978,0,191,39855.4549652778,2009-02-11,10:55:09
39.926671,116.337921,0,191,39855.455,2009-02-11,10:55:12
39.92667,116.337859,0,192,39855.4550347222,2009-02-11,10:55:15
39.926658,116.337793,0,192,39855.4550810185,2009-02-11,10:55:19
39.926653,116.337729,0,190,39855.4551157407,2009-02-11,10:55:22
39.926646,116.337658,0,190,39855.455150463,2009-02-11,10:55:25
39.926647,116.337587,0,188,39855.4551967593,2009-02-11,10:55:29
39.926606,116.337516,0,190,39855.4552199074,2009-02-11,10:55:31
39.926592,116.337452,0,192,39855.4552662037,2009-02-11,10:55:35
39.926561,116.337388,0,193,39855.4553125,2009-02-11,10:55:39
39.926545,116.337343,0,193,39855.4553703704,2009-02-11,10:55:44
39.926533,116.337286,0,194,39855.4554166667,2009-02-11,10:55:48
39.926523,116.337228,0,195,39855.455474537,2009-02-11,10:55:53
39.926525,116.337182,0,195,39855.4555324074,2009-02-11,10:55:58
39.926552,116.337128,0,194,39855.4555902778,2009-02-11,10:56:03
39.926532,116.337072,0,192,39855.4556481481,2009-02-11,10:56:08
39.926537,116.337005,0,189,39855.4556944444,2009-02-11,10:56:12
39.926528,116.336946,0,187,39855.4557407407,2009-02-11,10:56:16
39.926519,116.336888,0,186,39855.455787037,2009-02-11,10:56:20
39.926512,116.336829,0,184,39855.4558449074,2009-02-11,10:56:25
39.926503,116.336763,0,184,39855.4558796296,2009-02-11,10:56:28
39.926502,116.336693,0,182,39855.4559143518,2009-02-11,10:56:31
39.92653,116.336625,0,182,39855.4559375,2009-02-11,10:56:33
39.926564,116.336578,0,181,39855.4559722222,2009-02-11,10:56:36
39.926603,116.336545,0,181,39855.4560069444,2009-02-11,10:56:39
39.926594,116.336477,0,179,39855.4560532407,2009-02-11,10:56:43
39.926583,116.33641,0,178,39855.456099537,2009-02-11,10:56:47
39.926602,116.336344,0,176,39855.4561458333,2009-02-11,10:56:51
39.926629,116.33628,0,174,39855.4561921296,2009-02-11,10:56:55
39.926669,116.336232,0,173,39855.4562152778,2009-02-11,10:56:57
39.926691,116.336172,0,172,39855.45625,2009-02-11,10:57:00
39.926665,116.336117,0,171,39855.4562847222,2009-02-11,10:57:03
39.926631,116.336047,0,169,39855.4563310185,2009-02-11,10:57:07
39.926601,116.335992,0,169,39855.4563657407,2009-02-11,10:57:10
39.926562,116.33595,0,169,39855.456400463,2009-02-11,10:57:13
39.926537,116.335893,0,167,39855.4564351852,2009-02-11,10:57:16
39.926527,116.335836,0,165,39855.4564699074,2009-02-11,10:57:19
39.926517,116.335774,0,162,39855.4565046296,2009-02-11,10:57:22
39.92655,116.335697,0,161,39855.4565393519,2009-02-11,10:57:25
39.926582,116.335646,0,160,39855.4565740741,2009-02-11,10:57:28
39.926567,116.335578,0,158,39855.4566319444,2009-02-11,10:57:33
39.926528,116.335539,0,154,39855.4566782407,2009-02-11,10:57:37
39.926594,116.335462,0,148,39855.456724537,2009-02-11,10:57:41
39.926638,116.335432,0,145,39855.4567361111,2009-02-11,10:57:42
39.926697,116.335371,0,141,39855.4567708333,2009-02-11,10:57:45
39.926717,116.335299,0,137,39855.4568287037,2009-02-11,10:57:50
39.926743,116.335235,0,135,39855.4568634259,2009-02-11,10:57:53
39.926748,116.335157,0,130,39855.4569097222,2009-02-11,10:57:57
39.926774,116.3351,0,127,39855.4569444444,2009-02-11,10:58:00
39.926798,116.33505,0,123,39855.4569791667,2009-02-11,10:58:03
39.926837,116.334989,0,121,39855.4570138889,2009-02-11,10:58:06
39.926851,116.334919,0,119,39855.4570601852,2009-02-11,10:58:10
39.926831,116.334864,0,117,39855.4570949074,2009-02-11,10:58:13
39.926803,116.3348,0,116,39855.4571412037,2009-02-11,10:58:17
39.92678,116.334746,0,116,39855.4571643519,2009-02-11,10:58:19
39.926723,116.334703,0,115,39855.4571990741,2009-02-11,10:58:22
39.926681,116.334663,0,113,39855.4572337963,2009-02-11,10:58:25
39.92667,116.334599,0,112,39855.4572800926,2009-02-11,10:58:29
39.926687,116.334535,0,112,39855.4573148148,2009-02-11,10:58:32
39.926685,116.334466,0,110,39855.457349537,2009-02-11,10:58:35
39.926659,116.334401,0,107,39855.4573842593,2009-02-11,10:58:38
39.926673,116.334336,0,106,39855.4574189815,2009-02-11,10:58:41
39.926677,116.334277,0,105,39855.4574537037,2009-02-11,10:58:44
39.926682,116.334192,0,106,39855.4575,2009-02-11,10:58:48
39.926719,116.334156,0,103,39855.4575462963,2009-02-11,10:58:52
39.926739,116.334105,0,101,39855.4576041667,2009-02-11,10:58:57
39.926792,116.334072,0,99,39855.457662037,2009-02-11,10:59:02
39.926806,116.334001,0,102,39855.4576967593,2009-02-11,10:59:05
39.92677,116.33393,0,102,39855.4577314815,2009-02-11,10:59:08
39.926715,116.333875,0,102,39855.4577662037,2009-02-11,10:59:11
39.92668,116.333836,0,102,39855.4577893519,2009-02-11,10:59:13
39.926687,116.33376,0,102,39855.4578356481,2009-02-11,10:59:17
39.92664,116.333708,0,102,39855.4578587963,2009-02-11,10:59:19
39.926567,116.333692,0,100,39855.4578819444,2009-02-11,10:59:21
39.926571,116.333642,0,95,39855.4579398148,2009-02-11,10:59:26
39.926617,116.333619,0,95,39855.4579513889,2009-02-11,10:59:27
39.926659,116.333564,0,93,39855.4579861111,2009-02-11,10:59:30
39.926678,116.333503,0,89,39855.4580439815,2009-02-11,10:59:35
39.92672,116.333439,0,86,39855.4580787037,2009-02-11,10:59:38
39.926724,116.333377,0,83,39855.458125,2009-02-11,10:59:42
39.926736,116.333313,0,80,39855.4581712963,2009-02-11,10:59:46
39.926779,116.333278,0,79,39855.4581944444,2009-02-11,10:59:48
39.926805,116.333215,0,77,39855.4582407407,2009-02-11,10:59:52
39.926756,116.333208,0,79,39855.4582523148,2009-02-11,10:59:53
39.926726,116.333147,0,80,39855.458287037,2009-02-11,10:59:56
39.926736,116.333077,0,81,39855.4583217593,2009-02-11,10:59:59
39.926685,116.333048,0,84,39855.4583449074,2009-02-11,11:00:01
39.926634,116.333027,0,84,39855.4583912037,2009-02-11,11:00:05
39.926569,116.333034,0,85,39855.4584259259,2009-02-11,11:00:08
39.926521,116.333039,0,85,39855.4584606481,2009-02-11,11:00:11
39.926475,116.333043,0,86,39855.4585069444,2009-02-11,11:00:15
39.926425,116.333036,0,87,39855.4585416667,2009-02-11,11:00:18
39.926376,116.333017,0,87,39855.4585763889,2009-02-11,11:00:21
39.926334,116.332988,0,87,39855.4586226852,2009-02-11,11:00:25
39.926308,116.332969,0,85,39855.4586805556,2009-02-11,11:00:30
39.926319,116.333018,0,84,39855.4587384259,2009-02-11,11:00:35
39.926321,116.332997,0,85,39855.4587962963,2009-02-11,11:00:40
39.926314,116.332939,0,85,39855.4588310185,2009-02-11,11:00:43
39.926339,116.332888,0,85,39855.4588888889,2009-02-11,11:00:48
39.926379,116.332847,0,85,39855.4589351852,2009-02-11,11:00:52
39.926435,116.332855,0,84,39855.4589930556,2009-02-11,11:00:57
39.926478,116.332889,0,83,39855.4590393519,2009-02-11,11:01:01
39.926524,116.332911,0,81,39855.4590740741,2009-02-11,11:01:04
39.926555,116.332954,0,81,39855.4591319444,2009-02-11,11:01:09
39.926556,116.332965,0,85,39855.4591898148,2009-02-11,11:01:14
39.926553,116.332988,0,89,39855.4592476852,2009-02-11,11:01:19
39.92649,116.333017,0,95,39855.4593055556,2009-02-11,11:01:24
39.92642,116.333012,0,98,39855.4593287037,2009-02-11,11:01:26
39.926343,116.333004,0,99,39855.4593402778,2009-02-11,11:01:27
39.926262,116.333017,0,101,39855.4593634259,2009-02-11,11:01:29
39.926217,116.333035,0,102,39855.4593865741,2009-02-11,11:01:31
39.926163,116.333026,0,102,39855.4594212963,2009-02-11,11:01:34
39.926115,116.333018,0,102,39855.4594560185,2009-02-11,11:01:37
39.926078,116.333039,0,101,39855.4595138889,2009-02-11,11:01:42
39.926034,116.333057,0,100,39855.4595601852,2009-02-11,11:01:46
39.925988,116.333044,0,100,39855.4596064815,2009-02-11,11:01:50
39.925944,116.333031,0,101,39855.4596296296,2009-02-11,11:01:52
39.925891,116.333021,0,102,39855.4596643519,2009-02-11,11:01:55
39.925852,116.332994,0,102,39855.4597222222,2009-02-11,11:02:00
39.925809,116.332953,0,102,39855.4597800926,2009-02-11,11:02:05
39.925759,116.332939,0,103,39855.459837963,2009-02-11,11:02:10
39.925706,116.332943,0,103,39855.4598842593,2009-02-11,11:02:14
39.925656,116.332944,0,103,39855.4599305556,2009-02-11,11:02:18
39.925604,116.332944,0,103,39855.4599768519,2009-02-11,11:02:22
39.925545,116.332936,0,103,39855.4600115741,2009-02-11,11:02:25
39.925497,116.332919,0,103,39855.4600578704,2009-02-11,11:02:29
39.925467,116.33287,0,105,39855.4600810185,2009-02-11,11:02:31
39.925424,116.332834,0,104,39855.4601157407,2009-02-11,11:02:34
39.925375,116.332802,0,102,39855.460162037,2009-02-11,11:02:38
39.925357,116.332764,0,99,39855.4602199074,2009-02-11,11:02:43
39.925358,116.332737,0,98,39855.4602777778,2009-02-11,11:02:48
39.925401,116.332719,0,95,39855.4603356481,2009-02-11,11:02:53
39.925414,116.332714,0,92,39855.4603935185,2009-02-11,11:02:58
39.92545,116.332746,0,90,39855.4604513889,2009-02-11,11:03:03
39.925462,116.332802,0,89,39855.4604976852,2009-02-11,11:03:07
39.925478,116.332865,0,89,39855.4605439815,2009-02-11,11:03:11
39.925507,116.332922,0,90,39855.4605787037,2009-02-11,11:03:14
39.925513,116.332984,0,92,39855.4606134259,2009-02-11,11:03:17
39.925539,116.333037,0,93,39855.4606712963,2009-02-11,11:03:22
39.925572,116.33308,0,97,39855.4606944444,2009-02-11,11:03:24
39.925595,116.333132,0,98,39855.4607523148,2009-02-11,11:03:29
39.925591,116.333194,0,97,39855.4607986111,2009-02-11,11:03:33
39.925576,116.333263,0,96,39855.4608333333,2009-02-11,11:03:36
39.925601,116.33334,0,95,39855.4608680556,2009-02-11,11:03:39
39.925587,116.333414,0,93,39855.4609027778,2009-02-11,11:03:42
39.925557,116.333462,0,91,39855.4609375,2009-02-11,11:03:45
39.925555,116.33353,0,88,39855.4609722222,2009-02-11,11:03:48
39.925559,116.333598,0,85,39855.4610069444,2009-02-11,11:03:51
39.925532,116.333625,0,81,39855.4610648148,2009-02-11,11:03:56
39.925495,116.333689,0,77,39855.4611111111,2009-02-11,11:04:00
39.925481,116.333752,0,74,39855.4611458333,2009-02-11,11:04:03
39.925478,116.333812,0,73,39855.4612037037,2009-02-11,11:04:08
39.925476,116.33388,0,74,39855.4612268518,2009-02-11,11:04:10
39.925514,116.333913,0,69,39855.4612847222,2009-02-11,11:04:15
39.925535,116.333957,0,65,39855.4613425926,2009-02-11,11:04:20
39.925562,116.334009,0,62,39855.4613773148,2009-02-11,11:04:23
39.92558,116.33407,0,59,39855.4614351852,2009-02-11,11:04:28
39.925558,116.334121,0,58,39855.4614814815,2009-02-11,11:04:32
39.925539,116.334176,0,57,39855.4615393518,2009-02-11,11:04:37
39.925528,116.334205,0,56,39855.4615972222,2009-02-11,11:04:42
39.925528,116.334205,0,56,39855.4616319444,2009-02-11,11:04:45
39.925526,116.334204,0,56,39855.4616550926,2009-02-11,11:04:47
39.925557,116.334256,0,55,39855.461712963,2009-02-11,11:04:52
39.925613,116.334299,0,53,39855.4617592593,2009-02-11,11:04:56
39.925658,116.334313,0,51,39855.4618055556,2009-02-11,11:05:00
39.925647,116.334336,0,47,39855.4618634259,2009-02-11,11:05:05
39.925644,116.334404,0,43,39855.4619212963,2009-02-11,11:05:10
39.925663,116.334479,0,41,39855.4619560185,2009-02-11,11:05:13
39.925668,116.334538,0,40,39855.4619791667,2009-02-11,11:05:15
39.925666,116.334609,0,38,39855.462025463,2009-02-11,11:05:19
39.925651,116.334687,0,37,39855.4620833333,2009-02-11,11:05:24
39.925656,116.334763,0,35,39855.4621296296,2009-02-11,11:05:28
39.925662,116.334826,0,32,39855.4621875,2009-02-11,11:05:33
39.925623,116.334897,0,32,39855.4622222222,2009-02-11,11:05:36
39.92561,116.33496,0,33,39855.4622569444,2009-02-11,11:05:39
39.925614,116.335022,0,36,39855.4623032407,2009-02-11,11:05:43
39.925632,116.335083,0,40,39855.4623611111,2009-02-11,11:05:48
39.925686,116.335109,0,50,39855.4624189815,2009-02-11,11:05:53
39.925694,116.335081,0,57,39855.4624768518,2009-02-11,11:05:58
39.925684,116.335122,0,55,39855.4625347222,2009-02-11,11:06:03
39.925696,116.335182,0,65,39855.4625925926,2009-02-11,11:06:08
39.925684,116.335274,0,65,39855.4626388889,2009-02-11,11:06:12
39.925676,116.335341,0,65,39855.4626851852,2009-02-11,11:06:16
39.925673,116.335381,0,64,39855.4627430556,2009-02-11,11:06:21
39.925675,116.335417,0,63,39855.4628009259,2009-02-11,11:06:26
39.925694,116.335449,0,64,39855.4628587963,2009-02-11,11:06:31
39.925694,116.335476,0,63,39855.4629166667,2009-02-11,11:06:36
39.925729,116.335529,0,62,39855.462962963,2009-02-11,11:06:40
39.925774,116.335575,0,61,39855.4630208333,2009-02-11,11:06:45
39.925805,116.335619,0,61,39855.4630555556,2009-02-11,11:06:48
39.925793,116.335668,0,60,39855.4631134259,2009-02-11,11:06:53
39.925813,116.335717,0,59,39855.4631712963,2009-02-11,11:06:58
39.925802,116.335751,0,59,39855.4632291667,2009-02-11,11:07:03
39.925821,116.335805,0,58,39855.4632638889,2009-02-11,11:07:06
39.925863,116.335863,0,57,39855.4633101852,2009-02-11,11:07:10
39.925909,116.335898,0,57,39855.4633333333,2009-02-11,11:07:12
39.925935,116.335948,0,55,39855.4633912037,2009-02-11,11:07:17
39.925935,116.335948,0,55,39855.4634259259,2009-02-11,11:07:20
39.925941,116.335952,0,55,39855.4634490741,2009-02-11,11:07:22
39.925956,116.335919,0,58,39855.4635069444,2009-02-11,11:07:27
39.925962,116.335849,0,60,39855.4635648148,2009-02-11,11:07:32
39.925961,116.335808,0,60,39855.4636226852,2009-02-11,11:07:37
39.925989,116.335841,0,63,39855.4636805556,2009-02-11,11:07:42
39.926039,116.335851,0,63,39855.4637152778,2009-02-11,11:07:45
39.926074,116.335925,0,66,39855.46375,2009-02-11,11:07:48
39.926065,116.33595,0,67,39855.4638078704,2009-02-11,11:07:53
39.926065,116.33595,0,67,39855.4638425926,2009-02-11,11:07:56
39.926065,116.335945,0,66,39855.4638657407,2009-02-11,11:07:58
39.926079,116.335945,0,67,39855.4639236111,2009-02-11,11:08:03
39.926079,116.335945,0,67,39855.4639583333,2009-02-11,11:08:06
39.926075,116.335949,0,67,39855.4639814815,2009-02-11,11:08:08
39.926097,116.335961,0,67,39855.4640393518,2009-02-11,11:08:13
39.926054,116.335871,0,67,39855.4640740741,2009-02-11,11:08:16
39.926024,116.335797,0,68,39855.4641319444,2009-02-11,11:08:21
39.925992,116.335843,0,69,39855.4641435185,2009-02-11,11:08:22
39.926026,116.33592,0,73,39855.4641898148,2009-02-11,11:08:26
39.926067,116.335955,0,70,39855.4642013889,2009-02-11,11:08:27
39.926111,116.335995,0,69,39855.4642361111,2009-02-11,11:08:30
39.926154,116.336058,0,69,39855.4642824074,2009-02-11,11:08:34
39.926194,116.336109,0,70,39855.4643287037,2009-02-11,11:08:38
39.926262,116.336139,0,69,39855.4643518519,2009-02-11,11:08:40
39.926306,116.336187,0,71,39855.464375,2009-02-11,11:08:42
39.926343,116.336248,0,74,39855.4644097222,2009-02-11,11:08:45
39.926397,116.336282,0,75,39855.4644328704,2009-02-11,11:08:47
39.926454,116.336325,0,77,39855.4644560185,2009-02-11,11:08:49
39.926491,116.336382,0,75,39855.4644907407,2009-02-11,11:08:52
39.926513,116.336445,0,74,39855.464537037,2009-02-11,11:08:56
39.926542,116.336494,0,74,39855.4645833333,2009-02-11,11:09:00
39.926654,116.336499,0,76,39855.4646064815,2009-02-11,11:09:02
39.926666,116.336535,0,79,39855.4646643519,2009-02-11,11:09:07
39.926608,116.336548,0,79,39855.4647222222,2009-02-11,11:09:12
39.926551,116.336522,0,80,39855.4647685185,2009-02-11,11:09:16
39.926502,116.336499,0,80,39855.4648032407,2009-02-11,11:09:19
39.926456,116.336508,0,80,39855.464849537,2009-02-11,11:09:23
39.926429,116.336562,0,80,39855.4648958333,2009-02-11,11:09:27
39.926437,116.336599,0,80,39855.4649537037,2009-02-11,11:09:32
39.926411,116.336648,0,79,39855.4650115741,2009-02-11,11:09:37
39.926365,116.336679,0,74,39855.4650578704,2009-02-11,11:09:41
39.926384,116.336737,0,71,39855.4651157407,2009-02-11,11:09:46
39.926393,116.336793,0,69,39855.4651736111,2009-02-11,11:09:51
39.926438,116.336791,0,68,39855.4652314815,2009-02-11,11:09:56
39.926482,116.336763,0,66,39855.4652662037,2009-02-11,11:09:59
39.926527,116.336743,0,65,39855.4653125,2009-02-11,11:10:03
39.926547,116.336828,0,66,39855.4653587963,2009-02-11,11:10:07
39.926534,116.336934,0,67,39855.4653819444,2009-02-11,11:10:09
