# Supplementary material for: A location privacy protection method based on blockchain and threshold cryptography
Source: PLoS One. 2025 Jun 4;20(6):e0324551. doi: 10.1371/journal.pone.0324551 (PMC12136415; doi:10.1371/journal.pone.0324551)
Supplement: S1 File — (ZIP) [file pone.0324551.s001.zip › Data/002/Trajectory/20090212001033.plt]

Geolife trajectory
WGS 84
Altitude is in Feet
Reserved 3
0,2,255,My Track,0,0,2,8421376
0
39.927639,116.337765,0,492,39856.0073263889,2009-02-12,00:10:33
39.927904,116.337909,0,492,39856.007349537,2009-02-12,00:10:35
39.927833,116.337879,0,492,39856.0073611111,2009-02-12,00:10:36
39.927778,116.337834,0,492,39856.0073958333,2009-02-12,00:10:39
39.927778,116.337834,0,492,39856.0074305556,2009-02-12,00:10:42
39.927779,116.337827,0,492,39856.0074537037,2009-02-12,00:10:44
39.927822,116.337848,0,492,39856.0074884259,2009-02-12,00:10:47
39.927827,116.337867,0,492,39856.0075462963,2009-02-12,00:10:52
39.927786,116.337831,0,492,39856.0075925926,2009-02-12,00:10:56
39.92775,116.337795,0,492,39856.0076388889,2009-02-12,00:11:00
39.927768,116.337836,0,492,39856.0076967593,2009-02-12,00:11:05
39.927825,116.337872,0,492,39856.0077199074,2009-02-12,00:11:07
39.927835,116.337869,0,492,39856.0077777778,2009-02-12,00:11:12
39.927781,116.337836,0,491,39856.0078240741,2009-02-12,00:11:16
39.927715,116.337831,0,491,39856.0078587963,2009-02-12,00:11:19
39.927658,116.337787,0,490,39856.0078703704,2009-02-12,00:11:20
39.927642,116.33783,0,490,39856.0079282407,2009-02-12,00:11:25
39.927604,116.337787,0,489,39856.007962963,2009-02-12,00:11:28
39.927655,116.33781,0,489,39856.0080208333,2009-02-12,00:11:33
39.927678,116.337801,0,488,39856.0080787037,2009-02-12,00:11:38
39.927635,116.337754,0,488,39856.0081134259,2009-02-12,00:11:41
39.927602,116.337696,0,488,39856.0081481481,2009-02-12,00:11:44
39.927597,116.337661,0,487,39856.0082060185,2009-02-12,00:11:49
39.927605,116.337681,0,487,39856.0082638889,2009-02-12,00:11:54
39.927605,116.337694,0,487,39856.0083217593,2009-02-12,00:11:59
39.927616,116.33771,0,487,39856.0083796296,2009-02-12,00:12:04
39.92766,116.337735,0,487,39856.0084259259,2009-02-12,00:12:08
39.927688,116.337751,0,487,39856.0084837963,2009-02-12,00:12:13
39.927739,116.337777,0,487,39856.0085300926,2009-02-12,00:12:17
39.927695,116.337723,0,487,39856.008587963,2009-02-12,00:12:22
39.927662,116.337697,0,486,39856.0086458333,2009-02-12,00:12:27
39.927618,116.337667,0,486,39856.0086574074,2009-02-12,00:12:28
39.927567,116.337627,0,486,39856.0087037037,2009-02-12,00:12:32
39.927587,116.337613,0,486,39856.0087615741,2009-02-12,00:12:37
39.92763,116.337636,0,486,39856.0087847222,2009-02-12,00:12:39
39.927672,116.337665,0,486,39856.0088078704,2009-02-12,00:12:41
39.927749,116.337739,0,486,39856.0088310185,2009-02-12,00:12:43
39.927803,116.337786,0,486,39856.0088425926,2009-02-12,00:12:44
39.927855,116.337834,0,486,39856.0088657407,2009-02-12,00:12:46
39.927873,116.337862,0,485,39856.0089236111,2009-02-12,00:12:51
39.92783,116.337891,0,485,39856.0089814815,2009-02-12,00:12:56
39.927772,116.337853,0,484,39856.0090277778,2009-02-12,00:13:00
39.927632,116.337728,0,483,39856.0090509259,2009-02-12,00:13:02
39.92759,116.337702,0,483,39856.0090856481,2009-02-12,00:13:05
39.927541,116.337673,0,483,39856.0091203704,2009-02-12,00:13:08
39.927494,116.337641,0,482,39856.0091666667,2009-02-12,00:13:12
39.927588,116.337755,0,482,39856.009224537,2009-02-12,00:13:17
39.922192,116.348738,0,775,39856.0136342593,2009-02-12,00:19:38
39.922119,116.348722,0,770,39856.0136458333,2009-02-12,00:19:39
39.92206,116.348767,0,795,39856.0136574074,2009-02-12,00:19:40
39.922061,116.348766,0,774,39856.0136689815,2009-02-12,00:19:41
39.922073,116.348789,0,742,39856.0136805556,2009-02-12,00:19:42
39.922064,116.348836,0,754,39856.0137037037,2009-02-12,00:19:44
39.922051,116.348854,0,727,39856.0137152778,2009-02-12,00:19:45
39.922043,116.348894,0,748,39856.0137268519,2009-02-12,00:19:46
39.922015,116.348879,0,660,39856.0137384259,2009-02-12,00:19:47
39.92199,116.348863,0,597,39856.01375,2009-02-12,00:19:48
39.921964,116.348917,0,598,39856.0137731481,2009-02-12,00:19:50
39.921965,116.348967,0,641,39856.0137847222,2009-02-12,00:19:51
39.921963,116.348966,0,615,39856.0137962963,2009-02-12,00:19:52
39.921975,116.349,0,642,39856.0138078704,2009-02-12,00:19:53
