# Supplementary material for: A location privacy protection method based on blockchain and threshold cryptography
Source: PLoS One. 2025 Jun 4;20(6):e0324551. doi: 10.1371/journal.pone.0324551 (PMC12136415; doi:10.1371/journal.pone.0324551)
Supplement: S1 File — (ZIP) [file pone.0324551.s001.zip › Data/002/Trajectory/20090212102003.plt]

Geolife trajectory
WGS 84
Altitude is in Feet
Reserved 3
0,2,255,My Track,0,0,2,8421376
0
39.899802,116.386073,0,492,39856.4305902778,2009-02-12,10:20:03
39.899707,116.385857,0,492,39856.430625,2009-02-12,10:20:06
39.899774,116.385986,0,492,39856.4306365741,2009-02-12,10:20:07
39.899756,116.385922,0,493,39856.4306481481,2009-02-12,10:20:08
39.899685,116.385801,0,492,39856.4306597222,2009-02-12,10:20:09
39.899662,116.385739,0,493,39856.4306712963,2009-02-12,10:20:10
39.899679,116.385801,0,493,39856.4307060185,2009-02-12,10:20:13
39.899655,116.385734,0,494,39856.4307291667,2009-02-12,10:20:15
39.899645,116.385657,0,495,39856.430775463,2009-02-12,10:20:19
39.89963,116.385589,0,495,39856.4308101852,2009-02-12,10:20:22
39.8996,116.385482,0,496,39856.4308680556,2009-02-12,10:20:27
39.899575,116.3854,0,497,39856.4308912037,2009-02-12,10:20:29
39.899554,116.385346,0,497,39856.4309143518,2009-02-12,10:20:31
39.899522,116.385276,0,495,39856.4309490741,2009-02-12,10:20:34
39.899499,116.385204,0,495,39856.4309722222,2009-02-12,10:20:36
39.899486,116.385126,0,496,39856.4310069444,2009-02-12,10:20:39
39.899487,116.385054,0,496,39856.4310532407,2009-02-12,10:20:43
39.899468,116.384987,0,497,39856.4310763889,2009-02-12,10:20:45
39.899453,116.384925,0,497,39856.431099537,2009-02-12,10:20:47
39.899429,116.384851,0,497,39856.4311342593,2009-02-12,10:20:50
39.899415,116.384782,0,498,39856.4311574074,2009-02-12,10:20:52
39.899389,116.384684,0,498,39856.4311805556,2009-02-12,10:20:54
39.899364,116.384591,0,499,39856.4312037037,2009-02-12,10:20:56
39.899411,116.3846,0,499,39856.4312384259,2009-02-12,10:20:59
39.899471,116.38463,0,499,39856.43125,2009-02-12,10:21:00
39.89954,116.384738,0,500,39856.4312731481,2009-02-12,10:21:02
39.899578,116.384745,0,501,39856.4313310185,2009-02-12,10:21:07
39.899598,116.384677,0,501,39856.4313888889,2009-02-12,10:21:12
39.899643,116.384695,0,502,39856.4314351852,2009-02-12,10:21:16
39.899636,116.384655,0,503,39856.4314930556,2009-02-12,10:21:21
39.899619,116.384606,0,503,39856.4315509259,2009-02-12,10:21:26
39.899616,116.384535,0,503,39856.4315856481,2009-02-12,10:21:29
39.89962,116.384464,0,503,39856.4316203704,2009-02-12,10:21:32
39.899628,116.384393,0,503,39856.4316550926,2009-02-12,10:21:35
39.899609,116.384288,0,503,39856.4316782407,2009-02-12,10:21:37
39.899602,116.384204,0,503,39856.431712963,2009-02-12,10:21:40
39.899597,116.384139,0,503,39856.4317592593,2009-02-12,10:21:44
39.899582,116.384074,0,503,39856.4317939815,2009-02-12,10:21:47
39.899541,116.383983,0,503,39856.4318402778,2009-02-12,10:21:51
39.899525,116.383918,0,503,39856.431875,2009-02-12,10:21:54
39.89953,116.383857,0,503,39856.4319328704,2009-02-12,10:21:59
39.899559,116.383867,0,503,39856.4319907407,2009-02-12,10:22:04
39.899645,116.383853,0,503,39856.4322569444,2009-02-12,10:22:27
39.899629,116.383746,0,503,39856.4322685185,2009-02-12,10:22:28
39.899636,116.383632,0,503,39856.4323148148,2009-02-12,10:22:32
39.899634,116.383568,0,503,39856.432337963,2009-02-12,10:22:34
39.899655,116.38354,0,503,39856.4323958333,2009-02-12,10:22:39
39.899652,116.383511,0,503,39856.4324537037,2009-02-12,10:22:44
39.899636,116.383428,0,503,39856.4324884259,2009-02-12,10:22:47
39.899626,116.383364,0,503,39856.4325115741,2009-02-12,10:22:49
39.899613,116.383298,0,503,39856.4325462963,2009-02-12,10:22:52
39.899589,116.383298,0,502,39856.4326041667,2009-02-12,10:22:57
39.899606,116.383358,0,502,39856.432662037,2009-02-12,10:23:02
39.899609,116.383284,0,502,39856.4327199074,2009-02-12,10:23:07
39.8996,116.38327,0,502,39856.4327777778,2009-02-12,10:23:12
39.899628,116.383261,0,502,39856.4328356481,2009-02-12,10:23:17
39.899588,116.383177,0,502,39856.4328703704,2009-02-12,10:23:20
39.899621,116.383151,0,502,39856.4329282407,2009-02-12,10:23:25
39.899636,116.383092,0,502,39856.432974537,2009-02-12,10:23:29
39.899639,116.383033,0,502,39856.4329976852,2009-02-12,10:23:31
39.899634,116.382966,0,502,39856.4330324074,2009-02-12,10:23:34
39.899613,116.382905,0,502,39856.4330902778,2009-02-12,10:23:39
39.899584,116.382784,0,502,39856.433125,2009-02-12,10:23:42
39.899575,116.382708,0,502,39856.4331481481,2009-02-12,10:23:44
39.899556,116.382594,0,502,39856.4331712963,2009-02-12,10:23:46
39.899538,116.382502,0,502,39856.4331944444,2009-02-12,10:23:48
39.899524,116.382406,0,502,39856.4332175926,2009-02-12,10:23:50
39.899518,116.382335,0,502,39856.4332407407,2009-02-12,10:23:52
39.899514,116.382273,0,502,39856.433275463,2009-02-12,10:23:55
39.899497,116.382174,0,502,39856.4332986111,2009-02-12,10:23:57
39.899469,116.382035,0,502,39856.4333101852,2009-02-12,10:23:58
39.899456,116.38195,0,502,39856.4333217593,2009-02-12,10:23:59
39.899449,116.381855,0,503,39856.4333680556,2009-02-12,10:24:03
39.899461,116.381826,0,502,39856.4334259259,2009-02-12,10:24:08
39.899508,116.381821,0,502,39856.4334837963,2009-02-12,10:24:13
39.899491,116.381762,0,502,39856.4334953704,2009-02-12,10:24:14
39.899532,116.381743,0,501,39856.4335532407,2009-02-12,10:24:19
39.89953,116.381766,0,501,39856.4336111111,2009-02-12,10:24:24
39.899531,116.381815,0,501,39856.4336689815,2009-02-12,10:24:29
39.898701,116.377739,0,492,39856.457337963,2009-02-12,10:58:34
39.898707,116.377885,0,491,39856.4573611111,2009-02-12,10:58:36
39.898696,116.377811,0,491,39856.4573842593,2009-02-12,10:58:38
39.898681,116.377693,0,491,39856.4574189815,2009-02-12,10:58:41
39.898613,116.377688,0,490,39856.4574305556,2009-02-12,10:58:42
39.898587,116.377678,0,492,39856.4574884259,2009-02-12,10:58:47
39.898581,116.377613,0,494,39856.4575231481,2009-02-12,10:58:50
39.898604,116.377633,0,495,39856.4575810185,2009-02-12,10:58:55
39.898614,116.377672,0,495,39856.4576388889,2009-02-12,10:59:00
39.898662,116.377679,0,496,39856.457662037,2009-02-12,10:59:02
39.898661,116.377741,0,493,39856.4577083333,2009-02-12,10:59:06
39.898647,116.377787,0,493,39856.4577662037,2009-02-12,10:59:11
39.898645,116.37785,0,492,39856.4577893519,2009-02-12,10:59:13
39.898648,116.377914,0,492,39856.4578125,2009-02-12,10:59:15
39.898654,116.377993,0,492,39856.4578356481,2009-02-12,10:59:17
39.898667,116.378058,0,491,39856.4578587963,2009-02-12,10:59:19
39.898678,116.378142,0,491,39856.4578935185,2009-02-12,10:59:22
39.898682,116.378207,0,491,39856.4579166667,2009-02-12,10:59:24
39.898693,116.378277,0,490,39856.4579398148,2009-02-12,10:59:26
39.898703,116.378358,0,490,39856.457962963,2009-02-12,10:59:28
39.898711,116.378441,0,490,39856.4579861111,2009-02-12,10:59:30
39.898722,116.378532,0,490,39856.4580092593,2009-02-12,10:59:32
39.898737,116.37863,0,489,39856.4580324074,2009-02-12,10:59:34
39.898219,116.377738,0,406,39856.4588078704,2009-02-12,11:00:41
39.898124,116.377574,0,396,39856.4588194444,2009-02-12,11:00:42
39.89819,116.377737,0,386,39856.4588310185,2009-02-12,11:00:43
39.89823,116.377794,0,371,39856.4588425926,2009-02-12,11:00:44
39.898268,116.377822,0,354,39856.4588541667,2009-02-12,11:00:45
39.898272,116.377908,0,311,39856.4588657407,2009-02-12,11:00:46
39.898222,116.377746,0,382,39856.4588773148,2009-02-12,11:00:47
39.898228,116.377789,0,355,39856.4588888889,2009-02-12,11:00:48
39.898203,116.377715,0,393,39856.458900463,2009-02-12,11:00:49
39.898126,116.377486,0,496,39856.458912037,2009-02-12,11:00:50
39.89805,116.377265,0,592,39856.4589236111,2009-02-12,11:00:51
39.898126,116.3775,0,488,39856.4589351852,2009-02-12,11:00:52
39.898171,116.377615,0,423,39856.4589467593,2009-02-12,11:00:53
39.898182,116.377652,0,405,39856.4589583333,2009-02-12,11:00:54
39.897414,116.378196,0,388,39856.4597453704,2009-02-12,11:02:02
39.89752,116.378284,0,85,39856.4597685185,2009-02-12,11:02:04
39.897505,116.378264,0,51,39856.4597800926,2009-02-12,11:02:05
39.897484,116.378268,0,35,39856.459837963,2009-02-12,11:02:10
39.897447,116.378272,0,31,39856.4598958333,2009-02-12,11:02:15
39.897413,116.378275,0,27,39856.4599537037,2009-02-12,11:02:20
39.897395,116.378285,0,23,39856.4600115741,2009-02-12,11:02:25
39.897365,116.378288,0,18,39856.4600694444,2009-02-12,11:02:30
39.897306,116.378267,0,21,39856.4600925926,2009-02-12,11:02:32
39.897258,116.378251,0,22,39856.4601388889,2009-02-12,11:02:36
39.897192,116.378254,0,29,39856.4601851852,2009-02-12,11:02:40
39.897144,116.378266,0,35,39856.4602430556,2009-02-12,11:02:45
39.897089,116.378242,0,42,39856.4602893519,2009-02-12,11:02:49
39.897029,116.378247,0,58,39856.4603125,2009-02-12,11:02:51
39.896997,116.378214,0,61,39856.4603703704,2009-02-12,11:02:56
39.896986,116.378239,0,66,39856.4604282407,2009-02-12,11:03:01
39.897017,116.37825,0,79,39856.4604513889,2009-02-12,11:03:03
39.897049,116.378258,0,93,39856.460474537,2009-02-12,11:03:05
39.897095,116.37826,0,96,39856.4605208333,2009-02-12,11:03:09
39.897144,116.378301,0,96,39856.4605671296,2009-02-12,11:03:13
39.897163,116.378319,0,98,39856.460625,2009-02-12,11:03:18
39.897156,116.378307,0,102,39856.4606828704,2009-02-12,11:03:23
39.897162,116.378295,0,108,39856.4607407407,2009-02-12,11:03:28
39.897179,116.378257,0,104,39856.4607986111,2009-02-12,11:03:33
39.897168,116.378232,0,100,39856.4608564815,2009-02-12,11:03:38
39.897166,116.378219,0,99,39856.4609143519,2009-02-12,11:03:43
39.897166,116.378219,0,99,39856.4609490741,2009-02-12,11:03:46
39.897164,116.378224,0,98,39856.4609722222,2009-02-12,11:03:48
39.897179,116.378212,0,97,39856.4610300926,2009-02-12,11:03:53
39.897246,116.37819,0,97,39856.4610763889,2009-02-12,11:03:57
39.897293,116.378166,0,96,39856.461099537,2009-02-12,11:03:59
39.897361,116.37814,0,96,39856.4611226852,2009-02-12,11:04:01
39.897452,116.37812,0,96,39856.4611458333,2009-02-12,11:04:03
39.89751,116.378113,0,96,39856.4611574074,2009-02-12,11:04:04
39.897572,116.37811,0,95,39856.4611689815,2009-02-12,11:04:05
39.89763,116.378105,0,95,39856.4611805556,2009-02-12,11:04:06
39.897689,116.378102,0,95,39856.4611921296,2009-02-12,11:04:07
39.897751,116.3781,0,94,39856.4612037037,2009-02-12,11:04:08
39.897813,116.378099,0,94,39856.4612152778,2009-02-12,11:04:09
39.897869,116.378095,0,93,39856.4612268518,2009-02-12,11:04:10
39.897928,116.378094,0,92,39856.4612384259,2009-02-12,11:04:11
39.897985,116.378094,0,91,39856.46125,2009-02-12,11:04:12
39.898041,116.378093,0,90,39856.4612615741,2009-02-12,11:04:13
39.898092,116.378089,0,89,39856.4612731481,2009-02-12,11:04:14
39.898175,116.378071,0,86,39856.4612962963,2009-02-12,11:04:16
39.898238,116.37803,0,84,39856.4613194444,2009-02-12,11:04:18
39.898282,116.378003,0,82,39856.4613425926,2009-02-12,11:04:20
39.898325,116.377987,0,75,39856.461400463,2009-02-12,11:04:25
39.898325,116.377987,0,75,39856.4614351852,2009-02-12,11:04:28
39.898328,116.377992,0,68,39856.4614583333,2009-02-12,11:04:30
39.898341,116.377985,0,65,39856.4615162037,2009-02-12,11:04:35
39.89835,116.377997,0,62,39856.4615740741,2009-02-12,11:04:40
39.898366,116.377999,0,59,39856.4616319444,2009-02-12,11:04:45
39.898383,116.377989,0,56,39856.4616898148,2009-02-12,11:04:50
39.898385,116.378003,0,56,39856.4617476852,2009-02-12,11:04:55
39.898381,116.378019,0,56,39856.4618055556,2009-02-12,11:05:00
39.898374,116.378032,0,56,39856.4618634259,2009-02-12,11:05:05
39.898361,116.378042,0,56,39856.4619212963,2009-02-12,11:05:10
39.898358,116.378041,0,56,39856.4619791667,2009-02-12,11:05:15
39.898358,116.378041,0,56,39856.4620138889,2009-02-12,11:05:18
39.898361,116.378041,0,56,39856.462037037,2009-02-12,11:05:20
39.898372,116.378039,0,56,39856.4620949074,2009-02-12,11:05:25
39.898369,116.378028,0,56,39856.4621527778,2009-02-12,11:05:30
39.898369,116.378028,0,56,39856.4621875,2009-02-12,11:05:33
39.898369,116.378027,0,56,39856.4622106481,2009-02-12,11:05:35
39.898389,116.378022,0,56,39856.4622685185,2009-02-12,11:05:40
39.898457,116.378028,0,61,39856.4623032407,2009-02-12,11:05:43
39.898509,116.378021,0,60,39856.4623263889,2009-02-12,11:05:45
39.898574,116.378012,0,59,39856.4623611111,2009-02-12,11:05:48
39.898622,116.378002,0,61,39856.4624074074,2009-02-12,11:05:52
39.89863,116.377991,0,66,39856.4624652778,2009-02-12,11:05:57
39.898633,116.377967,0,71,39856.4625231481,2009-02-12,11:06:02
39.898655,116.377947,0,75,39856.4625810185,2009-02-12,11:06:07
39.898708,116.377899,0,76,39856.4626157407,2009-02-12,11:06:10
39.898758,116.377842,0,77,39856.4626388889,2009-02-12,11:06:12
39.898792,116.377778,0,79,39856.462662037,2009-02-12,11:06:14
39.898811,116.377714,0,81,39856.4626851852,2009-02-12,11:06:16
39.898818,116.377638,0,81,39856.4627083333,2009-02-12,11:06:18
39.898815,116.377543,0,82,39856.4627314815,2009-02-12,11:06:20
39.898819,116.377478,0,81,39856.4627430556,2009-02-12,11:06:21
39.898821,116.377405,0,80,39856.4627546296,2009-02-12,11:06:22
39.898827,116.377328,0,79,39856.4627662037,2009-02-12,11:06:23
39.898819,116.377233,0,75,39856.4627777778,2009-02-12,11:06:24
39.898817,116.377139,0,74,39856.4627893518,2009-02-12,11:06:25
39.898817,116.377042,0,73,39856.4628009259,2009-02-12,11:06:26
39.89882,116.376944,0,72,39856.4628125,2009-02-12,11:06:27
39.898824,116.376846,0,70,39856.4628240741,2009-02-12,11:06:28
39.898825,116.37674,0,68,39856.4628356481,2009-02-12,11:06:29
39.898831,116.376643,0,67,39856.4628472222,2009-02-12,11:06:30
39.898826,116.37654,0,67,39856.4628587963,2009-02-12,11:06:31
39.898824,116.376443,0,66,39856.4628703704,2009-02-12,11:06:32
39.89882,116.376347,0,67,39856.4628819444,2009-02-12,11:06:33
39.898821,116.376254,0,67,39856.4628935185,2009-02-12,11:06:34
39.898823,116.376166,0,67,39856.4629050926,2009-02-12,11:06:35
39.898826,116.376089,0,67,39856.4629166667,2009-02-12,11:06:36
39.898835,116.376017,0,66,39856.4629282407,2009-02-12,11:06:37
39.898846,116.375954,0,66,39856.4629398148,2009-02-12,11:06:38
39.898862,116.375894,0,67,39856.4629513889,2009-02-12,11:06:39
39.898871,116.375791,0,65,39856.462974537,2009-02-12,11:06:41
39.898861,116.375679,0,65,39856.4629976852,2009-02-12,11:06:43
39.898858,116.375621,0,65,39856.4630092593,2009-02-12,11:06:44
39.898853,116.375559,0,66,39856.4630208333,2009-02-12,11:06:45
39.898849,116.375496,0,66,39856.4630324074,2009-02-12,11:06:46
39.898854,116.375424,0,66,39856.4630439815,2009-02-12,11:06:47
39.898865,116.375356,0,66,39856.4630555556,2009-02-12,11:06:48
39.898878,116.375287,0,66,39856.4630671296,2009-02-12,11:06:49
39.898889,116.375213,0,65,39856.4630787037,2009-02-12,11:06:50
39.89889,116.375131,0,65,39856.4630902778,2009-02-12,11:06:51
39.898876,116.375036,0,67,39856.4631018518,2009-02-12,11:06:52
39.898866,116.374945,0,68,39856.4631134259,2009-02-12,11:06:53
39.898856,116.374855,0,68,39856.463125,2009-02-12,11:06:54
39.898845,116.374768,0,69,39856.4631365741,2009-02-12,11:06:55
39.898838,116.374679,0,70,39856.4631481481,2009-02-12,11:06:56
39.898833,116.37459,0,71,39856.4631597222,2009-02-12,11:06:57
39.898829,116.374503,0,71,39856.4631712963,2009-02-12,11:06:58
39.898826,116.374417,0,72,39856.4631828704,2009-02-12,11:06:59
39.898822,116.374332,0,72,39856.4631944444,2009-02-12,11:07:00
39.898819,116.374241,0,71,39856.4632060185,2009-02-12,11:07:01
39.898816,116.374147,0,70,39856.4632175926,2009-02-12,11:07:02
39.898813,116.374049,0,70,39856.4632291667,2009-02-12,11:07:03
39.89881,116.373949,0,70,39856.4632407407,2009-02-12,11:07:04
39.898809,116.373845,0,70,39856.4632523148,2009-02-12,11:07:05
39.898807,116.373741,0,70,39856.4632638889,2009-02-12,11:07:06
39.898802,116.373639,0,70,39856.463275463,2009-02-12,11:07:07
39.898797,116.373538,0,70,39856.463287037,2009-02-12,11:07:08
39.898793,116.37344,0,70,39856.4632986111,2009-02-12,11:07:09
39.898788,116.373339,0,70,39856.4633101852,2009-02-12,11:07:10
39.898783,116.373234,0,69,39856.4633217593,2009-02-12,11:07:11
39.898779,116.373128,0,69,39856.4633333333,2009-02-12,11:07:12
39.898778,116.373023,0,69,39856.4633449074,2009-02-12,11:07:13
39.898777,116.372919,0,69,39856.4633564815,2009-02-12,11:07:14
39.898778,116.372811,0,70,39856.4633680556,2009-02-12,11:07:15
39.898778,116.372706,0,70,39856.4633796296,2009-02-12,11:07:16
39.898778,116.372602,0,71,39856.4633912037,2009-02-12,11:07:17
39.898775,116.372503,0,72,39856.4634027778,2009-02-12,11:07:18
39.898771,116.372407,0,74,39856.4634143518,2009-02-12,11:07:19
39.898768,116.372313,0,75,39856.4634259259,2009-02-12,11:07:20
39.898764,116.372229,0,76,39856.4634375,2009-02-12,11:07:21
39.898758,116.372162,0,79,39856.4634490741,2009-02-12,11:07:22
39.898754,116.372096,0,81,39856.4634606481,2009-02-12,11:07:23
39.898748,116.372035,0,82,39856.4634722222,2009-02-12,11:07:24
39.898741,116.37193,0,85,39856.4634953704,2009-02-12,11:07:26
39.898736,116.37184,0,88,39856.4635185185,2009-02-12,11:07:28
39.898728,116.371773,0,91,39856.4635416667,2009-02-12,11:07:30
39.898723,116.371684,0,97,39856.4635763889,2009-02-12,11:07:33
39.898716,116.371601,0,102,39856.463599537,2009-02-12,11:07:35
39.898714,116.371542,0,103,39856.4636111111,2009-02-12,11:07:36
39.898711,116.371477,0,104,39856.4636226852,2009-02-12,11:07:37
39.898706,116.37141,0,105,39856.4636342593,2009-02-12,11:07:38
39.898699,116.371346,0,107,39856.4636458333,2009-02-12,11:07:39
39.898686,116.371284,0,109,39856.4636574074,2009-02-12,11:07:40
39.898674,116.371225,0,111,39856.4636689815,2009-02-12,11:07:41
39.89866,116.371168,0,113,39856.4636805556,2009-02-12,11:07:42
39.898641,116.371072,0,116,39856.4637037037,2009-02-12,11:07:44
39.898633,116.371006,0,120,39856.4637268518,2009-02-12,11:07:46
39.898627,116.37094,0,128,39856.4637615741,2009-02-12,11:07:49
39.898624,116.370892,0,139,39856.4638078704,2009-02-12,11:07:53
39.898625,116.370844,0,143,39856.4638657407,2009-02-12,11:07:58
39.898599,116.370762,0,148,39856.463900463,2009-02-12,11:08:01
39.898574,116.370681,0,150,39856.4639236111,2009-02-12,11:08:03
39.898544,116.370578,0,152,39856.4639467593,2009-02-12,11:08:05
39.898531,116.37052,0,153,39856.4639583333,2009-02-12,11:08:06
39.898519,116.37046,0,153,39856.4639699074,2009-02-12,11:08:07
39.898508,116.370391,0,153,39856.4639814815,2009-02-12,11:08:08
39.898497,116.370317,0,153,39856.4639930556,2009-02-12,11:08:09
39.898486,116.370241,0,153,39856.4640046296,2009-02-12,11:08:10
39.898479,116.370151,0,153,39856.4640162037,2009-02-12,11:08:11
39.898472,116.370058,0,152,39856.4640277778,2009-02-12,11:08:12
39.898486,116.369913,0,145,39856.4640393518,2009-02-12,11:08:13
39.898479,116.369817,0,144,39856.4640509259,2009-02-12,11:08:14
39.898472,116.369723,0,144,39856.4640625,2009-02-12,11:08:15
39.898497,116.369608,0,136,39856.4640740741,2009-02-12,11:08:16
39.898512,116.369482,0,129,39856.4640856481,2009-02-12,11:08:17
39.898519,116.369378,0,124,39856.4640972222,2009-02-12,11:08:18
39.898519,116.369291,0,122,39856.4641087963,2009-02-12,11:08:19
39.898517,116.369215,0,122,39856.4641203704,2009-02-12,11:08:20
39.898513,116.369148,0,122,39856.4641319444,2009-02-12,11:08:21
39.898503,116.369049,0,125,39856.4641550926,2009-02-12,11:08:23
39.898498,116.368982,0,132,39856.4641782407,2009-02-12,11:08:25
39.898493,116.368871,0,145,39856.4642013889,2009-02-12,11:08:27
39.898491,116.368781,0,155,39856.464224537,2009-02-12,11:08:29
39.89849,116.368701,0,160,39856.4642476852,2009-02-12,11:08:31
39.898492,116.368601,0,163,39856.4642708333,2009-02-12,11:08:33
39.898493,116.368543,0,164,39856.4642824074,2009-02-12,11:08:34
39.898487,116.368426,0,169,39856.4643055556,2009-02-12,11:08:36
39.898483,116.368367,0,169,39856.4643171296,2009-02-12,11:08:37
39.898497,116.368279,0,173,39856.4643402778,2009-02-12,11:08:39
39.898537,116.368215,0,178,39856.4643634259,2009-02-12,11:08:41
39.898604,116.368169,0,184,39856.4643865741,2009-02-12,11:08:43
39.898678,116.368115,0,191,39856.4644097222,2009-02-12,11:08:45
39.898724,116.3681,0,193,39856.4644212963,2009-02-12,11:08:46
39.898778,116.368091,0,193,39856.4644328704,2009-02-12,11:08:47
39.898827,116.368077,0,196,39856.4644444444,2009-02-12,11:08:48
39.898879,116.368059,0,198,39856.4644560185,2009-02-12,11:08:49
39.898932,116.368041,0,200,39856.4644675926,2009-02-12,11:08:50
39.89899,116.368025,0,202,39856.4644791667,2009-02-12,11:08:51
39.899048,116.36801,0,205,39856.4644907407,2009-02-12,11:08:52
39.899109,116.367999,0,209,39856.4645023148,2009-02-12,11:08:53
39.899172,116.367991,0,214,39856.4645138889,2009-02-12,11:08:54
39.899233,116.367983,0,219,39856.464525463,2009-02-12,11:08:55
39.899297,116.367978,0,224,39856.464537037,2009-02-12,11:08:56
39.899366,116.367976,0,229,39856.4645486111,2009-02-12,11:08:57
39.899434,116.367971,0,232,39856.4645601852,2009-02-12,11:08:58
39.899512,116.367969,0,236,39856.4645717593,2009-02-12,11:08:59
39.899592,116.36797,0,239,39856.4645833333,2009-02-12,11:09:00
39.899672,116.367972,0,243,39856.4645949074,2009-02-12,11:09:01
39.899756,116.36797,0,246,39856.4646064815,2009-02-12,11:09:02
39.899842,116.367972,0,248,39856.4646180556,2009-02-12,11:09:03
39.89993,116.367973,0,250,39856.4646296296,2009-02-12,11:09:04
39.900013,116.367971,0,254,39856.4646412037,2009-02-12,11:09:05
39.900097,116.367972,0,258,39856.4646527778,2009-02-12,11:09:06
39.900185,116.367977,0,261,39856.4646643519,2009-02-12,11:09:07
39.900271,116.36798,0,264,39856.4646759259,2009-02-12,11:09:08
39.900359,116.367983,0,266,39856.4646875,2009-02-12,11:09:09
39.900453,116.367981,0,268,39856.4646990741,2009-02-12,11:09:10
39.900549,116.36798,0,270,39856.4647106482,2009-02-12,11:09:11
39.900639,116.367976,0,271,39856.4647222222,2009-02-12,11:09:12
39.900733,116.367971,0,275,39856.4647337963,2009-02-12,11:09:13
39.900824,116.367961,0,281,39856.4647453704,2009-02-12,11:09:14
39.900917,116.36795,0,286,39856.4647569444,2009-02-12,11:09:15
39.901006,116.367937,0,290,39856.4647685185,2009-02-12,11:09:16
39.901095,116.367924,0,297,39856.4647800926,2009-02-12,11:09:17
39.901183,116.367908,0,304,39856.4647916667,2009-02-12,11:09:18
39.901278,116.367895,0,311,39856.4648032407,2009-02-12,11:09:19
39.901375,116.367882,0,316,39856.4648148148,2009-02-12,11:09:20
39.901474,116.367868,0,319,39856.4648263889,2009-02-12,11:09:21
39.901572,116.367855,0,322,39856.464837963,2009-02-12,11:09:22
39.901671,116.367848,0,328,39856.464849537,2009-02-12,11:09:23
39.90177,116.367841,0,331,39856.4648611111,2009-02-12,11:09:24
39.901872,116.367835,0,337,39856.4648726852,2009-02-12,11:09:25
39.901972,116.367829,0,341,39856.4648842593,2009-02-12,11:09:26
39.902072,116.367823,0,341,39856.4648958333,2009-02-12,11:09:27
39.902171,116.367818,0,340,39856.4649074074,2009-02-12,11:09:28
39.902272,116.367813,0,338,39856.4649189815,2009-02-12,11:09:29
39.902377,116.367804,0,338,39856.4649305556,2009-02-12,11:09:30
39.902483,116.367795,0,336,39856.4649421296,2009-02-12,11:09:31
39.902585,116.36779,0,336,39856.4649537037,2009-02-12,11:09:32
39.902685,116.367783,0,334,39856.4649652778,2009-02-12,11:09:33
39.902779,116.367784,0,337,39856.4649768519,2009-02-12,11:09:34
39.902873,116.367781,0,337,39856.4649884259,2009-02-12,11:09:35
39.902971,116.367777,0,337,39856.465,2009-02-12,11:09:36
39.903073,116.36777,0,338,39856.4650115741,2009-02-12,11:09:37
39.903173,116.367766,0,336,39856.4650231482,2009-02-12,11:09:38
39.90327,116.367765,0,335,39856.4650347222,2009-02-12,11:09:39
39.903363,116.367769,0,333,39856.4650462963,2009-02-12,11:09:40
39.903446,116.367779,0,330,39856.4650578704,2009-02-12,11:09:41
39.903528,116.367781,0,334,39856.4650694444,2009-02-12,11:09:42
39.903612,116.367779,0,337,39856.4650810185,2009-02-12,11:09:43
39.903696,116.367783,0,340,39856.4650925926,2009-02-12,11:09:44
39.903779,116.367787,0,344,39856.4651041667,2009-02-12,11:09:45
39.903859,116.367798,0,347,39856.4651157407,2009-02-12,11:09:46
39.903931,116.367811,0,348,39856.4651273148,2009-02-12,11:09:47
39.903998,116.367818,0,353,39856.4651388889,2009-02-12,11:09:48
39.904068,116.367828,0,359,39856.465150463,2009-02-12,11:09:49
39.904139,116.367839,0,364,39856.465162037,2009-02-12,11:09:50
39.904202,116.367861,0,366,39856.4651736111,2009-02-12,11:09:51
39.904267,116.367895,0,367,39856.4651851852,2009-02-12,11:09:52
39.904328,116.367921,0,368,39856.4651967593,2009-02-12,11:09:53
39.904382,116.367948,0,369,39856.4652083333,2009-02-12,11:09:54
39.904438,116.367966,0,370,39856.4652199074,2009-02-12,11:09:55
39.904496,116.367972,0,372,39856.4652314815,2009-02-12,11:09:56
39.90455,116.367981,0,373,39856.4652430556,2009-02-12,11:09:57
39.904619,116.367994,0,376,39856.4652662037,2009-02-12,11:09:59
39.904667,116.36801,0,379,39856.4653009259,2009-02-12,11:10:02
39.904685,116.367996,0,380,39856.4653587963,2009-02-12,11:10:07
39.904709,116.367956,0,380,39856.465474537,2009-02-12,11:10:17
39.904684,116.367968,0,379,39856.4655324074,2009-02-12,11:10:22
39.904654,116.368031,0,376,39856.4655787037,2009-02-12,11:10:26
39.904489,116.368037,0,375,39856.4656018519,2009-02-12,11:10:28
39.904437,116.368062,0,375,39856.465625,2009-02-12,11:10:30
39.904392,116.368052,0,376,39856.4656828704,2009-02-12,11:10:35
39.904398,116.368033,0,377,39856.4657407407,2009-02-12,11:10:40
39.904398,116.368033,0,377,39856.465775463,2009-02-12,11:10:43
39.904391,116.368034,0,379,39856.4657986111,2009-02-12,11:10:45
39.90437,116.367986,0,381,39856.4658564815,2009-02-12,11:10:50
39.904372,116.367928,0,383,39856.4659143519,2009-02-12,11:10:55
39.904425,116.367893,0,385,39856.4659490741,2009-02-12,11:10:58
39.90447,116.367886,0,386,39856.4659722222,2009-02-12,11:11:00
39.904522,116.367907,0,388,39856.4659953704,2009-02-12,11:11:02
39.904595,116.367919,0,390,39856.4660185185,2009-02-12,11:11:04
39.904673,116.367938,0,391,39856.4660416667,2009-02-12,11:11:06
39.904749,116.367976,0,393,39856.4660648148,2009-02-12,11:11:08
39.90485,116.367959,0,391,39856.466087963,2009-02-12,11:11:10
39.904902,116.367945,0,394,39856.466099537,2009-02-12,11:11:11
39.90496,116.367914,0,391,39856.4661111111,2009-02-12,11:11:12
39.905015,116.367892,0,389,39856.4661226852,2009-02-12,11:11:13
39.905071,116.367871,0,386,39856.4661342593,2009-02-12,11:11:14
39.905121,116.367856,0,384,39856.4661458333,2009-02-12,11:11:15
39.905166,116.36785,0,384,39856.4661574074,2009-02-12,11:11:16
39.905254,116.367842,0,380,39856.4661805556,2009-02-12,11:11:18
39.905302,116.367833,0,378,39856.4661921296,2009-02-12,11:11:19
39.905352,116.367822,0,378,39856.4662037037,2009-02-12,11:11:20
39.905404,116.367814,0,378,39856.4662152778,2009-02-12,11:11:21
39.905456,116.367806,0,379,39856.4662268519,2009-02-12,11:11:22
39.905507,116.367801,0,377,39856.4662384259,2009-02-12,11:11:23
39.905554,116.367794,0,375,39856.46625,2009-02-12,11:11:24
39.905609,116.367795,0,372,39856.4662731481,2009-02-12,11:11:26
39.905659,116.367783,0,371,39856.4663194444,2009-02-12,11:11:30
39.905711,116.367757,0,375,39856.4663657407,2009-02-12,11:11:34
39.905773,116.367735,0,370,39856.466412037,2009-02-12,11:11:38
39.905822,116.367728,0,372,39856.4664351852,2009-02-12,11:11:40
39.90587,116.367726,0,374,39856.4664583333,2009-02-12,11:11:42
39.905926,116.367725,0,377,39856.4664814815,2009-02-12,11:11:44
39.905983,116.367717,0,379,39856.4665046296,2009-02-12,11:11:46
39.906031,116.367723,0,380,39856.4665277778,2009-02-12,11:11:48
39.906082,116.367743,0,378,39856.4665625,2009-02-12,11:11:51
39.906136,116.367751,0,375,39856.4665972222,2009-02-12,11:11:54
39.906203,116.367763,0,373,39856.4666319444,2009-02-12,11:11:57
39.906279,116.367773,0,372,39856.4666550926,2009-02-12,11:11:59
39.906346,116.367778,0,374,39856.4666782407,2009-02-12,11:12:01
39.90642,116.367765,0,366,39856.4667013889,2009-02-12,11:12:03
39.906496,116.36776,0,351,39856.466724537,2009-02-12,11:12:05
39.906572,116.367752,0,341,39856.4667476852,2009-02-12,11:12:07
39.906637,116.367743,0,337,39856.4667708333,2009-02-12,11:12:09
39.906692,116.367741,0,335,39856.4667939815,2009-02-12,11:12:11
39.906744,116.367747,0,334,39856.4668171296,2009-02-12,11:12:13
39.906816,116.36776,0,336,39856.4668402778,2009-02-12,11:12:15
39.906895,116.367775,0,336,39856.4668634259,2009-02-12,11:12:17
39.906967,116.367787,0,337,39856.4668865741,2009-02-12,11:12:19
39.907043,116.367782,0,344,39856.4669097222,2009-02-12,11:12:21
39.907106,116.367787,0,352,39856.4669328704,2009-02-12,11:12:23
39.907148,116.367806,0,358,39856.4669560185,2009-02-12,11:12:25
39.907195,116.367849,0,363,39856.4670023148,2009-02-12,11:12:29
39.907226,116.367879,0,352,39856.467037037,2009-02-12,11:12:32
39.907238,116.367902,0,336,39856.4670833333,2009-02-12,11:12:36
39.907208,116.367942,0,327,39856.4671296296,2009-02-12,11:12:40
39.9072,116.368014,0,327,39856.4671875,2009-02-12,11:12:45
39.907209,116.368082,0,332,39856.4672337963,2009-02-12,11:12:49
39.907223,116.368138,0,335,39856.4672569444,2009-02-12,11:12:51
39.907234,116.368212,0,338,39856.4672800926,2009-02-12,11:12:53
39.907251,116.368268,0,337,39856.4672916667,2009-02-12,11:12:54
39.907276,116.368328,0,338,39856.4673032407,2009-02-12,11:12:55
39.907304,116.368387,0,340,39856.4673148148,2009-02-12,11:12:56
39.907333,116.36848,0,344,39856.467337963,2009-02-12,11:12:58
39.907346,116.368552,0,347,39856.4673611111,2009-02-12,11:13:00
39.907359,116.368638,0,348,39856.4673842593,2009-02-12,11:13:02
39.90738,116.368732,0,352,39856.4674074074,2009-02-12,11:13:04
39.907391,116.368838,0,352,39856.4674305556,2009-02-12,11:13:06
39.907396,116.368938,0,351,39856.4674537037,2009-02-12,11:13:08
39.907398,116.369041,0,351,39856.4674768519,2009-02-12,11:13:10
39.907393,116.369141,0,354,39856.4675,2009-02-12,11:13:12
39.907378,116.369201,0,355,39856.4675115741,2009-02-12,11:13:13
39.907354,116.369288,0,358,39856.4675347222,2009-02-12,11:13:15
39.907353,116.369367,0,361,39856.4675578704,2009-02-12,11:13:17
39.90735,116.369452,0,364,39856.4675810185,2009-02-12,11:13:19
39.907548,116.369568,0,392,39856.4678819444,2009-02-12,11:13:45
39.907548,116.369568,0,392,39856.4679166667,2009-02-12,11:13:48
39.907547,116.369571,0,395,39856.4679398148,2009-02-12,11:13:50
39.907531,116.369582,0,388,39856.4679976852,2009-02-12,11:13:55
39.907513,116.369595,0,384,39856.4680555556,2009-02-12,11:14:00
39.906983,116.369682,0,341,39856.4680671296,2009-02-12,11:14:01
39.907126,116.369697,0,333,39856.4680787037,2009-02-12,11:14:02
39.907218,116.369718,0,330,39856.4680902778,2009-02-12,11:14:03
39.90721,116.369796,0,334,39856.468125,2009-02-12,11:14:06
39.907215,116.369871,0,336,39856.4681481481,2009-02-12,11:14:08
39.90735,116.369942,0,343,39856.4681944444,2009-02-12,11:14:12
39.9074,116.369969,0,343,39856.4682175926,2009-02-12,11:14:14
39.907345,116.369978,0,342,39856.4682523148,2009-02-12,11:14:17
39.907292,116.369995,0,333,39856.4682986111,2009-02-12,11:14:21
39.907248,116.369995,0,326,39856.4683333333,2009-02-12,11:14:24
39.907188,116.369986,0,331,39856.4683564815,2009-02-12,11:14:26
39.907128,116.369977,0,334,39856.4683796296,2009-02-12,11:14:28
39.907051,116.369961,0,337,39856.4684027778,2009-02-12,11:14:30
39.907032,116.369952,0,316,39856.4684143519,2009-02-12,11:14:31
39.907005,116.369941,0,296,39856.4684259259,2009-02-12,11:14:32
39.906988,116.369931,0,265,39856.4684375,2009-02-12,11:14:33
39.906962,116.369924,0,243,39856.4684490741,2009-02-12,11:14:34
39.90692,116.369917,0,229,39856.4684606481,2009-02-12,11:14:35
39.906874,116.369911,0,215,39856.4684722222,2009-02-12,11:14:36
39.906837,116.369907,0,194,39856.4684837963,2009-02-12,11:14:37
39.906786,116.369904,0,185,39856.4684953704,2009-02-12,11:14:38
39.906738,116.369905,0,177,39856.4685069444,2009-02-12,11:14:39
39.90668,116.369907,0,176,39856.4685185185,2009-02-12,11:14:40
39.906613,116.369904,0,182,39856.4685300926,2009-02-12,11:14:41
39.906558,116.369902,0,181,39856.4685416667,2009-02-12,11:14:42
39.906501,116.369899,0,178,39856.4685532407,2009-02-12,11:14:43
39.906453,116.369894,0,176,39856.4685648148,2009-02-12,11:14:44
39.906407,116.369892,0,175,39856.4685763889,2009-02-12,11:14:45
39.906321,116.369876,0,175,39856.468599537,2009-02-12,11:14:47
39.906242,116.369866,0,174,39856.4686226852,2009-02-12,11:14:49
39.906175,116.369859,0,171,39856.4686458333,2009-02-12,11:14:51
39.906116,116.369855,0,172,39856.4686689815,2009-02-12,11:14:53
39.906066,116.36986,0,157,39856.4686921296,2009-02-12,11:14:55
39.906012,116.369857,0,154,39856.4687152778,2009-02-12,11:14:57
39.905976,116.369842,0,140,39856.46875,2009-02-12,11:15:00
39.905965,116.369808,0,121,39856.4687847222,2009-02-12,11:15:03
39.905964,116.36973,0,118,39856.4688194444,2009-02-12,11:15:06
39.905968,116.369647,0,119,39856.4688425926,2009-02-12,11:15:08
39.905967,116.369543,0,119,39856.4688657407,2009-02-12,11:15:10
39.905964,116.369484,0,119,39856.4688773148,2009-02-12,11:15:11
39.905964,116.369422,0,120,39856.4688888889,2009-02-12,11:15:12
39.905963,116.369347,0,119,39856.468900463,2009-02-12,11:15:13
39.905963,116.369274,0,120,39856.468912037,2009-02-12,11:15:14
39.905962,116.369199,0,120,39856.4689236111,2009-02-12,11:15:15
39.905959,116.369118,0,120,39856.4689351852,2009-02-12,11:15:16
39.905953,116.369033,0,122,39856.4689467593,2009-02-12,11:15:17
39.905948,116.368942,0,123,39856.4689583333,2009-02-12,11:15:18
39.905939,116.36885,0,122,39856.4689699074,2009-02-12,11:15:19
39.905929,116.368757,0,120,39856.4689814815,2009-02-12,11:15:20
39.905923,116.368658,0,117,39856.4689930556,2009-02-12,11:15:21
39.905918,116.368554,0,114,39856.4690046296,2009-02-12,11:15:22
39.905919,116.368452,0,111,39856.4690162037,2009-02-12,11:15:23
39.905916,116.36835,0,108,39856.4690277778,2009-02-12,11:15:24
39.905909,116.368241,0,108,39856.4690393518,2009-02-12,11:15:25
39.905903,116.368132,0,109,39856.4690509259,2009-02-12,11:15:26
39.905904,116.368031,0,111,39856.4690625,2009-02-12,11:15:27
39.90591,116.367936,0,113,39856.4690740741,2009-02-12,11:15:28
39.905909,116.367846,0,116,39856.4690856481,2009-02-12,11:15:29
39.905914,116.367754,0,115,39856.4690972222,2009-02-12,11:15:30
39.905922,116.367668,0,115,39856.4691087963,2009-02-12,11:15:31
39.905929,116.367581,0,115,39856.4691203704,2009-02-12,11:15:32
39.905941,116.367495,0,114,39856.4691319444,2009-02-12,11:15:33
39.905953,116.367405,0,115,39856.4691435185,2009-02-12,11:15:34
39.905962,116.367313,0,118,39856.4691550926,2009-02-12,11:15:35
39.905966,116.367208,0,119,39856.4691666667,2009-02-12,11:15:36
39.905971,116.3671,0,120,39856.4691782407,2009-02-12,11:15:37
39.905976,116.366991,0,122,39856.4691898148,2009-02-12,11:15:38
39.905977,116.366877,0,126,39856.4692013889,2009-02-12,11:15:39
39.905982,116.366756,0,127,39856.469212963,2009-02-12,11:15:40
39.905974,116.366629,0,132,39856.469224537,2009-02-12,11:15:41
39.905968,116.366505,0,137,39856.4692361111,2009-02-12,11:15:42
39.905969,116.366379,0,142,39856.4692476852,2009-02-12,11:15:43
39.905961,116.366243,0,146,39856.4692592593,2009-02-12,11:15:44
39.905958,116.366114,0,151,39856.4692708333,2009-02-12,11:15:45
39.905959,116.365986,0,155,39856.4692824074,2009-02-12,11:15:46
39.905961,116.365858,0,160,39856.4692939815,2009-02-12,11:15:47
39.905964,116.365726,0,164,39856.4693055556,2009-02-12,11:15:48
39.905963,116.365602,0,166,39856.4693171296,2009-02-12,11:15:49
39.905952,116.365477,0,170,39856.4693287037,2009-02-12,11:15:50
39.905945,116.36536,0,174,39856.4693402778,2009-02-12,11:15:51
39.905943,116.365242,0,179,39856.4693518518,2009-02-12,11:15:52
39.905942,116.365136,0,182,39856.4693634259,2009-02-12,11:15:53
39.905941,116.365039,0,185,39856.469375,2009-02-12,11:15:54
39.905943,116.364953,0,189,39856.4693865741,2009-02-12,11:15:55
39.905953,116.364882,0,192,39856.4693981481,2009-02-12,11:15:56
39.90596,116.36481,0,195,39856.4694097222,2009-02-12,11:15:57
39.905963,116.364741,0,198,39856.4694212963,2009-02-12,11:15:58
39.905963,116.36467,0,201,39856.4694328704,2009-02-12,11:15:59
39.905963,116.364595,0,204,39856.4694444444,2009-02-12,11:16:00
39.90596,116.364517,0,207,39856.4694560185,2009-02-12,11:16:01
39.905956,116.364436,0,209,39856.4694675926,2009-02-12,11:16:02
39.905946,116.364352,0,212,39856.4694791667,2009-02-12,11:16:03
39.905938,116.364259,0,213,39856.4694907407,2009-02-12,11:16:04
39.905927,116.364167,0,215,39856.4695023148,2009-02-12,11:16:05
39.905917,116.36408,0,217,39856.4695138889,2009-02-12,11:16:06
39.90591,116.363988,0,219,39856.469525463,2009-02-12,11:16:07
39.905905,116.363893,0,221,39856.469537037,2009-02-12,11:16:08
39.905902,116.363798,0,223,39856.4695486111,2009-02-12,11:16:09
39.905907,116.363704,0,225,39856.4695601852,2009-02-12,11:16:10
39.905916,116.363612,0,226,39856.4695717593,2009-02-12,11:16:11
39.905925,116.363529,0,227,39856.4695833333,2009-02-12,11:16:12
39.90593,116.363452,0,227,39856.4695949074,2009-02-12,11:16:13
39.905932,116.363373,0,227,39856.4696064815,2009-02-12,11:16:14
39.905931,116.363293,0,228,39856.4696180556,2009-02-12,11:16:15
39.90593,116.363212,0,228,39856.4696296296,2009-02-12,11:16:16
39.905927,116.363126,0,228,39856.4696412037,2009-02-12,11:16:17
39.905923,116.363039,0,229,39856.4696527778,2009-02-12,11:16:18
39.905923,116.362957,0,229,39856.4696643518,2009-02-12,11:16:19
39.905921,116.362881,0,230,39856.4696759259,2009-02-12,11:16:20
39.905916,116.36281,0,231,39856.4696875,2009-02-12,11:16:21
39.905902,116.362743,0,232,39856.4696990741,2009-02-12,11:16:22
39.905886,116.36268,0,233,39856.4697106481,2009-02-12,11:16:23
39.905872,116.362613,0,233,39856.4697222222,2009-02-12,11:16:24
39.905859,116.362549,0,234,39856.4697337963,2009-02-12,11:16:25
39.905842,116.362485,0,234,39856.4697453704,2009-02-12,11:16:26
39.905826,116.362419,0,235,39856.4697569444,2009-02-12,11:16:27
39.905813,116.362351,0,235,39856.4697685185,2009-02-12,11:16:28
39.905799,116.362284,0,235,39856.4697800926,2009-02-12,11:16:29
39.905792,116.362218,0,236,39856.4697916667,2009-02-12,11:16:30
39.905787,116.362153,0,236,39856.4698032407,2009-02-12,11:16:31
39.905782,116.36209,0,237,39856.4698148148,2009-02-12,11:16:32
39.905783,116.362027,0,239,39856.4698263889,2009-02-12,11:16:33
39.905787,116.36196,0,239,39856.469837963,2009-02-12,11:16:34
39.905794,116.361887,0,240,39856.469849537,2009-02-12,11:16:35
39.905802,116.361821,0,241,39856.4698611111,2009-02-12,11:16:36
39.905812,116.361759,0,244,39856.4698726852,2009-02-12,11:16:37
39.905822,116.361697,0,246,39856.4698842593,2009-02-12,11:16:38
39.905835,116.361632,0,248,39856.4698958333,2009-02-12,11:16:39
39.905841,116.361567,0,251,39856.4699074074,2009-02-12,11:16:40
39.905844,116.361505,0,253,39856.4699189815,2009-02-12,11:16:41
39.905846,116.361442,0,255,39856.4699305556,2009-02-12,11:16:42
39.905852,116.361378,0,257,39856.4699421296,2009-02-12,11:16:43
39.905851,116.361314,0,258,39856.4699537037,2009-02-12,11:16:44
39.90585,116.361247,0,260,39856.4699652778,2009-02-12,11:16:45
39.905846,116.361178,0,262,39856.4699768518,2009-02-12,11:16:46
39.905839,116.3611,0,264,39856.4699884259,2009-02-12,11:16:47
39.90583,116.361019,0,266,39856.47,2009-02-12,11:16:48
39.905829,116.360945,0,268,39856.4700115741,2009-02-12,11:16:49
39.905836,116.360883,0,270,39856.4700231481,2009-02-12,11:16:50
39.905867,116.360798,0,270,39856.4700462963,2009-02-12,11:16:52
39.905903,116.360728,0,270,39856.4700694444,2009-02-12,11:16:54
39.905936,116.360647,0,269,39856.4700925926,2009-02-12,11:16:56
39.905964,116.360537,0,267,39856.4701157407,2009-02-12,11:16:58
39.905977,116.360477,0,267,39856.4701273148,2009-02-12,11:16:59
39.905994,116.360412,0,267,39856.4701388889,2009-02-12,11:17:00
39.906007,116.360338,0,268,39856.470150463,2009-02-12,11:17:01
39.906017,116.360259,0,268,39856.470162037,2009-02-12,11:17:02
39.906024,116.36017,0,269,39856.4701736111,2009-02-12,11:17:03
39.906032,116.360077,0,270,39856.4701851852,2009-02-12,11:17:04
39.906032,116.359978,0,272,39856.4701967593,2009-02-12,11:17:05
39.906028,116.359879,0,274,39856.4702083333,2009-02-12,11:17:06
39.906023,116.359777,0,276,39856.4702199074,2009-02-12,11:17:07
39.906015,116.359675,0,277,39856.4702314815,2009-02-12,11:17:08
39.906008,116.359568,0,278,39856.4702430556,2009-02-12,11:17:09
39.906001,116.359458,0,279,39856.4702546296,2009-02-12,11:17:10
39.905993,116.359343,0,279,39856.4702662037,2009-02-12,11:17:11
39.905986,116.359229,0,281,39856.4702777778,2009-02-12,11:17:12
39.90598,116.359112,0,282,39856.4702893518,2009-02-12,11:17:13
39.905975,116.358992,0,284,39856.4703009259,2009-02-12,11:17:14
39.90597,116.358869,0,285,39856.4703125,2009-02-12,11:17:15
39.905969,116.358747,0,287,39856.4703240741,2009-02-12,11:17:16
39.905971,116.358624,0,288,39856.4703356481,2009-02-12,11:17:17
39.905976,116.358507,0,289,39856.4703472222,2009-02-12,11:17:18
39.905988,116.358399,0,291,39856.4703587963,2009-02-12,11:17:19
39.906001,116.358294,0,292,39856.4703703704,2009-02-12,11:17:20
39.906014,116.358195,0,293,39856.4703819444,2009-02-12,11:17:21
39.906026,116.3581,0,294,39856.4703935185,2009-02-12,11:17:22
39.906038,116.35802,0,294,39856.4704050926,2009-02-12,11:17:23
39.906047,116.35795,0,295,39856.4704166667,2009-02-12,11:17:24
39.906063,116.357894,0,295,39856.4704282407,2009-02-12,11:17:25
39.906088,116.35781,0,296,39856.4704513889,2009-02-12,11:17:27
39.906111,116.357746,0,302,39856.4704861111,2009-02-12,11:17:30
39.906123,116.357709,0,317,39856.4705324074,2009-02-12,11:17:34
39.906136,116.357677,0,331,39856.4705787037,2009-02-12,11:17:38
39.906147,116.357654,0,347,39856.4706134259,2009-02-12,11:17:41
39.906159,116.357642,0,363,39856.4706481481,2009-02-12,11:17:44
39.906168,116.357579,0,380,39856.4706828704,2009-02-12,11:17:47
39.906155,116.357522,0,391,39856.4707060185,2009-02-12,11:17:49
39.90613,116.357463,0,398,39856.4707291667,2009-02-12,11:17:51
39.906104,116.357414,0,406,39856.4707523148,2009-02-12,11:17:53
39.906067,116.357376,0,420,39856.470787037,2009-02-12,11:17:56
39.906035,116.357339,0,434,39856.4708333333,2009-02-12,11:18:00
39.906008,116.357288,0,448,39856.4708912037,2009-02-12,11:18:05
39.905971,116.357237,0,457,39856.4709259259,2009-02-12,11:18:08
39.905931,116.357208,0,464,39856.4709606481,2009-02-12,11:18:11
39.905882,116.357176,0,468,39856.4710069444,2009-02-12,11:18:15
39.905866,116.357137,0,464,39856.4710648148,2009-02-12,11:18:20
39.905866,116.357112,0,472,39856.4711226852,2009-02-12,11:18:25
39.90586,116.357078,0,477,39856.4711805556,2009-02-12,11:18:30
39.905855,116.357003,0,478,39856.4712037037,2009-02-12,11:18:32
39.905847,116.356907,0,482,39856.4712268518,2009-02-12,11:18:34
39.905844,116.356846,0,482,39856.4712384259,2009-02-12,11:18:35
39.905836,116.356781,0,483,39856.47125,2009-02-12,11:18:36
39.90583,116.356716,0,483,39856.4712615741,2009-02-12,11:18:37
39.905823,116.35665,0,484,39856.4712731481,2009-02-12,11:18:38
39.905814,116.356581,0,486,39856.4712847222,2009-02-12,11:18:39
39.905804,116.356509,0,487,39856.4712962963,2009-02-12,11:18:40
39.905795,116.356435,0,488,39856.4713078704,2009-02-12,11:18:41
39.905785,116.35636,0,489,39856.4713194444,2009-02-12,11:18:42
39.905778,116.356284,0,490,39856.4713310185,2009-02-12,11:18:43
39.905771,116.35621,0,491,39856.4713425926,2009-02-12,11:18:44
39.905765,116.356135,0,492,39856.4713541667,2009-02-12,11:18:45
39.90576,116.356061,0,493,39856.4713657407,2009-02-12,11:18:46
39.905755,116.355982,0,494,39856.4713773148,2009-02-12,11:18:47
39.905752,116.355902,0,495,39856.4713888889,2009-02-12,11:18:48
39.90575,116.35582,0,497,39856.471400463,2009-02-12,11:18:49
39.905746,116.355734,0,499,39856.471412037,2009-02-12,11:18:50
39.905743,116.355646,0,500,39856.4714236111,2009-02-12,11:18:51
39.905736,116.355557,0,502,39856.4714351852,2009-02-12,11:18:52
39.90573,116.355459,0,505,39856.4714467593,2009-02-12,11:18:53
39.905726,116.35536,0,507,39856.4714583333,2009-02-12,11:18:54
39.905724,116.355261,0,509,39856.4714699074,2009-02-12,11:18:55
39.905722,116.355159,0,512,39856.4714814815,2009-02-12,11:18:56
39.905719,116.355061,0,514,39856.4714930556,2009-02-12,11:18:57
39.905717,116.354962,0,517,39856.4715046296,2009-02-12,11:18:58
39.905715,116.354863,0,519,39856.4715162037,2009-02-12,11:18:59
39.905711,116.354766,0,522,39856.4715277778,2009-02-12,11:19:00
39.905707,116.354669,0,525,39856.4715393518,2009-02-12,11:19:01
39.905703,116.354573,0,527,39856.4715509259,2009-02-12,11:19:02
39.905697,116.354479,0,530,39856.4715625,2009-02-12,11:19:03
39.905693,116.354384,0,533,39856.4715740741,2009-02-12,11:19:04
39.905688,116.354292,0,536,39856.4715856481,2009-02-12,11:19:05
39.905682,116.354199,0,539,39856.4715972222,2009-02-12,11:19:06
39.905677,116.354108,0,542,39856.4716087963,2009-02-12,11:19:07
39.905671,116.354017,0,544,39856.4716203704,2009-02-12,11:19:08
39.905665,116.353925,0,547,39856.4716319444,2009-02-12,11:19:09
39.90566,116.353832,0,549,39856.4716435185,2009-02-12,11:19:10
39.905654,116.353737,0,552,39856.4716550926,2009-02-12,11:19:11
39.905651,116.353642,0,555,39856.4716666667,2009-02-12,11:19:12
39.905649,116.353547,0,558,39856.4716782407,2009-02-12,11:19:13
39.905644,116.353446,0,560,39856.4716898148,2009-02-12,11:19:14
39.905639,116.353356,0,558,39856.4717013889,2009-02-12,11:19:15
39.905627,116.353255,0,560,39856.471712963,2009-02-12,11:19:16
39.905628,116.353178,0,562,39856.471724537,2009-02-12,11:19:17
39.905627,116.353105,0,561,39856.4717361111,2009-02-12,11:19:18
39.905621,116.353035,0,560,39856.4717476852,2009-02-12,11:19:19
39.905617,116.352971,0,560,39856.4717592593,2009-02-12,11:19:20
39.905613,116.352911,0,561,39856.4717708333,2009-02-12,11:19:21
39.905611,116.352849,0,560,39856.4717824074,2009-02-12,11:19:22
39.905612,116.352785,0,560,39856.4717939815,2009-02-12,11:19:23
39.905612,116.352721,0,560,39856.4718055556,2009-02-12,11:19:24
39.905617,116.352659,0,557,39856.4718171296,2009-02-12,11:19:25
39.905625,116.35259,0,557,39856.4718287037,2009-02-12,11:19:26
39.905633,116.352521,0,556,39856.4718402778,2009-02-12,11:19:27
39.905645,116.352455,0,556,39856.4718518518,2009-02-12,11:19:28
39.905655,116.352387,0,556,39856.4718634259,2009-02-12,11:19:29
39.905661,116.352313,0,547,39856.471875,2009-02-12,11:19:30
39.905661,116.352247,0,532,39856.4718865741,2009-02-12,11:19:31
39.905665,116.352189,0,527,39856.4718981481,2009-02-12,11:19:32
39.90566,116.352126,0,505,39856.4719097222,2009-02-12,11:19:33
39.905666,116.352065,0,490,39856.4719212963,2009-02-12,11:19:34
39.905677,116.351987,0,481,39856.4719444444,2009-02-12,11:19:36
39.905685,116.351923,0,479,39856.4719675926,2009-02-12,11:19:38
39.905673,116.351854,0,480,39856.4719907407,2009-02-12,11:19:40
39.905641,116.351809,0,482,39856.472037037,2009-02-12,11:19:44
39.905647,116.35185,0,490,39856.4720949074,2009-02-12,11:19:49
39.90567,116.351902,0,494,39856.4721296296,2009-02-12,11:19:52
39.905684,116.351959,0,497,39856.4721759259,2009-02-12,11:19:56
39.905663,116.35188,0,501,39856.4722337963,2009-02-12,11:20:01
39.905646,116.351823,0,502,39856.4722569444,2009-02-12,11:20:03
39.905642,116.351754,0,500,39856.4723032407,2009-02-12,11:20:07
39.905645,116.351705,0,502,39856.4723611111,2009-02-12,11:20:12
39.905643,116.351661,0,506,39856.4724189815,2009-02-12,11:20:17
39.905655,116.351594,0,507,39856.4724652778,2009-02-12,11:20:21
39.905676,116.351522,0,506,39856.4725,2009-02-12,11:20:24
39.905693,116.35144,0,505,39856.4725231482,2009-02-12,11:20:26
39.905714,116.351339,0,501,39856.4725462963,2009-02-12,11:20:28
39.905732,116.351237,0,499,39856.4725694444,2009-02-12,11:20:30
39.905756,116.351184,0,498,39856.4725925926,2009-02-12,11:20:32
39.905746,116.351183,0,494,39856.472650463,2009-02-12,11:20:37
39.90572,116.351157,0,494,39856.4727083333,2009-02-12,11:20:42
39.905671,116.351098,0,493,39856.4727314815,2009-02-12,11:20:44
39.905643,116.351044,0,489,39856.4727546296,2009-02-12,11:20:46
39.905616,116.35098,0,489,39856.4727777778,2009-02-12,11:20:48
39.905584,116.350933,0,491,39856.4728125,2009-02-12,11:20:51
39.905581,116.350892,0,485,39856.4728703704,2009-02-12,11:20:56
39.905587,116.350842,0,476,39856.4729050926,2009-02-12,11:20:59
39.905596,116.350759,0,469,39856.4729398148,2009-02-12,11:21:02
39.905606,116.350701,0,458,39856.4729861111,2009-02-12,11:21:06
39.905621,116.350642,0,453,39856.4730324074,2009-02-12,11:21:10
39.905633,116.350585,0,448,39856.4730671296,2009-02-12,11:21:13
39.905652,116.350512,0,439,39856.4731018519,2009-02-12,11:21:16
39.905655,116.350443,0,438,39856.473125,2009-02-12,11:21:18
39.905657,116.350377,0,437,39856.4731481481,2009-02-12,11:21:20
39.905644,116.350282,0,436,39856.4731712963,2009-02-12,11:21:22
39.905638,116.350196,0,434,39856.4731944444,2009-02-12,11:21:24
39.905631,116.350082,0,434,39856.4732175926,2009-02-12,11:21:26
39.905628,116.349967,0,432,39856.4732407407,2009-02-12,11:21:28
39.905639,116.349846,0,430,39856.4732638889,2009-02-12,11:21:30
39.905638,116.349738,0,428,39856.473287037,2009-02-12,11:21:32
39.905639,116.349677,0,428,39856.4732986111,2009-02-12,11:21:33
39.905641,116.349608,0,429,39856.4733101852,2009-02-12,11:21:34
39.905645,116.349535,0,429,39856.4733217593,2009-02-12,11:21:35
39.905652,116.349455,0,428,39856.4733333333,2009-02-12,11:21:36
39.905659,116.349377,0,425,39856.4733449074,2009-02-12,11:21:37
39.905665,116.349298,0,423,39856.4733564815,2009-02-12,11:21:38
39.905671,116.349216,0,422,39856.4733680556,2009-02-12,11:21:39
39.905677,116.349128,0,421,39856.4733796296,2009-02-12,11:21:40
39.905683,116.349038,0,419,39856.4733912037,2009-02-12,11:21:41
39.905697,116.34894,0,413,39856.4734027778,2009-02-12,11:21:42
39.905708,116.348844,0,410,39856.4734143519,2009-02-12,11:21:43
39.905719,116.348749,0,407,39856.4734259259,2009-02-12,11:21:44
39.905725,116.348646,0,404,39856.4734375,2009-02-12,11:21:45
39.905728,116.348543,0,401,39856.4734490741,2009-02-12,11:21:46
39.905728,116.348435,0,398,39856.4734606481,2009-02-12,11:21:47
39.905733,116.348327,0,395,39856.4734722222,2009-02-12,11:21:48
39.905741,116.348221,0,391,39856.4734837963,2009-02-12,11:21:49
39.905751,116.348112,0,386,39856.4734953704,2009-02-12,11:21:50
39.90576,116.347999,0,380,39856.4735069444,2009-02-12,11:21:51
39.905777,116.34788,0,366,39856.4735185185,2009-02-12,11:21:52
39.905806,116.347763,0,339,39856.4735300926,2009-02-12,11:21:53
39.905823,116.347668,0,320,39856.4735416667,2009-02-12,11:21:54
39.905847,116.347565,0,298,39856.4735532407,2009-02-12,11:21:55
39.90587,116.347464,0,285,39856.4735648148,2009-02-12,11:21:56
39.905888,116.347381,0,270,39856.4735763889,2009-02-12,11:21:57
39.905897,116.347295,0,264,39856.473587963,2009-02-12,11:21:58
39.905904,116.347207,0,260,39856.473599537,2009-02-12,11:21:59
39.905906,116.347119,0,253,39856.4736111111,2009-02-12,11:22:00
39.905913,116.347033,0,247,39856.4736226852,2009-02-12,11:22:01
39.90592,116.346953,0,237,39856.4736342593,2009-02-12,11:22:02
39.905925,116.346884,0,228,39856.4736458333,2009-02-12,11:22:03
39.905929,116.346814,0,221,39856.4736574074,2009-02-12,11:22:04
39.90593,116.346748,0,216,39856.4736689815,2009-02-12,11:22:05
39.905932,116.346683,0,211,39856.4736805556,2009-02-12,11:22:06
39.905933,116.34662,0,207,39856.4736921296,2009-02-12,11:22:07
39.905939,116.346564,0,198,39856.4737037037,2009-02-12,11:22:08
39.905975,116.346494,0,191,39856.4737268519,2009-02-12,11:22:10
39.906025,116.346425,0,185,39856.47375,2009-02-12,11:22:12
39.906104,116.346384,0,178,39856.4737731481,2009-02-12,11:22:14
39.906152,116.346372,0,175,39856.4737847222,2009-02-12,11:22:15
39.906217,116.346373,0,169,39856.4737962963,2009-02-12,11:22:16
39.906275,116.346369,0,167,39856.4738078704,2009-02-12,11:22:17
39.906338,116.346368,0,164,39856.4738194444,2009-02-12,11:22:18
39.906401,116.346371,0,160,39856.4738310185,2009-02-12,11:22:19
39.906472,116.34638,0,159,39856.4738425926,2009-02-12,11:22:20
39.906539,116.346389,0,155,39856.4738541667,2009-02-12,11:22:21
39.906602,116.346393,0,151,39856.4738657407,2009-02-12,11:22:22
39.906661,116.34639,0,143,39856.4738773148,2009-02-12,11:22:23
39.906717,116.346392,0,139,39856.4738888889,2009-02-12,11:22:24
39.906773,116.346398,0,135,39856.473900463,2009-02-12,11:22:25
39.906831,116.346408,0,131,39856.473912037,2009-02-12,11:22:26
39.90689,116.346416,0,128,39856.4739236111,2009-02-12,11:22:27
39.90695,116.346429,0,126,39856.4739351852,2009-02-12,11:22:28
39.907017,116.346459,0,122,39856.4739467593,2009-02-12,11:22:29
39.907072,116.346476,0,120,39856.4739583333,2009-02-12,11:22:30
39.907148,116.346487,0,113,39856.4739814815,2009-02-12,11:22:32
39.907206,116.346483,0,108,39856.4740046296,2009-02-12,11:22:34
39.907248,116.346462,0,105,39856.4740393519,2009-02-12,11:22:37
39.907298,116.346443,0,99,39856.4740856481,2009-02-12,11:22:41
39.907364,116.346453,0,90,39856.4741087963,2009-02-12,11:22:43
39.907429,116.34646,0,79,39856.4741319444,2009-02-12,11:22:45
39.907478,116.34649,0,71,39856.4741666667,2009-02-12,11:22:48
39.907492,116.346501,0,53,39856.474224537,2009-02-12,11:22:53
39.907534,116.34653,0,47,39856.4742476852,2009-02-12,11:22:55
39.907569,116.346575,0,41,39856.4742708333,2009-02-12,11:22:57
39.907621,116.34659,0,34,39856.4742939815,2009-02-12,11:22:59
39.907668,116.34658,0,29,39856.4743171296,2009-02-12,11:23:01
39.907719,116.346557,0,22,39856.4743518519,2009-02-12,11:23:04
39.907722,116.346567,0,23,39856.4744097222,2009-02-12,11:23:09
39.907753,116.346562,0,15,39856.4744675926,2009-02-12,11:23:14
39.907796,116.346594,0,10,39856.474525463,2009-02-12,11:23:19
39.907838,116.346649,0,8,39856.4745601852,2009-02-12,11:23:22
39.907906,116.346661,0,8,39856.4745833333,2009-02-12,11:23:24
39.907986,116.346676,0,8,39856.4746064815,2009-02-12,11:23:26
39.908083,116.346677,0,8,39856.4746296296,2009-02-12,11:23:28
39.908133,116.34667,0,7,39856.4746412037,2009-02-12,11:23:29
39.908186,116.346663,0,6,39856.4746527778,2009-02-12,11:23:30
39.908242,116.346658,0,4,39856.4746643519,2009-02-12,11:23:31
39.908302,116.346656,0,3,39856.4746759259,2009-02-12,11:23:32
39.908366,116.346644,0,5,39856.4746875,2009-02-12,11:23:33
39.908436,116.34664,0,3,39856.4746990741,2009-02-12,11:23:34
39.908528,116.346625,0,6,39856.4747106481,2009-02-12,11:23:35
39.908614,116.346625,0,4,39856.4747222222,2009-02-12,11:23:36
39.908711,116.346605,0,8,39856.4747337963,2009-02-12,11:23:37
39.908796,116.346592,0,9,39856.4747453704,2009-02-12,11:23:38
39.908875,116.346592,0,9,39856.4747569444,2009-02-12,11:23:39
39.908956,116.346595,0,10,39856.4747685185,2009-02-12,11:23:40
39.909042,116.346586,0,11,39856.4747800926,2009-02-12,11:23:41
39.909129,116.346571,0,12,39856.4747916667,2009-02-12,11:23:42
39.909211,116.346568,0,14,39856.4748032407,2009-02-12,11:23:43
39.909298,116.34656,0,15,39856.4748148148,2009-02-12,11:23:44
39.909381,116.346553,0,16,39856.4748263889,2009-02-12,11:23:45
39.909467,116.346546,0,17,39856.474837963,2009-02-12,11:23:46
39.909558,116.346537,0,19,39856.474849537,2009-02-12,11:23:47
39.909647,116.346517,0,22,39856.4748611111,2009-02-12,11:23:48
39.909735,116.346493,0,25,39856.4748726852,2009-02-12,11:23:49
39.909824,116.346478,0,27,39856.4748842593,2009-02-12,11:23:50
39.909898,116.346484,0,31,39856.4748958333,2009-02-12,11:23:51
39.909977,116.346485,0,32,39856.4749074074,2009-02-12,11:23:52
39.910061,116.346474,0,33,39856.4749189815,2009-02-12,11:23:53
39.910155,116.346451,0,35,39856.4749305556,2009-02-12,11:23:54
39.910244,116.346451,0,37,39856.4749421296,2009-02-12,11:23:55
39.910333,116.34645,0,39,39856.4749537037,2009-02-12,11:23:56
39.910424,116.346443,0,41,39856.4749652778,2009-02-12,11:23:57
39.910515,116.346444,0,42,39856.4749768519,2009-02-12,11:23:58
39.910608,116.346439,0,43,39856.4749884259,2009-02-12,11:23:59
39.9107,116.346432,0,46,39856.475,2009-02-12,11:24:00
39.910795,116.34643,0,47,39856.4750115741,2009-02-12,11:24:01
39.910887,116.346438,0,49,39856.4750231481,2009-02-12,11:24:02
39.91098,116.34645,0,51,39856.4750347222,2009-02-12,11:24:03
39.911074,116.346471,0,53,39856.4750462963,2009-02-12,11:24:04
39.911169,116.346494,0,55,39856.4750578704,2009-02-12,11:24:05
39.91126,116.346529,0,55,39856.4750694444,2009-02-12,11:24:06
39.911351,116.346548,0,53,39856.4750810185,2009-02-12,11:24:07
39.911428,116.346553,0,54,39856.4750925926,2009-02-12,11:24:08
39.911505,116.346576,0,56,39856.4751041667,2009-02-12,11:24:09
39.911579,116.346594,0,57,39856.4751157407,2009-02-12,11:24:10
39.911647,116.346612,0,59,39856.4751273148,2009-02-12,11:24:11
39.911697,116.346616,0,62,39856.4751388889,2009-02-12,11:24:12
39.911746,116.346634,0,68,39856.475150463,2009-02-12,11:24:13
39.911815,116.346662,0,77,39856.4751736111,2009-02-12,11:24:15
39.911857,116.346678,0,82,39856.4751967593,2009-02-12,11:24:17
39.911895,116.346674,0,92,39856.4752430556,2009-02-12,11:24:21
39.911909,116.346663,0,107,39856.4753009259,2009-02-12,11:24:26
39.911909,116.346627,0,112,39856.4753587963,2009-02-12,11:24:31
39.911898,116.34657,0,119,39856.4754050926,2009-02-12,11:24:35
39.911921,116.346582,0,133,39856.475462963,2009-02-12,11:24:40
39.911979,116.346608,0,146,39856.4754976852,2009-02-12,11:24:43
39.912049,116.346642,0,148,39856.4755208333,2009-02-12,11:24:45
39.912139,116.346671,0,149,39856.4755439815,2009-02-12,11:24:47
39.912214,116.346721,0,145,39856.4755671296,2009-02-12,11:24:49
39.912269,116.346768,0,141,39856.4755902778,2009-02-12,11:24:51
39.912296,116.346768,0,150,39856.4756481481,2009-02-12,11:24:56
39.912302,116.346779,0,152,39856.4757060185,2009-02-12,11:25:01
39.912291,116.346764,0,154,39856.4757638889,2009-02-12,11:25:06
39.912287,116.34676,0,155,39856.4758217593,2009-02-12,11:25:11
39.91228,116.346763,0,155,39856.4758796296,2009-02-12,11:25:16
39.912279,116.346771,0,156,39856.4759375,2009-02-12,11:25:21
39.912279,116.346771,0,156,39856.4759722222,2009-02-12,11:25:24
39.912284,116.346776,0,157,39856.4759953704,2009-02-12,11:25:26
39.912299,116.346777,0,157,39856.4760532407,2009-02-12,11:25:31
39.912356,116.34679,0,159,39856.476087963,2009-02-12,11:25:34
39.912427,116.346814,0,156,39856.4761111111,2009-02-12,11:25:36
39.912507,116.346845,0,154,39856.4761342593,2009-02-12,11:25:38
39.912555,116.346864,0,154,39856.4761458333,2009-02-12,11:25:39
39.912603,116.346884,0,152,39856.4761574074,2009-02-12,11:25:40
39.912683,116.346916,0,149,39856.4761805556,2009-02-12,11:25:42
39.912762,116.346937,0,142,39856.4762037037,2009-02-12,11:25:44
39.912812,116.346933,0,141,39856.4762152778,2009-02-12,11:25:45
39.912864,116.34694,0,140,39856.4762268519,2009-02-12,11:25:46
39.912923,116.346948,0,138,39856.4762384259,2009-02-12,11:25:47
39.912983,116.346953,0,136,39856.47625,2009-02-12,11:25:48
39.91304,116.346966,0,134,39856.4762615741,2009-02-12,11:25:49
39.9131,116.34698,0,132,39856.4762731481,2009-02-12,11:25:50
39.913167,116.346994,0,130,39856.4762847222,2009-02-12,11:25:51
39.913237,116.347009,0,131,39856.4762962963,2009-02-12,11:25:52
39.913309,116.347025,0,131,39856.4763078704,2009-02-12,11:25:53
39.913384,116.347045,0,132,39856.4763194444,2009-02-12,11:25:54
39.913466,116.347051,0,134,39856.4763310185,2009-02-12,11:25:55
39.913543,116.347063,0,135,39856.4763425926,2009-02-12,11:25:56
39.913621,116.347072,0,137,39856.4763541667,2009-02-12,11:25:57
39.913696,116.347082,0,138,39856.4763657407,2009-02-12,11:25:58
39.913774,116.347094,0,139,39856.4763773148,2009-02-12,11:25:59
39.913854,116.347102,0,140,39856.4763888889,2009-02-12,11:26:00
39.913934,116.347109,0,140,39856.476400463,2009-02-12,11:26:01
39.914013,116.347118,0,142,39856.476412037,2009-02-12,11:26:02
39.914098,116.347127,0,144,39856.4764236111,2009-02-12,11:26:03
39.914184,116.347133,0,147,39856.4764351852,2009-02-12,11:26:04
39.914267,116.34715,0,146,39856.4764467593,2009-02-12,11:26:05
39.914366,116.347183,0,144,39856.4764583333,2009-02-12,11:26:06
39.914465,116.347214,0,141,39856.4764699074,2009-02-12,11:26:07
39.914559,116.347242,0,136,39856.4764814815,2009-02-12,11:26:08
39.914645,116.347268,0,137,39856.4764930556,2009-02-12,11:26:09
39.914727,116.347292,0,138,39856.4765046296,2009-02-12,11:26:10
39.914805,116.347315,0,142,39856.4765162037,2009-02-12,11:26:11
39.914899,116.347324,0,142,39856.4765277778,2009-02-12,11:26:12
39.914998,116.347329,0,141,39856.4765393519,2009-02-12,11:26:13
39.915095,116.347317,0,143,39856.4765509259,2009-02-12,11:26:14
39.915194,116.347312,0,141,39856.4765625,2009-02-12,11:26:15
39.915296,116.3473,0,137,39856.4765740741,2009-02-12,11:26:16
39.915383,116.347294,0,140,39856.4765856481,2009-02-12,11:26:17
39.915473,116.347289,0,139,39856.4765972222,2009-02-12,11:26:18
39.915558,116.347286,0,141,39856.4766087963,2009-02-12,11:26:19
39.915642,116.347286,0,145,39856.4766203704,2009-02-12,11:26:20
39.915736,116.347296,0,145,39856.4766319444,2009-02-12,11:26:21
39.91582,116.347295,0,152,39856.4766435185,2009-02-12,11:26:22
39.915906,116.347295,0,153,39856.4766550926,2009-02-12,11:26:23
39.915979,116.347289,0,154,39856.4766666667,2009-02-12,11:26:24
39.916047,116.347287,0,155,39856.4766782407,2009-02-12,11:26:25
39.916115,116.347283,0,156,39856.4766898148,2009-02-12,11:26:26
39.916181,116.347277,0,158,39856.4767013889,2009-02-12,11:26:27
39.916245,116.347263,0,159,39856.476712963,2009-02-12,11:26:28
39.916307,116.347247,0,161,39856.476724537,2009-02-12,11:26:29
39.916363,116.347231,0,161,39856.4767361111,2009-02-12,11:26:30
39.916411,116.347218,0,163,39856.4767476852,2009-02-12,11:26:31
39.916484,116.347238,0,167,39856.4767708333,2009-02-12,11:26:33
39.916543,116.347254,0,170,39856.4767939815,2009-02-12,11:26:35
39.916591,116.347279,0,172,39856.4768171296,2009-02-12,11:26:37
39.916645,116.347309,0,175,39856.4768518518,2009-02-12,11:26:40
39.916642,116.347352,0,179,39856.4769097222,2009-02-12,11:26:45
39.916632,116.347348,0,186,39856.4769675926,2009-02-12,11:26:50
39.916802,116.347365,0,181,39856.4770601852,2009-02-12,11:26:58
39.916861,116.347383,0,199,39856.4770717593,2009-02-12,11:26:59
39.916815,116.347353,0,202,39856.4770833333,2009-02-12,11:27:00
39.916744,116.347249,0,241,39856.4770949074,2009-02-12,11:27:01
39.916763,116.347279,0,213,39856.4771064815,2009-02-12,11:27:02
39.916733,116.347262,0,190,39856.4771180556,2009-02-12,11:27:03
39.916697,116.34722,0,189,39856.4771296296,2009-02-12,11:27:04
39.916685,116.347193,0,184,39856.4771875,2009-02-12,11:27:09
39.916743,116.34717,0,183,39856.4772337963,2009-02-12,11:27:13
39.916809,116.347208,0,173,39856.4772569444,2009-02-12,11:27:15
39.916848,116.347254,0,170,39856.4772800926,2009-02-12,11:27:17
39.916897,116.347248,0,165,39856.4773148148,2009-02-12,11:27:20
39.91695,116.347211,0,164,39856.477349537,2009-02-12,11:27:23
39.917003,116.347181,0,166,39856.4773842593,2009-02-12,11:27:26
39.917052,116.34717,0,167,39856.4774189815,2009-02-12,11:27:29
39.917092,116.347134,0,169,39856.4774537037,2009-02-12,11:27:32
39.91713,116.347072,0,173,39856.4774884259,2009-02-12,11:27:35
39.917158,116.347014,0,177,39856.4775115741,2009-02-12,11:27:37
39.917189,116.346927,0,179,39856.4775347222,2009-02-12,11:27:39
39.917205,116.346819,0,183,39856.4775578704,2009-02-12,11:27:41
39.917195,116.346742,0,188,39856.4775694444,2009-02-12,11:27:42
39.917194,116.346676,0,189,39856.4775810185,2009-02-12,11:27:43
39.917184,116.346596,0,193,39856.4775925926,2009-02-12,11:27:44
39.91717,116.346515,0,195,39856.4776041667,2009-02-12,11:27:45
39.917163,116.346435,0,196,39856.4776157407,2009-02-12,11:27:46
39.917159,116.346349,0,197,39856.4776273148,2009-02-12,11:27:47
39.917161,116.346258,0,196,39856.4776388889,2009-02-12,11:27:48
39.917162,116.346169,0,197,39856.477650463,2009-02-12,11:27:49
39.917155,116.346077,0,199,39856.477662037,2009-02-12,11:27:50
39.917148,116.345979,0,201,39856.4776736111,2009-02-12,11:27:51
39.917142,116.345882,0,202,39856.4776851852,2009-02-12,11:27:52
39.917137,116.345786,0,203,39856.4776967593,2009-02-12,11:27:53
39.91713,116.345691,0,205,39856.4777083333,2009-02-12,11:27:54
39.917122,116.345589,0,206,39856.4777199074,2009-02-12,11:27:55
39.917115,116.345485,0,208,39856.4777314815,2009-02-12,11:27:56
39.917105,116.345379,0,210,39856.4777430556,2009-02-12,11:27:57
39.917095,116.345273,0,212,39856.4777546296,2009-02-12,11:27:58
39.917088,116.345166,0,213,39856.4777662037,2009-02-12,11:27:59
39.917082,116.345057,0,215,39856.4777777778,2009-02-12,11:28:00
39.917077,116.344946,0,216,39856.4777893518,2009-02-12,11:28:01
39.917072,116.344836,0,218,39856.4778009259,2009-02-12,11:28:02
39.917056,116.344737,0,217,39856.4778125,2009-02-12,11:28:03
39.917053,116.344624,0,218,39856.4778240741,2009-02-12,11:28:04
39.917053,116.34452,0,221,39856.4778356481,2009-02-12,11:28:05
39.917066,116.344426,0,223,39856.4778472222,2009-02-12,11:28:06
39.917068,116.344322,0,225,39856.4778587963,2009-02-12,11:28:07
39.917066,116.344215,0,228,39856.4778703704,2009-02-12,11:28:08
39.917062,116.344106,0,230,39856.4778819444,2009-02-12,11:28:09
39.917044,116.343983,0,234,39856.4778935185,2009-02-12,11:28:10
39.91704,116.343878,0,237,39856.4779050926,2009-02-12,11:28:11
39.917036,116.343776,0,241,39856.4779166667,2009-02-12,11:28:12
39.917036,116.343678,0,243,39856.4779282407,2009-02-12,11:28:13
39.917032,116.343575,0,245,39856.4779398148,2009-02-12,11:28:14
39.917028,116.343475,0,246,39856.4779513889,2009-02-12,11:28:15
39.917028,116.343373,0,248,39856.477962963,2009-02-12,11:28:16
39.917024,116.343269,0,249,39856.477974537,2009-02-12,11:28:17
39.917021,116.343168,0,249,39856.4779861111,2009-02-12,11:28:18
39.91702,116.343069,0,251,39856.4779976852,2009-02-12,11:28:19
39.917019,116.342967,0,252,39856.4780092593,2009-02-12,11:28:20
39.917018,116.342869,0,253,39856.4780208333,2009-02-12,11:28:21
39.917019,116.342775,0,253,39856.4780324074,2009-02-12,11:28:22
39.917023,116.342675,0,253,39856.4780439815,2009-02-12,11:28:23
39.917028,116.34257,0,251,39856.4780555556,2009-02-12,11:28:24
39.917034,116.342469,0,249,39856.4780671296,2009-02-12,11:28:25
39.917043,116.342372,0,246,39856.4780787037,2009-02-12,11:28:26
39.91705,116.342275,0,245,39856.4780902778,2009-02-12,11:28:27
39.917052,116.342176,0,245,39856.4781018518,2009-02-12,11:28:28
39.91705,116.342074,0,246,39856.4781134259,2009-02-12,11:28:29
39.917045,116.341971,0,246,39856.478125,2009-02-12,11:28:30
39.917036,116.341865,0,247,39856.4781365741,2009-02-12,11:28:31
39.917032,116.341764,0,247,39856.4781481481,2009-02-12,11:28:32
39.917026,116.341657,0,248,39856.4781597222,2009-02-12,11:28:33
39.917016,116.341547,0,249,39856.4781712963,2009-02-12,11:28:34
39.917007,116.341438,0,249,39856.4781828704,2009-02-12,11:28:35
39.917003,116.341329,0,250,39856.4781944444,2009-02-12,11:28:36
39.917009,116.341226,0,250,39856.4782060185,2009-02-12,11:28:37
39.917015,116.341122,0,251,39856.4782175926,2009-02-12,11:28:38
39.917024,116.341021,0,252,39856.4782291667,2009-02-12,11:28:39
39.917029,116.340917,0,252,39856.4782407407,2009-02-12,11:28:40
39.917034,116.340814,0,252,39856.4782523148,2009-02-12,11:28:41
39.917036,116.340711,0,253,39856.4782638889,2009-02-12,11:28:42
39.917039,116.340609,0,254,39856.478275463,2009-02-12,11:28:43
39.917039,116.34051,0,254,39856.478287037,2009-02-12,11:28:44
39.917036,116.340411,0,255,39856.4782986111,2009-02-12,11:28:45
39.917036,116.340314,0,256,39856.4783101852,2009-02-12,11:28:46
39.917038,116.340219,0,258,39856.4783217593,2009-02-12,11:28:47
39.917043,116.340128,0,259,39856.4783333333,2009-02-12,11:28:48
39.917043,116.340033,0,260,39856.4783449074,2009-02-12,11:28:49
39.917035,116.339936,0,259,39856.4783564815,2009-02-12,11:28:50
39.917018,116.339838,0,258,39856.4783680556,2009-02-12,11:28:51
39.917011,116.339743,0,258,39856.4783796296,2009-02-12,11:28:52
39.917007,116.339655,0,257,39856.4783912037,2009-02-12,11:28:53
39.916995,116.339568,0,255,39856.4784027778,2009-02-12,11:28:54
39.916981,116.339481,0,255,39856.4784143518,2009-02-12,11:28:55
39.916968,116.339393,0,257,39856.4784259259,2009-02-12,11:28:56
39.916955,116.339306,0,258,39856.4784375,2009-02-12,11:28:57
39.91695,116.339225,0,259,39856.4784490741,2009-02-12,11:28:58
39.916977,116.339157,0,261,39856.4784722222,2009-02-12,11:29:00
39.916996,116.339179,0,261,39856.4785300926,2009-02-12,11:29:05
39.916962,116.339217,0,260,39856.478587963,2009-02-12,11:29:10
39.916969,116.339227,0,258,39856.4786458333,2009-02-12,11:29:15
39.916979,116.339125,0,257,39856.4786805556,2009-02-12,11:29:18
39.916974,116.33902,0,254,39856.4787037037,2009-02-12,11:29:20
39.916971,116.338954,0,250,39856.4787152778,2009-02-12,11:29:21
39.916996,116.338872,0,241,39856.4787268518,2009-02-12,11:29:22
39.917052,116.338778,0,240,39856.47875,2009-02-12,11:29:24
39.917097,116.338741,0,241,39856.4787615741,2009-02-12,11:29:25
39.917144,116.338709,0,242,39856.4787731481,2009-02-12,11:29:26
39.9172,116.338686,0,242,39856.4787847222,2009-02-12,11:29:27
39.917267,116.33868,0,243,39856.4787962963,2009-02-12,11:29:28
39.917337,116.338673,0,237,39856.4788078704,2009-02-12,11:29:29
39.917411,116.338673,0,238,39856.4788194444,2009-02-12,11:29:30
39.917481,116.338671,0,236,39856.4788310185,2009-02-12,11:29:31
39.917554,116.338673,0,236,39856.4788425926,2009-02-12,11:29:32
39.917632,116.33867,0,231,39856.4788541667,2009-02-12,11:29:33
39.917715,116.338662,0,229,39856.4788657407,2009-02-12,11:29:34
39.917799,116.338658,0,227,39856.4788773148,2009-02-12,11:29:35
39.917881,116.338646,0,225,39856.4788888889,2009-02-12,11:29:36
39.917961,116.338639,0,227,39856.478900463,2009-02-12,11:29:37
39.918046,116.338639,0,228,39856.478912037,2009-02-12,11:29:38
39.918142,116.338639,0,224,39856.4789236111,2009-02-12,11:29:39
39.918229,116.33864,0,224,39856.4789351852,2009-02-12,11:29:40
39.918316,116.338637,0,224,39856.4789467593,2009-02-12,11:29:41
39.918409,116.338636,0,219,39856.4789583333,2009-02-12,11:29:42
39.918505,116.338636,0,214,39856.4789699074,2009-02-12,11:29:43
39.918601,116.338634,0,211,39856.4789814815,2009-02-12,11:29:44
39.918692,116.338627,0,209,39856.4789930556,2009-02-12,11:29:45
39.918779,116.338623,0,208,39856.4790046296,2009-02-12,11:29:46
39.918867,116.338621,0,207,39856.4790162037,2009-02-12,11:29:47
39.918956,116.338616,0,207,39856.4790277778,2009-02-12,11:29:48
39.919046,116.338619,0,207,39856.4790393518,2009-02-12,11:29:49
39.919135,116.338625,0,206,39856.4790509259,2009-02-12,11:29:50
39.919221,116.33862,0,206,39856.4790625,2009-02-12,11:29:51
39.919309,116.338613,0,208,39856.4790740741,2009-02-12,11:29:52
39.919398,116.3386,0,212,39856.4790856481,2009-02-12,11:29:53
39.919491,116.338591,0,215,39856.4790972222,2009-02-12,11:29:54
39.91959,116.338572,0,216,39856.4791087963,2009-02-12,11:29:55
39.919686,116.338562,0,216,39856.4791203704,2009-02-12,11:29:56
39.919779,116.338552,0,217,39856.4791319444,2009-02-12,11:29:57
39.919877,116.338544,0,216,39856.4791435185,2009-02-12,11:29:58
39.919969,116.338536,0,218,39856.4791550926,2009-02-12,11:29:59
39.92006,116.33853,0,219,39856.4791666667,2009-02-12,11:30:00
39.920155,116.338523,0,220,39856.4791782407,2009-02-12,11:30:01
39.920243,116.338519,0,222,39856.4791898148,2009-02-12,11:30:02
39.920347,116.338494,0,225,39856.4792013889,2009-02-12,11:30:03
39.920436,116.338492,0,225,39856.479212963,2009-02-12,11:30:04
39.920538,116.338497,0,220,39856.479224537,2009-02-12,11:30:05
39.920642,116.338514,0,203,39856.4792361111,2009-02-12,11:30:06
39.920713,116.33851,0,205,39856.4792476852,2009-02-12,11:30:07
39.920775,116.3385,0,205,39856.4792592593,2009-02-12,11:30:08
39.920835,116.338509,0,206,39856.4792708333,2009-02-12,11:30:09
39.920882,116.338511,0,208,39856.4792824074,2009-02-12,11:30:10
39.920942,116.338527,0,215,39856.4793055556,2009-02-12,11:30:12
39.920992,116.33854,0,217,39856.4793287037,2009-02-12,11:30:14
39.921031,116.338585,0,220,39856.4793518518,2009-02-12,11:30:16
39.921019,116.338615,0,228,39856.4794097222,2009-02-12,11:30:21
39.921061,116.33861,0,236,39856.4794444444,2009-02-12,11:30:24
39.921119,116.338628,0,240,39856.4794791667,2009-02-12,11:30:27
39.921164,116.338623,0,242,39856.4795023148,2009-02-12,11:30:29
39.921211,116.338609,0,244,39856.479525463,2009-02-12,11:30:31
39.92127,116.338616,0,243,39856.4795486111,2009-02-12,11:30:33
39.921319,116.338604,0,240,39856.4795717593,2009-02-12,11:30:35
39.921359,116.338556,0,232,39856.4795949074,2009-02-12,11:30:37
39.921387,116.338531,0,219,39856.4796180556,2009-02-12,11:30:39
39.92138,116.338509,0,213,39856.4796759259,2009-02-12,11:30:44
39.921431,116.338485,0,207,39856.4797337963,2009-02-12,11:30:49
39.92149,116.338474,0,202,39856.4797569444,2009-02-12,11:30:51
39.921566,116.338461,0,197,39856.4797800926,2009-02-12,11:30:53
39.921654,116.338451,0,191,39856.4798032407,2009-02-12,11:30:55
39.921712,116.338443,0,189,39856.4798148148,2009-02-12,11:30:56
39.921772,116.338424,0,186,39856.4798263889,2009-02-12,11:30:57
39.921836,116.33841,0,184,39856.479837963,2009-02-12,11:30:58
39.921897,116.338401,0,183,39856.479849537,2009-02-12,11:30:59
39.921963,116.338393,0,180,39856.4798611111,2009-02-12,11:31:00
39.922034,116.338385,0,175,39856.4798726852,2009-02-12,11:31:01
39.922099,116.338373,0,174,39856.4798842593,2009-02-12,11:31:02
39.922165,116.338361,0,173,39856.4798958333,2009-02-12,11:31:03
39.922232,116.338343,0,175,39856.4799074074,2009-02-12,11:31:04
39.922303,116.338324,0,177,39856.4799189815,2009-02-12,11:31:05
39.922376,116.338307,0,175,39856.4799305556,2009-02-12,11:31:06
39.922452,116.338289,0,175,39856.4799421296,2009-02-12,11:31:07
39.92253,116.338273,0,175,39856.4799537037,2009-02-12,11:31:08
39.92261,116.338254,0,177,39856.4799652778,2009-02-12,11:31:09
39.92269,116.338237,0,177,39856.4799768519,2009-02-12,11:31:10
39.922772,116.338223,0,178,39856.4799884259,2009-02-12,11:31:11
39.922861,116.338209,0,174,39856.48,2009-02-12,11:31:12
39.922951,116.338199,0,173,39856.4800115741,2009-02-12,11:31:13
39.923042,116.338188,0,174,39856.4800231481,2009-02-12,11:31:14
39.92313,116.338181,0,175,39856.4800347222,2009-02-12,11:31:15
39.923219,116.338176,0,176,39856.4800462963,2009-02-12,11:31:16
39.923307,116.338171,0,181,39856.4800578704,2009-02-12,11:31:17
39.923397,116.338167,0,182,39856.4800694444,2009-02-12,11:31:18
39.923488,116.338164,0,183,39856.4800810185,2009-02-12,11:31:19
39.923577,116.338157,0,186,39856.4800925926,2009-02-12,11:31:20
39.923664,116.338149,0,187,39856.4801041667,2009-02-12,11:31:21
39.92375,116.33814,0,188,39856.4801157407,2009-02-12,11:31:22
39.923837,116.33813,0,188,39856.4801273148,2009-02-12,11:31:23
39.923924,116.338119,0,189,39856.4801388889,2009-02-12,11:31:24
39.924012,116.338108,0,189,39856.480150463,2009-02-12,11:31:25
39.9241,116.338095,0,190,39856.480162037,2009-02-12,11:31:26
39.924189,116.338084,0,190,39856.4801736111,2009-02-12,11:31:27
39.924276,116.338079,0,191,39856.4801851852,2009-02-12,11:31:28
39.92436,116.338074,0,191,39856.4801967593,2009-02-12,11:31:29
39.924444,116.338068,0,191,39856.4802083333,2009-02-12,11:31:30
39.924525,116.338064,0,191,39856.4802199074,2009-02-12,11:31:31
39.924605,116.338061,0,191,39856.4802314815,2009-02-12,11:31:32
39.924681,116.338058,0,192,39856.4802430556,2009-02-12,11:31:33
39.924758,116.338054,0,191,39856.4802546296,2009-02-12,11:31:34
39.924834,116.338054,0,191,39856.4802662037,2009-02-12,11:31:35
39.924911,116.338056,0,191,39856.4802777778,2009-02-12,11:31:36
39.92499,116.338056,0,191,39856.4802893519,2009-02-12,11:31:37
39.925069,116.338056,0,192,39856.4803009259,2009-02-12,11:31:38
39.925147,116.338055,0,193,39856.4803125,2009-02-12,11:31:39
39.92523,116.338052,0,193,39856.4803240741,2009-02-12,11:31:40
39.925314,116.338051,0,194,39856.4803356482,2009-02-12,11:31:41
39.925399,116.338046,0,195,39856.4803472222,2009-02-12,11:31:42
39.925482,116.338042,0,196,39856.4803587963,2009-02-12,11:31:43
39.925561,116.338044,0,198,39856.4803703704,2009-02-12,11:31:44
39.925645,116.338046,0,199,39856.4803819444,2009-02-12,11:31:45
39.925723,116.338056,0,200,39856.4803935185,2009-02-12,11:31:46
39.925796,116.338065,0,202,39856.4804050926,2009-02-12,11:31:47
39.92584,116.338078,0,204,39856.4804166667,2009-02-12,11:31:48
39.925889,116.338087,0,207,39856.4804282407,2009-02-12,11:31:49
39.925942,116.338095,0,209,39856.4804398148,2009-02-12,11:31:50
39.925998,116.338098,0,212,39856.4804513889,2009-02-12,11:31:51
39.926047,116.338099,0,216,39856.480474537,2009-02-12,11:31:53
39.926104,116.338127,0,220,39856.4804976852,2009-02-12,11:31:55
39.926161,116.338176,0,224,39856.4805208333,2009-02-12,11:31:57
39.926224,116.338218,0,231,39856.4805439815,2009-02-12,11:31:59
39.92628,116.338259,0,237,39856.4805671296,2009-02-12,11:32:01
39.92633,116.338308,0,243,39856.4805902778,2009-02-12,11:32:03
39.926382,116.338342,0,248,39856.4806134259,2009-02-12,11:32:05
39.926462,116.338297,0,235,39856.4806481482,2009-02-12,11:32:08
39.926429,116.338189,0,218,39856.4806597222,2009-02-12,11:32:09
39.926453,116.338134,0,202,39856.4806828704,2009-02-12,11:32:11
39.926521,116.338174,0,186,39856.4806944444,2009-02-12,11:32:12
39.926579,116.338211,0,173,39856.4807060185,2009-02-12,11:32:13
39.926624,116.338194,0,163,39856.4807175926,2009-02-12,11:32:14
39.926669,116.338193,0,152,39856.4807291667,2009-02-12,11:32:15
39.926739,116.338186,0,143,39856.4807523148,2009-02-12,11:32:17
39.926776,116.338152,0,143,39856.4807638889,2009-02-12,11:32:18
39.926845,116.338118,0,141,39856.480787037,2009-02-12,11:32:20
39.926911,116.338086,0,142,39856.4808101852,2009-02-12,11:32:22
39.926959,116.33805,0,149,39856.4808333333,2009-02-12,11:32:24
39.927029,116.338022,0,153,39856.4808564815,2009-02-12,11:32:26
39.927102,116.337971,0,158,39856.4808796296,2009-02-12,11:32:28
39.927145,116.337944,0,161,39856.4808912037,2009-02-12,11:32:29
39.92719,116.337925,0,163,39856.4809027778,2009-02-12,11:32:30
39.927238,116.33791,0,166,39856.4809143519,2009-02-12,11:32:31
39.927288,116.337901,0,168,39856.4809259259,2009-02-12,11:32:32
39.927342,116.337899,0,171,39856.4809375,2009-02-12,11:32:33
39.927391,116.337896,0,174,39856.4809490741,2009-02-12,11:32:34
39.927445,116.337894,0,176,39856.4809606481,2009-02-12,11:32:35
39.9275,116.337896,0,179,39856.4809722222,2009-02-12,11:32:36
39.927557,116.337905,0,182,39856.4809837963,2009-02-12,11:32:37
39.927607,116.337904,0,185,39856.4809953704,2009-02-12,11:32:38
39.927659,116.337906,0,188,39856.4810069444,2009-02-12,11:32:39
39.92771,116.337911,0,192,39856.4810185185,2009-02-12,11:32:40
39.927763,116.33792,0,195,39856.4810300926,2009-02-12,11:32:41
39.927805,116.337907,0,201,39856.4810532407,2009-02-12,11:32:43
39.92784,116.337895,0,211,39856.481099537,2009-02-12,11:32:47
39.92789,116.337902,0,217,39856.4811342593,2009-02-12,11:32:50
39.927954,116.337904,0,214,39856.4811574074,2009-02-12,11:32:52
39.928,116.337916,0,216,39856.4811805556,2009-02-12,11:32:54
39.92798,116.337942,0,222,39856.4812384259,2009-02-12,11:32:59
39.927931,116.337954,0,231,39856.4812847222,2009-02-12,11:33:03
39.927947,116.337966,0,237,39856.4813425926,2009-02-12,11:33:08
39.927905,116.337948,0,225,39856.4813657407,2009-02-12,11:33:10
39.927853,116.337941,0,221,39856.481400463,2009-02-12,11:33:13
39.927794,116.337931,0,217,39856.4814351852,2009-02-12,11:33:16
39.927749,116.337913,0,217,39856.4814699074,2009-02-12,11:33:19
39.927692,116.337934,0,220,39856.4815046296,2009-02-12,11:33:22
39.927642,116.33799,0,220,39856.4815277778,2009-02-12,11:33:24
39.927592,116.338033,0,224,39856.4815740741,2009-02-12,11:33:28
39.927575,116.338093,0,226,39856.4816203704,2009-02-12,11:33:32
39.927523,116.338118,0,229,39856.4816782407,2009-02-12,11:33:37
39.927482,116.338095,0,226,39856.481712963,2009-02-12,11:33:40
39.927436,116.33807,0,226,39856.4817476852,2009-02-12,11:33:43
39.92739,116.338051,0,231,39856.4817824074,2009-02-12,11:33:46
39.927331,116.338044,0,238,39856.4818287037,2009-02-12,11:33:50
39.927286,116.338023,0,243,39856.4818634259,2009-02-12,11:33:53
39.927237,116.338012,0,240,39856.4819097222,2009-02-12,11:33:57
39.927188,116.337976,0,240,39856.4819328704,2009-02-12,11:33:59
39.927145,116.337942,0,245,39856.4819791667,2009-02-12,11:34:03
39.927098,116.337923,0,244,39856.482025463,2009-02-12,11:34:07
39.927057,116.337897,0,245,39856.4820833333,2009-02-12,11:34:12
39.927015,116.337869,0,249,39856.4821296296,2009-02-12,11:34:16
39.926982,116.337906,0,240,39856.4821643519,2009-02-12,11:34:19
39.926951,116.337951,0,236,39856.4821990741,2009-02-12,11:34:22
39.92691,116.337976,0,236,39856.4822453704,2009-02-12,11:34:26
39.926865,116.337958,0,236,39856.4822685185,2009-02-12,11:34:28
39.926804,116.337945,0,234,39856.4823148148,2009-02-12,11:34:32
39.92675,116.337946,0,232,39856.4823611111,2009-02-12,11:34:36
39.926707,116.33797,0,228,39856.4824074074,2009-02-12,11:34:40
39.926662,116.337993,0,230,39856.4824537037,2009-02-12,11:34:44
39.926604,116.337989,0,227,39856.4825115741,2009-02-12,11:34:49
39.92658,116.337935,0,223,39856.4825578704,2009-02-12,11:34:53
39.926582,116.337876,0,220,39856.4825925926,2009-02-12,11:34:56
39.926586,116.337809,0,217,39856.4826273148,2009-02-12,11:34:59
39.926572,116.33774,0,214,39856.4826736111,2009-02-12,11:35:03
39.926575,116.337679,0,214,39856.4827199074,2009-02-12,11:35:07
39.926577,116.337611,0,213,39856.4827662037,2009-02-12,11:35:11
39.926589,116.337547,0,210,39856.4828125,2009-02-12,11:35:15
39.926597,116.337482,0,203,39856.4828587963,2009-02-12,11:35:19
39.926618,116.337407,0,202,39856.4829050926,2009-02-12,11:35:23
39.926638,116.337349,0,201,39856.482962963,2009-02-12,11:35:28
39.926645,116.337291,0,197,39856.4829976852,2009-02-12,11:35:31
39.926659,116.337238,0,196,39856.4830555556,2009-02-12,11:35:36
39.926674,116.337166,0,195,39856.4831018519,2009-02-12,11:35:40
39.926684,116.337097,0,193,39856.4831481481,2009-02-12,11:35:44
39.926689,116.337021,0,190,39856.4831944444,2009-02-12,11:35:48
39.926695,116.336954,0,188,39856.4832407407,2009-02-12,11:35:52
39.926715,116.336895,0,182,39856.4832986111,2009-02-12,11:35:57
39.926749,116.336838,0,179,39856.4833333333,2009-02-12,11:36:00
39.926788,116.336801,0,176,39856.4833680556,2009-02-12,11:36:03
39.926818,116.336754,0,174,39856.4834143519,2009-02-12,11:36:07
39.926836,116.336693,0,172,39856.4834722222,2009-02-12,11:36:12
39.926822,116.336623,0,168,39856.4835300926,2009-02-12,11:36:17
39.926765,116.336583,0,166,39856.4835416667,2009-02-12,11:36:18
39.926716,116.336552,0,166,39856.4835532407,2009-02-12,11:36:19
39.926666,116.336514,0,164,39856.4835763889,2009-02-12,11:36:21
39.926617,116.336479,0,163,39856.4836111111,2009-02-12,11:36:24
39.926583,116.336467,0,158,39856.4836689815,2009-02-12,11:36:29
39.926542,116.336449,0,153,39856.4837268519,2009-02-12,11:36:34
39.926523,116.336446,0,148,39856.4837847222,2009-02-12,11:36:39
39.926491,116.336486,0,144,39856.4838194444,2009-02-12,11:36:42
39.926445,116.336501,0,139,39856.4838657407,2009-02-12,11:36:46
39.926402,116.336525,0,135,39856.483900463,2009-02-12,11:36:49
39.926367,116.336561,0,131,39856.4839467593,2009-02-12,11:36:53
39.926342,116.336565,0,127,39856.4840046296,2009-02-12,11:36:58
39.926315,116.336602,0,122,39856.4840625,2009-02-12,11:37:03
39.926331,116.336649,0,117,39856.4841203704,2009-02-12,11:37:08
39.926351,116.336653,0,113,39856.4841782407,2009-02-12,11:37:13
39.926379,116.336635,0,110,39856.4842361111,2009-02-12,11:37:18
39.926379,116.336635,0,110,39856.4842708333,2009-02-12,11:37:21
39.926371,116.33664,0,106,39856.4842939815,2009-02-12,11:37:23
39.926331,116.336703,0,103,39856.4843518519,2009-02-12,11:37:28
39.926282,116.336732,0,101,39856.4843865741,2009-02-12,11:37:31
39.926236,116.3368,0,99,39856.4844328704,2009-02-12,11:37:35
39.926227,116.336862,0,98,39856.4844444444,2009-02-12,11:37:36
39.926199,116.336927,0,96,39856.4844907407,2009-02-12,11:37:40
