# Supplementary material for: A location privacy protection method based on blockchain and threshold cryptography
Source: PLoS One. 2025 Jun 4;20(6):e0324551. doi: 10.1371/journal.pone.0324551 (PMC12136415; doi:10.1371/journal.pone.0324551)
Supplement: S1 File — (ZIP) [file pone.0324551.s001.zip › Data/002/Trajectory/20090213000834.plt]

Geolife trajectory
WGS 84
Altitude is in Feet
Reserved 3
0,2,255,My Track,0,0,2,8421376
0
39.927888,116.337844,0,492,39857.0059490741,2009-02-13,00:08:34
39.927954,116.337911,0,492,39857.0059722222,2009-02-13,00:08:36
39.928008,116.337951,0,492,39857.0060069444,2009-02-13,00:08:39
39.927959,116.337901,0,492,39857.0060532407,2009-02-13,00:08:43
39.927914,116.337874,0,492,39857.006087963,2009-02-13,00:08:46
39.927887,116.337863,0,492,39857.0061458333,2009-02-13,00:08:51
39.927851,116.337855,0,492,39857.0062037037,2009-02-13,00:08:56
39.927836,116.337858,0,492,39857.0062615741,2009-02-13,00:09:01
39.927817,116.338493,0,1632,39857.0064583333,2009-02-13,00:09:18
39.927623,116.338262,0,1660,39857.0064699074,2009-02-13,00:09:19
39.927661,116.338275,0,1645,39857.0064814815,2009-02-13,00:09:20
39.927751,116.338289,0,1582,39857.0064930556,2009-02-13,00:09:21
39.927825,116.338259,0,1516,39857.0065046296,2009-02-13,00:09:22
39.927851,116.338093,0,1080,39857.0065277778,2009-02-13,00:09:24
39.927791,116.338032,0,897,39857.0065393519,2009-02-13,00:09:25
39.927814,116.338057,0,995,39857.0065509259,2009-02-13,00:09:26
39.927816,116.338068,0,1016,39857.0065625,2009-02-13,00:09:27
39.927824,116.33816,0,1197,39857.0065740741,2009-02-13,00:09:28
39.927821,116.338137,0,1152,39857.0065856481,2009-02-13,00:09:29
39.927838,116.338247,0,1374,39857.0065972222,2009-02-13,00:09:30
39.927833,116.338395,0,1648,39857.0066087963,2009-02-13,00:09:31
39.927864,116.338472,0,1817,39857.0066203704,2009-02-13,00:09:32
39.927862,116.338435,0,1747,39857.0066319444,2009-02-13,00:09:33
39.927854,116.338399,0,1676,39857.0066435185,2009-02-13,00:09:34
39.927851,116.338382,0,1642,39857.0066550926,2009-02-13,00:09:35
39.927845,116.338334,0,1553,39857.0066666667,2009-02-13,00:09:36
39.927844,116.338318,0,1524,39857.0067013889,2009-02-13,00:09:39
39.927835,116.338291,0,1467,39857.0067361111,2009-02-13,00:09:42
39.927832,116.338278,0,1444,39857.0067592593,2009-02-13,00:09:44
39.927823,116.338225,0,1321,39857.0067824074,2009-02-13,00:09:46
39.927818,116.338202,0,1262,39857.0067939815,2009-02-13,00:09:47
39.927818,116.338197,0,1243,39857.0068171296,2009-02-13,00:09:49
39.927822,116.338215,0,1262,39857.0068518519,2009-02-13,00:09:52
39.927836,116.338268,0,1381,39857.0068634259,2009-02-13,00:09:53
39.927843,116.338312,0,1477,39857.006875,2009-02-13,00:09:54
39.927857,116.338386,0,1642,39857.0068865741,2009-02-13,00:09:55
39.927871,116.338453,0,1798,39857.0068981481,2009-02-13,00:09:56
39.927885,116.338508,0,1933,39857.0069097222,2009-02-13,00:09:57
39.927898,116.338567,0,2071,39857.0069212963,2009-02-13,00:09:58
39.927904,116.338605,0,2153,39857.0069328704,2009-02-13,00:09:59
39.9279,116.338613,0,2176,39857.0069444444,2009-02-13,00:10:00
39.927919,116.33872,0,2400,39857.0069560185,2009-02-13,00:10:01
39.927922,116.33876,0,2486,39857.0069675926,2009-02-13,00:10:02
39.927922,116.338793,0,2550,39857.0069791667,2009-02-13,00:10:03
39.927924,116.338839,0,2641,39857.0069907407,2009-02-13,00:10:04
39.927889,116.338773,0,2454,39857.0070023148,2009-02-13,00:10:05
39.927588,116.337754,0,377,39857.007349537,2009-02-13,00:10:35
39.927564,116.337718,0,290,39857.0073611111,2009-02-13,00:10:36
39.92755,116.337735,0,310,39857.0073726852,2009-02-13,00:10:37
39.927542,116.337766,0,375,39857.0073842593,2009-02-13,00:10:38
39.927503,116.337572,0,-5,39857.0073958333,2009-02-13,00:10:39
39.927507,116.337519,0,-121,39857.0074074074,2009-02-13,00:10:40
39.927448,116.337281,0,-622,39857.0074189815,2009-02-13,00:10:41
39.927432,116.337132,0,-941,39857.0074305556,2009-02-13,00:10:42
39.927498,116.337256,0,-692,39857.0074421296,2009-02-13,00:10:43
39.927519,116.337283,0,-652,39857.0074652778,2009-02-13,00:10:45
39.92755,116.337379,0,-457,39857.0074768519,2009-02-13,00:10:46
39.927579,116.337501,0,-222,39857.0074884259,2009-02-13,00:10:47
39.92759,116.337535,0,-152,39857.0075,2009-02-13,00:10:48
39.927637,116.337528,0,-155,39857.0075115741,2009-02-13,00:10:49
39.927671,116.337702,0,190,39857.0075231481,2009-02-13,00:10:50
39.927694,116.337818,0,420,39857.0075347222,2009-02-13,00:10:51
39.927713,116.337911,0,612,39857.0075462963,2009-02-13,00:10:52
39.927718,116.337949,0,695,39857.0075578704,2009-02-13,00:10:53
39.927714,116.337957,0,718,39857.0075694444,2009-02-13,00:10:54
39.92771,116.337964,0,742,39857.0075810185,2009-02-13,00:10:55
39.927707,116.337972,0,767,39857.0075925926,2009-02-13,00:10:56
39.927692,116.337959,0,731,39857.0076041667,2009-02-13,00:10:57
39.92768,116.33794,0,699,39857.0076157407,2009-02-13,00:10:58
39.927671,116.337924,0,675,39857.0076273148,2009-02-13,00:10:59
39.927679,116.337915,0,658,39857.0076388889,2009-02-13,00:11:00
39.927727,116.337824,0,485,39857.007650463,2009-02-13,00:11:01
39.927756,116.337877,0,587,39857.007662037,2009-02-13,00:11:02
39.927735,116.337883,0,573,39857.0076736111,2009-02-13,00:11:03
39.927773,116.338017,0,828,39857.0076851852,2009-02-13,00:11:04
39.927775,116.338027,0,844,39857.0076967593,2009-02-13,00:11:05
39.927738,116.337895,0,585,39857.0077083333,2009-02-13,00:11:06
39.927725,116.337852,0,500,39857.0077199074,2009-02-13,00:11:07
39.927718,116.337836,0,463,39857.0077314815,2009-02-13,00:11:08
39.927715,116.337828,0,442,39857.0077430556,2009-02-13,00:11:09
39.927707,116.33781,0,402,39857.0077546296,2009-02-13,00:11:10
39.9277,116.3378,0,381,39857.0077662037,2009-02-13,00:11:11
39.927692,116.337789,0,354,39857.0077777778,2009-02-13,00:11:12
39.927686,116.337777,0,328,39857.0077893519,2009-02-13,00:11:13
39.927675,116.337762,0,295,39857.0078125,2009-02-13,00:11:15
39.927667,116.337752,0,273,39857.0078240741,2009-02-13,00:11:16
39.927692,116.337851,0,471,39857.0078356481,2009-02-13,00:11:17
39.92768,116.337835,0,426,39857.0078472222,2009-02-13,00:11:18
39.927666,116.337809,0,359,39857.0078587963,2009-02-13,00:11:19
39.927652,116.337795,0,303,39857.0078703704,2009-02-13,00:11:20
39.927681,116.337909,0,521,39857.0078819444,2009-02-13,00:11:21
39.92769,116.337856,0,419,39857.0078935185,2009-02-13,00:11:22
39.92776,116.338028,0,783,39857.0079050926,2009-02-13,00:11:23
39.927769,116.338038,0,809,39857.0079166667,2009-02-13,00:11:24
39.927781,116.338064,0,861,39857.0079398148,2009-02-13,00:11:26
39.927784,116.338079,0,890,39857.0079513889,2009-02-13,00:11:27
39.927799,116.338142,0,1026,39857.007962963,2009-02-13,00:11:28
39.927801,116.338148,0,1045,39857.007974537,2009-02-13,00:11:29
39.927804,116.338163,0,1085,39857.0079861111,2009-02-13,00:11:30
39.927824,116.338245,0,1264,39857.0079976852,2009-02-13,00:11:31
39.927858,116.338353,0,1502,39857.0080092593,2009-02-13,00:11:32
39.927842,116.33824,0,1257,39857.0080208333,2009-02-13,00:11:33
39.927883,116.338372,0,1553,39857.0080324074,2009-02-13,00:11:34
39.927969,116.338657,0,2149,39857.0080439815,2009-02-13,00:11:35
39.92802,116.338876,0,2553,39857.0080555556,2009-02-13,00:11:36
39.928063,116.339008,0,2827,39857.0080671296,2009-02-13,00:11:37
39.928076,116.339055,0,2914,39857.0080787037,2009-02-13,00:11:38
39.928054,116.338938,0,2684,39857.0080902778,2009-02-13,00:11:39
39.928043,116.338894,0,2594,39857.0081018518,2009-02-13,00:11:40
39.927992,116.338706,0,2220,39857.0081134259,2009-02-13,00:11:41
39.927986,116.338679,0,2162,39857.008125,2009-02-13,00:11:42
39.92798,116.338667,0,2129,39857.0081365741,2009-02-13,00:11:43
39.928009,116.338749,0,2272,39857.0081481481,2009-02-13,00:11:44
39.928,116.33872,0,2217,39857.0081597222,2009-02-13,00:11:45
39.927996,116.33871,0,2195,39857.0081712963,2009-02-13,00:11:46
39.927986,116.338676,0,2129,39857.0081944444,2009-02-13,00:11:48
39.927982,116.338637,0,2019,39857.0082060185,2009-02-13,00:11:49
39.927978,116.338591,0,1941,39857.0082175926,2009-02-13,00:11:50
39.927948,116.33849,0,1740,39857.0082291667,2009-02-13,00:11:51
39.927895,116.33822,0,1232,39857.0082407407,2009-02-13,00:11:52
39.927897,116.338194,0,1173,39857.0082523148,2009-02-13,00:11:53
39.927887,116.338144,0,1064,39857.008275463,2009-02-13,00:11:55
39.927887,116.338144,0,1064,39857.008287037,2009-02-13,00:11:56
39.927887,116.33814,0,1041,39857.0083101852,2009-02-13,00:11:58
39.927872,116.338077,0,910,39857.0083217593,2009-02-13,00:11:59
39.927881,116.338072,0,891,39857.0083449074,2009-02-13,00:12:01
39.9279,116.338085,0,924,39857.0083564815,2009-02-13,00:12:02
39.927928,116.338051,0,867,39857.0083796296,2009-02-13,00:12:04
39.927942,116.33825,0,1284,39857.0084027778,2009-02-13,00:12:06
39.92794,116.33829,0,1345,39857.0084259259,2009-02-13,00:12:08
39.927964,116.338362,0,1476,39857.0084375,2009-02-13,00:12:09
39.927963,116.33834,0,1430,39857.0084490741,2009-02-13,00:12:10
39.927959,116.338313,0,1368,39857.0084606481,2009-02-13,00:12:11
39.927982,116.33842,0,1565,39857.0084837963,2009-02-13,00:12:13
39.927965,116.33842,0,1542,39857.0085185185,2009-02-13,00:12:16
39.927966,116.338444,0,1587,39857.0085300926,2009-02-13,00:12:17
39.927936,116.3384,0,1473,39857.0085532407,2009-02-13,00:12:19
39.927905,116.338315,0,1297,39857.0085648148,2009-02-13,00:12:20
39.927869,116.338231,0,1118,39857.0085763889,2009-02-13,00:12:21
39.927858,116.33821,0,1069,39857.008587963,2009-02-13,00:12:22
39.927849,116.338197,0,1037,39857.008599537,2009-02-13,00:12:23
39.927834,116.338177,0,985,39857.0086111111,2009-02-13,00:12:24
39.927842,116.338215,0,1058,39857.0086342593,2009-02-13,00:12:26
39.927844,116.338236,0,1096,39857.0086574074,2009-02-13,00:12:28
39.92785,116.338246,0,1118,39857.0086689815,2009-02-13,00:12:29
39.927861,116.338259,0,1155,39857.0086805556,2009-02-13,00:12:30
39.927866,116.338273,0,1182,39857.0086921296,2009-02-13,00:12:31
39.927858,116.338243,0,1116,39857.0087037037,2009-02-13,00:12:32
39.927877,116.338299,0,1240,39857.0087152778,2009-02-13,00:12:33
39.92788,116.338316,0,1272,39857.0087268518,2009-02-13,00:12:34
39.927881,116.338288,0,1241,39857.0087615741,2009-02-13,00:12:37
39.927974,116.338569,0,1843,39857.0087847222,2009-02-13,00:12:39
39.928012,116.33871,0,2128,39857.0087962963,2009-02-13,00:12:40
39.928017,116.338727,0,2167,39857.0088078704,2009-02-13,00:12:41
39.928022,116.338743,0,2201,39857.0088194444,2009-02-13,00:12:42
39.928032,116.338763,0,2237,39857.0088310185,2009-02-13,00:12:43
39.928045,116.338781,0,2274,39857.0088425926,2009-02-13,00:12:44
39.928037,116.338731,0,2169,39857.0088541667,2009-02-13,00:12:45
39.928028,116.338694,0,2097,39857.0088657407,2009-02-13,00:12:46
39.928019,116.338669,0,2042,39857.0088773148,2009-02-13,00:12:47
39.927988,116.338586,0,1868,39857.0088888889,2009-02-13,00:12:48
39.927956,116.338532,0,1747,39857.008912037,2009-02-13,00:12:50
39.927925,116.338478,0,1641,39857.0089236111,2009-02-13,00:12:51
39.927915,116.338454,0,1592,39857.0089351852,2009-02-13,00:12:52
39.927907,116.338425,0,1531,39857.0089467593,2009-02-13,00:12:53
39.927901,116.33839,0,1460,39857.0089583333,2009-02-13,00:12:54
39.927884,116.338326,0,1325,39857.0089699074,2009-02-13,00:12:55
39.92788,116.33831,0,1289,39857.0089814815,2009-02-13,00:12:56
39.927842,116.338116,0,887,39857.0089930556,2009-02-13,00:12:57
39.927827,116.338037,0,721,39857.0090046296,2009-02-13,00:12:58
39.927861,116.338104,0,845,39857.0090277778,2009-02-13,00:13:00
39.927895,116.338168,0,976,39857.0090393518,2009-02-13,00:13:01
39.927894,116.33818,0,997,39857.0090509259,2009-02-13,00:13:02
39.927889,116.338199,0,1050,39857.0090625,2009-02-13,00:13:03
39.927907,116.338314,0,1290,39857.0090856481,2009-02-13,00:13:05
39.927926,116.338375,0,1405,39857.0090972222,2009-02-13,00:13:06
39.927942,116.338403,0,1462,39857.0091087963,2009-02-13,00:13:07
39.927947,116.338391,0,1434,39857.0091319444,2009-02-13,00:13:09
39.927976,116.338512,0,1675,39857.0091435185,2009-02-13,00:13:10
39.927988,116.338576,0,1813,39857.0091550926,2009-02-13,00:13:11
39.927988,116.338591,0,1848,39857.0091666667,2009-02-13,00:13:12
39.927961,116.338466,0,1601,39857.0091782407,2009-02-13,00:13:13
39.927966,116.338429,0,1537,39857.0091898148,2009-02-13,00:13:14
39.927965,116.338399,0,1478,39857.0092013889,2009-02-13,00:13:15
39.927966,116.338391,0,1460,39857.009212963,2009-02-13,00:13:16
39.927963,116.338291,0,1260,39857.0092476852,2009-02-13,00:13:19
39.927932,116.338187,0,1039,39857.0092592593,2009-02-13,00:13:20
39.927911,116.338105,0,876,39857.0092708333,2009-02-13,00:13:21
39.928046,116.338404,0,1531,39857.0103703704,2009-02-13,00:14:56
39.928048,116.338438,0,1594,39857.0103819444,2009-02-13,00:14:57
39.928056,116.338489,0,1699,39857.0103935185,2009-02-13,00:14:58
39.928065,116.338534,0,1797,39857.0104050926,2009-02-13,00:14:59
39.928064,116.338548,0,1829,39857.0104166667,2009-02-13,00:15:00
39.928084,116.338568,0,1932,39857.0104398148,2009-02-13,00:15:02
39.928057,116.338565,0,1915,39857.0104513889,2009-02-13,00:15:03
39.92804,116.338564,0,1930,39857.010474537,2009-02-13,00:15:05
39.928026,116.338574,0,1957,39857.0104976852,2009-02-13,00:15:07
39.928003,116.338565,0,1926,39857.0105092593,2009-02-13,00:15:08
39.927981,116.338558,0,1907,39857.0105324074,2009-02-13,00:15:10
39.927952,116.338539,0,1850,39857.0105439815,2009-02-13,00:15:11
39.927911,116.338549,0,1848,39857.0106018518,2009-02-13,00:15:16
39.927859,116.338552,0,1859,39857.0106597222,2009-02-13,00:15:21
39.927855,116.338551,0,1880,39857.0106712963,2009-02-13,00:15:22
39.927854,116.338554,0,1903,39857.0106828704,2009-02-13,00:15:23
39.927832,116.33856,0,1923,39857.0107175926,2009-02-13,00:15:26
39.927785,116.338567,0,1914,39857.010775463,2009-02-13,00:15:31
39.927747,116.338574,0,1870,39857.0108217593,2009-02-13,00:15:35
39.927731,116.338573,0,1854,39857.0108333333,2009-02-13,00:15:36
39.927696,116.338575,0,1825,39857.0108564815,2009-02-13,00:15:38
39.927674,116.338575,0,1810,39857.0108680556,2009-02-13,00:15:39
39.92765,116.338577,0,1794,39857.0108796296,2009-02-13,00:15:40
39.927629,116.338578,0,1777,39857.0108912037,2009-02-13,00:15:41
39.927591,116.338559,0,1741,39857.0109027778,2009-02-13,00:15:42
39.927553,116.338538,0,1698,39857.0109143518,2009-02-13,00:15:43
39.927514,116.338523,0,1669,39857.0109259259,2009-02-13,00:15:44
39.927477,116.338514,0,1645,39857.0109375,2009-02-13,00:15:45
39.927454,116.338516,0,1624,39857.0109490741,2009-02-13,00:15:46
39.92744,116.338521,0,1589,39857.0109606481,2009-02-13,00:15:47
39.927432,116.338522,0,1522,39857.0109722222,2009-02-13,00:15:48
39.927405,116.338531,0,1505,39857.0109837963,2009-02-13,00:15:49
39.927342,116.338552,0,1495,39857.0110069444,2009-02-13,00:15:51
39.927274,116.338571,0,1483,39857.0110300926,2009-02-13,00:15:53
39.927197,116.338574,0,1462,39857.0110532407,2009-02-13,00:15:55
39.927149,116.338577,0,1470,39857.011087963,2009-02-13,00:15:58
39.927149,116.338577,0,1470,39857.0111226852,2009-02-13,00:16:01
39.927152,116.338573,0,1481,39857.0111458333,2009-02-13,00:16:03
39.927174,116.338563,0,1457,39857.0111574074,2009-02-13,00:16:04
39.927186,116.338552,0,1431,39857.0111689815,2009-02-13,00:16:05
39.927194,116.338543,0,1412,39857.0111805556,2009-02-13,00:16:06
39.927203,116.338535,0,1385,39857.0111921296,2009-02-13,00:16:07
39.927212,116.338527,0,1354,39857.0112037037,2009-02-13,00:16:08
39.92722,116.33852,0,1330,39857.0112152778,2009-02-13,00:16:09
39.927224,116.338514,0,1310,39857.0112268519,2009-02-13,00:16:10
39.927231,116.338507,0,1287,39857.0112384259,2009-02-13,00:16:11
39.927241,116.338498,0,1267,39857.01125,2009-02-13,00:16:12
39.927261,116.338483,0,1237,39857.0112615741,2009-02-13,00:16:13
39.92728,116.338459,0,1188,39857.0112731481,2009-02-13,00:16:14
39.9273,116.338437,0,1153,39857.0112847222,2009-02-13,00:16:15
39.927334,116.3384,0,1100,39857.0113078704,2009-02-13,00:16:17
39.92735,116.338388,0,1082,39857.0113194444,2009-02-13,00:16:18
39.927361,116.338382,0,1064,39857.0113310185,2009-02-13,00:16:19
39.927366,116.338375,0,1045,39857.0113541667,2009-02-13,00:16:21
39.927369,116.338366,0,1020,39857.0113773148,2009-02-13,00:16:23
39.927371,116.338359,0,1000,39857.0113888889,2009-02-13,00:16:24
39.927369,116.338348,0,973,39857.011400463,2009-02-13,00:16:25
39.927359,116.338342,0,950,39857.011412037,2009-02-13,00:16:26
39.927343,116.338348,0,924,39857.0114351852,2009-02-13,00:16:28
39.927336,116.33834,0,894,39857.0114467593,2009-02-13,00:16:29
39.927306,116.338327,0,873,39857.0114699074,2009-02-13,00:16:31
39.927284,116.338318,0,858,39857.0114814815,2009-02-13,00:16:32
39.927237,116.338317,0,850,39857.0115046296,2009-02-13,00:16:34
39.92719,116.338328,0,845,39857.0115277778,2009-02-13,00:16:36
39.92712,116.338376,0,820,39857.0115856482,2009-02-13,00:16:41
39.927074,116.338365,0,816,39857.0115972222,2009-02-13,00:16:42
39.926966,116.338315,0,819,39857.0116087963,2009-02-13,00:16:43
39.926851,116.338271,0,846,39857.0116203704,2009-02-13,00:16:44
39.926794,116.33826,0,835,39857.0116319444,2009-02-13,00:16:45
39.926734,116.338252,0,826,39857.0116435185,2009-02-13,00:16:46
39.926651,116.338237,0,834,39857.0116550926,2009-02-13,00:16:47
39.926573,116.338224,0,838,39857.0116666667,2009-02-13,00:16:48
39.926491,116.33821,0,847,39857.0116782407,2009-02-13,00:16:49
39.92643,116.3382,0,848,39857.0116898148,2009-02-13,00:16:50
39.926348,116.338186,0,849,39857.0117013889,2009-02-13,00:16:51
39.92628,116.338173,0,849,39857.011712963,2009-02-13,00:16:52
39.926212,116.338159,0,849,39857.011724537,2009-02-13,00:16:53
39.926143,116.338145,0,849,39857.0117361111,2009-02-13,00:16:54
39.926075,116.338131,0,850,39857.0117476852,2009-02-13,00:16:55
39.922244,116.348341,0,498,39857.0159259259,2009-02-13,00:22:56
39.921939,116.347876,0,2,39857.0159375,2009-02-13,00:22:57
39.921737,116.347623,0,-315,39857.0159490741,2009-02-13,00:22:58
39.921553,116.347372,0,-627,39857.0159606481,2009-02-13,00:22:59
39.921335,116.347058,0,-1018,39857.0159722222,2009-02-13,00:23:00
