# Supplementary material for: A location privacy protection method based on blockchain and threshold cryptography
Source: PLoS One. 2025 Jun 4;20(6):e0324551. doi: 10.1371/journal.pone.0324551 (PMC12136415; doi:10.1371/journal.pone.0324551)
Supplement: S1 File — (ZIP) [file pone.0324551.s001.zip › Data/002/Trajectory/20090213120704.plt]

Geolife trajectory
WGS 84
Altitude is in Feet
Reserved 3
0,2,255,My Track,0,0,2,8421376
0
39.900381,116.385644,0,316,39857.5049074074,2009-02-13,12:07:04
39.900402,116.385678,0,328,39857.5049189815,2009-02-13,12:07:05
39.900436,116.385719,0,301,39857.5049305556,2009-02-13,12:07:06
39.900408,116.385703,0,265,39857.5049537037,2009-02-13,12:07:08
39.900383,116.385657,0,208,39857.5049652778,2009-02-13,12:07:09
39.900361,116.38564,0,210,39857.5050231481,2009-02-13,12:07:14
39.900348,116.385629,0,209,39857.5050810185,2009-02-13,12:07:19
39.900339,116.385578,0,207,39857.5051388889,2009-02-13,12:07:24
39.900322,116.385525,0,204,39857.5051851852,2009-02-13,12:07:28
39.900306,116.38545,0,202,39857.5052314815,2009-02-13,12:07:32
39.900323,116.385362,0,193,39857.5052546296,2009-02-13,12:07:34
39.900331,116.385301,0,193,39857.5052893519,2009-02-13,12:07:37
39.900356,116.385258,0,180,39857.5053125,2009-02-13,12:07:39
39.900379,116.385205,0,182,39857.5053472222,2009-02-13,12:07:42
39.900387,116.385102,0,149,39857.5053819444,2009-02-13,12:07:45
39.900413,116.385041,0,151,39857.5054398148,2009-02-13,12:07:50
39.900449,116.385028,0,166,39857.505462963,2009-02-13,12:07:52
39.900458,116.38499,0,179,39857.5055092593,2009-02-13,12:07:56
39.90045,116.384932,0,180,39857.5055671296,2009-02-13,12:08:01
39.900436,116.384842,0,181,39857.505625,2009-02-13,12:08:06
39.900443,116.384772,0,184,39857.5056712963,2009-02-13,12:08:10
39.900469,116.38472,0,188,39857.5057060185,2009-02-13,12:08:13
39.900482,116.384654,0,180,39857.5057291667,2009-02-13,12:08:15
39.900474,116.384583,0,176,39857.505775463,2009-02-13,12:08:19
39.900472,116.384514,0,179,39857.5058217593,2009-02-13,12:08:23
39.900464,116.384454,0,178,39857.5058564815,2009-02-13,12:08:26
39.900449,116.384369,0,178,39857.5058912037,2009-02-13,12:08:29
39.900442,116.384309,0,172,39857.5059375,2009-02-13,12:08:33
39.900418,116.384243,0,175,39857.5059837963,2009-02-13,12:08:37
39.900412,116.384183,0,174,39857.5060185185,2009-02-13,12:08:40
39.900389,116.384113,0,172,39857.5060300926,2009-02-13,12:08:41
39.900389,116.384057,0,166,39857.5060763889,2009-02-13,12:08:45
39.900384,116.383997,0,166,39857.5061342593,2009-02-13,12:08:50
39.900416,116.383929,0,163,39857.5061921296,2009-02-13,12:08:55
39.900457,116.383863,0,161,39857.50625,2009-02-13,12:09:00
39.900483,116.383806,0,157,39857.5062847222,2009-02-13,12:09:03
39.900494,116.383747,0,156,39857.5063194444,2009-02-13,12:09:06
39.900517,116.383681,0,157,39857.5063541667,2009-02-13,12:09:09
39.900538,116.383616,0,158,39857.506400463,2009-02-13,12:09:13
39.900537,116.383541,0,156,39857.5064467593,2009-02-13,12:09:17
39.900517,116.38348,0,155,39857.5064930556,2009-02-13,12:09:21
39.900503,116.383422,0,157,39857.5065393519,2009-02-13,12:09:25
39.900493,116.383364,0,157,39857.5065740741,2009-02-13,12:09:28
39.900498,116.383301,0,155,39857.5066203704,2009-02-13,12:09:32
39.900496,116.383231,0,154,39857.5066666667,2009-02-13,12:09:36
39.90049,116.383173,0,153,39857.5067013889,2009-02-13,12:09:39
39.900469,116.383117,0,152,39857.5067476852,2009-02-13,12:09:43
39.90046,116.383048,0,152,39857.5068055556,2009-02-13,12:09:48
39.900475,116.382989,0,157,39857.5068402778,2009-02-13,12:09:51
39.900489,116.382927,0,159,39857.506875,2009-02-13,12:09:54
39.900503,116.382854,0,158,39857.5069097222,2009-02-13,12:09:57
39.900545,116.382814,0,161,39857.5069328704,2009-02-13,12:09:59
39.900584,116.38276,0,157,39857.5069675926,2009-02-13,12:10:02
39.900605,116.382694,0,156,39857.5070023148,2009-02-13,12:10:05
39.900626,116.382623,0,160,39857.5070486111,2009-02-13,12:10:09
39.900641,116.382553,0,159,39857.5070949074,2009-02-13,12:10:13
39.900644,116.382479,0,159,39857.5071412037,2009-02-13,12:10:17
39.900674,116.38243,0,161,39857.5071759259,2009-02-13,12:10:20
39.900679,116.382363,0,163,39857.5072222222,2009-02-13,12:10:24
39.900678,116.382306,0,159,39857.5072569444,2009-02-13,12:10:27
39.900672,116.382232,0,157,39857.5073032407,2009-02-13,12:10:31
39.900688,116.382175,0,161,39857.507337963,2009-02-13,12:10:34
39.900702,116.382116,0,163,39857.5073842593,2009-02-13,12:10:38
39.900706,116.382053,0,162,39857.5074189815,2009-02-13,12:10:41
39.900698,116.381994,0,162,39857.5074537037,2009-02-13,12:10:44
39.900677,116.381932,0,161,39857.5074884259,2009-02-13,12:10:47
39.900672,116.381867,0,159,39857.5075231481,2009-02-13,12:10:50
39.900671,116.381804,0,160,39857.5075694444,2009-02-13,12:10:54
39.900664,116.381746,0,159,39857.5076041667,2009-02-13,12:10:57
39.900662,116.381685,0,158,39857.5076388889,2009-02-13,12:11:00
39.900658,116.38162,0,157,39857.5076851852,2009-02-13,12:11:04
39.900633,116.381555,0,155,39857.5077199074,2009-02-13,12:11:07
39.900605,116.381504,0,156,39857.5077546296,2009-02-13,12:11:10
39.900619,116.381446,0,154,39857.5077893519,2009-02-13,12:11:13
39.900615,116.381374,0,151,39857.5078356481,2009-02-13,12:11:17
39.9006,116.381303,0,149,39857.5078819444,2009-02-13,12:11:21
39.900582,116.381227,0,147,39857.5079282407,2009-02-13,12:11:25
39.900577,116.381166,0,146,39857.507962963,2009-02-13,12:11:28
39.900455,116.381055,0,142,39857.5080555556,2009-02-13,12:11:36
39.900524,116.381051,0,142,39857.5080787037,2009-02-13,12:11:38
39.900567,116.381019,0,143,39857.5080902778,2009-02-13,12:11:39
39.900568,116.380978,0,141,39857.5081481481,2009-02-13,12:11:44
39.900563,116.380916,0,140,39857.5081944444,2009-02-13,12:11:48
39.900595,116.38087,0,142,39857.5082060185,2009-02-13,12:11:49
39.90063,116.380802,0,144,39857.5082291667,2009-02-13,12:11:51
39.90066,116.380729,0,145,39857.5082523148,2009-02-13,12:11:53
39.90065,116.380657,0,146,39857.508275463,2009-02-13,12:11:55
39.900638,116.38059,0,147,39857.5083217593,2009-02-13,12:11:59
39.900622,116.380518,0,148,39857.5083796296,2009-02-13,12:12:04
39.900625,116.380456,0,147,39857.5084143518,2009-02-13,12:12:07
39.900621,116.380398,0,146,39857.5084490741,2009-02-13,12:12:10
39.900626,116.380339,0,145,39857.5084837963,2009-02-13,12:12:13
39.900618,116.380261,0,145,39857.5085300926,2009-02-13,12:12:17
39.900611,116.380182,0,145,39857.5085648148,2009-02-13,12:12:20
39.900605,116.380118,0,144,39857.508599537,2009-02-13,12:12:23
39.900625,116.380054,0,145,39857.5086574074,2009-02-13,12:12:28
39.900628,116.379994,0,146,39857.5086921296,2009-02-13,12:12:31
39.900628,116.379916,0,145,39857.5087384259,2009-02-13,12:12:35
39.900623,116.379858,0,146,39857.5087731481,2009-02-13,12:12:38
39.900621,116.379793,0,147,39857.5088078704,2009-02-13,12:12:41
39.900592,116.379741,0,148,39857.5088541667,2009-02-13,12:12:45
39.900587,116.379674,0,145,39857.508912037,2009-02-13,12:12:50
39.900584,116.379597,0,144,39857.5089583333,2009-02-13,12:12:54
39.900595,116.37954,0,143,39857.5089814815,2009-02-13,12:12:56
39.900603,116.379479,0,142,39857.5090162037,2009-02-13,12:12:59
39.900604,116.379407,0,143,39857.5090740741,2009-02-13,12:13:04
39.900641,116.379347,0,144,39857.5091087963,2009-02-13,12:13:07
39.900656,116.379282,0,145,39857.5091550926,2009-02-13,12:13:11
39.900663,116.379221,0,143,39857.5091898148,2009-02-13,12:13:14
39.900666,116.379159,0,141,39857.5092476852,2009-02-13,12:13:19
39.900678,116.379097,0,140,39857.5092824074,2009-02-13,12:13:22
39.900662,116.379035,0,139,39857.5093287037,2009-02-13,12:13:26
39.900651,116.378959,0,137,39857.509375,2009-02-13,12:13:30
39.900617,116.378897,0,135,39857.5094212963,2009-02-13,12:13:34
39.900591,116.378827,0,127,39857.5094444444,2009-02-13,12:13:36
39.900572,116.378749,0,122,39857.5094791667,2009-02-13,12:13:39
39.90056,116.378677,0,121,39857.509525463,2009-02-13,12:13:43
39.900568,116.378616,0,123,39857.5095717593,2009-02-13,12:13:47
39.900574,116.378548,0,124,39857.5096180556,2009-02-13,12:13:51
39.900567,116.378483,0,125,39857.5096643518,2009-02-13,12:13:55
39.900569,116.378424,0,126,39857.5097106481,2009-02-13,12:13:59
39.900575,116.378361,0,128,39857.5097569444,2009-02-13,12:14:03
39.900587,116.378277,0,131,39857.5097916667,2009-02-13,12:14:06
39.900587,116.378213,0,132,39857.5098148148,2009-02-13,12:14:08
39.900574,116.37815,0,132,39857.509837963,2009-02-13,12:14:10
39.900567,116.378076,0,130,39857.5098726852,2009-02-13,12:14:13
39.900593,116.378025,0,131,39857.5099305556,2009-02-13,12:14:18
39.900647,116.377989,0,133,39857.5099884259,2009-02-13,12:14:23
39.900686,116.377976,0,137,39857.5100462963,2009-02-13,12:14:28
39.900721,116.377938,0,142,39857.5100810185,2009-02-13,12:14:31
39.900777,116.37794,0,144,39857.5101388889,2009-02-13,12:14:36
39.900834,116.377942,0,146,39857.5101851852,2009-02-13,12:14:40
39.900889,116.377933,0,146,39857.5102314815,2009-02-13,12:14:44
39.900941,116.377927,0,147,39857.5102662037,2009-02-13,12:14:47
39.900987,116.377919,0,147,39857.5103009259,2009-02-13,12:14:50
39.901045,116.377915,0,148,39857.5103472222,2009-02-13,12:14:54
39.901089,116.377901,0,149,39857.5103819444,2009-02-13,12:14:57
39.90114,116.377885,0,151,39857.5104166667,2009-02-13,12:15:00
39.901196,116.377898,0,153,39857.510474537,2009-02-13,12:15:05
39.901244,116.3779,0,153,39857.5105208333,2009-02-13,12:15:09
39.901307,116.377884,0,155,39857.5105671296,2009-02-13,12:15:13
39.901344,116.377883,0,156,39857.510625,2009-02-13,12:15:18
39.901393,116.377872,0,153,39857.5106828704,2009-02-13,12:15:23
39.901456,116.377864,0,152,39857.5107407407,2009-02-13,12:15:28
39.9015,116.377837,0,156,39857.5107986111,2009-02-13,12:15:33
39.901553,116.377824,0,156,39857.5108564815,2009-02-13,12:15:38
39.901582,116.377837,0,145,39857.5109143518,2009-02-13,12:15:43
39.901595,116.377868,0,144,39857.5109722222,2009-02-13,12:15:48
39.901595,116.377868,0,144,39857.5110069444,2009-02-13,12:15:51
39.901594,116.377872,0,144,39857.5110300926,2009-02-13,12:15:53
39.901597,116.377881,0,145,39857.511087963,2009-02-13,12:15:58
39.901629,116.37791,0,145,39857.5111458333,2009-02-13,12:16:03
39.901609,116.37789,0,147,39857.5113194444,2009-02-13,12:16:18
39.901596,116.377897,0,147,39857.5113773148,2009-02-13,12:16:23
39.901564,116.377957,0,147,39857.5114236111,2009-02-13,12:16:27
39.901519,116.37801,0,146,39857.5114583333,2009-02-13,12:16:30
39.901471,116.378047,0,146,39857.5114930556,2009-02-13,12:16:33
39.901441,116.378078,0,146,39857.5115509259,2009-02-13,12:16:38
39.901402,116.378091,0,146,39857.5116087963,2009-02-13,12:16:43
39.901353,116.378078,0,147,39857.5116666667,2009-02-13,12:16:48
39.902024,116.375492,0,-313,39857.5158680556,2009-02-13,12:22:51
39.901403,116.37767,0,32,39857.519375,2009-02-13,12:27:54
39.901455,116.377735,0,50,39857.5193865741,2009-02-13,12:27:55
39.901481,116.377767,0,71,39857.5193981482,2009-02-13,12:27:56
39.901493,116.377805,0,97,39857.5194212963,2009-02-13,12:27:58
39.901494,116.37782,0,115,39857.5194444444,2009-02-13,12:28:00
39.901513,116.377816,0,133,39857.5194791667,2009-02-13,12:28:03
39.901521,116.377849,0,147,39857.519525463,2009-02-13,12:28:07
39.901515,116.377855,0,158,39857.5195833333,2009-02-13,12:28:12
39.901515,116.377855,0,158,39857.5196180556,2009-02-13,12:28:15
39.901519,116.377853,0,158,39857.5196412037,2009-02-13,12:28:17
39.901516,116.377796,0,156,39857.5196990741,2009-02-13,12:28:22
39.901519,116.37773,0,152,39857.5197453704,2009-02-13,12:28:26
39.901534,116.37767,0,147,39857.5197800926,2009-02-13,12:28:29
39.901556,116.377624,0,140,39857.5198148148,2009-02-13,12:28:32
39.901521,116.377637,0,127,39857.5198611111,2009-02-13,12:28:36
39.901482,116.377693,0,126,39857.5198958333,2009-02-13,12:28:39
39.901438,116.377742,0,129,39857.5199305556,2009-02-13,12:28:42
39.901391,116.377759,0,131,39857.5199652778,2009-02-13,12:28:45
39.901347,116.377778,0,133,39857.5200231481,2009-02-13,12:28:50
39.901329,116.377812,0,134,39857.5200810185,2009-02-13,12:28:55
39.901315,116.377871,0,136,39857.5201388889,2009-02-13,12:29:00
39.901281,116.377924,0,137,39857.5201736111,2009-02-13,12:29:03
39.901235,116.377964,0,142,39857.5202314815,2009-02-13,12:29:08
39.901187,116.377994,0,142,39857.5202662037,2009-02-13,12:29:11
39.901137,116.378009,0,140,39857.5203240741,2009-02-13,12:29:16
39.901085,116.378017,0,137,39857.5203819444,2009-02-13,12:29:21
39.901047,116.378026,0,138,39857.5204398148,2009-02-13,12:29:26
39.901004,116.378013,0,139,39857.5204976852,2009-02-13,12:29:31
39.900957,116.377983,0,136,39857.5205324074,2009-02-13,12:29:34
39.900911,116.377974,0,135,39857.5205671296,2009-02-13,12:29:37
39.900861,116.377959,0,133,39857.5206134259,2009-02-13,12:29:41
39.90082,116.377926,0,133,39857.5206481481,2009-02-13,12:29:44
39.900762,116.377896,0,134,39857.5206828704,2009-02-13,12:29:47
39.900708,116.377881,0,137,39857.5207291667,2009-02-13,12:29:51
39.90063,116.37799,0,134,39857.5207407407,2009-02-13,12:29:52
39.900599,116.377945,0,136,39857.5207638889,2009-02-13,12:29:54
39.900551,116.377939,0,136,39857.5208101852,2009-02-13,12:29:58
39.900601,116.377994,0,128,39857.5208333333,2009-02-13,12:30:00
39.900567,116.378031,0,129,39857.5208912037,2009-02-13,12:30:05
39.900508,116.378034,0,134,39857.5209259259,2009-02-13,12:30:08
39.900451,116.378024,0,137,39857.5209606481,2009-02-13,12:30:11
39.900389,116.378034,0,137,39857.5210069444,2009-02-13,12:30:15
39.900338,116.378053,0,141,39857.5210532407,2009-02-13,12:30:19
39.90029,116.378055,0,143,39857.521087963,2009-02-13,12:30:22
39.900248,116.378079,0,144,39857.5211226852,2009-02-13,12:30:25
39.900203,116.378108,0,147,39857.5211689815,2009-02-13,12:30:29
39.900166,116.378098,0,149,39857.5212268519,2009-02-13,12:30:34
39.900116,116.378107,0,152,39857.5212731481,2009-02-13,12:30:38
39.900081,116.378103,0,155,39857.5213310185,2009-02-13,12:30:43
39.900028,116.378106,0,155,39857.5213773148,2009-02-13,12:30:47
39.899986,116.378106,0,152,39857.5214351852,2009-02-13,12:30:52
39.899943,116.378082,0,150,39857.5214814815,2009-02-13,12:30:56
39.899896,116.378079,0,150,39857.5215277778,2009-02-13,12:31:00
39.899843,116.378102,0,151,39857.5215625,2009-02-13,12:31:03
39.899788,116.378129,0,153,39857.5216203704,2009-02-13,12:31:08
39.899745,116.378121,0,152,39857.5216782407,2009-02-13,12:31:13
39.899698,116.378101,0,155,39857.5217361111,2009-02-13,12:31:18
39.899656,116.378082,0,158,39857.5217708333,2009-02-13,12:31:21
39.899603,116.378066,0,163,39857.5218171296,2009-02-13,12:31:25
39.899548,116.378069,0,167,39857.5218518519,2009-02-13,12:31:28
39.899497,116.378077,0,169,39857.5218865741,2009-02-13,12:31:31
39.899444,116.37808,0,173,39857.5219444444,2009-02-13,12:31:36
39.899398,116.378098,0,173,39857.5219907407,2009-02-13,12:31:40
39.89935,116.378066,0,174,39857.522037037,2009-02-13,12:31:44
39.899301,116.378051,0,179,39857.5220833333,2009-02-13,12:31:48
39.899253,116.378045,0,179,39857.5221180556,2009-02-13,12:31:51
39.899199,116.378043,0,179,39857.5221643519,2009-02-13,12:31:55
39.899148,116.37806,0,182,39857.5222222222,2009-02-13,12:32:00
39.899099,116.378073,0,181,39857.5222685185,2009-02-13,12:32:04
39.89906,116.378116,0,182,39857.5223148148,2009-02-13,12:32:08
39.899031,116.378169,0,184,39857.5223611111,2009-02-13,12:32:12
39.89898,116.37819,0,184,39857.5224189815,2009-02-13,12:32:17
39.898945,116.378223,0,185,39857.5224768519,2009-02-13,12:32:22
39.898929,116.378289,0,185,39857.5225231481,2009-02-13,12:32:26
39.898952,116.378353,0,181,39857.5225578704,2009-02-13,12:32:29
39.89893,116.378407,0,182,39857.5226041667,2009-02-13,12:32:33
39.898951,116.378468,0,181,39857.5226388889,2009-02-13,12:32:36
39.898956,116.378535,0,181,39857.5226736111,2009-02-13,12:32:39
39.898954,116.378604,0,180,39857.5227083333,2009-02-13,12:32:42
39.898935,116.37866,0,182,39857.5227430556,2009-02-13,12:32:45
39.898902,116.3787,0,183,39857.5227893519,2009-02-13,12:32:49
39.898891,116.378682,0,178,39857.5228472222,2009-02-13,12:32:54
39.898917,116.378713,0,176,39857.5229050926,2009-02-13,12:32:59
39.898944,116.378751,0,178,39857.522962963,2009-02-13,12:33:04
39.89896,116.378685,0,175,39857.5230208333,2009-02-13,12:33:09
39.898949,116.378626,0,169,39857.5230671296,2009-02-13,12:33:13
39.89892,116.378605,0,165,39857.523125,2009-02-13,12:33:18
39.898907,116.378576,0,163,39857.5231828704,2009-02-13,12:33:23
39.898866,116.378494,0,159,39857.5232175926,2009-02-13,12:33:26
39.898894,116.378442,0,158,39857.5232291667,2009-02-13,12:33:27
39.89888,116.378385,0,156,39857.5232638889,2009-02-13,12:33:30
39.898877,116.378325,0,155,39857.523287037,2009-02-13,12:33:32
39.89887,116.378262,0,157,39857.5233217593,2009-02-13,12:33:35
39.898866,116.378203,0,159,39857.5233564815,2009-02-13,12:33:38
39.898847,116.378129,0,161,39857.5233912037,2009-02-13,12:33:41
39.898801,116.378148,0,161,39857.5234375,2009-02-13,12:33:45
39.898757,116.378153,0,158,39857.5234837963,2009-02-13,12:33:49
39.898704,116.37817,0,156,39857.5235300926,2009-02-13,12:33:53
39.89865,116.378205,0,153,39857.5235648148,2009-02-13,12:33:56
39.898611,116.378233,0,148,39857.523599537,2009-02-13,12:33:59
39.898562,116.37824,0,146,39857.5236458333,2009-02-13,12:34:03
39.898513,116.378242,0,146,39857.5236921296,2009-02-13,12:34:07
39.898468,116.378264,0,147,39857.5237268518,2009-02-13,12:34:10
39.89842,116.378263,0,146,39857.5237615741,2009-02-13,12:34:13
39.898367,116.378249,0,144,39857.5238078704,2009-02-13,12:34:17
39.898323,116.378264,0,142,39857.5238425926,2009-02-13,12:34:20
39.898272,116.378243,0,138,39857.5238888889,2009-02-13,12:34:24
39.898229,116.37822,0,136,39857.5239351852,2009-02-13,12:34:28
39.898181,116.378219,0,136,39857.5239814815,2009-02-13,12:34:32
39.898133,116.378239,0,135,39857.5240162037,2009-02-13,12:34:35
39.898089,116.378212,0,134,39857.5240509259,2009-02-13,12:34:38
39.898039,116.378196,0,133,39857.5240856481,2009-02-13,12:34:41
39.897997,116.378176,0,134,39857.5241203704,2009-02-13,12:34:44
39.897935,116.378201,0,137,39857.5241550926,2009-02-13,12:34:47
39.897881,116.37822,0,137,39857.5242013889,2009-02-13,12:34:51
39.897834,116.378252,0,140,39857.5242476852,2009-02-13,12:34:55
39.897789,116.378279,0,141,39857.5242939815,2009-02-13,12:34:59
39.897753,116.378259,0,142,39857.5243518518,2009-02-13,12:35:04
39.8977,116.378265,0,143,39857.5243865741,2009-02-13,12:35:07
39.897653,116.37827,0,144,39857.5244097222,2009-02-13,12:35:09
39.897606,116.378286,0,144,39857.5244444444,2009-02-13,12:35:12
39.897559,116.378331,0,144,39857.5244791667,2009-02-13,12:35:15
39.897514,116.378359,0,145,39857.5245138889,2009-02-13,12:35:18
39.89746,116.378343,0,148,39857.5245717593,2009-02-13,12:35:23
39.897418,116.378296,0,149,39857.5246064815,2009-02-13,12:35:26
39.897378,116.378243,0,149,39857.5246412037,2009-02-13,12:35:29
39.897328,116.378247,0,149,39857.5246875,2009-02-13,12:35:33
39.897279,116.378232,0,149,39857.5247453704,2009-02-13,12:35:38
39.897231,116.378207,0,150,39857.5248032407,2009-02-13,12:35:43
39.897224,116.378233,0,149,39857.5248611111,2009-02-13,12:35:48
39.897204,116.378228,0,151,39857.5249189815,2009-02-13,12:35:53
39.89716,116.37822,0,151,39857.5249768518,2009-02-13,12:35:58
39.897127,116.378235,0,151,39857.5250347222,2009-02-13,12:36:03
39.897379,116.378134,0,147,39857.5279513889,2009-02-13,12:40:15
39.897446,116.378121,0,147,39857.527974537,2009-02-13,12:40:17
39.897513,116.378116,0,147,39857.5279976852,2009-02-13,12:40:19
39.897597,116.378109,0,147,39857.5280208333,2009-02-13,12:40:21
39.897686,116.378101,0,147,39857.5280439815,2009-02-13,12:40:23
39.897735,116.3781,0,147,39857.5280555556,2009-02-13,12:40:24
39.898219,116.377959,0,147,39857.5283680556,2009-02-13,12:40:51
39.898372,116.378014,0,147,39857.5283796296,2009-02-13,12:40:52
39.89836,116.378075,0,145,39857.5283912037,2009-02-13,12:40:53
39.898416,116.378082,0,143,39857.5284143519,2009-02-13,12:40:55
39.898486,116.378044,0,142,39857.5284375,2009-02-13,12:40:57
39.898538,116.378035,0,141,39857.5284606481,2009-02-13,12:40:59
39.898591,116.378024,0,132,39857.5284953704,2009-02-13,12:41:02
39.898663,116.37798,0,118,39857.5285185185,2009-02-13,12:41:04
39.89872,116.377899,0,107,39857.5285416667,2009-02-13,12:41:06
39.898736,116.377835,0,102,39857.5285532407,2009-02-13,12:41:07
39.898774,116.377731,0,102,39857.5285763889,2009-02-13,12:41:09
39.898793,116.377664,0,102,39857.528587963,2009-02-13,12:41:10
39.898788,116.377536,0,100,39857.5286111111,2009-02-13,12:41:12
39.898797,116.377456,0,98,39857.5286226852,2009-02-13,12:41:13
39.898792,116.377383,0,99,39857.5286342593,2009-02-13,12:41:14
39.898795,116.377303,0,99,39857.5286458333,2009-02-13,12:41:15
39.898795,116.37721,0,98,39857.5286574074,2009-02-13,12:41:16
39.898786,116.377119,0,99,39857.5286689815,2009-02-13,12:41:17
39.898777,116.377034,0,99,39857.5286805556,2009-02-13,12:41:18
39.898772,116.376944,0,99,39857.5286921296,2009-02-13,12:41:19
39.898769,116.376852,0,99,39857.5287037037,2009-02-13,12:41:20
39.898766,116.376762,0,98,39857.5287152778,2009-02-13,12:41:21
39.898762,116.376675,0,97,39857.5287268519,2009-02-13,12:41:22
39.898756,116.376588,0,96,39857.5287384259,2009-02-13,12:41:23
39.898758,116.376496,0,96,39857.52875,2009-02-13,12:41:24
39.898764,116.376398,0,95,39857.5287615741,2009-02-13,12:41:25
39.898766,116.376305,0,95,39857.5287731481,2009-02-13,12:41:26
39.898764,116.376206,0,96,39857.5287847222,2009-02-13,12:41:27
39.898766,116.376097,0,95,39857.5287962963,2009-02-13,12:41:28
39.898767,116.375988,0,95,39857.5288078704,2009-02-13,12:41:29
39.898764,116.375877,0,96,39857.5288194444,2009-02-13,12:41:30
39.898753,116.375772,0,97,39857.5288310185,2009-02-13,12:41:31
39.89875,116.375659,0,97,39857.5288425926,2009-02-13,12:41:32
39.898741,116.37555,0,96,39857.5288541667,2009-02-13,12:41:33
39.898735,116.375432,0,97,39857.5288657407,2009-02-13,12:41:34
39.898721,116.375309,0,94,39857.5288773148,2009-02-13,12:41:35
39.898722,116.375184,0,94,39857.5288888889,2009-02-13,12:41:36
39.898716,116.375059,0,94,39857.528900463,2009-02-13,12:41:37
39.898712,116.374943,0,95,39857.528912037,2009-02-13,12:41:38
39.898701,116.374841,0,97,39857.5289236111,2009-02-13,12:41:39
39.898697,116.374739,0,97,39857.5289351852,2009-02-13,12:41:40
39.898697,116.374639,0,97,39857.5289467593,2009-02-13,12:41:41
39.898694,116.37455,0,99,39857.5289583333,2009-02-13,12:41:42
39.898692,116.374456,0,98,39857.5289699074,2009-02-13,12:41:43
39.898693,116.374364,0,98,39857.5289814815,2009-02-13,12:41:44
39.898691,116.374275,0,98,39857.5289930556,2009-02-13,12:41:45
39.898695,116.374181,0,98,39857.5290046296,2009-02-13,12:41:46
39.89869,116.37409,0,98,39857.5290162037,2009-02-13,12:41:47
39.898684,116.373994,0,97,39857.5290277778,2009-02-13,12:41:48
39.898681,116.373902,0,97,39857.5290393519,2009-02-13,12:41:49
39.898682,116.373806,0,98,39857.5290509259,2009-02-13,12:41:50
39.898683,116.373706,0,98,39857.5290625,2009-02-13,12:41:51
39.898684,116.373597,0,97,39857.5290740741,2009-02-13,12:41:52
39.898685,116.373494,0,97,39857.5290856481,2009-02-13,12:41:53
39.898686,116.373395,0,98,39857.5290972222,2009-02-13,12:41:54
39.898681,116.373289,0,98,39857.5291087963,2009-02-13,12:41:55
39.898676,116.373195,0,98,39857.5291203704,2009-02-13,12:41:56
39.898673,116.373092,0,98,39857.5291319444,2009-02-13,12:41:57
39.898673,116.372987,0,96,39857.5291435185,2009-02-13,12:41:58
39.898672,116.372882,0,96,39857.5291550926,2009-02-13,12:41:59
39.89867,116.372777,0,95,39857.5291666667,2009-02-13,12:42:00
39.898662,116.372676,0,94,39857.5291782407,2009-02-13,12:42:01
39.898657,116.372577,0,92,39857.5291898148,2009-02-13,12:42:02
39.898654,116.37248,0,91,39857.5292013889,2009-02-13,12:42:03
39.898656,116.372384,0,90,39857.529212963,2009-02-13,12:42:04
39.898652,116.372288,0,89,39857.529224537,2009-02-13,12:42:05
39.898654,116.3722,0,88,39857.5292361111,2009-02-13,12:42:06
39.898652,116.372103,0,87,39857.5292476852,2009-02-13,12:42:07
39.898649,116.372019,0,86,39857.5292592593,2009-02-13,12:42:08
39.898647,116.371938,0,86,39857.5292708333,2009-02-13,12:42:09
39.898646,116.37186,0,86,39857.5292824074,2009-02-13,12:42:10
39.898645,116.37179,0,86,39857.5292939815,2009-02-13,12:42:11
39.898641,116.371723,0,86,39857.5293055556,2009-02-13,12:42:12
39.89864,116.371658,0,86,39857.5293171296,2009-02-13,12:42:13
39.898634,116.371589,0,86,39857.5293287037,2009-02-13,12:42:14
39.898629,116.371527,0,87,39857.5293402778,2009-02-13,12:42:15
39.898635,116.371465,0,86,39857.5293518519,2009-02-13,12:42:16
39.898633,116.371353,0,86,39857.529375,2009-02-13,12:42:18
39.898631,116.371254,0,85,39857.5293981481,2009-02-13,12:42:20
39.898629,116.37117,0,84,39857.5294328704,2009-02-13,12:42:23
39.898625,116.371081,0,89,39857.5294560185,2009-02-13,12:42:25
39.898615,116.371024,0,91,39857.5294675926,2009-02-13,12:42:26
39.898608,116.370911,0,93,39857.5294907407,2009-02-13,12:42:28
39.898607,116.370793,0,95,39857.5295138889,2009-02-13,12:42:30
39.898612,116.370693,0,99,39857.529537037,2009-02-13,12:42:32
39.898617,116.370632,0,108,39857.5295486111,2009-02-13,12:42:33
39.898642,116.370543,0,110,39857.5295717593,2009-02-13,12:42:35
39.898657,116.370445,0,113,39857.5295949074,2009-02-13,12:42:37
39.898648,116.370346,0,116,39857.5296180556,2009-02-13,12:42:39
39.898642,116.370281,0,120,39857.5296296296,2009-02-13,12:42:40
39.898643,116.37021,0,122,39857.5296412037,2009-02-13,12:42:41
39.898648,116.370133,0,124,39857.5296527778,2009-02-13,12:42:42
39.898645,116.370063,0,127,39857.5296643519,2009-02-13,12:42:43
39.898639,116.369994,0,129,39857.5296759259,2009-02-13,12:42:44
39.89864,116.369923,0,130,39857.5296875,2009-02-13,12:42:45
39.898632,116.369854,0,131,39857.5296990741,2009-02-13,12:42:46
39.898629,116.369776,0,132,39857.5297106481,2009-02-13,12:42:47
39.898628,116.369682,0,129,39857.5297222222,2009-02-13,12:42:48
39.898639,116.369609,0,134,39857.5297337963,2009-02-13,12:42:49
39.898617,116.36949,0,131,39857.5297569444,2009-02-13,12:42:51
39.898623,116.369423,0,133,39857.5297685185,2009-02-13,12:42:52
39.898627,116.369346,0,133,39857.5297800926,2009-02-13,12:42:53
39.898629,116.369279,0,134,39857.5297916667,2009-02-13,12:42:54
39.898624,116.369215,0,135,39857.5298032407,2009-02-13,12:42:55
39.89862,116.369155,0,137,39857.5298148148,2009-02-13,12:42:56
39.898615,116.369051,0,139,39857.529837963,2009-02-13,12:42:58
39.898616,116.368959,0,142,39857.5298611111,2009-02-13,12:43:00
39.898617,116.368864,0,145,39857.5298842593,2009-02-13,12:43:02
39.898626,116.368763,0,146,39857.5299074074,2009-02-13,12:43:04
39.898614,116.368657,0,144,39857.5299305556,2009-02-13,12:43:06
39.898616,116.368593,0,141,39857.5299421296,2009-02-13,12:43:07
39.89862,116.368509,0,142,39857.5299652778,2009-02-13,12:43:09
39.898639,116.368438,0,149,39857.53,2009-02-13,12:43:12
39.898643,116.36837,0,148,39857.5300231481,2009-02-13,12:43:14
39.898662,116.368291,0,146,39857.5300462963,2009-02-13,12:43:16
39.898717,116.368238,0,140,39857.5300694444,2009-02-13,12:43:18
39.898781,116.368214,0,141,39857.5300925926,2009-02-13,12:43:20
39.898884,116.368207,0,145,39857.5301157407,2009-02-13,12:43:22
39.898941,116.368204,0,143,39857.5301273148,2009-02-13,12:43:23
39.898988,116.368196,0,142,39857.5301388889,2009-02-13,12:43:24
39.89904,116.368186,0,141,39857.530150463,2009-02-13,12:43:25
39.899095,116.368182,0,139,39857.530162037,2009-02-13,12:43:26
39.899147,116.368182,0,137,39857.5301736111,2009-02-13,12:43:27
39.8992,116.368185,0,137,39857.5301851852,2009-02-13,12:43:28
39.899254,116.368187,0,136,39857.5301967593,2009-02-13,12:43:29
39.899308,116.368191,0,136,39857.5302083333,2009-02-13,12:43:30
39.899366,116.368188,0,134,39857.5302199074,2009-02-13,12:43:31
39.899417,116.368185,0,134,39857.5302314815,2009-02-13,12:43:32
39.899469,116.368192,0,134,39857.5302430556,2009-02-13,12:43:33
39.899528,116.368198,0,134,39857.5302546296,2009-02-13,12:43:34
39.899593,116.368191,0,132,39857.5302662037,2009-02-13,12:43:35
39.899649,116.368188,0,132,39857.5302777778,2009-02-13,12:43:36
39.899709,116.368186,0,134,39857.5302893519,2009-02-13,12:43:37
39.899768,116.368185,0,135,39857.5303009259,2009-02-13,12:43:38
39.899831,116.368178,0,135,39857.5303125,2009-02-13,12:43:39
39.899887,116.368171,0,135,39857.5303240741,2009-02-13,12:43:40
39.899939,116.368163,0,135,39857.5303356481,2009-02-13,12:43:41
39.899989,116.368154,0,137,39857.5303472222,2009-02-13,12:43:42
39.900034,116.368156,0,141,39857.5303587963,2009-02-13,12:43:43
39.900081,116.368151,0,142,39857.5303703704,2009-02-13,12:43:44
39.90014,116.368144,0,146,39857.5303819444,2009-02-13,12:43:45
39.900187,116.368141,0,143,39857.5303935185,2009-02-13,12:43:46
39.900233,116.368151,0,145,39857.5304050926,2009-02-13,12:43:47
39.900288,116.368139,0,143,39857.5304166667,2009-02-13,12:43:48
39.900346,116.36813,0,146,39857.5304282407,2009-02-13,12:43:49
39.900395,116.368141,0,147,39857.5304398148,2009-02-13,12:43:50
39.900447,116.368139,0,149,39857.5304513889,2009-02-13,12:43:51
39.900496,116.368142,0,152,39857.530462963,2009-02-13,12:43:52
39.900549,116.36814,0,153,39857.530474537,2009-02-13,12:43:53
39.900604,116.368137,0,153,39857.5304861111,2009-02-13,12:43:54
39.900654,116.368135,0,154,39857.5304976852,2009-02-13,12:43:55
39.900711,116.368135,0,156,39857.5305092593,2009-02-13,12:43:56
39.900769,116.368133,0,158,39857.5305208333,2009-02-13,12:43:57
39.900824,116.368132,0,159,39857.5305324074,2009-02-13,12:43:58
39.900883,116.368129,0,160,39857.5305439815,2009-02-13,12:43:59
39.900946,116.36812,0,165,39857.5305555556,2009-02-13,12:44:00
39.901009,116.368118,0,171,39857.5305671296,2009-02-13,12:44:01
39.901068,116.368115,0,178,39857.5305787037,2009-02-13,12:44:02
39.901127,116.368104,0,182,39857.5305902778,2009-02-13,12:44:03
39.901185,116.368097,0,182,39857.5306018519,2009-02-13,12:44:04
39.901234,116.368093,0,179,39857.5306134259,2009-02-13,12:44:05
39.901292,116.368092,0,183,39857.530625,2009-02-13,12:44:06
39.901356,116.368096,0,190,39857.5306365741,2009-02-13,12:44:07
39.901414,116.368091,0,193,39857.5306481481,2009-02-13,12:44:08
39.901474,116.368085,0,198,39857.5306597222,2009-02-13,12:44:09
39.901536,116.368077,0,200,39857.5306712963,2009-02-13,12:44:10
39.901603,116.368069,0,201,39857.5306828704,2009-02-13,12:44:11
39.901669,116.368064,0,201,39857.5306944444,2009-02-13,12:44:12
39.901735,116.368062,0,200,39857.5307060185,2009-02-13,12:44:13
39.901824,116.368052,0,204,39857.5307175926,2009-02-13,12:44:14
39.901907,116.368041,0,205,39857.5307291667,2009-02-13,12:44:15
39.90197,116.36804,0,209,39857.5307407407,2009-02-13,12:44:16
39.90204,116.368028,0,212,39857.5307523148,2009-02-13,12:44:17
39.902118,116.36802,0,213,39857.5307638889,2009-02-13,12:44:18
39.902193,116.36802,0,218,39857.530775463,2009-02-13,12:44:19
39.902261,116.368016,0,220,39857.530787037,2009-02-13,12:44:20
39.902342,116.368005,0,224,39857.5307986111,2009-02-13,12:44:21
39.902409,116.368005,0,226,39857.5308101852,2009-02-13,12:44:22
39.902475,116.367999,0,228,39857.5308217593,2009-02-13,12:44:23
39.902536,116.368012,0,228,39857.5308333333,2009-02-13,12:44:24
39.902587,116.368019,0,231,39857.5308449074,2009-02-13,12:44:25
39.902637,116.368006,0,230,39857.5308564815,2009-02-13,12:44:26
39.902724,116.368008,0,231,39857.5308796296,2009-02-13,12:44:28
39.90277,116.368009,0,234,39857.5308912037,2009-02-13,12:44:29
39.902825,116.368001,0,230,39857.5309027778,2009-02-13,12:44:30
39.902868,116.368002,0,236,39857.5309143519,2009-02-13,12:44:31
39.902926,116.368003,0,227,39857.5309259259,2009-02-13,12:44:32
39.902971,116.368,0,224,39857.5309375,2009-02-13,12:44:33
39.903057,116.368005,0,225,39857.5309606481,2009-02-13,12:44:35
39.903102,116.367999,0,225,39857.5309722222,2009-02-13,12:44:36
39.90314,116.367986,0,234,39857.5309837963,2009-02-13,12:44:37
39.903176,116.367984,0,245,39857.5309953704,2009-02-13,12:44:38
39.903242,116.367972,0,269,39857.5310185185,2009-02-13,12:44:40
39.903265,116.367944,0,284,39857.5310300926,2009-02-13,12:44:41
39.903275,116.367929,0,304,39857.5310416667,2009-02-13,12:44:42
39.903327,116.367893,0,330,39857.5310648148,2009-02-13,12:44:44
39.903397,116.367924,0,325,39857.531087963,2009-02-13,12:44:46
39.903443,116.367905,0,309,39857.5311111111,2009-02-13,12:44:48
39.903491,116.36789,0,313,39857.5311458333,2009-02-13,12:44:51
39.903544,116.367913,0,317,39857.5311805556,2009-02-13,12:44:54
39.903582,116.367902,0,304,39857.5312384259,2009-02-13,12:44:59
39.903628,116.367933,0,303,39857.5312847222,2009-02-13,12:45:03
39.90368,116.36794,0,299,39857.5313194444,2009-02-13,12:45:06
39.903738,116.367937,0,290,39857.5313425926,2009-02-13,12:45:08
39.903787,116.367953,0,276,39857.5313541667,2009-02-13,12:45:09
39.903833,116.36796,0,263,39857.5313657407,2009-02-13,12:45:10
39.903883,116.367978,0,251,39857.5313773148,2009-02-13,12:45:11
39.903936,116.368016,0,239,39857.5313888889,2009-02-13,12:45:12
39.904005,116.368034,0,231,39857.531412037,2009-02-13,12:45:14
39.904086,116.368053,0,226,39857.5314351852,2009-02-13,12:45:16
39.904166,116.368085,0,224,39857.5314583333,2009-02-13,12:45:18
39.904229,116.368089,0,241,39857.5314814815,2009-02-13,12:45:20
39.904276,116.368076,0,259,39857.5315046296,2009-02-13,12:45:22
39.904333,116.368059,0,272,39857.5315393518,2009-02-13,12:45:25
39.904339,116.36805,0,293,39857.5315625,2009-02-13,12:45:27
39.904317,116.368056,0,301,39857.5316203704,2009-02-13,12:45:32
39.904317,116.368056,0,301,39857.5316550926,2009-02-13,12:45:35
39.904314,116.368054,0,305,39857.5316782407,2009-02-13,12:45:37
39.904278,116.368018,0,315,39857.531712963,2009-02-13,12:45:40
39.904251,116.367963,0,322,39857.531724537,2009-02-13,12:45:41
39.904267,116.367935,0,343,39857.5317476852,2009-02-13,12:45:43
39.904309,116.367876,0,359,39857.5317708333,2009-02-13,12:45:45
39.904352,116.367834,0,377,39857.5317939815,2009-02-13,12:45:47
39.904415,116.367825,0,388,39857.5318055556,2009-02-13,12:45:48
39.904466,116.367809,0,405,39857.5318171296,2009-02-13,12:45:49
39.904495,116.367791,0,417,39857.5318287037,2009-02-13,12:45:50
39.904544,116.367784,0,429,39857.5318402778,2009-02-13,12:45:51
39.904624,116.367784,0,425,39857.5318518518,2009-02-13,12:45:52
39.904693,116.367782,0,426,39857.5318634259,2009-02-13,12:45:53
39.90475,116.367782,0,429,39857.531875,2009-02-13,12:45:54
39.90482,116.367788,0,425,39857.5318865741,2009-02-13,12:45:55
39.904918,116.367801,0,412,39857.5318981481,2009-02-13,12:45:56
39.905011,116.367817,0,399,39857.5319097222,2009-02-13,12:45:57
39.905083,116.367824,0,399,39857.5319212963,2009-02-13,12:45:58
39.905158,116.367829,0,395,39857.5319328704,2009-02-13,12:45:59
39.905249,116.367837,0,386,39857.5319444444,2009-02-13,12:46:00
39.90532,116.367838,0,383,39857.5319560185,2009-02-13,12:46:01
39.905383,116.367839,0,383,39857.5319675926,2009-02-13,12:46:02
39.905444,116.367842,0,385,39857.5319791667,2009-02-13,12:46:03
39.905506,116.367835,0,386,39857.5319907407,2009-02-13,12:46:04
39.905565,116.367834,0,388,39857.5320023148,2009-02-13,12:46:05
39.905614,116.367828,0,391,39857.5320138889,2009-02-13,12:46:06
39.905674,116.367831,0,390,39857.532025463,2009-02-13,12:46:07
39.905733,116.367831,0,389,39857.532037037,2009-02-13,12:46:08
39.905816,116.367843,0,376,39857.5320486111,2009-02-13,12:46:09
39.905882,116.367854,0,352,39857.5320717593,2009-02-13,12:46:11
39.905933,116.367864,0,329,39857.5320833333,2009-02-13,12:46:12
39.905972,116.367876,0,311,39857.5320949074,2009-02-13,12:46:13
39.906003,116.367885,0,299,39857.5321064815,2009-02-13,12:46:14
39.906056,116.367897,0,283,39857.5321296296,2009-02-13,12:46:16
39.906115,116.367896,0,271,39857.5321527778,2009-02-13,12:46:18
39.906181,116.3679,0,258,39857.5321759259,2009-02-13,12:46:20
39.906254,116.367901,0,245,39857.5321990741,2009-02-13,12:46:22
39.906317,116.36791,0,238,39857.5322222222,2009-02-13,12:46:24
39.906403,116.367918,0,226,39857.5322453704,2009-02-13,12:46:26
39.906474,116.367921,0,212,39857.5322685185,2009-02-13,12:46:28
39.906537,116.367923,0,210,39857.5322916667,2009-02-13,12:46:30
39.906602,116.36792,0,206,39857.5323148148,2009-02-13,12:46:32
39.906666,116.36791,0,202,39857.532337963,2009-02-13,12:46:34
39.906743,116.367929,0,196,39857.5323611111,2009-02-13,12:46:36
39.906832,116.367936,0,186,39857.5323842593,2009-02-13,12:46:38
39.906882,116.367937,0,181,39857.5323958333,2009-02-13,12:46:39
39.90693,116.367939,0,181,39857.5324074074,2009-02-13,12:46:40
39.906978,116.367936,0,179,39857.5324189815,2009-02-13,12:46:41
39.90706,116.367929,0,178,39857.5324421296,2009-02-13,12:46:43
39.907113,116.367938,0,179,39857.5324768518,2009-02-13,12:46:46
39.90715,116.367948,0,167,39857.5325115741,2009-02-13,12:46:49
39.907215,116.367939,0,157,39857.5325578704,2009-02-13,12:46:53
39.907286,116.367958,0,159,39857.5325925926,2009-02-13,12:46:56
39.907343,116.367951,0,152,39857.5326273148,2009-02-13,12:46:59
39.907397,116.367922,0,149,39857.532662037,2009-02-13,12:47:02
39.907446,116.36791,0,143,39857.5326967593,2009-02-13,12:47:05
39.907512,116.367921,0,147,39857.5327199074,2009-02-13,12:47:07
39.90755,116.367956,0,134,39857.5327430556,2009-02-13,12:47:09
39.907538,116.368018,0,132,39857.5327893518,2009-02-13,12:47:13
39.907524,116.368073,0,131,39857.5328125,2009-02-13,12:47:15
39.907513,116.368141,0,132,39857.5328240741,2009-02-13,12:47:16
39.907514,116.368226,0,132,39857.5328356481,2009-02-13,12:47:17
39.907533,116.36834,0,127,39857.5328472222,2009-02-13,12:47:18
39.907547,116.368458,0,123,39857.5328587963,2009-02-13,12:47:19
39.907541,116.368562,0,125,39857.5328703704,2009-02-13,12:47:20
39.907541,116.368659,0,123,39857.5328819444,2009-02-13,12:47:21
39.907543,116.36876,0,123,39857.5328935185,2009-02-13,12:47:22
39.907563,116.368886,0,120,39857.5329050926,2009-02-13,12:47:23
39.907575,116.369001,0,119,39857.5329166667,2009-02-13,12:47:24
39.907585,116.369121,0,118,39857.5329282407,2009-02-13,12:47:25
39.907594,116.369214,0,119,39857.5329398148,2009-02-13,12:47:26
39.90759,116.369284,0,118,39857.5329513889,2009-02-13,12:47:27
39.907588,116.369363,0,119,39857.532962963,2009-02-13,12:47:28
39.907587,116.369434,0,119,39857.532974537,2009-02-13,12:47:29
39.907584,116.36951,0,121,39857.5329861111,2009-02-13,12:47:30
39.907591,116.369589,0,123,39857.5329976852,2009-02-13,12:47:31
39.907596,116.369671,0,124,39857.5330092593,2009-02-13,12:47:32
39.907599,116.369752,0,125,39857.5330208333,2009-02-13,12:47:33
39.907604,116.369817,0,125,39857.5330324074,2009-02-13,12:47:34
39.90759,116.369899,0,127,39857.5330555556,2009-02-13,12:47:36
39.90758,116.369978,0,129,39857.5330902778,2009-02-13,12:47:39
39.907536,116.370048,0,126,39857.533125,2009-02-13,12:47:42
39.907459,116.370086,0,127,39857.5331481481,2009-02-13,12:47:44
39.90737,116.370097,0,127,39857.5331712963,2009-02-13,12:47:46
39.907317,116.370101,0,127,39857.5331828704,2009-02-13,12:47:47
39.907258,116.370103,0,126,39857.5331944444,2009-02-13,12:47:48
39.907204,116.370103,0,126,39857.5332060185,2009-02-13,12:47:49
39.907151,116.370102,0,126,39857.5332175926,2009-02-13,12:47:50
39.907097,116.370094,0,125,39857.5332291667,2009-02-13,12:47:51
39.907047,116.370087,0,125,39857.5332407407,2009-02-13,12:47:52
39.906996,116.370083,0,126,39857.5332523148,2009-02-13,12:47:53
39.906941,116.370083,0,128,39857.5332638889,2009-02-13,12:47:54
39.906888,116.370088,0,130,39857.533275463,2009-02-13,12:47:55
39.906842,116.370087,0,131,39857.533287037,2009-02-13,12:47:56
39.906754,116.370081,0,133,39857.5333101852,2009-02-13,12:47:58
39.90667,116.370073,0,135,39857.5333333333,2009-02-13,12:48:00
39.906597,116.370057,0,137,39857.5333564815,2009-02-13,12:48:02
39.906525,116.37005,0,138,39857.5333796296,2009-02-13,12:48:04
39.906468,116.370055,0,140,39857.5334027778,2009-02-13,12:48:06
39.90642,116.370061,0,141,39857.5334259259,2009-02-13,12:48:08
39.906369,116.370062,0,143,39857.5334490741,2009-02-13,12:48:10
39.906312,116.370066,0,144,39857.5334837963,2009-02-13,12:48:13
39.906274,116.370111,0,147,39857.5335185185,2009-02-13,12:48:16
39.906212,116.370113,0,150,39857.5335532407,2009-02-13,12:48:19
39.906162,116.370121,0,152,39857.5335763889,2009-02-13,12:48:21
39.906102,116.370119,0,157,39857.5336111111,2009-02-13,12:48:24
39.906083,116.370082,0,164,39857.5336689815,2009-02-13,12:48:29
39.906071,116.370079,0,169,39857.5337268518,2009-02-13,12:48:34
39.906071,116.370079,0,169,39857.5337615741,2009-02-13,12:48:37
39.906066,116.370078,0,171,39857.5337847222,2009-02-13,12:48:39
39.906055,116.370075,0,171,39857.5338425926,2009-02-13,12:48:44
39.906021,116.370044,0,171,39857.533900463,2009-02-13,12:48:49
39.905993,116.369995,0,168,39857.5339351852,2009-02-13,12:48:52
39.905957,116.369957,0,168,39857.5339814815,2009-02-13,12:48:56
39.905933,116.369919,0,166,39857.5340393518,2009-02-13,12:49:01
39.905957,116.369906,0,166,39857.5340972222,2009-02-13,12:49:06
39.905945,116.369888,0,166,39857.5341550926,2009-02-13,12:49:11
39.905931,116.369799,0,166,39857.5342013889,2009-02-13,12:49:15
39.90592,116.369709,0,171,39857.534224537,2009-02-13,12:49:17
39.905919,116.369573,0,170,39857.5342476852,2009-02-13,12:49:19
39.905913,116.369492,0,170,39857.5342592593,2009-02-13,12:49:20
39.905914,116.369405,0,169,39857.5342708333,2009-02-13,12:49:21
39.905914,116.369312,0,169,39857.5342824074,2009-02-13,12:49:22
39.905911,116.369213,0,169,39857.5342939815,2009-02-13,12:49:23
39.905911,116.369114,0,168,39857.5343055556,2009-02-13,12:49:24
39.905918,116.369013,0,170,39857.5343171296,2009-02-13,12:49:25
39.905918,116.368919,0,169,39857.5343287037,2009-02-13,12:49:26
39.905915,116.368824,0,167,39857.5343402778,2009-02-13,12:49:27
39.905919,116.368729,0,165,39857.5343518518,2009-02-13,12:49:28
39.905916,116.368636,0,164,39857.5343634259,2009-02-13,12:49:29
39.90592,116.368535,0,163,39857.534375,2009-02-13,12:49:30
39.905926,116.368442,0,164,39857.5343865741,2009-02-13,12:49:31
39.905932,116.368345,0,166,39857.5343981481,2009-02-13,12:49:32
39.905938,116.368256,0,165,39857.5344097222,2009-02-13,12:49:33
39.90594,116.368166,0,166,39857.5344212963,2009-02-13,12:49:34
39.905942,116.368077,0,165,39857.5344328704,2009-02-13,12:49:35
39.905942,116.367982,0,167,39857.5344444444,2009-02-13,12:49:36
39.90594,116.36789,0,168,39857.5344560185,2009-02-13,12:49:37
39.905938,116.367799,0,168,39857.5344675926,2009-02-13,12:49:38
39.905936,116.367705,0,166,39857.5344791667,2009-02-13,12:49:39
39.90594,116.367603,0,166,39857.5344907407,2009-02-13,12:49:40
39.905941,116.367496,0,165,39857.5345023148,2009-02-13,12:49:41
39.905944,116.367384,0,165,39857.5345138889,2009-02-13,12:49:42
39.905948,116.367267,0,166,39857.534525463,2009-02-13,12:49:43
39.905947,116.367151,0,165,39857.534537037,2009-02-13,12:49:44
39.90595,116.367032,0,164,39857.5345486111,2009-02-13,12:49:45
39.905949,116.366915,0,164,39857.5345601852,2009-02-13,12:49:46
39.905952,116.366802,0,163,39857.5345717593,2009-02-13,12:49:47
39.905958,116.366691,0,163,39857.5345833333,2009-02-13,12:49:48
39.905958,116.366578,0,167,39857.5345949074,2009-02-13,12:49:49
39.90596,116.366463,0,168,39857.5346064815,2009-02-13,12:49:50
39.905959,116.366352,0,170,39857.5346180556,2009-02-13,12:49:51
39.905953,116.36626,0,170,39857.5346296296,2009-02-13,12:49:52
39.905956,116.366173,0,172,39857.5346412037,2009-02-13,12:49:53
39.905957,116.366094,0,173,39857.5346527778,2009-02-13,12:49:54
39.905958,116.366014,0,174,39857.5346643519,2009-02-13,12:49:55
39.905954,116.365941,0,175,39857.5346759259,2009-02-13,12:49:56
39.905944,116.365873,0,174,39857.5346875,2009-02-13,12:49:57
39.90593,116.365814,0,171,39857.5346990741,2009-02-13,12:49:58
39.905922,116.365753,0,170,39857.5347106481,2009-02-13,12:49:59
39.90592,116.365675,0,170,39857.5347222222,2009-02-13,12:50:00
39.905919,116.36559,0,169,39857.5347337963,2009-02-13,12:50:01
39.905918,116.36551,0,170,39857.5347453704,2009-02-13,12:50:02
39.905919,116.365422,0,170,39857.5347569444,2009-02-13,12:50:03
39.905917,116.365334,0,170,39857.5347685185,2009-02-13,12:50:04
39.905908,116.365254,0,170,39857.5347800926,2009-02-13,12:50:05
39.905903,116.365174,0,170,39857.5347916667,2009-02-13,12:50:06
39.905904,116.365092,0,173,39857.5348032407,2009-02-13,12:50:07
39.905906,116.365009,0,173,39857.5348148148,2009-02-13,12:50:08
39.905909,116.364925,0,173,39857.5348263889,2009-02-13,12:50:09
39.905912,116.36484,0,173,39857.534837963,2009-02-13,12:50:10
39.905915,116.364747,0,173,39857.534849537,2009-02-13,12:50:11
39.905918,116.364655,0,172,39857.5348611111,2009-02-13,12:50:12
39.905919,116.364556,0,174,39857.5348726852,2009-02-13,12:50:13
39.905923,116.364457,0,177,39857.5348842593,2009-02-13,12:50:14
39.905926,116.364363,0,179,39857.5348958333,2009-02-13,12:50:15
39.905925,116.364263,0,181,39857.5349074074,2009-02-13,12:50:16
39.905923,116.364169,0,180,39857.5349189815,2009-02-13,12:50:17
39.905926,116.364082,0,175,39857.5349305556,2009-02-13,12:50:18
39.90592,116.36399,0,172,39857.5349421296,2009-02-13,12:50:19
39.905923,116.363891,0,178,39857.5349537037,2009-02-13,12:50:20
39.905923,116.363789,0,182,39857.5349652778,2009-02-13,12:50:21
39.905923,116.363683,0,188,39857.5349768519,2009-02-13,12:50:22
39.905923,116.363588,0,188,39857.5349884259,2009-02-13,12:50:23
39.905924,116.363492,0,189,39857.535,2009-02-13,12:50:24
39.905926,116.3634,0,190,39857.5350115741,2009-02-13,12:50:25
39.905927,116.363305,0,190,39857.5350231482,2009-02-13,12:50:26
39.905929,116.363203,0,189,39857.5350347222,2009-02-13,12:50:27
39.90593,116.363094,0,189,39857.5350462963,2009-02-13,12:50:28
39.905929,116.362988,0,191,39857.5350578704,2009-02-13,12:50:29
39.905928,116.362883,0,191,39857.5350694444,2009-02-13,12:50:30
39.905927,116.362782,0,189,39857.5350810185,2009-02-13,12:50:31
39.905922,116.362674,0,192,39857.5350925926,2009-02-13,12:50:32
39.905918,116.362566,0,192,39857.5351041667,2009-02-13,12:50:33
39.90592,116.36246,0,190,39857.5351157407,2009-02-13,12:50:34
39.905919,116.362359,0,192,39857.5351273148,2009-02-13,12:50:35
39.905921,116.362259,0,191,39857.5351388889,2009-02-13,12:50:36
39.905923,116.362158,0,194,39857.535150463,2009-02-13,12:50:37
39.905924,116.362059,0,194,39857.535162037,2009-02-13,12:50:38
39.905927,116.361962,0,191,39857.5351736111,2009-02-13,12:50:39
39.905924,116.361867,0,192,39857.5351851852,2009-02-13,12:50:40
39.905921,116.361772,0,193,39857.5351967593,2009-02-13,12:50:41
39.905913,116.361675,0,194,39857.5352083333,2009-02-13,12:50:42
39.905907,116.361577,0,193,39857.5352199074,2009-02-13,12:50:43
39.905901,116.361482,0,191,39857.5352314815,2009-02-13,12:50:44
39.905891,116.361383,0,194,39857.5352430556,2009-02-13,12:50:45
39.90589,116.361287,0,194,39857.5352546296,2009-02-13,12:50:46
39.905888,116.361193,0,191,39857.5352662037,2009-02-13,12:50:47
39.905886,116.361096,0,190,39857.5352777778,2009-02-13,12:50:48
39.905886,116.360994,0,190,39857.5352893519,2009-02-13,12:50:49
39.905884,116.360887,0,192,39857.5353009259,2009-02-13,12:50:50
39.90589,116.360779,0,190,39857.5353125,2009-02-13,12:50:51
39.905894,116.36066,0,192,39857.5353240741,2009-02-13,12:50:52
39.905898,116.36054,0,191,39857.5353356482,2009-02-13,12:50:53
39.9059,116.360425,0,193,39857.5353472222,2009-02-13,12:50:54
39.905905,116.360304,0,193,39857.5353587963,2009-02-13,12:50:55
39.905912,116.360185,0,192,39857.5353703704,2009-02-13,12:50:56
39.905914,116.360067,0,194,39857.5353819444,2009-02-13,12:50:57
39.905911,116.359958,0,194,39857.5353935185,2009-02-13,12:50:58
39.905906,116.359849,0,193,39857.5354050926,2009-02-13,12:50:59
39.9059,116.35974,0,193,39857.5354166667,2009-02-13,12:51:00
39.905899,116.359637,0,196,39857.5354282407,2009-02-13,12:51:01
39.905908,116.359537,0,197,39857.5354398148,2009-02-13,12:51:02
39.905916,116.359437,0,196,39857.5354513889,2009-02-13,12:51:03
39.905921,116.359332,0,195,39857.535462963,2009-02-13,12:51:04
39.905925,116.359238,0,195,39857.535474537,2009-02-13,12:51:05
39.905929,116.359145,0,196,39857.5354861111,2009-02-13,12:51:06
39.90593,116.359062,0,199,39857.5354976852,2009-02-13,12:51:07
39.905934,116.35898,0,200,39857.5355092593,2009-02-13,12:51:08
39.905937,116.358896,0,202,39857.5355208333,2009-02-13,12:51:09
39.905951,116.358817,0,203,39857.5355324074,2009-02-13,12:51:10
39.905956,116.358737,0,206,39857.5355439815,2009-02-13,12:51:11
39.905956,116.358664,0,206,39857.5355555556,2009-02-13,12:51:12
39.905952,116.35859,0,206,39857.5355671296,2009-02-13,12:51:13
39.905957,116.358512,0,212,39857.5355787037,2009-02-13,12:51:14
39.905959,116.358435,0,217,39857.5355902778,2009-02-13,12:51:15
39.905969,116.358369,0,215,39857.5356018519,2009-02-13,12:51:16
39.90597,116.358303,0,215,39857.5356134259,2009-02-13,12:51:17
39.905972,116.358235,0,216,39857.535625,2009-02-13,12:51:18
39.905973,116.358173,0,218,39857.5356365741,2009-02-13,12:51:19
39.905971,116.358114,0,223,39857.5356481481,2009-02-13,12:51:20
39.905965,116.358033,0,230,39857.5356712963,2009-02-13,12:51:22
39.905943,116.358,0,227,39857.5357291667,2009-02-13,12:51:27
39.905934,116.357987,0,230,39857.535787037,2009-02-13,12:51:32
39.905958,116.357891,0,232,39857.5358101852,2009-02-13,12:51:34
39.905973,116.357814,0,232,39857.5358333333,2009-02-13,12:51:36
39.905985,116.357746,0,232,39857.5358564815,2009-02-13,12:51:38
39.905995,116.357669,0,230,39857.5358912037,2009-02-13,12:51:41
39.905993,116.357607,0,226,39857.5359259259,2009-02-13,12:51:44
39.905993,116.357551,0,218,39857.5359837963,2009-02-13,12:51:49
39.905972,116.357573,0,215,39857.5360416667,2009-02-13,12:51:54
39.90599,116.357562,0,213,39857.536099537,2009-02-13,12:51:59
39.90599,116.357562,0,213,39857.5361342593,2009-02-13,12:52:02
39.905992,116.357559,0,214,39857.5361574074,2009-02-13,12:52:04
39.905959,116.357535,0,208,39857.5362152778,2009-02-13,12:52:09
39.905942,116.357572,0,204,39857.5362731481,2009-02-13,12:52:14
39.905927,116.357586,0,194,39857.5363310185,2009-02-13,12:52:19
39.90592,116.357574,0,190,39857.5363888889,2009-02-13,12:52:24
39.90594,116.357568,0,188,39857.5364467593,2009-02-13,12:52:29
39.90594,116.357539,0,186,39857.5365046296,2009-02-13,12:52:34
39.906,116.357484,0,189,39857.5365277778,2009-02-13,12:52:36
39.906045,116.357435,0,191,39857.5365393519,2009-02-13,12:52:37
39.906051,116.357372,0,189,39857.5365625,2009-02-13,12:52:39
39.906035,116.357301,0,188,39857.5365856481,2009-02-13,12:52:41
39.906035,116.357184,0,188,39857.5366087963,2009-02-13,12:52:43
39.90603,116.357119,0,188,39857.5366203704,2009-02-13,12:52:44
39.906029,116.357053,0,189,39857.5366319444,2009-02-13,12:52:45
39.906016,116.356991,0,187,39857.5366435185,2009-02-13,12:52:46
39.906014,116.356916,0,189,39857.5366550926,2009-02-13,12:52:47
39.906003,116.356847,0,188,39857.5366666667,2009-02-13,12:52:48
39.905999,116.356774,0,188,39857.5366782407,2009-02-13,12:52:49
39.905997,116.356701,0,189,39857.5366898148,2009-02-13,12:52:50
39.905992,116.35663,0,190,39857.5367013889,2009-02-13,12:52:51
39.905989,116.356546,0,193,39857.536712963,2009-02-13,12:52:52
39.905985,116.356464,0,195,39857.536724537,2009-02-13,12:52:53
39.905981,116.356386,0,195,39857.5367361111,2009-02-13,12:52:54
39.905983,116.356304,0,198,39857.5367476852,2009-02-13,12:52:55
39.90598,116.356221,0,198,39857.5367592593,2009-02-13,12:52:56
39.905982,116.356121,0,197,39857.5367708333,2009-02-13,12:52:57
39.905984,116.356033,0,195,39857.5367824074,2009-02-13,12:52:58
39.905991,116.355943,0,197,39857.5367939815,2009-02-13,12:52:59
39.905988,116.355859,0,197,39857.5368055556,2009-02-13,12:53:00
39.905986,116.35577,0,197,39857.5368171296,2009-02-13,12:53:01
39.905986,116.355679,0,197,39857.5368287037,2009-02-13,12:53:02
39.905981,116.35558,0,199,39857.5368402778,2009-02-13,12:53:03
39.905981,116.355483,0,198,39857.5368518519,2009-02-13,12:53:04
39.905981,116.35539,0,197,39857.5368634259,2009-02-13,12:53:05
39.905984,116.355296,0,197,39857.536875,2009-02-13,12:53:06
39.905982,116.355196,0,195,39857.5368865741,2009-02-13,12:53:07
39.905985,116.355101,0,193,39857.5368981481,2009-02-13,12:53:08
39.905984,116.355009,0,193,39857.5369097222,2009-02-13,12:53:09
39.905985,116.354907,0,194,39857.5369212963,2009-02-13,12:53:10
39.905985,116.35481,0,195,39857.5369328704,2009-02-13,12:53:11
39.905983,116.354708,0,196,39857.5369444444,2009-02-13,12:53:12
39.905981,116.354607,0,196,39857.5369560185,2009-02-13,12:53:13
39.905979,116.354503,0,197,39857.5369675926,2009-02-13,12:53:14
39.90598,116.35439,0,198,39857.5369791667,2009-02-13,12:53:15
39.905982,116.354276,0,199,39857.5369907407,2009-02-13,12:53:16
39.905989,116.35417,0,198,39857.5370023148,2009-02-13,12:53:17
39.905991,116.354064,0,197,39857.5370138889,2009-02-13,12:53:18
39.905994,116.353959,0,196,39857.537025463,2009-02-13,12:53:19
39.905994,116.353852,0,194,39857.537037037,2009-02-13,12:53:20
39.905997,116.35374,0,193,39857.5370486111,2009-02-13,12:53:21
39.905991,116.353626,0,191,39857.5370601852,2009-02-13,12:53:22
39.905986,116.353524,0,188,39857.5370717593,2009-02-13,12:53:23
39.905981,116.353426,0,186,39857.5370833333,2009-02-13,12:53:24
39.905977,116.353324,0,185,39857.5370949074,2009-02-13,12:53:25
39.905973,116.353229,0,183,39857.5371064815,2009-02-13,12:53:26
39.905973,116.353137,0,181,39857.5371180556,2009-02-13,12:53:27
39.90597,116.353045,0,179,39857.5371296296,2009-02-13,12:53:28
39.90597,116.352962,0,176,39857.5371412037,2009-02-13,12:53:29
39.905968,116.352885,0,175,39857.5371527778,2009-02-13,12:53:30
39.905959,116.352801,0,169,39857.5371643519,2009-02-13,12:53:31
39.905953,116.352727,0,169,39857.5371759259,2009-02-13,12:53:32
39.905947,116.352656,0,166,39857.5371875,2009-02-13,12:53:33
39.905942,116.35259,0,163,39857.5371990741,2009-02-13,12:53:34
39.905949,116.35252,0,162,39857.5372106481,2009-02-13,12:53:35
39.905954,116.352452,0,162,39857.5372222222,2009-02-13,12:53:36
39.905956,116.352393,0,160,39857.5372337963,2009-02-13,12:53:37
39.905959,116.352329,0,159,39857.5372453704,2009-02-13,12:53:38
39.905975,116.352231,0,158,39857.5372685185,2009-02-13,12:53:40
39.905993,116.35215,0,153,39857.5372916667,2009-02-13,12:53:42
39.905987,116.352103,0,154,39857.537349537,2009-02-13,12:53:47
39.905981,116.352108,0,154,39857.5374074074,2009-02-13,12:53:52
39.905981,116.352108,0,154,39857.5374421296,2009-02-13,12:53:55
39.905978,116.352114,0,154,39857.5374652778,2009-02-13,12:53:57
39.905974,116.352037,0,156,39857.5375115741,2009-02-13,12:54:01
39.905965,116.351958,0,158,39857.5375347222,2009-02-13,12:54:03
39.905947,116.351876,0,161,39857.5375578704,2009-02-13,12:54:05
39.905937,116.351787,0,163,39857.5375810185,2009-02-13,12:54:07
39.905936,116.351658,0,166,39857.5376041667,2009-02-13,12:54:09
39.905929,116.351592,0,166,39857.5376157407,2009-02-13,12:54:10
39.905932,116.351525,0,165,39857.5376273148,2009-02-13,12:54:11
39.905929,116.351453,0,167,39857.5376388889,2009-02-13,12:54:12
39.905919,116.351369,0,170,39857.537650463,2009-02-13,12:54:13
39.905916,116.351276,0,171,39857.537662037,2009-02-13,12:54:14
39.905907,116.351177,0,174,39857.5376736111,2009-02-13,12:54:15
39.90591,116.351072,0,176,39857.5376851852,2009-02-13,12:54:16
39.90591,116.35096,0,177,39857.5376967593,2009-02-13,12:54:17
39.905908,116.350855,0,178,39857.5377083333,2009-02-13,12:54:18
39.905904,116.350748,0,178,39857.5377199074,2009-02-13,12:54:19
39.905903,116.350654,0,178,39857.5377314815,2009-02-13,12:54:20
39.905901,116.350551,0,179,39857.5377430556,2009-02-13,12:54:21
39.905897,116.35045,0,182,39857.5377546296,2009-02-13,12:54:22
39.905899,116.35036,0,180,39857.5377662037,2009-02-13,12:54:23
39.905896,116.350271,0,181,39857.5377777778,2009-02-13,12:54:24
39.905892,116.350173,0,183,39857.5377893519,2009-02-13,12:54:25
39.905886,116.350072,0,185,39857.5378009259,2009-02-13,12:54:26
39.905888,116.349975,0,186,39857.5378125,2009-02-13,12:54:27
39.905887,116.349879,0,189,39857.5378240741,2009-02-13,12:54:28
39.905889,116.349787,0,189,39857.5378356481,2009-02-13,12:54:29
39.905886,116.349693,0,192,39857.5378472222,2009-02-13,12:54:30
39.905886,116.349607,0,194,39857.5378587963,2009-02-13,12:54:31
39.905888,116.349525,0,197,39857.5378703704,2009-02-13,12:54:32
39.905885,116.34944,0,200,39857.5378819444,2009-02-13,12:54:33
39.905888,116.349361,0,201,39857.5378935185,2009-02-13,12:54:34
39.905888,116.349281,0,203,39857.5379050926,2009-02-13,12:54:35
39.905876,116.349208,0,199,39857.5379166667,2009-02-13,12:54:36
39.905879,116.34913,0,199,39857.5379282407,2009-02-13,12:54:37
39.905887,116.349046,0,199,39857.5379398148,2009-02-13,12:54:38
39.905898,116.348959,0,202,39857.5379513889,2009-02-13,12:54:39
39.905908,116.34888,0,203,39857.537962963,2009-02-13,12:54:40
39.905922,116.348794,0,207,39857.537974537,2009-02-13,12:54:41
39.905919,116.348716,0,206,39857.5379861111,2009-02-13,12:54:42
39.905918,116.34864,0,206,39857.5379976852,2009-02-13,12:54:43
39.905911,116.348564,0,207,39857.5380092593,2009-02-13,12:54:44
39.905911,116.348483,0,210,39857.5380208333,2009-02-13,12:54:45
39.905916,116.34841,0,210,39857.5380324074,2009-02-13,12:54:46
39.90592,116.348337,0,213,39857.5380439815,2009-02-13,12:54:47
39.905922,116.348265,0,211,39857.5380555556,2009-02-13,12:54:48
39.905923,116.348202,0,211,39857.5380671296,2009-02-13,12:54:49
39.905914,116.348118,0,208,39857.5380902778,2009-02-13,12:54:51
39.90591,116.348049,0,211,39857.538125,2009-02-13,12:54:54
39.905922,116.347964,0,214,39857.5381597222,2009-02-13,12:54:57
39.905949,116.347886,0,218,39857.5381828704,2009-02-13,12:54:59
39.905966,116.347773,0,221,39857.5382060185,2009-02-13,12:55:01
39.905979,116.347706,0,219,39857.5382175926,2009-02-13,12:55:02
39.905993,116.347646,0,221,39857.5382291667,2009-02-13,12:55:03
39.906009,116.347588,0,221,39857.5382407407,2009-02-13,12:55:04
39.906021,116.347517,0,223,39857.5382523148,2009-02-13,12:55:05
39.906023,116.347435,0,224,39857.5382638889,2009-02-13,12:55:06
39.906022,116.34735,0,226,39857.538275463,2009-02-13,12:55:07
39.906022,116.347273,0,224,39857.538287037,2009-02-13,12:55:08
39.906015,116.347191,0,223,39857.5382986111,2009-02-13,12:55:09
39.906016,116.347109,0,222,39857.5383101852,2009-02-13,12:55:10
39.906012,116.347021,0,221,39857.5383217593,2009-02-13,12:55:11
39.906006,116.346952,0,224,39857.5383333333,2009-02-13,12:55:12
39.905998,116.346885,0,223,39857.5383449074,2009-02-13,12:55:13
39.905995,116.346827,0,222,39857.5383564815,2009-02-13,12:55:14
39.905992,116.346734,0,222,39857.5383796296,2009-02-13,12:55:16
39.905981,116.346664,0,216,39857.5384027778,2009-02-13,12:55:18
39.905987,116.34659,0,214,39857.5384259259,2009-02-13,12:55:20
39.906018,116.34652,0,211,39857.5384490741,2009-02-13,12:55:22
39.906076,116.346486,0,209,39857.5384722222,2009-02-13,12:55:24
39.90614,116.34646,0,209,39857.5384953704,2009-02-13,12:55:26
39.906192,116.346446,0,211,39857.5385185185,2009-02-13,12:55:28
39.906257,116.346442,0,212,39857.5385416667,2009-02-13,12:55:30
39.90633,116.346458,0,215,39857.5385648148,2009-02-13,12:55:32
39.906413,116.346453,0,215,39857.538587963,2009-02-13,12:55:34
39.906485,116.346433,0,216,39857.5386111111,2009-02-13,12:55:36
39.906536,116.346423,0,217,39857.5386226852,2009-02-13,12:55:37
39.906586,116.346423,0,217,39857.5386342593,2009-02-13,12:55:38
39.906638,116.346432,0,218,39857.5386458333,2009-02-13,12:55:39
39.906688,116.34644,0,219,39857.5386574074,2009-02-13,12:55:40
39.906742,116.346446,0,221,39857.5386689815,2009-02-13,12:55:41
39.906809,116.346451,0,220,39857.5386805556,2009-02-13,12:55:42
39.906863,116.346458,0,219,39857.5386921296,2009-02-13,12:55:43
39.906909,116.346467,0,219,39857.5387037037,2009-02-13,12:55:44
39.906961,116.346457,0,217,39857.5387152778,2009-02-13,12:55:45
39.907006,116.346461,0,216,39857.5387268519,2009-02-13,12:55:46
39.907089,116.34646,0,214,39857.53875,2009-02-13,12:55:48
39.907159,116.346481,0,215,39857.5387731481,2009-02-13,12:55:50
39.907228,116.346502,0,216,39857.5387962963,2009-02-13,12:55:52
39.90729,116.346504,0,217,39857.5388194444,2009-02-13,12:55:54
39.907354,116.346485,0,216,39857.5388425926,2009-02-13,12:55:56
39.907401,116.346482,0,218,39857.5388657407,2009-02-13,12:55:58
39.907441,116.346509,0,224,39857.538900463,2009-02-13,12:56:01
39.907428,116.346514,0,230,39857.5389583333,2009-02-13,12:56:06
39.907414,116.346519,0,237,39857.5390162037,2009-02-13,12:56:11
39.907421,116.346552,0,243,39857.5390740741,2009-02-13,12:56:16
39.90745,116.346614,0,244,39857.5391087963,2009-02-13,12:56:19
39.907498,116.346633,0,245,39857.5391319444,2009-02-13,12:56:21
39.90756,116.346647,0,247,39857.5391550926,2009-02-13,12:56:23
39.907649,116.346621,0,246,39857.5391782407,2009-02-13,12:56:25
39.907708,116.346601,0,244,39857.5391898148,2009-02-13,12:56:26
39.907773,116.34657,0,242,39857.5392013889,2009-02-13,12:56:27
39.907838,116.346546,0,242,39857.539212963,2009-02-13,12:56:28
39.907918,116.346512,0,239,39857.539224537,2009-02-13,12:56:29
39.907995,116.346503,0,240,39857.5392361111,2009-02-13,12:56:30
39.908074,116.346502,0,241,39857.5392476852,2009-02-13,12:56:31
39.90816,116.346502,0,243,39857.5392592593,2009-02-13,12:56:32
39.908245,116.346521,0,241,39857.5392708333,2009-02-13,12:56:33
39.908342,116.34652,0,241,39857.5392824074,2009-02-13,12:56:34
39.908438,116.346527,0,242,39857.5392939815,2009-02-13,12:56:35
39.908533,116.346526,0,245,39857.5393055556,2009-02-13,12:56:36
39.908628,116.346526,0,248,39857.5393171296,2009-02-13,12:56:37
39.908719,116.346529,0,249,39857.5393287037,2009-02-13,12:56:38
39.908824,116.346522,0,250,39857.5393402778,2009-02-13,12:56:39
39.908908,116.346511,0,252,39857.5393518518,2009-02-13,12:56:40
39.908969,116.346513,0,253,39857.5393634259,2009-02-13,12:56:41
39.909035,116.346507,0,254,39857.539375,2009-02-13,12:56:42
39.9091,116.3465,0,257,39857.5393865741,2009-02-13,12:56:43
39.909151,116.346494,0,260,39857.5393981481,2009-02-13,12:56:44
39.909224,116.346486,0,263,39857.5394212963,2009-02-13,12:56:46
39.909282,116.346504,0,266,39857.5394675926,2009-02-13,12:56:50
39.909339,116.346516,0,263,39857.5395138889,2009-02-13,12:56:54
39.909378,116.346546,0,265,39857.539537037,2009-02-13,12:56:56
39.90944,116.346532,0,267,39857.5395717593,2009-02-13,12:56:59
39.909484,116.34655,0,266,39857.5395949074,2009-02-13,12:57:01
39.90954,116.346592,0,261,39857.5396296296,2009-02-13,12:57:04
39.909579,116.346619,0,255,39857.5396527778,2009-02-13,12:57:06
39.909637,116.346625,0,246,39857.5396759259,2009-02-13,12:57:08
39.909709,116.346604,0,234,39857.5396990741,2009-02-13,12:57:10
39.909761,116.346601,0,228,39857.5397106481,2009-02-13,12:57:11
39.909876,116.346538,0,208,39857.5397222222,2009-02-13,12:57:12
39.909961,116.346558,0,200,39857.5397337963,2009-02-13,12:57:13
39.910029,116.346562,0,194,39857.5397453704,2009-02-13,12:57:14
39.910106,116.346561,0,185,39857.5397569444,2009-02-13,12:57:15
39.910175,116.346565,0,181,39857.5397685185,2009-02-13,12:57:16
39.910241,116.346568,0,177,39857.5397800926,2009-02-13,12:57:17
39.910315,116.346567,0,173,39857.5397916667,2009-02-13,12:57:18
39.91039,116.346564,0,170,39857.5398032407,2009-02-13,12:57:19
39.910467,116.346565,0,167,39857.5398148148,2009-02-13,12:57:20
39.910541,116.346571,0,165,39857.5398263889,2009-02-13,12:57:21
39.910624,116.346579,0,160,39857.539837963,2009-02-13,12:57:22
39.910713,116.34658,0,148,39857.539849537,2009-02-13,12:57:23
39.910777,116.346596,0,147,39857.5398611111,2009-02-13,12:57:24
39.91084,116.346594,0,141,39857.5398726852,2009-02-13,12:57:25
39.910885,116.3466,0,152,39857.5398842593,2009-02-13,12:57:26
39.910939,116.346602,0,154,39857.5398958333,2009-02-13,12:57:27
39.910992,116.346618,0,153,39857.5399074074,2009-02-13,12:57:28
39.911044,116.346631,0,149,39857.5399189815,2009-02-13,12:57:29
39.911098,116.346647,0,142,39857.5399305556,2009-02-13,12:57:30
39.911168,116.34667,0,141,39857.5399537037,2009-02-13,12:57:32
39.911223,116.346669,0,143,39857.5399768518,2009-02-13,12:57:34
39.911286,116.346668,0,139,39857.54,2009-02-13,12:57:36
39.91137,116.346694,0,128,39857.5400231481,2009-02-13,12:57:38
39.911457,116.346704,0,119,39857.5400462963,2009-02-13,12:57:40
39.911506,116.346709,0,116,39857.5400578704,2009-02-13,12:57:41
39.911554,116.34672,0,114,39857.5400694444,2009-02-13,12:57:42
39.911605,116.346745,0,116,39857.5400810185,2009-02-13,12:57:43
39.91165,116.346763,0,117,39857.5400925926,2009-02-13,12:57:44
39.911717,116.346789,0,124,39857.5401157407,2009-02-13,12:57:46
39.91176,116.346808,0,124,39857.540150463,2009-02-13,12:57:49
39.911774,116.34682,0,121,39857.5402083333,2009-02-13,12:57:54
39.911812,116.346803,0,115,39857.5402662037,2009-02-13,12:57:59
39.911859,116.346776,0,106,39857.5402893518,2009-02-13,12:58:01
39.911926,116.346783,0,106,39857.5403240741,2009-02-13,12:58:04
39.911977,116.346786,0,107,39857.5403472222,2009-02-13,12:58:06
39.912044,116.346808,0,100,39857.5403819444,2009-02-13,12:58:09
39.912044,116.346808,0,100,39857.5404166667,2009-02-13,12:58:12
39.912052,116.346816,0,102,39857.5404398148,2009-02-13,12:58:14
39.912038,116.34681,0,104,39857.5404976852,2009-02-13,12:58:19
39.912009,116.346818,0,100,39857.5405555556,2009-02-13,12:58:24
39.911982,116.346838,0,99,39857.5406134259,2009-02-13,12:58:29
39.912008,116.346828,0,103,39857.5406712963,2009-02-13,12:58:34
39.912008,116.346828,0,103,39857.5407060185,2009-02-13,12:58:37
39.912016,116.346836,0,104,39857.5407291667,2009-02-13,12:58:39
39.912025,116.346846,0,104,39857.540787037,2009-02-13,12:58:44
39.912048,116.346841,0,108,39857.5408449074,2009-02-13,12:58:49
39.912048,116.346841,0,108,39857.5408796296,2009-02-13,12:58:52
39.912048,116.346846,0,109,39857.5409027778,2009-02-13,12:58:54
39.912075,116.34684,0,107,39857.5409606481,2009-02-13,12:58:59
39.912122,116.346852,0,108,39857.5409837963,2009-02-13,12:59:01
39.912197,116.346876,0,107,39857.5410069444,2009-02-13,12:59:03
39.912287,116.346896,0,107,39857.5410300926,2009-02-13,12:59:05
39.912335,116.34691,0,107,39857.5410416667,2009-02-13,12:59:06
39.912384,116.346921,0,108,39857.5410532407,2009-02-13,12:59:07
39.912434,116.346923,0,109,39857.5410648148,2009-02-13,12:59:08
39.912483,116.346928,0,109,39857.5410763889,2009-02-13,12:59:09
39.912535,116.346932,0,110,39857.541087963,2009-02-13,12:59:10
39.912593,116.346939,0,110,39857.541099537,2009-02-13,12:59:11
39.912656,116.346948,0,110,39857.5411111111,2009-02-13,12:59:12
39.912722,116.346957,0,110,39857.5411226852,2009-02-13,12:59:13
39.912784,116.34697,0,110,39857.5411342593,2009-02-13,12:59:14
39.912848,116.346985,0,111,39857.5411458333,2009-02-13,12:59:15
39.912904,116.347004,0,113,39857.5411574074,2009-02-13,12:59:16
39.912962,116.347018,0,115,39857.5411689815,2009-02-13,12:59:17
39.913019,116.347032,0,117,39857.5411805556,2009-02-13,12:59:18
39.913082,116.347038,0,117,39857.5411921296,2009-02-13,12:59:19
39.913142,116.347042,0,118,39857.5412037037,2009-02-13,12:59:20
39.913204,116.347046,0,119,39857.5412152778,2009-02-13,12:59:21
39.913245,116.347065,0,123,39857.5412268518,2009-02-13,12:59:22
39.913303,116.347072,0,124,39857.5412384259,2009-02-13,12:59:23
39.913364,116.347084,0,127,39857.54125,2009-02-13,12:59:24
39.913432,116.347091,0,128,39857.5412615741,2009-02-13,12:59:25
39.91349,116.347108,0,129,39857.5412731481,2009-02-13,12:59:26
39.913547,116.347128,0,132,39857.5412847222,2009-02-13,12:59:27
39.913611,116.347137,0,132,39857.5412962963,2009-02-13,12:59:28
39.91367,116.347151,0,134,39857.5413078704,2009-02-13,12:59:29
39.913735,116.34716,0,135,39857.5413194444,2009-02-13,12:59:30
39.913801,116.34717,0,136,39857.5413310185,2009-02-13,12:59:31
39.913864,116.347192,0,138,39857.5413425926,2009-02-13,12:59:32
39.913928,116.347211,0,140,39857.5413541667,2009-02-13,12:59:33
39.913991,116.34723,0,143,39857.5413657407,2009-02-13,12:59:34
39.914059,116.347243,0,145,39857.5413773148,2009-02-13,12:59:35
39.914126,116.34726,0,147,39857.5413888889,2009-02-13,12:59:36
39.914198,116.347274,0,151,39857.541400463,2009-02-13,12:59:37
39.914274,116.347289,0,154,39857.541412037,2009-02-13,12:59:38
39.91435,116.347308,0,158,39857.5414236111,2009-02-13,12:59:39
39.914424,116.34733,0,158,39857.5414351852,2009-02-13,12:59:40
39.914496,116.347343,0,161,39857.5414467593,2009-02-13,12:59:41
39.914571,116.347358,0,163,39857.5414583333,2009-02-13,12:59:42
39.91465,116.34736,0,163,39857.5414699074,2009-02-13,12:59:43
39.91472,116.347377,0,165,39857.5414814815,2009-02-13,12:59:44
39.914788,116.347387,0,167,39857.5414930556,2009-02-13,12:59:45
39.914863,116.347395,0,168,39857.5415046296,2009-02-13,12:59:46
39.914929,116.347397,0,168,39857.5415162037,2009-02-13,12:59:47
39.915005,116.347404,0,167,39857.5415277778,2009-02-13,12:59:48
39.915072,116.347405,0,168,39857.5415393518,2009-02-13,12:59:49
39.915147,116.347396,0,167,39857.5415509259,2009-02-13,12:59:50
39.915207,116.347384,0,169,39857.5415625,2009-02-13,12:59:51
39.915267,116.347375,0,171,39857.5415740741,2009-02-13,12:59:52
39.915337,116.347376,0,173,39857.5415856481,2009-02-13,12:59:53
39.9154,116.347381,0,176,39857.5415972222,2009-02-13,12:59:54
39.915473,116.347372,0,176,39857.5416087963,2009-02-13,12:59:55
39.915544,116.347367,0,177,39857.5416203704,2009-02-13,12:59:56
39.915603,116.347365,0,180,39857.5416319444,2009-02-13,12:59:57
39.915685,116.347359,0,185,39857.5416435185,2009-02-13,12:59:58
39.915761,116.347341,0,189,39857.5416550926,2009-02-13,12:59:59
39.915809,116.347352,0,194,39857.5416666667,2009-02-13,13:00:00
39.915876,116.347355,0,198,39857.5416782407,2009-02-13,13:00:01
39.915943,116.34735,0,202,39857.5416898148,2009-02-13,13:00:02
39.915995,116.347348,0,206,39857.5417013889,2009-02-13,13:00:03
39.916039,116.347354,0,210,39857.541712963,2009-02-13,13:00:04
39.916116,116.347361,0,216,39857.5417361111,2009-02-13,13:00:06
39.916188,116.347355,0,218,39857.5417592593,2009-02-13,13:00:08
39.916244,116.347344,0,220,39857.5417824074,2009-02-13,13:00:10
39.916286,116.347303,0,229,39857.5418287037,2009-02-13,13:00:14
39.916308,116.347351,0,234,39857.5418634259,2009-02-13,13:00:17
39.916333,116.34735,0,244,39857.5419212963,2009-02-13,13:00:22
39.916344,116.347378,0,253,39857.5419791667,2009-02-13,13:00:27
39.916334,116.347382,0,263,39857.542037037,2009-02-13,13:00:32
39.916418,116.347373,0,268,39857.5420717593,2009-02-13,13:00:35
39.916481,116.347385,0,268,39857.5420833333,2009-02-13,13:00:36
39.91654,116.347397,0,269,39857.5420949074,2009-02-13,13:00:37
39.916589,116.347408,0,270,39857.5421064815,2009-02-13,13:00:38
39.916634,116.347416,0,271,39857.5421180556,2009-02-13,13:00:39
39.916681,116.347423,0,271,39857.5421296296,2009-02-13,13:00:40
39.916726,116.34743,0,272,39857.5421412037,2009-02-13,13:00:41
39.916774,116.347438,0,272,39857.5421527778,2009-02-13,13:00:42
39.91684,116.347438,0,274,39857.5421759259,2009-02-13,13:00:44
39.916903,116.347425,0,276,39857.5421990741,2009-02-13,13:00:46
39.916964,116.347393,0,278,39857.5422222222,2009-02-13,13:00:48
39.917011,116.347308,0,280,39857.5422453704,2009-02-13,13:00:50
39.917031,116.34724,0,281,39857.5422569444,2009-02-13,13:00:51
39.917047,116.347159,0,281,39857.5422685185,2009-02-13,13:00:52
39.917053,116.347066,0,280,39857.5422800926,2009-02-13,13:00:53
39.917064,116.346972,0,279,39857.5422916667,2009-02-13,13:00:54
39.917061,116.346872,0,278,39857.5423032407,2009-02-13,13:00:55
39.917059,116.346771,0,276,39857.5423148148,2009-02-13,13:00:56
39.917052,116.346671,0,276,39857.5423263889,2009-02-13,13:00:57
39.917037,116.346575,0,275,39857.542337963,2009-02-13,13:00:58
39.917027,116.346475,0,274,39857.542349537,2009-02-13,13:00:59
39.917015,116.346372,0,273,39857.5423611111,2009-02-13,13:01:00
39.917007,116.346262,0,272,39857.5423726852,2009-02-13,13:01:01
39.917004,116.346149,0,272,39857.5423842593,2009-02-13,13:01:02
39.917002,116.346039,0,272,39857.5423958333,2009-02-13,13:01:03
39.917004,116.345928,0,271,39857.5424074074,2009-02-13,13:01:04
39.917008,116.345815,0,271,39857.5424189815,2009-02-13,13:01:05
39.917012,116.345702,0,271,39857.5424305556,2009-02-13,13:01:06
39.917016,116.345587,0,271,39857.5424421296,2009-02-13,13:01:07
39.917017,116.345475,0,271,39857.5424537037,2009-02-13,13:01:08
39.917022,116.345362,0,272,39857.5424652778,2009-02-13,13:01:09
39.917027,116.345251,0,272,39857.5424768519,2009-02-13,13:01:10
39.917033,116.345139,0,272,39857.5424884259,2009-02-13,13:01:11
39.917037,116.345036,0,273,39857.5425,2009-02-13,13:01:12
39.917043,116.344947,0,274,39857.5425115741,2009-02-13,13:01:13
39.917043,116.344861,0,275,39857.5425231481,2009-02-13,13:01:14
39.917047,116.344773,0,276,39857.5425347222,2009-02-13,13:01:15
39.917051,116.34469,0,277,39857.5425462963,2009-02-13,13:01:16
39.917051,116.344599,0,279,39857.5425578704,2009-02-13,13:01:17
39.91705,116.344518,0,280,39857.5425694444,2009-02-13,13:01:18
39.917051,116.34444,0,281,39857.5425810185,2009-02-13,13:01:19
39.917045,116.344368,0,282,39857.5425925926,2009-02-13,13:01:20
39.917038,116.344299,0,282,39857.5426041667,2009-02-13,13:01:21
39.917032,116.344238,0,283,39857.5426157407,2009-02-13,13:01:22
39.917034,116.344175,0,284,39857.5426273148,2009-02-13,13:01:23
39.917039,116.344111,0,285,39857.5426388889,2009-02-13,13:01:24
39.917042,116.34405,0,286,39857.542650463,2009-02-13,13:01:25
39.917042,116.343955,0,287,39857.5426736111,2009-02-13,13:01:27
39.917039,116.343854,0,287,39857.5426967593,2009-02-13,13:01:29
39.917038,116.343796,0,289,39857.5427083333,2009-02-13,13:01:30
39.917042,116.343736,0,291,39857.5427199074,2009-02-13,13:01:31
39.917052,116.343672,0,292,39857.5427314815,2009-02-13,13:01:32
39.917063,116.3436,0,294,39857.5427430556,2009-02-13,13:01:33
39.917078,116.343526,0,296,39857.5427546296,2009-02-13,13:01:34
39.917087,116.343452,0,298,39857.5427662037,2009-02-13,13:01:35
39.917094,116.343367,0,300,39857.5427777778,2009-02-13,13:01:36
39.917105,116.343281,0,302,39857.5427893519,2009-02-13,13:01:37
39.917109,116.343185,0,304,39857.5428009259,2009-02-13,13:01:38
39.917114,116.343092,0,306,39857.5428125,2009-02-13,13:01:39
39.917114,116.343006,0,309,39857.5428240741,2009-02-13,13:01:40
39.917128,116.342926,0,310,39857.5428356482,2009-02-13,13:01:41
39.917145,116.342839,0,312,39857.5428472222,2009-02-13,13:01:42
39.917169,116.342746,0,314,39857.5428587963,2009-02-13,13:01:43
39.917195,116.342651,0,315,39857.5428703704,2009-02-13,13:01:44
39.917211,116.342548,0,317,39857.5428819444,2009-02-13,13:01:45
39.917226,116.342442,0,320,39857.5428935185,2009-02-13,13:01:46
39.917233,116.342338,0,322,39857.5429050926,2009-02-13,13:01:47
39.917237,116.342225,0,325,39857.5429166667,2009-02-13,13:01:48
39.917239,116.342117,0,327,39857.5429282407,2009-02-13,13:01:49
39.917239,116.342014,0,329,39857.5429398148,2009-02-13,13:01:50
39.917238,116.341911,0,332,39857.5429513889,2009-02-13,13:01:51
39.917241,116.341813,0,334,39857.542962963,2009-02-13,13:01:52
39.917239,116.341717,0,336,39857.542974537,2009-02-13,13:01:53
39.917233,116.341627,0,338,39857.5429861111,2009-02-13,13:01:54
39.917224,116.341543,0,340,39857.5429976852,2009-02-13,13:01:55
39.917213,116.341459,0,341,39857.5430092593,2009-02-13,13:01:56
39.917207,116.34138,0,342,39857.5430208333,2009-02-13,13:01:57
39.917204,116.341302,0,342,39857.5430324074,2009-02-13,13:01:58
39.917207,116.341212,0,343,39857.5430439815,2009-02-13,13:01:59
39.917211,116.341128,0,344,39857.5430555556,2009-02-13,13:02:00
39.917219,116.341048,0,345,39857.5430671296,2009-02-13,13:02:01
39.917222,116.340968,0,347,39857.5430787037,2009-02-13,13:02:02
39.917226,116.340886,0,349,39857.5430902778,2009-02-13,13:02:03
39.917228,116.340811,0,352,39857.5431018519,2009-02-13,13:02:04
39.917234,116.340745,0,353,39857.5431134259,2009-02-13,13:02:05
39.917234,116.340676,0,355,39857.543125,2009-02-13,13:02:06
39.917231,116.340616,0,357,39857.5431365741,2009-02-13,13:02:07
39.917232,116.340546,0,358,39857.5431481482,2009-02-13,13:02:08
39.917238,116.340474,0,359,39857.5431597222,2009-02-13,13:02:09
39.917249,116.340403,0,359,39857.5431712963,2009-02-13,13:02:10
39.917257,116.34033,0,359,39857.5431828704,2009-02-13,13:02:11
39.917259,116.340253,0,360,39857.5431944444,2009-02-13,13:02:12
39.917256,116.340178,0,360,39857.5432060185,2009-02-13,13:02:13
39.917256,116.340101,0,361,39857.5432175926,2009-02-13,13:02:14
39.917242,116.340027,0,361,39857.5432291667,2009-02-13,13:02:15
39.917232,116.339953,0,361,39857.5432407407,2009-02-13,13:02:16
39.917225,116.339885,0,361,39857.5432523148,2009-02-13,13:02:17
39.917212,116.339824,0,359,39857.5432638889,2009-02-13,13:02:18
39.91719,116.339718,0,356,39857.543287037,2009-02-13,13:02:20
39.917187,116.339645,0,349,39857.5433101852,2009-02-13,13:02:22
39.917198,116.339565,0,348,39857.5433333333,2009-02-13,13:02:24
39.917208,116.339506,0,346,39857.5433564815,2009-02-13,13:02:26
39.917236,116.339524,0,352,39857.5434143519,2009-02-13,13:02:31
39.91725,116.339489,0,364,39857.5434722222,2009-02-13,13:02:36
39.917221,116.339421,0,369,39857.5435069444,2009-02-13,13:02:39
39.917189,116.339373,0,373,39857.5435416667,2009-02-13,13:02:42
39.917197,116.339312,0,377,39857.5435648148,2009-02-13,13:02:44
39.917194,116.339252,0,380,39857.543587963,2009-02-13,13:02:46
39.917195,116.339174,0,384,39857.5436111111,2009-02-13,13:02:48
39.917183,116.339091,0,389,39857.5436342593,2009-02-13,13:02:50
39.917184,116.339024,0,392,39857.5436574074,2009-02-13,13:02:52
39.917181,116.338965,0,396,39857.5436805556,2009-02-13,13:02:54
39.917196,116.338899,0,401,39857.5437037037,2009-02-13,13:02:56
39.917191,116.338819,0,398,39857.5437268519,2009-02-13,13:02:58
39.917248,116.338774,0,401,39857.54375,2009-02-13,13:03:00
39.917335,116.338745,0,402,39857.5437731481,2009-02-13,13:03:02
39.917388,116.33873,0,401,39857.5437847222,2009-02-13,13:03:03
39.917444,116.33871,0,401,39857.5437962963,2009-02-13,13:03:04
39.917518,116.33871,0,405,39857.5438194444,2009-02-13,13:03:06
39.917571,116.338699,0,407,39857.5438310185,2009-02-13,13:03:07
39.917624,116.338687,0,409,39857.5438425926,2009-02-13,13:03:08
39.917683,116.338681,0,411,39857.5438541667,2009-02-13,13:03:09
39.917741,116.338681,0,412,39857.5438657407,2009-02-13,13:03:10
39.917797,116.338688,0,412,39857.5438773148,2009-02-13,13:03:11
39.917855,116.338684,0,413,39857.5438888889,2009-02-13,13:03:12
39.917908,116.338686,0,414,39857.543900463,2009-02-13,13:03:13
39.918003,116.338683,0,416,39857.5439236111,2009-02-13,13:03:15
39.918051,116.338674,0,416,39857.5439351852,2009-02-13,13:03:16
39.918145,116.338663,0,415,39857.5439583333,2009-02-13,13:03:18
39.91819,116.33866,0,414,39857.5439699074,2009-02-13,13:03:19
39.918273,116.338655,0,413,39857.5439930556,2009-02-13,13:03:21
39.918348,116.33865,0,414,39857.5440162037,2009-02-13,13:03:23
39.918416,116.338644,0,414,39857.5440393519,2009-02-13,13:03:25
39.918498,116.338649,0,410,39857.5440625,2009-02-13,13:03:27
39.918597,116.338647,0,405,39857.5440856481,2009-02-13,13:03:29
39.918691,116.338644,0,398,39857.5441087963,2009-02-13,13:03:31
39.91875,116.338642,0,395,39857.5441203704,2009-02-13,13:03:32
39.918809,116.338635,0,392,39857.5441319444,2009-02-13,13:03:33
39.918885,116.33863,0,389,39857.5441435185,2009-02-13,13:03:34
39.918953,116.338623,0,384,39857.5441550926,2009-02-13,13:03:35
39.919005,116.338624,0,377,39857.5441666667,2009-02-13,13:03:36
39.919065,116.33862,0,371,39857.5441782407,2009-02-13,13:03:37
39.919125,116.33862,0,368,39857.5441898148,2009-02-13,13:03:38
39.919191,116.338618,0,362,39857.5442013889,2009-02-13,13:03:39
39.919254,116.338627,0,357,39857.544212963,2009-02-13,13:03:40
39.91933,116.338637,0,352,39857.544224537,2009-02-13,13:03:41
39.919398,116.338645,0,349,39857.5442361111,2009-02-13,13:03:42
39.919461,116.338658,0,346,39857.5442476852,2009-02-13,13:03:43
39.919513,116.338673,0,342,39857.5442592593,2009-02-13,13:03:44
39.91956,116.338687,0,335,39857.5442708333,2009-02-13,13:03:45
39.919618,116.33871,0,333,39857.5442824074,2009-02-13,13:03:46
39.919679,116.338722,0,331,39857.5442939815,2009-02-13,13:03:47
39.919749,116.338731,0,329,39857.5443055556,2009-02-13,13:03:48
39.919826,116.338724,0,325,39857.5443171296,2009-02-13,13:03:49
39.919885,116.338737,0,331,39857.5443287037,2009-02-13,13:03:50
39.919954,116.338732,0,329,39857.5443402778,2009-02-13,13:03:51
39.920019,116.33873,0,325,39857.5443518519,2009-02-13,13:03:52
39.920083,116.338727,0,323,39857.5443634259,2009-02-13,13:03:53
39.92014,116.338731,0,323,39857.544375,2009-02-13,13:03:54
39.920207,116.33872,0,317,39857.5443865741,2009-02-13,13:03:55
39.920281,116.338705,0,305,39857.5443981481,2009-02-13,13:03:56
39.920341,116.338693,0,301,39857.5444097222,2009-02-13,13:03:57
39.92039,116.338692,0,303,39857.5444212963,2009-02-13,13:03:58
39.920435,116.338693,0,307,39857.5444328704,2009-02-13,13:03:59
39.920485,116.338694,0,311,39857.5444444444,2009-02-13,13:04:00
39.92052,116.338698,0,322,39857.5444560185,2009-02-13,13:04:01
39.92059,116.338662,0,332,39857.5444791667,2009-02-13,13:04:03
39.92065,116.338636,0,329,39857.5445023148,2009-02-13,13:04:05
39.920693,116.338615,0,327,39857.5445601852,2009-02-13,13:04:10
39.920714,116.338605,0,330,39857.5446180556,2009-02-13,13:04:15
39.920761,116.338585,0,324,39857.5446527778,2009-02-13,13:04:18
39.920812,116.33857,0,317,39857.5446759259,2009-02-13,13:04:20
39.920854,116.338549,0,318,39857.5446990741,2009-02-13,13:04:22
39.920906,116.338531,0,313,39857.5447222222,2009-02-13,13:04:24
39.920969,116.338516,0,310,39857.5447569444,2009-02-13,13:04:27
39.921028,116.338524,0,307,39857.5447916667,2009-02-13,13:04:30
39.921083,116.338548,0,312,39857.5448263889,2009-02-13,13:04:33
39.921136,116.33855,0,316,39857.544849537,2009-02-13,13:04:35
39.921209,116.338547,0,320,39857.5448726852,2009-02-13,13:04:37
39.921256,116.338549,0,324,39857.5448842593,2009-02-13,13:04:38
39.921314,116.338533,0,324,39857.5448958333,2009-02-13,13:04:39
39.921376,116.338524,0,324,39857.5449074074,2009-02-13,13:04:40
39.921442,116.338514,0,325,39857.5449189815,2009-02-13,13:04:41
39.921518,116.338503,0,326,39857.5449305556,2009-02-13,13:04:42
39.921602,116.338497,0,325,39857.5449421296,2009-02-13,13:04:43
39.921702,116.338488,0,323,39857.5449537037,2009-02-13,13:04:44
39.921799,116.338471,0,323,39857.5449652778,2009-02-13,13:04:45
39.921892,116.338454,0,325,39857.5449768519,2009-02-13,13:04:46
39.921993,116.338427,0,325,39857.5449884259,2009-02-13,13:04:47
39.922089,116.338405,0,324,39857.545,2009-02-13,13:04:48
39.922181,116.338382,0,324,39857.5450115741,2009-02-13,13:04:49
39.922273,116.33836,0,323,39857.5450231481,2009-02-13,13:04:50
39.922363,116.338333,0,322,39857.5450347222,2009-02-13,13:04:51
39.922455,116.338299,0,321,39857.5450462963,2009-02-13,13:04:52
39.922547,116.338238,0,319,39857.5450578704,2009-02-13,13:04:53
39.922636,116.338195,0,317,39857.5450694444,2009-02-13,13:04:54
39.922727,116.338197,0,317,39857.5450810185,2009-02-13,13:04:55
39.922825,116.338185,0,318,39857.5450925926,2009-02-13,13:04:56
39.922928,116.338172,0,320,39857.5451041667,2009-02-13,13:04:57
39.923047,116.338155,0,323,39857.5451157407,2009-02-13,13:04:58
39.923156,116.338147,0,324,39857.5451273148,2009-02-13,13:04:59
39.923274,116.338133,0,325,39857.5451388889,2009-02-13,13:05:00
39.923396,116.338115,0,325,39857.545150463,2009-02-13,13:05:01
39.923518,116.338097,0,325,39857.545162037,2009-02-13,13:05:02
39.923637,116.338071,0,326,39857.5451736111,2009-02-13,13:05:03
39.923748,116.338052,0,325,39857.5451851852,2009-02-13,13:05:04
39.923866,116.338033,0,325,39857.5451967593,2009-02-13,13:05:05
39.923988,116.338009,0,323,39857.5452083333,2009-02-13,13:05:06
39.924107,116.337993,0,321,39857.5452199074,2009-02-13,13:05:07
39.924227,116.337988,0,319,39857.5452314815,2009-02-13,13:05:08
39.924353,116.337982,0,317,39857.5452430556,2009-02-13,13:05:09
39.924477,116.337974,0,315,39857.5452546296,2009-02-13,13:05:10
39.924604,116.337958,0,313,39857.5452662037,2009-02-13,13:05:11
39.924735,116.337939,0,310,39857.5452777778,2009-02-13,13:05:12
39.924877,116.337894,0,307,39857.5452893519,2009-02-13,13:05:13
39.925021,116.337872,0,306,39857.5453009259,2009-02-13,13:05:14
39.925171,116.337855,0,303,39857.5453125,2009-02-13,13:05:15
39.925312,116.337839,0,301,39857.5453240741,2009-02-13,13:05:16
39.925458,116.337819,0,296,39857.5453356481,2009-02-13,13:05:17
39.925607,116.337809,0,288,39857.5453472222,2009-02-13,13:05:18
39.925721,116.337843,0,268,39857.5453587963,2009-02-13,13:05:19
39.925822,116.337842,0,268,39857.5453703704,2009-02-13,13:05:20
39.925907,116.337838,0,269,39857.5453819444,2009-02-13,13:05:21
39.925981,116.337823,0,264,39857.5453935185,2009-02-13,13:05:22
39.926056,116.337812,0,263,39857.5454050926,2009-02-13,13:05:23
39.926128,116.337811,0,261,39857.5454166667,2009-02-13,13:05:24
39.926205,116.337815,0,255,39857.5454282407,2009-02-13,13:05:25
39.926268,116.337813,0,252,39857.5454398148,2009-02-13,13:05:26
39.926329,116.337817,0,245,39857.5454513889,2009-02-13,13:05:27
39.926386,116.337823,0,236,39857.545462963,2009-02-13,13:05:28
39.926438,116.337836,0,222,39857.545474537,2009-02-13,13:05:29
39.926493,116.337834,0,215,39857.5454861111,2009-02-13,13:05:30
39.926554,116.337833,0,210,39857.5454976852,2009-02-13,13:05:31
39.926623,116.337829,0,205,39857.5455092593,2009-02-13,13:05:32
39.926693,116.337819,0,202,39857.5455208333,2009-02-13,13:05:33
39.926765,116.337808,0,198,39857.5455324074,2009-02-13,13:05:34
39.92684,116.337801,0,194,39857.5455439815,2009-02-13,13:05:35
39.926909,116.337802,0,193,39857.5455555556,2009-02-13,13:05:36
39.926959,116.337811,0,183,39857.5455671296,2009-02-13,13:05:37
39.927025,116.33781,0,176,39857.5455787037,2009-02-13,13:05:38
39.927083,116.337809,0,171,39857.5455902778,2009-02-13,13:05:39
39.927138,116.337808,0,169,39857.5456018519,2009-02-13,13:05:40
39.927191,116.337813,0,166,39857.5456134259,2009-02-13,13:05:41
39.92724,116.33782,0,163,39857.545625,2009-02-13,13:05:42
39.927281,116.33785,0,168,39857.5456365741,2009-02-13,13:05:43
39.92733,116.337846,0,164,39857.5456481481,2009-02-13,13:05:44
39.92739,116.33785,0,154,39857.5456597222,2009-02-13,13:05:45
39.927436,116.337844,0,152,39857.5456712963,2009-02-13,13:05:46
39.927484,116.337836,0,147,39857.5456828704,2009-02-13,13:05:47
39.927533,116.337833,0,144,39857.5456944444,2009-02-13,13:05:48
39.927582,116.337834,0,143,39857.5457060185,2009-02-13,13:05:49
39.92763,116.337836,0,142,39857.5457175926,2009-02-13,13:05:50
39.927676,116.337842,0,144,39857.5457291667,2009-02-13,13:05:51
39.927722,116.337843,0,146,39857.5457407407,2009-02-13,13:05:52
39.927766,116.337845,0,150,39857.5457523148,2009-02-13,13:05:53
39.927848,116.337864,0,150,39857.545775463,2009-02-13,13:05:55
39.927913,116.337885,0,148,39857.5457986111,2009-02-13,13:05:57
39.927964,116.337901,0,143,39857.5458217593,2009-02-13,13:05:59
39.928004,116.337918,0,136,39857.5458680556,2009-02-13,13:06:03
39.928011,116.337931,0,139,39857.5459259259,2009-02-13,13:06:08
39.92796,116.337938,0,144,39857.5459490741,2009-02-13,13:06:10
39.927921,116.337943,0,153,39857.5459606481,2009-02-13,13:06:11
39.927883,116.337947,0,143,39857.5459837963,2009-02-13,13:06:13
39.927834,116.337951,0,150,39857.5459953704,2009-02-13,13:06:14
39.927787,116.337972,0,156,39857.5460069444,2009-02-13,13:06:15
39.927741,116.33801,0,167,39857.5460416667,2009-02-13,13:06:18
39.927695,116.33799,0,170,39857.546099537,2009-02-13,13:06:23
39.927653,116.337963,0,170,39857.5461458333,2009-02-13,13:06:27
39.927584,116.337957,0,170,39857.5461805556,2009-02-13,13:06:30
39.92754,116.33798,0,171,39857.5462037037,2009-02-13,13:06:32
39.927474,116.338004,0,166,39857.54625,2009-02-13,13:06:36
39.92743,116.338027,0,169,39857.5462731481,2009-02-13,13:06:38
39.927378,116.338023,0,167,39857.5463078704,2009-02-13,13:06:41
39.927325,116.338009,0,177,39857.5463310185,2009-02-13,13:06:43
39.927259,116.338024,0,172,39857.5463657407,2009-02-13,13:06:46
39.927215,116.338017,0,163,39857.546400463,2009-02-13,13:06:49
39.927187,116.338015,0,149,39857.5464351852,2009-02-13,13:06:52
39.927144,116.338007,0,153,39857.5464814815,2009-02-13,13:06:56
39.927114,116.337941,0,139,39857.5465277778,2009-02-13,13:07:00
39.927095,116.337961,0,144,39857.5465856481,2009-02-13,13:07:05
39.927051,116.337984,0,146,39857.5466435185,2009-02-13,13:07:10
39.927005,116.337985,0,146,39857.5466782407,2009-02-13,13:07:13
39.926958,116.337988,0,147,39857.546712963,2009-02-13,13:07:16
39.926913,116.338015,0,150,39857.5467592593,2009-02-13,13:07:20
39.926853,116.338033,0,157,39857.5468171296,2009-02-13,13:07:25
39.926806,116.338049,0,160,39857.5468634259,2009-02-13,13:07:29
39.926765,116.338077,0,161,39857.5468981481,2009-02-13,13:07:32
39.926718,116.338066,0,165,39857.5469444444,2009-02-13,13:07:36
39.926727,116.338008,0,162,39857.5469907407,2009-02-13,13:07:40
39.926693,116.337967,0,154,39857.5470486111,2009-02-13,13:07:45
39.92669,116.337895,0,153,39857.5470949074,2009-02-13,13:07:49
39.926674,116.337813,0,150,39857.5471412037,2009-02-13,13:07:53
39.926661,116.337757,0,148,39857.5471759259,2009-02-13,13:07:56
39.926658,116.33768,0,148,39857.5472106481,2009-02-13,13:07:59
39.926664,116.337609,0,147,39857.5472569444,2009-02-13,13:08:03
39.926674,116.337538,0,147,39857.5473148148,2009-02-13,13:08:08
39.92665,116.337447,0,148,39857.547349537,2009-02-13,13:08:11
39.926674,116.337385,0,147,39857.5473958333,2009-02-13,13:08:15
39.92669,116.337319,0,146,39857.5474421296,2009-02-13,13:08:19
39.926704,116.337271,0,143,39857.5475,2009-02-13,13:08:24
39.926716,116.337218,0,140,39857.5475578704,2009-02-13,13:08:29
39.926723,116.337118,0,136,39857.5475925926,2009-02-13,13:08:32
39.926724,116.337046,0,132,39857.5476388889,2009-02-13,13:08:36
39.926723,116.336986,0,129,39857.5476851852,2009-02-13,13:08:40
39.926684,116.33696,0,126,39857.5477314815,2009-02-13,13:08:44
39.926678,116.336915,0,120,39857.5477893518,2009-02-13,13:08:49
39.926711,116.336915,0,113,39857.5478472222,2009-02-13,13:08:54
39.926713,116.336903,0,106,39857.5479050926,2009-02-13,13:08:59
39.926668,116.336864,0,97,39857.547962963,2009-02-13,13:09:04
39.926653,116.336855,0,88,39857.5480208333,2009-02-13,13:09:09
39.92663,116.336802,0,84,39857.5480439815,2009-02-13,13:09:11
39.926606,116.336732,0,82,39857.5480671296,2009-02-13,13:09:13
39.92661,116.336646,0,82,39857.5480902778,2009-02-13,13:09:15
39.926597,116.336589,0,85,39857.5481481481,2009-02-13,13:09:20
39.926583,116.336538,0,87,39857.5482060185,2009-02-13,13:09:25
39.926542,116.336558,0,87,39857.5482638889,2009-02-13,13:09:30
39.926508,116.336602,0,83,39857.5482986111,2009-02-13,13:09:33
39.926483,116.33667,0,82,39857.5483564815,2009-02-13,13:09:38
39.926432,116.336689,0,79,39857.5484027778,2009-02-13,13:09:42
39.926384,116.336708,0,77,39857.5484490741,2009-02-13,13:09:46
39.926361,116.336769,0,77,39857.5484837963,2009-02-13,13:09:49
39.926369,116.336829,0,75,39857.5485300926,2009-02-13,13:09:53
39.926366,116.33689,0,70,39857.5485763889,2009-02-13,13:09:57
39.926357,116.336966,0,67,39857.5486226852,2009-02-13,13:10:01
39.926336,116.33702,0,63,39857.5486689815,2009-02-13,13:10:05
39.926312,116.337075,0,59,39857.5487037037,2009-02-13,13:10:08
39.926258,116.33707,0,57,39857.5487384259,2009-02-13,13:10:11
39.926211,116.33708,0,55,39857.5487731481,2009-02-13,13:10:14
39.926183,116.337131,0,51,39857.5488194444,2009-02-13,13:10:18
39.92617,116.337187,0,49,39857.5488541667,2009-02-13,13:10:21
39.926159,116.33725,0,46,39857.5488888889,2009-02-13,13:10:24
39.926146,116.33731,0,43,39857.5489236111,2009-02-13,13:10:27
