# Supplementary material for: A location privacy protection method based on blockchain and threshold cryptography
Source: PLoS One. 2025 Jun 4;20(6):e0324551. doi: 10.1371/journal.pone.0324551 (PMC12136415; doi:10.1371/journal.pone.0324551)
Supplement: S1 File — (ZIP) [file pone.0324551.s001.zip › Data/002/Trajectory/20090214022851.plt]

Geolife trajectory
WGS 84
Altitude is in Feet
Reserved 3
0,2,255,My Track,0,0,2,8421376
0
39.925581,116.336281,0,492,39858.1033680556,2009-02-14,02:28:51
39.925761,116.33619,0,492,39858.1033912037,2009-02-14,02:28:53
39.925846,116.336188,0,492,39858.1034027778,2009-02-14,02:28:54
39.925836,116.336194,0,492,39858.1034606481,2009-02-14,02:28:59
39.925827,116.336201,0,492,39858.1035185185,2009-02-14,02:29:04
39.925847,116.336255,0,492,39858.1035763889,2009-02-14,02:29:09
39.925904,116.336297,0,492,39858.1036111111,2009-02-14,02:29:12
39.925942,116.33633,0,492,39858.1036342593,2009-02-14,02:29:14
39.925892,116.336316,0,492,39858.1036574074,2009-02-14,02:29:16
39.925842,116.33627,0,492,39858.1036689815,2009-02-14,02:29:17
39.925837,116.336202,0,492,39858.1037152778,2009-02-14,02:29:21
39.925897,116.336189,0,492,39858.1037384259,2009-02-14,02:29:23
39.925949,116.336169,0,492,39858.10375,2009-02-14,02:29:24
39.925998,116.336149,0,492,39858.1037615741,2009-02-14,02:29:25
39.926045,116.336176,0,492,39858.1037847222,2009-02-14,02:29:27
39.92609,116.336226,0,491,39858.1038078704,2009-02-14,02:29:29
39.926121,116.336291,0,491,39858.1038310185,2009-02-14,02:29:31
39.926122,116.336357,0,489,39858.1038773148,2009-02-14,02:29:35
39.926122,116.336421,0,488,39858.1039236111,2009-02-14,02:29:39
39.926148,116.336469,0,488,39858.1039467593,2009-02-14,02:29:41
39.926147,116.336558,0,489,39858.1039814815,2009-02-14,02:29:44
39.926167,116.336631,0,489,39858.1040162037,2009-02-14,02:29:47
39.926202,116.33667,0,489,39858.1040393518,2009-02-14,02:29:49
39.926233,116.33673,0,490,39858.1040740741,2009-02-14,02:29:52
39.926249,116.336789,0,490,39858.1041087963,2009-02-14,02:29:55
39.926214,116.336836,0,491,39858.1041435185,2009-02-14,02:29:58
39.926233,116.336908,0,492,39858.1041782407,2009-02-14,02:30:01
39.926186,116.336943,0,493,39858.1042013889,2009-02-14,02:30:03
39.926158,116.337006,0,495,39858.1042361111,2009-02-14,02:30:06
39.926218,116.337023,0,495,39858.1042592593,2009-02-14,02:30:08
39.926252,116.337088,0,496,39858.1043055556,2009-02-14,02:30:12
39.926243,116.337159,0,496,39858.1043402778,2009-02-14,02:30:15
39.926276,116.337206,0,497,39858.104375,2009-02-14,02:30:18
39.926319,116.337255,0,497,39858.1043865741,2009-02-14,02:30:19
39.926297,116.337278,0,498,39858.1044444444,2009-02-14,02:30:24
39.926297,116.337351,0,497,39858.1044907407,2009-02-14,02:30:28
39.926265,116.337365,0,497,39858.1045486111,2009-02-14,02:30:33
39.926315,116.337401,0,496,39858.1045717593,2009-02-14,02:30:35
39.926362,116.337425,0,496,39858.1045949074,2009-02-14,02:30:37
39.926409,116.337426,0,496,39858.1046180556,2009-02-14,02:30:39
39.926458,116.337416,0,497,39858.1046527778,2009-02-14,02:30:42
39.926528,116.337434,0,497,39858.1046759259,2009-02-14,02:30:44
39.926577,116.337414,0,495,39858.1047222222,2009-02-14,02:30:48
39.926622,116.337408,0,494,39858.1047453704,2009-02-14,02:30:50
39.926687,116.337399,0,491,39858.1047916667,2009-02-14,02:30:54
39.926761,116.33742,0,490,39858.1048148148,2009-02-14,02:30:56
39.926826,116.337422,0,488,39858.104837963,2009-02-14,02:30:58
39.926894,116.337416,0,486,39858.1048726852,2009-02-14,02:31:01
39.926951,116.337427,0,486,39858.1048958333,2009-02-14,02:31:03
39.926989,116.337408,0,485,39858.1049537037,2009-02-14,02:31:08
39.927027,116.33741,0,486,39858.1050115741,2009-02-14,02:31:13
39.927091,116.337419,0,485,39858.1050578704,2009-02-14,02:31:17
39.927143,116.337419,0,485,39858.1050925926,2009-02-14,02:31:20
39.927189,116.337412,0,486,39858.105150463,2009-02-14,02:31:25
39.927235,116.337431,0,487,39858.1051851852,2009-02-14,02:31:28
39.927306,116.33746,0,488,39858.1052314815,2009-02-14,02:31:32
39.927367,116.337472,0,489,39858.1052546296,2009-02-14,02:31:34
39.927424,116.337506,0,491,39858.1052893519,2009-02-14,02:31:37
39.927465,116.33753,0,492,39858.1053125,2009-02-14,02:31:39
39.927537,116.337578,0,494,39858.1053472222,2009-02-14,02:31:42
39.927459,116.3376,0,498,39858.1053819444,2009-02-14,02:31:45
39.927387,116.337594,0,500,39858.1054050926,2009-02-14,02:31:47
39.92741,116.33762,0,503,39858.105462963,2009-02-14,02:31:52
39.927392,116.337649,0,506,39858.1055208333,2009-02-14,02:31:57
39.927356,116.337669,0,509,39858.1055787037,2009-02-14,02:32:02
39.927296,116.337652,0,512,39858.1056134259,2009-02-14,02:32:05
39.927259,116.337619,0,516,39858.1056597222,2009-02-14,02:32:09
39.92723,116.337607,0,521,39858.1057175926,2009-02-14,02:32:14
39.92719,116.337594,0,526,39858.105775463,2009-02-14,02:32:19
39.927149,116.337576,0,531,39858.1058217593,2009-02-14,02:32:23
39.927119,116.337596,0,538,39858.1058796296,2009-02-14,02:32:28
39.92717,116.337618,0,540,39858.1059027778,2009-02-14,02:32:30
39.927287,116.337657,0,542,39858.1059259259,2009-02-14,02:32:32
39.927245,116.337675,0,549,39858.1059837963,2009-02-14,02:32:37
39.927183,116.337677,0,553,39858.1060185185,2009-02-14,02:32:40
39.927137,116.337676,0,555,39858.1060416667,2009-02-14,02:32:42
39.927083,116.337679,0,558,39858.1060648148,2009-02-14,02:32:44
39.927038,116.33768,0,560,39858.106087963,2009-02-14,02:32:46
39.927034,116.337622,0,563,39858.1061111111,2009-02-14,02:32:48
39.927042,116.337564,0,566,39858.1061342593,2009-02-14,02:32:50
39.927094,116.337534,0,570,39858.1061689815,2009-02-14,02:32:53
39.927154,116.33752,0,572,39858.1062037037,2009-02-14,02:32:56
39.9272,116.337479,0,575,39858.1062384259,2009-02-14,02:32:59
39.927164,116.337428,0,577,39858.1062615741,2009-02-14,02:33:01
39.927156,116.337378,0,578,39858.1063194444,2009-02-14,02:33:06
39.927106,116.337384,0,579,39858.1063657407,2009-02-14,02:33:10
39.92712,116.337428,0,581,39858.1064236111,2009-02-14,02:33:15
39.927118,116.337478,0,582,39858.1064814815,2009-02-14,02:33:20
39.927192,116.337557,0,583,39858.1065277778,2009-02-14,02:33:24
39.927254,116.337587,0,584,39858.1065509259,2009-02-14,02:33:26
39.927319,116.33761,0,584,39858.1065740741,2009-02-14,02:33:28
39.927371,116.337619,0,584,39858.1065972222,2009-02-14,02:33:30
39.927417,116.337622,0,584,39858.1066203704,2009-02-14,02:33:32
39.928352,116.338132,0,230,39858.1066782407,2009-02-14,02:33:37
39.928347,116.338128,0,224,39858.1067013889,2009-02-14,02:33:39
39.928316,116.338148,0,211,39858.1067476852,2009-02-14,02:33:43
39.928244,116.338163,0,196,39858.1067592593,2009-02-14,02:33:44
39.92824,116.338154,0,186,39858.1068171296,2009-02-14,02:33:49
39.928244,116.338125,0,185,39858.106875,2009-02-14,02:33:54
39.928226,116.338078,0,183,39858.1069328704,2009-02-14,02:33:59
39.928213,116.338012,0,184,39858.1069907407,2009-02-14,02:34:04
39.928213,116.338012,0,184,39858.107025463,2009-02-14,02:34:07
39.928218,116.338013,0,185,39858.1070486111,2009-02-14,02:34:09
39.928215,116.338026,0,185,39858.1071064815,2009-02-14,02:34:14
39.928212,116.338035,0,185,39858.1071643519,2009-02-14,02:34:19
39.92822,116.338017,0,183,39858.1072222222,2009-02-14,02:34:24
39.928205,116.338014,0,181,39858.1072800926,2009-02-14,02:34:29
39.928205,116.338014,0,181,39858.1073148148,2009-02-14,02:34:32
39.928206,116.338012,0,181,39858.107337963,2009-02-14,02:34:34
39.928213,116.338021,0,182,39858.1073958333,2009-02-14,02:34:39
39.928224,116.338014,0,177,39858.1074537037,2009-02-14,02:34:44
39.928247,116.337961,0,177,39858.1074884259,2009-02-14,02:34:47
39.928264,116.338023,0,176,39858.1075462963,2009-02-14,02:34:52
39.928279,116.33804,0,175,39858.1076041667,2009-02-14,02:34:57
39.928279,116.33804,0,175,39858.1076388889,2009-02-14,02:35:00
39.928272,116.338045,0,173,39858.107662037,2009-02-14,02:35:02
39.928277,116.338029,0,172,39858.1077199074,2009-02-14,02:35:07
39.928248,116.337985,0,173,39858.1077777778,2009-02-14,02:35:12
39.928243,116.337957,0,171,39858.1078356481,2009-02-14,02:35:17
39.927919,116.337922,0,170,39858.1078472222,2009-02-14,02:35:18
39.927914,116.33774,0,150,39858.1101388889,2009-02-14,02:38:36
39.940137,116.345831,0,252,39858.1156018519,2009-02-14,02:46:28
39.940048,116.345968,0,236,39858.1156134259,2009-02-14,02:46:29
39.93998,116.345918,0,221,39858.115625,2009-02-14,02:46:30
39.940001,116.345918,0,206,39858.1156365741,2009-02-14,02:46:31
39.940039,116.345973,0,198,39858.1156597222,2009-02-14,02:46:33
39.940075,116.345994,0,176,39858.1156828704,2009-02-14,02:46:35
39.940075,116.345971,0,175,39858.1157407407,2009-02-14,02:46:40
39.940032,116.345945,0,166,39858.115775463,2009-02-14,02:46:43
39.939985,116.345959,0,155,39858.1157986111,2009-02-14,02:46:45
39.939938,116.346013,0,153,39858.1158333333,2009-02-14,02:46:48
39.939903,116.346113,0,153,39858.1158680556,2009-02-14,02:46:51
39.939865,116.34617,0,160,39858.1159143519,2009-02-14,02:46:55
39.939824,116.346185,0,169,39858.1159490741,2009-02-14,02:46:58
39.939783,116.346189,0,180,39858.1159953704,2009-02-14,02:47:02
39.939736,116.346194,0,187,39858.1160300926,2009-02-14,02:47:05
39.939686,116.346195,0,193,39858.1160648148,2009-02-14,02:47:08
39.939636,116.346211,0,200,39858.1161111111,2009-02-14,02:47:12
39.939592,116.346216,0,205,39858.1161458333,2009-02-14,02:47:15
39.939544,116.346223,0,211,39858.1161921296,2009-02-14,02:47:19
39.939524,116.346218,0,219,39858.11625,2009-02-14,02:47:24
39.939525,116.346177,0,228,39858.1163078704,2009-02-14,02:47:29
39.939569,116.346106,0,226,39858.1164236111,2009-02-14,02:47:39
39.939619,116.346273,0,214,39858.1166435185,2009-02-14,02:47:58
39.93964,116.346338,0,214,39858.116875,2009-02-14,02:48:18
39.943403,116.345807,0,34,39858.1207060185,2009-02-14,02:53:49
39.943564,116.345853,0,76,39858.1207175926,2009-02-14,02:53:50
39.943664,116.345835,0,100,39858.1207291667,2009-02-14,02:53:51
39.943719,116.345831,0,115,39858.1207407407,2009-02-14,02:53:52
39.943773,116.345797,0,124,39858.1207523148,2009-02-14,02:53:53
39.943817,116.345766,0,131,39858.1207638889,2009-02-14,02:53:54
39.94388,116.345725,0,136,39858.120775463,2009-02-14,02:53:55
39.943972,116.345691,0,141,39858.120787037,2009-02-14,02:53:56
39.944043,116.345681,0,145,39858.1207986111,2009-02-14,02:53:57
39.944104,116.345665,0,148,39858.1208101852,2009-02-14,02:53:58
39.944172,116.345655,0,151,39858.1208217593,2009-02-14,02:53:59
39.944236,116.345639,0,153,39858.1208333333,2009-02-14,02:54:00
39.944289,116.345568,0,143,39858.1208449074,2009-02-14,02:54:01
39.944338,116.345545,0,142,39858.1208564815,2009-02-14,02:54:02
39.944438,116.345499,0,146,39858.1208796296,2009-02-14,02:54:04
39.944497,116.345498,0,154,39858.1208912037,2009-02-14,02:54:05
39.944557,116.345486,0,158,39858.1209027778,2009-02-14,02:54:06
39.944618,116.345465,0,160,39858.1209143519,2009-02-14,02:54:07
39.944685,116.345449,0,162,39858.1209259259,2009-02-14,02:54:08
39.944757,116.345433,0,165,39858.1209375,2009-02-14,02:54:09
39.944827,116.345407,0,167,39858.1209490741,2009-02-14,02:54:10
39.944901,116.345383,0,169,39858.1209606482,2009-02-14,02:54:11
39.944984,116.345358,0,171,39858.1209722222,2009-02-14,02:54:12
39.945063,116.345332,0,173,39858.1209837963,2009-02-14,02:54:13
39.945147,116.345303,0,174,39858.1209953704,2009-02-14,02:54:14
39.945247,116.345276,0,177,39858.1210069444,2009-02-14,02:54:15
39.945371,116.34525,0,178,39858.1210185185,2009-02-14,02:54:16
39.945503,116.345224,0,178,39858.1210300926,2009-02-14,02:54:17
39.945649,116.345201,0,179,39858.1210416667,2009-02-14,02:54:18
39.945806,116.345186,0,177,39858.1210532407,2009-02-14,02:54:19
39.945968,116.345178,0,176,39858.1210648148,2009-02-14,02:54:20
39.94614,116.345179,0,173,39858.1210763889,2009-02-14,02:54:21
39.946331,116.345188,0,171,39858.121087963,2009-02-14,02:54:22
39.94652,116.345207,0,169,39858.121099537,2009-02-14,02:54:23
39.946709,116.345234,0,168,39858.1211111111,2009-02-14,02:54:24
39.946897,116.345259,0,168,39858.1211226852,2009-02-14,02:54:25
39.94708,116.345291,0,168,39858.1211342593,2009-02-14,02:54:26
39.947256,116.34532,0,170,39858.1211458333,2009-02-14,02:54:27
39.947427,116.345346,0,172,39858.1211574074,2009-02-14,02:54:28
39.947601,116.345374,0,175,39858.1211689815,2009-02-14,02:54:29
39.947779,116.345404,0,178,39858.1211805556,2009-02-14,02:54:30
39.947958,116.345436,0,181,39858.1211921296,2009-02-14,02:54:31
39.948136,116.345471,0,185,39858.1212037037,2009-02-14,02:54:32
39.94831,116.345506,0,190,39858.1212152778,2009-02-14,02:54:33
39.948482,116.34554,0,194,39858.1212268519,2009-02-14,02:54:34
39.948659,116.345574,0,197,39858.1212384259,2009-02-14,02:54:35
39.948836,116.345607,0,201,39858.12125,2009-02-14,02:54:36
39.949007,116.345641,0,206,39858.1212615741,2009-02-14,02:54:37
39.949177,116.34567,0,212,39858.1212731482,2009-02-14,02:54:38
39.949348,116.345686,0,217,39858.1212847222,2009-02-14,02:54:39
39.949514,116.345692,0,223,39858.1212962963,2009-02-14,02:54:40
39.949679,116.34569,0,229,39858.1213078704,2009-02-14,02:54:41
39.949837,116.345681,0,234,39858.1213194444,2009-02-14,02:54:42
39.94999,116.345667,0,238,39858.1213310185,2009-02-14,02:54:43
39.95014,116.345642,0,243,39858.1213425926,2009-02-14,02:54:44
39.950292,116.345609,0,248,39858.1213541667,2009-02-14,02:54:45
39.95044,116.345571,0,250,39858.1213657407,2009-02-14,02:54:46
39.950584,116.345523,0,253,39858.1213773148,2009-02-14,02:54:47
39.950728,116.345464,0,255,39858.1213888889,2009-02-14,02:54:48
39.950872,116.345396,0,257,39858.121400463,2009-02-14,02:54:49
39.95101,116.345323,0,260,39858.121412037,2009-02-14,02:54:50
39.951149,116.345247,0,262,39858.1214236111,2009-02-14,02:54:51
39.951294,116.345172,0,265,39858.1214351852,2009-02-14,02:54:52
39.951439,116.345099,0,269,39858.1214467593,2009-02-14,02:54:53
39.951586,116.34502,0,272,39858.1214583333,2009-02-14,02:54:54
39.951745,116.344936,0,274,39858.1214699074,2009-02-14,02:54:55
39.951911,116.34485,0,277,39858.1214814815,2009-02-14,02:54:56
39.952081,116.344763,0,280,39858.1214930556,2009-02-14,02:54:57
39.952254,116.34467,0,281,39858.1215046296,2009-02-14,02:54:58
39.95243,116.344576,0,282,39858.1215162037,2009-02-14,02:54:59
39.952606,116.344484,0,283,39858.1215277778,2009-02-14,02:55:00
39.95277,116.344395,0,284,39858.1215393519,2009-02-14,02:55:01
39.952936,116.344313,0,285,39858.1215509259,2009-02-14,02:55:02
39.953103,116.344234,0,287,39858.1215625,2009-02-14,02:55:03
39.953275,116.344149,0,289,39858.1215740741,2009-02-14,02:55:04
39.953444,116.344065,0,290,39858.1215856481,2009-02-14,02:55:05
39.953609,116.343976,0,291,39858.1215972222,2009-02-14,02:55:06
39.953775,116.343888,0,292,39858.1216087963,2009-02-14,02:55:07
39.95395,116.343802,0,294,39858.1216203704,2009-02-14,02:55:08
39.954125,116.343718,0,296,39858.1216319444,2009-02-14,02:55:09
39.954298,116.343638,0,297,39858.1216435185,2009-02-14,02:55:10
39.954467,116.34356,0,299,39858.1216550926,2009-02-14,02:55:11
39.954626,116.34348,0,301,39858.1216666667,2009-02-14,02:55:12
39.954776,116.343402,0,302,39858.1216782407,2009-02-14,02:55:13
39.954927,116.343326,0,303,39858.1216898148,2009-02-14,02:55:14
39.955066,116.343245,0,304,39858.1217013889,2009-02-14,02:55:15
39.955203,116.343165,0,305,39858.121712963,2009-02-14,02:55:16
39.955326,116.343083,0,306,39858.121724537,2009-02-14,02:55:17
39.955452,116.342999,0,307,39858.1217361111,2009-02-14,02:55:18
39.955568,116.342913,0,307,39858.1217476852,2009-02-14,02:55:19
39.955695,116.342825,0,308,39858.1217592593,2009-02-14,02:55:20
39.955819,116.342738,0,310,39858.1217708333,2009-02-14,02:55:21
39.955938,116.342652,0,311,39858.1217824074,2009-02-14,02:55:22
39.956069,116.342571,0,312,39858.1217939815,2009-02-14,02:55:23
39.956201,116.342485,0,314,39858.1218055556,2009-02-14,02:55:24
39.956331,116.342401,0,315,39858.1218171296,2009-02-14,02:55:25
39.956461,116.342314,0,316,39858.1218287037,2009-02-14,02:55:26
39.956597,116.342229,0,318,39858.1218402778,2009-02-14,02:55:27
39.95674,116.342144,0,319,39858.1218518519,2009-02-14,02:55:28
39.956879,116.34206,0,321,39858.1218634259,2009-02-14,02:55:29
39.957011,116.341977,0,322,39858.121875,2009-02-14,02:55:30
39.957148,116.341897,0,324,39858.1218865741,2009-02-14,02:55:31
39.957281,116.34182,0,326,39858.1218981481,2009-02-14,02:55:32
39.957415,116.341744,0,328,39858.1219097222,2009-02-14,02:55:33
39.957546,116.341669,0,330,39858.1219212963,2009-02-14,02:55:34
39.957678,116.341598,0,331,39858.1219328704,2009-02-14,02:55:35
39.957811,116.341531,0,333,39858.1219444444,2009-02-14,02:55:36
39.95794,116.341465,0,335,39858.1219560185,2009-02-14,02:55:37
39.958069,116.341401,0,336,39858.1219675926,2009-02-14,02:55:38
39.958179,116.341323,0,337,39858.1219791667,2009-02-14,02:55:39
39.958289,116.341243,0,338,39858.1219907407,2009-02-14,02:55:40
39.958397,116.341162,0,339,39858.1220023148,2009-02-14,02:55:41
39.958507,116.341082,0,340,39858.1220138889,2009-02-14,02:55:42
39.958622,116.341001,0,341,39858.122025463,2009-02-14,02:55:43
39.958732,116.340922,0,342,39858.122037037,2009-02-14,02:55:44
39.958848,116.340847,0,343,39858.1220486111,2009-02-14,02:55:45
39.958959,116.340767,0,344,39858.1220601852,2009-02-14,02:55:46
39.959074,116.340694,0,345,39858.1220717593,2009-02-14,02:55:47
39.959189,116.340624,0,347,39858.1220833333,2009-02-14,02:55:48
39.959303,116.340557,0,348,39858.1220949074,2009-02-14,02:55:49
39.959428,116.340494,0,349,39858.1221064815,2009-02-14,02:55:50
39.959598,116.340426,0,351,39858.1221180556,2009-02-14,02:55:51
39.95976,116.340358,0,353,39858.1221296296,2009-02-14,02:55:52
39.959894,116.340301,0,355,39858.1221412037,2009-02-14,02:55:53
39.960034,116.340247,0,357,39858.1221527778,2009-02-14,02:55:54
39.960172,116.340193,0,359,39858.1221643519,2009-02-14,02:55:55
39.96039,116.340132,0,360,39858.1221759259,2009-02-14,02:55:56
39.960585,116.340078,0,361,39858.1221875,2009-02-14,02:55:57
39.96077,116.340029,0,362,39858.1221990741,2009-02-14,02:55:58
39.960984,116.339974,0,362,39858.1222106481,2009-02-14,02:55:59
39.961201,116.339919,0,362,39858.1222222222,2009-02-14,02:56:00
39.961401,116.339872,0,362,39858.1222337963,2009-02-14,02:56:01
39.961647,116.339823,0,362,39858.1222453704,2009-02-14,02:56:02
39.961831,116.339785,0,364,39858.1222569444,2009-02-14,02:56:03
39.96201,116.339748,0,365,39858.1222685185,2009-02-14,02:56:04
39.962148,116.339725,0,358,39858.1222800926,2009-02-14,02:56:05
39.9623,116.339696,0,360,39858.1222916667,2009-02-14,02:56:06
39.962467,116.339666,0,361,39858.1223032407,2009-02-14,02:56:07
39.962634,116.339638,0,362,39858.1223148148,2009-02-14,02:56:08
39.962826,116.339605,0,362,39858.1223263889,2009-02-14,02:56:09
39.962987,116.339579,0,363,39858.122337963,2009-02-14,02:56:10
39.963136,116.339559,0,362,39858.122349537,2009-02-14,02:56:11
39.963274,116.33954,0,360,39858.1223611111,2009-02-14,02:56:12
39.963411,116.339521,0,359,39858.1223726852,2009-02-14,02:56:13
39.963544,116.339501,0,356,39858.1223842593,2009-02-14,02:56:14
39.963674,116.339477,0,352,39858.1223958333,2009-02-14,02:56:15
39.963796,116.339458,0,350,39858.1224074074,2009-02-14,02:56:16
39.963905,116.339437,0,347,39858.1224189815,2009-02-14,02:56:17
39.964005,116.33942,0,345,39858.1224305556,2009-02-14,02:56:18
39.964103,116.339401,0,342,39858.1224421296,2009-02-14,02:56:19
39.964198,116.33939,0,339,39858.1224537037,2009-02-14,02:56:20
39.964287,116.33938,0,337,39858.1224652778,2009-02-14,02:56:21
39.964371,116.339369,0,335,39858.1224768519,2009-02-14,02:56:22
39.964454,116.339361,0,333,39858.1224884259,2009-02-14,02:56:23
39.964534,116.339355,0,331,39858.1225,2009-02-14,02:56:24
39.964613,116.339348,0,329,39858.1225115741,2009-02-14,02:56:25
39.964683,116.339342,0,327,39858.1225231481,2009-02-14,02:56:26
39.964744,116.339338,0,326,39858.1225347222,2009-02-14,02:56:27
39.964802,116.33933,0,324,39858.1225462963,2009-02-14,02:56:28
39.964857,116.339321,0,321,39858.1225578704,2009-02-14,02:56:29
39.964904,116.339311,0,319,39858.1225694444,2009-02-14,02:56:30
39.96495,116.339302,0,316,39858.1225810185,2009-02-14,02:56:31
39.965037,116.339283,0,312,39858.1226041667,2009-02-14,02:56:33
39.965112,116.339261,0,307,39858.1226273148,2009-02-14,02:56:35
39.965174,116.339245,0,298,39858.122650463,2009-02-14,02:56:37
39.965204,116.339281,0,290,39858.1226967593,2009-02-14,02:56:41
39.965221,116.339347,0,291,39858.1227430556,2009-02-14,02:56:45
39.965201,116.339414,0,293,39858.1227893519,2009-02-14,02:56:49
39.965161,116.33945,0,297,39858.1228472222,2009-02-14,02:56:54
39.965124,116.339506,0,305,39858.1229050926,2009-02-14,02:56:59
39.9651,116.339555,0,311,39858.1229398148,2009-02-14,02:57:02
39.965102,116.339618,0,319,39858.1229861111,2009-02-14,02:57:06
39.965103,116.339689,0,325,39858.1230439815,2009-02-14,02:57:11
39.965118,116.33975,0,327,39858.1230902778,2009-02-14,02:57:15
39.965396,116.33962,0,321,39858.1231481481,2009-02-14,02:57:20
39.96553,116.339365,0,316,39858.1231597222,2009-02-14,02:57:21
39.965586,116.339383,0,316,39858.1231712963,2009-02-14,02:57:22
39.965764,116.339352,0,314,39858.1231828704,2009-02-14,02:57:23
39.965916,116.339362,0,316,39858.1231944444,2009-02-14,02:57:24
39.966089,116.339362,0,318,39858.1232060185,2009-02-14,02:57:25
39.966253,116.339361,0,320,39858.1232175926,2009-02-14,02:57:26
39.966407,116.339342,0,322,39858.1232291667,2009-02-14,02:57:27
39.966547,116.339319,0,325,39858.1232407407,2009-02-14,02:57:28
39.966696,116.339218,0,324,39858.1232523148,2009-02-14,02:57:29
39.966833,116.339179,0,326,39858.1232638889,2009-02-14,02:57:30
39.966973,116.33914,0,328,39858.123275463,2009-02-14,02:57:31
39.967115,116.339096,0,330,39858.123287037,2009-02-14,02:57:32
39.967261,116.339052,0,332,39858.1232986111,2009-02-14,02:57:33
39.967411,116.338996,0,334,39858.1233101852,2009-02-14,02:57:34
39.967551,116.338934,0,337,39858.1233217593,2009-02-14,02:57:35
39.9677,116.338865,0,339,39858.1233333333,2009-02-14,02:57:36
39.967847,116.338793,0,341,39858.1233449074,2009-02-14,02:57:37
39.967964,116.338689,0,344,39858.1233564815,2009-02-14,02:57:38
39.968089,116.338571,0,348,39858.1233680556,2009-02-14,02:57:39
39.968226,116.338431,0,348,39858.1233796296,2009-02-14,02:57:40
39.968362,116.338304,0,348,39858.1233912037,2009-02-14,02:57:41
39.96849,116.338168,0,349,39858.1234027778,2009-02-14,02:57:42
39.968633,116.338047,0,350,39858.1234143519,2009-02-14,02:57:43
39.968825,116.337928,0,349,39858.1234259259,2009-02-14,02:57:44
39.968994,116.337806,0,348,39858.1234375,2009-02-14,02:57:45
39.969189,116.337675,0,349,39858.1234490741,2009-02-14,02:57:46
39.969311,116.337563,0,351,39858.1234606481,2009-02-14,02:57:47
39.969435,116.337448,0,353,39858.1234722222,2009-02-14,02:57:48
39.969605,116.33734,0,354,39858.1234837963,2009-02-14,02:57:49
39.969716,116.337242,0,356,39858.1234953704,2009-02-14,02:57:50
39.969832,116.337138,0,357,39858.1235069444,2009-02-14,02:57:51
39.969953,116.337035,0,358,39858.1235185185,2009-02-14,02:57:52
39.970068,116.336936,0,359,39858.1235300926,2009-02-14,02:57:53
39.970174,116.336844,0,359,39858.1235416667,2009-02-14,02:57:54
39.970288,116.33675,0,360,39858.1235532407,2009-02-14,02:57:55
39.970396,116.336662,0,361,39858.1235648148,2009-02-14,02:57:56
39.9705,116.336574,0,362,39858.1235763889,2009-02-14,02:57:57
39.970605,116.336491,0,362,39858.123587963,2009-02-14,02:57:58
39.970718,116.336407,0,363,39858.123599537,2009-02-14,02:57:59
39.970841,116.33632,0,364,39858.1236111111,2009-02-14,02:58:00
39.970959,116.336241,0,365,39858.1236226852,2009-02-14,02:58:01
39.97108,116.336161,0,366,39858.1236342593,2009-02-14,02:58:02
39.971189,116.336085,0,367,39858.1236458333,2009-02-14,02:58:03
39.971303,116.33601,0,368,39858.1236574074,2009-02-14,02:58:04
39.971422,116.335931,0,368,39858.1236689815,2009-02-14,02:58:05
39.971541,116.335852,0,370,39858.1236805556,2009-02-14,02:58:06
39.97166,116.335774,0,371,39858.1236921296,2009-02-14,02:58:07
39.971777,116.335694,0,371,39858.1237037037,2009-02-14,02:58:08
39.97189,116.335615,0,372,39858.1237152778,2009-02-14,02:58:09
39.972003,116.335534,0,373,39858.1237268519,2009-02-14,02:58:10
39.972119,116.335451,0,374,39858.1237384259,2009-02-14,02:58:11
39.972302,116.335362,0,374,39858.12375,2009-02-14,02:58:12
39.972471,116.335273,0,375,39858.1237615741,2009-02-14,02:58:13
39.972574,116.335196,0,376,39858.1237731481,2009-02-14,02:58:14
39.972669,116.335117,0,376,39858.1237847222,2009-02-14,02:58:15
39.97276,116.335037,0,377,39858.1237962963,2009-02-14,02:58:16
39.972851,116.334958,0,379,39858.1238078704,2009-02-14,02:58:17
39.972955,116.334886,0,380,39858.1238194444,2009-02-14,02:58:18
39.973055,116.334822,0,381,39858.1238310185,2009-02-14,02:58:19
39.973158,116.334758,0,381,39858.1238425926,2009-02-14,02:58:20
39.973258,116.334702,0,382,39858.1238541667,2009-02-14,02:58:21
39.973497,116.334647,0,381,39858.1238657407,2009-02-14,02:58:22
39.973599,116.3346,0,380,39858.1238773148,2009-02-14,02:58:23
39.973784,116.334552,0,379,39858.1238888889,2009-02-14,02:58:24
39.973945,116.33452,0,378,39858.123900463,2009-02-14,02:58:25
39.974085,116.334493,0,376,39858.123912037,2009-02-14,02:58:26
39.974213,116.334462,0,375,39858.1239236111,2009-02-14,02:58:27
39.974325,116.334403,0,371,39858.1239351852,2009-02-14,02:58:28
39.974438,116.334348,0,366,39858.1239467593,2009-02-14,02:58:29
39.974552,116.334326,0,366,39858.1239583333,2009-02-14,02:58:30
39.974635,116.334313,0,367,39858.1239699074,2009-02-14,02:58:31
39.974709,116.334302,0,369,39858.1239814815,2009-02-14,02:58:32
39.97477,116.33429,0,371,39858.1239930556,2009-02-14,02:58:33
39.974824,116.334278,0,374,39858.1240046296,2009-02-14,02:58:34
39.974875,116.334267,0,376,39858.1240162037,2009-02-14,02:58:35
39.974919,116.334265,0,379,39858.1240277778,2009-02-14,02:58:36
39.97499,116.334268,0,384,39858.1240509259,2009-02-14,02:58:38
39.97506,116.334265,0,391,39858.1240740741,2009-02-14,02:58:40
39.97511,116.334253,0,400,39858.1240972222,2009-02-14,02:58:42
39.975149,116.334239,0,410,39858.1241203704,2009-02-14,02:58:44
39.975199,116.334235,0,417,39858.1241435185,2009-02-14,02:58:46
39.975249,116.334219,0,420,39858.1241898148,2009-02-14,02:58:50
39.975288,116.334208,0,428,39858.124224537,2009-02-14,02:58:53
39.975316,116.334194,0,442,39858.1242708333,2009-02-14,02:58:57
39.975356,116.334192,0,450,39858.1243171296,2009-02-14,02:59:01
39.975333,116.33418,0,461,39858.124375,2009-02-14,02:59:06
39.97528,116.334188,0,472,39858.1244212963,2009-02-14,02:59:10
39.975234,116.334195,0,474,39858.1244444444,2009-02-14,02:59:12
39.991643,116.331128,0,-8,39858.1285648148,2009-02-14,03:05:08
39.991574,116.33106,0,139,39858.1285763889,2009-02-14,03:05:09
39.991536,116.331049,0,194,39858.128587963,2009-02-14,03:05:10
39.991606,116.331099,0,248,39858.128599537,2009-02-14,03:05:11
39.991652,116.331127,0,293,39858.1286111111,2009-02-14,03:05:12
39.991648,116.331141,0,282,39858.1286689815,2009-02-14,03:05:17
39.991648,116.331141,0,282,39858.1287037037,2009-02-14,03:05:20
39.991649,116.331141,0,281,39858.1287268519,2009-02-14,03:05:22
39.991635,116.331128,0,276,39858.1287847222,2009-02-14,03:05:27
39.991621,116.331124,0,272,39858.1288425926,2009-02-14,03:05:32
39.991585,116.331103,0,268,39858.128900463,2009-02-14,03:05:37
39.991578,116.331092,0,265,39858.1289583333,2009-02-14,03:05:42
39.991571,116.331082,0,263,39858.1290162037,2009-02-14,03:05:47
39.991556,116.331068,0,262,39858.1290740741,2009-02-14,03:05:52
39.991526,116.331059,0,261,39858.1291319444,2009-02-14,03:05:57
39.991518,116.331041,0,259,39858.1291898148,2009-02-14,03:06:02
39.991514,116.331021,0,257,39858.1292476852,2009-02-14,03:06:07
39.991511,116.331025,0,255,39858.1293055556,2009-02-14,03:06:12
39.991511,116.331025,0,255,39858.1293402778,2009-02-14,03:06:15
39.991513,116.331026,0,254,39858.1293634259,2009-02-14,03:06:17
39.991502,116.33103,0,253,39858.1294212963,2009-02-14,03:06:22
39.991448,116.331007,0,248,39858.1294675926,2009-02-14,03:06:26
39.991383,116.330977,0,244,39858.1294907407,2009-02-14,03:06:28
39.991333,116.33096,0,240,39858.1295138889,2009-02-14,03:06:30
39.99128,116.330968,0,236,39858.1295486111,2009-02-14,03:06:33
39.991226,116.330983,0,233,39858.1295833333,2009-02-14,03:06:36
39.99117,116.33097,0,230,39858.1296064815,2009-02-14,03:06:38
39.991094,116.330957,0,228,39858.1296527778,2009-02-14,03:06:42
39.991046,116.330951,0,225,39858.1296875,2009-02-14,03:06:45
39.991012,116.330908,0,223,39858.1297453704,2009-02-14,03:06:50
39.990995,116.330912,0,220,39858.1298032407,2009-02-14,03:06:55
39.990998,116.330902,0,220,39858.1298611111,2009-02-14,03:07:00
39.991007,116.330926,0,218,39858.1299189815,2009-02-14,03:07:05
39.991022,116.330954,0,217,39858.1299768519,2009-02-14,03:07:10
39.99104,116.33098,0,215,39858.1300347222,2009-02-14,03:07:15
39.991033,116.331004,0,215,39858.1300925926,2009-02-14,03:07:20
39.990988,116.331015,0,215,39858.1301388889,2009-02-14,03:07:24
39.990954,116.331025,0,217,39858.1301967593,2009-02-14,03:07:29
39.990898,116.331012,0,216,39858.1302546296,2009-02-14,03:07:34
39.990841,116.331013,0,218,39858.1302893519,2009-02-14,03:07:37
39.9908,116.331025,0,219,39858.1303472222,2009-02-14,03:07:42
39.9908,116.331025,0,219,39858.1303819444,2009-02-14,03:07:45
39.990796,116.331026,0,219,39858.1304050926,2009-02-14,03:07:47
39.990765,116.331007,0,219,39858.130462963,2009-02-14,03:07:52
39.990786,116.330986,0,219,39858.1305208333,2009-02-14,03:07:57
39.990812,116.330958,0,217,39858.1305787037,2009-02-14,03:08:02
39.990807,116.330908,0,217,39858.1306365741,2009-02-14,03:08:07
39.990828,116.330863,0,215,39858.1306944444,2009-02-14,03:08:12
39.990847,116.330811,0,215,39858.1307523148,2009-02-14,03:08:17
39.990895,116.33077,0,214,39858.1308101852,2009-02-14,03:08:22
39.990932,116.330769,0,213,39858.1308680556,2009-02-14,03:08:27
39.990967,116.330733,0,212,39858.1309027778,2009-02-14,03:08:30
39.990989,116.330722,0,210,39858.1309606481,2009-02-14,03:08:35
39.991026,116.33071,0,210,39858.1310185185,2009-02-14,03:08:40
39.990902,116.330382,0,75,39858.1315046296,2009-02-14,03:09:22
39.990839,116.330503,0,105,39858.1315162037,2009-02-14,03:09:23
39.990843,116.330508,0,136,39858.1315393519,2009-02-14,03:09:25
39.990847,116.330464,0,108,39858.1315625,2009-02-14,03:09:27
39.990776,116.330481,0,67,39858.1315740741,2009-02-14,03:09:28
39.990771,116.330575,0,84,39858.1315856481,2009-02-14,03:09:29
39.990802,116.330514,0,47,39858.1315972222,2009-02-14,03:09:30
39.990807,116.330415,0,0,39858.1316087963,2009-02-14,03:09:31
39.990803,116.330502,0,27,39858.1316203704,2009-02-14,03:09:32
39.990797,116.3306,0,42,39858.1316550926,2009-02-14,03:09:35
39.990796,116.330728,0,68,39858.1316782407,2009-02-14,03:09:37
39.990764,116.330823,0,87,39858.131724537,2009-02-14,03:09:41
39.990745,116.330877,0,102,39858.1317476852,2009-02-14,03:09:43
39.990735,116.330837,0,87,39858.1317708333,2009-02-14,03:09:45
39.990684,116.330816,0,84,39858.1318171296,2009-02-14,03:09:49
39.990619,116.33082,0,80,39858.1318518519,2009-02-14,03:09:52
39.990571,116.330787,0,66,39858.131875,2009-02-14,03:09:54
39.990535,116.330817,0,80,39858.1318981481,2009-02-14,03:09:56
39.990726,116.330604,0,143,39858.1503935185,2009-02-14,03:36:34
39.990763,116.330558,0,141,39858.1504398148,2009-02-14,03:36:38
39.990771,116.330596,0,136,39858.1504976852,2009-02-14,03:36:43
39.990816,116.330552,0,130,39858.1505555556,2009-02-14,03:36:48
39.990856,116.330512,0,127,39858.1505902778,2009-02-14,03:36:51
39.990869,116.330464,0,123,39858.1506481481,2009-02-14,03:36:56
39.990886,116.330471,0,119,39858.1507060185,2009-02-14,03:37:01
39.990915,116.330485,0,110,39858.1507638889,2009-02-14,03:37:06
39.990941,116.330496,0,100,39858.1508217593,2009-02-14,03:37:11
39.990955,116.330454,0,92,39858.1508796296,2009-02-14,03:37:16
39.990981,116.330482,0,82,39858.1509375,2009-02-14,03:37:21
39.990991,116.330553,0,77,39858.1509606481,2009-02-14,03:37:23
39.991029,116.330561,0,65,39858.1510185185,2009-02-14,03:37:28
39.99108,116.3306,0,64,39858.1510648148,2009-02-14,03:37:32
39.991117,116.330628,0,73,39858.151099537,2009-02-14,03:37:35
39.991168,116.330646,0,75,39858.1511458333,2009-02-14,03:37:39
39.991182,116.330641,0,75,39858.1512037037,2009-02-14,03:37:44
39.991227,116.330655,0,77,39858.15125,2009-02-14,03:37:48
39.991276,116.330656,0,82,39858.1513078704,2009-02-14,03:37:53
39.991311,116.330631,0,82,39858.1513657407,2009-02-14,03:37:58
39.991307,116.330627,0,82,39858.1514236111,2009-02-14,03:38:03
39.991307,116.330627,0,82,39858.1514583333,2009-02-14,03:38:06
39.991305,116.330631,0,83,39858.1514814815,2009-02-14,03:38:08
39.99133,116.330654,0,84,39858.1515393518,2009-02-14,03:38:13
39.991378,116.330652,0,85,39858.1515625,2009-02-14,03:38:15
39.991415,116.330662,0,87,39858.1516203704,2009-02-14,03:38:20
39.991443,116.330734,0,90,39858.1516666667,2009-02-14,03:38:24
39.99146,116.330816,0,90,39858.1517013889,2009-02-14,03:38:27
39.991477,116.330889,0,90,39858.1517361111,2009-02-14,03:38:30
39.991476,116.330959,0,90,39858.1517824074,2009-02-14,03:38:34
39.99148,116.331019,0,91,39858.1518402778,2009-02-14,03:38:39
39.991477,116.331078,0,93,39858.1518865741,2009-02-14,03:38:43
39.991476,116.331138,0,93,39858.1519444444,2009-02-14,03:38:48
39.991461,116.331199,0,93,39858.1519907407,2009-02-14,03:38:52
39.991455,116.331272,0,91,39858.1520486111,2009-02-14,03:38:57
39.99147,116.331339,0,91,39858.1520949074,2009-02-14,03:39:01
39.991454,116.331394,0,90,39858.1521527778,2009-02-14,03:39:06
39.991433,116.331456,0,90,39858.1521990741,2009-02-14,03:39:10
39.991412,116.331515,0,89,39858.1522453704,2009-02-14,03:39:14
39.991406,116.331576,0,88,39858.1522800926,2009-02-14,03:39:17
39.991419,116.331625,0,84,39858.152337963,2009-02-14,03:39:22
39.991465,116.331649,0,83,39858.1523611111,2009-02-14,03:39:24
39.991468,116.331713,0,81,39858.1524074074,2009-02-14,03:39:28
39.991461,116.331775,0,77,39858.1524652778,2009-02-14,03:39:33
39.991461,116.331806,0,73,39858.1525231482,2009-02-14,03:39:38
39.991452,116.331857,0,69,39858.1525810185,2009-02-14,03:39:43
39.991416,116.331896,0,71,39858.1526388889,2009-02-14,03:39:48
39.991431,116.331959,0,69,39858.1526967593,2009-02-14,03:39:53
39.991428,116.332024,0,66,39858.1527430556,2009-02-14,03:39:57
39.991391,116.332074,0,63,39858.1527893519,2009-02-14,03:40:01
39.991389,116.332091,0,63,39858.1528472222,2009-02-14,03:40:06
39.991432,116.332118,0,65,39858.1529050926,2009-02-14,03:40:11
39.991447,116.332091,0,63,39858.152962963,2009-02-14,03:40:16
39.991446,116.332112,0,61,39858.1530208333,2009-02-14,03:40:21
39.991471,116.332131,0,61,39858.1530787037,2009-02-14,03:40:26
39.991463,116.332127,0,60,39858.1531365741,2009-02-14,03:40:31
39.991459,116.332128,0,60,39858.1531944444,2009-02-14,03:40:36
39.991459,116.332128,0,60,39858.1532291667,2009-02-14,03:40:39
39.991453,116.332126,0,62,39858.1532523148,2009-02-14,03:40:41
39.991446,116.332177,0,63,39858.1533101852,2009-02-14,03:40:46
39.991428,116.332236,0,65,39858.1533449074,2009-02-14,03:40:49
39.99145,116.332296,0,68,39858.1533912037,2009-02-14,03:40:53
39.991437,116.332366,0,68,39858.1534259259,2009-02-14,03:40:56
39.99143,116.33244,0,67,39858.1534722222,2009-02-14,03:41:00
39.991449,116.332497,0,66,39858.1535069444,2009-02-14,03:41:03
39.991419,116.332554,0,64,39858.1535416667,2009-02-14,03:41:06
39.99144,116.332563,0,63,39858.153599537,2009-02-14,03:41:11
39.991459,116.332552,0,64,39858.1536574074,2009-02-14,03:41:16
39.991468,116.332546,0,63,39858.1537152778,2009-02-14,03:41:21
39.99143,116.332549,0,66,39858.1537731481,2009-02-14,03:41:26
39.991415,116.332556,0,69,39858.1538310185,2009-02-14,03:41:31
39.991406,116.332552,0,69,39858.1538888889,2009-02-14,03:41:36
39.991406,116.332552,0,69,39858.1539236111,2009-02-14,03:41:39
39.991405,116.332544,0,69,39858.1539467593,2009-02-14,03:41:41
39.991438,116.332488,0,69,39858.1539814815,2009-02-14,03:41:44
39.991471,116.332446,0,70,39858.1540046296,2009-02-14,03:41:46
39.991494,116.332379,0,71,39858.1540509259,2009-02-14,03:41:50
39.991508,116.332321,0,72,39858.1540972222,2009-02-14,03:41:54
39.99153,116.332276,0,76,39858.1541550926,2009-02-14,03:41:59
39.99153,116.332276,0,76,39858.1541898148,2009-02-14,03:42:02
39.991529,116.332278,0,76,39858.154212963,2009-02-14,03:42:04
39.991515,116.33229,0,79,39858.1542708333,2009-02-14,03:42:09
39.991491,116.332289,0,83,39858.1543287037,2009-02-14,03:42:14
39.991489,116.332243,0,84,39858.1543865741,2009-02-14,03:42:19
39.991472,116.33221,0,86,39858.1544444444,2009-02-14,03:42:24
39.991474,116.332141,0,87,39858.1544907407,2009-02-14,03:42:28
39.991488,116.33208,0,87,39858.154525463,2009-02-14,03:42:31
39.991497,116.332018,0,88,39858.1545601852,2009-02-14,03:42:34
39.991519,116.331965,0,88,39858.1545949074,2009-02-14,03:42:37
39.991529,116.331902,0,88,39858.1546064815,2009-02-14,03:42:38
39.991546,116.331847,0,89,39858.1546527778,2009-02-14,03:42:42
39.991531,116.33181,0,89,39858.1547106481,2009-02-14,03:42:47
39.99153,116.33175,0,89,39858.1547685185,2009-02-14,03:42:52
39.991538,116.331683,0,89,39858.1548263889,2009-02-14,03:42:57
39.991552,116.33164,0,88,39858.1548842593,2009-02-14,03:43:02
39.991548,116.331601,0,88,39858.1549421296,2009-02-14,03:43:07
39.991506,116.331566,0,88,39858.155,2009-02-14,03:43:12
39.991493,116.331532,0,88,39858.1550578704,2009-02-14,03:43:17
39.991504,116.331467,0,87,39858.1551041667,2009-02-14,03:43:21
39.991519,116.331407,0,86,39858.1551388889,2009-02-14,03:43:24
39.991519,116.331346,0,85,39858.1551851852,2009-02-14,03:43:28
39.991483,116.331278,0,85,39858.1552199074,2009-02-14,03:43:31
39.991444,116.331198,0,90,39858.1552546296,2009-02-14,03:43:34
39.991424,116.331143,0,92,39858.1552893519,2009-02-14,03:43:37
39.991415,116.331071,0,93,39858.1553356481,2009-02-14,03:43:41
39.99142,116.33101,0,94,39858.1553703704,2009-02-14,03:43:44
39.991424,116.330936,0,94,39858.1554166667,2009-02-14,03:43:48
39.991461,116.330876,0,95,39858.1554513889,2009-02-14,03:43:51
39.991476,116.330818,0,94,39858.1554976852,2009-02-14,03:43:55
39.991459,116.330739,0,95,39858.1555555556,2009-02-14,03:44:00
39.991438,116.33067,0,97,39858.1556018519,2009-02-14,03:44:04
39.991435,116.330592,0,97,39858.1556365741,2009-02-14,03:44:07
39.991409,116.330536,0,98,39858.1556712963,2009-02-14,03:44:10
39.991403,116.330463,0,98,39858.1557060185,2009-02-14,03:44:13
39.991398,116.330402,0,98,39858.1557407407,2009-02-14,03:44:16
39.991395,116.330329,0,98,39858.155787037,2009-02-14,03:44:20
39.991391,116.33026,0,98,39858.1558333333,2009-02-14,03:44:24
39.991388,116.330194,0,97,39858.1558912037,2009-02-14,03:44:29
39.991357,116.330136,0,95,39858.1559490741,2009-02-14,03:44:34
39.991332,116.330073,0,94,39858.1559953704,2009-02-14,03:44:38
39.991299,116.330021,0,94,39858.1560300926,2009-02-14,03:44:41
39.991271,116.329952,0,93,39858.1560648148,2009-02-14,03:44:44
39.991247,116.329897,0,92,39858.156099537,2009-02-14,03:44:47
39.991209,116.329861,0,92,39858.1561226852,2009-02-14,03:44:49
39.991174,116.329805,0,92,39858.1561574074,2009-02-14,03:44:52
39.991157,116.329746,0,91,39858.1562037037,2009-02-14,03:44:56
39.991211,116.329703,0,92,39858.15625,2009-02-14,03:45:00
39.991253,116.329687,0,90,39858.1563078704,2009-02-14,03:45:05
39.991314,116.329686,0,92,39858.1563425926,2009-02-14,03:45:08
39.991366,116.329679,0,95,39858.1563657407,2009-02-14,03:45:10
39.991419,116.329668,0,94,39858.1564236111,2009-02-14,03:45:15
39.991446,116.329679,0,95,39858.1564814815,2009-02-14,03:45:20
39.991458,116.329726,0,96,39858.1565393518,2009-02-14,03:45:25
39.991484,116.329747,0,94,39858.1565972222,2009-02-14,03:45:30
39.991446,116.329747,0,93,39858.1566550926,2009-02-14,03:45:35
39.991398,116.329709,0,93,39858.156712963,2009-02-14,03:45:40
39.991337,116.329679,0,93,39858.1567361111,2009-02-14,03:45:42
39.991293,116.329648,0,93,39858.1567592593,2009-02-14,03:45:44
39.991247,116.329603,0,94,39858.1567939815,2009-02-14,03:45:47
39.991222,116.329547,0,94,39858.1568402778,2009-02-14,03:45:51
39.991244,116.329514,0,94,39858.1568981481,2009-02-14,03:45:56
39.991222,116.329458,0,95,39858.1569328704,2009-02-14,03:45:59
39.991177,116.329423,0,94,39858.1569675926,2009-02-14,03:46:02
39.99114,116.329391,0,92,39858.157025463,2009-02-14,03:46:07
39.991114,116.329401,0,90,39858.1570833333,2009-02-14,03:46:12
39.991078,116.329398,0,91,39858.1571412037,2009-02-14,03:46:17
39.991086,116.329371,0,91,39858.1571990741,2009-02-14,03:46:22
39.99104,116.329362,0,92,39858.1572222222,2009-02-14,03:46:24
39.991026,116.329308,0,91,39858.1572800926,2009-02-14,03:46:29
39.990994,116.329263,0,92,39858.1573148148,2009-02-14,03:46:32
39.990907,116.329244,0,92,39858.1573263889,2009-02-14,03:46:33
39.990891,116.329182,0,93,39858.1573611111,2009-02-14,03:46:36
39.990912,116.329101,0,94,39858.1574074074,2009-02-14,03:46:40
39.990962,116.329065,0,95,39858.1574537037,2009-02-14,03:46:44
39.990932,116.329039,0,101,39858.1575115741,2009-02-14,03:46:49
39.990874,116.329014,0,104,39858.1575347222,2009-02-14,03:46:51
39.990922,116.329004,0,109,39858.1575925926,2009-02-14,03:46:56
39.990966,116.32898,0,107,39858.1576388889,2009-02-14,03:47:00
39.990967,116.328927,0,107,39858.1576967593,2009-02-14,03:47:05
39.990977,116.328863,0,110,39858.1577546296,2009-02-14,03:47:10
39.991008,116.328805,0,109,39858.1578125,2009-02-14,03:47:15
39.991031,116.328754,0,109,39858.1578472222,2009-02-14,03:47:18
39.99105,116.328677,0,108,39858.1578935185,2009-02-14,03:47:22
39.991065,116.32861,0,108,39858.1579282407,2009-02-14,03:47:25
39.991074,116.328539,0,108,39858.157962963,2009-02-14,03:47:28
39.991096,116.328477,0,109,39858.1580092593,2009-02-14,03:47:32
39.991075,116.328418,0,109,39858.1580671296,2009-02-14,03:47:37
39.991089,116.32836,0,109,39858.1581134259,2009-02-14,03:47:41
39.991135,116.328334,0,109,39858.1581365741,2009-02-14,03:47:43
39.991132,116.328269,0,109,39858.1581944444,2009-02-14,03:47:48
39.991131,116.328198,0,110,39858.1582407407,2009-02-14,03:47:52
39.991127,116.328133,0,109,39858.158287037,2009-02-14,03:47:56
39.991114,116.32809,0,110,39858.1583449074,2009-02-14,03:48:01
39.991152,116.32808,0,111,39858.1584027778,2009-02-14,03:48:06
39.991163,116.32804,0,111,39858.1584606481,2009-02-14,03:48:11
39.991192,116.327975,0,111,39858.1584953704,2009-02-14,03:48:14
39.991213,116.327914,0,112,39858.1585300926,2009-02-14,03:48:17
39.991262,116.327873,0,112,39858.1585648148,2009-02-14,03:48:20
39.991261,116.327821,0,115,39858.1586226852,2009-02-14,03:48:25
39.991181,116.327815,0,116,39858.1586458333,2009-02-14,03:48:27
39.991109,116.327798,0,115,39858.1586689815,2009-02-14,03:48:29
39.991129,116.327794,0,115,39858.1587268518,2009-02-14,03:48:34
39.991129,116.327794,0,115,39858.1587615741,2009-02-14,03:48:37
39.991135,116.327795,0,115,39858.1587847222,2009-02-14,03:48:39
39.991123,116.327778,0,114,39858.1588425926,2009-02-14,03:48:44
39.991067,116.327733,0,111,39858.1588773148,2009-02-14,03:48:47
39.991103,116.327651,0,113,39858.1589236111,2009-02-14,03:48:51
39.991148,116.327591,0,115,39858.1589467593,2009-02-14,03:48:53
39.991199,116.327515,0,116,39858.1589814815,2009-02-14,03:48:56
39.99124,116.327465,0,119,39858.1590046296,2009-02-14,03:48:58
39.991276,116.327406,0,120,39858.1590277778,2009-02-14,03:49:00
39.991301,116.327356,0,121,39858.1590509259,2009-02-14,03:49:02
39.99131,116.327293,0,123,39858.1590856481,2009-02-14,03:49:05
39.991299,116.32723,0,123,39858.1591435185,2009-02-14,03:49:10
39.99126,116.327178,0,123,39858.1591898148,2009-02-14,03:49:14
39.991267,116.327109,0,122,39858.1592361111,2009-02-14,03:49:18
39.991262,116.327077,0,123,39858.1592939815,2009-02-14,03:49:23
39.991252,116.327007,0,122,39858.1593402778,2009-02-14,03:49:27
39.991271,116.326932,0,123,39858.1593865741,2009-02-14,03:49:31
39.991291,116.32687,0,122,39858.1594212963,2009-02-14,03:49:34
39.991273,116.326847,0,123,39858.1594791667,2009-02-14,03:49:39
39.991246,116.326842,0,125,39858.159537037,2009-02-14,03:49:44
39.991243,116.326808,0,127,39858.1595949074,2009-02-14,03:49:49
39.991271,116.326796,0,129,39858.1596527778,2009-02-14,03:49:54
39.991314,116.326771,0,130,39858.1596875,2009-02-14,03:49:57
39.991361,116.326753,0,131,39858.1597222222,2009-02-14,03:50:00
39.991371,116.326728,0,133,39858.1597800926,2009-02-14,03:50:05
39.991348,116.326657,0,136,39858.1598148148,2009-02-14,03:50:08
39.991334,116.326596,0,139,39858.1598611111,2009-02-14,03:50:12
39.991372,116.326564,0,140,39858.1598958333,2009-02-14,03:50:15
39.991381,116.326499,0,142,39858.1599421296,2009-02-14,03:50:19
39.991365,116.326427,0,146,39858.1599768519,2009-02-14,03:50:22
39.991329,116.326355,0,151,39858.1600231482,2009-02-14,03:50:26
39.991341,116.326282,0,157,39858.1600694444,2009-02-14,03:50:30
39.991341,116.326282,0,157,39858.1601041667,2009-02-14,03:50:33
39.991338,116.326274,0,157,39858.1601273148,2009-02-14,03:50:35
39.991392,116.326294,0,156,39858.160162037,2009-02-14,03:50:38
39.991442,116.326317,0,154,39858.1601967593,2009-02-14,03:50:41
39.991487,116.326361,0,146,39858.1602430556,2009-02-14,03:50:45
39.991527,116.326349,0,142,39858.1603009259,2009-02-14,03:50:50
39.991526,116.326346,0,142,39858.1603587963,2009-02-14,03:50:55
39.991531,116.326339,0,142,39858.1604166667,2009-02-14,03:51:00
39.991531,116.326339,0,142,39858.1604513889,2009-02-14,03:51:03
39.991527,116.326331,0,142,39858.160474537,2009-02-14,03:51:05
39.991552,116.326338,0,143,39858.1605324074,2009-02-14,03:51:10
39.99161,116.326336,0,143,39858.1605787037,2009-02-14,03:51:14
39.991674,116.326346,0,139,39858.160625,2009-02-14,03:51:18
39.991723,116.32634,0,139,39858.1606597222,2009-02-14,03:51:21
39.991781,116.32632,0,139,39858.1607175926,2009-02-14,03:51:26
39.991835,116.326325,0,140,39858.1607638889,2009-02-14,03:51:30
39.991878,116.32634,0,141,39858.1608217593,2009-02-14,03:51:35
39.991869,116.326391,0,141,39858.1608796296,2009-02-14,03:51:40
39.991893,116.326402,0,142,39858.1609375,2009-02-14,03:51:45
39.991849,116.326418,0,143,39858.1609953704,2009-02-14,03:51:50
39.991849,116.326418,0,143,39858.1610300926,2009-02-14,03:51:53
39.991843,116.326415,0,143,39858.1610532407,2009-02-14,03:51:55
39.991838,116.326402,0,143,39858.1611111111,2009-02-14,03:52:00
39.99184,116.326383,0,143,39858.1611689815,2009-02-14,03:52:05
39.991818,116.326314,0,144,39858.1612268519,2009-02-14,03:52:10
39.991862,116.326224,0,144,39858.16125,2009-02-14,03:52:12
39.991913,116.326164,0,145,39858.1612731481,2009-02-14,03:52:14
39.991963,116.326127,0,146,39858.1612847222,2009-02-14,03:52:15
39.992024,116.32611,0,148,39858.1613310185,2009-02-14,03:52:19
39.992087,116.326104,0,149,39858.1613541667,2009-02-14,03:52:21
39.992135,116.326104,0,151,39858.1613888889,2009-02-14,03:52:24
39.992188,116.32608,0,151,39858.1614236111,2009-02-14,03:52:27
39.992233,116.326075,0,150,39858.1614467593,2009-02-14,03:52:29
39.992292,116.326096,0,146,39858.1614699074,2009-02-14,03:52:31
39.992349,116.326105,0,144,39858.1615162037,2009-02-14,03:52:35
39.992347,116.326121,0,144,39858.1615740741,2009-02-14,03:52:40
39.992338,116.326159,0,144,39858.1616319444,2009-02-14,03:52:45
39.992354,116.326211,0,144,39858.1616898148,2009-02-14,03:52:50
39.992403,116.32624,0,145,39858.1617361111,2009-02-14,03:52:54
39.992448,116.326234,0,145,39858.1617939815,2009-02-14,03:52:59
39.992514,116.326242,0,143,39858.1618287037,2009-02-14,03:53:02
39.992564,116.326257,0,140,39858.1618518519,2009-02-14,03:53:04
39.992616,116.326239,0,138,39858.1618981481,2009-02-14,03:53:08
39.99265,116.326198,0,138,39858.1619097222,2009-02-14,03:53:09
39.99267,116.326192,0,135,39858.1619675926,2009-02-14,03:53:14
39.992623,116.326196,0,137,39858.162025463,2009-02-14,03:53:19
39.992578,116.326228,0,138,39858.1620833333,2009-02-14,03:53:24
39.992537,116.326256,0,140,39858.1621180556,2009-02-14,03:53:27
39.992549,116.326273,0,143,39858.1621759259,2009-02-14,03:53:32
39.992604,116.326269,0,140,39858.1622337963,2009-02-14,03:53:37
39.992647,116.326239,0,140,39858.1622800926,2009-02-14,03:53:41
39.992705,116.326237,0,140,39858.1623263889,2009-02-14,03:53:45
39.992715,116.326306,0,145,39858.162337963,2009-02-14,03:53:46
39.992761,116.326326,0,147,39858.1623611111,2009-02-14,03:53:48
39.992803,116.326349,0,149,39858.1623842593,2009-02-14,03:53:50
39.992868,116.326356,0,150,39858.1624189815,2009-02-14,03:53:53
39.992915,116.326362,0,147,39858.1624537037,2009-02-14,03:53:56
39.992972,116.326379,0,146,39858.1625,2009-02-14,03:54:00
39.993015,116.32636,0,145,39858.1625462963,2009-02-14,03:54:04
39.993064,116.326338,0,147,39858.1625925926,2009-02-14,03:54:08
39.993105,116.326315,0,150,39858.1626273148,2009-02-14,03:54:11
39.993151,116.326315,0,148,39858.1626736111,2009-02-14,03:54:15
39.993206,116.32632,0,146,39858.1627083333,2009-02-14,03:54:18
39.993231,116.326337,0,139,39858.1627662037,2009-02-14,03:54:23
39.993214,116.326345,0,127,39858.1628240741,2009-02-14,03:54:28
39.993214,116.326345,0,127,39858.1628587963,2009-02-14,03:54:31
39.993222,116.326348,0,127,39858.1628819444,2009-02-14,03:54:33
39.993257,116.326362,0,128,39858.1629398148,2009-02-14,03:54:38
39.993312,116.326378,0,128,39858.162974537,2009-02-14,03:54:41
39.993352,116.326365,0,129,39858.1630324074,2009-02-14,03:54:46
39.9934,116.326342,0,131,39858.1630787037,2009-02-14,03:54:50
39.993427,116.326356,0,129,39858.1631365741,2009-02-14,03:54:55
39.993458,116.326373,0,128,39858.1631944444,2009-02-14,03:55:00
39.993498,116.326364,0,131,39858.1632523148,2009-02-14,03:55:05
39.993521,116.326385,0,131,39858.1633101852,2009-02-14,03:55:10
39.993576,116.326404,0,130,39858.1633449074,2009-02-14,03:55:13
39.993622,116.326405,0,129,39858.1633680556,2009-02-14,03:55:15
39.993726,116.326383,0,129,39858.1633912037,2009-02-14,03:55:17
39.993783,116.326351,0,129,39858.1634143519,2009-02-14,03:55:19
39.993833,116.326354,0,130,39858.1634375,2009-02-14,03:55:21
39.993878,116.326338,0,129,39858.1634722222,2009-02-14,03:55:24
39.99393,116.326358,0,128,39858.1635069444,2009-02-14,03:55:27
39.993967,116.326392,0,127,39858.1635416667,2009-02-14,03:55:30
39.994008,116.326418,0,125,39858.1635763889,2009-02-14,03:55:33
39.994057,116.32643,0,125,39858.1636111111,2009-02-14,03:55:36
39.994106,116.326458,0,128,39858.1636574074,2009-02-14,03:55:40
39.994152,116.326449,0,127,39858.1637152778,2009-02-14,03:55:45
39.994198,116.326453,0,126,39858.1637615741,2009-02-14,03:55:49
39.994223,116.326442,0,125,39858.1638194444,2009-02-14,03:55:54
39.994261,116.326467,0,124,39858.1638773148,2009-02-14,03:55:59
39.994332,116.326435,0,123,39858.1639351852,2009-02-14,03:56:04
39.994375,116.326383,0,122,39858.1639583333,2009-02-14,03:56:06
39.994428,116.326372,0,121,39858.1639814815,2009-02-14,03:56:08
39.994499,116.326386,0,120,39858.1640046296,2009-02-14,03:56:10
39.994552,116.326387,0,118,39858.1640393519,2009-02-14,03:56:13
39.994612,116.326377,0,118,39858.1640856481,2009-02-14,03:56:17
39.994658,116.32636,0,117,39858.1641087963,2009-02-14,03:56:19
39.99472,116.326357,0,116,39858.1641435185,2009-02-14,03:56:22
39.994768,116.326356,0,117,39858.1641782407,2009-02-14,03:56:25
39.994813,116.326383,0,116,39858.164224537,2009-02-14,03:56:29
39.994868,116.326378,0,112,39858.1642708333,2009-02-14,03:56:33
39.994915,116.326355,0,110,39858.1643055556,2009-02-14,03:56:36
39.994963,116.326368,0,120,39858.1643518518,2009-02-14,03:56:40
39.995011,116.326367,0,125,39858.1644097222,2009-02-14,03:56:45
39.995069,116.326375,0,131,39858.1644675926,2009-02-14,03:56:50
39.995117,116.326393,0,134,39858.1645023148,2009-02-14,03:56:53
39.995168,116.3264,0,138,39858.164537037,2009-02-14,03:56:56
39.995208,116.326443,0,141,39858.1645949074,2009-02-14,03:57:01
39.995245,116.326494,0,143,39858.1646412037,2009-02-14,03:57:05
39.995239,116.326469,0,149,39858.1646990741,2009-02-14,03:57:10
39.995276,116.326509,0,152,39858.1647453704,2009-02-14,03:57:14
39.995319,116.326535,0,157,39858.1647916667,2009-02-14,03:57:18
39.995363,116.326536,0,166,39858.164849537,2009-02-14,03:57:23
39.995408,116.326528,0,174,39858.1648842593,2009-02-14,03:57:26
39.995458,116.326518,0,183,39858.1649305556,2009-02-14,03:57:30
39.995498,116.326493,0,190,39858.1649768518,2009-02-14,03:57:34
39.995537,116.326464,0,194,39858.1650115741,2009-02-14,03:57:37
39.995572,116.326428,0,196,39858.1650462963,2009-02-14,03:57:40
39.995622,116.326418,0,192,39858.1650810185,2009-02-14,03:57:43
39.995667,116.326383,0,190,39858.1651157407,2009-02-14,03:57:46
39.995695,116.326336,0,190,39858.1651388889,2009-02-14,03:57:48
39.995739,116.326287,0,187,39858.1651736111,2009-02-14,03:57:51
39.995785,116.326269,0,180,39858.1652083333,2009-02-14,03:57:54
39.995848,116.326263,0,172,39858.1652430556,2009-02-14,03:57:57
39.995892,116.326264,0,170,39858.1652662037,2009-02-14,03:57:59
39.995945,116.326266,0,166,39858.1653125,2009-02-14,03:58:03
39.996006,116.32628,0,163,39858.1653587963,2009-02-14,03:58:07
39.996065,116.326288,0,160,39858.1653935185,2009-02-14,03:58:10
39.996071,116.326224,0,154,39858.1654513889,2009-02-14,03:58:15
39.996074,116.326157,0,150,39858.1655092593,2009-02-14,03:58:20
39.996083,116.326086,0,149,39858.1655555556,2009-02-14,03:58:24
39.996104,116.326025,0,147,39858.1656134259,2009-02-14,03:58:29
39.996104,116.325975,0,145,39858.1656712963,2009-02-14,03:58:34
39.996081,116.325906,0,144,39858.1657175926,2009-02-14,03:58:38
39.996051,116.325862,0,141,39858.1657407407,2009-02-14,03:58:40
39.996029,116.325784,0,140,39858.165775463,2009-02-14,03:58:43
39.996004,116.325714,0,137,39858.1658217593,2009-02-14,03:58:47
39.995992,116.325651,0,135,39858.1658564815,2009-02-14,03:58:50
39.99601,116.325569,0,133,39858.1658912037,2009-02-14,03:58:53
39.996028,116.325515,0,133,39858.1659259259,2009-02-14,03:58:56
39.996009,116.32546,0,132,39858.1659722222,2009-02-14,03:59:00
39.995963,116.325426,0,131,39858.1660069444,2009-02-14,03:59:03
39.995925,116.325386,0,126,39858.1660416667,2009-02-14,03:59:06
39.995953,116.325328,0,125,39858.166087963,2009-02-14,03:59:10
39.995955,116.325262,0,124,39858.1661342593,2009-02-14,03:59:14
39.995953,116.325198,0,122,39858.1661805556,2009-02-14,03:59:18
39.995998,116.325105,0,120,39858.1662268518,2009-02-14,03:59:22
39.996023,116.325048,0,119,39858.1662615741,2009-02-14,03:59:25
39.996062,116.324988,0,118,39858.1662962963,2009-02-14,03:59:28
39.996042,116.324932,0,116,39858.1663425926,2009-02-14,03:59:32
39.996047,116.324865,0,115,39858.1663773148,2009-02-14,03:59:35
39.99606,116.324793,0,114,39858.1664236111,2009-02-14,03:59:39
39.996089,116.324741,0,112,39858.1664699074,2009-02-14,03:59:43
39.996116,116.324682,0,110,39858.1665277778,2009-02-14,03:59:48
39.996147,116.324637,0,108,39858.1665856481,2009-02-14,03:59:53
39.996124,116.324603,0,105,39858.1666435185,2009-02-14,03:59:58
39.996112,116.324525,0,104,39858.1666898148,2009-02-14,04:00:02
39.996107,116.324434,0,104,39858.166724537,2009-02-14,04:00:05
39.996091,116.324368,0,102,39858.1667592593,2009-02-14,04:00:08
39.996056,116.324301,0,102,39858.1667939815,2009-02-14,04:00:11
39.996058,116.324238,0,101,39858.1668287037,2009-02-14,04:00:14
39.996042,116.324181,0,100,39858.1668634259,2009-02-14,04:00:17
39.996035,116.324105,0,98,39858.1668981481,2009-02-14,04:00:20
39.996044,116.324043,0,97,39858.1669328704,2009-02-14,04:00:23
39.996062,116.323956,0,97,39858.1669675926,2009-02-14,04:00:26
39.996082,116.323903,0,97,39858.1669907407,2009-02-14,04:00:28
39.996096,116.323845,0,96,39858.167037037,2009-02-14,04:00:32
39.9961,116.323783,0,95,39858.1670833333,2009-02-14,04:00:36
39.996082,116.323725,0,94,39858.1671180556,2009-02-14,04:00:39
39.996083,116.323653,0,95,39858.1671643518,2009-02-14,04:00:43
39.996083,116.32359,0,99,39858.1671990741,2009-02-14,04:00:46
39.996085,116.323525,0,102,39858.1672337963,2009-02-14,04:00:49
39.996108,116.323464,0,103,39858.1672800926,2009-02-14,04:00:53
39.996123,116.32338,0,103,39858.1673263889,2009-02-14,04:00:57
39.996136,116.323314,0,104,39858.1673842593,2009-02-14,04:01:02
39.996164,116.323249,0,104,39858.1674421296,2009-02-14,04:01:07
39.996165,116.32319,0,109,39858.1675,2009-02-14,04:01:12
39.996143,116.323114,0,110,39858.1675462963,2009-02-14,04:01:16
39.996108,116.323048,0,113,39858.1675810185,2009-02-14,04:01:19
39.996093,116.322989,0,115,39858.1676157407,2009-02-14,04:01:22
39.996099,116.322917,0,118,39858.167650463,2009-02-14,04:01:25
39.996086,116.322858,0,119,39858.1676736111,2009-02-14,04:01:27
39.996083,116.32278,0,122,39858.1677083333,2009-02-14,04:01:30
39.996068,116.322689,0,123,39858.1677430556,2009-02-14,04:01:33
39.996106,116.32265,0,125,39858.1678009259,2009-02-14,04:01:38
39.996133,116.322596,0,128,39858.1678587963,2009-02-14,04:01:43
39.996133,116.322528,0,131,39858.1679050926,2009-02-14,04:01:47
39.996151,116.322459,0,133,39858.1679513889,2009-02-14,04:01:51
39.996164,116.322395,0,134,39858.1679861111,2009-02-14,04:01:54
39.99618,116.322337,0,136,39858.1680208333,2009-02-14,04:01:57
39.996185,116.322274,0,139,39858.1680671296,2009-02-14,04:02:01
39.996233,116.322244,0,136,39858.168125,2009-02-14,04:02:06
39.996274,116.322222,0,135,39858.1681828704,2009-02-14,04:02:11
39.996329,116.322217,0,135,39858.1682407407,2009-02-14,04:02:16
39.996383,116.322192,0,135,39858.168275463,2009-02-14,04:02:19
39.996439,116.322182,0,135,39858.1683217593,2009-02-14,04:02:23
39.996482,116.322157,0,138,39858.1683564815,2009-02-14,04:02:26
39.996523,116.322115,0,139,39858.1683912037,2009-02-14,04:02:29
39.996572,116.322081,0,141,39858.1684259259,2009-02-14,04:02:32
39.996608,116.322045,0,141,39858.1684606481,2009-02-14,04:02:35
39.996642,116.321995,0,141,39858.1684953704,2009-02-14,04:02:38
39.996688,116.321967,0,140,39858.1685416667,2009-02-14,04:02:42
39.996734,116.321992,0,140,39858.168587963,2009-02-14,04:02:46
39.996748,116.321978,0,140,39858.1686458333,2009-02-14,04:02:51
39.996759,116.321914,0,140,39858.1686921296,2009-02-14,04:02:55
39.996798,116.321872,0,132,39858.1687268519,2009-02-14,04:02:58
39.996824,116.321823,0,129,39858.1687615741,2009-02-14,04:03:01
39.996834,116.321762,0,124,39858.1688078704,2009-02-14,04:03:05
39.996817,116.321696,0,124,39858.1688425926,2009-02-14,04:03:08
39.996816,116.321627,0,121,39858.1688773148,2009-02-14,04:03:11
39.996798,116.321561,0,118,39858.168912037,2009-02-14,04:03:14
39.996804,116.321497,0,117,39858.1689583333,2009-02-14,04:03:18
39.996803,116.321432,0,116,39858.1689930556,2009-02-14,04:03:21
39.996802,116.321369,0,117,39858.1690277778,2009-02-14,04:03:24
39.996807,116.321303,0,118,39858.1690625,2009-02-14,04:03:27
39.996819,116.321234,0,119,39858.1691087963,2009-02-14,04:03:31
39.996811,116.32117,0,122,39858.1691550926,2009-02-14,04:03:35
39.996801,116.321103,0,127,39858.1692013889,2009-02-14,04:03:39
39.996826,116.32105,0,126,39858.1692361111,2009-02-14,04:03:42
39.996812,116.320974,0,128,39858.1692939815,2009-02-14,04:03:47
39.996802,116.320917,0,131,39858.1693287037,2009-02-14,04:03:50
39.996792,116.320856,0,134,39858.169375,2009-02-14,04:03:54
39.996811,116.320799,0,137,39858.1694097222,2009-02-14,04:03:57
39.996811,116.32073,0,139,39858.1694560185,2009-02-14,04:04:01
39.996793,116.320664,0,140,39858.1694907407,2009-02-14,04:04:04
39.99678,116.320602,0,142,39858.169537037,2009-02-14,04:04:08
39.996768,116.320537,0,142,39858.1695833333,2009-02-14,04:04:12
39.996774,116.320475,0,141,39858.1696180556,2009-02-14,04:04:15
39.996757,116.320407,0,140,39858.1696643519,2009-02-14,04:04:19
39.996721,116.320348,0,141,39858.1697106481,2009-02-14,04:04:23
39.996699,116.320297,0,141,39858.1697569444,2009-02-14,04:04:27
39.996682,116.320232,0,142,39858.1698032407,2009-02-14,04:04:31
39.996715,116.320169,0,147,39858.169849537,2009-02-14,04:04:35
39.996732,116.320106,0,148,39858.1698958333,2009-02-14,04:04:39
39.996739,116.320035,0,148,39858.1699421296,2009-02-14,04:04:43
39.996737,116.319972,0,144,39858.1699768519,2009-02-14,04:04:46
39.996735,116.31991,0,142,39858.1700115741,2009-02-14,04:04:49
39.99675,116.319854,0,140,39858.1700462963,2009-02-14,04:04:52
39.996749,116.319793,0,139,39858.1700810185,2009-02-14,04:04:55
39.996745,116.319726,0,137,39858.1701157407,2009-02-14,04:04:58
39.996737,116.319658,0,135,39858.170150463,2009-02-14,04:05:01
39.996727,116.31959,0,135,39858.1701967593,2009-02-14,04:05:05
39.996706,116.319524,0,138,39858.1702546296,2009-02-14,04:05:10
39.996688,116.319467,0,139,39858.1702893519,2009-02-14,04:05:13
39.996738,116.31943,0,138,39858.1703356481,2009-02-14,04:05:17
39.996781,116.319383,0,142,39858.1703935185,2009-02-14,04:05:22
39.996829,116.319348,0,146,39858.1704282407,2009-02-14,04:05:25
39.996884,116.319333,0,146,39858.170462963,2009-02-14,04:05:28
39.996924,116.319305,0,144,39858.1705208333,2009-02-14,04:05:33
39.99697,116.319295,0,146,39858.1705787037,2009-02-14,04:05:38
39.997031,116.319297,0,149,39858.1706365741,2009-02-14,04:05:43
39.997075,116.319283,0,152,39858.1706828704,2009-02-14,04:05:47
39.997111,116.319263,0,153,39858.1707407407,2009-02-14,04:05:52
39.997158,116.319247,0,154,39858.170787037,2009-02-14,04:05:56
39.997212,116.31924,0,151,39858.1708333333,2009-02-14,04:06:00
39.997259,116.319227,0,149,39858.1708680556,2009-02-14,04:06:03
39.9973,116.319203,0,147,39858.1709027778,2009-02-14,04:06:06
39.997326,116.319153,0,142,39858.1709259259,2009-02-14,04:06:08
39.997361,116.319116,0,140,39858.1709722222,2009-02-14,04:06:12
39.997407,116.319084,0,138,39858.1709953704,2009-02-14,04:06:14
39.997435,116.319038,0,137,39858.1710300926,2009-02-14,04:06:17
39.997452,116.318969,0,136,39858.1710763889,2009-02-14,04:06:21
39.997463,116.318905,0,134,39858.1711342593,2009-02-14,04:06:26
39.997466,116.318845,0,134,39858.1711805556,2009-02-14,04:06:30
39.997477,116.31876,0,133,39858.1712268519,2009-02-14,04:06:34
39.997497,116.318695,0,132,39858.1712615741,2009-02-14,04:06:37
39.997517,116.318653,0,130,39858.1713194444,2009-02-14,04:06:42
39.997237,116.318807,0,133,39858.1721990741,2009-02-14,04:07:58
39.997577,116.318564,0,160,39858.1722106481,2009-02-14,04:07:59
39.997532,116.31863,0,146,39858.1722337963,2009-02-14,04:08:01
39.997612,116.318619,0,142,39858.1722453704,2009-02-14,04:08:02
39.997536,116.318653,0,140,39858.1722685185,2009-02-14,04:08:04
39.997499,116.31871,0,137,39858.1723263889,2009-02-14,04:08:09
39.997523,116.318772,0,126,39858.1723611111,2009-02-14,04:08:12
39.997549,116.31876,0,129,39858.1724189815,2009-02-14,04:08:17
39.99753,116.318729,0,133,39858.1724768518,2009-02-14,04:08:22
39.997535,116.318685,0,131,39858.1725347222,2009-02-14,04:08:27
39.99754,116.318695,0,137,39858.1725925926,2009-02-14,04:08:32
39.99754,116.318695,0,137,39858.1726273148,2009-02-14,04:08:35
39.997545,116.318699,0,136,39858.172650463,2009-02-14,04:08:37
39.997539,116.31871,0,137,39858.1727083333,2009-02-14,04:08:42
39.997525,116.318723,0,142,39858.1727662037,2009-02-14,04:08:47
39.997526,116.318721,0,144,39858.1728240741,2009-02-14,04:08:52
39.997526,116.318721,0,144,39858.1728587963,2009-02-14,04:08:55
39.997525,116.31872,0,145,39858.1728819444,2009-02-14,04:08:57
39.997518,116.318752,0,146,39858.1729398148,2009-02-14,04:09:02
39.997518,116.318768,0,145,39858.1729976852,2009-02-14,04:09:07
39.997476,116.318783,0,149,39858.1730555556,2009-02-14,04:09:12
39.997484,116.318793,0,144,39858.1731134259,2009-02-14,04:09:17
39.997478,116.318803,0,143,39858.1731712963,2009-02-14,04:09:22
39.997478,116.318803,0,143,39858.1732060185,2009-02-14,04:09:25
39.997481,116.318809,0,143,39858.1732291667,2009-02-14,04:09:27
39.997453,116.31882,0,146,39858.173287037,2009-02-14,04:09:32
39.997454,116.318831,0,145,39858.1733449074,2009-02-14,04:09:37
39.997454,116.318831,0,145,39858.1733796296,2009-02-14,04:09:40
39.99746,116.318833,0,144,39858.1734027778,2009-02-14,04:09:42
39.997459,116.31885,0,145,39858.1734606481,2009-02-14,04:09:47
39.997439,116.318849,0,145,39858.1735185185,2009-02-14,04:09:52
39.997452,116.318846,0,143,39858.1735763889,2009-02-14,04:09:57
39.997466,116.318807,0,144,39858.1736342593,2009-02-14,04:10:02
39.997509,116.318765,0,143,39858.1736805556,2009-02-14,04:10:06
39.997494,116.318771,0,144,39858.1737384259,2009-02-14,04:10:11
39.997456,116.318801,0,144,39858.1737962963,2009-02-14,04:10:16
39.997421,116.318852,0,144,39858.1738541667,2009-02-14,04:10:21
39.997416,116.31887,0,145,39858.173912037,2009-02-14,04:10:26
39.997412,116.318843,0,143,39858.1739699074,2009-02-14,04:10:31
39.997449,116.318814,0,142,39858.1740277778,2009-02-14,04:10:36
39.997465,116.318805,0,142,39858.1740856481,2009-02-14,04:10:41
39.997467,116.318817,0,143,39858.1741435185,2009-02-14,04:10:46
39.997449,116.318893,0,145,39858.1742013889,2009-02-14,04:10:51
39.997415,116.318954,0,146,39858.174224537,2009-02-14,04:10:53
39.997392,116.319007,0,147,39858.1742476852,2009-02-14,04:10:55
39.997405,116.319077,0,150,39858.1742939815,2009-02-14,04:10:59
39.997416,116.319148,0,151,39858.1743287037,2009-02-14,04:11:02
39.997452,116.319185,0,155,39858.174375,2009-02-14,04:11:06
39.997501,116.319193,0,157,39858.1743981481,2009-02-14,04:11:08
39.997591,116.319207,0,158,39858.1744212963,2009-02-14,04:11:10
39.997616,116.31922,0,157,39858.1744791667,2009-02-14,04:11:15
39.997667,116.319215,0,163,39858.174537037,2009-02-14,04:11:20
39.997689,116.319201,0,168,39858.1745949074,2009-02-14,04:11:25
39.997722,116.319235,0,172,39858.1746527778,2009-02-14,04:11:30
39.997772,116.319245,0,173,39858.1746875,2009-02-14,04:11:33
39.997829,116.319262,0,175,39858.1747222222,2009-02-14,04:11:36
39.997856,116.319291,0,177,39858.1747800926,2009-02-14,04:11:41
39.997911,116.319338,0,175,39858.174837963,2009-02-14,04:11:46
39.997919,116.319357,0,173,39858.1748958333,2009-02-14,04:11:51
39.997928,116.31936,0,172,39858.1749537037,2009-02-14,04:11:56
39.997928,116.31936,0,172,39858.1749884259,2009-02-14,04:11:59
39.997926,116.319357,0,172,39858.1750115741,2009-02-14,04:12:01
39.997919,116.319328,0,172,39858.1750694444,2009-02-14,04:12:06
39.997897,116.31931,0,172,39858.1751273148,2009-02-14,04:12:11
39.997879,116.3193,0,172,39858.1751851852,2009-02-14,04:12:16
39.99797,116.319274,0,171,39858.1752430556,2009-02-14,04:12:21
39.99802,116.319274,0,169,39858.1752777778,2009-02-14,04:12:24
39.998104,116.319264,0,168,39858.1753009259,2009-02-14,04:12:26
39.998151,116.319247,0,168,39858.1753240741,2009-02-14,04:12:28
39.998146,116.319267,0,167,39858.1753819444,2009-02-14,04:12:33
39.998128,116.319294,0,166,39858.1754398148,2009-02-14,04:12:38
39.998139,116.31928,0,167,39858.1754976852,2009-02-14,04:12:43
39.998139,116.31928,0,167,39858.1755324074,2009-02-14,04:12:46
39.998141,116.31928,0,166,39858.1755555556,2009-02-14,04:12:48
39.998192,116.319265,0,166,39858.1755787037,2009-02-14,04:12:50
39.998187,116.319225,0,162,39858.1756365741,2009-02-14,04:12:55
39.998163,116.319227,0,162,39858.1756944444,2009-02-14,04:13:00
39.998099,116.319234,0,161,39858.1757523148,2009-02-14,04:13:05
39.998044,116.319248,0,161,39858.1758101852,2009-02-14,04:13:10
39.997993,116.319253,0,160,39858.1758564815,2009-02-14,04:13:14
39.997941,116.319264,0,158,39858.1759027778,2009-02-14,04:13:18
39.997891,116.31925,0,156,39858.1759606482,2009-02-14,04:13:23
39.997848,116.319211,0,154,39858.1760069444,2009-02-14,04:13:27
39.997799,116.319198,0,152,39858.1760532407,2009-02-14,04:13:31
39.997753,116.319206,0,152,39858.1761111111,2009-02-14,04:13:36
39.99774,116.319177,0,152,39858.1761689815,2009-02-14,04:13:41
39.997717,116.319159,0,153,39858.1762268519,2009-02-14,04:13:46
39.997702,116.319199,0,151,39858.1762847222,2009-02-14,04:13:51
39.99766,116.319239,0,149,39858.1763194444,2009-02-14,04:13:54
39.997632,116.319279,0,148,39858.1763773148,2009-02-14,04:13:59
39.997572,116.319259,0,148,39858.176412037,2009-02-14,04:14:02
39.997525,116.319264,0,147,39858.1764351852,2009-02-14,04:14:04
39.99747,116.319264,0,147,39858.1764583333,2009-02-14,04:14:06
39.997416,116.319283,0,147,39858.1764814815,2009-02-14,04:14:08
39.997361,116.319291,0,147,39858.1765046296,2009-02-14,04:14:10
39.997307,116.319293,0,146,39858.1765277778,2009-02-14,04:14:12
39.997252,116.319297,0,145,39858.1765625,2009-02-14,04:14:15
39.997224,116.31932,0,142,39858.1766203704,2009-02-14,04:14:20
39.997248,116.319303,0,142,39858.1766782407,2009-02-14,04:14:25
39.997271,116.319274,0,142,39858.1767361111,2009-02-14,04:14:30
39.997272,116.319241,0,141,39858.1767939815,2009-02-14,04:14:35
39.997251,116.319217,0,141,39858.1768518519,2009-02-14,04:14:40
39.997237,116.319203,0,141,39858.1769097222,2009-02-14,04:14:45
39.997254,116.319127,0,138,39858.1769675926,2009-02-14,04:14:50
39.997277,116.319068,0,136,39858.1770138889,2009-02-14,04:14:54
39.997302,116.318996,0,135,39858.1770486111,2009-02-14,04:14:57
39.997334,116.318925,0,134,39858.1770833333,2009-02-14,04:15:00
39.997348,116.318863,0,134,39858.1771180556,2009-02-14,04:15:03
39.997368,116.318808,0,134,39858.1771643519,2009-02-14,04:15:07
39.997401,116.318767,0,134,39858.1772222222,2009-02-14,04:15:12
39.997433,116.318721,0,134,39858.1772685185,2009-02-14,04:15:16
39.997467,116.318673,0,133,39858.1773148148,2009-02-14,04:15:20
39.997113,116.319427,0,129,39858.1789699074,2009-02-14,04:17:43
39.99713,116.319266,0,120,39858.1789930556,2009-02-14,04:17:45
39.997119,116.319206,0,116,39858.1790046296,2009-02-14,04:17:46
39.996997,116.319165,0,144,39858.1790277778,2009-02-14,04:17:48
39.996902,116.319099,0,176,39858.1790393519,2009-02-14,04:17:49
39.996951,116.319136,0,155,39858.1790509259,2009-02-14,04:17:50
39.996985,116.319154,0,136,39858.1790625,2009-02-14,04:17:51
39.996999,116.319191,0,115,39858.1790972222,2009-02-14,04:17:54
39.997006,116.319248,0,105,39858.1791319444,2009-02-14,04:17:57
39.997017,116.3193,0,107,39858.1791898148,2009-02-14,04:18:02
39.99702,116.319358,0,106,39858.1792476852,2009-02-14,04:18:07
39.996979,116.319367,0,117,39858.1792708333,2009-02-14,04:18:09
39.99694,116.319365,0,130,39858.1792824074,2009-02-14,04:18:10
39.996904,116.319402,0,130,39858.1793287037,2009-02-14,04:18:14
39.996886,116.319437,0,127,39858.1793865741,2009-02-14,04:18:19
39.996889,116.319438,0,126,39858.1794444444,2009-02-14,04:18:24
39.996889,116.319438,0,126,39858.1794791667,2009-02-14,04:18:27
39.996891,116.319438,0,126,39858.1795023148,2009-02-14,04:18:29
39.996863,116.319413,0,127,39858.1795601852,2009-02-14,04:18:34
39.996844,116.319406,0,128,39858.1796180556,2009-02-14,04:18:39
39.996831,116.31944,0,130,39858.1796759259,2009-02-14,04:18:44
39.996824,116.319513,0,132,39858.1797222222,2009-02-14,04:18:48
39.996826,116.319579,0,135,39858.1797569444,2009-02-14,04:18:51
39.996825,116.319639,0,136,39858.1797916667,2009-02-14,04:18:54
39.996795,116.319701,0,140,39858.179837963,2009-02-14,04:18:58
39.996805,116.319761,0,141,39858.1798842593,2009-02-14,04:19:02
39.996805,116.319822,0,139,39858.1799305556,2009-02-14,04:19:06
39.996808,116.319889,0,138,39858.1799884259,2009-02-14,04:19:11
39.996819,116.319955,0,138,39858.1800462963,2009-02-14,04:19:16
39.996817,116.319983,0,139,39858.1801041667,2009-02-14,04:19:21
39.99684,116.319965,0,138,39858.180162037,2009-02-14,04:19:26
39.996841,116.319993,0,141,39858.1802199074,2009-02-14,04:19:31
39.996821,116.320028,0,145,39858.1802777778,2009-02-14,04:19:36
39.996802,116.320017,0,147,39858.1803356481,2009-02-14,04:19:41
39.996844,116.319999,0,148,39858.1803935185,2009-02-14,04:19:46
39.996832,116.320065,0,146,39858.1804513889,2009-02-14,04:19:51
39.996825,116.320128,0,143,39858.1804861111,2009-02-14,04:19:54
39.996829,116.320194,0,142,39858.1805324074,2009-02-14,04:19:58
39.996824,116.320259,0,140,39858.1805787037,2009-02-14,04:20:02
39.996816,116.320319,0,138,39858.180625,2009-02-14,04:20:06
39.996837,116.320386,0,138,39858.1806712963,2009-02-14,04:20:10
39.996861,116.320452,0,136,39858.1807175926,2009-02-14,04:20:14
39.996875,116.320509,0,137,39858.1807638889,2009-02-14,04:20:18
39.99689,116.320546,0,134,39858.1808217593,2009-02-14,04:20:23
39.996915,116.320561,0,132,39858.1808796296,2009-02-14,04:20:28
39.996907,116.320542,0,129,39858.1809375,2009-02-14,04:20:33
39.996912,116.320607,0,127,39858.1809953704,2009-02-14,04:20:38
39.996913,116.320669,0,126,39858.1810532407,2009-02-14,04:20:43
39.996917,116.320733,0,124,39858.1811111111,2009-02-14,04:20:48
39.996927,116.320808,0,123,39858.1811689815,2009-02-14,04:20:53
39.996947,116.320864,0,123,39858.1812152778,2009-02-14,04:20:57
39.996969,116.320921,0,123,39858.18125,2009-02-14,04:21:00
39.996945,116.320931,0,123,39858.1813078704,2009-02-14,04:21:05
39.996922,116.32095,0,123,39858.1813657407,2009-02-14,04:21:10
39.99689,116.320993,0,123,39858.1814236111,2009-02-14,04:21:15
39.996884,116.321053,0,124,39858.1814814815,2009-02-14,04:21:20
39.996843,116.321105,0,124,39858.1815277778,2009-02-14,04:21:24
39.996808,116.321142,0,124,39858.1815509259,2009-02-14,04:21:26
39.996784,116.321196,0,124,39858.1816087963,2009-02-14,04:21:31
39.996733,116.321253,0,124,39858.1816550926,2009-02-14,04:21:35
39.996696,116.3213,0,125,39858.181712963,2009-02-14,04:21:40
39.99668,116.321296,0,125,39858.1817708333,2009-02-14,04:21:45
39.996671,116.321286,0,125,39858.1818287037,2009-02-14,04:21:50
39.996713,116.321317,0,125,39858.1818634259,2009-02-14,04:21:53
39.996768,116.321337,0,127,39858.1818981481,2009-02-14,04:21:56
39.996789,116.321383,0,127,39858.1819560185,2009-02-14,04:22:01
39.996794,116.321431,0,129,39858.1820138889,2009-02-14,04:22:06
39.996779,116.321447,0,129,39858.1820717593,2009-02-14,04:22:11
39.996779,116.321461,0,130,39858.1821296296,2009-02-14,04:22:16
39.996833,116.321437,0,131,39858.1821527778,2009-02-14,04:22:18
39.996817,116.32149,0,133,39858.1822106481,2009-02-14,04:22:23
39.996803,116.32155,0,134,39858.1822453704,2009-02-14,04:22:26
39.996823,116.321609,0,135,39858.1822916667,2009-02-14,04:22:30
39.996832,116.321652,0,135,39858.182349537,2009-02-14,04:22:35
39.996843,116.321714,0,135,39858.1824074074,2009-02-14,04:22:40
39.996877,116.321764,0,133,39858.1824421296,2009-02-14,04:22:43
39.996879,116.321834,0,133,39858.1825,2009-02-14,04:22:48
39.996935,116.321879,0,133,39858.1825578704,2009-02-14,04:22:53
39.99696,116.321949,0,132,39858.1826041667,2009-02-14,04:22:57
39.997005,116.321975,0,132,39858.182650463,2009-02-14,04:23:01
39.996955,116.322001,0,133,39858.1826967593,2009-02-14,04:23:05
39.996913,116.322046,0,133,39858.1827430556,2009-02-14,04:23:09
39.996868,116.322092,0,134,39858.1827662037,2009-02-14,04:23:11
39.99685,116.322139,0,136,39858.1828240741,2009-02-14,04:23:16
39.99681,116.322176,0,137,39858.1828703704,2009-02-14,04:23:20
39.996746,116.322199,0,138,39858.1829166667,2009-02-14,04:23:24
39.99669,116.322195,0,139,39858.182962963,2009-02-14,04:23:28
39.996662,116.322165,0,139,39858.1830208333,2009-02-14,04:23:33
39.996694,116.32212,0,139,39858.1830671296,2009-02-14,04:23:37
39.996678,116.322109,0,139,39858.183125,2009-02-14,04:23:42
39.996657,116.322076,0,138,39858.1831828704,2009-02-14,04:23:47
39.996657,116.322076,0,138,39858.1832175926,2009-02-14,04:23:50
39.996651,116.322068,0,138,39858.1832407407,2009-02-14,04:23:52
39.996622,116.322061,0,138,39858.1832986111,2009-02-14,04:23:57
39.996576,116.322065,0,138,39858.1833333333,2009-02-14,04:24:00
39.996515,116.322081,0,138,39858.1833796296,2009-02-14,04:24:04
39.996472,116.32211,0,137,39858.1834027778,2009-02-14,04:24:06
39.996412,116.32213,0,137,39858.1834606482,2009-02-14,04:24:11
39.996354,116.32215,0,137,39858.1834953704,2009-02-14,04:24:14
39.996315,116.322179,0,137,39858.1835185185,2009-02-14,04:24:16
39.996265,116.322214,0,137,39858.1835416667,2009-02-14,04:24:18
39.996217,116.322239,0,138,39858.1835763889,2009-02-14,04:24:21
39.996168,116.322257,0,138,39858.183599537,2009-02-14,04:24:23
39.996159,116.322266,0,138,39858.1836574074,2009-02-14,04:24:28
39.996143,116.322275,0,139,39858.1837152778,2009-02-14,04:24:33
39.996113,116.32228,0,140,39858.1837731482,2009-02-14,04:24:38
39.996091,116.322279,0,142,39858.1838310185,2009-02-14,04:24:43
39.996043,116.32232,0,143,39858.1838657407,2009-02-14,04:24:46
39.996017,116.322335,0,144,39858.1839236111,2009-02-14,04:24:51
39.995973,116.322324,0,145,39858.1839814815,2009-02-14,04:24:56
39.995924,116.322339,0,147,39858.1840393519,2009-02-14,04:25:01
39.995886,116.322332,0,148,39858.1840972222,2009-02-14,04:25:06
39.99587,116.322338,0,150,39858.1841550926,2009-02-14,04:25:11
39.995816,116.32236,0,152,39858.184212963,2009-02-14,04:25:16
39.99578,116.322363,0,153,39858.1842708333,2009-02-14,04:25:21
39.995733,116.322382,0,155,39858.1843171296,2009-02-14,04:25:25
39.995682,116.322411,0,156,39858.1843518519,2009-02-14,04:25:28
39.99564,116.322436,0,158,39858.1843865741,2009-02-14,04:25:31
39.995593,116.32243,0,160,39858.1844328704,2009-02-14,04:25:35
39.995537,116.322437,0,162,39858.1844560185,2009-02-14,04:25:37
39.995508,116.322421,0,163,39858.1845138889,2009-02-14,04:25:42
39.995455,116.322405,0,165,39858.1845717593,2009-02-14,04:25:47
39.995404,116.322406,0,167,39858.1846180556,2009-02-14,04:25:51
39.99536,116.322414,0,172,39858.1846759259,2009-02-14,04:25:56
39.995305,116.322424,0,173,39858.1847106481,2009-02-14,04:25:59
39.995252,116.322435,0,174,39858.1847337963,2009-02-14,04:26:01
39.995189,116.322459,0,175,39858.1847569444,2009-02-14,04:26:03
39.995145,116.322491,0,175,39858.1847916667,2009-02-14,04:26:06
39.995214,116.322468,0,173,39858.184849537,2009-02-14,04:26:11
39.995197,116.322487,0,175,39858.1849074074,2009-02-14,04:26:16
39.995173,116.322485,0,178,39858.1849652778,2009-02-14,04:26:21
39.995133,116.322487,0,178,39858.1850231481,2009-02-14,04:26:26
39.995082,116.322469,0,181,39858.1850694444,2009-02-14,04:26:30
39.995049,116.322465,0,182,39858.1851273148,2009-02-14,04:26:35
39.995003,116.322471,0,184,39858.1851736111,2009-02-14,04:26:39
39.994959,116.322481,0,187,39858.1852314815,2009-02-14,04:26:44
39.994949,116.32247,0,193,39858.1852893519,2009-02-14,04:26:49
39.99492,116.322488,0,196,39858.1853472222,2009-02-14,04:26:54
39.994889,116.322537,0,198,39858.1853819444,2009-02-14,04:26:57
39.994851,116.322591,0,203,39858.1854282407,2009-02-14,04:27:01
39.99482,116.3226,0,207,39858.1854861111,2009-02-14,04:27:06
39.994789,116.3226,0,209,39858.1855439815,2009-02-14,04:27:11
39.994702,116.322607,0,213,39858.1855787037,2009-02-14,04:27:14
39.994643,116.3226,0,219,39858.1856365741,2009-02-14,04:27:19
39.994642,116.322583,0,220,39858.1856944444,2009-02-14,04:27:24
39.994594,116.322588,0,223,39858.1857523148,2009-02-14,04:27:29
39.994549,116.322616,0,224,39858.185787037,2009-02-14,04:27:32
39.994507,116.322627,0,224,39858.1858449074,2009-02-14,04:27:37
39.994467,116.322656,0,223,39858.1858564815,2009-02-14,04:27:38
39.994414,116.322654,0,221,39858.1859143519,2009-02-14,04:27:43
39.994369,116.322644,0,221,39858.1859606481,2009-02-14,04:27:47
39.994323,116.322641,0,220,39858.1859953704,2009-02-14,04:27:50
39.994304,116.322662,0,219,39858.1860532407,2009-02-14,04:27:55
39.994276,116.322695,0,221,39858.1861111111,2009-02-14,04:28:00
39.994223,116.322685,0,222,39858.1861574074,2009-02-14,04:28:04
39.994163,116.322685,0,222,39858.1861921296,2009-02-14,04:28:07
39.994114,116.32269,0,222,39858.1862152778,2009-02-14,04:28:09
39.994054,116.322702,0,221,39858.18625,2009-02-14,04:28:12
39.994008,116.322693,0,220,39858.1862731481,2009-02-14,04:28:14
39.993975,116.322732,0,218,39858.1862962963,2009-02-14,04:28:16
39.99394,116.322772,0,214,39858.1863541667,2009-02-14,04:28:21
39.993934,116.322793,0,213,39858.186412037,2009-02-14,04:28:26
39.993916,116.322793,0,213,39858.1864699074,2009-02-14,04:28:31
39.993925,116.32277,0,214,39858.1865277778,2009-02-14,04:28:36
39.993874,116.322765,0,214,39858.1865509259,2009-02-14,04:28:38
39.993814,116.322753,0,215,39858.1865740741,2009-02-14,04:28:40
39.993773,116.322726,0,214,39858.1866203704,2009-02-14,04:28:44
39.993737,116.322723,0,214,39858.1866782407,2009-02-14,04:28:49
39.993697,116.322692,0,214,39858.1867361111,2009-02-14,04:28:54
39.993719,116.322685,0,214,39858.1867939815,2009-02-14,04:28:59
39.993656,116.322673,0,218,39858.1868518519,2009-02-14,04:29:04
39.993595,116.322664,0,220,39858.1868865741,2009-02-14,04:29:07
39.993538,116.322683,0,222,39858.1869328704,2009-02-14,04:29:11
39.993486,116.322706,0,224,39858.1869560185,2009-02-14,04:29:13
39.99341,116.322719,0,226,39858.1869791667,2009-02-14,04:29:15
39.993371,116.322705,0,238,39858.187025463,2009-02-14,04:29:19
39.993326,116.3227,0,244,39858.1870486111,2009-02-14,04:29:21
39.993266,116.322702,0,251,39858.1870717593,2009-02-14,04:29:23
39.993214,116.322691,0,258,39858.1871180556,2009-02-14,04:29:27
39.993185,116.322699,0,264,39858.1871759259,2009-02-14,04:29:32
39.993171,116.322706,0,273,39858.1872337963,2009-02-14,04:29:37
39.993171,116.322706,0,273,39858.1872685185,2009-02-14,04:29:40
39.993179,116.322709,0,276,39858.1872916667,2009-02-14,04:29:42
39.993169,116.32271,0,278,39858.187349537,2009-02-14,04:29:47
39.993108,116.322724,0,286,39858.1874074074,2009-02-14,04:29:52
39.993064,116.32273,0,291,39858.1874305556,2009-02-14,04:29:54
39.993012,116.322733,0,297,39858.1874652778,2009-02-14,04:29:57
39.992979,116.322742,0,299,39858.1875231481,2009-02-14,04:30:02
39.992979,116.322742,0,299,39858.1875578704,2009-02-14,04:30:05
39.992978,116.32275,0,300,39858.1875810185,2009-02-14,04:30:07
39.992951,116.322811,0,298,39858.1876273148,2009-02-14,04:30:11
39.99291,116.322846,0,298,39858.187662037,2009-02-14,04:30:14
39.992808,116.322913,0,299,39858.1876851852,2009-02-14,04:30:16
39.992726,116.322946,0,300,39858.1877199074,2009-02-14,04:30:19
39.992669,116.322976,0,301,39858.1877314815,2009-02-14,04:30:20
39.992609,116.323003,0,302,39858.1877546296,2009-02-14,04:30:22
39.992632,116.322951,0,303,39858.1878125,2009-02-14,04:30:27
39.992599,116.322901,0,302,39858.1878703704,2009-02-14,04:30:32
39.992622,116.322881,0,303,39858.1879282407,2009-02-14,04:30:37
39.992622,116.322881,0,303,39858.187962963,2009-02-14,04:30:40
39.992619,116.322874,0,304,39858.1879861111,2009-02-14,04:30:42
39.992615,116.322884,0,301,39858.1880439815,2009-02-14,04:30:47
39.992597,116.322916,0,299,39858.1881018518,2009-02-14,04:30:52
39.992663,116.3229,0,305,39858.1881481481,2009-02-14,04:30:56
39.992636,116.322896,0,304,39858.1882060185,2009-02-14,04:31:01
39.992603,116.32293,0,308,39858.1882638889,2009-02-14,04:31:06
39.992549,116.32294,0,310,39858.1882986111,2009-02-14,04:31:09
39.992498,116.322958,0,319,39858.1883564815,2009-02-14,04:31:14
39.992471,116.322972,0,328,39858.1884143518,2009-02-14,04:31:19
39.992427,116.322964,0,334,39858.1884606481,2009-02-14,04:31:23
39.992379,116.32293,0,341,39858.1884953704,2009-02-14,04:31:26
39.992342,116.322883,0,347,39858.1885185185,2009-02-14,04:31:28
39.992285,116.322826,0,355,39858.1885532407,2009-02-14,04:31:31
39.992235,116.322767,0,361,39858.1885763889,2009-02-14,04:31:33
39.992191,116.322713,0,363,39858.1886111111,2009-02-14,04:31:36
39.992146,116.322766,0,369,39858.1886342593,2009-02-14,04:31:38
39.9921,116.32278,0,377,39858.1886805556,2009-02-14,04:31:42
39.992072,116.322731,0,380,39858.1887152778,2009-02-14,04:31:45
39.992042,116.322678,0,381,39858.1887384259,2009-02-14,04:31:47
39.991995,116.322589,0,378,39858.1887847222,2009-02-14,04:31:51
39.991948,116.322596,0,377,39858.1888194444,2009-02-14,04:31:54
39.991893,116.322586,0,377,39858.1888541667,2009-02-14,04:31:57
39.991869,116.32251,0,370,39858.1888888889,2009-02-14,04:32:00
39.991852,116.32245,0,366,39858.1889236111,2009-02-14,04:32:03
39.991846,116.32239,0,360,39858.1889583333,2009-02-14,04:32:06
39.991867,116.322335,0,353,39858.1889930556,2009-02-14,04:32:09
39.991884,116.322315,0,345,39858.1890509259,2009-02-14,04:32:14
39.991866,116.322305,0,340,39858.1891087963,2009-02-14,04:32:19
39.991881,116.322243,0,335,39858.1891435185,2009-02-14,04:32:22
39.991917,116.322185,0,326,39858.1891898148,2009-02-14,04:32:26
39.991962,116.322151,0,320,39858.189212963,2009-02-14,04:32:28
39.991982,116.322151,0,316,39858.1892708333,2009-02-14,04:32:33
39.992023,116.322179,0,313,39858.1893287037,2009-02-14,04:32:38
39.992016,116.3222,0,310,39858.1893865741,2009-02-14,04:32:43
39.991976,116.322207,0,308,39858.1894444444,2009-02-14,04:32:48
39.991949,116.322225,0,306,39858.1895023148,2009-02-14,04:32:53
39.991949,116.322225,0,306,39858.189537037,2009-02-14,04:32:56
39.991944,116.32223,0,305,39858.1895601852,2009-02-14,04:32:58
39.991953,116.322247,0,305,39858.1896180556,2009-02-14,04:33:03
39.991995,116.322278,0,305,39858.1896527778,2009-02-14,04:33:06
39.992043,116.322303,0,304,39858.1897106481,2009-02-14,04:33:11
39.992083,116.322304,0,304,39858.1897685185,2009-02-14,04:33:16
39.992112,116.322279,0,304,39858.1898263889,2009-02-14,04:33:21
39.992163,116.322287,0,305,39858.1898842593,2009-02-14,04:33:26
39.992139,116.322318,0,305,39858.1899421296,2009-02-14,04:33:31
39.992063,116.322359,0,304,39858.19,2009-02-14,04:33:36
39.992078,116.322399,0,303,39858.1900578704,2009-02-14,04:33:41
39.992093,116.322432,0,301,39858.1901157407,2009-02-14,04:33:46
39.992084,116.322525,0,295,39858.1901273148,2009-02-14,04:33:47
39.992071,116.322565,0,292,39858.1901851852,2009-02-14,04:33:52
39.99202,116.322568,0,291,39858.1902314815,2009-02-14,04:33:56
39.99195,116.322591,0,288,39858.1902777778,2009-02-14,04:34:00
39.991909,116.322633,0,290,39858.1903125,2009-02-14,04:34:03
39.99188,116.322683,0,292,39858.1903472222,2009-02-14,04:34:06
39.991837,116.322736,0,293,39858.1903703704,2009-02-14,04:34:08
39.991779,116.322832,0,297,39858.1903935185,2009-02-14,04:34:10
39.991726,116.32285,0,296,39858.1904166667,2009-02-14,04:34:12
39.991676,116.322875,0,297,39858.1904513889,2009-02-14,04:34:15
39.991624,116.322908,0,299,39858.1904861111,2009-02-14,04:34:18
39.991574,116.322927,0,301,39858.1905208333,2009-02-14,04:34:21
39.991508,116.322932,0,302,39858.1905555556,2009-02-14,04:34:24
39.991463,116.322933,0,303,39858.1905787037,2009-02-14,04:34:26
39.991418,116.322906,0,304,39858.1906018518,2009-02-14,04:34:28
39.991363,116.322913,0,307,39858.1906365741,2009-02-14,04:34:31
39.991313,116.322887,0,308,39858.1906712963,2009-02-14,04:34:34
39.991274,116.322857,0,310,39858.1906944444,2009-02-14,04:34:36
39.991239,116.322812,0,310,39858.1907291667,2009-02-14,04:34:39
39.991216,116.322762,0,309,39858.190775463,2009-02-14,04:34:43
39.991199,116.322703,0,305,39858.1907986111,2009-02-14,04:34:45
39.991234,116.322648,0,301,39858.1908449074,2009-02-14,04:34:49
39.991276,116.322574,0,295,39858.1908796296,2009-02-14,04:34:52
39.991318,116.32251,0,289,39858.1909143519,2009-02-14,04:34:55
39.991345,116.322458,0,290,39858.1909606481,2009-02-14,04:34:59
39.991394,116.322422,0,291,39858.1910069444,2009-02-14,04:35:03
39.991444,116.322414,0,294,39858.1910532407,2009-02-14,04:35:07
39.991459,116.32241,0,294,39858.1911111111,2009-02-14,04:35:12
39.991482,116.322365,0,295,39858.1911689815,2009-02-14,04:35:17
39.991478,116.322335,0,295,39858.1912268519,2009-02-14,04:35:22
39.991473,116.322324,0,295,39858.1912847222,2009-02-14,04:35:27
39.991475,116.322312,0,295,39858.1913425926,2009-02-14,04:35:32
39.991449,116.322258,0,296,39858.191400463,2009-02-14,04:35:37
39.991439,116.322185,0,294,39858.1914467593,2009-02-14,04:35:41
39.991441,116.322116,0,297,39858.1914930556,2009-02-14,04:35:45
39.991437,116.322049,0,301,39858.1915277778,2009-02-14,04:35:48
39.991431,116.321982,0,304,39858.1915625,2009-02-14,04:35:51
39.991418,116.321907,0,305,39858.1915972222,2009-02-14,04:35:54
39.991404,116.32185,0,305,39858.1916319444,2009-02-14,04:35:57
39.991383,116.321796,0,305,39858.1916666667,2009-02-14,04:36:00
39.991377,116.321738,0,307,39858.1917013889,2009-02-14,04:36:03
39.991359,116.32169,0,306,39858.1917592593,2009-02-14,04:36:08
39.991336,116.321634,0,305,39858.1918171296,2009-02-14,04:36:13
39.991341,116.321681,0,299,39858.191875,2009-02-14,04:36:18
39.991364,116.321674,0,296,39858.1919328704,2009-02-14,04:36:23
39.991364,116.321674,0,296,39858.1919675926,2009-02-14,04:36:26
39.991361,116.321678,0,296,39858.1919907407,2009-02-14,04:36:28
39.991367,116.321667,0,294,39858.1920486111,2009-02-14,04:36:33
39.991367,116.321667,0,294,39858.1920833333,2009-02-14,04:36:36
39.99137,116.32166,0,290,39858.1921064815,2009-02-14,04:36:38
39.991382,116.321665,0,289,39858.1921643519,2009-02-14,04:36:43
39.991382,116.321665,0,289,39858.1921990741,2009-02-14,04:36:46
39.991381,116.32166,0,284,39858.1922222222,2009-02-14,04:36:48
39.99137,116.321672,0,283,39858.1922800926,2009-02-14,04:36:53
39.991348,116.321689,0,280,39858.192337963,2009-02-14,04:36:58
39.991336,116.321717,0,278,39858.1923958333,2009-02-14,04:37:03
39.991329,116.321746,0,276,39858.1924537037,2009-02-14,04:37:08
39.991295,116.32177,0,275,39858.1925115741,2009-02-14,04:37:13
39.991285,116.321799,0,273,39858.1925694444,2009-02-14,04:37:18
39.99133,116.321818,0,272,39858.1926157407,2009-02-14,04:37:22
39.991331,116.32183,0,271,39858.1926736111,2009-02-14,04:37:27
39.991322,116.321832,0,270,39858.1927314815,2009-02-14,04:37:32
39.991361,116.321879,0,269,39858.1927893519,2009-02-14,04:37:37
39.991387,116.321965,0,267,39858.1928240741,2009-02-14,04:37:40
39.991437,116.322061,0,267,39858.1928472222,2009-02-14,04:37:42
39.99148,116.322125,0,266,39858.1928587963,2009-02-14,04:37:43
39.99153,116.322207,0,266,39858.1928703704,2009-02-14,04:37:44
39.991587,116.322296,0,266,39858.1928819444,2009-02-14,04:37:45
39.991641,116.322391,0,265,39858.1928935185,2009-02-14,04:37:46
39.991693,116.322485,0,265,39858.1929050926,2009-02-14,04:37:47
39.991741,116.322582,0,264,39858.1929166667,2009-02-14,04:37:48
39.99179,116.322679,0,264,39858.1929282407,2009-02-14,04:37:49
39.991835,116.322779,0,264,39858.1929398148,2009-02-14,04:37:50
39.991875,116.322881,0,263,39858.1929513889,2009-02-14,04:37:51
39.991912,116.322985,0,263,39858.192962963,2009-02-14,04:37:52
39.991948,116.323091,0,262,39858.192974537,2009-02-14,04:37:53
39.991963,116.323202,0,262,39858.1929861111,2009-02-14,04:37:54
39.991956,116.323347,0,261,39858.1929976852,2009-02-14,04:37:55
39.991931,116.323534,0,261,39858.1930092593,2009-02-14,04:37:56
39.991909,116.323705,0,260,39858.1930208333,2009-02-14,04:37:57
39.991898,116.323863,0,259,39858.1930324074,2009-02-14,04:37:58
39.99188,116.324012,0,259,39858.1930439815,2009-02-14,04:37:59
39.991862,116.324162,0,258,39858.1930555556,2009-02-14,04:38:00
39.991859,116.324319,0,257,39858.1930671296,2009-02-14,04:38:01
39.991853,116.324456,0,257,39858.1930787037,2009-02-14,04:38:02
39.991843,116.324595,0,256,39858.1930902778,2009-02-14,04:38:03
39.991835,116.324726,0,256,39858.1931018519,2009-02-14,04:38:04
39.99183,116.324859,0,255,39858.1931134259,2009-02-14,04:38:05
39.991823,116.324989,0,255,39858.193125,2009-02-14,04:38:06
39.991828,116.32511,0,255,39858.1931365741,2009-02-14,04:38:07
39.991834,116.325228,0,254,39858.1931481481,2009-02-14,04:38:08
39.991847,116.32533,0,254,39858.1931597222,2009-02-14,04:38:09
39.991862,116.325429,0,253,39858.1931712963,2009-02-14,04:38:10
39.99188,116.325527,0,253,39858.1931828704,2009-02-14,04:38:11
39.991906,116.325618,0,252,39858.1931944444,2009-02-14,04:38:12
39.991935,116.325707,0,252,39858.1932060185,2009-02-14,04:38:13
39.991965,116.325799,0,251,39858.1932175926,2009-02-14,04:38:14
39.991989,116.325893,0,251,39858.1932291667,2009-02-14,04:38:15
39.992015,116.325988,0,250,39858.1932407407,2009-02-14,04:38:16
39.992053,116.326076,0,250,39858.1932523148,2009-02-14,04:38:17
39.992092,116.326165,0,249,39858.1932638889,2009-02-14,04:38:18
39.992133,116.326253,0,249,39858.193275463,2009-02-14,04:38:19
39.992159,116.326335,0,248,39858.193287037,2009-02-14,04:38:20
39.99218,116.326411,0,247,39858.1932986111,2009-02-14,04:38:21
39.992183,116.326483,0,247,39858.1933101852,2009-02-14,04:38:22
39.992201,116.32654,0,246,39858.1933217593,2009-02-14,04:38:23
39.992251,116.326613,0,245,39858.1933449074,2009-02-14,04:38:25
39.992285,116.32666,0,243,39858.1933680556,2009-02-14,04:38:27
39.992299,116.326663,0,240,39858.1934259259,2009-02-14,04:38:32
39.992233,116.326646,0,239,39858.1934490741,2009-02-14,04:38:34
39.992167,116.326634,0,238,39858.1934606481,2009-02-14,04:38:35
39.99209,116.326602,0,237,39858.1934722222,2009-02-14,04:38:36
39.992002,116.326554,0,236,39858.1934837963,2009-02-14,04:38:37
39.991904,116.326547,0,235,39858.1934953704,2009-02-14,04:38:38
39.991787,116.32655,0,235,39858.1935069444,2009-02-14,04:38:39
39.991663,116.326556,0,234,39858.1935185185,2009-02-14,04:38:40
39.99154,116.326561,0,234,39858.1935300926,2009-02-14,04:38:41
39.991411,116.326566,0,233,39858.1935416667,2009-02-14,04:38:42
39.99125,116.326538,0,232,39858.1935532407,2009-02-14,04:38:43
39.991094,116.326521,0,230,39858.1935648148,2009-02-14,04:38:44
39.990946,116.326506,0,229,39858.1935763889,2009-02-14,04:38:45
39.990802,116.326495,0,228,39858.193587963,2009-02-14,04:38:46
39.990646,116.326467,0,226,39858.193599537,2009-02-14,04:38:47
39.990495,116.326453,0,224,39858.1936111111,2009-02-14,04:38:48
39.99036,116.326456,0,223,39858.1936226852,2009-02-14,04:38:49
39.990231,116.326458,0,222,39858.1936342593,2009-02-14,04:38:50
39.990109,116.326464,0,220,39858.1936458333,2009-02-14,04:38:51
39.98998,116.32648,0,219,39858.1936574074,2009-02-14,04:38:52
39.989866,116.326492,0,218,39858.1936689815,2009-02-14,04:38:53
39.989762,116.326509,0,218,39858.1936805556,2009-02-14,04:38:54
39.989664,116.326527,0,217,39858.1936921296,2009-02-14,04:38:55
39.989572,116.326546,0,216,39858.1937037037,2009-02-14,04:38:56
39.989481,116.326567,0,216,39858.1937152778,2009-02-14,04:38:57
39.989406,116.326584,0,216,39858.1937268519,2009-02-14,04:38:58
39.989337,116.326603,0,216,39858.1937384259,2009-02-14,04:38:59
39.989268,116.326621,0,216,39858.19375,2009-02-14,04:39:00
39.989233,116.326583,0,215,39858.1938078704,2009-02-14,04:39:05
39.989197,116.326587,0,217,39858.1938657407,2009-02-14,04:39:10
39.989216,116.326605,0,220,39858.1939236111,2009-02-14,04:39:15
39.989229,116.326606,0,225,39858.1939814815,2009-02-14,04:39:20
39.989223,116.326542,0,227,39858.1940393519,2009-02-14,04:39:25
39.989164,116.326509,0,228,39858.1940625,2009-02-14,04:39:27
39.98912,116.326497,0,228,39858.1940740741,2009-02-14,04:39:28
39.989008,116.326477,0,228,39858.1940972222,2009-02-14,04:39:30
39.988937,116.326457,0,228,39858.1941087963,2009-02-14,04:39:31
39.988857,116.32644,0,228,39858.1941203704,2009-02-14,04:39:32
39.988779,116.32642,0,228,39858.1941319444,2009-02-14,04:39:33
39.988701,116.326394,0,227,39858.1941435185,2009-02-14,04:39:34
39.988614,116.326371,0,227,39858.1941550926,2009-02-14,04:39:35
39.988529,116.326346,0,227,39858.1941666667,2009-02-14,04:39:36
39.988448,116.326321,0,226,39858.1941782407,2009-02-14,04:39:37
39.988366,116.326294,0,226,39858.1941898148,2009-02-14,04:39:38
39.988286,116.326266,0,226,39858.1942013889,2009-02-14,04:39:39
39.988207,116.32624,0,225,39858.194212963,2009-02-14,04:39:40
39.988129,116.326214,0,225,39858.194224537,2009-02-14,04:39:41
39.98802,116.3262,0,225,39858.1942361111,2009-02-14,04:39:42
39.987918,116.326187,0,225,39858.1942476852,2009-02-14,04:39:43
39.987826,116.326175,0,225,39858.1942592593,2009-02-14,04:39:44
39.987735,116.326163,0,225,39858.1942708333,2009-02-14,04:39:45
39.987643,116.326151,0,224,39858.1942824074,2009-02-14,04:39:46
39.987545,116.326142,0,224,39858.1942939815,2009-02-14,04:39:47
39.987448,116.326132,0,224,39858.1943055556,2009-02-14,04:39:48
39.987358,116.326124,0,224,39858.1943171296,2009-02-14,04:39:49
39.987271,116.326114,0,224,39858.1943287037,2009-02-14,04:39:50
39.987193,116.326104,0,224,39858.1943402778,2009-02-14,04:39:51
39.987119,116.326098,0,225,39858.1943518519,2009-02-14,04:39:52
39.987063,116.326085,0,226,39858.1943634259,2009-02-14,04:39:53
39.987006,116.326082,0,227,39858.194375,2009-02-14,04:39:54
39.986926,116.326075,0,228,39858.1943981481,2009-02-14,04:39:56
39.986862,116.326091,0,231,39858.1944212963,2009-02-14,04:39:58
39.986812,116.326106,0,233,39858.1944444444,2009-02-14,04:40:00
39.986772,116.326129,0,241,39858.1945023148,2009-02-14,04:40:05
39.986711,116.326156,0,245,39858.194525463,2009-02-14,04:40:07
39.98666,116.326179,0,246,39858.194537037,2009-02-14,04:40:08
39.986609,116.326203,0,248,39858.1945486111,2009-02-14,04:40:09
39.986552,116.326222,0,249,39858.1945601852,2009-02-14,04:40:10
39.986492,116.326243,0,251,39858.1945717593,2009-02-14,04:40:11
39.986337,116.326362,0,247,39858.1945949074,2009-02-14,04:40:13
39.986238,116.326491,0,244,39858.1946064815,2009-02-14,04:40:14
39.986141,116.326581,0,241,39858.1946180556,2009-02-14,04:40:15
39.986064,116.326627,0,240,39858.1946296296,2009-02-14,04:40:16
39.985966,116.326687,0,239,39858.1946412037,2009-02-14,04:40:17
39.985887,116.326726,0,238,39858.1946527778,2009-02-14,04:40:18
39.985797,116.326773,0,237,39858.1946643519,2009-02-14,04:40:19
39.985707,116.326824,0,235,39858.1946759259,2009-02-14,04:40:20
39.98565,116.326847,0,234,39858.1946875,2009-02-14,04:40:21
39.985602,116.32683,0,236,39858.1947106481,2009-02-14,04:40:23
39.985554,116.326832,0,236,39858.1947337963,2009-02-14,04:40:25
39.985494,116.326833,0,238,39858.1947685185,2009-02-14,04:40:28
39.985475,116.326801,0,241,39858.1948263889,2009-02-14,04:40:33
39.985489,116.326773,0,247,39858.1948842593,2009-02-14,04:40:38
39.985521,116.326766,0,251,39858.1949421296,2009-02-14,04:40:43
39.985583,116.326743,0,254,39858.1949884259,2009-02-14,04:40:47
39.985647,116.326717,0,256,39858.1950115741,2009-02-14,04:40:49
39.985725,116.326694,0,259,39858.1950347222,2009-02-14,04:40:51
39.985812,116.326676,0,261,39858.1950578704,2009-02-14,04:40:53
39.98587,116.326658,0,262,39858.1950694444,2009-02-14,04:40:54
39.985929,116.326637,0,263,39858.1950810185,2009-02-14,04:40:55
39.985998,116.326613,0,265,39858.1950925926,2009-02-14,04:40:56
39.98607,116.326587,0,266,39858.1951041667,2009-02-14,04:40:57
39.986128,116.326567,0,267,39858.1951157407,2009-02-14,04:40:58
39.986187,116.32655,0,268,39858.1951273148,2009-02-14,04:40:59
39.986246,116.326535,0,268,39858.1951388889,2009-02-14,04:41:00
39.986299,116.326523,0,269,39858.195150463,2009-02-14,04:41:01
39.986347,116.326517,0,270,39858.195162037,2009-02-14,04:41:02
39.986398,116.326507,0,271,39858.1951736111,2009-02-14,04:41:03
39.986455,116.326493,0,271,39858.1951851852,2009-02-14,04:41:04
39.986507,116.326478,0,272,39858.1951967593,2009-02-14,04:41:05
39.986556,116.326463,0,272,39858.1952083333,2009-02-14,04:41:06
39.986615,116.326437,0,274,39858.1952314815,2009-02-14,04:41:08
39.986648,116.326389,0,277,39858.1952777778,2009-02-14,04:41:12
39.986633,116.326349,0,279,39858.1953356481,2009-02-14,04:41:17
39.986578,116.326342,0,281,39858.1953587963,2009-02-14,04:41:19
39.986524,116.326343,0,283,39858.1953703704,2009-02-14,04:41:20
39.986436,116.326349,0,285,39858.1953935185,2009-02-14,04:41:22
39.986375,116.326347,0,287,39858.1954166667,2009-02-14,04:41:24
39.986284,116.326346,0,289,39858.1954398148,2009-02-14,04:41:26
39.986224,116.326347,0,291,39858.1954513889,2009-02-14,04:41:27
39.986153,116.326348,0,293,39858.195462963,2009-02-14,04:41:28
39.98606,116.326353,0,294,39858.195474537,2009-02-14,04:41:29
39.985968,116.326358,0,296,39858.1954861111,2009-02-14,04:41:30
39.985877,116.326363,0,298,39858.1954976852,2009-02-14,04:41:31
39.985787,116.32637,0,300,39858.1955092593,2009-02-14,04:41:32
39.98569,116.326376,0,303,39858.1955208333,2009-02-14,04:41:33
39.985585,116.326392,0,306,39858.1955324074,2009-02-14,04:41:34
39.985488,116.326404,0,309,39858.1955439815,2009-02-14,04:41:35
39.98539,116.326415,0,312,39858.1955555556,2009-02-14,04:41:36
39.985294,116.326426,0,315,39858.1955671296,2009-02-14,04:41:37
39.985202,116.326432,0,318,39858.1955787037,2009-02-14,04:41:38
39.985097,116.326437,0,320,39858.1955902778,2009-02-14,04:41:39
39.984987,116.326449,0,323,39858.1956018518,2009-02-14,04:41:40
39.984893,116.32646,0,326,39858.1956134259,2009-02-14,04:41:41
39.984808,116.326472,0,328,39858.195625,2009-02-14,04:41:42
39.984725,116.326499,0,331,39858.1956365741,2009-02-14,04:41:43
39.984652,116.326517,0,333,39858.1956481481,2009-02-14,04:41:44
39.984577,116.32653,0,335,39858.1956597222,2009-02-14,04:41:45
39.984501,116.326541,0,337,39858.1956712963,2009-02-14,04:41:46
39.984437,116.326549,0,338,39858.1956828704,2009-02-14,04:41:47
39.984382,116.326552,0,340,39858.1956944444,2009-02-14,04:41:48
39.984329,116.326555,0,342,39858.1957060185,2009-02-14,04:41:49
39.984275,116.326557,0,344,39858.1957175926,2009-02-14,04:41:50
39.98422,116.326558,0,346,39858.1957291667,2009-02-14,04:41:51
39.983503,116.326738,0,357,39858.1957638889,2009-02-14,04:41:54
39.983326,116.326764,0,363,39858.195775463,2009-02-14,04:41:55
39.983177,116.326779,0,368,39858.195787037,2009-02-14,04:41:56
39.983047,116.326791,0,373,39858.1957986111,2009-02-14,04:41:57
39.982931,116.3268,0,378,39858.1958101852,2009-02-14,04:41:58
39.982749,116.326793,0,388,39858.1958333333,2009-02-14,04:42:00
39.982616,116.326799,0,394,39858.1958449074,2009-02-14,04:42:01
39.982485,116.326801,0,399,39858.1958564815,2009-02-14,04:42:02
39.982385,116.326807,0,404,39858.1958680556,2009-02-14,04:42:03
39.982303,116.326811,0,408,39858.1958796296,2009-02-14,04:42:04
39.982236,116.326819,0,412,39858.1958912037,2009-02-14,04:42:05
39.982178,116.326821,0,417,39858.1959027778,2009-02-14,04:42:06
39.982103,116.326834,0,417,39858.1959143518,2009-02-14,04:42:07
39.98199,116.326831,0,420,39858.1959259259,2009-02-14,04:42:08
39.981893,116.326824,0,423,39858.1959375,2009-02-14,04:42:09
39.98182,116.326805,0,425,39858.1959606481,2009-02-14,04:42:11
39.981718,116.32681,0,428,39858.1959722222,2009-02-14,04:42:12
39.981622,116.326811,0,430,39858.1959837963,2009-02-14,04:42:13
39.981566,116.326782,0,433,39858.1960069444,2009-02-14,04:42:15
39.981524,116.326756,0,436,39858.1960300926,2009-02-14,04:42:17
39.981478,116.326732,0,439,39858.1960532407,2009-02-14,04:42:19
39.981423,116.32671,0,440,39858.1960763889,2009-02-14,04:42:21
39.98142,116.326688,0,449,39858.1961342593,2009-02-14,04:42:26
39.98148,116.326675,0,456,39858.1961805556,2009-02-14,04:42:30
39.98152,116.326657,0,469,39858.1962268518,2009-02-14,04:42:34
39.9815,116.326706,0,480,39858.1962731481,2009-02-14,04:42:38
39.981426,116.326711,0,486,39858.1962962963,2009-02-14,04:42:40
39.981352,116.326701,0,491,39858.1963194444,2009-02-14,04:42:42
39.981308,116.326698,0,494,39858.1963310185,2009-02-14,04:42:43
39.981257,116.326695,0,496,39858.1963425926,2009-02-14,04:42:44
39.981203,116.326691,0,499,39858.1963541667,2009-02-14,04:42:45
39.98114,116.326694,0,500,39858.1963657407,2009-02-14,04:42:46
39.981064,116.3267,0,497,39858.1963773148,2009-02-14,04:42:47
39.980982,116.326704,0,494,39858.1963888889,2009-02-14,04:42:48
39.980897,116.326708,0,489,39858.196400463,2009-02-14,04:42:49
39.980821,116.326708,0,488,39858.196412037,2009-02-14,04:42:50
39.98073,116.326711,0,480,39858.1964236111,2009-02-14,04:42:51
39.980632,116.326713,0,472,39858.1964351852,2009-02-14,04:42:52
39.980551,116.32671,0,467,39858.1964467593,2009-02-14,04:42:53
39.980476,116.326704,0,462,39858.1964583333,2009-02-14,04:42:54
39.980404,116.326701,0,456,39858.1964699074,2009-02-14,04:42:55
39.980336,116.326699,0,452,39858.1964814815,2009-02-14,04:42:56
39.980259,116.326698,0,447,39858.1964930556,2009-02-14,04:42:57
39.980176,116.326701,0,442,39858.1965046296,2009-02-14,04:42:58
39.98008,116.326716,0,435,39858.1965162037,2009-02-14,04:42:59
39.98,116.326725,0,430,39858.1965277778,2009-02-14,04:43:00
39.979918,116.326737,0,424,39858.1965393518,2009-02-14,04:43:01
39.979826,116.326756,0,419,39858.1965509259,2009-02-14,04:43:02
39.979737,116.326774,0,414,39858.1965625,2009-02-14,04:43:03
39.979654,116.326789,0,411,39858.1965740741,2009-02-14,04:43:04
39.979565,116.326802,0,407,39858.1965856481,2009-02-14,04:43:05
39.9795,116.326797,0,404,39858.1965972222,2009-02-14,04:43:06
39.979436,116.326792,0,403,39858.1966087963,2009-02-14,04:43:07
39.979364,116.326793,0,401,39858.1966203704,2009-02-14,04:43:08
39.979281,116.326806,0,398,39858.1966319444,2009-02-14,04:43:09
39.979185,116.326823,0,396,39858.1966435185,2009-02-14,04:43:10
39.979099,116.326835,0,394,39858.1966550926,2009-02-14,04:43:11
39.979021,116.326847,0,391,39858.1966666667,2009-02-14,04:43:12
39.978951,116.326854,0,389,39858.1966782407,2009-02-14,04:43:13
39.978885,116.32686,0,387,39858.1966898148,2009-02-14,04:43:14
39.978819,116.326864,0,385,39858.1967013889,2009-02-14,04:43:15
39.978753,116.326871,0,383,39858.196712963,2009-02-14,04:43:16
39.978704,116.32688,0,380,39858.196724537,2009-02-14,04:43:17
39.978657,116.326886,0,376,39858.1967361111,2009-02-14,04:43:18
39.978598,116.326884,0,384,39858.1967708333,2009-02-14,04:43:21
39.978581,116.326856,0,390,39858.1968287037,2009-02-14,04:43:26
39.978524,116.326864,0,382,39858.196875,2009-02-14,04:43:30
39.978465,116.326879,0,377,39858.1968981481,2009-02-14,04:43:32
39.978393,116.326906,0,371,39858.1969212963,2009-02-14,04:43:34
39.978336,116.326914,0,370,39858.1969328704,2009-02-14,04:43:35
39.978284,116.326926,0,369,39858.1969444444,2009-02-14,04:43:36
39.978231,116.326938,0,367,39858.1969560185,2009-02-14,04:43:37
39.978159,116.326948,0,365,39858.1969791667,2009-02-14,04:43:39
39.978102,116.326956,0,365,39858.1969907407,2009-02-14,04:43:40
39.978047,116.326946,0,366,39858.1970023148,2009-02-14,04:43:41
39.977984,116.326945,0,364,39858.1970138889,2009-02-14,04:43:42
39.977922,116.326922,0,365,39858.197025463,2009-02-14,04:43:43
39.977855,116.326898,0,365,39858.197037037,2009-02-14,04:43:44
39.977796,116.326885,0,366,39858.1970486111,2009-02-14,04:43:45
39.977738,116.326878,0,367,39858.1970601852,2009-02-14,04:43:46
39.977681,116.326876,0,368,39858.1970717593,2009-02-14,04:43:47
39.977617,116.326885,0,370,39858.1970833333,2009-02-14,04:43:48
39.977512,116.326903,0,373,39858.1971064815,2009-02-14,04:43:50
39.977425,116.326913,0,376,39858.1971296296,2009-02-14,04:43:52
39.977377,116.326923,0,377,39858.1971412037,2009-02-14,04:43:53
39.977278,116.326968,0,379,39858.1971527778,2009-02-14,04:43:54
39.977207,116.32698,0,383,39858.1971759259,2009-02-14,04:43:56
39.97716,116.326975,0,388,39858.1972106481,2009-02-14,04:43:59
39.977098,116.326993,0,390,39858.1972222222,2009-02-14,04:44:00
39.977027,116.32701,0,392,39858.1972337963,2009-02-14,04:44:01
39.976965,116.327017,0,393,39858.1972453704,2009-02-14,04:44:02
39.9769,116.327027,0,395,39858.1972569444,2009-02-14,04:44:03
39.976845,116.327032,0,397,39858.1972685185,2009-02-14,04:44:04
39.976769,116.327025,0,401,39858.1972916667,2009-02-14,04:44:06
39.976722,116.327023,0,403,39858.1973032407,2009-02-14,04:44:07
39.976648,116.327021,0,406,39858.1973263889,2009-02-14,04:44:09
39.976602,116.327031,0,412,39858.1973611111,2009-02-14,04:44:12
39.976595,116.327044,0,422,39858.1974189815,2009-02-14,04:44:17
39.976632,116.327079,0,426,39858.1975347222,2009-02-14,04:44:27
39.976669,116.327091,0,426,39858.197650463,2009-02-14,04:44:37
39.97521,116.327109,0,425,39858.1980208333,2009-02-14,04:45:09
39.975174,116.327116,0,437,39858.1980439815,2009-02-14,04:45:11
39.975153,116.327151,0,451,39858.1980787037,2009-02-14,04:45:14
39.975156,116.327205,0,461,39858.1981134259,2009-02-14,04:45:17
39.954554,116.329098,0,67,39858.2040740741,2009-02-14,04:53:52
39.954449,116.329127,0,89,39858.2040856481,2009-02-14,04:53:53
39.954418,116.3291,0,100,39858.2040972222,2009-02-14,04:53:54
39.954279,116.329227,0,228,39858.2041087963,2009-02-14,04:53:55
39.954118,116.329281,0,301,39858.2041203704,2009-02-14,04:53:56
39.954054,116.329268,0,305,39858.2041319444,2009-02-14,04:53:57
39.954118,116.329205,0,266,39858.2041550926,2009-02-14,04:53:59
39.954164,116.329168,0,227,39858.2041666667,2009-02-14,04:54:00
39.954206,116.329143,0,219,39858.2041898148,2009-02-14,04:54:02
39.954177,116.329101,0,205,39858.2042361111,2009-02-14,04:54:06
39.954081,116.329112,0,217,39858.2042592593,2009-02-14,04:54:08
39.954017,116.329134,0,227,39858.2042824074,2009-02-14,04:54:10
39.954039,116.329145,0,211,39858.2043171296,2009-02-14,04:54:13
39.953989,116.32917,0,208,39858.2043402778,2009-02-14,04:54:15
39.953989,116.32917,0,208,39858.204375,2009-02-14,04:54:18
39.953997,116.329171,0,220,39858.2043981481,2009-02-14,04:54:20
39.953979,116.329158,0,234,39858.2044560185,2009-02-14,04:54:25
39.954005,116.329176,0,209,39858.2044675926,2009-02-14,04:54:26
39.954047,116.329173,0,198,39858.2044907407,2009-02-14,04:54:28
39.954033,116.329189,0,203,39858.2045486111,2009-02-14,04:54:33
39.953969,116.329209,0,208,39858.2045717593,2009-02-14,04:54:35
39.953914,116.329233,0,209,39858.2046064815,2009-02-14,04:54:38
39.953858,116.329242,0,212,39858.2046643518,2009-02-14,04:54:43
39.953809,116.329243,0,220,39858.2047222222,2009-02-14,04:54:48
39.953791,116.329267,0,227,39858.2047800926,2009-02-14,04:54:53
39.953856,116.329288,0,231,39858.204837963,2009-02-14,04:54:58
39.953882,116.329281,0,233,39858.2048958333,2009-02-14,04:55:03
39.953887,116.329277,0,236,39858.2049537037,2009-02-14,04:55:08
39.953887,116.329277,0,236,39858.2049884259,2009-02-14,04:55:11
39.953891,116.329281,0,237,39858.2050115741,2009-02-14,04:55:13
39.953898,116.329291,0,237,39858.2050694444,2009-02-14,04:55:18
39.953898,116.329288,0,237,39858.2051273148,2009-02-14,04:55:23
39.953898,116.329288,0,237,39858.205162037,2009-02-14,04:55:26
39.953899,116.329294,0,238,39858.2051851852,2009-02-14,04:55:28
39.953889,116.329299,0,236,39858.2052430556,2009-02-14,04:55:33
39.953826,116.32931,0,233,39858.2052893518,2009-02-14,04:55:37
39.953782,116.329282,0,230,39858.2053356481,2009-02-14,04:55:41
39.95374,116.329268,0,226,39858.2053935185,2009-02-14,04:55:46
39.953723,116.329326,0,221,39858.2054513889,2009-02-14,04:55:51
39.953719,116.329266,0,214,39858.2055092593,2009-02-14,04:55:56
39.953654,116.329268,0,208,39858.2055671296,2009-02-14,04:56:01
39.953594,116.329255,0,200,39858.205625,2009-02-14,04:56:06
39.953528,116.32925,0,198,39858.2056481481,2009-02-14,04:56:08
39.953477,116.329252,0,192,39858.2056944444,2009-02-14,04:56:12
39.953424,116.329256,0,189,39858.2057175926,2009-02-14,04:56:14
39.953404,116.329232,0,179,39858.205775463,2009-02-14,04:56:19
39.953357,116.329238,0,176,39858.2057986111,2009-02-14,04:56:21
39.95329,116.329229,0,171,39858.2058333333,2009-02-14,04:56:24
39.953246,116.329234,0,167,39858.2058564815,2009-02-14,04:56:26
39.953202,116.329237,0,162,39858.2058796296,2009-02-14,04:56:28
39.953159,116.329223,0,154,39858.2059259259,2009-02-14,04:56:32
39.95312,116.329229,0,146,39858.2059490741,2009-02-14,04:56:34
39.953099,116.3292,0,133,39858.2059953704,2009-02-14,04:56:38
39.95303,116.329213,0,130,39858.2060532407,2009-02-14,04:56:43
39.952986,116.329228,0,129,39858.206087963,2009-02-14,04:56:46
39.952944,116.329208,0,123,39858.2061458333,2009-02-14,04:56:51
39.952913,116.329202,0,119,39858.2062037037,2009-02-14,04:56:56
39.952878,116.329172,0,114,39858.2062615741,2009-02-14,04:57:01
39.95283,116.329183,0,112,39858.2062847222,2009-02-14,04:57:03
39.952763,116.329181,0,110,39858.2063078704,2009-02-14,04:57:05
39.9527,116.329171,0,108,39858.2063310185,2009-02-14,04:57:07
39.952648,116.329144,0,105,39858.2063657407,2009-02-14,04:57:10
39.952606,116.32913,0,99,39858.206412037,2009-02-14,04:57:14
39.952551,116.329109,0,91,39858.2064583333,2009-02-14,04:57:18
39.952502,116.329073,0,85,39858.2064930556,2009-02-14,04:57:21
39.952485,116.329018,0,75,39858.2065509259,2009-02-14,04:57:26
39.952428,116.328997,0,65,39858.2065972222,2009-02-14,04:57:30
39.952357,116.328974,0,60,39858.2066203704,2009-02-14,04:57:32
39.952344,116.328916,0,55,39858.2066435185,2009-02-14,04:57:34
39.952385,116.328886,0,44,39858.2067013889,2009-02-14,04:57:39
39.952388,116.328935,0,37,39858.2067592593,2009-02-14,04:57:44
39.952362,116.328986,0,37,39858.2067824074,2009-02-14,04:57:46
39.952312,116.329027,0,37,39858.2068171296,2009-02-14,04:57:49
39.952267,116.329038,0,35,39858.2068518519,2009-02-14,04:57:52
39.952231,116.329079,0,34,39858.2068865741,2009-02-14,04:57:55
39.952189,116.329115,0,33,39858.2069328704,2009-02-14,04:57:59
39.952175,116.329175,0,32,39858.2069560185,2009-02-14,04:58:01
39.952175,116.329175,0,32,39858.2069907407,2009-02-14,04:58:04
39.952178,116.329179,0,32,39858.2070138889,2009-02-14,04:58:06
39.952154,116.329172,0,35,39858.2070717593,2009-02-14,04:58:11
39.952108,116.329174,0,33,39858.2071296296,2009-02-14,04:58:16
39.952074,116.329174,0,33,39858.2071875,2009-02-14,04:58:21
39.952064,116.329228,0,41,39858.2072337963,2009-02-14,04:58:25
39.952064,116.329292,0,51,39858.2072569444,2009-02-14,04:58:27
39.952084,116.329387,0,63,39858.2072800926,2009-02-14,04:58:29
39.952077,116.329411,0,68,39858.207337963,2009-02-14,04:58:34
39.952081,116.329448,0,70,39858.2073958333,2009-02-14,04:58:39
39.952069,116.329456,0,72,39858.2074537037,2009-02-14,04:58:44
39.952089,116.329434,0,73,39858.2075115741,2009-02-14,04:58:49
39.952141,116.329389,0,75,39858.2075347222,2009-02-14,04:58:51
39.952127,116.329369,0,75,39858.2075925926,2009-02-14,04:58:56
39.952122,116.329334,0,79,39858.207650463,2009-02-14,04:59:01
39.952034,116.329399,0,79,39858.2076851852,2009-02-14,04:59:04
39.95199,116.329375,0,79,39858.2077314815,2009-02-14,04:59:08
39.951947,116.329393,0,78,39858.2077662037,2009-02-14,04:59:11
39.951897,116.329429,0,78,39858.2078009259,2009-02-14,04:59:14
39.951858,116.329403,0,77,39858.2078587963,2009-02-14,04:59:19
39.951816,116.329398,0,76,39858.2079166667,2009-02-14,04:59:24
39.951789,116.329375,0,75,39858.207974537,2009-02-14,04:59:29
39.95174,116.329393,0,74,39858.2080324074,2009-02-14,04:59:34
39.951704,116.329418,0,72,39858.2080902778,2009-02-14,04:59:39
39.951658,116.329457,0,70,39858.2081365741,2009-02-14,04:59:43
39.951612,116.329476,0,68,39858.2081828704,2009-02-14,04:59:47
39.951555,116.329428,0,66,39858.2082407407,2009-02-14,04:59:52
39.951505,116.329403,0,65,39858.208275463,2009-02-14,04:59:55
39.951409,116.329408,0,67,39858.208287037,2009-02-14,04:59:56
39.951343,116.329413,0,67,39858.2082986111,2009-02-14,04:59:57
39.951295,116.329444,0,66,39858.2083333333,2009-02-14,05:00:00
39.951238,116.329469,0,64,39858.2083796296,2009-02-14,05:00:04
39.951281,116.329502,0,63,39858.2084259259,2009-02-14,05:00:08
39.951315,116.329513,0,61,39858.2084837963,2009-02-14,05:00:13
39.951267,116.329541,0,61,39858.2085185185,2009-02-14,05:00:16
39.951205,116.329554,0,62,39858.2085416667,2009-02-14,05:00:18
39.95115,116.32956,0,62,39858.208587963,2009-02-14,05:00:22
39.951138,116.329562,0,61,39858.2086458333,2009-02-14,05:00:27
39.951131,116.32955,0,61,39858.2087037037,2009-02-14,05:00:32
39.951097,116.329551,0,62,39858.2087615741,2009-02-14,05:00:37
39.951022,116.329545,0,64,39858.2087962963,2009-02-14,05:00:40
39.950971,116.329522,0,64,39858.2088425926,2009-02-14,05:00:44
39.950958,116.32947,0,63,39858.208900463,2009-02-14,05:00:49
39.950914,116.329489,0,63,39858.2089467593,2009-02-14,05:00:53
39.950853,116.329529,0,63,39858.2089814815,2009-02-14,05:00:56
39.950804,116.329568,0,63,39858.2090046296,2009-02-14,05:00:58
39.95076,116.329582,0,62,39858.2090625,2009-02-14,05:01:03
39.950726,116.329574,0,63,39858.2091203704,2009-02-14,05:01:08
39.950683,116.3296,0,64,39858.2091435185,2009-02-14,05:01:10
39.95064,116.329616,0,64,39858.2091782407,2009-02-14,05:01:13
39.950608,116.32958,0,62,39858.2092361111,2009-02-14,05:01:18
39.950591,116.329641,0,67,39858.2092592593,2009-02-14,05:01:20
39.950569,116.329755,0,78,39858.2093055556,2009-02-14,05:01:24
39.950526,116.32987,0,86,39858.2093402778,2009-02-14,05:01:27
39.950481,116.329893,0,93,39858.2093981481,2009-02-14,05:01:32
39.950457,116.329889,0,96,39858.2094560185,2009-02-14,05:01:37
39.950452,116.329901,0,99,39858.2095138889,2009-02-14,05:01:42
39.950463,116.329894,0,100,39858.2095717593,2009-02-14,05:01:47
39.950488,116.329966,0,106,39858.2096180556,2009-02-14,05:01:51
39.950511,116.330019,0,111,39858.2096296296,2009-02-14,05:01:52
39.950512,116.330134,0,119,39858.2096527778,2009-02-14,05:01:54
39.950491,116.33018,0,126,39858.2096990741,2009-02-14,05:01:58
39.95045,116.330218,0,134,39858.2097569444,2009-02-14,05:02:03
39.950405,116.330257,0,140,39858.2097916667,2009-02-14,05:02:06
39.950374,116.330306,0,147,39858.209837963,2009-02-14,05:02:10
39.950325,116.330329,0,152,39858.2098726852,2009-02-14,05:02:13
39.950283,116.330313,0,158,39858.2099189815,2009-02-14,05:02:17
39.950246,116.330342,0,163,39858.2099652778,2009-02-14,05:02:21
39.950204,116.330362,0,168,39858.21,2009-02-14,05:02:24
39.950149,116.330383,0,174,39858.2100462963,2009-02-14,05:02:28
39.950121,116.330385,0,179,39858.2101041667,2009-02-14,05:02:33
39.950091,116.330321,0,204,39858.210150463,2009-02-14,05:02:37
39.950068,116.330294,0,219,39858.2101736111,2009-02-14,05:02:39
39.950077,116.330266,0,230,39858.2102314815,2009-02-14,05:02:44
39.950068,116.330258,0,233,39858.2102893519,2009-02-14,05:02:49
39.950098,116.330227,0,237,39858.2103472222,2009-02-14,05:02:54
39.950057,116.330202,0,238,39858.2104050926,2009-02-14,05:02:59
39.95001,116.330206,0,239,39858.2104398148,2009-02-14,05:03:02
39.949941,116.330227,0,238,39858.210474537,2009-02-14,05:03:05
39.949905,116.330248,0,238,39858.2105324074,2009-02-14,05:03:10
39.949911,116.33028,0,238,39858.2105902778,2009-02-14,05:03:15
39.949891,116.330273,0,238,39858.2106481481,2009-02-14,05:03:20
39.94984,116.33031,0,234,39858.2107060185,2009-02-14,05:03:25
39.949809,116.330355,0,233,39858.2107523148,2009-02-14,05:03:29
39.949746,116.330379,0,232,39858.210787037,2009-02-14,05:03:32
39.94969,116.330386,0,232,39858.2108101852,2009-02-14,05:03:34
39.949636,116.33039,0,233,39858.2108564815,2009-02-14,05:03:38
39.949595,116.330437,0,233,39858.2108912037,2009-02-14,05:03:41
39.949547,116.330481,0,234,39858.2109375,2009-02-14,05:03:45
39.949505,116.330517,0,233,39858.2109722222,2009-02-14,05:03:48
39.949455,116.330542,0,232,39858.2110300926,2009-02-14,05:03:53
39.949402,116.330558,0,231,39858.2110763889,2009-02-14,05:03:57
39.949354,116.330572,0,231,39858.2111111111,2009-02-14,05:04:00
39.949304,116.33059,0,231,39858.2111574074,2009-02-14,05:04:04
39.949266,116.330614,0,230,39858.2112152778,2009-02-14,05:04:09
39.94919,116.330662,0,230,39858.2112384259,2009-02-14,05:04:11
39.949147,116.330708,0,228,39858.2112615741,2009-02-14,05:04:13
39.949152,116.330772,0,224,39858.2112847222,2009-02-14,05:04:15
39.94914,116.330824,0,220,39858.2113425926,2009-02-14,05:04:20
39.948936,116.330858,0,185,39858.214849537,2009-02-14,05:09:23
39.948874,116.330924,0,185,39858.2148611111,2009-02-14,05:09:24
39.948824,116.330982,0,185,39858.2148726852,2009-02-14,05:09:25
39.948766,116.331047,0,186,39858.2148842593,2009-02-14,05:09:26
39.948709,116.33111,0,186,39858.2148958333,2009-02-14,05:09:27
39.94865,116.331182,0,187,39858.2149074074,2009-02-14,05:09:28
39.948587,116.331258,0,187,39858.2149189815,2009-02-14,05:09:29
39.948522,116.331335,0,188,39858.2149305556,2009-02-14,05:09:30
39.948451,116.331418,0,188,39858.2149421296,2009-02-14,05:09:31
39.948388,116.331491,0,189,39858.2149537037,2009-02-14,05:09:32
39.948325,116.331565,0,190,39858.2149652778,2009-02-14,05:09:33
39.948258,116.331638,0,190,39858.2149768519,2009-02-14,05:09:34
39.94819,116.331711,0,191,39858.2149884259,2009-02-14,05:09:35
39.948123,116.331784,0,192,39858.215,2009-02-14,05:09:36
39.948056,116.331858,0,193,39858.2150115741,2009-02-14,05:09:37
39.947989,116.331933,0,193,39858.2150231482,2009-02-14,05:09:38
39.947922,116.332008,0,194,39858.2150347222,2009-02-14,05:09:39
39.947854,116.332084,0,195,39858.2150462963,2009-02-14,05:09:40
39.947787,116.332161,0,196,39858.2150578704,2009-02-14,05:09:41
39.94772,116.332238,0,198,39858.2150694444,2009-02-14,05:09:42
39.947654,116.332315,0,199,39858.2150810185,2009-02-14,05:09:43
39.947587,116.332391,0,200,39858.2150925926,2009-02-14,05:09:44
39.947529,116.332467,0,201,39858.2151041667,2009-02-14,05:09:45
39.947471,116.332545,0,202,39858.2151157407,2009-02-14,05:09:46
39.947412,116.332625,0,204,39858.2151273148,2009-02-14,05:09:47
39.947353,116.332708,0,205,39858.2151388889,2009-02-14,05:09:48
39.947291,116.332795,0,206,39858.215150463,2009-02-14,05:09:49
39.947223,116.332891,0,207,39858.215162037,2009-02-14,05:09:50
39.947156,116.332987,0,209,39858.2151736111,2009-02-14,05:09:51
39.947082,116.333086,0,210,39858.2151851852,2009-02-14,05:09:52
39.94701,116.333183,0,211,39858.2151967593,2009-02-14,05:09:53
39.946935,116.333277,0,213,39858.2152083333,2009-02-14,05:09:54
39.946862,116.33337,0,214,39858.2152199074,2009-02-14,05:09:55
39.946797,116.33346,0,216,39858.2152314815,2009-02-14,05:09:56
39.946735,116.333553,0,217,39858.2152430556,2009-02-14,05:09:57
39.946679,116.333637,0,218,39858.2152546296,2009-02-14,05:09:58
39.946627,116.33372,0,220,39858.2152662037,2009-02-14,05:09:59
39.946573,116.333805,0,221,39858.2152777778,2009-02-14,05:10:00
39.946522,116.333893,0,223,39858.2152893519,2009-02-14,05:10:01
39.946467,116.333981,0,224,39858.2153009259,2009-02-14,05:10:02
39.944796,116.337448,0,130,39858.2158796296,2009-02-14,05:10:52
39.944754,116.337443,0,137,39858.2159143519,2009-02-14,05:10:55
39.944713,116.337345,0,169,39858.2159375,2009-02-14,05:10:57
39.944673,116.337359,0,183,39858.2159606481,2009-02-14,05:10:59
39.944627,116.337418,0,185,39858.2159837963,2009-02-14,05:11:01
39.94458,116.337492,0,185,39858.2160069444,2009-02-14,05:11:03
39.944532,116.337569,0,185,39858.2160300926,2009-02-14,05:11:05
39.944489,116.337653,0,185,39858.2160532407,2009-02-14,05:11:07
39.944462,116.337753,0,185,39858.2160763889,2009-02-14,05:11:09
39.944439,116.33786,0,185,39858.216099537,2009-02-14,05:11:11
39.944418,116.337972,0,185,39858.2161226852,2009-02-14,05:11:13
39.944393,116.338079,0,184,39858.2161458333,2009-02-14,05:11:15
39.944363,116.338188,0,184,39858.2161689815,2009-02-14,05:11:17
39.944351,116.338252,0,184,39858.2161805556,2009-02-14,05:11:18
39.944338,116.338316,0,184,39858.2161921296,2009-02-14,05:11:19
39.944326,116.338381,0,184,39858.2162037037,2009-02-14,05:11:20
39.944336,116.338512,0,184,39858.2162152778,2009-02-14,05:11:21
39.944357,116.338664,0,183,39858.2162268519,2009-02-14,05:11:22
39.944338,116.338748,0,183,39858.2162384259,2009-02-14,05:11:23
39.944322,116.338832,0,183,39858.21625,2009-02-14,05:11:24
39.944341,116.338979,0,183,39858.2162615741,2009-02-14,05:11:25
39.944328,116.339056,0,183,39858.2162731481,2009-02-14,05:11:26
39.944348,116.339196,0,182,39858.2162847222,2009-02-14,05:11:27
39.944336,116.339271,0,182,39858.2162962963,2009-02-14,05:11:28
39.944326,116.339347,0,182,39858.2163078704,2009-02-14,05:11:29
39.944315,116.339421,0,183,39858.2163194444,2009-02-14,05:11:30
39.944307,116.339497,0,183,39858.2163310185,2009-02-14,05:11:31
39.944299,116.339573,0,183,39858.2163425926,2009-02-14,05:11:32
39.944292,116.339649,0,184,39858.2163541667,2009-02-14,05:11:33
39.944289,116.339728,0,184,39858.2163657407,2009-02-14,05:11:34
39.944291,116.339815,0,185,39858.2163773148,2009-02-14,05:11:35
39.944289,116.339879,0,186,39858.2163888889,2009-02-14,05:11:36
39.944289,116.339966,0,188,39858.216412037,2009-02-14,05:11:38
39.944273,116.340047,0,197,39858.2165277778,2009-02-14,05:11:48
39.944259,116.340073,0,197,39858.2165856481,2009-02-14,05:11:53
39.944235,116.340182,0,197,39858.2166319444,2009-02-14,05:11:57
39.944221,116.340263,0,197,39858.2166435185,2009-02-14,05:11:58
39.944199,116.340376,0,197,39858.2166550926,2009-02-14,05:11:59
39.944181,116.340472,0,197,39858.2166666667,2009-02-14,05:12:00
39.944159,116.340582,0,197,39858.2166782407,2009-02-14,05:12:01
39.94414,116.34069,0,197,39858.2166898148,2009-02-14,05:12:02
39.944176,116.340951,0,196,39858.2167013889,2009-02-14,05:12:03
39.944156,116.34106,0,196,39858.216712963,2009-02-14,05:12:04
39.944135,116.341177,0,196,39858.216724537,2009-02-14,05:12:05
39.944115,116.341307,0,196,39858.2167361111,2009-02-14,05:12:06
39.944099,116.34143,0,196,39858.2167476852,2009-02-14,05:12:07
39.94409,116.341553,0,196,39858.2167592593,2009-02-14,05:12:08
39.94408,116.341704,0,196,39858.2167708333,2009-02-14,05:12:09
39.94408,116.34184,0,196,39858.2167824074,2009-02-14,05:12:10
39.944084,116.341968,0,196,39858.2167939815,2009-02-14,05:12:11
39.944094,116.342093,0,196,39858.2168055556,2009-02-14,05:12:12
39.944111,116.342216,0,196,39858.2168171296,2009-02-14,05:12:13
39.944127,116.342338,0,197,39858.2168287037,2009-02-14,05:12:14
39.94415,116.342458,0,197,39858.2168402778,2009-02-14,05:12:15
39.944182,116.342577,0,197,39858.2168518519,2009-02-14,05:12:16
39.944217,116.342697,0,197,39858.2168634259,2009-02-14,05:12:17
39.944259,116.342817,0,198,39858.216875,2009-02-14,05:12:18
39.943263,116.343217,0,282,39858.2169560185,2009-02-14,05:12:25
39.943185,116.343271,0,242,39858.2169675926,2009-02-14,05:12:26
39.943259,116.343274,0,222,39858.2169791667,2009-02-14,05:12:27
39.943291,116.343252,0,204,39858.2170023148,2009-02-14,05:12:29
39.943345,116.34329,0,196,39858.2170486111,2009-02-14,05:12:33
39.943372,116.343344,0,197,39858.2170833333,2009-02-14,05:12:36
39.943381,116.343377,0,201,39858.2171412037,2009-02-14,05:12:41
39.943334,116.34339,0,204,39858.2171990741,2009-02-14,05:12:46
39.943281,116.343403,0,207,39858.2172222222,2009-02-14,05:12:48
39.943249,116.343448,0,210,39858.2172569444,2009-02-14,05:12:51
39.943232,116.343507,0,212,39858.2173148148,2009-02-14,05:12:56
39.943223,116.343548,0,216,39858.2173726852,2009-02-14,05:13:01
39.943175,116.343566,0,219,39858.2174074074,2009-02-14,05:13:04
39.943132,116.343587,0,225,39858.2174652778,2009-02-14,05:13:09
39.943149,116.343605,0,230,39858.2175231481,2009-02-14,05:13:14
39.943161,116.343626,0,236,39858.2175810185,2009-02-14,05:13:19
39.943175,116.343644,0,243,39858.2176388889,2009-02-14,05:13:24
39.943177,116.343653,0,249,39858.2176967593,2009-02-14,05:13:29
39.943151,116.3437,0,257,39858.2177430556,2009-02-14,05:13:33
39.9431,116.343751,0,264,39858.2177777778,2009-02-14,05:13:36
39.943082,116.343805,0,268,39858.2178009259,2009-02-14,05:13:38
39.943057,116.343859,0,273,39858.2178240741,2009-02-14,05:13:40
39.943021,116.343905,0,278,39858.2178472222,2009-02-14,05:13:42
39.942979,116.343948,0,282,39858.2178703704,2009-02-14,05:13:44
39.942948,116.343996,0,287,39858.2178935185,2009-02-14,05:13:46
39.942923,116.344053,0,291,39858.2179166667,2009-02-14,05:13:48
39.942918,116.344121,0,296,39858.2179398148,2009-02-14,05:13:50
39.942912,116.344198,0,300,39858.217962963,2009-02-14,05:13:52
39.942891,116.344271,0,304,39858.2179861111,2009-02-14,05:13:54
39.942868,116.344349,0,308,39858.2180092593,2009-02-14,05:13:56
39.942826,116.344427,0,313,39858.2180324074,2009-02-14,05:13:58
39.942758,116.3445,0,317,39858.2180555556,2009-02-14,05:14:00
39.942726,116.344542,0,318,39858.2180671296,2009-02-14,05:14:01
39.942666,116.344638,0,322,39858.2180902778,2009-02-14,05:14:03
39.942633,116.344696,0,325,39858.2181134259,2009-02-14,05:14:05
39.9426,116.344761,0,330,39858.2181481481,2009-02-14,05:14:08
39.942558,116.344833,0,334,39858.2181828704,2009-02-14,05:14:11
39.942508,116.344892,0,336,39858.2182060185,2009-02-14,05:14:13
39.942468,116.344944,0,340,39858.2182407407,2009-02-14,05:14:16
39.942438,116.345002,0,343,39858.218275463,2009-02-14,05:14:19
39.942415,116.34506,0,346,39858.2183101852,2009-02-14,05:14:22
39.942404,116.345119,0,349,39858.2183680556,2009-02-14,05:14:27
39.942364,116.345149,0,351,39858.2184143519,2009-02-14,05:14:31
39.942324,116.345173,0,355,39858.2184722222,2009-02-14,05:14:36
39.942297,116.345171,0,359,39858.2185300926,2009-02-14,05:14:41
39.942279,116.345233,0,365,39858.218587963,2009-02-14,05:14:46
39.942278,116.345299,0,371,39858.2186226852,2009-02-14,05:14:49
39.94225,116.345354,0,379,39858.2186689815,2009-02-14,05:14:53
39.942196,116.345371,0,383,39858.2187268519,2009-02-14,05:14:58
39.942142,116.345373,0,387,39858.2187847222,2009-02-14,05:15:03
39.942073,116.345378,0,388,39858.2187962963,2009-02-14,05:15:04
39.941955,116.345357,0,388,39858.2188078704,2009-02-14,05:15:05
39.941901,116.345357,0,389,39858.2188194444,2009-02-14,05:15:06
39.94185,116.345355,0,391,39858.2188310185,2009-02-14,05:15:07
39.9417,116.345323,0,391,39858.2188425926,2009-02-14,05:15:08
39.941639,116.345323,0,393,39858.2188541667,2009-02-14,05:15:09
39.941581,116.345322,0,394,39858.2188657407,2009-02-14,05:15:10
39.941456,116.345299,0,395,39858.2188773148,2009-02-14,05:15:11
39.941327,116.345279,0,397,39858.218900463,2009-02-14,05:15:13
39.941201,116.345261,0,398,39858.2189236111,2009-02-14,05:15:15
39.941121,116.345257,0,399,39858.2189351852,2009-02-14,05:15:16
39.941046,116.345252,0,399,39858.2189467593,2009-02-14,05:15:17
39.940966,116.345243,0,400,39858.2189583333,2009-02-14,05:15:18
39.940911,116.345223,0,401,39858.2189699074,2009-02-14,05:15:19
39.940865,116.345202,0,402,39858.2189814815,2009-02-14,05:15:20
39.940811,116.345154,0,401,39858.2190046296,2009-02-14,05:15:22
39.940718,116.345123,0,397,39858.2190162037,2009-02-14,05:15:23
39.940654,116.345112,0,399,39858.2190277778,2009-02-14,05:15:24
39.940611,116.345091,0,410,39858.2190740741,2009-02-14,05:15:28
39.940593,116.345083,0,417,39858.2191319444,2009-02-14,05:15:33
39.940536,116.345123,0,421,39858.2191666667,2009-02-14,05:15:36
39.940467,116.345183,0,418,39858.2191782407,2009-02-14,05:15:37
39.940423,116.345203,0,425,39858.2192013889,2009-02-14,05:15:39
39.940369,116.345225,0,432,39858.219224537,2009-02-14,05:15:41
39.940296,116.345259,0,439,39858.2192476852,2009-02-14,05:15:43
39.940213,116.345286,0,446,39858.2192708333,2009-02-14,05:15:45
39.940133,116.345326,0,453,39858.2192939815,2009-02-14,05:15:47
39.940074,116.345367,0,460,39858.2193171296,2009-02-14,05:15:49
39.940007,116.345397,0,468,39858.2193402778,2009-02-14,05:15:51
39.939959,116.345426,0,471,39858.2193518518,2009-02-14,05:15:52
39.939851,116.345484,0,481,39858.219375,2009-02-14,05:15:54
39.939807,116.345496,0,487,39858.2193981481,2009-02-14,05:15:56
39.939767,116.345495,0,497,39858.2194328704,2009-02-14,05:15:59
39.939723,116.345509,0,507,39858.2194675926,2009-02-14,05:16:02
39.939747,116.345553,0,515,39858.2195138889,2009-02-14,05:16:06
39.939714,116.345557,0,530,39858.2195717593,2009-02-14,05:16:11
39.939714,116.345557,0,530,39858.2196064815,2009-02-14,05:16:14
39.93971,116.345552,0,540,39858.2196296296,2009-02-14,05:16:16
39.939713,116.345522,0,550,39858.2196875,2009-02-14,05:16:21
39.939711,116.345487,0,557,39858.2197453704,2009-02-14,05:16:26
39.939672,116.345476,0,566,39858.2197916667,2009-02-14,05:16:30
39.939628,116.345482,0,572,39858.2198263889,2009-02-14,05:16:33
39.939584,116.34549,0,577,39858.2198611111,2009-02-14,05:16:36
39.939531,116.345481,0,585,39858.2199074074,2009-02-14,05:16:40
39.939481,116.345476,0,591,39858.2199421296,2009-02-14,05:16:43
39.939417,116.345548,0,588,39858.2199884259,2009-02-14,05:16:47
39.939378,116.345629,0,573,39858.22,2009-02-14,05:16:48
39.939412,116.345679,0,530,39858.2200231481,2009-02-14,05:16:50
39.939407,116.345736,0,543,39858.2200462963,2009-02-14,05:16:52
39.939276,116.345975,0,485,39858.2200694444,2009-02-14,05:16:54
39.939178,116.346152,0,447,39858.2200810185,2009-02-14,05:16:55
39.939154,116.346206,0,430,39858.2200925926,2009-02-14,05:16:56
39.93914,116.346274,0,415,39858.2201041667,2009-02-14,05:16:57
39.939144,116.346329,0,404,39858.2201157407,2009-02-14,05:16:58
39.939088,116.346365,0,399,39858.220150463,2009-02-14,05:17:01
39.939025,116.34633,0,411,39858.2201736111,2009-02-14,05:17:03
39.93898,116.346301,0,414,39858.2202199074,2009-02-14,05:17:07
39.938937,116.346267,0,427,39858.2202430556,2009-02-14,05:17:09
39.938859,116.346241,0,434,39858.2202777778,2009-02-14,05:17:12
39.938881,116.346238,0,425,39858.2203356481,2009-02-14,05:17:17
39.938936,116.346249,0,408,39858.2203819444,2009-02-14,05:17:21
39.938984,116.346257,0,397,39858.2204050926,2009-02-14,05:17:23
39.939048,116.346275,0,384,39858.2204513889,2009-02-14,05:17:27
39.939032,116.346279,0,381,39858.2205092593,2009-02-14,05:17:32
39.939059,116.346259,0,368,39858.2205555556,2009-02-14,05:17:36
39.93905,116.346218,0,353,39858.2206134259,2009-02-14,05:17:41
39.939132,116.346178,0,331,39858.220625,2009-02-14,05:17:42
39.939184,116.346124,0,312,39858.2206597222,2009-02-14,05:17:45
39.93921,116.346088,0,301,39858.2206944444,2009-02-14,05:17:48
39.939258,116.346048,0,288,39858.2207175926,2009-02-14,05:17:50
39.939303,116.346019,0,278,39858.2207638889,2009-02-14,05:17:54
39.939343,116.34598,0,269,39858.2207986111,2009-02-14,05:17:57
39.939363,116.345934,0,256,39858.2208333333,2009-02-14,05:18:00
39.939413,116.345908,0,248,39858.2208680556,2009-02-14,05:18:03
39.939449,116.345878,0,235,39858.2209027778,2009-02-14,05:18:06
39.939495,116.345888,0,231,39858.2209259259,2009-02-14,05:18:08
39.93955,116.345871,0,226,39858.2209722222,2009-02-14,05:18:12
39.939566,116.345901,0,224,39858.2210300926,2009-02-14,05:18:17
39.939615,116.345922,0,222,39858.2210648148,2009-02-14,05:18:20
39.939661,116.345925,0,219,39858.221087963,2009-02-14,05:18:22
39.9397,116.345893,0,215,39858.2211342593,2009-02-14,05:18:26
39.939742,116.345917,0,213,39858.2211805556,2009-02-14,05:18:30
39.939794,116.345916,0,211,39858.2212152778,2009-02-14,05:18:33
39.939829,116.345912,0,206,39858.2212731481,2009-02-14,05:18:38
39.939875,116.345916,0,199,39858.2213194444,2009-02-14,05:18:42
39.939914,116.345925,0,190,39858.2213541667,2009-02-14,05:18:45
39.939959,116.345929,0,183,39858.221400463,2009-02-14,05:18:49
39.940004,116.345898,0,177,39858.2214351852,2009-02-14,05:18:52
39.940056,116.34592,0,172,39858.2214699074,2009-02-14,05:18:55
39.940182,116.345957,0,161,39858.2215046296,2009-02-14,05:18:58
39.940229,116.345978,0,154,39858.2215162037,2009-02-14,05:18:59
39.940277,116.346011,0,149,39858.2215277778,2009-02-14,05:19:00
39.940331,116.346035,0,143,39858.2215509259,2009-02-14,05:19:02
39.940388,116.346045,0,134,39858.2215856481,2009-02-14,05:19:05
39.940436,116.346044,0,126,39858.2216203704,2009-02-14,05:19:08
39.940471,116.346067,0,117,39858.2216550926,2009-02-14,05:19:11
39.940508,116.346109,0,110,39858.2216898148,2009-02-14,05:19:14
39.940545,116.346141,0,103,39858.221724537,2009-02-14,05:19:17
39.940597,116.346172,0,94,39858.2217592593,2009-02-14,05:19:20
39.94065,116.346196,0,81,39858.2217939815,2009-02-14,05:19:23
39.940703,116.346194,0,68,39858.2218287037,2009-02-14,05:19:26
39.940721,116.34613,0,75,39858.2218518518,2009-02-14,05:19:28
39.94077,116.346135,0,69,39858.2218981481,2009-02-14,05:19:32
39.940823,116.34617,0,57,39858.2219444444,2009-02-14,05:19:36
39.940882,116.346213,0,47,39858.2219907407,2009-02-14,05:19:40
39.940913,116.346279,0,39,39858.2220138889,2009-02-14,05:19:42
39.940889,116.346289,0,27,39858.2220717593,2009-02-14,05:19:47
39.940917,116.346326,0,17,39858.2221064815,2009-02-14,05:19:50
39.940961,116.346355,0,7,39858.2221412037,2009-02-14,05:19:53
39.941006,116.346361,0,0,39858.2221759259,2009-02-14,05:19:56
39.941047,116.346408,0,-10,39858.2222106481,2009-02-14,05:19:59
39.941073,116.346451,0,-16,39858.2222337963,2009-02-14,05:20:01
39.941111,116.346479,0,-23,39858.2222569444,2009-02-14,05:20:03
39.941161,116.346469,0,-32,39858.2222916667,2009-02-14,05:20:06
39.941205,116.346469,0,-43,39858.222337963,2009-02-14,05:20:10
39.941242,116.346459,0,-47,39858.2223958333,2009-02-14,05:20:15
39.941253,116.346518,0,-57,39858.2224421296,2009-02-14,05:20:19
39.941246,116.346589,0,-66,39858.2224768519,2009-02-14,05:20:22
39.941224,116.346666,0,-63,39858.2225231482,2009-02-14,05:20:26
39.941182,116.346705,0,-64,39858.2225694444,2009-02-14,05:20:30
39.941146,116.346744,0,-68,39858.2226157407,2009-02-14,05:20:34
39.941111,116.346781,0,-71,39858.222662037,2009-02-14,05:20:38
39.941067,116.346804,0,-74,39858.2227083333,2009-02-14,05:20:42
39.941036,116.346771,0,-78,39858.2227662037,2009-02-14,05:20:47
39.940978,116.34677,0,-83,39858.2228240741,2009-02-14,05:20:52
39.940933,116.346787,0,-85,39858.2228703704,2009-02-14,05:20:56
39.940895,116.346824,0,-87,39858.2229166667,2009-02-14,05:21:00
39.940869,116.346873,0,-89,39858.2229513889,2009-02-14,05:21:03
39.940851,116.346816,0,-90,39858.222974537,2009-02-14,05:21:05
39.940828,116.346759,0,-90,39858.2229861111,2009-02-14,05:21:06
39.940794,116.346691,0,-88,39858.2230092593,2009-02-14,05:21:08
39.94076,116.346633,0,-87,39858.2230324074,2009-02-14,05:21:10
39.940725,116.346584,0,-84,39858.2230555556,2009-02-14,05:21:12
39.940634,116.346481,0,-80,39858.2230787037,2009-02-14,05:21:14
39.940591,116.346438,0,-78,39858.2231134259,2009-02-14,05:21:17
39.940555,116.346471,0,-73,39858.2231712963,2009-02-14,05:21:22
39.94051,116.346478,0,-70,39858.2232291667,2009-02-14,05:21:27
39.940466,116.346484,0,-71,39858.223287037,2009-02-14,05:21:32
39.94043,116.346548,0,-72,39858.2233333333,2009-02-14,05:21:36
39.940385,116.346575,0,-71,39858.2233796296,2009-02-14,05:21:40
39.94032,116.346577,0,-69,39858.2234375,2009-02-14,05:21:45
39.94027,116.346608,0,-69,39858.2234837963,2009-02-14,05:21:49
39.940224,116.346628,0,-68,39858.2235300926,2009-02-14,05:21:53
39.940172,116.346642,0,-68,39858.2235763889,2009-02-14,05:21:57
39.940126,116.34664,0,-67,39858.2236226852,2009-02-14,05:22:01
39.940069,116.346605,0,-66,39858.2236574074,2009-02-14,05:22:04
39.940023,116.346643,0,-66,39858.2237037037,2009-02-14,05:22:08
39.939977,116.346641,0,-64,39858.22375,2009-02-14,05:22:12
39.939928,116.346635,0,-65,39858.2237962963,2009-02-14,05:22:16
39.93988,116.346674,0,-65,39858.2238425926,2009-02-14,05:22:20
39.939833,116.34667,0,-65,39858.2238888889,2009-02-14,05:22:24
39.939775,116.346675,0,-64,39858.2239351852,2009-02-14,05:22:28
39.939735,116.34671,0,-63,39858.2239930556,2009-02-14,05:22:33
39.939716,116.346769,0,-62,39858.2240393519,2009-02-14,05:22:37
39.939687,116.346819,0,-61,39858.2240740741,2009-02-14,05:22:40
39.939653,116.346849,0,-60,39858.2241319444,2009-02-14,05:22:45
39.939637,116.346856,0,-61,39858.2241898148,2009-02-14,05:22:50
39.939668,116.34691,0,-60,39858.2242361111,2009-02-14,05:22:54
39.939682,116.346926,0,-60,39858.2242939815,2009-02-14,05:22:59
39.93967,116.346948,0,-61,39858.2243518519,2009-02-14,05:23:04
39.939675,116.346967,0,-61,39858.2244097222,2009-02-14,05:23:09
39.939627,116.346988,0,-61,39858.2244328704,2009-02-14,05:23:11
39.939569,116.346943,0,-59,39858.2244791667,2009-02-14,05:23:15
39.939521,116.346916,0,-55,39858.2245023148,2009-02-14,05:23:17
39.939485,116.346879,0,-53,39858.224537037,2009-02-14,05:23:20
39.939449,116.346829,0,-51,39858.2245833333,2009-02-14,05:23:24
39.939418,116.346769,0,-48,39858.2246180556,2009-02-14,05:23:27
39.939407,116.346705,0,-46,39858.2246527778,2009-02-14,05:23:30
39.939378,116.346632,0,-43,39858.2246875,2009-02-14,05:23:33
39.939349,116.346593,0,-33,39858.2247106481,2009-02-14,05:23:35
39.939331,116.346514,0,-24,39858.2247569444,2009-02-14,05:23:39
39.939335,116.346448,0,-19,39858.2248032407,2009-02-14,05:23:43
39.939335,116.346401,0,-15,39858.2248611111,2009-02-14,05:23:48
39.939327,116.346387,0,-6,39858.2249189815,2009-02-14,05:23:53
39.939324,116.34632,0,4,39858.2249768519,2009-02-14,05:23:58
39.939314,116.346268,0,19,39858.2250231481,2009-02-14,05:24:02
39.939297,116.346209,0,23,39858.2250462963,2009-02-14,05:24:04
39.939281,116.346153,0,29,39858.2250810185,2009-02-14,05:24:07
39.939247,116.346103,0,33,39858.2251157407,2009-02-14,05:24:10
39.939225,116.346045,0,36,39858.2251388889,2009-02-14,05:24:12
39.939199,116.34599,0,35,39858.2251851852,2009-02-14,05:24:16
39.939172,116.345935,0,37,39858.2252314815,2009-02-14,05:24:20
39.939146,116.345864,0,39,39858.2252662037,2009-02-14,05:24:23
39.939112,116.345795,0,42,39858.2253009259,2009-02-14,05:24:26
39.939099,116.345738,0,44,39858.2253240741,2009-02-14,05:24:28
39.939094,116.345624,0,53,39858.2253472222,2009-02-14,05:24:30
39.939082,116.345564,0,57,39858.2253819444,2009-02-14,05:24:33
39.939072,116.345496,0,62,39858.2254282407,2009-02-14,05:24:37
39.939079,116.345435,0,67,39858.225462963,2009-02-14,05:24:40
39.939066,116.345376,0,69,39858.2254861111,2009-02-14,05:24:42
39.939055,116.345312,0,70,39858.2255208333,2009-02-14,05:24:45
39.939035,116.345251,0,72,39858.2255555556,2009-02-14,05:24:48
39.939047,116.345189,0,72,39858.2256134259,2009-02-14,05:24:53
39.939045,116.345134,0,70,39858.2256712963,2009-02-14,05:24:58
39.939043,116.34507,0,71,39858.2257175926,2009-02-14,05:25:02
39.939065,116.345014,0,72,39858.2257638889,2009-02-14,05:25:06
39.939086,116.344946,0,73,39858.2258101852,2009-02-14,05:25:10
39.939086,116.344878,0,74,39858.2258449074,2009-02-14,05:25:13
39.939065,116.34482,0,76,39858.2258796296,2009-02-14,05:25:16
39.939046,116.344767,0,76,39858.2259143519,2009-02-14,05:25:19
39.939028,116.34471,0,77,39858.2259490741,2009-02-14,05:25:22
39.939014,116.344655,0,78,39858.2259837963,2009-02-14,05:25:25
39.938995,116.344595,0,79,39858.2260300926,2009-02-14,05:25:29
39.938975,116.344534,0,80,39858.2260648148,2009-02-14,05:25:32
39.938962,116.344468,0,80,39858.226099537,2009-02-14,05:25:35
39.938977,116.344403,0,81,39858.2261342593,2009-02-14,05:25:38
39.938958,116.344332,0,82,39858.2261805556,2009-02-14,05:25:42
39.938967,116.344256,0,84,39858.2262384259,2009-02-14,05:25:47
39.938945,116.344202,0,84,39858.2262731481,2009-02-14,05:25:50
39.938935,116.34412,0,85,39858.2263078704,2009-02-14,05:25:53
39.93893,116.344056,0,85,39858.2263425926,2009-02-14,05:25:56
39.938944,116.343998,0,85,39858.2263888889,2009-02-14,05:26:00
39.938958,116.343934,0,89,39858.2264467593,2009-02-14,05:26:05
39.938942,116.343889,0,88,39858.2265046296,2009-02-14,05:26:10
39.938948,116.343905,0,88,39858.2265625,2009-02-14,05:26:15
39.938955,116.343902,0,88,39858.2266203704,2009-02-14,05:26:20
39.938952,116.343901,0,88,39858.2266782407,2009-02-14,05:26:25
39.938952,116.343901,0,88,39858.226712963,2009-02-14,05:26:28
39.938944,116.343904,0,88,39858.2267361111,2009-02-14,05:26:30
39.938947,116.343918,0,88,39858.2267939815,2009-02-14,05:26:35
39.938954,116.343913,0,88,39858.2268518518,2009-02-14,05:26:40
39.938954,116.343913,0,88,39858.2268865741,2009-02-14,05:26:43
39.938957,116.343905,0,88,39858.2269097222,2009-02-14,05:26:45
39.938975,116.343872,0,89,39858.2269675926,2009-02-14,05:26:50
39.938985,116.343868,0,89,39858.227025463,2009-02-14,05:26:55
39.938985,116.343868,0,89,39858.2270601852,2009-02-14,05:26:58
39.938988,116.343875,0,89,39858.2270833333,2009-02-14,05:27:00
39.938991,116.343863,0,89,39858.2271412037,2009-02-14,05:27:05
39.938988,116.343835,0,89,39858.2271990741,2009-02-14,05:27:10
39.938986,116.343825,0,89,39858.2272569444,2009-02-14,05:27:15
39.938989,116.343855,0,89,39858.2273148148,2009-02-14,05:27:20
39.938999,116.343868,0,89,39858.2273726852,2009-02-14,05:27:25
39.939011,116.343865,0,89,39858.2274305556,2009-02-14,05:27:30
39.939013,116.343855,0,89,39858.2274884259,2009-02-14,05:27:35
39.939008,116.343839,0,89,39858.2275462963,2009-02-14,05:27:40
39.939019,116.343831,0,89,39858.2276041667,2009-02-14,05:27:45
39.939016,116.34382,0,89,39858.227662037,2009-02-14,05:27:50
39.939013,116.343829,0,90,39858.2277199074,2009-02-14,05:27:55
39.938991,116.343878,0,92,39858.2277777778,2009-02-14,05:28:00
39.938979,116.343816,0,90,39858.2278356481,2009-02-14,05:28:05
39.938954,116.343748,0,90,39858.2278703704,2009-02-14,05:28:08
39.938936,116.343685,0,89,39858.2279282407,2009-02-14,05:28:13
39.938912,116.343631,0,90,39858.2279861111,2009-02-14,05:28:18
39.93888,116.343581,0,91,39858.2280208333,2009-02-14,05:28:21
39.938853,116.34353,0,94,39858.2280439815,2009-02-14,05:28:23
39.938837,116.343451,0,97,39858.2280902778,2009-02-14,05:28:27
39.93883,116.343392,0,98,39858.228125,2009-02-14,05:28:30
39.938817,116.343335,0,100,39858.2281597222,2009-02-14,05:28:33
39.938823,116.3433,0,104,39858.2282175926,2009-02-14,05:28:38
39.93882,116.343257,0,107,39858.228275463,2009-02-14,05:28:43
39.938804,116.343239,0,111,39858.2283333333,2009-02-14,05:28:48
39.938795,116.343238,0,114,39858.2283912037,2009-02-14,05:28:53
39.93878,116.343225,0,116,39858.2284490741,2009-02-14,05:28:58
39.93878,116.343225,0,116,39858.2284837963,2009-02-14,05:29:01
39.938784,116.343218,0,117,39858.2285069444,2009-02-14,05:29:03
39.938772,116.343196,0,118,39858.2285648148,2009-02-14,05:29:08
39.938734,116.343142,0,116,39858.228599537,2009-02-14,05:29:11
39.938738,116.343064,0,117,39858.2286342593,2009-02-14,05:29:14
39.938728,116.342991,0,119,39858.2286689815,2009-02-14,05:29:17
39.938729,116.342928,0,119,39858.2287037037,2009-02-14,05:29:20
39.93872,116.342876,0,119,39858.2287615741,2009-02-14,05:29:25
39.938732,116.342852,0,116,39858.2288194444,2009-02-14,05:29:30
39.938734,116.342801,0,114,39858.2288773148,2009-02-14,05:29:35
39.938731,116.342742,0,111,39858.2289351852,2009-02-14,05:29:40
39.938711,116.342682,0,112,39858.2289699074,2009-02-14,05:29:43
39.938708,116.342607,0,110,39858.2290162037,2009-02-14,05:29:47
39.938686,116.342555,0,110,39858.2290625,2009-02-14,05:29:51
39.938651,116.342514,0,107,39858.2291087963,2009-02-14,05:29:55
39.938642,116.342459,0,105,39858.2291666667,2009-02-14,05:30:00
39.938605,116.342407,0,105,39858.229224537,2009-02-14,05:30:05
39.938577,116.342352,0,106,39858.2292824074,2009-02-14,05:30:10
39.938583,116.34232,0,107,39858.2293402778,2009-02-14,05:30:15
39.938617,116.342305,0,106,39858.2293981481,2009-02-14,05:30:20
39.938652,116.342281,0,105,39858.2294560185,2009-02-14,05:30:25
39.938685,116.342249,0,104,39858.2295138889,2009-02-14,05:30:30
39.938708,116.342215,0,103,39858.2295717593,2009-02-14,05:30:35
39.938734,116.342177,0,102,39858.2296296296,2009-02-14,05:30:40
39.938707,116.342163,0,101,39858.2296875,2009-02-14,05:30:45
39.938669,116.342142,0,100,39858.2297453704,2009-02-14,05:30:50
39.938697,116.342112,0,97,39858.2298032407,2009-02-14,05:30:55
39.938682,116.342099,0,94,39858.2298611111,2009-02-14,05:31:00
39.938652,116.342068,0,94,39858.2299189815,2009-02-14,05:31:05
39.938646,116.342052,0,94,39858.2299768519,2009-02-14,05:31:10
39.93865,116.342083,0,95,39858.2300347222,2009-02-14,05:31:15
39.93867,116.342112,0,95,39858.2300925926,2009-02-14,05:31:20
39.93867,116.342112,0,95,39858.2301273148,2009-02-14,05:31:23
39.938666,116.342117,0,95,39858.230150463,2009-02-14,05:31:25
39.938674,116.342151,0,95,39858.2302083333,2009-02-14,05:31:30
39.938684,116.342211,0,95,39858.2302430556,2009-02-14,05:31:33
39.938633,116.342211,0,96,39858.2303009259,2009-02-14,05:31:38
39.938582,116.342176,0,97,39858.2303472222,2009-02-14,05:31:42
39.938534,116.342123,0,98,39858.2303703704,2009-02-14,05:31:44
39.938519,116.34206,0,99,39858.2303935185,2009-02-14,05:31:46
39.938487,116.341974,0,100,39858.2304166667,2009-02-14,05:31:48
39.938463,116.341872,0,100,39858.2304398148,2009-02-14,05:31:50
39.938449,116.341788,0,100,39858.230462963,2009-02-14,05:31:52
39.938437,116.341726,0,100,39858.2304861111,2009-02-14,05:31:54
39.938431,116.341679,0,103,39858.2305439815,2009-02-14,05:31:59
39.938422,116.341668,0,105,39858.2306018519,2009-02-14,05:32:04
39.938387,116.341662,0,108,39858.2306597222,2009-02-14,05:32:09
39.937565,116.339619,0,121,39858.2313310185,2009-02-14,05:33:07
39.937305,116.339776,0,95,39858.2313425926,2009-02-14,05:33:08
39.937124,116.339854,0,64,39858.2313541667,2009-02-14,05:33:09
39.937068,116.339848,0,69,39858.2313657407,2009-02-14,05:33:10
39.936973,116.339867,0,78,39858.2313773148,2009-02-14,05:33:11
39.93689,116.339875,0,92,39858.2313888889,2009-02-14,05:33:12
39.936812,116.33988,0,96,39858.231400463,2009-02-14,05:33:13
39.936718,116.339906,0,93,39858.231412037,2009-02-14,05:33:14
39.936637,116.339902,0,93,39858.2314236111,2009-02-14,05:33:15
39.936553,116.339894,0,94,39858.2314351852,2009-02-14,05:33:16
39.93647,116.339885,0,94,39858.2314467593,2009-02-14,05:33:17
39.936383,116.339842,0,94,39858.2314583333,2009-02-14,05:33:18
39.936289,116.33973,0,93,39858.2314699074,2009-02-14,05:33:19
39.936196,116.33966,0,93,39858.2314814815,2009-02-14,05:33:20
39.936105,116.339573,0,92,39858.2314930556,2009-02-14,05:33:21
39.93602,116.339489,0,92,39858.2315046296,2009-02-14,05:33:22
39.935941,116.339435,0,91,39858.2315162037,2009-02-14,05:33:23
39.935859,116.339368,0,91,39858.2315277778,2009-02-14,05:33:24
39.935779,116.339303,0,90,39858.2315393519,2009-02-14,05:33:25
39.9357,116.339234,0,90,39858.2315509259,2009-02-14,05:33:26
39.935623,116.33917,0,89,39858.2315625,2009-02-14,05:33:27
39.935969,116.338307,0,85,39858.2320023148,2009-02-14,05:34:05
39.935945,116.338205,0,81,39858.2320138889,2009-02-14,05:34:06
39.935919,116.338195,0,82,39858.2320717593,2009-02-14,05:34:11
39.935901,116.338135,0,84,39858.2320949074,2009-02-14,05:34:13
39.935931,116.338254,0,63,39858.2321412037,2009-02-14,05:34:17
39.936171,116.338944,0,-142,39858.2321527778,2009-02-14,05:34:18
39.936138,116.33888,0,-88,39858.2321643519,2009-02-14,05:34:19
39.936116,116.338824,0,-54,39858.2321759259,2009-02-14,05:34:20
39.936098,116.338785,0,-24,39858.2321875,2009-02-14,05:34:21
39.936096,116.338758,0,-3,39858.2321990741,2009-02-14,05:34:22
39.936112,116.338664,0,9,39858.2322222222,2009-02-14,05:34:24
39.936126,116.338573,0,21,39858.2322453704,2009-02-14,05:34:26
39.93611,116.338499,0,37,39858.2322685185,2009-02-14,05:34:28
39.9361,116.338392,0,50,39858.2322916667,2009-02-14,05:34:30
39.936098,116.338331,0,54,39858.2323032407,2009-02-14,05:34:31
39.936097,116.338234,0,58,39858.2323148148,2009-02-14,05:34:32
39.935906,116.335982,0,132,39858.232662037,2009-02-14,05:35:02
39.935879,116.336215,0,110,39858.2326736111,2009-02-14,05:35:03
39.93582,116.336431,0,87,39858.2326851852,2009-02-14,05:35:04
39.935913,116.336432,0,40,39858.2326967593,2009-02-14,05:35:05
39.935783,116.336561,0,76,39858.2327083333,2009-02-14,05:35:06
39.935716,116.336627,0,88,39858.2327199074,2009-02-14,05:35:07
39.935664,116.33667,0,94,39858.2327430556,2009-02-14,05:35:09
39.935714,116.336666,0,90,39858.2327893519,2009-02-14,05:35:13
39.935743,116.336662,0,93,39858.2328472222,2009-02-14,05:35:18
39.935775,116.336641,0,96,39858.2329050926,2009-02-14,05:35:23
39.935794,116.336583,0,94,39858.2329398148,2009-02-14,05:35:26
39.935803,116.336516,0,88,39858.232962963,2009-02-14,05:35:28
39.935802,116.33644,0,83,39858.2329861111,2009-02-14,05:35:30
39.935753,116.336415,0,86,39858.2330092593,2009-02-14,05:35:32
39.935686,116.336418,0,88,39858.2330324074,2009-02-14,05:35:34
39.935607,116.336441,0,90,39858.2330555556,2009-02-14,05:35:36
39.935519,116.336468,0,92,39858.2330787037,2009-02-14,05:35:38
39.93543,116.336489,0,94,39858.2331018519,2009-02-14,05:35:40
39.935314,116.336716,0,93,39858.2331134259,2009-02-14,05:35:41
39.93526,116.336755,0,94,39858.233125,2009-02-14,05:35:42
39.935206,116.336786,0,95,39858.2331365741,2009-02-14,05:35:43
39.935151,116.336817,0,96,39858.2331481481,2009-02-14,05:35:44
39.935097,116.336849,0,97,39858.2331597222,2009-02-14,05:35:45
39.935042,116.33688,0,98,39858.2331712963,2009-02-14,05:35:46
39.932075,116.33774,0,112,39858.2336342593,2009-02-14,05:36:26
39.931638,116.337628,0,124,39858.2336458333,2009-02-14,05:36:27
39.931543,116.337604,0,132,39858.2336574074,2009-02-14,05:36:28
39.931444,116.337611,0,141,39858.2336689815,2009-02-14,05:36:29
39.931386,116.337624,0,147,39858.2336805556,2009-02-14,05:36:30
39.931311,116.337633,0,154,39858.2337037037,2009-02-14,05:36:32
39.931291,116.337602,0,170,39858.2337615741,2009-02-14,05:36:37
39.931301,116.337589,0,179,39858.2338194444,2009-02-14,05:36:42
39.931313,116.337599,0,186,39858.2338773148,2009-02-14,05:36:47
39.93131,116.33762,0,190,39858.2339351852,2009-02-14,05:36:52
39.931292,116.337611,0,197,39858.2339930556,2009-02-14,05:36:57
39.931288,116.337611,0,200,39858.2340509259,2009-02-14,05:37:02
39.931288,116.337611,0,200,39858.2340856481,2009-02-14,05:37:05
39.931292,116.337611,0,200,39858.2341087963,2009-02-14,05:37:07
39.931311,116.337609,0,201,39858.2341666667,2009-02-14,05:37:12
39.93133,116.33762,0,202,39858.234224537,2009-02-14,05:37:17
39.931326,116.337648,0,203,39858.2342824074,2009-02-14,05:37:22
39.931264,116.337661,0,211,39858.2343055556,2009-02-14,05:37:24
39.931173,116.337686,0,314,39858.2343171296,2009-02-14,05:37:25
39.931144,116.337691,0,251,39858.2343287037,2009-02-14,05:37:26
39.93108,116.337705,0,268,39858.2343402778,2009-02-14,05:37:27
39.931017,116.337719,0,275,39858.2343518519,2009-02-14,05:37:28
39.930945,116.337738,0,300,39858.2343634259,2009-02-14,05:37:29
39.93088,116.337755,0,304,39858.234375,2009-02-14,05:37:30
39.930808,116.33777,0,311,39858.2343865741,2009-02-14,05:37:31
39.930739,116.337782,0,311,39858.2343981481,2009-02-14,05:37:32
39.930667,116.337793,0,312,39858.2344097222,2009-02-14,05:37:33
39.930596,116.337805,0,310,39858.2344212963,2009-02-14,05:37:34
39.930526,116.337814,0,307,39858.2344328704,2009-02-14,05:37:35
39.930453,116.337819,0,304,39858.2344444444,2009-02-14,05:37:36
39.93038,116.337823,0,299,39858.2344560185,2009-02-14,05:37:37
39.930304,116.337825,0,295,39858.2344675926,2009-02-14,05:37:38
39.930223,116.337825,0,295,39858.2344791667,2009-02-14,05:37:39
39.930138,116.337824,0,291,39858.2344907407,2009-02-14,05:37:40
39.930052,116.337822,0,286,39858.2345023148,2009-02-14,05:37:41
39.929969,116.337817,0,283,39858.2345138889,2009-02-14,05:37:42
39.929888,116.337811,0,279,39858.234525463,2009-02-14,05:37:43
39.929803,116.3378,0,275,39858.234537037,2009-02-14,05:37:44
39.929718,116.33779,0,272,39858.2345486111,2009-02-14,05:37:45
39.929634,116.33778,0,267,39858.2345601852,2009-02-14,05:37:46
39.92955,116.337773,0,264,39858.2345717593,2009-02-14,05:37:47
39.929467,116.337768,0,261,39858.2345833333,2009-02-14,05:37:48
39.929382,116.337766,0,259,39858.2345949074,2009-02-14,05:37:49
39.929298,116.337765,0,257,39858.2346064815,2009-02-14,05:37:50
39.929216,116.337765,0,255,39858.2346180556,2009-02-14,05:37:51
39.929133,116.337765,0,254,39858.2346296296,2009-02-14,05:37:52
39.929054,116.337762,0,253,39858.2346412037,2009-02-14,05:37:53
39.928973,116.337759,0,254,39858.2346527778,2009-02-14,05:37:54
39.928893,116.337758,0,254,39858.2346643518,2009-02-14,05:37:55
39.928814,116.337757,0,255,39858.2346759259,2009-02-14,05:37:56
39.928733,116.337756,0,255,39858.2346875,2009-02-14,05:37:57
39.928654,116.337756,0,257,39858.2346990741,2009-02-14,05:37:58
39.928576,116.337755,0,257,39858.2347106481,2009-02-14,05:37:59
39.928497,116.337756,0,259,39858.2347222222,2009-02-14,05:38:00
39.928418,116.337758,0,262,39858.2347337963,2009-02-14,05:38:01
39.928354,116.337746,0,214,39858.2347453704,2009-02-14,05:38:02
39.928287,116.337735,0,185,39858.2347569444,2009-02-14,05:38:03
39.928217,116.337726,0,167,39858.2347685185,2009-02-14,05:38:04
39.928145,116.337721,0,155,39858.2347800926,2009-02-14,05:38:05
39.928072,116.337719,0,146,39858.2347916667,2009-02-14,05:38:06
39.927998,116.337716,0,140,39858.2348032407,2009-02-14,05:38:07
39.92732,116.337563,0,216,39858.2354166667,2009-02-14,05:39:00
39.927502,116.337491,0,156,39858.2354282407,2009-02-14,05:39:01
39.927413,116.33748,0,166,39858.2354398148,2009-02-14,05:39:02
39.927378,116.3375,0,180,39858.2354513889,2009-02-14,05:39:03
39.927476,116.337445,0,130,39858.235462963,2009-02-14,05:39:04
39.927486,116.337408,0,115,39858.235474537,2009-02-14,05:39:05
39.927527,116.337379,0,110,39858.2354976852,2009-02-14,05:39:07
39.927535,116.337422,0,121,39858.2355092593,2009-02-14,05:39:08
39.927499,116.337507,0,149,39858.2355324074,2009-02-14,05:39:10
39.927472,116.337539,0,160,39858.2355555556,2009-02-14,05:39:12
39.927403,116.337555,0,173,39858.2355902778,2009-02-14,05:39:15
39.927337,116.337578,0,194,39858.2356134259,2009-02-14,05:39:17
39.927266,116.337583,0,199,39858.2356597222,2009-02-14,05:39:21
39.927217,116.33758,0,206,39858.2356944444,2009-02-14,05:39:24
39.927163,116.337583,0,217,39858.2357175926,2009-02-14,05:39:26
39.927116,116.3376,0,229,39858.2357407407,2009-02-14,05:39:28
39.927066,116.337596,0,237,39858.235775463,2009-02-14,05:39:31
39.927026,116.337595,0,245,39858.2358101852,2009-02-14,05:39:34
39.926976,116.337593,0,252,39858.2358449074,2009-02-14,05:39:37
39.926924,116.337621,0,258,39858.2358912037,2009-02-14,05:39:41
39.926883,116.337634,0,252,39858.2359259259,2009-02-14,05:39:44
39.926853,116.337646,0,239,39858.2359722222,2009-02-14,05:39:48
39.926845,116.337601,0,219,39858.2360069444,2009-02-14,05:39:51
39.926808,116.337591,0,210,39858.2360648148,2009-02-14,05:39:56
39.926794,116.337598,0,210,39858.2361226852,2009-02-14,05:40:01
39.92684,116.337594,0,208,39858.2361805556,2009-02-14,05:40:06
39.92676,116.337531,0,201,39858.2361921296,2009-02-14,05:40:07
39.926816,116.337515,0,190,39858.2362268518,2009-02-14,05:40:10
39.926881,116.337518,0,182,39858.23625,2009-02-14,05:40:12
39.926929,116.337509,0,173,39858.2362731481,2009-02-14,05:40:14
39.926949,116.337468,0,164,39858.2363078704,2009-02-14,05:40:17
39.92698,116.33744,0,152,39858.2363541667,2009-02-14,05:40:21
39.92702,116.337408,0,145,39858.2363773148,2009-02-14,05:40:23
39.927057,116.337371,0,136,39858.236412037,2009-02-14,05:40:26
39.927093,116.337342,0,127,39858.2364467593,2009-02-14,05:40:29
39.927127,116.337305,0,118,39858.2364814815,2009-02-14,05:40:32
39.927176,116.337317,0,117,39858.2364930556,2009-02-14,05:40:33
39.927235,116.337298,0,110,39858.2365277778,2009-02-14,05:40:36
39.927272,116.337271,0,103,39858.2365740741,2009-02-14,05:40:40
39.927294,116.33722,0,92,39858.2366203704,2009-02-14,05:40:44
39.927304,116.337155,0,86,39858.2366550926,2009-02-14,05:40:47
39.927279,116.337108,0,82,39858.2366782407,2009-02-14,05:40:49
39.927244,116.337052,0,78,39858.2367013889,2009-02-14,05:40:51
39.927213,116.337005,0,72,39858.236724537,2009-02-14,05:40:53
39.927175,116.336952,0,67,39858.2367476852,2009-02-14,05:40:55
39.927127,116.336897,0,62,39858.2367708333,2009-02-14,05:40:57
39.927061,116.336851,0,59,39858.2367824074,2009-02-14,05:40:58
39.92694,116.336752,0,56,39858.2367939815,2009-02-14,05:40:59
39.926806,116.33666,0,53,39858.2368055556,2009-02-14,05:41:00
39.926759,116.336647,0,50,39858.2368171296,2009-02-14,05:41:01
39.926791,116.336694,0,47,39858.2368287037,2009-02-14,05:41:02
39.926801,116.33676,0,37,39858.2368634259,2009-02-14,05:41:05
39.92676,116.336736,0,30,39858.2368865741,2009-02-14,05:41:07
39.926711,116.336732,0,24,39858.2369097222,2009-02-14,05:41:09
39.926667,116.336732,0,11,39858.2369560185,2009-02-14,05:41:13
39.926637,116.336746,0,-2,39858.2370023148,2009-02-14,05:41:17
39.926623,116.336748,0,-19,39858.2370601852,2009-02-14,05:41:22
39.926632,116.336755,0,-32,39858.2371180556,2009-02-14,05:41:27
39.926662,116.336795,0,-44,39858.2371759259,2009-02-14,05:41:32
39.926701,116.336802,0,-55,39858.2372222222,2009-02-14,05:41:36
39.92674,116.336814,0,-64,39858.2372569444,2009-02-14,05:41:39
39.926775,116.336849,0,-72,39858.2372916667,2009-02-14,05:41:42
39.926779,116.336896,0,-83,39858.2373263889,2009-02-14,05:41:45
39.926725,116.336933,0,-88,39858.237349537,2009-02-14,05:41:47
39.926677,116.336987,0,-96,39858.2373958333,2009-02-14,05:41:51
39.926657,116.337043,0,-97,39858.2374074074,2009-02-14,05:41:52
39.926624,116.337147,0,-100,39858.2374305556,2009-02-14,05:41:54
39.92661,116.337206,0,-101,39858.2374421296,2009-02-14,05:41:55
39.926597,116.337269,0,-104,39858.2374652778,2009-02-14,05:41:57
39.926583,116.337333,0,-107,39858.2374884259,2009-02-14,05:41:59
39.926393,116.336528,0,163,39858.3044212963,2009-02-14,07:18:22
39.926161,116.336582,0,120,39858.3044328704,2009-02-14,07:18:23
39.926309,116.336485,0,139,39858.3046064815,2009-02-14,07:18:38
39.926309,116.336485,0,139,39858.3046412037,2009-02-14,07:18:41
39.926304,116.336485,0,139,39858.3046643519,2009-02-14,07:18:43
39.9263,116.336509,0,140,39858.3047222222,2009-02-14,07:18:48
39.926296,116.33652,0,133,39858.3047800926,2009-02-14,07:18:53
39.926309,116.336559,0,132,39858.304837963,2009-02-14,07:18:58
39.92628,116.336593,0,131,39858.3048958333,2009-02-14,07:19:03
39.926291,116.336655,0,131,39858.3049421296,2009-02-14,07:19:07
39.926326,116.336702,0,130,39858.3049652778,2009-02-14,07:19:09
39.92636,116.336765,0,129,39858.3049884259,2009-02-14,07:19:11
39.926393,116.336825,0,129,39858.3050115741,2009-02-14,07:19:13
39.926383,116.336803,0,128,39858.3050694444,2009-02-14,07:19:18
39.926414,116.336841,0,126,39858.3051273148,2009-02-14,07:19:23
39.926466,116.336857,0,125,39858.305162037,2009-02-14,07:19:26
39.926506,116.336827,0,125,39858.3051967593,2009-02-14,07:19:29
39.926552,116.336742,0,127,39858.3052314815,2009-02-14,07:19:32
39.926617,116.3367,0,128,39858.3052662037,2009-02-14,07:19:35
39.926671,116.336687,0,129,39858.3052893518,2009-02-14,07:19:37
39.926716,116.336672,0,130,39858.3053125,2009-02-14,07:19:39
39.926782,116.336626,0,131,39858.3053587963,2009-02-14,07:19:43
39.926851,116.336674,0,113,39858.3053935185,2009-02-14,07:19:46
39.926866,116.336731,0,110,39858.3054166667,2009-02-14,07:19:48
39.926868,116.336792,0,108,39858.3054513889,2009-02-14,07:19:51
39.926875,116.336861,0,99,39858.3054861111,2009-02-14,07:19:54
39.926899,116.336922,0,97,39858.3055324074,2009-02-14,07:19:58
39.926947,116.336968,0,94,39858.3055902778,2009-02-14,07:20:03
39.926964,116.337039,0,97,39858.3056134259,2009-02-14,07:20:05
39.926987,116.337107,0,94,39858.3056481481,2009-02-14,07:20:08
39.927005,116.337149,0,95,39858.3057060185,2009-02-14,07:20:13
39.927049,116.337186,0,92,39858.3057638889,2009-02-14,07:20:18
39.927046,116.33724,0,90,39858.3058217593,2009-02-14,07:20:23
39.927068,116.337291,0,88,39858.3058564815,2009-02-14,07:20:26
39.927093,116.337353,0,84,39858.3059027778,2009-02-14,07:20:30
39.927131,116.337389,0,78,39858.3059490741,2009-02-14,07:20:34
39.927179,116.337395,0,75,39858.3059837963,2009-02-14,07:20:37
39.927223,116.337414,0,73,39858.3060185185,2009-02-14,07:20:40
39.927276,116.337407,0,70,39858.3060532407,2009-02-14,07:20:43
39.92733,116.337436,0,64,39858.306087963,2009-02-14,07:20:46
39.927409,116.33744,0,57,39858.3061342593,2009-02-14,07:20:50
39.927453,116.337434,0,49,39858.3061689815,2009-02-14,07:20:53
39.927508,116.337437,0,43,39858.3062037037,2009-02-14,07:20:56
39.927544,116.337432,0,32,39858.3062384259,2009-02-14,07:20:59
39.927597,116.337504,0,37,39858.3062615741,2009-02-14,07:21:01
39.927653,116.337515,0,31,39858.3062847222,2009-02-14,07:21:03
39.927699,116.337508,0,26,39858.3063194444,2009-02-14,07:21:06
39.927746,116.337509,0,23,39858.3063773148,2009-02-14,07:21:11
39.927735,116.337491,0,26,39858.3064351852,2009-02-14,07:21:16
39.927674,116.337491,0,19,39858.3064930556,2009-02-14,07:21:21
39.927661,116.337496,0,12,39858.3065509259,2009-02-14,07:21:26
39.92769,116.3375,0,3,39858.3066087963,2009-02-14,07:21:31
39.927735,116.337523,0,-7,39858.3066666667,2009-02-14,07:21:36
39.927673,116.337635,0,-14,39858.306712963,2009-02-14,07:21:40
39.927545,116.337708,0,-18,39858.3067476852,2009-02-14,07:21:43
39.92766,116.337721,0,-20,39858.3067824074,2009-02-14,07:21:46
39.927711,116.33773,0,-22,39858.3067939815,2009-02-14,07:21:47
39.927754,116.337708,0,-27,39858.3068171296,2009-02-14,07:21:49
39.927742,116.337682,0,-27,39858.306875,2009-02-14,07:21:54
39.927732,116.337713,0,-30,39858.3069328704,2009-02-14,07:21:59
39.927667,116.337763,0,-35,39858.3069675926,2009-02-14,07:22:02
39.927597,116.337799,0,-40,39858.3070023148,2009-02-14,07:22:05
39.927551,116.3378,0,-47,39858.3070486111,2009-02-14,07:22:09
39.927557,116.337742,0,-56,39858.3071064815,2009-02-14,07:22:14
39.927603,116.337719,0,-60,39858.3071296296,2009-02-14,07:22:16
39.927584,116.33772,0,-66,39858.3071875,2009-02-14,07:22:21
39.927549,116.337756,0,-71,39858.3072453704,2009-02-14,07:22:26
39.927587,116.337707,0,-79,39858.3073032407,2009-02-14,07:22:31
39.927605,116.337644,0,-86,39858.307349537,2009-02-14,07:22:35
39.92755,116.337706,0,-92,39858.3073842593,2009-02-14,07:22:38
39.927567,116.337769,0,-97,39858.3074189815,2009-02-14,07:22:41
39.927607,116.337729,0,-103,39858.3074652778,2009-02-14,07:22:45
39.927623,116.337732,0,-106,39858.3075231481,2009-02-14,07:22:50
39.927676,116.337779,0,-106,39858.3075578704,2009-02-14,07:22:53
39.927709,116.337841,0,-106,39858.3075694444,2009-02-14,07:22:54
39.927707,116.33782,0,-106,39858.3076273148,2009-02-14,07:22:59
39.927713,116.337793,0,-110,39858.3076851852,2009-02-14,07:23:04
39.927814,116.33774,0,-109,39858.3076967593,2009-02-14,07:23:05
39.927907,116.337697,0,-107,39858.3077083333,2009-02-14,07:23:06
39.928006,116.337618,0,-103,39858.3077199074,2009-02-14,07:23:07
39.928068,116.337614,0,-101,39858.3077314815,2009-02-14,07:23:08
39.928125,116.337611,0,-96,39858.3077430556,2009-02-14,07:23:09
39.92817,116.33759,0,-93,39858.3077546296,2009-02-14,07:23:10
39.928206,116.337487,0,-83,39858.3077777778,2009-02-14,07:23:12
39.928243,116.337399,0,-69,39858.3078125,2009-02-14,07:23:15
39.928284,116.337374,0,-63,39858.3078240741,2009-02-14,07:23:16
39.928328,116.337349,0,-60,39858.3078587963,2009-02-14,07:23:19
39.928388,116.337277,0,-54,39858.3078819444,2009-02-14,07:23:21
39.928451,116.337187,0,-48,39858.3078935185,2009-02-14,07:23:22
39.92849,116.337157,0,-46,39858.3079050926,2009-02-14,07:23:23
39.928526,116.337123,0,-44,39858.3079398148,2009-02-14,07:23:26
39.92857,116.337101,0,-41,39858.307962963,2009-02-14,07:23:28
39.928573,116.337049,0,-32,39858.3079976852,2009-02-14,07:23:31
39.928621,116.337011,0,-29,39858.3080439815,2009-02-14,07:23:35
39.928649,116.336969,0,-17,39858.3080902778,2009-02-14,07:23:39
39.928653,116.336949,0,0,39858.3081365741,2009-02-14,07:23:43
39.928676,116.336912,0,10,39858.3081712963,2009-02-14,07:23:46
39.928683,116.336875,0,23,39858.3082060185,2009-02-14,07:23:49
39.928715,116.336862,0,37,39858.3082523148,2009-02-14,07:23:53
39.92874,116.336848,0,54,39858.3082986111,2009-02-14,07:23:57
39.928756,116.336817,0,65,39858.3083564815,2009-02-14,07:24:02
39.928738,116.3368,0,71,39858.3084143519,2009-02-14,07:24:07
39.928738,116.3368,0,71,39858.3084490741,2009-02-14,07:24:10
39.928742,116.336806,0,71,39858.3084722222,2009-02-14,07:24:12
39.928684,116.336814,0,79,39858.3085069444,2009-02-14,07:24:15
39.928633,116.336811,0,84,39858.3085185185,2009-02-14,07:24:16
39.928555,116.336812,0,93,39858.3085416667,2009-02-14,07:24:18
39.928501,116.336816,0,100,39858.3085648148,2009-02-14,07:24:20
39.92846,116.33685,0,110,39858.3086111111,2009-02-14,07:24:24
39.928498,116.336847,0,117,39858.3086689815,2009-02-14,07:24:29
39.928498,116.336847,0,117,39858.3087037037,2009-02-14,07:24:32
39.928497,116.336842,0,122,39858.3087268519,2009-02-14,07:24:34
39.928466,116.336841,0,127,39858.3087847222,2009-02-14,07:24:39
39.928415,116.336822,0,137,39858.3088078704,2009-02-14,07:24:41
39.928414,116.336808,0,145,39858.3088657407,2009-02-14,07:24:46
39.928404,116.336807,0,145,39858.3089236111,2009-02-14,07:24:51
39.928426,116.336835,0,151,39858.3089814815,2009-02-14,07:24:56
39.928425,116.336823,0,151,39858.3090393519,2009-02-14,07:25:01
39.928441,116.336813,0,155,39858.3090972222,2009-02-14,07:25:06
39.928467,116.336818,0,162,39858.3091550926,2009-02-14,07:25:11
39.928433,116.336836,0,178,39858.309212963,2009-02-14,07:25:16
39.928406,116.336877,0,186,39858.3092708333,2009-02-14,07:25:21
39.928395,116.336883,0,187,39858.3093287037,2009-02-14,07:25:26
39.928328,116.336906,0,189,39858.309375,2009-02-14,07:25:30
39.928286,116.336888,0,193,39858.3093865741,2009-02-14,07:25:31
39.928271,116.336912,0,200,39858.3094444444,2009-02-14,07:25:36
39.928254,116.336926,0,208,39858.3095023148,2009-02-14,07:25:41
39.928254,116.336926,0,208,39858.309537037,2009-02-14,07:25:44
39.928251,116.336925,0,210,39858.3095601852,2009-02-14,07:25:46
39.928284,116.336965,0,216,39858.3096064815,2009-02-14,07:25:50
39.928321,116.337001,0,221,39858.3096643519,2009-02-14,07:25:55
39.928347,116.33706,0,223,39858.3097106481,2009-02-14,07:25:59
39.928302,116.337097,0,230,39858.3097453704,2009-02-14,07:26:02
39.928259,116.337124,0,233,39858.3097685185,2009-02-14,07:26:04
39.928212,116.337142,0,235,39858.3097800926,2009-02-14,07:26:05
39.92817,116.337169,0,238,39858.3098032407,2009-02-14,07:26:07
39.928138,116.337217,0,241,39858.3098263889,2009-02-14,07:26:09
39.928175,116.337215,0,252,39858.3098842593,2009-02-14,07:26:14
39.928223,116.337181,0,257,39858.3099305556,2009-02-14,07:26:18
39.928272,116.337188,0,264,39858.3099768519,2009-02-14,07:26:22
39.928304,116.337149,0,282,39858.3100231481,2009-02-14,07:26:26
39.928317,116.337103,0,294,39858.3100578704,2009-02-14,07:26:29
39.928354,116.337054,0,304,39858.3101041667,2009-02-14,07:26:33
39.92837,116.337092,0,309,39858.310162037,2009-02-14,07:26:38
39.928446,116.337174,0,304,39858.3101851852,2009-02-14,07:26:40
39.928448,116.337232,0,301,39858.3102314815,2009-02-14,07:26:44
39.928436,116.337249,0,299,39858.3102893519,2009-02-14,07:26:49
39.928415,116.337251,0,300,39858.3103472222,2009-02-14,07:26:54
39.928427,116.33728,0,302,39858.3104050926,2009-02-14,07:26:59
39.928433,116.337289,0,303,39858.310462963,2009-02-14,07:27:04
39.928478,116.337314,0,306,39858.3105208333,2009-02-14,07:27:09
39.928509,116.337308,0,308,39858.3105787037,2009-02-14,07:27:14
39.928567,116.337316,0,309,39858.3106365741,2009-02-14,07:27:19
39.928598,116.337335,0,312,39858.3106944444,2009-02-14,07:27:24
39.928617,116.337354,0,310,39858.3107523148,2009-02-14,07:27:29
39.928605,116.337332,0,312,39858.3108101852,2009-02-14,07:27:34
39.928574,116.337343,0,313,39858.3108680556,2009-02-14,07:27:39
39.928604,116.337356,0,313,39858.3109259259,2009-02-14,07:27:44
39.92861,116.337358,0,313,39858.3109837963,2009-02-14,07:27:49
39.92861,116.337358,0,313,39858.3110185185,2009-02-14,07:27:52
39.928604,116.337352,0,313,39858.3110416667,2009-02-14,07:27:54
39.928567,116.33737,0,314,39858.311099537,2009-02-14,07:27:59
39.928535,116.337361,0,317,39858.3111574074,2009-02-14,07:28:04
39.928454,116.337324,0,323,39858.3112152778,2009-02-14,07:28:09
39.928408,116.337316,0,323,39858.3112615741,2009-02-14,07:28:13
39.928354,116.33731,0,324,39858.3112962963,2009-02-14,07:28:16
39.928313,116.337313,0,321,39858.3113541667,2009-02-14,07:28:21
39.928284,116.337312,0,319,39858.311412037,2009-02-14,07:28:26
39.928241,116.337312,0,319,39858.3114699074,2009-02-14,07:28:31
39.928209,116.337359,0,318,39858.3115277778,2009-02-14,07:28:36
39.928158,116.337388,0,318,39858.3115509259,2009-02-14,07:28:38
39.9281,116.337435,0,316,39858.3115740741,2009-02-14,07:28:40
39.92806,116.337502,0,315,39858.3116087963,2009-02-14,07:28:43
39.92801,116.337538,0,314,39858.3116435185,2009-02-14,07:28:46
39.92796,116.337561,0,312,39858.3116782407,2009-02-14,07:28:49
39.927918,116.337598,0,310,39858.3117013889,2009-02-14,07:28:51
39.927869,116.337624,0,308,39858.311724537,2009-02-14,07:28:53
39.927829,116.33765,0,305,39858.3117824074,2009-02-14,07:28:58
39.927804,116.337678,0,302,39858.3118402778,2009-02-14,07:29:03
39.927815,116.337721,0,300,39858.3118981481,2009-02-14,07:29:08
39.927846,116.33774,0,299,39858.3119560185,2009-02-14,07:29:13
39.927859,116.337759,0,297,39858.3120138889,2009-02-14,07:29:18
39.92788,116.33774,0,294,39858.3120717593,2009-02-14,07:29:23
39.927934,116.337707,0,295,39858.3120833333,2009-02-14,07:29:24
39.927955,116.337684,0,293,39858.3121412037,2009-02-14,07:29:29
39.927944,116.337674,0,293,39858.3121990741,2009-02-14,07:29:34
39.927959,116.337653,0,292,39858.3122569444,2009-02-14,07:29:39
39.928009,116.337671,0,287,39858.3123032407,2009-02-14,07:29:43
39.92807,116.337639,0,289,39858.312337963,2009-02-14,07:29:46
39.928133,116.337602,0,291,39858.312349537,2009-02-14,07:29:47
39.928182,116.337568,0,292,39858.3123611111,2009-02-14,07:29:48
39.928227,116.337548,0,294,39858.3123842593,2009-02-14,07:29:50
39.928273,116.337516,0,296,39858.3123958333,2009-02-14,07:29:51
39.928072,116.337692,0,291,39858.3148842593,2009-02-14,07:33:26
39.928034,116.337726,0,291,39858.3149189815,2009-02-14,07:33:29
39.927987,116.337732,0,289,39858.3149768518,2009-02-14,07:33:34
39.927935,116.337726,0,288,39858.3150347222,2009-02-14,07:33:39
39.927889,116.337759,0,288,39858.3150810185,2009-02-14,07:33:43
39.927866,116.337798,0,288,39858.3151388889,2009-02-14,07:33:48
39.927966,116.337777,0,288,39858.315162037,2009-02-14,07:33:50
39.92802,116.337767,0,288,39858.3151736111,2009-02-14,07:33:51
39.928089,116.33774,0,289,39858.3151967593,2009-02-14,07:33:53
39.92815,116.337719,0,289,39858.3152083333,2009-02-14,07:33:54
39.92814,116.337706,0,290,39858.3152662037,2009-02-14,07:33:59
39.928241,116.337655,0,290,39858.3153009259,2009-02-14,07:34:02
39.928329,116.337606,0,290,39858.3153125,2009-02-14,07:34:03
39.928388,116.337542,0,291,39858.3153472222,2009-02-14,07:34:06
39.928432,116.337509,0,291,39858.3153819444,2009-02-14,07:34:09
39.928468,116.337487,0,291,39858.3154398148,2009-02-14,07:34:14
39.928487,116.337452,0,289,39858.3154976852,2009-02-14,07:34:19
39.928456,116.337403,0,290,39858.3155555556,2009-02-14,07:34:24
39.928471,116.337379,0,289,39858.3156134259,2009-02-14,07:34:29
39.928477,116.337393,0,289,39858.3156712963,2009-02-14,07:34:34
39.928489,116.337393,0,290,39858.3157291667,2009-02-14,07:34:39
39.928481,116.337354,0,291,39858.315787037,2009-02-14,07:34:44
39.928472,116.337299,0,292,39858.3158449074,2009-02-14,07:34:49
39.928448,116.337247,0,292,39858.3158912037,2009-02-14,07:34:53
39.928434,116.337185,0,291,39858.3159375,2009-02-14,07:34:57
39.928434,116.337152,0,290,39858.3159953704,2009-02-14,07:35:02
39.928438,116.337148,0,290,39858.3160532407,2009-02-14,07:35:07
39.928438,116.337148,0,290,39858.316087963,2009-02-14,07:35:10
39.928444,116.337153,0,290,39858.3161111111,2009-02-14,07:35:12
39.922431,116.365572,0,416,39858.3232638889,2009-02-14,07:45:30
39.922337,116.365143,0,332,39858.323275463,2009-02-14,07:45:31
39.922471,116.364723,0,266,39858.323287037,2009-02-14,07:45:32
39.922649,116.364527,0,271,39858.3232986111,2009-02-14,07:45:33
39.922727,116.364439,0,275,39858.3233101852,2009-02-14,07:45:34
39.922763,116.364337,0,261,39858.3233217593,2009-02-14,07:45:35
39.9228,116.364233,0,255,39858.3233333333,2009-02-14,07:45:36
39.922814,116.36415,0,246,39858.3233449074,2009-02-14,07:45:37
39.922822,116.364087,0,237,39858.3233564815,2009-02-14,07:45:38
39.922845,116.364011,0,225,39858.3233680556,2009-02-14,07:45:39
39.922857,116.363957,0,217,39858.3233796296,2009-02-14,07:45:40
39.922839,116.363905,0,208,39858.3234143518,2009-02-14,07:45:43
39.922802,116.363893,0,193,39858.3234490741,2009-02-14,07:45:46
39.922745,116.36391,0,186,39858.3234722222,2009-02-14,07:45:48
39.922706,116.363923,0,183,39858.3235300926,2009-02-14,07:45:53
39.922745,116.363888,0,187,39858.3235532407,2009-02-14,07:45:55
39.922789,116.363858,0,191,39858.3235763889,2009-02-14,07:45:57
39.922828,116.363827,0,190,39858.323599537,2009-02-14,07:45:59
39.922877,116.363789,0,189,39858.3236226852,2009-02-14,07:46:01
39.922924,116.363755,0,190,39858.3236458333,2009-02-14,07:46:03
39.922965,116.363724,0,192,39858.3236574074,2009-02-14,07:46:04
39.923009,116.363694,0,195,39858.3236689815,2009-02-14,07:46:05
39.923057,116.36366,0,198,39858.3236805556,2009-02-14,07:46:06
39.923105,116.363629,0,201,39858.3236921296,2009-02-14,07:46:07
39.923158,116.363594,0,204,39858.3237037037,2009-02-14,07:46:08
39.923197,116.363566,0,208,39858.3237152778,2009-02-14,07:46:09
39.923252,116.363523,0,212,39858.3237384259,2009-02-14,07:46:11
39.923302,116.363476,0,216,39858.3237615741,2009-02-14,07:46:13
39.923329,116.363431,0,220,39858.3238078704,2009-02-14,07:46:17
39.923371,116.363387,0,222,39858.3238541667,2009-02-14,07:46:21
39.923329,116.363416,0,218,39858.323900463,2009-02-14,07:46:25
39.923282,116.363433,0,220,39858.3239351852,2009-02-14,07:46:28
39.923237,116.363464,0,220,39858.3239583333,2009-02-14,07:46:30
39.923171,116.363516,0,220,39858.3239814815,2009-02-14,07:46:32
39.923126,116.363545,0,228,39858.3240277778,2009-02-14,07:46:36
39.923066,116.363596,0,232,39858.3240740741,2009-02-14,07:46:40
39.923029,116.363645,0,233,39858.3240972222,2009-02-14,07:46:42
39.922997,116.363692,0,234,39858.3241203704,2009-02-14,07:46:44
39.922959,116.363746,0,236,39858.3241435185,2009-02-14,07:46:46
39.922929,116.363789,0,238,39858.3241666667,2009-02-14,07:46:48
39.922893,116.363828,0,242,39858.3242013889,2009-02-14,07:46:51
39.922855,116.363851,0,250,39858.3242476852,2009-02-14,07:46:55
39.922817,116.36384,0,256,39858.3243055556,2009-02-14,07:47:00
39.922801,116.363797,0,258,39858.3243634259,2009-02-14,07:47:05
39.922785,116.363776,0,260,39858.3244212963,2009-02-14,07:47:10
39.922784,116.363739,0,264,39858.3244791667,2009-02-14,07:47:15
39.922809,116.363684,0,266,39858.324537037,2009-02-14,07:47:20
39.922791,116.363713,0,268,39858.3245949074,2009-02-14,07:47:25
39.922782,116.363779,0,274,39858.3246527778,2009-02-14,07:47:30
39.922756,116.363838,0,277,39858.3247106481,2009-02-14,07:47:35
39.922721,116.363892,0,277,39858.3247337963,2009-02-14,07:47:37
39.922681,116.363949,0,278,39858.3247569444,2009-02-14,07:47:39
39.922634,116.364013,0,279,39858.3247800926,2009-02-14,07:47:41
39.922578,116.364097,0,280,39858.3248032407,2009-02-14,07:47:43
39.922546,116.364193,0,281,39858.3248263889,2009-02-14,07:47:45
39.922526,116.364288,0,281,39858.324849537,2009-02-14,07:47:47
39.922506,116.364374,0,281,39858.3248726852,2009-02-14,07:47:49
39.922491,116.364456,0,281,39858.3248958333,2009-02-14,07:47:51
39.922482,116.364525,0,282,39858.3249189815,2009-02-14,07:47:53
39.922481,116.36459,0,285,39858.3249421296,2009-02-14,07:47:55
39.922477,116.364648,0,288,39858.3249652778,2009-02-14,07:47:57
39.922488,116.364722,0,292,39858.325,2009-02-14,07:48:00
39.92249,116.364781,0,295,39858.3250347222,2009-02-14,07:48:03
39.922456,116.364832,0,296,39858.3250694444,2009-02-14,07:48:06
39.922477,116.364861,0,306,39858.3251273148,2009-02-14,07:48:11
39.922524,116.364844,0,310,39858.3251851852,2009-02-14,07:48:16
39.922557,116.364797,0,313,39858.3252199074,2009-02-14,07:48:19
39.922542,116.364773,0,321,39858.3252777778,2009-02-14,07:48:24
39.922523,116.364779,0,327,39858.3253356481,2009-02-14,07:48:29
39.922523,116.364779,0,327,39858.3253703704,2009-02-14,07:48:32
39.922521,116.364786,0,330,39858.3253935185,2009-02-14,07:48:34
39.922514,116.364772,0,337,39858.3254513889,2009-02-14,07:48:39
39.922538,116.364755,0,344,39858.3255092593,2009-02-14,07:48:44
39.922588,116.364735,0,351,39858.3255439815,2009-02-14,07:48:47
39.922634,116.364714,0,355,39858.3255671296,2009-02-14,07:48:49
39.922689,116.364689,0,361,39858.3256018519,2009-02-14,07:48:52
39.922735,116.364673,0,369,39858.3256481481,2009-02-14,07:48:56
39.922735,116.364673,0,369,39858.3256828704,2009-02-14,07:48:59
39.922732,116.364668,0,378,39858.3257060185,2009-02-14,07:49:01
39.922718,116.36465,0,392,39858.3257638889,2009-02-14,07:49:06
39.922688,116.364651,0,405,39858.3258217593,2009-02-14,07:49:11
39.922645,116.364658,0,416,39858.3258564815,2009-02-14,07:49:14
39.922611,116.36466,0,428,39858.3258912037,2009-02-14,07:49:17
39.922562,116.364681,0,437,39858.3259259259,2009-02-14,07:49:20
39.922523,116.364686,0,447,39858.3259606481,2009-02-14,07:49:23
39.922482,116.364683,0,455,39858.3259953704,2009-02-14,07:49:26
39.922439,116.364687,0,463,39858.3260300926,2009-02-14,07:49:29
39.922397,116.364703,0,471,39858.3260648148,2009-02-14,07:49:32
39.922354,116.364737,0,478,39858.326099537,2009-02-14,07:49:35
39.922325,116.364783,0,484,39858.3261342593,2009-02-14,07:49:38
39.922297,116.364837,0,487,39858.3261689815,2009-02-14,07:49:41
39.922286,116.364951,0,478,39858.3263425926,2009-02-14,07:49:56
39.92231,116.364879,0,475,39858.3263657407,2009-02-14,07:49:58
39.922371,116.364776,0,475,39858.3264236111,2009-02-14,07:50:03
39.922422,116.364694,0,476,39858.3264351852,2009-02-14,07:50:04
39.922459,116.364653,0,477,39858.3264467593,2009-02-14,07:50:05
39.922506,116.364594,0,478,39858.3264583333,2009-02-14,07:50:06
39.922542,116.364543,0,479,39858.3264699074,2009-02-14,07:50:07
39.922571,116.364497,0,480,39858.3264814815,2009-02-14,07:50:08
39.922653,116.364416,0,480,39858.3265046296,2009-02-14,07:50:10
39.922727,116.364359,0,480,39858.3265277778,2009-02-14,07:50:12
39.922838,116.3643,0,478,39858.3265509259,2009-02-14,07:50:14
39.922847,116.364232,0,482,39858.3265972222,2009-02-14,07:50:18
39.922858,116.364211,0,487,39858.3266550926,2009-02-14,07:50:23
39.922904,116.364217,0,494,39858.3267013889,2009-02-14,07:50:27
39.922949,116.364228,0,497,39858.326724537,2009-02-14,07:50:29
39.923003,116.364242,0,500,39858.3267476852,2009-02-14,07:50:31
39.923055,116.364266,0,503,39858.3267708333,2009-02-14,07:50:33
39.923071,116.364328,0,506,39858.3268055556,2009-02-14,07:50:36
39.923098,116.36438,0,507,39858.3268287037,2009-02-14,07:50:38
39.923098,116.364455,0,508,39858.3268518519,2009-02-14,07:50:40
39.923087,116.364534,0,508,39858.326875,2009-02-14,07:50:42
39.923052,116.364609,0,510,39858.3268981481,2009-02-14,07:50:44
39.923051,116.364681,0,511,39858.3269212963,2009-02-14,07:50:46
39.923046,116.364743,0,514,39858.3269444444,2009-02-14,07:50:48
39.923004,116.364815,0,516,39858.3269675926,2009-02-14,07:50:50
39.922937,116.364854,0,517,39858.3269791667,2009-02-14,07:50:51
39.922861,116.364901,0,518,39858.3269907407,2009-02-14,07:50:52
39.922666,116.364962,0,520,39858.3270023148,2009-02-14,07:50:53
39.922531,116.365022,0,522,39858.3270138889,2009-02-14,07:50:54
39.922435,116.365074,0,524,39858.327025463,2009-02-14,07:50:55
39.922367,116.365125,0,526,39858.327037037,2009-02-14,07:50:56
39.922311,116.365178,0,527,39858.3270486111,2009-02-14,07:50:57
39.92228,116.365234,0,528,39858.3270601852,2009-02-14,07:50:58
39.922259,116.365289,0,530,39858.3270717593,2009-02-14,07:50:59
39.921456,116.366132,0,451,39858.3280787037,2009-02-14,07:52:26
39.924512,116.363031,0,275,39858.3284606481,2009-02-14,07:52:59
39.924237,116.36333,0,269,39858.3284722222,2009-02-14,07:53:00
39.922948,116.364711,0,227,39858.3284953704,2009-02-14,07:53:02
39.922876,116.364799,0,227,39858.3285069444,2009-02-14,07:53:03
39.922921,116.364776,0,233,39858.3285300926,2009-02-14,07:53:05
39.922936,116.364841,0,243,39858.328587963,2009-02-14,07:53:10
39.92293,116.364899,0,247,39858.3286226852,2009-02-14,07:53:13
39.922922,116.364957,0,247,39858.3286574074,2009-02-14,07:53:16
39.922894,116.365036,0,245,39858.3286921296,2009-02-14,07:53:19
39.922871,116.365113,0,247,39858.3287268518,2009-02-14,07:53:22
39.922844,116.365169,0,249,39858.32875,2009-02-14,07:53:24
39.922817,116.365227,0,252,39858.3287731481,2009-02-14,07:53:26
39.92279,116.365292,0,254,39858.3287962963,2009-02-14,07:53:28
39.922765,116.365353,0,257,39858.3288194444,2009-02-14,07:53:30
39.922738,116.365412,0,261,39858.3288425926,2009-02-14,07:53:32
39.922718,116.365481,0,265,39858.3288773148,2009-02-14,07:53:35
39.922738,116.365533,0,271,39858.3289236111,2009-02-14,07:53:39
39.922782,116.365571,0,276,39858.3289583333,2009-02-14,07:53:42
39.922831,116.365619,0,280,39858.3289930556,2009-02-14,07:53:45
39.922873,116.365653,0,280,39858.3290162037,2009-02-14,07:53:47
39.922913,116.365693,0,280,39858.3290393518,2009-02-14,07:53:49
39.922953,116.365736,0,281,39858.3290625,2009-02-14,07:53:51
39.922986,116.365791,0,280,39858.3290856481,2009-02-14,07:53:53
39.923011,116.365854,0,281,39858.3291087963,2009-02-14,07:53:55
39.923011,116.365935,0,281,39858.3291319444,2009-02-14,07:53:57
39.923011,116.366021,0,282,39858.3291550926,2009-02-14,07:53:59
39.922925,116.366178,0,275,39858.3291782407,2009-02-14,07:54:01
39.922832,116.366294,0,267,39858.3291898148,2009-02-14,07:54:02
39.922765,116.366387,0,261,39858.3292013889,2009-02-14,07:54:03
39.922716,116.366466,0,256,39858.329212963,2009-02-14,07:54:04
39.922677,116.366537,0,253,39858.329224537,2009-02-14,07:54:05
39.922644,116.366601,0,250,39858.3292361111,2009-02-14,07:54:06
39.922623,116.366655,0,248,39858.3292476852,2009-02-14,07:54:07
39.922604,116.366708,0,247,39858.3292592593,2009-02-14,07:54:08
39.922586,116.366763,0,246,39858.3292708333,2009-02-14,07:54:09
39.922565,116.36682,0,245,39858.3292824074,2009-02-14,07:54:10
39.922545,116.366875,0,244,39858.3292939815,2009-02-14,07:54:11
39.922526,116.366928,0,244,39858.3293055556,2009-02-14,07:54:12
39.922492,116.367031,0,244,39858.3293287037,2009-02-14,07:54:14
39.922474,116.36712,0,246,39858.3293518518,2009-02-14,07:54:16
39.922456,116.367221,0,250,39858.329375,2009-02-14,07:54:18
39.922448,116.367278,0,250,39858.3293865741,2009-02-14,07:54:19
39.922444,116.367338,0,251,39858.3293981481,2009-02-14,07:54:20
39.922442,116.3674,0,251,39858.3294097222,2009-02-14,07:54:21
39.922444,116.36747,0,251,39858.3294212963,2009-02-14,07:54:22
39.922447,116.367541,0,250,39858.3294328704,2009-02-14,07:54:23
39.922453,116.367614,0,248,39858.3294444444,2009-02-14,07:54:24
39.922471,116.367681,0,247,39858.3294560185,2009-02-14,07:54:25
39.922488,116.367751,0,245,39858.3294675926,2009-02-14,07:54:26
39.922504,116.367828,0,244,39858.3294791667,2009-02-14,07:54:27
39.92252,116.367908,0,242,39858.3294907407,2009-02-14,07:54:28
39.922533,116.367992,0,241,39858.3295023148,2009-02-14,07:54:29
39.922547,116.36808,0,240,39858.3295138889,2009-02-14,07:54:30
39.922561,116.368169,0,239,39858.329525463,2009-02-14,07:54:31
39.922572,116.368261,0,239,39858.329537037,2009-02-14,07:54:32
39.922583,116.368353,0,238,39858.3295486111,2009-02-14,07:54:33
39.922596,116.368445,0,238,39858.3295601852,2009-02-14,07:54:34
39.92261,116.368537,0,238,39858.3295717593,2009-02-14,07:54:35
39.922625,116.368628,0,239,39858.3295833333,2009-02-14,07:54:36
39.922644,116.368717,0,240,39858.3295949074,2009-02-14,07:54:37
39.922664,116.368805,0,241,39858.3296064815,2009-02-14,07:54:38
39.922692,116.368886,0,242,39858.3296180556,2009-02-14,07:54:39
39.922707,116.368964,0,244,39858.3296296296,2009-02-14,07:54:40
39.92272,116.369039,0,246,39858.3296412037,2009-02-14,07:54:41
39.922736,116.36911,0,249,39858.3296527778,2009-02-14,07:54:42
39.922753,116.369178,0,251,39858.3296643518,2009-02-14,07:54:43
39.922771,116.369244,0,254,39858.3296759259,2009-02-14,07:54:44
39.922789,116.369308,0,256,39858.3296875,2009-02-14,07:54:45
39.922806,116.369368,0,259,39858.3296990741,2009-02-14,07:54:46
39.922824,116.369425,0,261,39858.3297106481,2009-02-14,07:54:47
39.9209,116.404276,0,186,39858.340775463,2009-02-14,08:10:43
39.920711,116.404314,0,212,39858.340787037,2009-02-14,08:10:44
39.920547,116.404339,0,224,39858.3407986111,2009-02-14,08:10:45
39.920408,116.404374,0,231,39858.3408101852,2009-02-14,08:10:46
39.920301,116.404397,0,234,39858.3408217593,2009-02-14,08:10:47
39.920241,116.404477,0,236,39858.3408333333,2009-02-14,08:10:48
39.920144,116.404518,0,237,39858.3408449074,2009-02-14,08:10:49
39.920004,116.404535,0,237,39858.3408564815,2009-02-14,08:10:50
39.919923,116.404562,0,238,39858.3408680556,2009-02-14,08:10:51
39.919795,116.404573,0,238,39858.3408796296,2009-02-14,08:10:52
39.919633,116.404597,0,238,39858.3408912037,2009-02-14,08:10:53
39.91948,116.404607,0,238,39858.3409027778,2009-02-14,08:10:54
39.919288,116.404623,0,238,39858.3409143519,2009-02-14,08:10:55
39.919102,116.404594,0,238,39858.3409259259,2009-02-14,08:10:56
39.919007,116.404622,0,238,39858.3409375,2009-02-14,08:10:57
39.91897,116.404672,0,238,39858.3409490741,2009-02-14,08:10:58
39.918816,116.404694,0,238,39858.3409606481,2009-02-14,08:10:59
39.918683,116.404679,0,238,39858.3409722222,2009-02-14,08:11:00
39.918491,116.40467,0,238,39858.3409837963,2009-02-14,08:11:01
39.918361,116.40466,0,238,39858.3409953704,2009-02-14,08:11:02
39.918236,116.404643,0,238,39858.3410069444,2009-02-14,08:11:03
39.91816,116.404641,0,238,39858.3410185185,2009-02-14,08:11:04
39.918067,116.404637,0,238,39858.3410300926,2009-02-14,08:11:05
39.917998,116.404633,0,238,39858.3410416667,2009-02-14,08:11:06
39.917926,116.404627,0,238,39858.3410532407,2009-02-14,08:11:07
39.91785,116.404609,0,238,39858.3410648148,2009-02-14,08:11:08
39.917761,116.404595,0,238,39858.341087963,2009-02-14,08:11:10
39.917709,116.404581,0,239,39858.3411458333,2009-02-14,08:11:15
39.917653,116.404596,0,239,39858.3411805556,2009-02-14,08:11:18
39.9176,116.404621,0,239,39858.3412152778,2009-02-14,08:11:21
39.917557,116.40464,0,239,39858.3412384259,2009-02-14,08:11:23
39.917492,116.404653,0,239,39858.3412731481,2009-02-14,08:11:26
39.914599,116.405556,0,241,39858.3420138889,2009-02-14,08:12:30
39.914557,116.405447,0,241,39858.342025463,2009-02-14,08:12:31
39.91451,116.405493,0,241,39858.342037037,2009-02-14,08:12:32
39.914352,116.40539,0,241,39858.3420486111,2009-02-14,08:12:33
39.914147,116.405271,0,241,39858.3420601852,2009-02-14,08:12:34
39.914067,116.40522,0,241,39858.3420717593,2009-02-14,08:12:35
39.914013,116.405188,0,241,39858.3420949074,2009-02-14,08:12:37
39.913991,116.405196,0,240,39858.3421527778,2009-02-14,08:12:42
39.914052,116.405197,0,237,39858.3421875,2009-02-14,08:12:45
39.914097,116.405208,0,237,39858.3421990741,2009-02-14,08:12:46
39.914157,116.40525,0,238,39858.3422222222,2009-02-14,08:12:48
39.914226,116.405305,0,238,39858.3422453704,2009-02-14,08:12:50
39.91431,116.405386,0,239,39858.3422685185,2009-02-14,08:12:52
39.914358,116.405439,0,239,39858.3422800926,2009-02-14,08:12:53
39.914409,116.40549,0,239,39858.3422916667,2009-02-14,08:12:54
39.914463,116.405538,0,240,39858.3423032407,2009-02-14,08:12:55
39.914509,116.405571,0,240,39858.3423148148,2009-02-14,08:12:56
39.914555,116.405602,0,240,39858.3423263889,2009-02-14,08:12:57
39.914311,116.405527,0,241,39858.342337963,2009-02-14,08:12:58
39.914256,116.405523,0,241,39858.342349537,2009-02-14,08:12:59
39.914202,116.405556,0,244,39858.3423842593,2009-02-14,08:13:02
39.914178,116.405594,0,246,39858.3424421296,2009-02-14,08:13:07
39.914164,116.405623,0,249,39858.3425,2009-02-14,08:13:12
39.914148,116.405649,0,252,39858.3425578704,2009-02-14,08:13:17
39.91413,116.405674,0,255,39858.3426157407,2009-02-14,08:13:22
39.914138,116.405699,0,258,39858.3426736111,2009-02-14,08:13:27
39.914138,116.405772,0,260,39858.3427314815,2009-02-14,08:13:32
39.914119,116.40578,0,264,39858.3427893519,2009-02-14,08:13:37
39.914111,116.405791,0,263,39858.3428472222,2009-02-14,08:13:42
39.914108,116.40578,0,262,39858.3429050926,2009-02-14,08:13:47
39.914136,116.405782,0,260,39858.342962963,2009-02-14,08:13:52
39.914154,116.405826,0,258,39858.3430208333,2009-02-14,08:13:57
39.914178,116.405891,0,256,39858.3430671296,2009-02-14,08:14:01
39.914213,116.405944,0,256,39858.343125,2009-02-14,08:14:06
39.914247,116.405975,0,260,39858.3431828704,2009-02-14,08:14:11
39.91425,116.405989,0,269,39858.3432407407,2009-02-14,08:14:16
39.914211,116.406022,0,284,39858.3432986111,2009-02-14,08:14:21
39.914164,116.406049,0,291,39858.3433333333,2009-02-14,08:14:24
39.914125,116.406062,0,302,39858.3433796296,2009-02-14,08:14:28
39.914128,116.406091,0,314,39858.3434375,2009-02-14,08:14:33
39.914149,116.406099,0,323,39858.3434953704,2009-02-14,08:14:38
39.91416,116.406107,0,331,39858.3435532407,2009-02-14,08:14:43
39.91414,116.406133,0,340,39858.3436111111,2009-02-14,08:14:48
39.914128,116.406152,0,347,39858.3436689815,2009-02-14,08:14:53
39.914162,116.406191,0,351,39858.3437268519,2009-02-14,08:14:58
39.914174,116.406235,0,351,39858.3437847222,2009-02-14,08:15:03
39.914171,116.406308,0,351,39858.3438425926,2009-02-14,08:15:08
39.914161,116.406368,0,349,39858.3438888889,2009-02-14,08:15:12
39.91416,116.406429,0,346,39858.3439351852,2009-02-14,08:15:16
39.914154,116.4065,0,340,39858.3439814815,2009-02-14,08:15:20
39.914168,116.406559,0,332,39858.3440277778,2009-02-14,08:15:24
39.914182,116.406615,0,322,39858.3440740741,2009-02-14,08:15:28
39.914178,116.406653,0,309,39858.3441319444,2009-02-14,08:15:33
39.914213,116.406683,0,300,39858.3441898148,2009-02-14,08:15:38
39.914237,116.406744,0,294,39858.3442476852,2009-02-14,08:15:43
39.914273,116.406796,0,291,39858.3442824074,2009-02-14,08:15:46
39.914305,116.406853,0,286,39858.3443171296,2009-02-14,08:15:49
39.914365,116.4069,0,283,39858.3443402778,2009-02-14,08:15:51
39.914435,116.406947,0,280,39858.3443634259,2009-02-14,08:15:53
39.914507,116.406996,0,278,39858.3443865741,2009-02-14,08:15:55
39.91457,116.407046,0,277,39858.3444097222,2009-02-14,08:15:57
39.914599,116.40709,0,275,39858.3444328704,2009-02-14,08:15:59
39.914635,116.407128,0,273,39858.3444560185,2009-02-14,08:16:01
39.91468,116.407168,0,272,39858.3445023148,2009-02-14,08:16:05
39.914698,116.407173,0,277,39858.3445601852,2009-02-14,08:16:10
39.914729,116.407179,0,285,39858.3446180556,2009-02-14,08:16:15
39.914738,116.407222,0,290,39858.3446759259,2009-02-14,08:16:20
39.914701,116.407259,0,292,39858.3446990741,2009-02-14,08:16:22
39.914277,116.407239,0,294,39858.3447569444,2009-02-14,08:16:27
39.914132,116.407215,0,293,39858.3447685185,2009-02-14,08:16:28
39.91403,116.4072,0,293,39858.3447800926,2009-02-14,08:16:29
39.913971,116.407201,0,292,39858.3447916667,2009-02-14,08:16:30
39.913887,116.407212,0,292,39858.3448148148,2009-02-14,08:16:32
39.91384,116.407215,0,292,39858.3448263889,2009-02-14,08:16:33
39.913739,116.407228,0,291,39858.344849537,2009-02-14,08:16:35
39.913675,116.40724,0,292,39858.3448726852,2009-02-14,08:16:37
39.913618,116.407247,0,292,39858.3448842593,2009-02-14,08:16:38
39.913563,116.407258,0,291,39858.3448958333,2009-02-14,08:16:39
39.913515,116.407278,0,291,39858.3449074074,2009-02-14,08:16:40
39.913464,116.4073,0,290,39858.3449189815,2009-02-14,08:16:41
39.913393,116.407364,0,289,39858.3449421296,2009-02-14,08:16:43
39.913328,116.407435,0,288,39858.3449652778,2009-02-14,08:16:45
39.913293,116.407475,0,288,39858.3449768518,2009-02-14,08:16:46
39.913254,116.407512,0,287,39858.3449884259,2009-02-14,08:16:47
39.913185,116.407586,0,287,39858.3450115741,2009-02-14,08:16:49
39.913146,116.407618,0,287,39858.3450231481,2009-02-14,08:16:50
39.913103,116.40764,0,286,39858.3450347222,2009-02-14,08:16:51
39.913059,116.407658,0,286,39858.3450462963,2009-02-14,08:16:52
39.912963,116.407691,0,286,39858.3450694444,2009-02-14,08:16:54
39.912903,116.407711,0,285,39858.3450810185,2009-02-14,08:16:55
39.912859,116.407725,0,285,39858.3450925926,2009-02-14,08:16:56
39.912782,116.407746,0,285,39858.3451157407,2009-02-14,08:16:58
39.912728,116.407762,0,284,39858.3451388889,2009-02-14,08:17:00
39.912682,116.407754,0,283,39858.3451736111,2009-02-14,08:17:03
39.912639,116.407733,0,283,39858.3452083333,2009-02-14,08:17:06
39.912589,116.407716,0,283,39858.3452546296,2009-02-14,08:17:10
39.912576,116.407677,0,282,39858.3453125,2009-02-14,08:17:15
39.912573,116.407646,0,281,39858.3453703704,2009-02-14,08:17:20
39.912535,116.407632,0,281,39858.3454282407,2009-02-14,08:17:25
39.912484,116.407658,0,281,39858.345462963,2009-02-14,08:17:28
39.912442,116.407684,0,281,39858.3454861111,2009-02-14,08:17:30
39.912399,116.407709,0,282,39858.3455208333,2009-02-14,08:17:33
39.912475,116.407738,0,282,39858.3455555556,2009-02-14,08:17:36
39.912506,116.407743,0,279,39858.3456134259,2009-02-14,08:17:41
39.912516,116.407769,0,280,39858.3456712963,2009-02-14,08:17:46
39.910544,116.40807,0,281,39858.3474768519,2009-02-14,08:20:22
