# Supplementary material for: A location privacy protection method based on blockchain and threshold cryptography
Source: PLoS One. 2025 Jun 4;20(6):e0324551. doi: 10.1371/journal.pone.0324551 (PMC12136415; doi:10.1371/journal.pone.0324551)
Supplement: S1 File — (ZIP) [file pone.0324551.s001.zip › Data/002/Trajectory/20090214082024.plt]

Geolife trajectory
WGS 84
Altitude is in Feet
Reserved 3
0,2,255,My Track,0,0,2,8421376
0
39.91351,116.408032,0,215,39858.3475,2009-02-14,08:20:24
39.913667,116.408063,0,204,39858.3475115741,2009-02-14,08:20:25
39.913794,116.408092,0,197,39858.3475231482,2009-02-14,08:20:26
39.913973,116.40814,0,173,39858.3475347222,2009-02-14,08:20:27
39.91406,116.408173,0,170,39858.3475462963,2009-02-14,08:20:28
39.914139,116.4082,0,169,39858.3475578704,2009-02-14,08:20:29
39.914196,116.408224,0,166,39858.3475694444,2009-02-14,08:20:30
39.914242,116.408275,0,182,39858.3475925926,2009-02-14,08:20:32
39.914226,116.408322,0,192,39858.3476157407,2009-02-14,08:20:34
39.914202,116.408371,0,195,39858.3476388889,2009-02-14,08:20:36
39.914125,116.40842,0,192,39858.347662037,2009-02-14,08:20:38
39.914059,116.408459,0,183,39858.3476851852,2009-02-14,08:20:40
39.913999,116.408502,0,186,39858.3477083333,2009-02-14,08:20:42
39.913946,116.408526,0,202,39858.3477314815,2009-02-14,08:20:44
39.913954,116.408535,0,221,39858.3477662037,2009-02-14,08:20:47
39.914,116.408525,0,228,39858.3477893519,2009-02-14,08:20:49
39.914018,116.40851,0,237,39858.3478472222,2009-02-14,08:20:54
39.914036,116.408511,0,242,39858.3479050926,2009-02-14,08:20:59
39.914083,116.408502,0,244,39858.347962963,2009-02-14,08:21:04
39.914139,116.408489,0,245,39858.3479861111,2009-02-14,08:21:06
39.914181,116.408447,0,246,39858.3480208333,2009-02-14,08:21:09
39.914246,116.408424,0,244,39858.3480555556,2009-02-14,08:21:12
39.914297,116.408413,0,242,39858.3480902778,2009-02-14,08:21:15
39.914333,116.408409,0,237,39858.3481481481,2009-02-14,08:21:20
39.91437,116.408426,0,224,39858.3481944444,2009-02-14,08:21:24
39.914426,116.408444,0,216,39858.3482523148,2009-02-14,08:21:29
39.914401,116.408442,0,210,39858.3483101852,2009-02-14,08:21:34
39.914349,116.408427,0,210,39858.3483680556,2009-02-14,08:21:39
39.914319,116.408381,0,209,39858.3484143519,2009-02-14,08:21:43
39.914273,116.408352,0,210,39858.3484490741,2009-02-14,08:21:46
39.914209,116.408334,0,212,39858.3484837963,2009-02-14,08:21:49
39.914154,116.408327,0,213,39858.3485069444,2009-02-14,08:21:51
39.914133,116.408374,0,212,39858.3485648148,2009-02-14,08:21:56
39.914117,116.408429,0,210,39858.348599537,2009-02-14,08:21:59
39.914079,116.408467,0,205,39858.3486342593,2009-02-14,08:22:02
39.914027,116.408469,0,202,39858.3486689815,2009-02-14,08:22:05
39.91403,116.408485,0,197,39858.3487268519,2009-02-14,08:22:10
39.914071,116.408509,0,195,39858.3487615741,2009-02-14,08:22:13
39.91413,116.408556,0,195,39858.3487847222,2009-02-14,08:22:15
39.914197,116.408613,0,195,39858.3488078704,2009-02-14,08:22:17
39.914242,116.408688,0,197,39858.3488310185,2009-02-14,08:22:19
39.914295,116.408792,0,201,39858.3488541667,2009-02-14,08:22:21
39.914309,116.408857,0,204,39858.3488657407,2009-02-14,08:22:22
39.914311,116.408922,0,206,39858.3488773148,2009-02-14,08:22:23
39.914305,116.408989,0,208,39858.3488888889,2009-02-14,08:22:24
39.91429,116.409096,0,211,39858.348912037,2009-02-14,08:22:26
39.914277,116.409181,0,215,39858.3489351852,2009-02-14,08:22:28
39.914264,116.409289,0,221,39858.3489583333,2009-02-14,08:22:30
39.914249,116.409371,0,226,39858.3489814815,2009-02-14,08:22:32
39.914238,116.409433,0,233,39858.3490046296,2009-02-14,08:22:34
39.9142,116.409465,0,242,39858.3490393519,2009-02-14,08:22:37
39.914178,116.40947,0,256,39858.3490972222,2009-02-14,08:22:42
39.914178,116.40947,0,256,39858.3491319444,2009-02-14,08:22:45
39.914173,116.409472,0,264,39858.3491550926,2009-02-14,08:22:47
39.914184,116.40947,0,266,39858.349212963,2009-02-14,08:22:52
39.914206,116.409477,0,268,39858.3492708333,2009-02-14,08:22:57
39.914234,116.409517,0,273,39858.3493287037,2009-02-14,08:23:02
39.914241,116.409556,0,280,39858.3493865741,2009-02-14,08:23:07
39.91424,116.409542,0,283,39858.3494444444,2009-02-14,08:23:12
39.914278,116.409566,0,291,39858.3494675926,2009-02-14,08:23:14
39.914311,116.409593,0,300,39858.3495138889,2009-02-14,08:23:18
39.914328,116.4096,0,306,39858.3495717593,2009-02-14,08:23:23
39.914332,116.409585,0,312,39858.3496296296,2009-02-14,08:23:28
39.914301,116.409575,0,317,39858.3496875,2009-02-14,08:23:33
39.914286,116.409561,0,323,39858.3497453704,2009-02-14,08:23:38
39.914285,116.409548,0,326,39858.3498032407,2009-02-14,08:23:43
39.914257,116.40955,0,326,39858.3498611111,2009-02-14,08:23:48
39.914212,116.409547,0,324,39858.3499189815,2009-02-14,08:23:53
39.914223,116.40952,0,317,39858.3499768519,2009-02-14,08:23:58
39.914233,116.409485,0,315,39858.3500347222,2009-02-14,08:24:03
39.914227,116.409467,0,313,39858.3500925926,2009-02-14,08:24:08
39.914168,116.409451,0,314,39858.350150463,2009-02-14,08:24:13
39.914105,116.409461,0,317,39858.3501967593,2009-02-14,08:24:17
39.91404,116.409476,0,318,39858.3502314815,2009-02-14,08:24:20
39.914013,116.409526,0,319,39858.3502546296,2009-02-14,08:24:22
39.913996,116.409596,0,320,39858.3502777778,2009-02-14,08:24:24
39.914003,116.409676,0,321,39858.3503125,2009-02-14,08:24:27
39.914004,116.409732,0,324,39858.3503703704,2009-02-14,08:24:32
39.913947,116.409729,0,320,39858.3504282407,2009-02-14,08:24:37
39.913903,116.409709,0,317,39858.3504513889,2009-02-14,08:24:39
39.913845,116.409688,0,315,39858.350474537,2009-02-14,08:24:41
39.913793,116.409677,0,314,39858.3504976852,2009-02-14,08:24:43
39.913723,116.409691,0,311,39858.3505324074,2009-02-14,08:24:46
39.91371,116.409697,0,306,39858.3505902778,2009-02-14,08:24:51
39.913752,116.409727,0,305,39858.3506365741,2009-02-14,08:24:55
39.913795,116.409779,0,304,39858.3506597222,2009-02-14,08:24:57
39.913842,116.409817,0,303,39858.3506828704,2009-02-14,08:24:59
39.913888,116.409839,0,303,39858.3507060185,2009-02-14,08:25:01
39.913919,116.409887,0,299,39858.3507407407,2009-02-14,08:25:04
39.913924,116.409951,0,296,39858.350775463,2009-02-14,08:25:07
39.913939,116.41002,0,293,39858.3508217593,2009-02-14,08:25:11
39.91394,116.410079,0,288,39858.3508796296,2009-02-14,08:25:16
39.913957,116.410136,0,283,39858.3509259259,2009-02-14,08:25:20
39.913984,116.410202,0,278,39858.3509606481,2009-02-14,08:25:23
39.914052,116.410282,0,274,39858.3509837963,2009-02-14,08:25:25
39.914079,116.41036,0,271,39858.3509953704,2009-02-14,08:25:26
39.9141,116.410459,0,269,39858.3510069444,2009-02-14,08:25:27
39.914117,116.410563,0,267,39858.3510185185,2009-02-14,08:25:28
39.914122,116.410673,0,265,39858.3510300926,2009-02-14,08:25:29
39.914117,116.410776,0,263,39858.3510416667,2009-02-14,08:25:30
39.914118,116.410875,0,262,39858.3510532407,2009-02-14,08:25:31
39.914101,116.410977,0,260,39858.3510648148,2009-02-14,08:25:32
39.914068,116.411064,0,259,39858.3510763889,2009-02-14,08:25:33
39.914001,116.411163,0,258,39858.351087963,2009-02-14,08:25:34
39.913968,116.411229,0,257,39858.351099537,2009-02-14,08:25:35
39.91392,116.411307,0,255,39858.3511111111,2009-02-14,08:25:36
39.913881,116.411384,0,253,39858.3511226852,2009-02-14,08:25:37
39.913839,116.411421,0,253,39858.3511342593,2009-02-14,08:25:38
39.913777,116.411459,0,252,39858.3511458333,2009-02-14,08:25:39
39.913719,116.411478,0,252,39858.3511574074,2009-02-14,08:25:40
39.913671,116.411475,0,252,39858.3511689815,2009-02-14,08:25:41
39.913622,116.411483,0,251,39858.3511805556,2009-02-14,08:25:42
39.913576,116.411483,0,250,39858.3512037037,2009-02-14,08:25:44
39.913529,116.411451,0,245,39858.3512384259,2009-02-14,08:25:47
39.913529,116.41148,0,235,39858.3512962963,2009-02-14,08:25:52
39.913623,116.411547,0,232,39858.3513194444,2009-02-14,08:25:54
39.913653,116.411604,0,229,39858.3513425926,2009-02-14,08:25:56
39.913701,116.411634,0,224,39858.3513773148,2009-02-14,08:25:59
39.91362,116.411657,0,223,39858.351412037,2009-02-14,08:26:02
39.913543,116.411729,0,222,39858.3514467593,2009-02-14,08:26:05
39.91347,116.411784,0,222,39858.3514583333,2009-02-14,08:26:06
39.91337,116.411839,0,223,39858.3514699074,2009-02-14,08:26:07
39.91331,116.41191,0,223,39858.3514814815,2009-02-14,08:26:08
39.913269,116.411947,0,223,39858.3514930556,2009-02-14,08:26:09
39.91318,116.41202,0,222,39858.3515162037,2009-02-14,08:26:11
39.913129,116.412055,0,221,39858.3515277778,2009-02-14,08:26:12
39.913076,116.412088,0,221,39858.3515393519,2009-02-14,08:26:13
39.913025,116.4121,0,221,39858.3515509259,2009-02-14,08:26:14
39.912972,116.412121,0,220,39858.3515625,2009-02-14,08:26:15
39.912908,116.412146,0,220,39858.3515740741,2009-02-14,08:26:16
39.912858,116.412154,0,220,39858.3515856481,2009-02-14,08:26:17
39.912809,116.412165,0,220,39858.3515972222,2009-02-14,08:26:18
39.912748,116.412174,0,220,39858.3516087963,2009-02-14,08:26:19
39.912682,116.412183,0,221,39858.3516203704,2009-02-14,08:26:20
39.912619,116.412199,0,221,39858.3516319444,2009-02-14,08:26:21
39.912558,116.412205,0,222,39858.3516435185,2009-02-14,08:26:22
39.912486,116.412193,0,223,39858.3516550926,2009-02-14,08:26:23
39.912423,116.412174,0,225,39858.3516666667,2009-02-14,08:26:24
39.912349,116.412152,0,227,39858.3516782407,2009-02-14,08:26:25
39.912209,116.412031,0,223,39858.3516898148,2009-02-14,08:26:26
39.912111,116.411951,0,222,39858.3517013889,2009-02-14,08:26:27
39.912009,116.411916,0,223,39858.351712963,2009-02-14,08:26:28
39.911948,116.411889,0,223,39858.351724537,2009-02-14,08:26:29
39.911881,116.411891,0,227,39858.3517476852,2009-02-14,08:26:31
39.911769,116.411867,0,229,39858.3517708333,2009-02-14,08:26:33
39.911713,116.411843,0,229,39858.3517824074,2009-02-14,08:26:34
39.911659,116.411826,0,230,39858.3517939815,2009-02-14,08:26:35
39.911586,116.411792,0,230,39858.3518171296,2009-02-14,08:26:37
39.911528,116.411782,0,229,39858.3518402778,2009-02-14,08:26:39
39.911532,116.411762,0,230,39858.3518981481,2009-02-14,08:26:44
39.911556,116.411767,0,230,39858.3519560185,2009-02-14,08:26:49
39.911594,116.411769,0,231,39858.3520138889,2009-02-14,08:26:54
39.911615,116.411758,0,233,39858.3520717593,2009-02-14,08:26:59
39.911632,116.411752,0,236,39858.3521296296,2009-02-14,08:27:04
39.911624,116.411772,0,239,39858.3521875,2009-02-14,08:27:09
39.911596,116.411815,0,238,39858.3522453704,2009-02-14,08:27:14
39.911526,116.411823,0,238,39858.3522800926,2009-02-14,08:27:17
39.911471,116.41184,0,239,39858.3523032407,2009-02-14,08:27:19
39.911412,116.411838,0,241,39858.3523263889,2009-02-14,08:27:21
39.911331,116.411853,0,243,39858.352349537,2009-02-14,08:27:23
39.911255,116.41188,0,245,39858.3523726852,2009-02-14,08:27:25
39.911203,116.411889,0,249,39858.3523958333,2009-02-14,08:27:27
39.91114,116.411887,0,256,39858.3524305556,2009-02-14,08:27:30
39.911086,116.411877,0,266,39858.3524652778,2009-02-14,08:27:33
39.911038,116.411855,0,276,39858.3525,2009-02-14,08:27:36
39.911001,116.411823,0,283,39858.3525231481,2009-02-14,08:27:38
39.910949,116.411802,0,291,39858.3525462963,2009-02-14,08:27:40
39.910889,116.411804,0,299,39858.3525694444,2009-02-14,08:27:42
39.910796,116.411836,0,304,39858.3525925926,2009-02-14,08:27:44
39.910708,116.411863,0,309,39858.3526157407,2009-02-14,08:27:46
39.910663,116.411869,0,311,39858.3526273148,2009-02-14,08:27:47
39.910585,116.411879,0,317,39858.352650463,2009-02-14,08:27:49
39.910537,116.411889,0,319,39858.352662037,2009-02-14,08:27:50
39.910488,116.411897,0,321,39858.3526736111,2009-02-14,08:27:51
39.910409,116.411928,0,325,39858.3526967593,2009-02-14,08:27:53
39.910357,116.411941,0,326,39858.3527083333,2009-02-14,08:27:54
39.910285,116.411959,0,332,39858.3527314815,2009-02-14,08:27:56
39.910227,116.411981,0,337,39858.3527546296,2009-02-14,08:27:58
39.910174,116.411991,0,342,39858.3527777778,2009-02-14,08:28:00
39.910106,116.411989,0,347,39858.3528009259,2009-02-14,08:28:02
39.91006,116.411989,0,349,39858.3528125,2009-02-14,08:28:03
39.909968,116.411986,0,351,39858.3528356481,2009-02-14,08:28:05
39.909896,116.411966,0,354,39858.3528587963,2009-02-14,08:28:07
39.909837,116.411951,0,357,39858.3528819444,2009-02-14,08:28:09
39.909784,116.411938,0,360,39858.3529050926,2009-02-14,08:28:11
39.909734,116.41192,0,361,39858.3529282407,2009-02-14,08:28:13
39.909671,116.411865,0,361,39858.3529513889,2009-02-14,08:28:15
39.909589,116.411819,0,359,39858.352974537,2009-02-14,08:28:17
39.909537,116.411807,0,358,39858.3529861111,2009-02-14,08:28:18
39.909479,116.411823,0,359,39858.3529976852,2009-02-14,08:28:19
39.909429,116.411832,0,360,39858.3530092593,2009-02-14,08:28:20
39.909368,116.411857,0,357,39858.3530208333,2009-02-14,08:28:21
39.909291,116.411859,0,355,39858.3530439815,2009-02-14,08:28:23
39.909244,116.411844,0,356,39858.3530555556,2009-02-14,08:28:24
39.909194,116.411823,0,358,39858.3530671296,2009-02-14,08:28:25
39.909134,116.41182,0,358,39858.3530787037,2009-02-14,08:28:26
39.909087,116.411807,0,357,39858.3530902778,2009-02-14,08:28:27
39.909025,116.411802,0,355,39858.3531018518,2009-02-14,08:28:28
39.908953,116.411799,0,351,39858.3531134259,2009-02-14,08:28:29
39.908894,116.411794,0,351,39858.353125,2009-02-14,08:28:30
39.908837,116.41179,0,351,39858.3531365741,2009-02-14,08:28:31
39.908778,116.411781,0,351,39858.3531481481,2009-02-14,08:28:32
39.908708,116.411796,0,348,39858.3531597222,2009-02-14,08:28:33
39.908632,116.411811,0,347,39858.3531712963,2009-02-14,08:28:34
39.908559,116.411819,0,347,39858.3531828704,2009-02-14,08:28:35
39.908496,116.411818,0,344,39858.3531944444,2009-02-14,08:28:36
39.908447,116.411825,0,341,39858.3532060185,2009-02-14,08:28:37
39.908373,116.411836,0,339,39858.3532291667,2009-02-14,08:28:39
39.908325,116.41184,0,337,39858.3532523148,2009-02-14,08:28:41
39.90824,116.41182,0,339,39858.353275463,2009-02-14,08:28:43
39.908187,116.411821,0,339,39858.353287037,2009-02-14,08:28:44
39.908093,116.411805,0,340,39858.3533101852,2009-02-14,08:28:46
39.908036,116.411798,0,340,39858.3533217593,2009-02-14,08:28:47
39.90798,116.411798,0,341,39858.3533333333,2009-02-14,08:28:48
39.907923,116.411789,0,339,39858.3533449074,2009-02-14,08:28:49
39.907871,116.411795,0,339,39858.3533564815,2009-02-14,08:28:50
39.907791,116.411811,0,341,39858.3533796296,2009-02-14,08:28:52
39.907739,116.411822,0,343,39858.3534027778,2009-02-14,08:28:54
39.907678,116.411804,0,341,39858.3534259259,2009-02-14,08:28:56
39.907638,116.411773,0,333,39858.3534606481,2009-02-14,08:28:59
39.907613,116.411741,0,336,39858.3535185185,2009-02-14,08:29:04
39.907572,116.411713,0,334,39858.3535648148,2009-02-14,08:29:08
39.907524,116.411679,0,333,39858.353587963,2009-02-14,08:29:10
39.907472,116.411644,0,330,39858.3536111111,2009-02-14,08:29:12
39.9074,116.411648,0,324,39858.3536342593,2009-02-14,08:29:14
39.907354,116.411648,0,323,39858.3536458333,2009-02-14,08:29:15
39.907301,116.41165,0,323,39858.3536574074,2009-02-14,08:29:16
39.907243,116.411647,0,323,39858.3536689815,2009-02-14,08:29:17
39.907183,116.411645,0,323,39858.3536805556,2009-02-14,08:29:18
39.907112,116.411645,0,324,39858.3536921296,2009-02-14,08:29:19
39.907044,116.411642,0,324,39858.3537037037,2009-02-14,08:29:20
39.906975,116.411641,0,326,39858.3537152778,2009-02-14,08:29:21
39.906903,116.411639,0,327,39858.3537268518,2009-02-14,08:29:22
39.906826,116.411647,0,327,39858.3537384259,2009-02-14,08:29:23
39.906753,116.411651,0,327,39858.35375,2009-02-14,08:29:24
39.906681,116.411667,0,326,39858.3537615741,2009-02-14,08:29:25
39.906605,116.411684,0,324,39858.3537731481,2009-02-14,08:29:26
39.906544,116.411688,0,324,39858.3537847222,2009-02-14,08:29:27
39.906489,116.411692,0,324,39858.3537962963,2009-02-14,08:29:28
39.90644,116.411699,0,323,39858.3538078704,2009-02-14,08:29:29
39.906388,116.411707,0,322,39858.3538194444,2009-02-14,08:29:30
39.906305,116.411711,0,322,39858.3538425926,2009-02-14,08:29:32
39.906258,116.41171,0,323,39858.3538541667,2009-02-14,08:29:33
39.906201,116.411716,0,324,39858.3538657407,2009-02-14,08:29:34
39.906136,116.411735,0,323,39858.3538773148,2009-02-14,08:29:35
39.906079,116.411745,0,323,39858.3538888889,2009-02-14,08:29:36
39.906012,116.411762,0,319,39858.353900463,2009-02-14,08:29:37
39.905955,116.411767,0,319,39858.353912037,2009-02-14,08:29:38
39.905897,116.41177,0,320,39858.3539236111,2009-02-14,08:29:39
39.905837,116.411772,0,321,39858.3539351852,2009-02-14,08:29:40
39.905774,116.411776,0,321,39858.3539467593,2009-02-14,08:29:41
39.905705,116.411788,0,321,39858.3539583333,2009-02-14,08:29:42
39.905642,116.411805,0,320,39858.3539699074,2009-02-14,08:29:43
39.905576,116.41183,0,317,39858.3539814815,2009-02-14,08:29:44
39.90552,116.411835,0,316,39858.3539930556,2009-02-14,08:29:45
39.905472,116.411836,0,314,39858.3540046296,2009-02-14,08:29:46
39.905391,116.411852,0,309,39858.3540277778,2009-02-14,08:29:48
39.905345,116.411863,0,309,39858.3540393518,2009-02-14,08:29:49
39.905299,116.411871,0,309,39858.3540509259,2009-02-14,08:29:50
39.90525,116.411888,0,310,39858.3540625,2009-02-14,08:29:51
39.905208,116.411915,0,310,39858.3540740741,2009-02-14,08:29:52
39.905149,116.41195,0,311,39858.3540972222,2009-02-14,08:29:54
39.905109,116.411981,0,313,39858.3541203704,2009-02-14,08:29:56
39.905144,116.412007,0,317,39858.3541782407,2009-02-14,08:30:01
39.905127,116.412018,0,321,39858.3542361111,2009-02-14,08:30:06
39.905085,116.411993,0,325,39858.3542708333,2009-02-14,08:30:09
39.905039,116.411984,0,332,39858.3543287037,2009-02-14,08:30:14
39.905018,116.411984,0,339,39858.3543865741,2009-02-14,08:30:19
39.905018,116.411984,0,339,39858.3544212963,2009-02-14,08:30:22
39.905012,116.411983,0,346,39858.3544444444,2009-02-14,08:30:24
39.905004,116.411967,0,341,39858.3545023148,2009-02-14,08:30:29
39.905015,116.411949,0,340,39858.3545601852,2009-02-14,08:30:34
39.905025,116.41191,0,327,39858.3546064815,2009-02-14,08:30:38
39.905002,116.411875,0,315,39858.3546527778,2009-02-14,08:30:42
39.905043,116.411866,0,307,39858.3546875,2009-02-14,08:30:45
39.905074,116.411855,0,291,39858.3547222222,2009-02-14,08:30:48
39.905098,116.411855,0,270,39858.3547569444,2009-02-14,08:30:51
39.905086,116.411861,0,252,39858.3548032407,2009-02-14,08:30:55
39.905029,116.411854,0,244,39858.3548263889,2009-02-14,08:30:57
39.90495,116.411862,0,237,39858.354849537,2009-02-14,08:30:59
39.904861,116.411877,0,231,39858.3548726852,2009-02-14,08:31:01
39.904813,116.411887,0,227,39858.3548842593,2009-02-14,08:31:02
39.904764,116.411892,0,223,39858.3548958333,2009-02-14,08:31:03
39.904714,116.41189,0,220,39858.3549074074,2009-02-14,08:31:04
39.90466,116.411892,0,217,39858.3549189815,2009-02-14,08:31:05
39.904606,116.411893,0,215,39858.3549305556,2009-02-14,08:31:06
39.904552,116.411891,0,213,39858.3549421296,2009-02-14,08:31:07
39.904499,116.411892,0,210,39858.3549537037,2009-02-14,08:31:08
39.904446,116.411895,0,208,39858.3549652778,2009-02-14,08:31:09
39.904392,116.4119,0,205,39858.3549768519,2009-02-14,08:31:10
39.904338,116.411902,0,203,39858.3549884259,2009-02-14,08:31:11
39.904284,116.411901,0,200,39858.355,2009-02-14,08:31:12
39.904223,116.411896,0,197,39858.3550115741,2009-02-14,08:31:13
39.904154,116.411896,0,194,39858.3550231481,2009-02-14,08:31:14
39.904075,116.411904,0,190,39858.3550347222,2009-02-14,08:31:15
39.903992,116.411912,0,186,39858.3550462963,2009-02-14,08:31:16
39.90391,116.411919,0,182,39858.3550578704,2009-02-14,08:31:17
39.903828,116.411924,0,178,39858.3550694444,2009-02-14,08:31:18
39.903738,116.411938,0,174,39858.3550810185,2009-02-14,08:31:19
39.903658,116.411945,0,170,39858.3550925926,2009-02-14,08:31:20
39.90357,116.411954,0,166,39858.3551041667,2009-02-14,08:31:21
39.903484,116.411959,0,162,39858.3551157407,2009-02-14,08:31:22
39.903387,116.411973,0,159,39858.3551273148,2009-02-14,08:31:23
39.903286,116.411985,0,156,39858.3551388889,2009-02-14,08:31:24
39.903191,116.411997,0,151,39858.355150463,2009-02-14,08:31:25
39.903103,116.412002,0,146,39858.355162037,2009-02-14,08:31:26
39.903016,116.412008,0,142,39858.3551736111,2009-02-14,08:31:27
39.902929,116.412014,0,137,39858.3551851852,2009-02-14,08:31:28
39.902848,116.412017,0,131,39858.3551967593,2009-02-14,08:31:29
39.902764,116.412021,0,123,39858.3552083333,2009-02-14,08:31:30
39.902692,116.412028,0,117,39858.3552199074,2009-02-14,08:31:31
39.902624,116.412035,0,107,39858.3552314815,2009-02-14,08:31:32
39.902556,116.412037,0,101,39858.3552546296,2009-02-14,08:31:34
39.902511,116.412021,0,94,39858.3552777778,2009-02-14,08:31:36
39.902474,116.411989,0,89,39858.3553125,2009-02-14,08:31:39
39.90243,116.411965,0,80,39858.3553703704,2009-02-14,08:31:44
39.902383,116.411949,0,74,39858.3554050926,2009-02-14,08:31:47
39.902363,116.411939,0,62,39858.355462963,2009-02-14,08:31:52
39.902396,116.41192,0,51,39858.3555092593,2009-02-14,08:31:56
39.902364,116.411896,0,45,39858.3555671296,2009-02-14,08:32:01
39.902316,116.411879,0,44,39858.3555902778,2009-02-14,08:32:03
39.902233,116.411883,0,41,39858.3556134259,2009-02-14,08:32:05
39.902138,116.411875,0,39,39858.3556365741,2009-02-14,08:32:07
39.902072,116.411881,0,37,39858.3556481482,2009-02-14,08:32:08
39.902006,116.411887,0,36,39858.3556597222,2009-02-14,08:32:09
39.901939,116.411892,0,34,39858.3556712963,2009-02-14,08:32:10
39.901859,116.411892,0,32,39858.3556828704,2009-02-14,08:32:11
39.901779,116.411893,0,30,39858.3556944444,2009-02-14,08:32:12
39.901698,116.411891,0,29,39858.3557060185,2009-02-14,08:32:13
39.901634,116.411891,0,27,39858.3557175926,2009-02-14,08:32:14
39.901572,116.411893,0,25,39858.3557291667,2009-02-14,08:32:15
39.901518,116.411898,0,24,39858.3557407407,2009-02-14,08:32:16
39.901459,116.411911,0,22,39858.3557523148,2009-02-14,08:32:17
39.901412,116.411921,0,21,39858.3557638889,2009-02-14,08:32:18
39.901342,116.411927,0,18,39858.355787037,2009-02-14,08:32:20
39.901273,116.411941,0,16,39858.3558101852,2009-02-14,08:32:22
39.901234,116.411913,0,15,39858.3558333333,2009-02-14,08:32:24
39.901194,116.41188,0,12,39858.3558564815,2009-02-14,08:32:26
39.901149,116.411856,0,11,39858.3558796296,2009-02-14,08:32:28
39.901074,116.411837,0,10,39858.3559027778,2009-02-14,08:32:30
39.900985,116.411821,0,7,39858.3559259259,2009-02-14,08:32:32
39.900888,116.411806,0,6,39858.3559490741,2009-02-14,08:32:34
39.900818,116.411812,0,4,39858.3559606481,2009-02-14,08:32:35
39.900748,116.41182,0,2,39858.3559722222,2009-02-14,08:32:36
39.900682,116.411832,0,1,39858.3559837963,2009-02-14,08:32:37
39.900615,116.411845,0,0,39858.3559953704,2009-02-14,08:32:38
39.900548,116.411851,0,-2,39858.3560069444,2009-02-14,08:32:39
39.900491,116.41185,0,-2,39858.3560185185,2009-02-14,08:32:40
39.900424,116.411856,0,-3,39858.3560300926,2009-02-14,08:32:41
39.900355,116.411854,0,-4,39858.3560416667,2009-02-14,08:32:42
39.90028,116.411856,0,-4,39858.3560532407,2009-02-14,08:32:43
39.900205,116.411859,0,-5,39858.3560648148,2009-02-14,08:32:44
39.90013,116.411863,0,-5,39858.3560763889,2009-02-14,08:32:45
39.900045,116.411884,0,-6,39858.356087963,2009-02-14,08:32:46
39.899969,116.411901,0,-7,39858.356099537,2009-02-14,08:32:47
39.899905,116.411919,0,-9,39858.3561111111,2009-02-14,08:32:48
39.899835,116.411943,0,-10,39858.3561226852,2009-02-14,08:32:49
39.899762,116.411964,0,-11,39858.3561342593,2009-02-14,08:32:50
39.899698,116.411967,0,-12,39858.3561458333,2009-02-14,08:32:51
39.899627,116.411974,0,-12,39858.3561574074,2009-02-14,08:32:52
39.89955,116.411984,0,-13,39858.3561689815,2009-02-14,08:32:53
39.899471,116.411992,0,-14,39858.3561805556,2009-02-14,08:32:54
39.899386,116.412004,0,-15,39858.3561921296,2009-02-14,08:32:55
39.899295,116.412022,0,-16,39858.3562037037,2009-02-14,08:32:56
39.899207,116.412038,0,-18,39858.3562152778,2009-02-14,08:32:57
39.899118,116.412051,0,-19,39858.3562268519,2009-02-14,08:32:58
39.899023,116.412063,0,-21,39858.3562384259,2009-02-14,08:32:59
39.898928,116.412074,0,-22,39858.35625,2009-02-14,08:33:00
39.898832,116.412081,0,-23,39858.3562615741,2009-02-14,08:33:01
39.898731,116.412089,0,-24,39858.3562731481,2009-02-14,08:33:02
39.898624,116.412098,0,-26,39858.3562847222,2009-02-14,08:33:03
39.898512,116.412103,0,-27,39858.3562962963,2009-02-14,08:33:04
39.898397,116.412108,0,-27,39858.3563078704,2009-02-14,08:33:05
39.898295,116.412138,0,-24,39858.3563194444,2009-02-14,08:33:06
39.898201,116.412153,0,-21,39858.3563310185,2009-02-14,08:33:07
39.898111,116.412168,0,-17,39858.3563425926,2009-02-14,08:33:08
39.898,116.412172,0,-18,39858.3563541667,2009-02-14,08:33:09
39.897918,116.412206,0,-12,39858.3563657407,2009-02-14,08:33:10
39.897828,116.412232,0,-8,39858.3563773148,2009-02-14,08:33:11
39.897737,116.412256,0,-5,39858.3563888889,2009-02-14,08:33:12
39.897637,116.412256,0,-6,39858.356400463,2009-02-14,08:33:13
39.897541,116.412253,0,-6,39858.356412037,2009-02-14,08:33:14
39.897452,116.412241,0,-6,39858.3564236111,2009-02-14,08:33:15
39.897397,116.412259,0,-2,39858.3564351852,2009-02-14,08:33:16
39.89737,116.412307,0,4,39858.3564467593,2009-02-14,08:33:17
39.897291,116.412304,0,4,39858.3564583333,2009-02-14,08:33:18
39.897221,116.412301,0,4,39858.3564699074,2009-02-14,08:33:19
39.89716,116.412303,0,5,39858.3564814815,2009-02-14,08:33:20
39.897102,116.412308,0,6,39858.3564930556,2009-02-14,08:33:21
39.897049,116.412311,0,6,39858.3565046296,2009-02-14,08:33:22
39.897,116.412312,0,7,39858.3565162037,2009-02-14,08:33:23
39.896942,116.412316,0,7,39858.3565277778,2009-02-14,08:33:24
39.896899,116.412358,0,11,39858.3565509259,2009-02-14,08:33:26
39.89686,116.412408,0,17,39858.3565740741,2009-02-14,08:33:28
39.896855,116.412477,0,28,39858.3566087963,2009-02-14,08:33:31
39.896823,116.412543,0,39,39858.3566435185,2009-02-14,08:33:34
39.896792,116.412573,0,47,39858.3566666667,2009-02-14,08:33:36
39.896771,116.412577,0,57,39858.356724537,2009-02-14,08:33:41
39.896784,116.412567,0,60,39858.3567824074,2009-02-14,08:33:46
39.896812,116.412549,0,65,39858.3568402778,2009-02-14,08:33:51
39.896849,116.412531,0,73,39858.3568981481,2009-02-14,08:33:56
39.89688,116.412548,0,83,39858.3569560185,2009-02-14,08:34:01
39.89684,116.412562,0,98,39858.3570138889,2009-02-14,08:34:06
39.896797,116.412552,0,106,39858.357037037,2009-02-14,08:34:08
39.896735,116.412568,0,113,39858.3570601852,2009-02-14,08:34:10
39.896671,116.412575,0,119,39858.3570833333,2009-02-14,08:34:12
39.896605,116.412572,0,125,39858.3571064815,2009-02-14,08:34:14
39.896533,116.412588,0,130,39858.3571296296,2009-02-14,08:34:16
39.89645,116.4126,0,132,39858.3571527778,2009-02-14,08:34:18
39.896404,116.41261,0,132,39858.3571643519,2009-02-14,08:34:19
39.896355,116.412623,0,132,39858.3571759259,2009-02-14,08:34:20
39.896288,116.412624,0,134,39858.3571875,2009-02-14,08:34:21
39.896219,116.412634,0,135,39858.3571990741,2009-02-14,08:34:22
39.896153,116.41263,0,136,39858.3572106481,2009-02-14,08:34:23
39.89609,116.412632,0,138,39858.3572222222,2009-02-14,08:34:24
39.896039,116.412636,0,138,39858.3572337963,2009-02-14,08:34:25
39.89598,116.41266,0,137,39858.3572453704,2009-02-14,08:34:26
39.89592,116.412656,0,137,39858.3572569444,2009-02-14,08:34:27
39.895869,116.412645,0,137,39858.3572685185,2009-02-14,08:34:28
39.895818,116.412634,0,138,39858.3572800926,2009-02-14,08:34:29
39.895765,116.412624,0,139,39858.3572916667,2009-02-14,08:34:30
39.895711,116.412616,0,140,39858.3573032407,2009-02-14,08:34:31
39.895652,116.412608,0,141,39858.3573148148,2009-02-14,08:34:32
39.89559,116.4126,0,142,39858.3573263889,2009-02-14,08:34:33
39.895518,116.412586,0,144,39858.357337963,2009-02-14,08:34:34
39.895454,116.412581,0,145,39858.357349537,2009-02-14,08:34:35
39.895394,116.412583,0,147,39858.3573611111,2009-02-14,08:34:36
39.895335,116.412587,0,148,39858.3573726852,2009-02-14,08:34:37
39.895246,116.4126,0,151,39858.3573958333,2009-02-14,08:34:39
39.895166,116.412614,0,153,39858.3574189815,2009-02-14,08:34:41
39.895101,116.412624,0,156,39858.3574421296,2009-02-14,08:34:43
39.895056,116.41259,0,157,39858.3574652778,2009-02-14,08:34:45
39.895015,116.412539,0,158,39858.3575115741,2009-02-14,08:34:49
39.895008,116.412504,0,154,39858.3575694444,2009-02-14,08:34:54
39.89501,116.412469,0,150,39858.3576273148,2009-02-14,08:34:59
39.895007,116.41246,0,147,39858.3576851852,2009-02-14,08:35:04
39.895007,116.41246,0,147,39858.3577199074,2009-02-14,08:35:07
39.895,116.412456,0,145,39858.3577430556,2009-02-14,08:35:09
39.89498,116.412456,0,145,39858.3578009259,2009-02-14,08:35:14
39.894956,116.412469,0,144,39858.3578587963,2009-02-14,08:35:19
39.89494,116.412494,0,143,39858.3579166667,2009-02-14,08:35:24
39.894934,116.412533,0,142,39858.357974537,2009-02-14,08:35:29
39.894944,116.412568,0,141,39858.3580324074,2009-02-14,08:35:34
39.894941,116.412546,0,140,39858.3580902778,2009-02-14,08:35:39
39.894927,116.412517,0,140,39858.3581481481,2009-02-14,08:35:44
39.894908,116.412472,0,140,39858.3582060185,2009-02-14,08:35:49
39.895007,116.412528,0,145,39858.3582175926,2009-02-14,08:35:50
39.895108,116.412484,0,150,39858.3582291667,2009-02-14,08:35:51
39.895154,116.412474,0,154,39858.3582407407,2009-02-14,08:35:52
39.895219,116.412463,0,162,39858.3582638889,2009-02-14,08:35:54
39.895184,116.412494,0,172,39858.358287037,2009-02-14,08:35:56
39.895131,116.412493,0,184,39858.3583101852,2009-02-14,08:35:58
39.895071,116.412478,0,202,39858.3583449074,2009-02-14,08:36:01
39.89504,116.412506,0,214,39858.3583680556,2009-02-14,08:36:03
39.895057,116.412559,0,226,39858.3584027778,2009-02-14,08:36:06
39.895081,116.41258,0,239,39858.3584375,2009-02-14,08:36:09
39.895081,116.41258,0,239,39858.3584606481,2009-02-14,08:36:11
39.895086,116.412577,0,258,39858.3584837963,2009-02-14,08:36:13
39.895051,116.412585,0,278,39858.3585300926,2009-02-14,08:36:17
39.895011,116.412605,0,290,39858.3585532407,2009-02-14,08:36:19
39.894967,116.412634,0,301,39858.3585763889,2009-02-14,08:36:21
39.894956,116.412584,0,314,39858.3586226852,2009-02-14,08:36:25
39.894969,116.412566,0,324,39858.3586805556,2009-02-14,08:36:30
39.895001,116.412531,0,332,39858.3587268519,2009-02-14,08:36:34
39.894944,116.412515,0,345,39858.3587847222,2009-02-14,08:36:39
39.894934,116.412449,0,358,39858.3588310185,2009-02-14,08:36:43
39.894949,116.412396,0,365,39858.3588773148,2009-02-14,08:36:47
39.89496,116.412319,0,373,39858.358912037,2009-02-14,08:36:50
39.894923,116.41231,0,377,39858.3589699074,2009-02-14,08:36:55
39.894889,116.412361,0,371,39858.3589930556,2009-02-14,08:36:57
39.894822,116.41248,0,366,39858.3590162037,2009-02-14,08:36:59
39.894796,116.412532,0,363,39858.3590277778,2009-02-14,08:37:00
39.894762,116.412583,0,363,39858.3590625,2009-02-14,08:37:03
39.894717,116.412609,0,369,39858.3591203704,2009-02-14,08:37:08
39.894677,116.412643,0,371,39858.3591550926,2009-02-14,08:37:11
39.89463,116.412656,0,375,39858.3591898148,2009-02-14,08:37:14
39.894583,116.41267,0,381,39858.3592361111,2009-02-14,08:37:18
39.894536,116.412691,0,387,39858.3592708333,2009-02-14,08:37:21
39.894475,116.412691,0,394,39858.3592939815,2009-02-14,08:37:23
39.894449,116.412716,0,400,39858.3593518519,2009-02-14,08:37:28
39.894443,116.412745,0,402,39858.3594097222,2009-02-14,08:37:33
39.894429,116.412721,0,404,39858.3594675926,2009-02-14,08:37:38
39.894408,116.412663,0,404,39858.359525463,2009-02-14,08:37:43
39.894361,116.412641,0,406,39858.3595833333,2009-02-14,08:37:48
39.894341,116.412669,0,408,39858.3596412037,2009-02-14,08:37:53
39.894376,116.412623,0,407,39858.3596643518,2009-02-14,08:37:55
39.894349,116.412676,0,408,39858.3597222222,2009-02-14,08:38:00
39.894375,116.412612,0,411,39858.3597569444,2009-02-14,08:38:03
39.894413,116.41254,0,412,39858.3597800926,2009-02-14,08:38:05
39.894373,116.412513,0,413,39858.359837963,2009-02-14,08:38:10
39.894298,116.412493,0,411,39858.3598958333,2009-02-14,08:38:15
39.894263,116.412452,0,411,39858.3599537037,2009-02-14,08:38:20
39.894211,116.412466,0,408,39858.36,2009-02-14,08:38:24
39.894138,116.412517,0,406,39858.3600231481,2009-02-14,08:38:26
39.894097,116.412557,0,404,39858.3600578704,2009-02-14,08:38:29
39.894045,116.412556,0,401,39858.3601157407,2009-02-14,08:38:34
39.893991,116.412564,0,398,39858.3601736111,2009-02-14,08:38:39
39.893936,116.412568,0,395,39858.3602199074,2009-02-14,08:38:43
39.893884,116.412567,0,393,39858.3602546296,2009-02-14,08:38:46
39.893773,116.412627,0,390,39858.3602893518,2009-02-14,08:38:49
39.893738,116.41269,0,389,39858.3603125,2009-02-14,08:38:51
39.893689,116.412703,0,387,39858.3603472222,2009-02-14,08:38:54
39.893649,116.412731,0,385,39858.3603703704,2009-02-14,08:38:56
39.8936,116.412763,0,385,39858.3603935185,2009-02-14,08:38:58
39.89356,116.412808,0,385,39858.3604166667,2009-02-14,08:39:00
39.893513,116.412835,0,385,39858.3604513889,2009-02-14,08:39:03
39.893474,116.412803,0,386,39858.3604861111,2009-02-14,08:39:06
39.89342,116.412802,0,384,39858.3605092593,2009-02-14,08:39:08
39.893385,116.412749,0,379,39858.3605439815,2009-02-14,08:39:11
39.893361,116.412693,0,372,39858.3606018518,2009-02-14,08:39:16
39.893342,116.412619,0,365,39858.3606365741,2009-02-14,08:39:19
39.893296,116.412618,0,355,39858.3606828704,2009-02-14,08:39:23
39.893247,116.412621,0,350,39858.3607175926,2009-02-14,08:39:26
39.893201,116.412612,0,346,39858.3607523148,2009-02-14,08:39:29
39.893152,116.412599,0,339,39858.3607986111,2009-02-14,08:39:33
39.893085,116.412619,0,331,39858.3608217593,2009-02-14,08:39:35
39.893029,116.412615,0,325,39858.3608564815,2009-02-14,08:39:38
39.892997,116.412575,0,318,39858.3608912037,2009-02-14,08:39:41
39.892962,116.412527,0,311,39858.3609259259,2009-02-14,08:39:44
39.892956,116.412485,0,304,39858.3609837963,2009-02-14,08:39:49
39.892943,116.412518,0,296,39858.3610416667,2009-02-14,08:39:54
39.892977,116.412472,0,290,39858.361099537,2009-02-14,08:39:59
39.89301,116.412434,0,287,39858.3611111111,2009-02-14,08:40:00
39.893054,116.412423,0,282,39858.3611342593,2009-02-14,08:40:02
39.8931,116.412403,0,277,39858.3611805556,2009-02-14,08:40:06
39.89314,116.412373,0,272,39858.3612152778,2009-02-14,08:40:09
39.89319,116.412351,0,266,39858.36125,2009-02-14,08:40:12
39.893236,116.412318,0,262,39858.3612962963,2009-02-14,08:40:16
39.89328,116.412351,0,254,39858.3613425926,2009-02-14,08:40:20
39.893325,116.412387,0,247,39858.3613888889,2009-02-14,08:40:24
39.893383,116.412394,0,243,39858.3614236111,2009-02-14,08:40:27
39.893426,116.412402,0,237,39858.3614699074,2009-02-14,08:40:31
39.893471,116.412397,0,233,39858.3615046296,2009-02-14,08:40:34
39.893515,116.412368,0,230,39858.3615393518,2009-02-14,08:40:37
39.893568,116.412337,0,226,39858.3615972222,2009-02-14,08:40:42
39.89362,116.412321,0,221,39858.3616319444,2009-02-14,08:40:45
39.893685,116.412306,0,215,39858.3616666667,2009-02-14,08:40:48
39.893732,116.412287,0,210,39858.3616898148,2009-02-14,08:40:50
39.893769,116.41226,0,201,39858.3617361111,2009-02-14,08:40:54
39.893818,116.412229,0,192,39858.3617824074,2009-02-14,08:40:58
39.89387,116.412249,0,180,39858.3618171296,2009-02-14,08:41:01
39.893921,116.412203,0,173,39858.3618402778,2009-02-14,08:41:03
39.893965,116.412189,0,166,39858.361875,2009-02-14,08:41:06
39.894003,116.41215,0,156,39858.3619097222,2009-02-14,08:41:09
39.894045,116.412127,0,148,39858.3619328704,2009-02-14,08:41:11
39.894083,116.412106,0,141,39858.3619675926,2009-02-14,08:41:14
39.894116,116.41207,0,132,39858.3620023148,2009-02-14,08:41:17
39.894156,116.412039,0,127,39858.362037037,2009-02-14,08:41:20
39.894213,116.412081,0,121,39858.3620833333,2009-02-14,08:41:24
39.894254,116.412055,0,127,39858.3621296296,2009-02-14,08:41:28
39.894328,116.412042,0,131,39858.3621643518,2009-02-14,08:41:31
39.894389,116.412039,0,135,39858.3622222222,2009-02-14,08:41:36
39.894463,116.412037,0,133,39858.3622685185,2009-02-14,08:41:40
39.894507,116.412031,0,138,39858.3623148148,2009-02-14,08:41:44
39.894551,116.411993,0,135,39858.3623611111,2009-02-14,08:41:48
39.894594,116.411956,0,131,39858.3623958333,2009-02-14,08:41:51
39.894641,116.411938,0,129,39858.3624305556,2009-02-14,08:41:54
39.894685,116.41194,0,124,39858.3624884259,2009-02-14,08:41:59
39.894705,116.411929,0,119,39858.3625462963,2009-02-14,08:42:04
39.894736,116.411938,0,115,39858.3626041667,2009-02-14,08:42:09
39.89479,116.411907,0,113,39858.362650463,2009-02-14,08:42:13
39.894838,116.411882,0,104,39858.3626967593,2009-02-14,08:42:17
39.894879,116.411843,0,94,39858.3627430556,2009-02-14,08:42:21
39.894904,116.411806,0,82,39858.3627893519,2009-02-14,08:42:25
39.894947,116.411727,0,72,39858.3628240741,2009-02-14,08:42:28
39.894973,116.41168,0,69,39858.3628356481,2009-02-14,08:42:29
39.895025,116.411675,0,54,39858.3628703704,2009-02-14,08:42:32
39.895065,116.411627,0,44,39858.3628935185,2009-02-14,08:42:34
39.895099,116.411611,0,31,39858.3629166667,2009-02-14,08:42:36
39.895145,116.411648,0,24,39858.362962963,2009-02-14,08:42:40
39.895188,116.41162,0,25,39858.3629861111,2009-02-14,08:42:42
39.89524,116.411577,0,14,39858.3630208333,2009-02-14,08:42:45
39.895282,116.411588,0,0,39858.3630671296,2009-02-14,08:42:49
39.895301,116.411598,0,-5,39858.363125,2009-02-14,08:42:54
39.895323,116.411538,0,-14,39858.3631597222,2009-02-14,08:42:57
39.895284,116.411621,0,-19,39858.3632175926,2009-02-14,08:43:02
39.895234,116.411744,0,-16,39858.3632291667,2009-02-14,08:43:03
39.89522,116.411801,0,-17,39858.3632407407,2009-02-14,08:43:04
39.895183,116.411813,0,-21,39858.3632986111,2009-02-14,08:43:09
39.895217,116.411755,0,-23,39858.3633217593,2009-02-14,08:43:11
39.895229,116.411685,0,-19,39858.3633449074,2009-02-14,08:43:13
39.895282,116.411661,0,-9,39858.3633680556,2009-02-14,08:43:15
39.895345,116.411651,0,-6,39858.3634143519,2009-02-14,08:43:19
39.895386,116.411622,0,-10,39858.3634490741,2009-02-14,08:43:22
39.895417,116.411577,0,-13,39858.3634837963,2009-02-14,08:43:25
39.895374,116.411532,0,-12,39858.3635300926,2009-02-14,08:43:29
39.895345,116.411494,0,-20,39858.363587963,2009-02-14,08:43:34
39.895345,116.411431,0,-20,39858.3636342593,2009-02-14,08:43:38
39.895392,116.411409,0,-23,39858.3636805556,2009-02-14,08:43:42
39.895441,116.41139,0,-22,39858.3637268519,2009-02-14,08:43:46
39.895404,116.411356,0,-29,39858.3637615741,2009-02-14,08:43:49
39.895398,116.411297,0,-36,39858.3637962963,2009-02-14,08:43:52
39.895375,116.411239,0,-40,39858.3638541667,2009-02-14,08:43:57
39.895368,116.411183,0,-49,39858.363900463,2009-02-14,08:44:01
39.89539,116.411094,0,-56,39858.3639467593,2009-02-14,08:44:05
39.895415,116.411054,0,-66,39858.3639814815,2009-02-14,08:44:08
39.895407,116.411029,0,-75,39858.3640393519,2009-02-14,08:44:13
39.895449,116.411066,0,-74,39858.3640740741,2009-02-14,08:44:16
39.895524,116.411093,0,-56,39858.3641203704,2009-02-14,08:44:20
39.895551,116.411137,0,-58,39858.3641782407,2009-02-14,08:44:25
39.895624,116.411258,0,-56,39858.364212963,2009-02-14,08:44:28
39.895667,116.411308,0,-50,39858.3642476852,2009-02-14,08:44:31
39.895671,116.411366,0,-43,39858.3642939815,2009-02-14,08:44:35
39.895689,116.411419,0,-34,39858.3643287037,2009-02-14,08:44:38
39.895727,116.411464,0,-27,39858.3643634259,2009-02-14,08:44:41
39.895777,116.411461,0,-17,39858.3643981481,2009-02-14,08:44:44
39.89574,116.411465,0,-8,39858.3644560185,2009-02-14,08:44:49
39.895696,116.41147,0,-4,39858.3644907407,2009-02-14,08:44:52
39.895662,116.411516,0,0,39858.364537037,2009-02-14,08:44:56
39.895651,116.41155,0,5,39858.3645949074,2009-02-14,08:45:01
39.895631,116.411605,0,12,39858.3646180556,2009-02-14,08:45:03
39.895614,116.411605,0,16,39858.3646759259,2009-02-14,08:45:08
39.895597,116.411638,0,22,39858.3647337963,2009-02-14,08:45:13
39.895597,116.411638,0,22,39858.3647685185,2009-02-14,08:45:16
39.895596,116.411642,0,23,39858.3647916667,2009-02-14,08:45:18
39.895599,116.411622,0,28,39858.364849537,2009-02-14,08:45:23
39.895585,116.411607,0,28,39858.3649074074,2009-02-14,08:45:28
39.895585,116.411607,0,28,39858.3649421296,2009-02-14,08:45:31
39.895591,116.411603,0,28,39858.3649652778,2009-02-14,08:45:33
39.895625,116.411629,0,42,39858.3650231481,2009-02-14,08:45:38
39.895666,116.411641,0,55,39858.3650694444,2009-02-14,08:45:42
39.895708,116.41165,0,64,39858.3651041667,2009-02-14,08:45:45
39.895746,116.411659,0,74,39858.365150463,2009-02-14,08:45:49
39.895752,116.411659,0,82,39858.3652083333,2009-02-14,08:45:54
39.895752,116.411659,0,82,39858.3652430556,2009-02-14,08:45:57
39.895749,116.411655,0,82,39858.3652662037,2009-02-14,08:45:59
39.89573,116.411659,0,86,39858.3653240741,2009-02-14,08:46:04
39.895723,116.411675,0,100,39858.3653819444,2009-02-14,08:46:09
39.895711,116.411688,0,110,39858.3654398148,2009-02-14,08:46:14
39.895707,116.41173,0,111,39858.3654976852,2009-02-14,08:46:19
39.895689,116.411795,0,112,39858.3655439815,2009-02-14,08:46:23
39.895676,116.411814,0,115,39858.3656018519,2009-02-14,08:46:28
39.895673,116.411794,0,119,39858.3656597222,2009-02-14,08:46:33
39.895641,116.411801,0,123,39858.3657175926,2009-02-14,08:46:38
39.895641,116.411801,0,123,39858.3657523148,2009-02-14,08:46:41
39.895645,116.411805,0,128,39858.365775463,2009-02-14,08:46:43
39.895654,116.411821,0,131,39858.3658333333,2009-02-14,08:46:48
39.895652,116.411832,0,132,39858.3658912037,2009-02-14,08:46:53
39.895652,116.411832,0,132,39858.3659259259,2009-02-14,08:46:56
39.895648,116.411828,0,132,39858.3659490741,2009-02-14,08:46:58
39.895637,116.411834,0,132,39858.3660069444,2009-02-14,08:47:03
39.895561,116.411805,0,131,39858.3660648148,2009-02-14,08:47:08
39.895543,116.411818,0,131,39858.3661226852,2009-02-14,08:47:13
39.895522,116.411846,0,131,39858.3661805556,2009-02-14,08:47:18
39.895509,116.411814,0,134,39858.3662384259,2009-02-14,08:47:23
39.895508,116.411797,0,134,39858.3662962963,2009-02-14,08:47:28
39.89552,116.411745,0,137,39858.3663541667,2009-02-14,08:47:33
39.895512,116.411684,0,139,39858.366400463,2009-02-14,08:47:37
39.895504,116.411648,0,142,39858.3664583333,2009-02-14,08:47:42
39.895521,116.411602,0,143,39858.3665162037,2009-02-14,08:47:47
39.895567,116.411564,0,145,39858.3665625,2009-02-14,08:47:51
39.895581,116.411503,0,145,39858.3665972222,2009-02-14,08:47:54
39.8956,116.411485,0,149,39858.3666550926,2009-02-14,08:47:59
39.895597,116.411445,0,153,39858.366712963,2009-02-14,08:48:04
39.895643,116.411466,0,157,39858.3667708333,2009-02-14,08:48:09
39.895618,116.411519,0,161,39858.3667939815,2009-02-14,08:48:11
39.895603,116.411531,0,163,39858.3668518519,2009-02-14,08:48:16
39.895554,116.411499,0,167,39858.3669097222,2009-02-14,08:48:21
39.895517,116.411475,0,171,39858.3669675926,2009-02-14,08:48:26
39.895508,116.41146,0,173,39858.367025463,2009-02-14,08:48:31
39.895497,116.411805,0,213,39858.3746875,2009-02-14,08:59:33
39.895486,116.411832,0,210,39858.3747453704,2009-02-14,08:59:38
39.895486,116.411845,0,209,39858.3748032407,2009-02-14,08:59:43
39.895489,116.411848,0,208,39858.3748611111,2009-02-14,08:59:48
39.895488,116.411854,0,206,39858.3749189815,2009-02-14,08:59:53
39.895488,116.411854,0,206,39858.3749537037,2009-02-14,08:59:56
39.895484,116.411856,0,205,39858.3749768519,2009-02-14,08:59:58
39.895493,116.411857,0,205,39858.3750347222,2009-02-14,09:00:03
39.895493,116.411844,0,205,39858.3750925926,2009-02-14,09:00:08
39.89552,116.411802,0,203,39858.375150463,2009-02-14,09:00:13
39.895518,116.411739,0,200,39858.3751967593,2009-02-14,09:00:17
39.895519,116.411727,0,200,39858.3752546296,2009-02-14,09:00:22
39.895515,116.411721,0,200,39858.3753125,2009-02-14,09:00:27
39.895515,116.411721,0,200,39858.3753472222,2009-02-14,09:00:30
39.895513,116.411729,0,200,39858.3753703704,2009-02-14,09:00:32
39.895515,116.411686,0,199,39858.3754282407,2009-02-14,09:00:37
39.895507,116.411654,0,200,39858.3754861111,2009-02-14,09:00:42
39.895511,116.411648,0,200,39858.3755439815,2009-02-14,09:00:47
39.895511,116.411648,0,200,39858.3755787037,2009-02-14,09:00:50
39.89551,116.411641,0,200,39858.3756018518,2009-02-14,09:00:52
39.89556,116.411653,0,210,39858.3756597222,2009-02-14,09:00:57
39.895562,116.411662,0,211,39858.3757175926,2009-02-14,09:01:02
39.895573,116.411633,0,214,39858.375775463,2009-02-14,09:01:07
39.895568,116.411643,0,214,39858.3758333333,2009-02-14,09:01:12
39.895567,116.411646,0,214,39858.3758912037,2009-02-14,09:01:17
39.895567,116.411646,0,214,39858.3759259259,2009-02-14,09:01:20
39.895563,116.411646,0,214,39858.3759490741,2009-02-14,09:01:22
39.895562,116.411662,0,214,39858.3760069444,2009-02-14,09:01:27
39.895553,116.411682,0,213,39858.3760648148,2009-02-14,09:01:32
39.895544,116.411689,0,211,39858.3761226852,2009-02-14,09:01:37
39.895544,116.411689,0,211,39858.3761574074,2009-02-14,09:01:40
39.895543,116.411687,0,210,39858.3761805556,2009-02-14,09:01:42
39.89556,116.411676,0,210,39858.3762384259,2009-02-14,09:01:47
39.89556,116.411676,0,210,39858.3762731481,2009-02-14,09:01:50
39.895567,116.41168,0,209,39858.3762962963,2009-02-14,09:01:52
39.89555,116.411703,0,209,39858.3763541667,2009-02-14,09:01:57
39.895548,116.411718,0,209,39858.376412037,2009-02-14,09:02:02
39.895548,116.411718,0,209,39858.3764467593,2009-02-14,09:02:05
39.895542,116.411722,0,210,39858.3764699074,2009-02-14,09:02:07
39.895548,116.411711,0,210,39858.3765277778,2009-02-14,09:02:12
39.895554,116.411708,0,211,39858.3765856481,2009-02-14,09:02:17
39.895554,116.411708,0,211,39858.3766203704,2009-02-14,09:02:20
39.895562,116.411701,0,212,39858.3766435185,2009-02-14,09:02:22
39.895575,116.411671,0,214,39858.3767013889,2009-02-14,09:02:27
39.895575,116.411671,0,214,39858.3767361111,2009-02-14,09:02:30
39.895575,116.411679,0,213,39858.3767592593,2009-02-14,09:02:32
39.895575,116.41165,0,217,39858.3768171296,2009-02-14,09:02:37
39.895554,116.411634,0,219,39858.376875,2009-02-14,09:02:42
39.895551,116.411625,0,219,39858.3769328704,2009-02-14,09:02:47
39.895546,116.411616,0,220,39858.3769907407,2009-02-14,09:02:52
39.895552,116.411575,0,221,39858.3770486111,2009-02-14,09:02:57
39.895561,116.411573,0,221,39858.3771064815,2009-02-14,09:03:02
39.895591,116.411584,0,223,39858.3771643518,2009-02-14,09:03:07
39.895615,116.411602,0,226,39858.3772222222,2009-02-14,09:03:12
39.89562,116.411641,0,226,39858.3772800926,2009-02-14,09:03:17
39.895581,116.411642,0,224,39858.377337963,2009-02-14,09:03:22
39.895581,116.411642,0,224,39858.3773726852,2009-02-14,09:03:25
39.895589,116.41165,0,222,39858.3773958333,2009-02-14,09:03:27
39.89558,116.411652,0,222,39858.3774537037,2009-02-14,09:03:32
39.89557,116.411641,0,219,39858.3775115741,2009-02-14,09:03:37
39.895565,116.41163,0,219,39858.3775694444,2009-02-14,09:03:42
39.895565,116.41163,0,219,39858.3776041667,2009-02-14,09:03:45
39.895569,116.411624,0,219,39858.3776273148,2009-02-14,09:03:47
39.895576,116.411615,0,219,39858.3776851852,2009-02-14,09:03:52
39.895576,116.411615,0,219,39858.3777199074,2009-02-14,09:03:55
39.895584,116.411609,0,219,39858.3777430556,2009-02-14,09:03:57
39.89558,116.411627,0,219,39858.3778009259,2009-02-14,09:04:02
39.895591,116.411658,0,218,39858.3778587963,2009-02-14,09:04:07
39.895579,116.411692,0,218,39858.3779166667,2009-02-14,09:04:12
39.895588,116.411712,0,217,39858.377974537,2009-02-14,09:04:17
39.895588,116.411712,0,217,39858.3780092593,2009-02-14,09:04:20
39.895581,116.411706,0,218,39858.3780324074,2009-02-14,09:04:22
39.895575,116.411661,0,219,39858.3780902778,2009-02-14,09:04:27
39.89559,116.41166,0,218,39858.3781481481,2009-02-14,09:04:32
39.895592,116.411663,0,218,39858.3782060185,2009-02-14,09:04:37
39.895589,116.41167,0,218,39858.3782638889,2009-02-14,09:04:42
39.895595,116.411673,0,218,39858.3783217593,2009-02-14,09:04:47
39.895602,116.411671,0,218,39858.3783796296,2009-02-14,09:04:52
39.895602,116.411668,0,218,39858.3784375,2009-02-14,09:04:57
39.895602,116.411668,0,218,39858.3784722222,2009-02-14,09:05:00
39.895606,116.411664,0,218,39858.3784953704,2009-02-14,09:05:02
39.895613,116.41165,0,218,39858.3785532407,2009-02-14,09:05:07
39.895607,116.411596,0,220,39858.3786111111,2009-02-14,09:05:12
39.895595,116.411584,0,220,39858.3786689815,2009-02-14,09:05:17
39.895569,116.411574,0,222,39858.3787268519,2009-02-14,09:05:22
39.895553,116.411565,0,224,39858.3787847222,2009-02-14,09:05:27
39.895607,116.411573,0,224,39858.3788078704,2009-02-14,09:05:29
39.895578,116.411588,0,223,39858.3788657407,2009-02-14,09:05:34
39.895578,116.411588,0,223,39858.378900463,2009-02-14,09:05:37
39.895583,116.411583,0,224,39858.3789236111,2009-02-14,09:05:39
39.895552,116.411588,0,225,39858.3789814815,2009-02-14,09:05:44
39.895516,116.411579,0,224,39858.3790393519,2009-02-14,09:05:49
39.895471,116.411547,0,222,39858.3790856482,2009-02-14,09:05:53
39.895471,116.411539,0,221,39858.3791435185,2009-02-14,09:05:58
39.895472,116.411546,0,221,39858.3792013889,2009-02-14,09:06:03
39.895472,116.411546,0,221,39858.3792361111,2009-02-14,09:06:06
39.895474,116.41154,0,221,39858.3792592593,2009-02-14,09:06:08
39.895463,116.411535,0,222,39858.3793171296,2009-02-14,09:06:13
39.895462,116.411518,0,223,39858.379375,2009-02-14,09:06:18
39.895467,116.411487,0,223,39858.3794328704,2009-02-14,09:06:23
39.895476,116.411485,0,224,39858.3794907407,2009-02-14,09:06:28
39.895497,116.41145,0,226,39858.3795486111,2009-02-14,09:06:33
39.895511,116.411396,0,227,39858.3796064815,2009-02-14,09:06:38
39.895533,116.411389,0,227,39858.3796643519,2009-02-14,09:06:43
39.895537,116.411402,0,228,39858.3797222222,2009-02-14,09:06:48
39.895529,116.411444,0,227,39858.3797800926,2009-02-14,09:06:53
39.895523,116.411484,0,227,39858.379837963,2009-02-14,09:06:58
39.895549,116.411512,0,226,39858.3798958333,2009-02-14,09:07:03
39.895542,116.411543,0,225,39858.3799537037,2009-02-14,09:07:08
39.895522,116.411595,0,225,39858.3800115741,2009-02-14,09:07:13
39.895501,116.411604,0,224,39858.3800694444,2009-02-14,09:07:18
39.895468,116.411609,0,222,39858.3801273148,2009-02-14,09:07:23
39.895468,116.411609,0,222,39858.380162037,2009-02-14,09:07:26
39.895474,116.411613,0,220,39858.3801851852,2009-02-14,09:07:28
39.89549,116.411573,0,218,39858.3802430556,2009-02-14,09:07:33
39.89549,116.411573,0,218,39858.3802777778,2009-02-14,09:07:36
39.895488,116.411581,0,217,39858.3803009259,2009-02-14,09:07:38
39.895485,116.411595,0,217,39858.3803587963,2009-02-14,09:07:43
39.895477,116.411605,0,217,39858.3804166667,2009-02-14,09:07:48
39.895472,116.411601,0,217,39858.380474537,2009-02-14,09:07:53
39.895476,116.411595,0,217,39858.3805324074,2009-02-14,09:07:58
39.895476,116.411595,0,217,39858.3805671296,2009-02-14,09:08:01
39.895484,116.41159,0,216,39858.3805902778,2009-02-14,09:08:03
39.895487,116.411599,0,217,39858.3806481481,2009-02-14,09:08:08
39.8955,116.411608,0,216,39858.3807060185,2009-02-14,09:08:13
39.895508,116.411649,0,216,39858.3807638889,2009-02-14,09:08:18
39.895524,116.411659,0,215,39858.3808217593,2009-02-14,09:08:23
39.895511,116.411677,0,214,39858.3808796296,2009-02-14,09:08:28
39.895554,116.411682,0,214,39858.3809375,2009-02-14,09:08:33
39.895572,116.411721,0,212,39858.3809953704,2009-02-14,09:08:38
39.895588,116.411716,0,211,39858.3810532407,2009-02-14,09:08:43
39.89559,116.411669,0,211,39858.3811111111,2009-02-14,09:08:48
39.895541,116.411631,0,210,39858.3811689815,2009-02-14,09:08:53
39.895509,116.411595,0,209,39858.3812268519,2009-02-14,09:08:58
39.895491,116.411594,0,209,39858.3812847222,2009-02-14,09:09:03
39.895491,116.411594,0,209,39858.3813194444,2009-02-14,09:09:06
39.895485,116.411593,0,210,39858.3813425926,2009-02-14,09:09:08
39.89546,116.411596,0,209,39858.381400463,2009-02-14,09:09:13
39.895452,116.4116,0,209,39858.3814583333,2009-02-14,09:09:18
39.895452,116.4116,0,209,39858.3814930556,2009-02-14,09:09:21
39.895449,116.411606,0,209,39858.3815162037,2009-02-14,09:09:23
39.895496,116.411602,0,209,39858.3815625,2009-02-14,09:09:27
39.895504,116.411625,0,208,39858.3816203704,2009-02-14,09:09:32
39.895516,116.411611,0,208,39858.3816782407,2009-02-14,09:09:37
39.895516,116.411611,0,208,39858.381712963,2009-02-14,09:09:40
39.895523,116.411613,0,208,39858.3817361111,2009-02-14,09:09:42
39.895531,116.411625,0,208,39858.3817939815,2009-02-14,09:09:47
39.895557,116.411616,0,208,39858.3818518519,2009-02-14,09:09:52
39.895555,116.411604,0,205,39858.3819097222,2009-02-14,09:09:57
39.895555,116.411604,0,205,39858.3819444444,2009-02-14,09:10:00
39.895547,116.411605,0,205,39858.3819675926,2009-02-14,09:10:02
39.895536,116.411603,0,205,39858.382025463,2009-02-14,09:10:07
39.895539,116.411604,0,205,39858.3820833333,2009-02-14,09:10:12
39.895539,116.411604,0,205,39858.3821180556,2009-02-14,09:10:15
39.895541,116.41161,0,205,39858.3821412037,2009-02-14,09:10:17
39.895505,116.411603,0,204,39858.3821990741,2009-02-14,09:10:22
39.895462,116.411585,0,202,39858.3822569444,2009-02-14,09:10:27
39.895459,116.411587,0,202,39858.3823148148,2009-02-14,09:10:32
39.895459,116.411587,0,202,39858.382349537,2009-02-14,09:10:35
39.895453,116.411592,0,202,39858.3823726852,2009-02-14,09:10:37
39.895444,116.411597,0,202,39858.3824305556,2009-02-14,09:10:42
39.895444,116.411597,0,202,39858.3824652778,2009-02-14,09:10:45
39.895447,116.411605,0,202,39858.3824884259,2009-02-14,09:10:47
39.895457,116.411626,0,201,39858.3825462963,2009-02-14,09:10:52
39.895557,116.411449,0,228,39858.3897685185,2009-02-14,09:21:16
39.902177,116.417,0,2031,39858.3966203704,2009-02-14,09:31:08
39.902045,116.416893,0,1992,39858.3966319444,2009-02-14,09:31:09
39.895843,116.410555,0,64,39858.3966550926,2009-02-14,09:31:11
39.89577,116.410547,0,54,39858.3966666667,2009-02-14,09:31:12
39.895848,116.410447,0,72,39858.3966898148,2009-02-14,09:31:14
39.895837,116.410523,0,75,39858.3967013889,2009-02-14,09:31:15
39.895874,116.410453,0,80,39858.396712963,2009-02-14,09:31:16
39.895876,116.41054,0,105,39858.396724537,2009-02-14,09:31:17
39.895899,116.410557,0,124,39858.3967361111,2009-02-14,09:31:18
39.8959,116.410654,0,146,39858.3967592593,2009-02-14,09:31:20
39.895914,116.410717,0,166,39858.3967824074,2009-02-14,09:31:22
39.895912,116.410796,0,189,39858.3968287037,2009-02-14,09:31:26
39.895858,116.410831,0,193,39858.3968634259,2009-02-14,09:31:29
39.89584,116.410885,0,189,39858.396875,2009-02-14,09:31:30
39.895829,116.410937,0,182,39858.3968981481,2009-02-14,09:31:32
39.895855,116.411011,0,193,39858.3969444444,2009-02-14,09:31:36
39.895887,116.411071,0,198,39858.3969791667,2009-02-14,09:31:39
39.895908,116.411126,0,205,39858.3970023148,2009-02-14,09:31:41
39.895922,116.411174,0,213,39858.3970138889,2009-02-14,09:31:42
39.895932,116.411233,0,218,39858.397025463,2009-02-14,09:31:43
39.895947,116.411291,0,231,39858.397037037,2009-02-14,09:31:44
39.89596,116.411364,0,242,39858.3970601852,2009-02-14,09:31:46
39.895949,116.411454,0,246,39858.3970949074,2009-02-14,09:31:49
39.89594,116.411545,0,254,39858.3971180556,2009-02-14,09:31:51
39.895924,116.411599,0,258,39858.3971643519,2009-02-14,09:31:55
39.895911,116.411643,0,261,39858.3972222222,2009-02-14,09:32:00
39.895905,116.411658,0,266,39858.3972800926,2009-02-14,09:32:05
39.895892,116.411663,0,268,39858.397337963,2009-02-14,09:32:10
39.895881,116.411645,0,269,39858.3973958333,2009-02-14,09:32:15
39.895857,116.411633,0,271,39858.3974537037,2009-02-14,09:32:20
39.895825,116.411613,0,274,39858.3975115741,2009-02-14,09:32:25
39.89578,116.411619,0,279,39858.3975694444,2009-02-14,09:32:30
39.895738,116.411623,0,283,39858.3976273148,2009-02-14,09:32:35
39.895694,116.411658,0,285,39858.3976851852,2009-02-14,09:32:40
39.89567,116.411715,0,286,39858.3977199074,2009-02-14,09:32:43
39.895639,116.411724,0,288,39858.3977777778,2009-02-14,09:32:48
39.895661,116.411697,0,289,39858.3978356481,2009-02-14,09:32:53
39.895697,116.411683,0,289,39858.3978935185,2009-02-14,09:32:58
39.895701,116.41168,0,289,39858.3979513889,2009-02-14,09:33:03
39.895701,116.41168,0,289,39858.3979861111,2009-02-14,09:33:06
39.895695,116.411687,0,289,39858.3980092593,2009-02-14,09:33:08
39.895672,116.411679,0,290,39858.3980671296,2009-02-14,09:33:13
39.895641,116.411668,0,287,39858.398125,2009-02-14,09:33:18
39.895595,116.411699,0,285,39858.3981712963,2009-02-14,09:33:22
39.895562,116.411724,0,284,39858.3982291667,2009-02-14,09:33:27
39.895548,116.411715,0,282,39858.398287037,2009-02-14,09:33:32
39.895545,116.411755,0,281,39858.3983449074,2009-02-14,09:33:37
39.895586,116.41174,0,282,39858.3984027778,2009-02-14,09:33:42
39.895566,116.411709,0,284,39858.3984606481,2009-02-14,09:33:47
39.895566,116.411709,0,284,39858.3984953704,2009-02-14,09:33:50
39.895564,116.411709,0,284,39858.3985185185,2009-02-14,09:33:52
39.89552,116.411726,0,283,39858.3985763889,2009-02-14,09:33:57
39.895536,116.411714,0,286,39858.3986342593,2009-02-14,09:34:02
39.895543,116.411698,0,286,39858.3986921296,2009-02-14,09:34:07
39.895537,116.411698,0,286,39858.39875,2009-02-14,09:34:12
39.895537,116.411698,0,286,39858.3987847222,2009-02-14,09:34:15
39.89553,116.41169,0,286,39858.3988078704,2009-02-14,09:34:17
39.895545,116.411655,0,287,39858.3988657407,2009-02-14,09:34:22
39.895545,116.411655,0,287,39858.398900463,2009-02-14,09:34:25
39.895545,116.411659,0,288,39858.3989236111,2009-02-14,09:34:27
39.895568,116.41166,0,291,39858.3989814815,2009-02-14,09:34:32
39.895573,116.411643,0,276,39858.3990393518,2009-02-14,09:34:37
39.895562,116.411643,0,275,39858.3990972222,2009-02-14,09:34:42
39.895562,116.411643,0,275,39858.3991319444,2009-02-14,09:34:45
39.89557,116.411647,0,261,39858.3991550926,2009-02-14,09:34:47
39.895567,116.411656,0,261,39858.399212963,2009-02-14,09:34:52
39.895567,116.411656,0,261,39858.3992476852,2009-02-14,09:34:55
39.895572,116.411659,0,260,39858.3992708333,2009-02-14,09:34:57
39.895581,116.411659,0,259,39858.3993287037,2009-02-14,09:35:02
39.895581,116.411659,0,259,39858.3993634259,2009-02-14,09:35:05
39.895583,116.411655,0,259,39858.3993865741,2009-02-14,09:35:07
39.895597,116.411636,0,257,39858.3994444444,2009-02-14,09:35:12
39.895585,116.411603,0,255,39858.3995023148,2009-02-14,09:35:17
39.89556,116.411552,0,255,39858.3995601852,2009-02-14,09:35:22
39.895527,116.41152,0,253,39858.3996180556,2009-02-14,09:35:27
39.895537,116.411505,0,249,39858.3996759259,2009-02-14,09:35:32
39.895537,116.411505,0,249,39858.3997106481,2009-02-14,09:35:35
39.895534,116.411506,0,249,39858.3997337963,2009-02-14,09:35:37
39.895558,116.411576,0,248,39858.3997569444,2009-02-14,09:35:39
39.895598,116.411609,0,246,39858.3997916667,2009-02-14,09:35:42
39.895581,116.411615,0,243,39858.399849537,2009-02-14,09:35:47
39.895575,116.411617,0,243,39858.3999074074,2009-02-14,09:35:52
39.895575,116.411617,0,243,39858.3999421296,2009-02-14,09:35:55
39.895573,116.411616,0,243,39858.3999652778,2009-02-14,09:35:57
39.895545,116.411609,0,243,39858.4000231481,2009-02-14,09:36:02
39.895529,116.411602,0,242,39858.4000810185,2009-02-14,09:36:07
39.895529,116.411602,0,242,39858.4001157407,2009-02-14,09:36:10
39.895535,116.411599,0,245,39858.4001388889,2009-02-14,09:36:12
39.895513,116.411603,0,248,39858.4001967593,2009-02-14,09:36:17
39.895522,116.411596,0,248,39858.4002546296,2009-02-14,09:36:22
39.895522,116.411605,0,248,39858.4003125,2009-02-14,09:36:27
39.895518,116.411604,0,247,39858.4003703704,2009-02-14,09:36:32
39.89552,116.411599,0,247,39858.4004282407,2009-02-14,09:36:37
39.895519,116.411596,0,247,39858.4004861111,2009-02-14,09:36:42
39.895519,116.411596,0,247,39858.4005208333,2009-02-14,09:36:45
39.895521,116.411599,0,247,39858.4005439815,2009-02-14,09:36:47
39.895536,116.411567,0,245,39858.4006018518,2009-02-14,09:36:52
39.895559,116.411547,0,241,39858.4006597222,2009-02-14,09:36:57
39.895559,116.411549,0,241,39858.4007175926,2009-02-14,09:37:02
39.895559,116.411549,0,241,39858.4007523148,2009-02-14,09:37:05
39.89556,116.411553,0,241,39858.400775463,2009-02-14,09:37:07
39.89556,116.411537,0,242,39858.4008333333,2009-02-14,09:37:12
39.895549,116.411514,0,245,39858.4008912037,2009-02-14,09:37:17
39.895568,116.411494,0,249,39858.4009490741,2009-02-14,09:37:22
39.895584,116.411535,0,253,39858.4010069444,2009-02-14,09:37:27
39.895582,116.411592,0,252,39858.4010648148,2009-02-14,09:37:32
39.895582,116.411633,0,252,39858.4011226852,2009-02-14,09:37:37
39.895571,116.411679,0,249,39858.4011805556,2009-02-14,09:37:42
39.895571,116.411679,0,249,39858.4012152778,2009-02-14,09:37:45
39.895573,116.411673,0,247,39858.4012384259,2009-02-14,09:37:47
39.895584,116.411644,0,246,39858.4012962963,2009-02-14,09:37:52
39.895583,116.411656,0,245,39858.4013541667,2009-02-14,09:37:57
39.895567,116.411668,0,245,39858.401412037,2009-02-14,09:38:02
39.895529,116.411643,0,244,39858.4014699074,2009-02-14,09:38:07
39.895507,116.411612,0,242,39858.4015277778,2009-02-14,09:38:12
39.895486,116.411595,0,241,39858.4015856481,2009-02-14,09:38:17
39.895486,116.411595,0,241,39858.4016203704,2009-02-14,09:38:20
39.895478,116.411603,0,241,39858.4016435185,2009-02-14,09:38:22
39.895471,116.411612,0,241,39858.4017013889,2009-02-14,09:38:27
39.895462,116.411604,0,241,39858.4017592593,2009-02-14,09:38:32
39.895462,116.411616,0,241,39858.4018171296,2009-02-14,09:38:37
39.895453,116.41161,0,241,39858.401875,2009-02-14,09:38:42
39.895447,116.411597,0,241,39858.4019328704,2009-02-14,09:38:47
39.895446,116.411585,0,242,39858.4019907407,2009-02-14,09:38:52
39.895439,116.411583,0,242,39858.4020486111,2009-02-14,09:38:57
39.895434,116.41159,0,242,39858.4021064815,2009-02-14,09:39:02
39.895432,116.411584,0,242,39858.4021643519,2009-02-14,09:39:07
39.895432,116.411584,0,242,39858.4021990741,2009-02-14,09:39:10
39.895439,116.411581,0,242,39858.4022222222,2009-02-14,09:39:12
39.89547,116.411597,0,241,39858.4022800926,2009-02-14,09:39:17
39.895484,116.411598,0,240,39858.402337963,2009-02-14,09:39:22
39.895484,116.411598,0,240,39858.4023726852,2009-02-14,09:39:25
39.89548,116.411594,0,239,39858.4023958333,2009-02-14,09:39:27
39.895496,116.411579,0,238,39858.4024537037,2009-02-14,09:39:32
39.895491,116.411566,0,236,39858.4025115741,2009-02-14,09:39:37
39.895494,116.411561,0,236,39858.4025694444,2009-02-14,09:39:42
39.895498,116.411558,0,236,39858.4026273148,2009-02-14,09:39:47
39.895501,116.411557,0,236,39858.4026851852,2009-02-14,09:39:52
39.895494,116.411555,0,235,39858.4027430556,2009-02-14,09:39:57
39.895494,116.411555,0,235,39858.4027777778,2009-02-14,09:40:00
39.895495,116.411559,0,235,39858.4028009259,2009-02-14,09:40:02
39.895492,116.411568,0,235,39858.4028587963,2009-02-14,09:40:07
39.895506,116.411583,0,234,39858.4029166667,2009-02-14,09:40:12
39.895523,116.411601,0,232,39858.402974537,2009-02-14,09:40:17
39.895523,116.411604,0,231,39858.4030324074,2009-02-14,09:40:22
39.895522,116.411602,0,231,39858.4030902778,2009-02-14,09:40:27
39.89552,116.4116,0,231,39858.4031481481,2009-02-14,09:40:32
39.895523,116.411603,0,231,39858.4032060185,2009-02-14,09:40:37
39.895524,116.411601,0,231,39858.4032638889,2009-02-14,09:40:42
39.895527,116.411601,0,231,39858.4033217593,2009-02-14,09:40:47
39.895527,116.411601,0,231,39858.4033564815,2009-02-14,09:40:50
39.895532,116.411598,0,231,39858.4033796296,2009-02-14,09:40:52
39.895515,116.411583,0,233,39858.4034375,2009-02-14,09:40:57
39.895517,116.41155,0,230,39858.4034953704,2009-02-14,09:41:02
39.895534,116.411563,0,231,39858.4035532407,2009-02-14,09:41:07
39.895543,116.411594,0,229,39858.4036111111,2009-02-14,09:41:12
39.895566,116.411568,0,225,39858.4036689815,2009-02-14,09:41:17
39.895559,116.411561,0,225,39858.4037268519,2009-02-14,09:41:22
39.895559,116.411561,0,225,39858.4037615741,2009-02-14,09:41:25
39.895554,116.411565,0,224,39858.4037847222,2009-02-14,09:41:27
39.895595,116.411584,0,225,39858.4038425926,2009-02-14,09:41:32
39.895608,116.411567,0,224,39858.403900463,2009-02-14,09:41:37
39.895653,116.411613,0,224,39858.4039236111,2009-02-14,09:41:39
39.895611,116.411593,0,226,39858.4039814815,2009-02-14,09:41:44
39.895597,116.411611,0,226,39858.4040393519,2009-02-14,09:41:49
39.895586,116.41161,0,226,39858.4040972222,2009-02-14,09:41:54
39.895588,116.411617,0,226,39858.4041550926,2009-02-14,09:41:59
39.895588,116.411617,0,226,39858.4041898148,2009-02-14,09:42:02
39.895586,116.411614,0,226,39858.404212963,2009-02-14,09:42:04
39.895606,116.411611,0,229,39858.4042708333,2009-02-14,09:42:09
39.895606,116.411611,0,229,39858.4043055556,2009-02-14,09:42:12
39.895613,116.411606,0,229,39858.4043287037,2009-02-14,09:42:14
39.895643,116.411636,0,229,39858.4043865741,2009-02-14,09:42:19
39.895706,116.411711,0,230,39858.4044212963,2009-02-14,09:42:22
39.89574,116.411753,0,230,39858.4044560185,2009-02-14,09:42:25
39.895783,116.41176,0,226,39858.4045138889,2009-02-14,09:42:30
39.895809,116.411703,0,224,39858.4045601852,2009-02-14,09:42:34
39.895854,116.411748,0,229,39858.4046064815,2009-02-14,09:42:38
39.895883,116.411796,0,238,39858.4046643519,2009-02-14,09:42:43
39.895915,116.411846,0,244,39858.4047106481,2009-02-14,09:42:47
39.895944,116.411894,0,251,39858.4047569444,2009-02-14,09:42:51
39.895881,116.411907,0,253,39858.4047800926,2009-02-14,09:42:53
39.895857,116.411943,0,258,39858.404837963,2009-02-14,09:42:58
39.89583,116.411975,0,262,39858.4048958333,2009-02-14,09:43:03
39.895779,116.411972,0,260,39858.4049189815,2009-02-14,09:43:05
39.895731,116.412035,0,256,39858.4049537037,2009-02-14,09:43:08
39.895696,116.412082,0,255,39858.405,2009-02-14,09:43:12
39.895695,116.412091,0,255,39858.4050578704,2009-02-14,09:43:17
39.895691,116.412127,0,258,39858.4051157407,2009-02-14,09:43:22
39.89569,116.41211,0,259,39858.4051736111,2009-02-14,09:43:27
39.895699,116.412131,0,259,39858.4052314815,2009-02-14,09:43:32
39.895667,116.412077,0,261,39858.4052893519,2009-02-14,09:43:37
39.8956,116.412124,0,264,39858.4053009259,2009-02-14,09:43:38
39.895588,116.412024,0,266,39858.4053125,2009-02-14,09:43:39
39.895581,116.411962,0,270,39858.4053356481,2009-02-14,09:43:41
39.895567,116.412006,0,277,39858.4053935185,2009-02-14,09:43:46
39.895557,116.412047,0,283,39858.4054513889,2009-02-14,09:43:51
39.895529,116.412065,0,288,39858.4055092593,2009-02-14,09:43:56
39.895502,116.412121,0,296,39858.4055671296,2009-02-14,09:44:01
39.895504,116.412149,0,299,39858.405625,2009-02-14,09:44:06
39.895514,116.412146,0,299,39858.4056828704,2009-02-14,09:44:11
39.895518,116.412176,0,299,39858.4057407407,2009-02-14,09:44:16
39.895519,116.4122,0,300,39858.4057986111,2009-02-14,09:44:21
39.895545,116.412287,0,305,39858.4058564815,2009-02-14,09:44:26
39.895537,116.412344,0,310,39858.4059143519,2009-02-14,09:44:31
39.895524,116.412287,0,312,39858.4059606481,2009-02-14,09:44:35
39.895565,116.412293,0,317,39858.4060185185,2009-02-14,09:44:40
39.895604,116.412332,0,320,39858.4060532407,2009-02-14,09:44:43
39.895633,116.412386,0,323,39858.4061111111,2009-02-14,09:44:48
39.895645,116.412448,0,325,39858.4061458333,2009-02-14,09:44:51
39.895623,116.412502,0,330,39858.4061805556,2009-02-14,09:44:54
39.895606,116.412586,0,335,39858.4062152778,2009-02-14,09:44:57
39.895593,116.412638,0,335,39858.4062731481,2009-02-14,09:45:02
39.895551,116.412673,0,334,39858.4063078704,2009-02-14,09:45:05
39.895498,116.412705,0,330,39858.4063425926,2009-02-14,09:45:08
39.895433,116.412728,0,328,39858.4063773148,2009-02-14,09:45:11
39.895377,116.412766,0,325,39858.406412037,2009-02-14,09:45:14
39.895325,116.412762,0,323,39858.4064467593,2009-02-14,09:45:17
39.895275,116.412747,0,322,39858.4064814815,2009-02-14,09:45:20
39.895226,116.412713,0,320,39858.4065277778,2009-02-14,09:45:24
39.895175,116.412689,0,314,39858.4065625,2009-02-14,09:45:27
39.895131,116.412708,0,309,39858.4066087963,2009-02-14,09:45:31
39.895082,116.412699,0,302,39858.4066550926,2009-02-14,09:45:35
39.895032,116.412684,0,298,39858.4067013889,2009-02-14,09:45:39
39.894982,116.4127,0,292,39858.4067476852,2009-02-14,09:45:43
39.894936,116.412683,0,290,39858.4067939815,2009-02-14,09:45:47
39.894899,116.412715,0,285,39858.4068518518,2009-02-14,09:45:52
39.894881,116.412758,0,278,39858.4069097222,2009-02-14,09:45:57
39.894864,116.412813,0,274,39858.4069560185,2009-02-14,09:46:01
39.894839,116.412711,0,272,39858.4069907407,2009-02-14,09:46:04
39.894848,116.412651,0,270,39858.4070023148,2009-02-14,09:46:05
39.894839,116.41258,0,264,39858.407025463,2009-02-14,09:46:07
39.894821,116.412539,0,252,39858.4070833333,2009-02-14,09:46:12
39.894677,116.412275,0,195,39858.4106944444,2009-02-14,09:51:24
39.89468,116.412215,0,194,39858.4107291667,2009-02-14,09:51:27
39.894678,116.412143,0,194,39858.4107638889,2009-02-14,09:51:30
39.894677,116.412083,0,194,39858.4107986111,2009-02-14,09:51:33
39.894691,116.412018,0,193,39858.4108333333,2009-02-14,09:51:36
39.894677,116.411972,0,191,39858.4108912037,2009-02-14,09:51:41
39.894653,116.411973,0,188,39858.4109490741,2009-02-14,09:51:46
39.894637,116.412023,0,186,39858.4110069444,2009-02-14,09:51:51
39.894654,116.412079,0,187,39858.4110532407,2009-02-14,09:51:55
39.894674,116.412123,0,188,39858.4111111111,2009-02-14,09:52:00
39.894707,116.412195,0,187,39858.4111458333,2009-02-14,09:52:03
39.894678,116.412255,0,184,39858.4111921296,2009-02-14,09:52:07
39.894665,116.412336,0,179,39858.4112384259,2009-02-14,09:52:11
39.894653,116.412394,0,176,39858.4112615741,2009-02-14,09:52:13
39.894636,116.412364,0,177,39858.4113194444,2009-02-14,09:52:18
39.894643,116.412343,0,178,39858.4113773148,2009-02-14,09:52:23
39.894658,116.412334,0,178,39858.4114351852,2009-02-14,09:52:28
39.894646,116.412341,0,176,39858.4114930556,2009-02-14,09:52:33
39.894646,116.412341,0,176,39858.4115277778,2009-02-14,09:52:36
39.894643,116.412343,0,176,39858.4115509259,2009-02-14,09:52:38
39.894631,116.412361,0,174,39858.4116087963,2009-02-14,09:52:43
39.894587,116.412373,0,170,39858.4116666667,2009-02-14,09:52:48
39.894582,116.412368,0,170,39858.411724537,2009-02-14,09:52:53
39.894582,116.412368,0,170,39858.4117592593,2009-02-14,09:52:56
39.894579,116.412371,0,170,39858.4117824074,2009-02-14,09:52:58
39.894606,116.41233,0,169,39858.4118402778,2009-02-14,09:53:03
39.894624,116.412288,0,169,39858.4118981481,2009-02-14,09:53:08
39.894614,116.412341,0,167,39858.4119560185,2009-02-14,09:53:13
39.894612,116.412397,0,168,39858.4120138889,2009-02-14,09:53:18
39.894636,116.412387,0,166,39858.4120717593,2009-02-14,09:53:23
39.894625,116.412437,0,167,39858.4121296296,2009-02-14,09:53:28
39.89461,116.412495,0,169,39858.4121875,2009-02-14,09:53:33
39.894611,116.412542,0,169,39858.4122453704,2009-02-14,09:53:38
39.894613,116.41252,0,169,39858.4123032407,2009-02-14,09:53:43
39.894632,116.4125,0,167,39858.4123611111,2009-02-14,09:53:48
39.894619,116.412376,0,167,39858.4123958333,2009-02-14,09:53:51
39.894591,116.412253,0,168,39858.4124074074,2009-02-14,09:53:52
39.894588,116.412162,0,170,39858.4124421296,2009-02-14,09:53:55
39.894669,116.412164,0,172,39858.4125,2009-02-14,09:54:00
39.894681,116.412196,0,171,39858.4125578704,2009-02-14,09:54:05
39.894681,116.412196,0,171,39858.4125925926,2009-02-14,09:54:08
39.894673,116.412197,0,171,39858.4126157407,2009-02-14,09:54:10
39.894629,116.41223,0,171,39858.412662037,2009-02-14,09:54:14
39.894586,116.412274,0,174,39858.4126967593,2009-02-14,09:54:17
39.894551,116.412324,0,177,39858.4127430556,2009-02-14,09:54:21
39.894535,116.412381,0,177,39858.4127893519,2009-02-14,09:54:25
39.894516,116.412301,0,175,39858.4128240741,2009-02-14,09:54:28
39.894549,116.412261,0,175,39858.4128703704,2009-02-14,09:54:32
39.894501,116.412251,0,175,39858.4129282407,2009-02-14,09:54:37
39.894493,116.412268,0,175,39858.4129861111,2009-02-14,09:54:42
39.894509,116.412254,0,174,39858.4130439815,2009-02-14,09:54:47
39.894518,116.412229,0,177,39858.4131018519,2009-02-14,09:54:52
39.894556,116.412179,0,178,39858.4131597222,2009-02-14,09:54:57
39.89458,116.412124,0,179,39858.4132060185,2009-02-14,09:55:01
39.894556,116.412133,0,180,39858.4132638889,2009-02-14,09:55:06
39.89456,116.412198,0,184,39858.4132986111,2009-02-14,09:55:09
39.894566,116.412256,0,185,39858.4133449074,2009-02-14,09:55:13
39.894563,116.412324,0,187,39858.4133796296,2009-02-14,09:55:16
39.894556,116.412399,0,190,39858.4134143519,2009-02-14,09:55:19
39.894587,116.412429,0,193,39858.4134722222,2009-02-14,09:55:24
39.894642,116.412431,0,191,39858.4134953704,2009-02-14,09:55:26
39.894648,116.412462,0,190,39858.4135532407,2009-02-14,09:55:31
39.894646,116.412497,0,190,39858.4136111111,2009-02-14,09:55:36
39.894638,116.412522,0,190,39858.4136689815,2009-02-14,09:55:41
39.89468,116.412537,0,192,39858.4137268519,2009-02-14,09:55:46
39.894718,116.412477,0,191,39858.41375,2009-02-14,09:55:48
39.894704,116.412496,0,189,39858.4138078704,2009-02-14,09:55:53
39.894695,116.412546,0,189,39858.4138657407,2009-02-14,09:55:58
39.894721,116.41257,0,192,39858.4139236111,2009-02-14,09:56:03
39.894688,116.412603,0,191,39858.4139814815,2009-02-14,09:56:08
39.894688,116.412603,0,191,39858.4140162037,2009-02-14,09:56:11
39.894686,116.412598,0,188,39858.4140393519,2009-02-14,09:56:13
39.894726,116.412578,0,185,39858.4140972222,2009-02-14,09:56:18
39.89471,116.412567,0,180,39858.4141550926,2009-02-14,09:56:23
39.894717,116.41253,0,178,39858.414212963,2009-02-14,09:56:28
39.89476,116.412506,0,176,39858.4142476852,2009-02-14,09:56:31
39.894742,116.412513,0,177,39858.4143055556,2009-02-14,09:56:36
39.894754,116.412547,0,174,39858.4143634259,2009-02-14,09:56:41
39.894717,116.412532,0,176,39858.4144212963,2009-02-14,09:56:46
39.894743,116.412506,0,173,39858.4144791667,2009-02-14,09:56:51
39.894774,116.412511,0,173,39858.414537037,2009-02-14,09:56:56
39.894794,116.412522,0,175,39858.4145949074,2009-02-14,09:57:01
39.89476,116.41253,0,177,39858.4146527778,2009-02-14,09:57:06
39.894729,116.412505,0,178,39858.4147106481,2009-02-14,09:57:11
39.894731,116.41249,0,178,39858.4147685185,2009-02-14,09:57:16
39.894746,116.412447,0,179,39858.4148263889,2009-02-14,09:57:21
39.894774,116.412392,0,179,39858.4148726852,2009-02-14,09:57:25
39.89483,116.41237,0,180,39858.4149189815,2009-02-14,09:57:29
39.89488,116.412385,0,181,39858.4149768518,2009-02-14,09:57:34
39.894923,116.412412,0,181,39858.4150347222,2009-02-14,09:57:39
39.894957,116.412464,0,182,39858.4150810185,2009-02-14,09:57:43
39.894953,116.412491,0,182,39858.4151388889,2009-02-14,09:57:48
39.894931,116.412444,0,182,39858.4151967593,2009-02-14,09:57:53
39.894931,116.412444,0,182,39858.4152314815,2009-02-14,09:57:56
39.894926,116.412436,0,182,39858.4152546296,2009-02-14,09:57:58
39.894905,116.41238,0,182,39858.4153125,2009-02-14,09:58:03
39.89488,116.41233,0,182,39858.4153703704,2009-02-14,09:58:08
39.894756,116.412056,0,184,39858.4153819444,2009-02-14,09:58:09
39.894681,116.41189,0,185,39858.4153935185,2009-02-14,09:58:10
39.894615,116.411782,0,186,39858.4154050926,2009-02-14,09:58:11
39.894557,116.411708,0,186,39858.4154166667,2009-02-14,09:58:12
39.894507,116.411696,0,186,39858.4154398148,2009-02-14,09:58:14
39.89445,116.411692,0,186,39858.415462963,2009-02-14,09:58:16
39.894387,116.411688,0,186,39858.4154861111,2009-02-14,09:58:18
39.894313,116.411695,0,186,39858.4155092593,2009-02-14,09:58:20
39.894241,116.411697,0,187,39858.4155324074,2009-02-14,09:58:22
39.894186,116.411693,0,187,39858.4155555556,2009-02-14,09:58:24
39.89412,116.411632,0,188,39858.4155902778,2009-02-14,09:58:27
39.894077,116.411594,0,191,39858.4156365741,2009-02-14,09:58:31
39.894036,116.41156,0,193,39858.4156712963,2009-02-14,09:58:34
39.893994,116.411527,0,195,39858.4157060185,2009-02-14,09:58:37
39.893946,116.411507,0,198,39858.4157523148,2009-02-14,09:58:41
39.894041,116.411589,0,201,39858.4157986111,2009-02-14,09:58:45
39.894102,116.411631,0,202,39858.4158101852,2009-02-14,09:58:46
39.894168,116.411696,0,204,39858.4158333333,2009-02-14,09:58:48
39.894226,116.411742,0,205,39858.4158449074,2009-02-14,09:58:49
39.89431,116.411811,0,206,39858.4158564815,2009-02-14,09:58:50
39.894364,116.411862,0,207,39858.4158680556,2009-02-14,09:58:51
39.894421,116.411909,0,208,39858.4158796296,2009-02-14,09:58:52
39.894476,116.411957,0,209,39858.4158912037,2009-02-14,09:58:53
39.894556,116.412021,0,210,39858.4159027778,2009-02-14,09:58:54
39.89464,116.412091,0,211,39858.4159143518,2009-02-14,09:58:55
39.894716,116.412157,0,212,39858.4159259259,2009-02-14,09:58:56
39.894785,116.412224,0,213,39858.4159375,2009-02-14,09:58:57
39.894852,116.412292,0,214,39858.4159490741,2009-02-14,09:58:58
39.894924,116.412368,0,215,39858.4159606481,2009-02-14,09:58:59
39.894986,116.41244,0,216,39858.4159722222,2009-02-14,09:59:00
39.895045,116.412511,0,217,39858.4159837963,2009-02-14,09:59:01
39.895101,116.41258,0,218,39858.4159953704,2009-02-14,09:59:02
39.895162,116.412655,0,219,39858.4160069444,2009-02-14,09:59:03
39.895206,116.412754,0,220,39858.4160300926,2009-02-14,09:59:05
39.895246,116.41285,0,222,39858.4160532407,2009-02-14,09:59:07
39.89531,116.412942,0,223,39858.4160648148,2009-02-14,09:59:08
39.89536,116.41304,0,225,39858.416087963,2009-02-14,09:59:10
39.895389,116.413089,0,226,39858.416099537,2009-02-14,09:59:11
39.895419,116.413133,0,227,39858.4161111111,2009-02-14,09:59:12
39.895456,116.413186,0,228,39858.4161226852,2009-02-14,09:59:13
39.895492,116.413238,0,230,39858.4161342593,2009-02-14,09:59:14
39.895536,116.413256,0,231,39858.4161458333,2009-02-14,09:59:15
39.895645,116.413334,0,232,39858.4161574074,2009-02-14,09:59:16
39.895695,116.413345,0,233,39858.4161689815,2009-02-14,09:59:17
39.895745,116.413356,0,235,39858.4161805556,2009-02-14,09:59:18
39.895794,116.413364,0,236,39858.4161921296,2009-02-14,09:59:19
39.895844,116.413363,0,237,39858.4162037037,2009-02-14,09:59:20
39.895958,116.413426,0,238,39858.4162152778,2009-02-14,09:59:21
39.896024,116.413402,0,239,39858.4162268518,2009-02-14,09:59:22
39.896097,116.413389,0,239,39858.4162384259,2009-02-14,09:59:23
39.896169,116.413373,0,240,39858.41625,2009-02-14,09:59:24
39.896238,116.413355,0,240,39858.4162615741,2009-02-14,09:59:25
39.896318,116.413315,0,240,39858.4162731481,2009-02-14,09:59:26
39.896394,116.413277,0,240,39858.4162847222,2009-02-14,09:59:27
39.896595,116.413363,0,239,39858.4162962963,2009-02-14,09:59:28
39.896679,116.413349,0,239,39858.4163078704,2009-02-14,09:59:29
39.896762,116.413335,0,239,39858.4163194444,2009-02-14,09:59:30
39.896847,116.413307,0,239,39858.4163310185,2009-02-14,09:59:31
39.897003,116.41335,0,238,39858.4163425926,2009-02-14,09:59:32
39.89708,116.413339,0,238,39858.4163541667,2009-02-14,09:59:33
39.897153,116.41333,0,238,39858.4163657407,2009-02-14,09:59:34
39.89722,116.413329,0,238,39858.4163773148,2009-02-14,09:59:35
39.897276,116.413321,0,238,39858.4163888889,2009-02-14,09:59:36
39.897418,116.413423,0,237,39858.416400463,2009-02-14,09:59:37
39.897534,116.413469,0,236,39858.416412037,2009-02-14,09:59:38
39.897621,116.413492,0,235,39858.4164236111,2009-02-14,09:59:39
39.897691,116.413504,0,234,39858.4164351852,2009-02-14,09:59:40
39.897738,116.413501,0,233,39858.4164467593,2009-02-14,09:59:41
39.897821,116.413478,0,232,39858.4164699074,2009-02-14,09:59:43
39.897903,116.413443,0,231,39858.4164930556,2009-02-14,09:59:45
39.897981,116.41341,0,230,39858.4165162037,2009-02-14,09:59:47
39.898025,116.413383,0,229,39858.4165277778,2009-02-14,09:59:48
39.898071,116.413364,0,229,39858.4165393518,2009-02-14,09:59:49
39.898115,116.413346,0,229,39858.4165509259,2009-02-14,09:59:50
39.898164,116.413333,0,228,39858.4165625,2009-02-14,09:59:51
39.898212,116.413321,0,228,39858.4165740741,2009-02-14,09:59:52
39.898274,116.413308,0,228,39858.4165856481,2009-02-14,09:59:53
39.898352,116.413312,0,228,39858.4165972222,2009-02-14,09:59:54
39.898422,116.413308,0,228,39858.4166087963,2009-02-14,09:59:55
39.898491,116.413299,0,228,39858.4166203704,2009-02-14,09:59:56
39.898562,116.413304,0,228,39858.4166319444,2009-02-14,09:59:57
39.898638,116.413294,0,228,39858.4166435185,2009-02-14,09:59:58
39.898701,116.413281,0,229,39858.4166550926,2009-02-14,09:59:59
39.898763,116.413269,0,229,39858.4166666667,2009-02-14,10:00:00
39.898826,116.413245,0,230,39858.4166782407,2009-02-14,10:00:01
39.898885,116.413225,0,230,39858.4166898148,2009-02-14,10:00:02
39.89894,116.413211,0,231,39858.4167013889,2009-02-14,10:00:03
39.898993,116.413198,0,232,39858.416712963,2009-02-14,10:00:04
39.899047,116.413194,0,233,39858.416724537,2009-02-14,10:00:05
39.899095,116.413185,0,235,39858.4167361111,2009-02-14,10:00:06
39.899143,116.413183,0,237,39858.4167476852,2009-02-14,10:00:07
39.899189,116.413182,0,239,39858.4167592593,2009-02-14,10:00:08
39.899234,116.413183,0,241,39858.4167708333,2009-02-14,10:00:09
39.89932,116.413177,0,246,39858.4167939815,2009-02-14,10:00:11
39.899386,116.413158,0,251,39858.4168171296,2009-02-14,10:00:13
39.89944,116.413134,0,255,39858.4168402778,2009-02-14,10:00:15
39.899496,116.413111,0,259,39858.416875,2009-02-14,10:00:18
39.899528,116.413139,0,264,39858.4169328704,2009-02-14,10:00:23
39.89954,116.413112,0,281,39858.4169907407,2009-02-14,10:00:28
39.89954,116.413112,0,281,39858.417025463,2009-02-14,10:00:31
39.899535,116.413115,0,289,39858.4170486111,2009-02-14,10:00:33
39.899513,116.413096,0,294,39858.4171064815,2009-02-14,10:00:38
39.899496,116.413078,0,300,39858.4171643518,2009-02-14,10:00:43
39.899474,116.413065,0,306,39858.4172222222,2009-02-14,10:00:48
39.899458,116.413026,0,313,39858.4172800926,2009-02-14,10:00:53
39.899456,116.413001,0,318,39858.417337963,2009-02-14,10:00:58
39.899464,116.412944,0,321,39858.4173958333,2009-02-14,10:01:03
39.899482,116.412879,0,320,39858.4174189815,2009-02-14,10:01:05
39.899525,116.412802,0,317,39858.4174421296,2009-02-14,10:01:07
39.899578,116.412735,0,314,39858.4174652778,2009-02-14,10:01:09
39.899643,116.412679,0,311,39858.4174884259,2009-02-14,10:01:11
39.899714,116.41261,0,308,39858.4175115741,2009-02-14,10:01:13
39.89977,116.412537,0,306,39858.4175347222,2009-02-14,10:01:15
39.899814,116.412495,0,305,39858.4175462963,2009-02-14,10:01:16
39.899857,116.412455,0,304,39858.4175578704,2009-02-14,10:01:17
39.899902,116.412415,0,304,39858.4175694444,2009-02-14,10:01:18
39.899952,116.412375,0,303,39858.4175810185,2009-02-14,10:01:19
39.900003,116.412338,0,303,39858.4175925926,2009-02-14,10:01:20
39.900058,116.412296,0,302,39858.4176041667,2009-02-14,10:01:21
39.900116,116.412255,0,302,39858.4176157407,2009-02-14,10:01:22
39.900174,116.412216,0,302,39858.4176273148,2009-02-14,10:01:23
39.900236,116.412173,0,302,39858.4176388889,2009-02-14,10:01:24
39.900307,116.412123,0,301,39858.417650463,2009-02-14,10:01:25
39.900372,116.412083,0,301,39858.417662037,2009-02-14,10:01:26
39.900446,116.412048,0,300,39858.4176736111,2009-02-14,10:01:27
39.900525,116.412016,0,300,39858.4176851852,2009-02-14,10:01:28
39.900605,116.411984,0,300,39858.4176967593,2009-02-14,10:01:29
39.900683,116.411952,0,299,39858.4177083333,2009-02-14,10:01:30
39.900766,116.411922,0,298,39858.4177199074,2009-02-14,10:01:31
39.900849,116.411893,0,297,39858.4177314815,2009-02-14,10:01:32
39.900941,116.411862,0,297,39858.4177430556,2009-02-14,10:01:33
39.901043,116.411829,0,297,39858.4177546296,2009-02-14,10:01:34
39.901145,116.411797,0,297,39858.4177662037,2009-02-14,10:01:35
39.901256,116.41176,0,296,39858.4177777778,2009-02-14,10:01:36
39.901389,116.411701,0,293,39858.4177893519,2009-02-14,10:01:37
39.901498,116.411661,0,291,39858.4178009259,2009-02-14,10:01:38
39.901589,116.411639,0,291,39858.4178125,2009-02-14,10:01:39
39.901665,116.411628,0,291,39858.4178240741,2009-02-14,10:01:40
39.901761,116.411657,0,298,39858.4178472222,2009-02-14,10:01:42
39.901819,116.411646,0,299,39858.4178587963,2009-02-14,10:01:43
39.901885,116.411666,0,308,39858.4178819444,2009-02-14,10:01:45
39.901921,116.411693,0,321,39858.4179050926,2009-02-14,10:01:47
39.901959,116.411735,0,334,39858.4179398148,2009-02-14,10:01:50
39.901995,116.411761,0,342,39858.417974537,2009-02-14,10:01:53
39.902018,116.411811,0,357,39858.4180208333,2009-02-14,10:01:57
39.902034,116.411864,0,357,39858.4180787037,2009-02-14,10:02:02
39.902083,116.411859,0,355,39858.4181134259,2009-02-14,10:02:05
39.902141,116.411863,0,360,39858.4181481482,2009-02-14,10:02:08
39.902205,116.411855,0,365,39858.4181828704,2009-02-14,10:02:11
39.902263,116.411839,0,369,39858.4182060185,2009-02-14,10:02:13
39.902338,116.411815,0,371,39858.4182407407,2009-02-14,10:02:16
39.902388,116.411814,0,375,39858.4182638889,2009-02-14,10:02:18
39.902464,116.411782,0,376,39858.418287037,2009-02-14,10:02:20
39.902501,116.411717,0,366,39858.4183101852,2009-02-14,10:02:22
39.902521,116.411642,0,365,39858.4183333333,2009-02-14,10:02:24
39.902565,116.411557,0,365,39858.4183564815,2009-02-14,10:02:26
39.902595,116.411443,0,364,39858.4183796296,2009-02-14,10:02:28
39.902618,116.41138,0,363,39858.4183912037,2009-02-14,10:02:29
39.902614,116.411266,0,363,39858.4184143519,2009-02-14,10:02:31
39.902636,116.411206,0,363,39858.4184259259,2009-02-14,10:02:32
39.902659,116.411137,0,364,39858.4184375,2009-02-14,10:02:33
39.902684,116.411067,0,364,39858.4184490741,2009-02-14,10:02:34
39.902711,116.41099,0,364,39858.4184606481,2009-02-14,10:02:35
39.902739,116.410922,0,364,39858.4184722222,2009-02-14,10:02:36
39.905014,116.411431,0,384,39858.4186805556,2009-02-14,10:02:54
39.905007,116.411336,0,385,39858.4186921296,2009-02-14,10:02:55
39.905053,116.411311,0,389,39858.4187384259,2009-02-14,10:02:59
39.90511,116.411236,0,390,39858.4187615741,2009-02-14,10:03:01
39.905143,116.41119,0,392,39858.4187731481,2009-02-14,10:03:02
39.90518,116.411131,0,393,39858.4187847222,2009-02-14,10:03:03
39.905259,116.411056,0,395,39858.4188078704,2009-02-14,10:03:05
39.905342,116.411012,0,395,39858.4188310185,2009-02-14,10:03:07
39.905398,116.411055,0,394,39858.4188425926,2009-02-14,10:03:08
39.905439,116.411029,0,395,39858.4188541667,2009-02-14,10:03:09
39.905479,116.410998,0,396,39858.4188657407,2009-02-14,10:03:10
39.905525,116.410978,0,396,39858.4188773148,2009-02-14,10:03:11
39.905576,116.410965,0,397,39858.4188888889,2009-02-14,10:03:12
39.905637,116.410929,0,404,39858.418900463,2009-02-14,10:03:13
39.905694,116.41091,0,409,39858.418912037,2009-02-14,10:03:14
39.905751,116.410909,0,414,39858.4189236111,2009-02-14,10:03:15
39.905795,116.41089,0,419,39858.4189351852,2009-02-14,10:03:16
39.905838,116.410861,0,426,39858.4189467593,2009-02-14,10:03:17
39.905872,116.410828,0,432,39858.4189583333,2009-02-14,10:03:18
39.905953,116.410663,0,467,39858.4190509259,2009-02-14,10:03:26
39.905966,116.410618,0,477,39858.4190856481,2009-02-14,10:03:29
39.905988,116.410555,0,494,39858.4191319444,2009-02-14,10:03:33
39.906002,116.410503,0,507,39858.4191666667,2009-02-14,10:03:36
39.906035,116.410436,0,521,39858.419224537,2009-02-14,10:03:41
39.906054,116.410371,0,531,39858.4192476852,2009-02-14,10:03:43
39.906086,116.410331,0,537,39858.4192708333,2009-02-14,10:03:45
39.906123,116.410289,0,546,39858.4192939815,2009-02-14,10:03:47
39.906172,116.410297,0,546,39858.4193171296,2009-02-14,10:03:49
39.906232,116.410279,0,548,39858.4193402778,2009-02-14,10:03:51
39.906299,116.41026,0,551,39858.4193634259,2009-02-14,10:03:53
39.906366,116.410248,0,551,39858.4193865741,2009-02-14,10:03:55
39.906403,116.41021,0,554,39858.4193981481,2009-02-14,10:03:56
39.90649,116.410147,0,558,39858.4194212963,2009-02-14,10:03:58
39.906546,116.410122,0,560,39858.4194328704,2009-02-14,10:03:59
39.906602,116.410092,0,562,39858.4194444444,2009-02-14,10:04:00
39.906664,116.410057,0,566,39858.4194560185,2009-02-14,10:04:01
39.906722,116.410055,0,567,39858.4194675926,2009-02-14,10:04:02
39.906779,116.410069,0,566,39858.4194791667,2009-02-14,10:04:03
39.90684,116.410044,0,569,39858.4194907407,2009-02-14,10:04:04
39.906907,116.410028,0,572,39858.4195023148,2009-02-14,10:04:05
39.906969,116.410011,0,574,39858.4195138889,2009-02-14,10:04:06
39.907038,116.409995,0,576,39858.419525463,2009-02-14,10:04:07
39.907103,116.40998,0,577,39858.419537037,2009-02-14,10:04:08
39.907168,116.409962,0,579,39858.4195486111,2009-02-14,10:04:09
39.907231,116.409947,0,579,39858.4195601852,2009-02-14,10:04:10
39.907293,116.40993,0,581,39858.4195717593,2009-02-14,10:04:11
39.907352,116.409922,0,581,39858.4195833333,2009-02-14,10:04:12
39.907939,116.410987,0,585,39858.4197222222,2009-02-14,10:04:24
39.908015,116.411053,0,590,39858.4197453704,2009-02-14,10:04:26
39.908075,116.411071,0,592,39858.4197569444,2009-02-14,10:04:27
39.908125,116.411095,0,593,39858.4197685185,2009-02-14,10:04:28
39.908171,116.411123,0,595,39858.4197800926,2009-02-14,10:04:29
39.908219,116.411156,0,598,39858.4197916667,2009-02-14,10:04:30
39.908338,116.411026,0,473,39858.4198032407,2009-02-14,10:04:31
39.908442,116.410902,0,335,39858.4198148148,2009-02-14,10:04:32
39.908496,116.410885,0,279,39858.4198263889,2009-02-14,10:04:33
39.90851,116.410935,0,260,39858.419837963,2009-02-14,10:04:34
39.908583,116.410973,0,273,39858.4198611111,2009-02-14,10:04:36
39.908644,116.410984,0,280,39858.4198842593,2009-02-14,10:04:38
39.908684,116.411017,0,293,39858.4199074074,2009-02-14,10:04:40
39.908738,116.41103,0,305,39858.4199421296,2009-02-14,10:04:43
39.908766,116.411069,0,314,39858.4199768519,2009-02-14,10:04:46
39.908792,116.41108,0,328,39858.4200347222,2009-02-14,10:04:51
39.908809,116.411044,0,345,39858.4200925926,2009-02-14,10:04:56
39.908822,116.411008,0,358,39858.4201388889,2009-02-14,10:05:00
39.908833,116.410989,0,375,39858.4201967593,2009-02-14,10:05:05
39.908849,116.410966,0,388,39858.4202546296,2009-02-14,10:05:10
39.908832,116.410973,0,396,39858.4203125,2009-02-14,10:05:15
39.908782,116.411006,0,396,39858.4203472222,2009-02-14,10:05:18
39.908728,116.411,0,397,39858.4203819444,2009-02-14,10:05:21
39.90878,116.41101,0,402,39858.4204398148,2009-02-14,10:05:26
39.909279,116.411505,0,402,39858.4205787037,2009-02-14,10:05:38
39.909217,116.411459,0,398,39858.4206134259,2009-02-14,10:05:41
39.909189,116.411405,0,398,39858.420625,2009-02-14,10:05:42
39.909136,116.411278,0,399,39858.4206481481,2009-02-14,10:05:44
39.909166,116.411535,0,363,39858.4206597222,2009-02-14,10:05:45
39.909159,116.41159,0,350,39858.4206712963,2009-02-14,10:05:46
39.909137,116.411599,0,333,39858.4206944444,2009-02-14,10:05:48
39.909153,116.411579,0,310,39858.4207291667,2009-02-14,10:05:51
39.909171,116.411566,0,293,39858.4207638889,2009-02-14,10:05:54
39.909183,116.411551,0,277,39858.4208101852,2009-02-14,10:05:58
39.909183,116.411551,0,277,39858.4208449074,2009-02-14,10:06:01
39.909176,116.41155,0,265,39858.4208680556,2009-02-14,10:06:03
39.909117,116.411545,0,257,39858.4209027778,2009-02-14,10:06:06
39.909082,116.411512,0,252,39858.4209490741,2009-02-14,10:06:10
39.909062,116.411457,0,256,39858.4210069444,2009-02-14,10:06:15
39.909069,116.411412,0,269,39858.4210416667,2009-02-14,10:06:18
39.909117,116.411383,0,278,39858.4210763889,2009-02-14,10:06:21
39.909161,116.41135,0,281,39858.421099537,2009-02-14,10:06:23
39.909218,116.411285,0,283,39858.4211226852,2009-02-14,10:06:25
39.909277,116.411207,0,286,39858.4211458333,2009-02-14,10:06:27
39.909308,116.411162,0,287,39858.4211574074,2009-02-14,10:06:28
39.90935,116.411111,0,287,39858.4211689815,2009-02-14,10:06:29
39.909399,116.411064,0,288,39858.4211805556,2009-02-14,10:06:30
39.909443,116.411029,0,289,39858.4211921296,2009-02-14,10:06:31
39.909519,116.410981,0,292,39858.4212152778,2009-02-14,10:06:33
39.909579,116.410952,0,296,39858.4212384259,2009-02-14,10:06:35
39.909632,116.410932,0,299,39858.4212615741,2009-02-14,10:06:37
39.909683,116.410923,0,302,39858.4212847222,2009-02-14,10:06:39
39.909731,116.41092,0,305,39858.4213078704,2009-02-14,10:06:41
39.90936,116.409812,0,292,39858.4215162037,2009-02-14,10:06:59
39.90933,116.409766,0,274,39858.4215393519,2009-02-14,10:07:01
39.909298,116.409777,0,241,39858.4215509259,2009-02-14,10:07:02
39.90928,116.409702,0,263,39858.4215740741,2009-02-14,10:07:04
39.909258,116.409564,0,262,39858.4215972222,2009-02-14,10:07:06
39.909243,116.409496,0,263,39858.4216087963,2009-02-14,10:07:07
39.909237,116.409383,0,264,39858.4216203704,2009-02-14,10:07:08
39.909262,116.409257,0,261,39858.4216319444,2009-02-14,10:07:09
39.90926,116.409176,0,262,39858.4216435185,2009-02-14,10:07:10
39.909261,116.409082,0,264,39858.4216550926,2009-02-14,10:07:11
39.909263,116.408997,0,266,39858.4216666667,2009-02-14,10:07:12
39.909265,116.408916,0,268,39858.4216782407,2009-02-14,10:07:13
39.90933,116.408744,0,264,39858.4216898148,2009-02-14,10:07:14
39.909351,116.408628,0,264,39858.4217013889,2009-02-14,10:07:15
39.909347,116.40853,0,266,39858.421712963,2009-02-14,10:07:16
39.90934,116.408438,0,268,39858.421724537,2009-02-14,10:07:17
39.909333,116.408347,0,269,39858.4217361111,2009-02-14,10:07:18
39.909324,116.408254,0,270,39858.4217476852,2009-02-14,10:07:19
39.909315,116.408164,0,272,39858.4217592593,2009-02-14,10:07:20
39.909323,116.408053,0,273,39858.4217824074,2009-02-14,10:07:22
39.909296,116.407925,0,277,39858.4217939815,2009-02-14,10:07:23
39.909323,116.407866,0,278,39858.4218171296,2009-02-14,10:07:25
39.909327,116.407807,0,281,39858.4218287037,2009-02-14,10:07:26
39.909367,116.407712,0,283,39858.4218518519,2009-02-14,10:07:28
39.909385,116.407655,0,286,39858.4218634259,2009-02-14,10:07:29
39.909453,116.407614,0,289,39858.4218865741,2009-02-14,10:07:31
39.909543,116.407585,0,290,39858.4219097222,2009-02-14,10:07:33
39.909592,116.407566,0,290,39858.4219212963,2009-02-14,10:07:34
39.909664,116.407556,0,289,39858.4219328704,2009-02-14,10:07:35
39.909732,116.407554,0,290,39858.4219444444,2009-02-14,10:07:36
39.909798,116.407546,0,290,39858.4219560185,2009-02-14,10:07:37
39.909865,116.407537,0,291,39858.4219675926,2009-02-14,10:07:38
39.909939,116.407527,0,291,39858.4219791667,2009-02-14,10:07:39
39.910015,116.407518,0,291,39858.4219907407,2009-02-14,10:07:40
39.910098,116.407515,0,290,39858.4220023148,2009-02-14,10:07:41
39.910186,116.407516,0,288,39858.4220138889,2009-02-14,10:07:42
39.910279,116.407525,0,286,39858.422025463,2009-02-14,10:07:43
39.910373,116.407535,0,282,39858.422037037,2009-02-14,10:07:44
39.910464,116.407552,0,279,39858.4220486111,2009-02-14,10:07:45
39.91056,116.407557,0,278,39858.4220601852,2009-02-14,10:07:46
39.910662,116.407568,0,277,39858.4220717593,2009-02-14,10:07:47
39.910762,116.407577,0,276,39858.4220833333,2009-02-14,10:07:48
39.910858,116.407584,0,275,39858.4220949074,2009-02-14,10:07:49
39.911022,116.4076,0,267,39858.4221064815,2009-02-14,10:07:50
39.911125,116.4076,0,267,39858.4221180556,2009-02-14,10:07:51
39.911229,116.407608,0,264,39858.4221296296,2009-02-14,10:07:52
39.911384,116.407613,0,257,39858.4221412037,2009-02-14,10:07:53
39.911486,116.407613,0,256,39858.4221527778,2009-02-14,10:07:54
39.911593,116.407624,0,251,39858.4221643518,2009-02-14,10:07:55
39.911772,116.407639,0,257,39858.4221759259,2009-02-14,10:07:56
39.911971,116.407652,0,266,39858.4221875,2009-02-14,10:07:57
39.912146,116.407668,0,273,39858.4221990741,2009-02-14,10:07:58
39.912258,116.407678,0,274,39858.4222106481,2009-02-14,10:07:59
39.912367,116.407687,0,275,39858.4222222222,2009-02-14,10:08:00
39.912548,116.407699,0,287,39858.4222337963,2009-02-14,10:08:01
39.912653,116.407714,0,288,39858.4222453704,2009-02-14,10:08:02
39.912762,116.407727,0,288,39858.4222569444,2009-02-14,10:08:03
39.912872,116.407733,0,287,39858.4222685185,2009-02-14,10:08:04
39.912981,116.407736,0,286,39858.4222800926,2009-02-14,10:08:05
39.913086,116.407738,0,286,39858.4222916667,2009-02-14,10:08:06
39.913194,116.407732,0,285,39858.4223032407,2009-02-14,10:08:07
39.913302,116.407725,0,284,39858.4223148148,2009-02-14,10:08:08
39.91341,116.407714,0,284,39858.4223263889,2009-02-14,10:08:09
39.91354,116.407713,0,276,39858.422337963,2009-02-14,10:08:10
39.913691,116.407739,0,279,39858.422349537,2009-02-14,10:08:11
39.913932,116.407758,0,282,39858.4223726852,2009-02-14,10:08:13
39.914039,116.407747,0,281,39858.4223842593,2009-02-14,10:08:14
39.914124,116.407735,0,279,39858.4223958333,2009-02-14,10:08:15
39.914202,116.407714,0,276,39858.4224074074,2009-02-14,10:08:16
39.91427,116.407687,0,273,39858.4224189815,2009-02-14,10:08:17
39.914332,116.407659,0,270,39858.4224305556,2009-02-14,10:08:18
39.914386,116.40763,0,267,39858.4224421296,2009-02-14,10:08:19
39.914432,116.407579,0,265,39858.4224537037,2009-02-14,10:08:20
39.914471,116.407517,0,263,39858.4224652778,2009-02-14,10:08:21
39.914493,116.407448,0,261,39858.4224768518,2009-02-14,10:08:22
39.914498,116.407368,0,260,39858.4224884259,2009-02-14,10:08:23
39.914499,116.407284,0,258,39858.4225,2009-02-14,10:08:24
39.914478,116.407186,0,256,39858.4225115741,2009-02-14,10:08:25
39.914469,116.407102,0,254,39858.4225231481,2009-02-14,10:08:26
39.914451,116.407016,0,253,39858.4225347222,2009-02-14,10:08:27
39.914425,116.406933,0,252,39858.4225462963,2009-02-14,10:08:28
39.9144,116.406843,0,251,39858.4225578704,2009-02-14,10:08:29
39.914374,116.406755,0,250,39858.4225694444,2009-02-14,10:08:30
39.914344,116.406671,0,250,39858.4225810185,2009-02-14,10:08:31
39.914318,116.406594,0,249,39858.4225925926,2009-02-14,10:08:32
39.914292,116.406521,0,248,39858.4226041667,2009-02-14,10:08:33
39.914273,116.406457,0,247,39858.4226157407,2009-02-14,10:08:34
39.914261,116.406394,0,247,39858.4226273148,2009-02-14,10:08:35
39.914243,116.406334,0,247,39858.4226388889,2009-02-14,10:08:36
39.914228,116.406278,0,246,39858.422650463,2009-02-14,10:08:37
39.914205,116.406164,0,247,39858.4226736111,2009-02-14,10:08:39
39.91416,116.406091,0,246,39858.4226967593,2009-02-14,10:08:41
39.914129,116.406033,0,247,39858.4227199074,2009-02-14,10:08:43
39.914098,116.405979,0,248,39858.4227430556,2009-02-14,10:08:45
39.914044,116.405942,0,255,39858.4227777778,2009-02-14,10:08:48
39.913987,116.405932,0,262,39858.4228125,2009-02-14,10:08:51
39.913987,116.405932,0,262,39858.4228240741,2009-02-14,10:08:52
39.913986,116.405934,0,283,39858.4228472222,2009-02-14,10:08:54
39.91401,116.405951,0,308,39858.4228703704,2009-02-14,10:08:56
39.91401,116.405951,0,308,39858.4228935185,2009-02-14,10:08:58
39.914012,116.405958,0,326,39858.4229166667,2009-02-14,10:09:00
39.914008,116.405974,0,349,39858.4229398148,2009-02-14,10:09:02
39.914015,116.405995,0,364,39858.422962963,2009-02-14,10:09:04
39.914026,116.406029,0,380,39858.4229861111,2009-02-14,10:09:06
39.91408,116.406071,0,391,39858.4230208333,2009-02-14,10:09:09
39.914126,116.406103,0,389,39858.4230324074,2009-02-14,10:09:10
39.914198,116.406155,0,392,39858.4230555556,2009-02-14,10:09:12
39.914228,116.406204,0,388,39858.4230671296,2009-02-14,10:09:13
39.914273,116.406229,0,384,39858.4231134259,2009-02-14,10:09:17
39.914312,116.406177,0,380,39858.4231365741,2009-02-14,10:09:19
39.914378,116.406148,0,390,39858.4231712963,2009-02-14,10:09:22
39.914395,116.406123,0,392,39858.4232291667,2009-02-14,10:09:27
39.914405,116.406082,0,391,39858.423287037,2009-02-14,10:09:32
39.914397,116.406026,0,386,39858.4233449074,2009-02-14,10:09:37
39.914398,116.405973,0,385,39858.4234027778,2009-02-14,10:09:42
39.914424,116.405912,0,383,39858.4234606481,2009-02-14,10:09:47
39.914448,116.405851,0,377,39858.4235069444,2009-02-14,10:09:51
39.914481,116.405801,0,376,39858.4235532407,2009-02-14,10:09:55
39.914499,116.405762,0,372,39858.4236111111,2009-02-14,10:10:00
39.914508,116.40573,0,370,39858.4236689815,2009-02-14,10:10:05
39.914515,116.405665,0,368,39858.4237268518,2009-02-14,10:10:10
39.914501,116.405596,0,367,39858.4237847222,2009-02-14,10:10:15
39.91449,116.405537,0,365,39858.4238310185,2009-02-14,10:10:19
39.91449,116.405526,0,366,39858.4238888889,2009-02-14,10:10:24
39.914493,116.405522,0,367,39858.4239467593,2009-02-14,10:10:29
39.914493,116.405526,0,367,39858.4240046296,2009-02-14,10:10:34
39.914493,116.405526,0,367,39858.4240393518,2009-02-14,10:10:37
39.914498,116.405532,0,367,39858.4240625,2009-02-14,10:10:39
39.914519,116.40551,0,362,39858.4241203704,2009-02-14,10:10:44
39.914509,116.405509,0,359,39858.4241782407,2009-02-14,10:10:49
39.914505,116.4055,0,357,39858.4242361111,2009-02-14,10:10:54
39.914513,116.405515,0,351,39858.4242939815,2009-02-14,10:10:59
39.914512,116.405501,0,347,39858.4243518518,2009-02-14,10:11:04
39.914474,116.405452,0,347,39858.4243981481,2009-02-14,10:11:08
39.914473,116.405426,0,346,39858.4244560185,2009-02-14,10:11:13
39.914456,116.405394,0,346,39858.4245138889,2009-02-14,10:11:18
39.914429,116.405347,0,347,39858.4245717593,2009-02-14,10:11:23
39.914399,116.405296,0,347,39858.4246180556,2009-02-14,10:11:27
39.914351,116.405294,0,349,39858.4246759259,2009-02-14,10:11:32
39.914274,116.405266,0,355,39858.4246875,2009-02-14,10:11:33
39.914065,116.405087,0,364,39858.4246990741,2009-02-14,10:11:34
39.91396,116.405021,0,367,39858.4247106481,2009-02-14,10:11:35
39.913913,116.404988,0,370,39858.4247337963,2009-02-14,10:11:37
39.913863,116.404978,0,372,39858.4247569444,2009-02-14,10:11:39
39.913817,116.404954,0,373,39858.4247916667,2009-02-14,10:11:42
39.913777,116.404907,0,376,39858.4248263889,2009-02-14,10:11:45
39.913747,116.404885,0,383,39858.4248842593,2009-02-14,10:11:50
39.913697,116.404839,0,385,39858.4249074074,2009-02-14,10:11:52
39.913656,116.404806,0,389,39858.4249652778,2009-02-14,10:11:57
39.913623,116.404784,0,393,39858.4250231481,2009-02-14,10:12:02
39.913619,116.404771,0,394,39858.4250810185,2009-02-14,10:12:07
39.913604,116.404789,0,395,39858.4251388889,2009-02-14,10:12:12
39.913604,116.404789,0,395,39858.4251736111,2009-02-14,10:12:15
39.913596,116.404792,0,396,39858.4251967593,2009-02-14,10:12:17
39.913565,116.404789,0,397,39858.4252546296,2009-02-14,10:12:22
39.913556,116.404803,0,397,39858.4253125,2009-02-14,10:12:27
39.913519,116.4048,0,399,39858.4253703704,2009-02-14,10:12:32
39.913445,116.404819,0,393,39858.4254050926,2009-02-14,10:12:35
39.913378,116.40485,0,390,39858.4254282407,2009-02-14,10:12:37
39.91333,116.404867,0,385,39858.4254398148,2009-02-14,10:12:38
39.913292,116.404898,0,380,39858.4254513889,2009-02-14,10:12:39
39.913236,116.404904,0,368,39858.4254861111,2009-02-14,10:12:42
39.913182,116.404918,0,359,39858.4255092593,2009-02-14,10:12:44
39.913146,116.404952,0,347,39858.4255439815,2009-02-14,10:12:47
39.913103,116.404944,0,339,39858.4255902778,2009-02-14,10:12:51
39.913071,116.404906,0,337,39858.4256481482,2009-02-14,10:12:56
39.913027,116.404855,0,335,39858.4257060185,2009-02-14,10:13:01
39.913013,116.404864,0,329,39858.4257638889,2009-02-14,10:13:06
39.913007,116.404893,0,329,39858.4258217593,2009-02-14,10:13:11
39.912992,116.404879,0,328,39858.4258796296,2009-02-14,10:13:16
39.912957,116.404869,0,325,39858.4259375,2009-02-14,10:13:21
39.912906,116.40486,0,324,39858.4259953704,2009-02-14,10:13:26
39.912852,116.404845,0,324,39858.4260416667,2009-02-14,10:13:30
39.912807,116.404824,0,320,39858.426099537,2009-02-14,10:13:35
39.912769,116.404798,0,318,39858.4261574074,2009-02-14,10:13:40
39.912728,116.404797,0,317,39858.4262152778,2009-02-14,10:13:45
39.912691,116.404823,0,313,39858.4262731481,2009-02-14,10:13:50
39.912636,116.404826,0,312,39858.4263078704,2009-02-14,10:13:53
39.91259,116.404828,0,309,39858.4263541667,2009-02-14,10:13:57
39.912537,116.404847,0,305,39858.426412037,2009-02-14,10:14:02
39.912491,116.404885,0,302,39858.4264467593,2009-02-14,10:14:05
39.91246,116.404964,0,299,39858.4264814815,2009-02-14,10:14:08
39.912416,116.404978,0,296,39858.4265393519,2009-02-14,10:14:13
39.912395,116.40509,0,292,39858.4265856481,2009-02-14,10:14:17
39.912362,116.405121,0,288,39858.4266435185,2009-02-14,10:14:22
39.912316,116.405131,0,286,39858.4266782407,2009-02-14,10:14:25
39.91229,116.405185,0,282,39858.426712963,2009-02-14,10:14:28
39.912251,116.4052,0,276,39858.4267708333,2009-02-14,10:14:33
39.912245,116.40521,0,275,39858.4268287037,2009-02-14,10:14:38
39.912243,116.405215,0,274,39858.4268865741,2009-02-14,10:14:43
39.912243,116.405215,0,274,39858.4269212963,2009-02-14,10:14:46
39.912241,116.405219,0,274,39858.4269444444,2009-02-14,10:14:48
39.912227,116.405205,0,270,39858.4270023148,2009-02-14,10:14:53
39.912211,116.405188,0,268,39858.4270601852,2009-02-14,10:14:58
39.912211,116.405188,0,268,39858.4270949074,2009-02-14,10:15:01
39.912211,116.405186,0,268,39858.4271180556,2009-02-14,10:15:03
39.912231,116.405153,0,266,39858.4271759259,2009-02-14,10:15:08
39.912227,116.40512,0,261,39858.4272337963,2009-02-14,10:15:13
39.912209,116.405131,0,259,39858.4272916667,2009-02-14,10:15:18
39.912192,116.40517,0,257,39858.427349537,2009-02-14,10:15:23
39.912163,116.40524,0,253,39858.4274074074,2009-02-14,10:15:28
39.912115,116.405195,0,251,39858.4274421296,2009-02-14,10:15:31
39.912063,116.405169,0,247,39858.4274768519,2009-02-14,10:15:34
39.911995,116.40511,0,242,39858.4275115741,2009-02-14,10:15:37
39.911954,116.405096,0,238,39858.4275694444,2009-02-14,10:15:42
39.911934,116.405152,0,236,39858.4276157407,2009-02-14,10:15:46
39.911908,116.405218,0,232,39858.4276736111,2009-02-14,10:15:51
39.91186,116.40525,0,229,39858.4277199074,2009-02-14,10:15:55
39.911809,116.40526,0,226,39858.4277546296,2009-02-14,10:15:58
39.911767,116.405278,0,223,39858.4278125,2009-02-14,10:16:03
39.91174,116.40531,0,220,39858.4278703704,2009-02-14,10:16:08
39.911706,116.405328,0,219,39858.4279282407,2009-02-14,10:16:13
39.911666,116.405258,0,217,39858.4279513889,2009-02-14,10:16:15
39.911629,116.405222,0,215,39858.4279861111,2009-02-14,10:16:18
39.911593,116.405188,0,213,39858.4280092593,2009-02-14,10:16:20
39.911548,116.40522,0,210,39858.4280555556,2009-02-14,10:16:24
39.911503,116.405224,0,209,39858.4280902778,2009-02-14,10:16:27
39.911458,116.405218,0,206,39858.4281481481,2009-02-14,10:16:32
39.911407,116.405243,0,203,39858.4282060185,2009-02-14,10:16:37
39.911368,116.405266,0,199,39858.4282638889,2009-02-14,10:16:42
39.911332,116.405289,0,196,39858.4283217593,2009-02-14,10:16:47
39.911295,116.405314,0,194,39858.4283796296,2009-02-14,10:16:52
39.911266,116.405263,0,192,39858.4284143519,2009-02-14,10:16:55
39.911241,116.405224,0,191,39858.4284722222,2009-02-14,10:17:00
39.911223,116.405193,0,190,39858.4285300926,2009-02-14,10:17:05
39.911189,116.405178,0,188,39858.428587963,2009-02-14,10:17:10
39.911144,116.405156,0,188,39858.4286458333,2009-02-14,10:17:15
39.911089,116.405143,0,187,39858.4286921296,2009-02-14,10:17:19
39.911041,116.405158,0,185,39858.42875,2009-02-14,10:17:24
39.911012,116.405211,0,183,39858.4287962963,2009-02-14,10:17:28
39.910965,116.405244,0,183,39858.4288541667,2009-02-14,10:17:33
39.910966,116.405313,0,181,39858.428912037,2009-02-14,10:17:38
39.91093,116.405304,0,178,39858.4289699074,2009-02-14,10:17:43
39.910914,116.405211,0,175,39858.4290046296,2009-02-14,10:17:46
39.910943,116.405231,0,173,39858.4290625,2009-02-14,10:17:51
39.910977,116.405285,0,171,39858.4291203704,2009-02-14,10:17:56
39.910928,116.405288,0,169,39858.4291666667,2009-02-14,10:18:00
39.91088,116.405267,0,169,39858.429212963,2009-02-14,10:18:04
39.91083,116.405266,0,169,39858.4292592593,2009-02-14,10:18:08
39.910784,116.405209,0,169,39858.4292939815,2009-02-14,10:18:11
39.910735,116.405202,0,169,39858.4293171296,2009-02-14,10:18:13
39.910683,116.405162,0,168,39858.4293402778,2009-02-14,10:18:15
39.910638,116.40519,0,167,39858.429375,2009-02-14,10:18:18
39.910627,116.405178,0,163,39858.4294328704,2009-02-14,10:18:23
39.910625,116.405216,0,162,39858.4294907407,2009-02-14,10:18:28
39.910619,116.405216,0,161,39858.4295486111,2009-02-14,10:18:33
39.910624,116.405219,0,161,39858.4296064815,2009-02-14,10:18:38
39.910624,116.405219,0,161,39858.4296412037,2009-02-14,10:18:41
39.910621,116.405213,0,161,39858.4296643519,2009-02-14,10:18:43
39.91059,116.405179,0,161,39858.4297222222,2009-02-14,10:18:48
39.910536,116.405202,0,160,39858.4297685185,2009-02-14,10:18:52
39.910506,116.405208,0,158,39858.4298263889,2009-02-14,10:18:57
39.910487,116.405174,0,157,39858.4298842593,2009-02-14,10:19:02
39.910443,116.405211,0,157,39858.4299305556,2009-02-14,10:19:06
39.91041,116.405214,0,157,39858.4299884259,2009-02-14,10:19:11
39.910377,116.405234,0,155,39858.4300462963,2009-02-14,10:19:16
39.910337,116.405205,0,155,39858.4300810185,2009-02-14,10:19:19
39.910306,116.405166,0,155,39858.4301388889,2009-02-14,10:19:24
39.910265,116.405133,0,155,39858.4301736111,2009-02-14,10:19:27
39.910217,116.405082,0,157,39858.4301967593,2009-02-14,10:19:29
39.91016,116.405048,0,159,39858.4302430556,2009-02-14,10:19:33
39.910123,116.405,0,161,39858.4302777778,2009-02-14,10:19:36
39.910091,116.404939,0,163,39858.4303125,2009-02-14,10:19:39
39.910055,116.404903,0,165,39858.4303356481,2009-02-14,10:19:41
39.910006,116.404865,0,167,39858.4303703704,2009-02-14,10:19:44
39.909961,116.404839,0,169,39858.4304050926,2009-02-14,10:19:47
39.909926,116.404788,0,171,39858.4304398148,2009-02-14,10:19:50
39.909874,116.404779,0,170,39858.4304861111,2009-02-14,10:19:54
39.90983,116.404807,0,168,39858.4305324074,2009-02-14,10:19:58
39.909779,116.404829,0,167,39858.4305671296,2009-02-14,10:20:01
39.909754,116.404897,0,174,39858.4306018518,2009-02-14,10:20:04
39.909716,116.404942,0,175,39858.430625,2009-02-14,10:20:06
39.90968,116.404993,0,172,39858.4306481481,2009-02-14,10:20:08
39.90965,116.404996,0,173,39858.4307060185,2009-02-14,10:20:13
39.909598,116.405018,0,172,39858.4307638889,2009-02-14,10:20:18
39.909576,116.405087,0,174,39858.4308101852,2009-02-14,10:20:22
39.909553,116.405145,0,172,39858.4308564815,2009-02-14,10:20:26
39.90953,116.405192,0,171,39858.4309143518,2009-02-14,10:20:31
39.90951,116.405254,0,169,39858.4309722222,2009-02-14,10:20:36
39.909485,116.405324,0,167,39858.4310069444,2009-02-14,10:20:39
39.909433,116.405335,0,168,39858.4310416667,2009-02-14,10:20:42
39.909388,116.405298,0,168,39858.4310648148,2009-02-14,10:20:44
39.909339,116.405307,0,167,39858.4311226852,2009-02-14,10:20:49
39.909316,116.405315,0,166,39858.4311805556,2009-02-14,10:20:54
39.909263,116.405313,0,163,39858.4312268518,2009-02-14,10:20:58
39.909207,116.405298,0,161,39858.4312731481,2009-02-14,10:21:02
39.909156,116.405229,0,159,39858.4312847222,2009-02-14,10:21:03
39.909117,116.40524,0,155,39858.4313425926,2009-02-14,10:21:08
39.90908,116.405271,0,153,39858.431400463,2009-02-14,10:21:13
39.909078,116.405306,0,153,39858.4314583333,2009-02-14,10:21:18
39.90906,116.405369,0,151,39858.4315162037,2009-02-14,10:21:23
39.909025,116.405395,0,152,39858.4315740741,2009-02-14,10:21:28
39.908979,116.405412,0,154,39858.4316319444,2009-02-14,10:21:33
39.908945,116.405428,0,155,39858.4316898148,2009-02-14,10:21:38
39.908926,116.405429,0,154,39858.4317476852,2009-02-14,10:21:43
39.908896,116.405448,0,153,39858.4318055556,2009-02-14,10:21:48
39.908878,116.405491,0,152,39858.4318634259,2009-02-14,10:21:53
39.907043,116.405729,0,166,39858.4750462963,2009-02-14,11:24:04
39.907368,116.405599,0,26,39858.4750578704,2009-02-14,11:24:05
39.907266,116.405622,0,83,39858.4750694444,2009-02-14,11:24:06
39.907226,116.405637,0,95,39858.4750810185,2009-02-14,11:24:07
39.907217,116.405675,0,110,39858.4750925926,2009-02-14,11:24:08
39.907225,116.405713,0,95,39858.4751157407,2009-02-14,11:24:10
39.907225,116.405713,0,95,39858.4751273148,2009-02-14,11:24:11
39.907233,116.405713,0,116,39858.475150463,2009-02-14,11:24:13
39.907267,116.405741,0,121,39858.4752083333,2009-02-14,11:24:18
39.907269,116.405799,0,132,39858.4752430556,2009-02-14,11:24:21
39.907312,116.405868,0,118,39858.4752662037,2009-02-14,11:24:23
39.907361,116.405916,0,106,39858.4752893519,2009-02-14,11:24:25
39.907393,116.40597,0,114,39858.4753125,2009-02-14,11:24:27
39.907435,116.406034,0,104,39858.4753472222,2009-02-14,11:24:30
39.907481,116.406085,0,94,39858.4753935185,2009-02-14,11:24:34
39.907507,116.406137,0,93,39858.4754513889,2009-02-14,11:24:39
39.907512,116.406194,0,86,39858.4754976852,2009-02-14,11:24:43
39.90752,116.406249,0,84,39858.4755555556,2009-02-14,11:24:48
39.907479,116.406319,0,96,39858.4755902778,2009-02-14,11:24:51
39.907471,116.406376,0,101,39858.475625,2009-02-14,11:24:54
39.907473,116.406423,0,104,39858.4756828704,2009-02-14,11:24:59
39.907484,116.406495,0,113,39858.4757407407,2009-02-14,11:25:04
39.907461,116.406563,0,115,39858.475775463,2009-02-14,11:25:07
39.907449,116.406621,0,116,39858.4758217593,2009-02-14,11:25:11
39.907449,116.406686,0,116,39858.4758680556,2009-02-14,11:25:15
39.907455,116.406753,0,117,39858.4759143519,2009-02-14,11:25:19
39.90746,116.406811,0,117,39858.4759490741,2009-02-14,11:25:22
39.907456,116.406879,0,118,39858.4760069444,2009-02-14,11:25:27
39.907461,116.406958,0,118,39858.4760532407,2009-02-14,11:25:31
39.907457,116.40702,0,117,39858.476087963,2009-02-14,11:25:34
39.907465,116.407065,0,119,39858.4761458333,2009-02-14,11:25:39
39.907465,116.407065,0,119,39858.4761805556,2009-02-14,11:25:42
39.907465,116.407065,0,120,39858.4762037037,2009-02-14,11:25:44
39.907476,116.407069,0,120,39858.4762615741,2009-02-14,11:25:49
39.90748,116.407072,0,120,39858.4763194444,2009-02-14,11:25:54
39.90748,116.407072,0,120,39858.4763541667,2009-02-14,11:25:57
39.907476,116.40707,0,120,39858.4763773148,2009-02-14,11:25:59
39.907455,116.407104,0,119,39858.4764351852,2009-02-14,11:26:04
39.907439,116.407137,0,119,39858.4764930556,2009-02-14,11:26:09
39.907444,116.407203,0,120,39858.4765509259,2009-02-14,11:26:14
39.907418,116.407252,0,119,39858.4765972222,2009-02-14,11:26:18
39.907373,116.407281,0,119,39858.4766319444,2009-02-14,11:26:21
39.907354,116.407329,0,119,39858.4766898148,2009-02-14,11:26:26
39.907348,116.407381,0,120,39858.4767476852,2009-02-14,11:26:31
39.907357,116.407455,0,120,39858.4767939815,2009-02-14,11:26:35
39.90738,116.407526,0,120,39858.4768287037,2009-02-14,11:26:38
39.907377,116.407592,0,120,39858.4768634259,2009-02-14,11:26:41
39.907364,116.407642,0,121,39858.4769212963,2009-02-14,11:26:46
39.907393,116.407707,0,122,39858.4769791667,2009-02-14,11:26:51
39.907442,116.407771,0,122,39858.477037037,2009-02-14,11:26:56
39.907479,116.407806,0,122,39858.4770717593,2009-02-14,11:26:59
39.907489,116.407866,0,122,39858.4771180556,2009-02-14,11:27:03
39.907454,116.407909,0,122,39858.4771643518,2009-02-14,11:27:07
39.907428,116.407969,0,123,39858.4772106481,2009-02-14,11:27:11
39.907453,116.407953,0,121,39858.4772685185,2009-02-14,11:27:16
39.907453,116.407953,0,121,39858.4773032407,2009-02-14,11:27:19
39.907454,116.407951,0,121,39858.4773263889,2009-02-14,11:27:21
39.907473,116.40795,0,116,39858.4773842593,2009-02-14,11:27:26
39.907472,116.407995,0,115,39858.4774421296,2009-02-14,11:27:31
39.907479,116.40807,0,115,39858.4774768518,2009-02-14,11:27:34
39.907467,116.408133,0,117,39858.4775,2009-02-14,11:27:36
39.907482,116.408194,0,119,39858.4775462963,2009-02-14,11:27:40
39.907484,116.408253,0,120,39858.4776041667,2009-02-14,11:27:45
39.90748,116.408282,0,120,39858.477662037,2009-02-14,11:27:50
39.907475,116.408344,0,122,39858.4776967593,2009-02-14,11:27:53
39.907496,116.40835,0,122,39858.4777546296,2009-02-14,11:27:58
39.90747,116.408425,0,122,39858.4778009259,2009-02-14,11:28:02
39.907473,116.408448,0,123,39858.4778587963,2009-02-14,11:28:07
39.907499,116.408503,0,126,39858.4778819444,2009-02-14,11:28:09
39.907545,116.408552,0,130,39858.4779166667,2009-02-14,11:28:12
39.907595,116.408506,0,135,39858.4779398148,2009-02-14,11:28:14
39.907643,116.408485,0,139,39858.4779976852,2009-02-14,11:28:19
39.907691,116.408515,0,141,39858.4780324074,2009-02-14,11:28:22
39.907736,116.408515,0,143,39858.4780787037,2009-02-14,11:28:26
39.907731,116.408474,0,144,39858.4781365741,2009-02-14,11:28:31
39.907731,116.408474,0,144,39858.4781712963,2009-02-14,11:28:34
39.907737,116.408472,0,144,39858.4781944444,2009-02-14,11:28:36
39.907753,116.408557,0,145,39858.4782175926,2009-02-14,11:28:38
39.907731,116.408599,0,149,39858.478275463,2009-02-14,11:28:43
39.907699,116.408618,0,152,39858.4783333333,2009-02-14,11:28:48
39.907658,116.408664,0,154,39858.4783796296,2009-02-14,11:28:52
39.907682,116.408732,0,157,39858.4784375,2009-02-14,11:28:57
39.907761,116.408711,0,158,39858.4784722222,2009-02-14,11:29:00
39.907808,116.408716,0,160,39858.4785185185,2009-02-14,11:29:04
39.907831,116.408664,0,161,39858.4785416667,2009-02-14,11:29:06
39.907856,116.40861,0,163,39858.478599537,2009-02-14,11:29:11
39.907908,116.408595,0,164,39858.4786342593,2009-02-14,11:29:14
39.907883,116.408542,0,162,39858.4786574074,2009-02-14,11:29:16
39.907878,116.408472,0,162,39858.4786805556,2009-02-14,11:29:18
39.907877,116.408413,0,163,39858.4787152778,2009-02-14,11:29:21
39.907909,116.408368,0,165,39858.47875,2009-02-14,11:29:24
39.907951,116.408337,0,166,39858.4787731481,2009-02-14,11:29:26
39.907969,116.40828,0,168,39858.4787847222,2009-02-14,11:29:27
39.908004,116.408222,0,170,39858.4788078704,2009-02-14,11:29:29
39.908,116.408157,0,170,39858.4788541667,2009-02-14,11:29:33
39.907976,116.408093,0,169,39858.478900463,2009-02-14,11:29:37
39.907962,116.408027,0,169,39858.4789467593,2009-02-14,11:29:41
39.907941,116.408045,0,171,39858.4790046296,2009-02-14,11:29:46
39.907941,116.408045,0,171,39858.4790393518,2009-02-14,11:29:49
39.907934,116.408053,0,172,39858.4790625,2009-02-14,11:29:51
39.907891,116.408063,0,173,39858.4791203704,2009-02-14,11:29:56
39.907794,116.408054,0,174,39858.4791550926,2009-02-14,11:29:59
39.907745,116.408042,0,176,39858.4792013889,2009-02-14,11:30:03
39.907693,116.408075,0,177,39858.479224537,2009-02-14,11:30:05
39.90767,116.408126,0,178,39858.4792476852,2009-02-14,11:30:07
39.907675,116.40819,0,177,39858.4792939815,2009-02-14,11:30:11
39.907675,116.40819,0,177,39858.4793287037,2009-02-14,11:30:14
39.907669,116.408196,0,173,39858.4793518518,2009-02-14,11:30:16
39.90766,116.408254,0,164,39858.4793981481,2009-02-14,11:30:20
39.907642,116.408306,0,159,39858.4794444444,2009-02-14,11:30:24
39.907598,116.408341,0,155,39858.4794907407,2009-02-14,11:30:28
39.907552,116.408393,0,154,39858.479525463,2009-02-14,11:30:31
39.907515,116.408446,0,150,39858.4795717593,2009-02-14,11:30:35
39.907475,116.408485,0,149,39858.4796180556,2009-02-14,11:30:39
39.907425,116.408504,0,145,39858.4796759259,2009-02-14,11:30:44
39.907411,116.408535,0,145,39858.4797337963,2009-02-14,11:30:49
39.90739,116.408562,0,144,39858.4797916667,2009-02-14,11:30:54
39.907366,116.408585,0,142,39858.479849537,2009-02-14,11:30:59
39.907346,116.408649,0,142,39858.4798958333,2009-02-14,11:31:03
39.907315,116.408695,0,144,39858.4799305556,2009-02-14,11:31:06
39.907266,116.408707,0,146,39858.4799537037,2009-02-14,11:31:08
39.90723,116.408751,0,150,39858.4799884259,2009-02-14,11:31:11
39.907207,116.408811,0,152,39858.4800115741,2009-02-14,11:31:13
39.907146,116.408843,0,153,39858.4800462963,2009-02-14,11:31:16
39.907096,116.408842,0,152,39858.4800810185,2009-02-14,11:31:19
39.907056,116.408791,0,151,39858.4801273148,2009-02-14,11:31:23
39.907056,116.408791,0,151,39858.480162037,2009-02-14,11:31:26
39.907064,116.408784,0,159,39858.4801851852,2009-02-14,11:31:28
39.907107,116.408788,0,166,39858.4802199074,2009-02-14,11:31:31
39.907153,116.408815,0,173,39858.4802662037,2009-02-14,11:31:35
39.9072,116.408806,0,178,39858.4803240741,2009-02-14,11:31:40
39.907202,116.408798,0,179,39858.4803819444,2009-02-14,11:31:45
39.907202,116.408798,0,179,39858.4804166667,2009-02-14,11:31:48
39.907202,116.4088,0,179,39858.4804398148,2009-02-14,11:31:50
39.907195,116.408836,0,181,39858.4804976852,2009-02-14,11:31:55
39.907166,116.40885,0,185,39858.4805555556,2009-02-14,11:32:00
39.907127,116.408838,0,186,39858.4806134259,2009-02-14,11:32:05
39.907126,116.408817,0,189,39858.4806712963,2009-02-14,11:32:10
39.90709,116.40877,0,190,39858.4807291667,2009-02-14,11:32:15
39.907067,116.408732,0,192,39858.480787037,2009-02-14,11:32:20
39.907084,116.408678,0,194,39858.4808449074,2009-02-14,11:32:25
39.907122,116.408636,0,197,39858.4808912037,2009-02-14,11:32:29
39.907149,116.408587,0,199,39858.4809259259,2009-02-14,11:32:32
39.907174,116.408529,0,202,39858.4809722222,2009-02-14,11:32:36
39.907195,116.408476,0,204,39858.4810185185,2009-02-14,11:32:40
39.907216,116.408161,0,363,39858.4842939815,2009-02-14,11:37:23
39.907226,116.40805,0,363,39858.4843055556,2009-02-14,11:37:24
39.907235,116.407943,0,363,39858.4843171296,2009-02-14,11:37:25
39.90723,116.407813,0,363,39858.4843287037,2009-02-14,11:37:26
39.907205,116.40767,0,363,39858.4843402778,2009-02-14,11:37:27
39.907183,116.407525,0,363,39858.4843518519,2009-02-14,11:37:28
39.907163,116.407366,0,362,39858.4843634259,2009-02-14,11:37:29
39.907093,116.407188,0,361,39858.484375,2009-02-14,11:37:30
39.90696,116.406963,0,360,39858.4843865741,2009-02-14,11:37:31
39.906905,116.406814,0,359,39858.4843981481,2009-02-14,11:37:32
39.906819,116.406611,0,358,39858.4844097222,2009-02-14,11:37:33
39.906785,116.406454,0,357,39858.4844212963,2009-02-14,11:37:34
39.906721,116.406221,0,355,39858.4844328704,2009-02-14,11:37:35
39.906708,116.406069,0,354,39858.4844444444,2009-02-14,11:37:36
39.906689,116.405912,0,353,39858.4844560185,2009-02-14,11:37:37
39.906655,116.405727,0,352,39858.4844675926,2009-02-14,11:37:38
39.906645,116.405574,0,351,39858.4844791667,2009-02-14,11:37:39
39.906643,116.405397,0,350,39858.4844907407,2009-02-14,11:37:40
39.906645,116.405271,0,349,39858.4845023148,2009-02-14,11:37:41
39.906661,116.405139,0,348,39858.4845138889,2009-02-14,11:37:42
39.906667,116.405009,0,347,39858.484525463,2009-02-14,11:37:43
39.906675,116.404881,0,345,39858.484537037,2009-02-14,11:37:44
39.906676,116.404743,0,344,39858.4845486111,2009-02-14,11:37:45
39.906674,116.404602,0,343,39858.4845601852,2009-02-14,11:37:46
39.906665,116.404424,0,341,39858.4845717593,2009-02-14,11:37:47
39.90666,116.404277,0,338,39858.4845833333,2009-02-14,11:37:48
39.906658,116.404133,0,334,39858.4845949074,2009-02-14,11:37:49
39.906661,116.403972,0,332,39858.4846064815,2009-02-14,11:37:50
39.906663,116.403798,0,330,39858.4846180556,2009-02-14,11:37:51
39.90665,116.40363,0,327,39858.4846296296,2009-02-14,11:37:52
39.906633,116.403457,0,323,39858.4846412037,2009-02-14,11:37:53
39.906629,116.403294,0,321,39858.4846527778,2009-02-14,11:37:54
39.906627,116.403131,0,318,39858.4846643518,2009-02-14,11:37:55
39.906624,116.402972,0,315,39858.4846759259,2009-02-14,11:37:56
39.906625,116.402817,0,312,39858.4846875,2009-02-14,11:37:57
39.906625,116.402654,0,308,39858.4846990741,2009-02-14,11:37:58
39.906623,116.402507,0,305,39858.4847106481,2009-02-14,11:37:59
39.906622,116.402366,0,302,39858.4847222222,2009-02-14,11:38:00
39.906622,116.402235,0,300,39858.4847337963,2009-02-14,11:38:01
39.906615,116.402112,0,297,39858.4847453704,2009-02-14,11:38:02
39.9066,116.401997,0,294,39858.4847569444,2009-02-14,11:38:03
39.9066,116.401894,0,292,39858.4847685185,2009-02-14,11:38:04
39.906589,116.4018,0,289,39858.4847800926,2009-02-14,11:38:05
39.906581,116.401705,0,287,39858.4847916667,2009-02-14,11:38:06
39.906573,116.401617,0,283,39858.4848032407,2009-02-14,11:38:07
39.906573,116.401531,0,280,39858.4848148148,2009-02-14,11:38:08
39.906576,116.401443,0,277,39858.4848263889,2009-02-14,11:38:09
39.906579,116.401354,0,275,39858.484837963,2009-02-14,11:38:10
39.906583,116.401258,0,272,39858.484849537,2009-02-14,11:38:11
39.906589,116.401155,0,269,39858.4848611111,2009-02-14,11:38:12
39.906594,116.401049,0,266,39858.4848726852,2009-02-14,11:38:13
39.906601,116.400944,0,263,39858.4848842593,2009-02-14,11:38:14
39.906603,116.400834,0,260,39858.4848958333,2009-02-14,11:38:15
39.9066,116.400717,0,256,39858.4849074074,2009-02-14,11:38:16
39.906592,116.400602,0,253,39858.4849189815,2009-02-14,11:38:17
39.906585,116.400488,0,250,39858.4849305556,2009-02-14,11:38:18
39.906579,116.400363,0,246,39858.4849421296,2009-02-14,11:38:19
39.906577,116.400247,0,242,39858.4849537037,2009-02-14,11:38:20
39.906572,116.400124,0,238,39858.4849652778,2009-02-14,11:38:21
39.906564,116.4,0,235,39858.4849768518,2009-02-14,11:38:22
39.906558,116.399866,0,230,39858.4849884259,2009-02-14,11:38:23
39.906556,116.399739,0,226,39858.485,2009-02-14,11:38:24
39.906566,116.399609,0,223,39858.4850115741,2009-02-14,11:38:25
39.906571,116.399477,0,219,39858.4850231481,2009-02-14,11:38:26
39.906565,116.399339,0,215,39858.4850347222,2009-02-14,11:38:27
39.906573,116.399201,0,212,39858.4850462963,2009-02-14,11:38:28
39.906565,116.399057,0,208,39858.4850578704,2009-02-14,11:38:29
39.906572,116.398915,0,204,39858.4850694444,2009-02-14,11:38:30
39.90657,116.39877,0,200,39858.4850810185,2009-02-14,11:38:31
39.906566,116.398621,0,197,39858.4850925926,2009-02-14,11:38:32
39.906557,116.398462,0,193,39858.4851041667,2009-02-14,11:38:33
39.90655,116.398293,0,189,39858.4851157407,2009-02-14,11:38:34
39.906541,116.398114,0,183,39858.4851273148,2009-02-14,11:38:35
39.906537,116.397951,0,178,39858.4851388889,2009-02-14,11:38:36
39.906535,116.397787,0,174,39858.485150463,2009-02-14,11:38:37
39.906526,116.397619,0,168,39858.485162037,2009-02-14,11:38:38
39.906524,116.397464,0,165,39858.4851736111,2009-02-14,11:38:39
39.906519,116.397313,0,162,39858.4851851852,2009-02-14,11:38:40
39.906513,116.397167,0,158,39858.4851967593,2009-02-14,11:38:41
39.906502,116.39701,0,154,39858.4852083333,2009-02-14,11:38:42
39.906498,116.396862,0,150,39858.4852199074,2009-02-14,11:38:43
39.906496,116.396718,0,147,39858.4852314815,2009-02-14,11:38:44
39.906498,116.396572,0,143,39858.4852430556,2009-02-14,11:38:45
39.906493,116.396431,0,139,39858.4852546296,2009-02-14,11:38:46
39.906492,116.39629,0,135,39858.4852662037,2009-02-14,11:38:47
39.906491,116.396159,0,131,39858.4852777778,2009-02-14,11:38:48
39.906487,116.396036,0,127,39858.4852893518,2009-02-14,11:38:49
39.906478,116.395898,0,122,39858.4853009259,2009-02-14,11:38:50
39.906498,116.395788,0,119,39858.4853125,2009-02-14,11:38:51
39.906517,116.395686,0,117,39858.4853240741,2009-02-14,11:38:52
39.906528,116.395596,0,115,39858.4853356481,2009-02-14,11:38:53
39.906541,116.395513,0,112,39858.4853472222,2009-02-14,11:38:54
39.906556,116.395443,0,110,39858.4853587963,2009-02-14,11:38:55
39.90657,116.395382,0,108,39858.4853703704,2009-02-14,11:38:56
39.906585,116.395285,0,103,39858.4853935185,2009-02-14,11:38:58
39.906608,116.395286,0,96,39858.4854513889,2009-02-14,11:39:03
39.906621,116.395334,0,87,39858.4855092593,2009-02-14,11:39:08
39.906639,116.395354,0,81,39858.4855671296,2009-02-14,11:39:13
39.906623,116.395273,0,76,39858.485625,2009-02-14,11:39:18
39.906606,116.395199,0,75,39858.4856365741,2009-02-14,11:39:19
39.906596,116.395118,0,74,39858.4856481481,2009-02-14,11:39:20
39.906586,116.395036,0,73,39858.4856597222,2009-02-14,11:39:21
39.906571,116.394953,0,73,39858.4856712963,2009-02-14,11:39:22
39.90655,116.394862,0,72,39858.4856828704,2009-02-14,11:39:23
39.906527,116.394749,0,72,39858.4856944444,2009-02-14,11:39:24
39.906506,116.394637,0,72,39858.4857060185,2009-02-14,11:39:25
39.906491,116.394528,0,71,39858.4857175926,2009-02-14,11:39:26
39.90648,116.394418,0,71,39858.4857291667,2009-02-14,11:39:27
39.906473,116.394305,0,71,39858.4857407407,2009-02-14,11:39:28
39.906471,116.3942,0,71,39858.4857523148,2009-02-14,11:39:29
39.906469,116.394096,0,71,39858.4857638889,2009-02-14,11:39:30
39.90647,116.393992,0,71,39858.485775463,2009-02-14,11:39:31
39.906472,116.393885,0,71,39858.485787037,2009-02-14,11:39:32
39.90647,116.393771,0,71,39858.4857986111,2009-02-14,11:39:33
39.90647,116.393656,0,70,39858.4858101852,2009-02-14,11:39:34
39.906473,116.393542,0,70,39858.4858217593,2009-02-14,11:39:35
39.906475,116.393426,0,71,39858.4858333333,2009-02-14,11:39:36
39.906473,116.393309,0,71,39858.4858449074,2009-02-14,11:39:37
39.906466,116.393185,0,72,39858.4858564815,2009-02-14,11:39:38
39.906464,116.393064,0,73,39858.4858680556,2009-02-14,11:39:39
39.906457,116.39294,0,73,39858.4858796296,2009-02-14,11:39:40
39.906451,116.392811,0,73,39858.4858912037,2009-02-14,11:39:41
39.906444,116.392679,0,73,39858.4859027778,2009-02-14,11:39:42
39.906442,116.392548,0,73,39858.4859143518,2009-02-14,11:39:43
39.906435,116.392418,0,72,39858.4859259259,2009-02-14,11:39:44
39.906432,116.39228,0,71,39858.4859375,2009-02-14,11:39:45
39.906427,116.392149,0,70,39858.4859490741,2009-02-14,11:39:46
39.90642,116.39202,0,69,39858.4859606481,2009-02-14,11:39:47
39.906413,116.391891,0,68,39858.4859722222,2009-02-14,11:39:48
39.90641,116.39176,0,67,39858.4859837963,2009-02-14,11:39:49
39.906408,116.39163,0,66,39858.4859953704,2009-02-14,11:39:50
39.906403,116.3915,0,65,39858.4860069444,2009-02-14,11:39:51
39.9064,116.391371,0,64,39858.4860185185,2009-02-14,11:39:52
39.906399,116.391242,0,64,39858.4860300926,2009-02-14,11:39:53
39.906399,116.391102,0,66,39858.4860416667,2009-02-14,11:39:54
39.906398,116.390973,0,67,39858.4860532407,2009-02-14,11:39:55
39.906398,116.390837,0,70,39858.4860648148,2009-02-14,11:39:56
39.906397,116.390716,0,70,39858.4860763889,2009-02-14,11:39:57
39.906397,116.390594,0,71,39858.486087963,2009-02-14,11:39:58
39.906393,116.390474,0,71,39858.486099537,2009-02-14,11:39:59
39.906383,116.390354,0,72,39858.4861111111,2009-02-14,11:40:00
39.906375,116.390236,0,72,39858.4861226852,2009-02-14,11:40:01
39.906366,116.390115,0,73,39858.4861342593,2009-02-14,11:40:02
39.906358,116.389995,0,75,39858.4861458333,2009-02-14,11:40:03
39.906351,116.389875,0,77,39858.4861574074,2009-02-14,11:40:04
39.906345,116.389759,0,79,39858.4861689815,2009-02-14,11:40:05
39.90634,116.389643,0,83,39858.4861805556,2009-02-14,11:40:06
39.906336,116.389528,0,84,39858.4861921296,2009-02-14,11:40:07
39.906331,116.38941,0,86,39858.4862037037,2009-02-14,11:40:08
39.906327,116.389295,0,89,39858.4862152778,2009-02-14,11:40:09
39.906326,116.389184,0,93,39858.4862268518,2009-02-14,11:40:10
39.906325,116.389074,0,96,39858.4862384259,2009-02-14,11:40:11
39.906323,116.388962,0,98,39858.48625,2009-02-14,11:40:12
39.906319,116.388852,0,100,39858.4862615741,2009-02-14,11:40:13
39.906319,116.388743,0,101,39858.4862731481,2009-02-14,11:40:14
39.906318,116.388641,0,102,39858.4862847222,2009-02-14,11:40:15
39.906317,116.388539,0,103,39858.4862962963,2009-02-14,11:40:16
39.90632,116.388451,0,105,39858.4863078704,2009-02-14,11:40:17
39.906325,116.388374,0,106,39858.4863194444,2009-02-14,11:40:18
39.906332,116.388304,0,106,39858.4863310185,2009-02-14,11:40:19
39.90634,116.388244,0,105,39858.4863425926,2009-02-14,11:40:20
39.906353,116.388142,0,105,39858.4863657407,2009-02-14,11:40:22
39.906375,116.388082,0,102,39858.4863888889,2009-02-14,11:40:24
39.906394,116.387999,0,100,39858.4864236111,2009-02-14,11:40:27
39.906404,116.387929,0,100,39858.4864467593,2009-02-14,11:40:29
39.90641,116.387852,0,101,39858.4864699074,2009-02-14,11:40:31
39.906414,116.387791,0,101,39858.4864930556,2009-02-14,11:40:33
39.906421,116.38776,0,101,39858.4865509259,2009-02-14,11:40:38
39.906421,116.38776,0,101,39858.4865856481,2009-02-14,11:40:41
39.906414,116.387758,0,98,39858.4866087963,2009-02-14,11:40:43
39.906394,116.38768,0,96,39858.4866666667,2009-02-14,11:40:48
39.906358,116.387638,0,102,39858.486712963,2009-02-14,11:40:52
39.906331,116.387675,0,104,39858.4867708333,2009-02-14,11:40:57
39.906356,116.387649,0,102,39858.4868287037,2009-02-14,11:41:02
39.906374,116.387578,0,102,39858.4868518518,2009-02-14,11:41:04
39.906379,116.387457,0,102,39858.486875,2009-02-14,11:41:06
39.906379,116.387381,0,101,39858.4868865741,2009-02-14,11:41:07
39.906379,116.387291,0,101,39858.4868981481,2009-02-14,11:41:08
39.906376,116.3872,0,101,39858.4869097222,2009-02-14,11:41:09
39.906369,116.387119,0,101,39858.4869212963,2009-02-14,11:41:10
39.906359,116.387038,0,101,39858.4869328704,2009-02-14,11:41:11
39.906349,116.386961,0,100,39858.4869444444,2009-02-14,11:41:12
39.906337,116.386889,0,100,39858.4869560185,2009-02-14,11:41:13
39.906327,116.386823,0,100,39858.4869675926,2009-02-14,11:41:14
39.906317,116.386757,0,100,39858.4869791667,2009-02-14,11:41:15
39.906306,116.386693,0,98,39858.4869907407,2009-02-14,11:41:16
39.906293,116.386621,0,96,39858.4870138889,2009-02-14,11:41:18
39.906281,116.386559,0,90,39858.4870601852,2009-02-14,11:41:22
39.906291,116.386485,0,86,39858.4870949074,2009-02-14,11:41:25
39.9063,116.386384,0,84,39858.4871180556,2009-02-14,11:41:27
39.906312,116.386273,0,84,39858.4871412037,2009-02-14,11:41:29
39.906308,116.386199,0,82,39858.4871527778,2009-02-14,11:41:30
39.906306,116.386125,0,81,39858.4871643518,2009-02-14,11:41:31
39.9063,116.386043,0,79,39858.4871759259,2009-02-14,11:41:32
39.906294,116.385961,0,77,39858.4871875,2009-02-14,11:41:33
39.90629,116.38588,0,76,39858.4871990741,2009-02-14,11:41:34
39.906281,116.385794,0,74,39858.4872106481,2009-02-14,11:41:35
39.906274,116.385709,0,75,39858.4872222222,2009-02-14,11:41:36
39.906263,116.385607,0,74,39858.4872337963,2009-02-14,11:41:37
39.906263,116.385503,0,72,39858.4872453704,2009-02-14,11:41:38
39.90626,116.385398,0,72,39858.4872569444,2009-02-14,11:41:39
39.906259,116.385291,0,72,39858.4872685185,2009-02-14,11:41:40
39.906257,116.385179,0,71,39858.4872800926,2009-02-14,11:41:41
39.906254,116.385058,0,70,39858.4872916667,2009-02-14,11:41:42
39.906251,116.38494,0,69,39858.4873032407,2009-02-14,11:41:43
39.906243,116.384814,0,68,39858.4873148148,2009-02-14,11:41:44
39.906229,116.38468,0,67,39858.4873263889,2009-02-14,11:41:45
39.90622,116.38455,0,66,39858.487337963,2009-02-14,11:41:46
39.906207,116.384414,0,65,39858.487349537,2009-02-14,11:41:47
39.906198,116.384282,0,64,39858.4873611111,2009-02-14,11:41:48
39.906188,116.384151,0,63,39858.4873726852,2009-02-14,11:41:49
39.906181,116.38402,0,62,39858.4873842593,2009-02-14,11:41:50
39.906176,116.383884,0,63,39858.4873958333,2009-02-14,11:41:51
39.906174,116.383759,0,64,39858.4874074074,2009-02-14,11:41:52
39.90617,116.383635,0,65,39858.4874189815,2009-02-14,11:41:53
39.906166,116.383513,0,65,39858.4874305556,2009-02-14,11:41:54
39.906162,116.383397,0,65,39858.4874421296,2009-02-14,11:41:55
39.906158,116.383288,0,67,39858.4874537037,2009-02-14,11:41:56
39.906151,116.383184,0,69,39858.4874652778,2009-02-14,11:41:57
39.906145,116.38308,0,70,39858.4874768518,2009-02-14,11:41:58
39.906136,116.382979,0,72,39858.4874884259,2009-02-14,11:41:59
39.906124,116.38287,0,73,39858.4875,2009-02-14,11:42:00
39.906111,116.382769,0,74,39858.4875115741,2009-02-14,11:42:01
39.906101,116.382661,0,75,39858.4875231481,2009-02-14,11:42:02
39.906093,116.382554,0,78,39858.4875347222,2009-02-14,11:42:03
39.906089,116.382439,0,82,39858.4875462963,2009-02-14,11:42:04
39.90608,116.382325,0,83,39858.4875578704,2009-02-14,11:42:05
39.906073,116.382211,0,84,39858.4875694444,2009-02-14,11:42:06
39.906062,116.38209,0,83,39858.4875810185,2009-02-14,11:42:07
39.906056,116.381973,0,83,39858.4875925926,2009-02-14,11:42:08
39.906049,116.381851,0,84,39858.4876041667,2009-02-14,11:42:09
39.906043,116.381726,0,84,39858.4876157407,2009-02-14,11:42:10
39.906038,116.381592,0,84,39858.4876273148,2009-02-14,11:42:11
39.906035,116.38146,0,85,39858.4876388889,2009-02-14,11:42:12
39.906034,116.381329,0,85,39858.487650463,2009-02-14,11:42:13
39.906032,116.381197,0,85,39858.487662037,2009-02-14,11:42:14
39.906036,116.381061,0,84,39858.4876736111,2009-02-14,11:42:15
39.906032,116.380924,0,84,39858.4876851852,2009-02-14,11:42:16
39.906031,116.380787,0,83,39858.4876967593,2009-02-14,11:42:17
39.90603,116.380644,0,83,39858.4877083333,2009-02-14,11:42:18
39.906027,116.380501,0,83,39858.4877199074,2009-02-14,11:42:19
39.906024,116.380354,0,83,39858.4877314815,2009-02-14,11:42:20
39.906017,116.380213,0,83,39858.4877430556,2009-02-14,11:42:21
39.906008,116.380077,0,83,39858.4877546296,2009-02-14,11:42:22
39.905999,116.379947,0,83,39858.4877662037,2009-02-14,11:42:23
39.905998,116.37982,0,83,39858.4877777778,2009-02-14,11:42:24
39.905995,116.379711,0,84,39858.4877893519,2009-02-14,11:42:25
39.905991,116.379595,0,84,39858.4878009259,2009-02-14,11:42:26
39.90599,116.379492,0,86,39858.4878125,2009-02-14,11:42:27
39.905985,116.379394,0,86,39858.4878240741,2009-02-14,11:42:28
39.905978,116.379289,0,87,39858.4878356481,2009-02-14,11:42:29
39.905969,116.379196,0,88,39858.4878472222,2009-02-14,11:42:30
39.905961,116.379102,0,90,39858.4878587963,2009-02-14,11:42:31
39.905954,116.379012,0,91,39858.4878703704,2009-02-14,11:42:32
39.905957,116.378917,0,95,39858.4878819444,2009-02-14,11:42:33
39.905961,116.37882,0,96,39858.4878935185,2009-02-14,11:42:34
39.90596,116.378726,0,97,39858.4879050926,2009-02-14,11:42:35
39.905958,116.378631,0,99,39858.4879166667,2009-02-14,11:42:36
39.90596,116.378536,0,100,39858.4879282407,2009-02-14,11:42:37
39.90596,116.378431,0,101,39858.4879398148,2009-02-14,11:42:38
39.905964,116.378329,0,102,39858.4879513889,2009-02-14,11:42:39
39.905965,116.378222,0,104,39858.487962963,2009-02-14,11:42:40
39.905966,116.378118,0,104,39858.487974537,2009-02-14,11:42:41
39.905965,116.37802,0,105,39858.4879861111,2009-02-14,11:42:42
39.90596,116.377928,0,105,39858.4879976852,2009-02-14,11:42:43
39.905954,116.377833,0,106,39858.4880092593,2009-02-14,11:42:44
39.905949,116.377746,0,106,39858.4880208333,2009-02-14,11:42:45
39.905943,116.377659,0,107,39858.4880324074,2009-02-14,11:42:46
39.905937,116.377569,0,107,39858.4880439815,2009-02-14,11:42:47
39.905933,116.377483,0,107,39858.4880555556,2009-02-14,11:42:48
39.905926,116.377397,0,108,39858.4880671296,2009-02-14,11:42:49
39.905924,116.37732,0,107,39858.4880787037,2009-02-14,11:42:50
39.905924,116.377245,0,106,39858.4880902778,2009-02-14,11:42:51
39.90592,116.377185,0,107,39858.4881018519,2009-02-14,11:42:52
39.90592,116.377073,0,108,39858.488125,2009-02-14,11:42:54
39.905922,116.376969,0,108,39858.4881481482,2009-02-14,11:42:56
39.905924,116.376872,0,109,39858.4881712963,2009-02-14,11:42:58
39.905921,116.376753,0,111,39858.4881944444,2009-02-14,11:43:00
39.905923,116.376684,0,112,39858.4882060185,2009-02-14,11:43:01
39.905922,116.376617,0,113,39858.4882175926,2009-02-14,11:43:02
39.905924,116.376551,0,113,39858.4882291667,2009-02-14,11:43:03
39.905926,116.376485,0,113,39858.4882407407,2009-02-14,11:43:04
39.90593,116.376419,0,111,39858.4882523148,2009-02-14,11:43:05
39.905933,116.376352,0,109,39858.4882638889,2009-02-14,11:43:06
39.905939,116.376277,0,108,39858.488275463,2009-02-14,11:43:07
39.905944,116.376196,0,108,39858.488287037,2009-02-14,11:43:08
39.905947,116.376109,0,109,39858.4882986111,2009-02-14,11:43:09
39.905949,116.37602,0,110,39858.4883101852,2009-02-14,11:43:10
39.905947,116.375927,0,111,39858.4883217593,2009-02-14,11:43:11
39.905943,116.375824,0,114,39858.4883333333,2009-02-14,11:43:12
39.905945,116.375714,0,118,39858.4883449074,2009-02-14,11:43:13
39.90595,116.375608,0,119,39858.4883564815,2009-02-14,11:43:14
39.905954,116.375498,0,122,39858.4883680556,2009-02-14,11:43:15
39.905953,116.375381,0,124,39858.4883796296,2009-02-14,11:43:16
39.905957,116.375268,0,125,39858.4883912037,2009-02-14,11:43:17
39.905963,116.375153,0,126,39858.4884027778,2009-02-14,11:43:18
39.905966,116.375042,0,126,39858.4884143519,2009-02-14,11:43:19
39.905967,116.374932,0,127,39858.4884259259,2009-02-14,11:43:20
39.90597,116.374826,0,127,39858.4884375,2009-02-14,11:43:21
39.905975,116.374722,0,125,39858.4884490741,2009-02-14,11:43:22
39.905978,116.374607,0,125,39858.4884606482,2009-02-14,11:43:23
39.90598,116.374494,0,124,39858.4884722222,2009-02-14,11:43:24
39.90598,116.37438,0,124,39858.4884837963,2009-02-14,11:43:25
39.905975,116.374265,0,124,39858.4884953704,2009-02-14,11:43:26
39.905969,116.374154,0,126,39858.4885069444,2009-02-14,11:43:27
39.905964,116.374045,0,126,39858.4885185185,2009-02-14,11:43:28
39.905965,116.373937,0,126,39858.4885300926,2009-02-14,11:43:29
39.905965,116.373835,0,127,39858.4885416667,2009-02-14,11:43:30
39.905967,116.373732,0,129,39858.4885532407,2009-02-14,11:43:31
39.905967,116.373632,0,130,39858.4885648148,2009-02-14,11:43:32
39.905965,116.373533,0,131,39858.4885763889,2009-02-14,11:43:33
39.90596,116.37343,0,132,39858.488587963,2009-02-14,11:43:34
39.905955,116.373336,0,134,39858.488599537,2009-02-14,11:43:35
39.905953,116.373253,0,134,39858.4886111111,2009-02-14,11:43:36
39.905948,116.373174,0,134,39858.4886226852,2009-02-14,11:43:37
39.905944,116.373093,0,134,39858.4886342593,2009-02-14,11:43:38
39.905944,116.373016,0,134,39858.4886458333,2009-02-14,11:43:39
39.90595,116.372947,0,134,39858.4886574074,2009-02-14,11:43:40
39.905962,116.372824,0,132,39858.4886805556,2009-02-14,11:43:42
39.905966,116.372751,0,131,39858.4886921296,2009-02-14,11:43:43
39.90597,116.37267,0,131,39858.4887037037,2009-02-14,11:43:44
39.905973,116.3726,0,131,39858.4887152778,2009-02-14,11:43:45
39.905971,116.372538,0,131,39858.4887268519,2009-02-14,11:43:46
39.905968,116.372442,0,129,39858.48875,2009-02-14,11:43:48
39.905955,116.372351,0,132,39858.4887731481,2009-02-14,11:43:50
39.905942,116.372263,0,132,39858.4887962963,2009-02-14,11:43:52
39.90593,116.37218,0,131,39858.4888194444,2009-02-14,11:43:54
39.905932,116.37209,0,132,39858.4888541667,2009-02-14,11:43:57
39.905934,116.372018,0,131,39858.4888773148,2009-02-14,11:43:59
39.905928,116.371946,0,130,39858.488900463,2009-02-14,11:44:01
39.905947,116.371913,0,132,39858.4889583333,2009-02-14,11:44:06
39.905947,116.371913,0,132,39858.4889930556,2009-02-14,11:44:09
39.90595,116.371905,0,132,39858.4890162037,2009-02-14,11:44:11
39.905961,116.371921,0,131,39858.4890740741,2009-02-14,11:44:16
39.905979,116.371896,0,130,39858.4891319444,2009-02-14,11:44:21
39.905983,116.371819,0,128,39858.4891782407,2009-02-14,11:44:25
39.905975,116.371752,0,126,39858.489212963,2009-02-14,11:44:28
39.905958,116.371693,0,127,39858.4892476852,2009-02-14,11:44:31
39.90593,116.371641,0,130,39858.4892939815,2009-02-14,11:44:35
39.905884,116.371599,0,134,39858.4893518519,2009-02-14,11:44:40
39.905907,116.371538,0,137,39858.4893981481,2009-02-14,11:44:44
39.905942,116.371478,0,140,39858.4894212963,2009-02-14,11:44:46
39.905964,116.371445,0,143,39858.4894791667,2009-02-14,11:44:51
39.905973,116.371454,0,146,39858.489537037,2009-02-14,11:44:56
39.905942,116.37141,0,145,39858.4895949074,2009-02-14,11:45:01
39.905932,116.371428,0,140,39858.4896527778,2009-02-14,11:45:06
39.905939,116.37147,0,140,39858.4897106481,2009-02-14,11:45:11
39.905953,116.371496,0,138,39858.4897685185,2009-02-14,11:45:16
39.90596,116.371522,0,138,39858.4898263889,2009-02-14,11:45:21
39.905969,116.371547,0,140,39858.4898842593,2009-02-14,11:45:26
39.905988,116.371548,0,142,39858.4899421296,2009-02-14,11:45:31
39.905965,116.371493,0,143,39858.49,2009-02-14,11:45:36
39.90595,116.371437,0,143,39858.4900231481,2009-02-14,11:45:38
39.905955,116.371379,0,143,39858.4900462963,2009-02-14,11:45:40
39.905972,116.37132,0,143,39858.4900694444,2009-02-14,11:45:42
39.905989,116.371261,0,143,39858.4900925926,2009-02-14,11:45:44
39.906002,116.371198,0,144,39858.4901157407,2009-02-14,11:45:46
39.906018,116.371122,0,144,39858.490150463,2009-02-14,11:45:49
39.90598,116.370923,0,145,39858.4902430556,2009-02-14,11:45:57
39.906015,116.370961,0,145,39858.4902546296,2009-02-14,11:45:58
39.906065,116.370991,0,145,39858.4903009259,2009-02-14,11:46:02
39.906092,116.371064,0,163,39858.4903356481,2009-02-14,11:46:05
39.90611,116.371084,0,183,39858.4903935185,2009-02-14,11:46:10
39.90606,116.371106,0,196,39858.4904398148,2009-02-14,11:46:14
39.906023,116.371125,0,207,39858.490462963,2009-02-14,11:46:16
39.906016,116.371108,0,221,39858.4905208333,2009-02-14,11:46:21
39.906056,116.371081,0,224,39858.4905555556,2009-02-14,11:46:24
39.906112,116.371052,0,224,39858.4905902778,2009-02-14,11:46:27
39.906157,116.371027,0,224,39858.4906134259,2009-02-14,11:46:29
39.906228,116.371011,0,225,39858.4906365741,2009-02-14,11:46:31
39.906306,116.370951,0,225,39858.4906597222,2009-02-14,11:46:33
39.906348,116.370908,0,225,39858.4906712963,2009-02-14,11:46:34
39.906391,116.370857,0,225,39858.4906828704,2009-02-14,11:46:35
39.906434,116.370808,0,225,39858.4906944444,2009-02-14,11:46:36
39.905669,116.369018,0,227,39858.490787037,2009-02-14,11:46:44
39.90566,116.368906,0,228,39858.4907986111,2009-02-14,11:46:45
39.905665,116.368821,0,228,39858.4908101852,2009-02-14,11:46:46
39.90566,116.368741,0,229,39858.4908217593,2009-02-14,11:46:47
39.905649,116.368653,0,230,39858.4908333333,2009-02-14,11:46:48
39.90564,116.368573,0,231,39858.4908449074,2009-02-14,11:46:49
39.905638,116.36849,0,232,39858.4908564815,2009-02-14,11:46:50
39.905652,116.368396,0,233,39858.4908680556,2009-02-14,11:46:51
39.905668,116.368303,0,233,39858.4908796296,2009-02-14,11:46:52
39.905666,116.36821,0,234,39858.4908912037,2009-02-14,11:46:53
39.905996,116.367935,0,625,39858.4909143519,2009-02-14,11:46:55
39.906048,116.367824,0,612,39858.4909259259,2009-02-14,11:46:56
39.906165,116.367692,0,743,39858.4909375,2009-02-14,11:46:57
39.906183,116.367589,0,741,39858.4909490741,2009-02-14,11:46:58
39.906249,116.36747,0,804,39858.4909606481,2009-02-14,11:46:59
39.906305,116.367355,0,846,39858.4909722222,2009-02-14,11:47:00
39.90628,116.367266,0,791,39858.4909837963,2009-02-14,11:47:01
39.906302,116.367154,0,803,39858.4909953704,2009-02-14,11:47:02
39.906312,116.367042,0,814,39858.4910069444,2009-02-14,11:47:03
39.906307,116.366931,0,825,39858.4910185185,2009-02-14,11:47:04
39.906298,116.366822,0,824,39858.4910300926,2009-02-14,11:47:05
39.906248,116.366729,0,748,39858.4910416667,2009-02-14,11:47:06
39.906236,116.366612,0,741,39858.4910532407,2009-02-14,11:47:07
39.906231,116.366499,0,730,39858.4910648148,2009-02-14,11:47:08
39.906234,116.366403,0,706,39858.4910763889,2009-02-14,11:47:09
39.90622,116.366297,0,683,39858.491087963,2009-02-14,11:47:10
39.906208,116.366195,0,658,39858.491099537,2009-02-14,11:47:11
39.90619,116.366107,0,626,39858.4911111111,2009-02-14,11:47:12
39.906187,116.366025,0,605,39858.4911226852,2009-02-14,11:47:13
39.90619,116.365947,0,590,39858.4911342593,2009-02-14,11:47:14
39.906196,116.365863,0,572,39858.4911458333,2009-02-14,11:47:15
39.906198,116.365775,0,561,39858.4911574074,2009-02-14,11:47:16
39.906215,116.365684,0,552,39858.4911689815,2009-02-14,11:47:17
39.906231,116.365594,0,546,39858.4911805556,2009-02-14,11:47:18
39.906249,116.365501,0,541,39858.4911921296,2009-02-14,11:47:19
39.906254,116.365395,0,537,39858.4912037037,2009-02-14,11:47:20
39.906262,116.365289,0,532,39858.4912152778,2009-02-14,11:47:21
39.906272,116.365186,0,525,39858.4912268519,2009-02-14,11:47:22
39.90629,116.365079,0,513,39858.4912384259,2009-02-14,11:47:23
39.906307,116.36497,0,505,39858.49125,2009-02-14,11:47:24
39.906317,116.364847,0,494,39858.4912615741,2009-02-14,11:47:25
39.906332,116.364726,0,486,39858.4912731481,2009-02-14,11:47:26
39.906337,116.364595,0,481,39858.4912847222,2009-02-14,11:47:27
39.906336,116.364453,0,474,39858.4912962963,2009-02-14,11:47:28
39.906337,116.364309,0,468,39858.4913078704,2009-02-14,11:47:29
39.90633,116.364156,0,462,39858.4913194444,2009-02-14,11:47:30
39.906329,116.364006,0,454,39858.4913310185,2009-02-14,11:47:31
39.906311,116.363841,0,450,39858.4913425926,2009-02-14,11:47:32
39.906297,116.363678,0,441,39858.4913541667,2009-02-14,11:47:33
39.90628,116.363511,0,436,39858.4913657407,2009-02-14,11:47:34
39.906273,116.363352,0,427,39858.4913773148,2009-02-14,11:47:35
39.906267,116.363187,0,420,39858.4913888889,2009-02-14,11:47:36
39.906253,116.363023,0,407,39858.491400463,2009-02-14,11:47:37
39.906242,116.362861,0,401,39858.491412037,2009-02-14,11:47:38
39.906211,116.362685,0,392,39858.4914236111,2009-02-14,11:47:39
39.906186,116.362514,0,386,39858.4914351852,2009-02-14,11:47:40
39.906167,116.362341,0,383,39858.4914467593,2009-02-14,11:47:41
39.906155,116.362172,0,379,39858.4914583333,2009-02-14,11:47:42
39.906143,116.362008,0,374,39858.4914699074,2009-02-14,11:47:43
39.906131,116.361846,0,369,39858.4914814815,2009-02-14,11:47:44
39.90612,116.361689,0,367,39858.4914930556,2009-02-14,11:47:45
39.906118,116.361547,0,362,39858.4915046296,2009-02-14,11:47:46
39.906112,116.361402,0,356,39858.4915162037,2009-02-14,11:47:47
39.906104,116.361258,0,351,39858.4915277778,2009-02-14,11:47:48
39.906089,116.361114,0,352,39858.4915393519,2009-02-14,11:47:49
39.906075,116.360977,0,348,39858.4915509259,2009-02-14,11:47:50
39.906064,116.360843,0,344,39858.4915625,2009-02-14,11:47:51
39.906048,116.360712,0,339,39858.4915740741,2009-02-14,11:47:52
39.906038,116.360585,0,340,39858.4915856481,2009-02-14,11:47:53
39.906034,116.360462,0,339,39858.4915972222,2009-02-14,11:47:54
39.906028,116.360341,0,342,39858.4916087963,2009-02-14,11:47:55
39.906028,116.360227,0,342,39858.4916203704,2009-02-14,11:47:56
39.906017,116.36011,0,333,39858.4916319444,2009-02-14,11:47:57
39.906004,116.359987,0,325,39858.4916435185,2009-02-14,11:47:58
39.906,116.359882,0,316,39858.4916550926,2009-02-14,11:47:59
39.905998,116.359787,0,312,39858.4916666667,2009-02-14,11:48:00
39.906001,116.359697,0,309,39858.4916782407,2009-02-14,11:48:01
39.906009,116.359619,0,310,39858.4916898148,2009-02-14,11:48:02
39.906011,116.359541,0,309,39858.4917013889,2009-02-14,11:48:03
39.906014,116.359468,0,307,39858.491712963,2009-02-14,11:48:04
39.906018,116.359398,0,304,39858.491724537,2009-02-14,11:48:05
39.906026,116.359324,0,301,39858.4917361111,2009-02-14,11:48:06
39.906028,116.359246,0,299,39858.4917476852,2009-02-14,11:48:07
39.906029,116.359164,0,295,39858.4917592593,2009-02-14,11:48:08
39.90603,116.359078,0,295,39858.4917708333,2009-02-14,11:48:09
39.90603,116.358987,0,293,39858.4917824074,2009-02-14,11:48:10
39.906032,116.358898,0,291,39858.4917939815,2009-02-14,11:48:11
39.90603,116.358806,0,291,39858.4918055556,2009-02-14,11:48:12
39.906028,116.358713,0,291,39858.4918171296,2009-02-14,11:48:13
39.906035,116.358629,0,290,39858.4918287037,2009-02-14,11:48:14
39.90603,116.358543,0,291,39858.4918402778,2009-02-14,11:48:15
39.906035,116.35847,0,292,39858.4918518519,2009-02-14,11:48:16
39.906036,116.358398,0,294,39858.4918634259,2009-02-14,11:48:17
39.906035,116.35833,0,295,39858.491875,2009-02-14,11:48:18
39.906047,116.358239,0,297,39858.4918981481,2009-02-14,11:48:20
39.906066,116.358183,0,305,39858.4919444444,2009-02-14,11:48:24
39.906083,116.358156,0,312,39858.4920023148,2009-02-14,11:48:29
39.90608,116.358141,0,317,39858.4920601852,2009-02-14,11:48:34
39.906083,116.358089,0,319,39858.4921180556,2009-02-14,11:48:39
39.906068,116.358021,0,313,39858.4921527778,2009-02-14,11:48:42
39.906073,116.35796,0,311,39858.4921759259,2009-02-14,11:48:44
39.906053,116.357904,0,309,39858.4921990741,2009-02-14,11:48:46
39.906009,116.357855,0,310,39858.4922337963,2009-02-14,11:48:49
39.905963,116.357796,0,302,39858.4922685185,2009-02-14,11:48:52
39.905934,116.357749,0,293,39858.4923032407,2009-02-14,11:48:55
39.905915,116.357702,0,281,39858.4923263889,2009-02-14,11:48:57
39.905939,116.357643,0,275,39858.4923726852,2009-02-14,11:49:01
39.905974,116.357599,0,272,39858.4924305556,2009-02-14,11:49:06
39.905974,116.357564,0,267,39858.4924884259,2009-02-14,11:49:11
39.905981,116.35758,0,256,39858.4925462963,2009-02-14,11:49:16
39.90599,116.357525,0,247,39858.4925925926,2009-02-14,11:49:20
39.905982,116.357455,0,244,39858.4926157407,2009-02-14,11:49:22
39.905984,116.357373,0,240,39858.4926388889,2009-02-14,11:49:24
39.905977,116.357266,0,238,39858.492662037,2009-02-14,11:49:26
39.905986,116.357147,0,236,39858.4926851852,2009-02-14,11:49:28
39.905982,116.357086,0,238,39858.4926967593,2009-02-14,11:49:29
39.905978,116.357021,0,239,39858.4927083333,2009-02-14,11:49:30
39.905976,116.356956,0,238,39858.4927199074,2009-02-14,11:49:31
39.905972,116.356886,0,239,39858.4927314815,2009-02-14,11:49:32
39.905971,116.35681,0,238,39858.4927430556,2009-02-14,11:49:33
39.905963,116.35673,0,239,39858.4927546296,2009-02-14,11:49:34
39.905962,116.356644,0,239,39858.4927662037,2009-02-14,11:49:35
39.905958,116.356549,0,239,39858.4927777778,2009-02-14,11:49:36
39.905948,116.356446,0,242,39858.4927893518,2009-02-14,11:49:37
39.905947,116.356347,0,242,39858.4928009259,2009-02-14,11:49:38
39.905943,116.356236,0,244,39858.4928125,2009-02-14,11:49:39
39.90594,116.356123,0,245,39858.4928240741,2009-02-14,11:49:40
39.905944,116.356011,0,245,39858.4928356481,2009-02-14,11:49:41
39.905954,116.355899,0,244,39858.4928472222,2009-02-14,11:49:42
39.905966,116.355776,0,243,39858.4928587963,2009-02-14,11:49:43
39.905967,116.355663,0,242,39858.4928703704,2009-02-14,11:49:44
39.905958,116.355549,0,240,39858.4928819444,2009-02-14,11:49:45
39.905959,116.355429,0,238,39858.4928935185,2009-02-14,11:49:46
39.905958,116.355303,0,239,39858.4929050926,2009-02-14,11:49:47
39.905957,116.355176,0,239,39858.4929166667,2009-02-14,11:49:48
39.905959,116.355045,0,238,39858.4929282407,2009-02-14,11:49:49
39.905959,116.354912,0,237,39858.4929398148,2009-02-14,11:49:50
39.905958,116.354776,0,237,39858.4929513889,2009-02-14,11:49:51
39.905957,116.354642,0,236,39858.492962963,2009-02-14,11:49:52
39.905956,116.354507,0,236,39858.492974537,2009-02-14,11:49:53
39.905955,116.354367,0,235,39858.4929861111,2009-02-14,11:49:54
39.905951,116.354224,0,235,39858.4929976852,2009-02-14,11:49:55
39.905944,116.354092,0,234,39858.4930092593,2009-02-14,11:49:56
39.905939,116.353961,0,232,39858.4930208333,2009-02-14,11:49:57
39.905943,116.353826,0,231,39858.4930324074,2009-02-14,11:49:58
39.905944,116.353696,0,230,39858.4930439815,2009-02-14,11:49:59
39.905948,116.353577,0,230,39858.4930555556,2009-02-14,11:50:00
39.905951,116.353463,0,231,39858.4930671296,2009-02-14,11:50:01
39.905962,116.35336,0,231,39858.4930787037,2009-02-14,11:50:02
39.905973,116.353261,0,231,39858.4930902778,2009-02-14,11:50:03
39.905985,116.353164,0,231,39858.4931018518,2009-02-14,11:50:04
39.905988,116.353071,0,229,39858.4931134259,2009-02-14,11:50:05
39.905995,116.352979,0,226,39858.493125,2009-02-14,11:50:06
39.905994,116.352877,0,225,39858.4931365741,2009-02-14,11:50:07
39.90599,116.352776,0,224,39858.4931481481,2009-02-14,11:50:08
39.905998,116.352677,0,219,39858.4931597222,2009-02-14,11:50:09
39.906001,116.352573,0,218,39858.4931712963,2009-02-14,11:50:10
39.906005,116.352471,0,217,39858.4931828704,2009-02-14,11:50:11
39.906009,116.352386,0,216,39858.4931944444,2009-02-14,11:50:12
39.906008,116.352313,0,216,39858.4932060185,2009-02-14,11:50:13
39.906006,116.352253,0,217,39858.4932175926,2009-02-14,11:50:14
39.906007,116.352178,0,219,39858.4932407407,2009-02-14,11:50:16
39.906007,116.352178,0,219,39858.493275463,2009-02-14,11:50:19
39.906009,116.352172,0,220,39858.4932986111,2009-02-14,11:50:21
39.906031,116.352154,0,222,39858.4933564815,2009-02-14,11:50:26
39.90605,116.352178,0,224,39858.4934143518,2009-02-14,11:50:31
39.906057,116.352168,0,224,39858.4934722222,2009-02-14,11:50:36
39.906032,116.352088,0,222,39858.4935069444,2009-02-14,11:50:39
39.906023,116.352026,0,219,39858.4935300926,2009-02-14,11:50:41
39.906018,116.351963,0,221,39858.4935532407,2009-02-14,11:50:43
39.906011,116.351884,0,222,39858.4935763889,2009-02-14,11:50:45
39.905994,116.351782,0,222,39858.493599537,2009-02-14,11:50:47
39.905985,116.351721,0,222,39858.4936111111,2009-02-14,11:50:48
39.90598,116.351656,0,225,39858.4936226852,2009-02-14,11:50:49
39.905982,116.351582,0,225,39858.4936342593,2009-02-14,11:50:50
39.905985,116.35151,0,226,39858.4936458333,2009-02-14,11:50:51
39.905981,116.351431,0,227,39858.4936574074,2009-02-14,11:50:52
39.905973,116.35134,0,223,39858.4936689815,2009-02-14,11:50:53
39.905954,116.351246,0,219,39858.4936805556,2009-02-14,11:50:54
39.905948,116.351157,0,210,39858.4936921296,2009-02-14,11:50:55
39.905933,116.351066,0,201,39858.4937037037,2009-02-14,11:50:56
39.905923,116.350982,0,200,39858.4937152778,2009-02-14,11:50:57
39.905914,116.350896,0,198,39858.4937268518,2009-02-14,11:50:58
39.90591,116.350806,0,197,39858.4937384259,2009-02-14,11:50:59
39.905907,116.350716,0,194,39858.49375,2009-02-14,11:51:00
39.905909,116.350617,0,191,39858.4937615741,2009-02-14,11:51:01
39.905911,116.350508,0,187,39858.4937731481,2009-02-14,11:51:02
39.905907,116.350395,0,189,39858.4937847222,2009-02-14,11:51:03
39.905905,116.350273,0,191,39858.4937962963,2009-02-14,11:51:04
39.905905,116.350146,0,192,39858.4938078704,2009-02-14,11:51:05
39.905899,116.350021,0,196,39858.4938194444,2009-02-14,11:51:06
39.905903,116.349897,0,196,39858.4938310185,2009-02-14,11:51:07
39.905907,116.349776,0,196,39858.4938425926,2009-02-14,11:51:08
39.905917,116.349658,0,197,39858.4938541667,2009-02-14,11:51:09
39.905925,116.349546,0,197,39858.4938657407,2009-02-14,11:51:10
39.905932,116.349434,0,198,39858.4938773148,2009-02-14,11:51:11
39.905936,116.349319,0,199,39858.4938888889,2009-02-14,11:51:12
39.905945,116.349203,0,199,39858.493900463,2009-02-14,11:51:13
39.905946,116.349085,0,201,39858.493912037,2009-02-14,11:51:14
39.90595,116.348965,0,201,39858.4939236111,2009-02-14,11:51:15
39.905946,116.34884,0,203,39858.4939351852,2009-02-14,11:51:16
39.905953,116.348726,0,200,39858.4939467593,2009-02-14,11:51:17
39.905959,116.348611,0,197,39858.4939583333,2009-02-14,11:51:18
39.905961,116.348491,0,196,39858.4939699074,2009-02-14,11:51:19
39.905958,116.348365,0,195,39858.4939814815,2009-02-14,11:51:20
39.905962,116.348239,0,192,39858.4939930556,2009-02-14,11:51:21
39.905961,116.348108,0,192,39858.4940046296,2009-02-14,11:51:22
39.905962,116.347978,0,192,39858.4940162037,2009-02-14,11:51:23
39.905964,116.347851,0,192,39858.4940277778,2009-02-14,11:51:24
39.905964,116.347722,0,192,39858.4940393518,2009-02-14,11:51:25
39.905964,116.347594,0,192,39858.4940509259,2009-02-14,11:51:26
39.905972,116.347477,0,193,39858.4940625,2009-02-14,11:51:27
39.905986,116.347372,0,194,39858.4940740741,2009-02-14,11:51:28
39.905995,116.347272,0,196,39858.4940856481,2009-02-14,11:51:29
39.905996,116.347181,0,198,39858.4940972222,2009-02-14,11:51:30
39.905994,116.347104,0,202,39858.4941087963,2009-02-14,11:51:31
39.905996,116.347043,0,201,39858.4941203704,2009-02-14,11:51:32
39.906011,116.346944,0,200,39858.4941435185,2009-02-14,11:51:34
39.906014,116.346875,0,201,39858.4941666667,2009-02-14,11:51:36
39.906014,116.346809,0,204,39858.4942013889,2009-02-14,11:51:39
39.906014,116.346809,0,204,39858.4942361111,2009-02-14,11:51:42
39.906014,116.34681,0,206,39858.4942592593,2009-02-14,11:51:44
39.906021,116.346824,0,208,39858.4943171296,2009-02-14,11:51:49
39.906031,116.346832,0,208,39858.494375,2009-02-14,11:51:54
39.906034,116.346836,0,208,39858.4944328704,2009-02-14,11:51:59
39.906028,116.346835,0,208,39858.4944907407,2009-02-14,11:52:04
39.906028,116.346835,0,208,39858.494525463,2009-02-14,11:52:07
39.906023,116.346838,0,208,39858.4945486111,2009-02-14,11:52:09
39.906015,116.346829,0,208,39858.4946064815,2009-02-14,11:52:14
39.906004,116.346765,0,207,39858.4946527778,2009-02-14,11:52:18
39.906003,116.346673,0,205,39858.4946759259,2009-02-14,11:52:20
39.906008,116.346609,0,204,39858.4946875,2009-02-14,11:52:21
39.906014,116.346531,0,202,39858.4946990741,2009-02-14,11:52:22
39.906019,116.346451,0,203,39858.4947106481,2009-02-14,11:52:23
39.906022,116.346354,0,203,39858.4947222222,2009-02-14,11:52:24
39.906021,116.346247,0,204,39858.4947337963,2009-02-14,11:52:25
39.906017,116.346131,0,205,39858.4947453704,2009-02-14,11:52:26
39.906012,116.346004,0,204,39858.4947569444,2009-02-14,11:52:27
39.90601,116.345879,0,204,39858.4947685185,2009-02-14,11:52:28
39.906006,116.345757,0,203,39858.4947800926,2009-02-14,11:52:29
39.905999,116.345631,0,203,39858.4947916667,2009-02-14,11:52:30
39.905993,116.345503,0,203,39858.4948032407,2009-02-14,11:52:31
39.905988,116.345364,0,202,39858.4948148148,2009-02-14,11:52:32
39.905976,116.345227,0,203,39858.4948263889,2009-02-14,11:52:33
39.905968,116.345094,0,204,39858.494837963,2009-02-14,11:52:34
39.905963,116.344962,0,204,39858.494849537,2009-02-14,11:52:35
39.905961,116.344835,0,204,39858.4948611111,2009-02-14,11:52:36
39.90596,116.344701,0,204,39858.4948726852,2009-02-14,11:52:37
39.905956,116.344577,0,204,39858.4948842593,2009-02-14,11:52:38
39.905954,116.344468,0,204,39858.4948958333,2009-02-14,11:52:39
39.905955,116.34437,0,204,39858.4949074074,2009-02-14,11:52:40
39.905955,116.344281,0,204,39858.4949189815,2009-02-14,11:52:41
39.905952,116.344206,0,205,39858.4949305556,2009-02-14,11:52:42
39.905945,116.344137,0,205,39858.4949421296,2009-02-14,11:52:43
39.905933,116.344039,0,205,39858.4949652778,2009-02-14,11:52:45
39.905906,116.343979,0,206,39858.4949884259,2009-02-14,11:52:47
39.905868,116.343959,0,209,39858.4950462963,2009-02-14,11:52:52
39.905861,116.343973,0,210,39858.4951041667,2009-02-14,11:52:57
39.905878,116.343973,0,211,39858.495162037,2009-02-14,11:53:02
39.905918,116.343904,0,211,39858.4951967593,2009-02-14,11:53:05
39.905947,116.343819,0,211,39858.4952199074,2009-02-14,11:53:07
39.905958,116.343759,0,212,39858.4952314815,2009-02-14,11:53:08
39.905973,116.3437,0,212,39858.4952430556,2009-02-14,11:53:09
39.905983,116.343627,0,212,39858.4952546296,2009-02-14,11:53:10
39.905991,116.343537,0,213,39858.4952662037,2009-02-14,11:53:11
39.905995,116.343438,0,214,39858.4952777778,2009-02-14,11:53:12
39.906005,116.343349,0,214,39858.4952893518,2009-02-14,11:53:13
39.906007,116.343242,0,214,39858.4953009259,2009-02-14,11:53:14
39.906011,116.343115,0,214,39858.4953125,2009-02-14,11:53:15
39.906013,116.343001,0,214,39858.4953240741,2009-02-14,11:53:16
39.906018,116.342882,0,214,39858.4953356481,2009-02-14,11:53:17
39.906023,116.342766,0,214,39858.4953472222,2009-02-14,11:53:18
39.906031,116.342665,0,214,39858.4953587963,2009-02-14,11:53:19
39.906036,116.342546,0,214,39858.4953703704,2009-02-14,11:53:20
39.906042,116.342433,0,213,39858.4953819444,2009-02-14,11:53:21
39.906043,116.34231,0,214,39858.4953935185,2009-02-14,11:53:22
39.906048,116.342179,0,214,39858.4954050926,2009-02-14,11:53:23
39.906054,116.342036,0,214,39858.4954166667,2009-02-14,11:53:24
39.906055,116.341912,0,214,39858.4954282407,2009-02-14,11:53:25
39.906051,116.341774,0,215,39858.4954398148,2009-02-14,11:53:26
39.906046,116.341645,0,215,39858.4954513889,2009-02-14,11:53:27
39.90604,116.341528,0,215,39858.495462963,2009-02-14,11:53:28
39.906034,116.341411,0,214,39858.495474537,2009-02-14,11:53:29
39.906028,116.341288,0,214,39858.4954861111,2009-02-14,11:53:30
39.906023,116.34116,0,214,39858.4954976852,2009-02-14,11:53:31
39.906021,116.341052,0,213,39858.4955092593,2009-02-14,11:53:32
39.906023,116.340937,0,214,39858.4955208333,2009-02-14,11:53:33
39.906026,116.340826,0,214,39858.4955324074,2009-02-14,11:53:34
39.906031,116.34073,0,214,39858.4955439815,2009-02-14,11:53:35
39.906034,116.340616,0,214,39858.4955555556,2009-02-14,11:53:36
39.906038,116.340495,0,214,39858.4955671296,2009-02-14,11:53:37
39.906042,116.340384,0,214,39858.4955787037,2009-02-14,11:53:38
39.906048,116.340275,0,214,39858.4955902778,2009-02-14,11:53:39
39.906057,116.340161,0,214,39858.4956018519,2009-02-14,11:53:40
39.906059,116.340052,0,214,39858.4956134259,2009-02-14,11:53:41
39.906063,116.339956,0,215,39858.495625,2009-02-14,11:53:42
39.906067,116.339876,0,215,39858.4956365741,2009-02-14,11:53:43
39.906071,116.339795,0,216,39858.4956481481,2009-02-14,11:53:44
39.906075,116.339718,0,216,39858.4956597222,2009-02-14,11:53:45
39.906081,116.339656,0,216,39858.4956712963,2009-02-14,11:53:46
39.906085,116.339584,0,216,39858.4956828704,2009-02-14,11:53:47
39.906083,116.339512,0,217,39858.4956944444,2009-02-14,11:53:48
39.906087,116.339441,0,217,39858.4957060185,2009-02-14,11:53:49
39.906089,116.339349,0,217,39858.4957175926,2009-02-14,11:53:50
39.906089,116.339277,0,217,39858.4957291667,2009-02-14,11:53:51
39.90609,116.339211,0,217,39858.4957407407,2009-02-14,11:53:52
39.906092,116.339138,0,218,39858.4957523148,2009-02-14,11:53:53
39.906092,116.33906,0,218,39858.4957638889,2009-02-14,11:53:54
39.906091,116.338983,0,219,39858.495775463,2009-02-14,11:53:55
39.906096,116.338911,0,219,39858.495787037,2009-02-14,11:53:56
39.906105,116.338824,0,219,39858.4957986111,2009-02-14,11:53:57
39.906114,116.338741,0,220,39858.4958101852,2009-02-14,11:53:58
39.906123,116.338665,0,220,39858.4958217593,2009-02-14,11:53:59
39.906134,116.338581,0,220,39858.4958333333,2009-02-14,11:54:00
39.906141,116.33849,0,221,39858.4958449074,2009-02-14,11:54:01
39.906143,116.338408,0,222,39858.4958564815,2009-02-14,11:54:02
39.906146,116.338323,0,222,39858.4958680556,2009-02-14,11:54:03
39.906151,116.338246,0,223,39858.4958796296,2009-02-14,11:54:04
39.906155,116.338174,0,224,39858.4958912037,2009-02-14,11:54:05
39.906161,116.338101,0,225,39858.4959027778,2009-02-14,11:54:06
39.906167,116.33804,0,225,39858.4959143519,2009-02-14,11:54:07
39.906176,116.337982,0,226,39858.4959259259,2009-02-14,11:54:08
39.906239,116.337876,0,227,39858.4959490741,2009-02-14,11:54:10
39.906277,116.33784,0,228,39858.4959606482,2009-02-14,11:54:11
39.906332,116.33783,0,230,39858.4959837963,2009-02-14,11:54:13
39.906395,116.337837,0,232,39858.4960069444,2009-02-14,11:54:15
39.906457,116.33785,0,233,39858.4960300926,2009-02-14,11:54:17
39.906537,116.337847,0,234,39858.4960532407,2009-02-14,11:54:19
39.906588,116.337853,0,234,39858.4960648148,2009-02-14,11:54:20
39.906642,116.337859,0,235,39858.4960763889,2009-02-14,11:54:21
39.90671,116.337866,0,235,39858.496087963,2009-02-14,11:54:22
39.906771,116.337879,0,236,39858.496099537,2009-02-14,11:54:23
39.906839,116.337884,0,237,39858.4961111111,2009-02-14,11:54:24
39.906902,116.3379,0,237,39858.4961226852,2009-02-14,11:54:25
39.906956,116.337934,0,236,39858.4961342593,2009-02-14,11:54:26
39.90701,116.337957,0,236,39858.4961458333,2009-02-14,11:54:27
39.907062,116.337975,0,237,39858.4961574074,2009-02-14,11:54:28
39.907111,116.337992,0,237,39858.4961689815,2009-02-14,11:54:29
39.907155,116.338008,0,238,39858.4961805556,2009-02-14,11:54:30
39.907207,116.338035,0,239,39858.4962037037,2009-02-14,11:54:32
39.907219,116.338061,0,239,39858.4962615741,2009-02-14,11:54:37
39.907215,116.338086,0,242,39858.4963194444,2009-02-14,11:54:42
39.90721,116.338123,0,245,39858.4963773148,2009-02-14,11:54:47
39.907206,116.338108,0,246,39858.4964351852,2009-02-14,11:54:52
39.907237,116.338064,0,249,39858.4964930556,2009-02-14,11:54:57
39.907307,116.33806,0,250,39858.4965277778,2009-02-14,11:55:00
39.907389,116.338066,0,249,39858.4965509259,2009-02-14,11:55:02
39.907439,116.338075,0,249,39858.4965625,2009-02-14,11:55:03
39.90749,116.338092,0,249,39858.4965740741,2009-02-14,11:55:04
39.907546,116.338115,0,248,39858.4965856481,2009-02-14,11:55:05
39.907606,116.338139,0,247,39858.4965972222,2009-02-14,11:55:06
39.907661,116.338151,0,246,39858.4966087963,2009-02-14,11:55:07
39.907706,116.338159,0,245,39858.4966203704,2009-02-14,11:55:08
39.907792,116.33817,0,242,39858.4966435185,2009-02-14,11:55:10
39.907863,116.338168,0,239,39858.4966666667,2009-02-14,11:55:12
39.907912,116.338172,0,237,39858.4966782407,2009-02-14,11:55:13
39.907978,116.338181,0,236,39858.4966898148,2009-02-14,11:55:14
39.908042,116.338186,0,235,39858.4967013889,2009-02-14,11:55:15
39.908123,116.338201,0,234,39858.496712963,2009-02-14,11:55:16
39.908207,116.338218,0,233,39858.496724537,2009-02-14,11:55:17
39.9083,116.338239,0,233,39858.4967361111,2009-02-14,11:55:18
39.908404,116.338266,0,232,39858.4967476852,2009-02-14,11:55:19
39.908519,116.338298,0,232,39858.4967592593,2009-02-14,11:55:20
39.908638,116.338334,0,231,39858.4967708333,2009-02-14,11:55:21
39.908768,116.338379,0,231,39858.4967824074,2009-02-14,11:55:22
39.908882,116.338418,0,230,39858.4967939815,2009-02-14,11:55:23
39.90933,116.343961,0,-166,39858.4973842593,2009-02-14,11:56:14
39.90938,116.344041,0,-231,39858.4973958333,2009-02-14,11:56:15
39.912201,116.339199,0,67,39858.4974537037,2009-02-14,11:56:20
39.912173,116.339337,0,132,39858.4974652778,2009-02-14,11:56:21
39.912203,116.339334,0,167,39858.4974768519,2009-02-14,11:56:22
39.912241,116.339321,0,186,39858.4974884259,2009-02-14,11:56:23
39.912272,116.339288,0,197,39858.4975,2009-02-14,11:56:24
39.91239,116.339216,0,215,39858.4975462963,2009-02-14,11:56:28
39.912444,116.339211,0,217,39858.4975578704,2009-02-14,11:56:29
39.912503,116.339205,0,219,39858.4975694444,2009-02-14,11:56:30
39.912576,116.339222,0,222,39858.4975810185,2009-02-14,11:56:31
39.912658,116.339234,0,223,39858.4975925926,2009-02-14,11:56:32
39.912718,116.339241,0,225,39858.4976041667,2009-02-14,11:56:33
39.912784,116.33925,0,227,39858.4976157407,2009-02-14,11:56:34
39.912847,116.339252,0,229,39858.4976273148,2009-02-14,11:56:35
39.912909,116.339247,0,231,39858.4976388889,2009-02-14,11:56:36
39.917841,116.339147,0,460,39858.4990972222,2009-02-14,11:58:42
39.917816,116.339099,0,462,39858.4991087963,2009-02-14,11:58:43
39.917885,116.339074,0,480,39858.4991319444,2009-02-14,11:58:45
39.917951,116.33906,0,447,39858.4991435185,2009-02-14,11:58:46
39.91798,116.339014,0,343,39858.4991550926,2009-02-14,11:58:47
39.918028,116.338984,0,292,39858.4991666667,2009-02-14,11:58:48
39.918085,116.338961,0,267,39858.4991782407,2009-02-14,11:58:49
39.918143,116.338947,0,256,39858.4991898148,2009-02-14,11:58:50
39.9182,116.338934,0,251,39858.4992013889,2009-02-14,11:58:51
39.918257,116.338923,0,247,39858.499212963,2009-02-14,11:58:52
39.918305,116.3389,0,247,39858.499224537,2009-02-14,11:58:53
39.917873,116.338713,0,230,39858.4993518519,2009-02-14,11:59:04
39.917901,116.338717,0,243,39858.4993865741,2009-02-14,11:59:07
39.917879,116.33879,0,251,39858.4994097222,2009-02-14,11:59:09
39.917875,116.33889,0,263,39858.4994328704,2009-02-14,11:59:11
39.917977,116.338841,0,264,39858.4994444444,2009-02-14,11:59:12
39.918019,116.338734,0,209,39858.4994560185,2009-02-14,11:59:13
39.918076,116.338714,0,210,39858.4994675926,2009-02-14,11:59:14
39.91812,116.33871,0,199,39858.4994791667,2009-02-14,11:59:15
39.91817,116.338702,0,195,39858.4994907407,2009-02-14,11:59:16
39.918219,116.338705,0,193,39858.4995023148,2009-02-14,11:59:17
39.918276,116.338703,0,192,39858.4995138889,2009-02-14,11:59:18
39.918328,116.33871,0,192,39858.499525463,2009-02-14,11:59:19
39.918389,116.338717,0,196,39858.499537037,2009-02-14,11:59:20
39.918449,116.33872,0,198,39858.4995486111,2009-02-14,11:59:21
39.918515,116.338721,0,201,39858.4995601852,2009-02-14,11:59:22
39.918587,116.338721,0,203,39858.4995717593,2009-02-14,11:59:23
39.918662,116.338722,0,199,39858.4995833333,2009-02-14,11:59:24
39.918743,116.338723,0,199,39858.4995949074,2009-02-14,11:59:25
39.918828,116.338723,0,196,39858.4996064815,2009-02-14,11:59:26
39.918915,116.33872,0,193,39858.4996180556,2009-02-14,11:59:27
39.918999,116.338718,0,192,39858.4996296296,2009-02-14,11:59:28
39.919087,116.338715,0,189,39858.4996412037,2009-02-14,11:59:29
39.919181,116.338713,0,188,39858.4996527778,2009-02-14,11:59:30
39.919275,116.338711,0,187,39858.4996643519,2009-02-14,11:59:31
39.91938,116.33871,0,184,39858.4996759259,2009-02-14,11:59:32
39.919478,116.338702,0,185,39858.4996875,2009-02-14,11:59:33
39.919579,116.338696,0,183,39858.4996990741,2009-02-14,11:59:34
39.919689,116.338687,0,177,39858.4997106481,2009-02-14,11:59:35
39.919802,116.338675,0,169,39858.4997222222,2009-02-14,11:59:36
39.919918,116.338644,0,160,39858.4997337963,2009-02-14,11:59:37
39.920023,116.338639,0,156,39858.4997453704,2009-02-14,11:59:38
39.920131,116.33864,0,154,39858.4997569444,2009-02-14,11:59:39
39.920238,116.338646,0,154,39858.4997685185,2009-02-14,11:59:40
39.920344,116.33865,0,154,39858.4997800926,2009-02-14,11:59:41
39.920445,116.338654,0,154,39858.4997916667,2009-02-14,11:59:42
39.920539,116.338653,0,155,39858.4998032407,2009-02-14,11:59:43
39.920632,116.338649,0,155,39858.4998148148,2009-02-14,11:59:44
39.920727,116.338625,0,152,39858.4998263889,2009-02-14,11:59:45
39.920815,116.338611,0,154,39858.499837963,2009-02-14,11:59:46
39.920902,116.338607,0,156,39858.499849537,2009-02-14,11:59:47
39.920985,116.338599,0,158,39858.4998611111,2009-02-14,11:59:48
39.921065,116.338592,0,158,39858.4998726852,2009-02-14,11:59:49
39.921142,116.338591,0,161,39858.4998842593,2009-02-14,11:59:50
39.921215,116.338597,0,163,39858.4998958333,2009-02-14,11:59:51
39.921283,116.338593,0,166,39858.4999074074,2009-02-14,11:59:52
39.921346,116.33859,0,172,39858.4999189815,2009-02-14,11:59:53
39.921404,116.338588,0,177,39858.4999305556,2009-02-14,11:59:54
39.921451,116.338581,0,178,39858.4999421296,2009-02-14,11:59:55
39.921526,116.338567,0,182,39858.4999652778,2009-02-14,11:59:57
39.921576,116.338552,0,187,39858.4999884259,2009-02-14,11:59:59
39.921594,116.338515,0,175,39858.5000231481,2009-02-14,12:00:02
39.921608,116.338522,0,181,39858.5000810185,2009-02-14,12:00:07
39.921599,116.338562,0,195,39858.5001273148,2009-02-14,12:00:11
39.921604,116.338585,0,211,39858.5001851852,2009-02-14,12:00:16
39.921608,116.33861,0,223,39858.5002430556,2009-02-14,12:00:21
39.921597,116.338629,0,232,39858.5003009259,2009-02-14,12:00:26
39.921581,116.338642,0,238,39858.5003587963,2009-02-14,12:00:31
39.921564,116.33864,0,243,39858.5004166667,2009-02-14,12:00:36
39.921556,116.338616,0,248,39858.500474537,2009-02-14,12:00:41
39.921546,116.338603,0,253,39858.5005324074,2009-02-14,12:00:46
39.921542,116.338605,0,256,39858.5005902778,2009-02-14,12:00:51
39.921542,116.338605,0,256,39858.500625,2009-02-14,12:00:54
39.921537,116.338612,0,257,39858.5006481481,2009-02-14,12:00:56
39.9216,116.338554,0,253,39858.5007060185,2009-02-14,12:01:01
39.92165,116.338539,0,249,39858.5007291667,2009-02-14,12:01:03
39.921695,116.338538,0,247,39858.5007523148,2009-02-14,12:01:05
39.921752,116.338533,0,246,39858.5007986111,2009-02-14,12:01:09
39.921805,116.338506,0,248,39858.5008449074,2009-02-14,12:01:13
39.921848,116.33853,0,256,39858.5009027778,2009-02-14,12:01:18
39.921852,116.33854,0,267,39858.5009606481,2009-02-14,12:01:23
39.921876,116.338528,0,271,39858.5010185185,2009-02-14,12:01:28
39.921921,116.338502,0,277,39858.5010763889,2009-02-14,12:01:33
39.921964,116.338416,0,280,39858.5011111111,2009-02-14,12:01:36
39.921995,116.338325,0,280,39858.5011342593,2009-02-14,12:01:38
39.922005,116.338261,0,279,39858.5011458333,2009-02-14,12:01:39
39.922018,116.33815,0,277,39858.5011689815,2009-02-14,12:01:41
39.922029,116.33807,0,276,39858.5011805556,2009-02-14,12:01:42
39.922035,116.337996,0,275,39858.5011921296,2009-02-14,12:01:43
39.922042,116.33792,0,274,39858.5012037037,2009-02-14,12:01:44
39.922046,116.337852,0,275,39858.5012152778,2009-02-14,12:01:45
39.922055,116.337783,0,274,39858.5012268518,2009-02-14,12:01:46
39.922056,116.33771,0,274,39858.5012384259,2009-02-14,12:01:47
39.922056,116.33763,0,273,39858.50125,2009-02-14,12:01:48
39.922047,116.337531,0,273,39858.5012615741,2009-02-14,12:01:49
39.922036,116.337424,0,273,39858.5012731481,2009-02-14,12:01:50
39.922028,116.337307,0,273,39858.5012847222,2009-02-14,12:01:51
39.922021,116.337192,0,272,39858.5012962963,2009-02-14,12:01:52
39.922018,116.337073,0,270,39858.5013078704,2009-02-14,12:01:53
39.922016,116.336962,0,271,39858.5013194444,2009-02-14,12:01:54
39.922016,116.336851,0,271,39858.5013310185,2009-02-14,12:01:55
39.92202,116.336749,0,269,39858.5013425926,2009-02-14,12:01:56
39.922022,116.336649,0,267,39858.5013541667,2009-02-14,12:01:57
39.922033,116.33655,0,265,39858.5013657407,2009-02-14,12:01:58
39.922041,116.336443,0,264,39858.5013773148,2009-02-14,12:01:59
39.922036,116.336332,0,264,39858.5013888889,2009-02-14,12:02:00
39.922041,116.336218,0,265,39858.501400463,2009-02-14,12:02:01
39.922042,116.336104,0,265,39858.501412037,2009-02-14,12:02:02
39.92203,116.335982,0,266,39858.5014236111,2009-02-14,12:02:03
39.92202,116.335866,0,267,39858.5014351852,2009-02-14,12:02:04
39.922012,116.335751,0,268,39858.5014467593,2009-02-14,12:02:05
39.922005,116.33564,0,270,39858.5014583333,2009-02-14,12:02:06
39.921995,116.335535,0,270,39858.5014699074,2009-02-14,12:02:07
39.921989,116.335432,0,271,39858.5014814815,2009-02-14,12:02:08
39.921982,116.335326,0,272,39858.5014930556,2009-02-14,12:02:09
39.921986,116.335233,0,273,39858.5015046296,2009-02-14,12:02:10
39.921986,116.335146,0,274,39858.5015162037,2009-02-14,12:02:11
39.921989,116.335067,0,276,39858.5015277778,2009-02-14,12:02:12
39.921997,116.334995,0,277,39858.5015393518,2009-02-14,12:02:13
39.922001,116.334931,0,279,39858.5015509259,2009-02-14,12:02:14
39.922008,116.334821,0,282,39858.5015740741,2009-02-14,12:02:16
39.922014,116.334741,0,286,39858.5015972222,2009-02-14,12:02:18
39.922022,116.334678,0,289,39858.5016319444,2009-02-14,12:02:21
39.922047,116.3347,0,303,39858.5016898148,2009-02-14,12:02:26
39.922062,116.334709,0,312,39858.5017476852,2009-02-14,12:02:31
39.922077,116.334719,0,320,39858.5018055556,2009-02-14,12:02:36
39.922121,116.334747,0,322,39858.5018402778,2009-02-14,12:02:39
39.922115,116.334798,0,310,39858.5018981481,2009-02-14,12:02:44
39.922118,116.33487,0,299,39858.5019328704,2009-02-14,12:02:47
39.922112,116.334934,0,297,39858.5019791667,2009-02-14,12:02:51
39.922116,116.33499,0,286,39858.502025463,2009-02-14,12:02:55
39.922089,116.335037,0,286,39858.5020833333,2009-02-14,12:03:00
39.922076,116.335106,0,287,39858.5021412037,2009-02-14,12:03:05
39.922081,116.335166,0,285,39858.5021759259,2009-02-14,12:03:08
39.922083,116.33523,0,282,39858.5022337963,2009-02-14,12:03:13
39.922077,116.33529,0,286,39858.5022800926,2009-02-14,12:03:17
39.922063,116.33535,0,289,39858.5023263889,2009-02-14,12:03:21
39.922035,116.335423,0,292,39858.5023611111,2009-02-14,12:03:24
39.922043,116.335482,0,294,39858.5023958333,2009-02-14,12:03:27
39.922067,116.335543,0,295,39858.5024305556,2009-02-14,12:03:30
39.922121,116.335599,0,296,39858.5024652778,2009-02-14,12:03:33
39.922068,116.335668,0,296,39858.5024768518,2009-02-14,12:03:34
39.922067,116.335731,0,298,39858.5025231481,2009-02-14,12:03:38
39.922124,116.33577,0,300,39858.5025810185,2009-02-14,12:03:43
39.922162,116.335801,0,302,39858.5026157407,2009-02-14,12:03:46
39.922173,116.335858,0,304,39858.502650463,2009-02-14,12:03:49
39.922198,116.335916,0,305,39858.5026851852,2009-02-14,12:03:52
39.922176,116.335983,0,304,39858.5027314815,2009-02-14,12:03:56
39.922179,116.336061,0,301,39858.5027662037,2009-02-14,12:03:59
39.922232,116.33615,0,299,39858.5028009259,2009-02-14,12:04:02
39.922242,116.336222,0,301,39858.5028472222,2009-02-14,12:04:06
39.922266,116.336285,0,302,39858.5028935185,2009-02-14,12:04:10
39.922295,116.336345,0,303,39858.5029513889,2009-02-14,12:04:15
39.922353,116.33637,0,302,39858.502974537,2009-02-14,12:04:17
39.922405,116.33642,0,302,39858.5030092593,2009-02-14,12:04:20
39.922448,116.336458,0,302,39858.5030439815,2009-02-14,12:04:23
39.922479,116.336509,0,302,39858.5030787037,2009-02-14,12:04:26
39.922515,116.336557,0,302,39858.503125,2009-02-14,12:04:30
39.922453,116.336619,0,305,39858.5031481481,2009-02-14,12:04:32
39.922379,116.336699,0,310,39858.5031712963,2009-02-14,12:04:34
39.922334,116.336731,0,312,39858.5031828704,2009-02-14,12:04:35
39.922292,116.336789,0,314,39858.5032175926,2009-02-14,12:04:38
39.922258,116.336853,0,310,39858.5032523148,2009-02-14,12:04:41
39.922286,116.336904,0,302,39858.5032986111,2009-02-14,12:04:45
39.922285,116.336945,0,294,39858.5033564815,2009-02-14,12:04:50
39.922292,116.337001,0,290,39858.5034143519,2009-02-14,12:04:55
39.92233,116.337046,0,285,39858.5034606481,2009-02-14,12:04:59
39.922325,116.337111,0,278,39858.5035069444,2009-02-14,12:05:03
39.922313,116.337173,0,273,39858.5035532407,2009-02-14,12:05:07
39.922307,116.33723,0,269,39858.5035763889,2009-02-14,12:05:09
39.922312,116.33729,0,267,39858.5036111111,2009-02-14,12:05:12
39.922317,116.337355,0,264,39858.5036458333,2009-02-14,12:05:15
39.922335,116.337422,0,261,39858.5036805556,2009-02-14,12:05:18
39.922341,116.337481,0,255,39858.5037268519,2009-02-14,12:05:22
39.922322,116.337561,0,255,39858.50375,2009-02-14,12:05:24
39.922298,116.337614,0,254,39858.5037731482,2009-02-14,12:05:26
39.922296,116.337678,0,249,39858.5038078704,2009-02-14,12:05:29
39.922277,116.33774,0,242,39858.5038541667,2009-02-14,12:05:33
39.922272,116.337813,0,240,39858.5038888889,2009-02-14,12:05:36
39.922288,116.337887,0,236,39858.5039236111,2009-02-14,12:05:39
39.922313,116.33795,0,231,39858.5039699074,2009-02-14,12:05:43
39.922349,116.338003,0,225,39858.5040277778,2009-02-14,12:05:48
39.922397,116.338012,0,221,39858.5040740741,2009-02-14,12:05:52
39.922446,116.337998,0,214,39858.5041203704,2009-02-14,12:05:56
39.922495,116.337976,0,207,39858.5041782407,2009-02-14,12:06:01
39.922543,116.337967,0,198,39858.5042361111,2009-02-14,12:06:06
39.922603,116.337968,0,191,39858.5042939815,2009-02-14,12:06:11
39.922666,116.33798,0,188,39858.5043287037,2009-02-14,12:06:14
39.922714,116.337989,0,183,39858.5043865741,2009-02-14,12:06:19
39.922772,116.337952,0,174,39858.5044328704,2009-02-14,12:06:23
39.9228,116.337937,0,167,39858.5044907407,2009-02-14,12:06:28
39.922823,116.337927,0,169,39858.5045486111,2009-02-14,12:06:33
39.922871,116.337915,0,168,39858.5045949074,2009-02-14,12:06:37
39.922914,116.337935,0,167,39858.5046296296,2009-02-14,12:06:40
39.922984,116.337952,0,169,39858.5046527778,2009-02-14,12:06:42
39.923039,116.337945,0,166,39858.5047106481,2009-02-14,12:06:47
39.923081,116.337965,0,164,39858.5047685185,2009-02-14,12:06:52
39.92313,116.337959,0,161,39858.5047916667,2009-02-14,12:06:54
39.923178,116.337939,0,155,39858.504849537,2009-02-14,12:06:59
39.923226,116.337912,0,150,39858.5048958333,2009-02-14,12:07:03
39.923267,116.337878,0,147,39858.5049305556,2009-02-14,12:07:06
39.923318,116.337854,0,144,39858.5049537037,2009-02-14,12:07:08
39.923363,116.337829,0,141,39858.5049768519,2009-02-14,12:07:10
39.92342,116.337813,0,138,39858.5050231481,2009-02-14,12:07:14
39.923467,116.337805,0,134,39858.5050578704,2009-02-14,12:07:17
39.923527,116.337812,0,130,39858.5051041667,2009-02-14,12:07:21
39.923583,116.337791,0,124,39858.505150463,2009-02-14,12:07:25
39.923625,116.337751,0,118,39858.5052083333,2009-02-14,12:07:30
39.923679,116.337747,0,117,39858.5052546296,2009-02-14,12:07:34
39.923739,116.337748,0,114,39858.5053009259,2009-02-14,12:07:38
39.923787,116.337755,0,111,39858.5053472222,2009-02-14,12:07:42
39.923833,116.337753,0,108,39858.5053935185,2009-02-14,12:07:46
39.923877,116.337735,0,105,39858.5054398148,2009-02-14,12:07:50
39.923929,116.337721,0,102,39858.5054976852,2009-02-14,12:07:55
39.923982,116.337694,0,106,39858.5055439815,2009-02-14,12:07:59
39.924033,116.337679,0,111,39858.5055902778,2009-02-14,12:08:03
39.924052,116.337654,0,109,39858.5056481481,2009-02-14,12:08:08
39.924062,116.337651,0,107,39858.5057060185,2009-02-14,12:08:13
39.9241,116.337668,0,104,39858.5057638889,2009-02-14,12:08:18
39.924126,116.337657,0,104,39858.5058217593,2009-02-14,12:08:23
39.924144,116.337664,0,101,39858.5058796296,2009-02-14,12:08:28
39.924127,116.337624,0,96,39858.5059375,2009-02-14,12:08:33
39.924161,116.337611,0,91,39858.5059953704,2009-02-14,12:08:38
39.924202,116.337584,0,89,39858.5060416667,2009-02-14,12:08:42
39.924258,116.337576,0,85,39858.506099537,2009-02-14,12:08:47
39.924305,116.337565,0,83,39858.5061342593,2009-02-14,12:08:50
39.924347,116.337581,0,80,39858.5061689815,2009-02-14,12:08:53
39.924395,116.337588,0,78,39858.5062037037,2009-02-14,12:08:56
39.924456,116.337588,0,75,39858.50625,2009-02-14,12:09:00
39.924508,116.337574,0,72,39858.5062962963,2009-02-14,12:09:04
39.924549,116.337576,0,69,39858.5063541667,2009-02-14,12:09:09
39.924595,116.337559,0,66,39858.506412037,2009-02-14,12:09:14
39.924659,116.337545,0,64,39858.5064583333,2009-02-14,12:09:18
39.92471,116.337541,0,62,39858.5064930556,2009-02-14,12:09:21
39.924756,116.337576,0,57,39858.5065509259,2009-02-14,12:09:26
39.9248,116.337551,0,58,39858.5065856481,2009-02-14,12:09:29
39.924815,116.337551,0,57,39858.5066435185,2009-02-14,12:09:34
39.924843,116.337497,0,57,39858.5066898148,2009-02-14,12:09:38
39.92487,116.337439,0,56,39858.5067361111,2009-02-14,12:09:42
39.924847,116.337522,0,52,39858.5067592593,2009-02-14,12:09:44
39.924856,116.337595,0,50,39858.5068171296,2009-02-14,12:09:49
39.924876,116.337643,0,48,39858.506875,2009-02-14,12:09:54
39.924912,116.337639,0,46,39858.5069328704,2009-02-14,12:09:59
39.924937,116.337645,0,44,39858.5069907407,2009-02-14,12:10:04
39.924972,116.337563,0,42,39858.507025463,2009-02-14,12:10:07
39.925011,116.337457,0,42,39858.5070486111,2009-02-14,12:10:09
39.925055,116.337437,0,41,39858.5070833333,2009-02-14,12:10:12
39.925098,116.33746,0,39,39858.5071296296,2009-02-14,12:10:16
39.925146,116.337488,0,38,39858.5071759259,2009-02-14,12:10:20
39.925201,116.337496,0,37,39858.5072222222,2009-02-14,12:10:24
39.925256,116.337517,0,40,39858.5072800926,2009-02-14,12:10:29
39.925314,116.337529,0,41,39858.5073263889,2009-02-14,12:10:33
39.925362,116.337534,0,42,39858.5073726852,2009-02-14,12:10:37
39.92542,116.337515,0,40,39858.5074074074,2009-02-14,12:10:40
39.925475,116.337535,0,40,39858.5074421296,2009-02-14,12:10:43
39.925519,116.337555,0,41,39858.5074652778,2009-02-14,12:10:45
39.925566,116.337578,0,42,39858.5075,2009-02-14,12:10:48
39.925615,116.337583,0,51,39858.5075462963,2009-02-14,12:10:52
39.925664,116.3376,0,54,39858.5075925926,2009-02-14,12:10:56
39.925709,116.337568,0,54,39858.507650463,2009-02-14,12:11:01
39.925758,116.337539,0,53,39858.5076851852,2009-02-14,12:11:04
39.925798,116.337509,0,54,39858.5077199074,2009-02-14,12:11:07
39.925838,116.337484,0,60,39858.5077546296,2009-02-14,12:11:10
39.925882,116.337468,0,62,39858.5078009259,2009-02-14,12:11:14
39.925927,116.337452,0,66,39858.5078356481,2009-02-14,12:11:17
39.925968,116.33746,0,68,39858.5078935185,2009-02-14,12:11:22
39.926021,116.337451,0,69,39858.5079513889,2009-02-14,12:11:27
39.926069,116.337422,0,70,39858.5079861111,2009-02-14,12:11:30
39.926103,116.337392,0,73,39858.5080439815,2009-02-14,12:11:35
39.926162,116.337392,0,75,39858.5080902778,2009-02-14,12:11:39
39.926218,116.337398,0,78,39858.508125,2009-02-14,12:11:42
39.92627,116.337407,0,81,39858.5081597222,2009-02-14,12:11:45
39.926318,116.337417,0,83,39858.5082060185,2009-02-14,12:11:49
39.926369,116.337396,0,84,39858.5082407407,2009-02-14,12:11:52
39.926421,116.337387,0,87,39858.508275463,2009-02-14,12:11:55
39.926488,116.337389,0,93,39858.5083217593,2009-02-14,12:11:59
39.926532,116.337388,0,98,39858.5083564815,2009-02-14,12:12:02
39.926564,116.337327,0,106,39858.5084027778,2009-02-14,12:12:06
39.926599,116.337339,0,119,39858.5084375,2009-02-14,12:12:09
39.926621,116.337365,0,120,39858.5084953704,2009-02-14,12:12:14
39.926628,116.337318,0,124,39858.5085532407,2009-02-14,12:12:19
39.926617,116.337256,0,127,39858.508587963,2009-02-14,12:12:22
39.926625,116.337198,0,128,39858.5086226852,2009-02-14,12:12:25
39.926657,116.337138,0,129,39858.5086689815,2009-02-14,12:12:29
39.926686,116.337089,0,135,39858.5087268518,2009-02-14,12:12:34
39.926703,116.337029,0,139,39858.5087731481,2009-02-14,12:12:38
39.926719,116.336966,0,142,39858.5088194444,2009-02-14,12:12:42
39.926731,116.336967,0,144,39858.5088773148,2009-02-14,12:12:47
39.926731,116.336898,0,147,39858.508912037,2009-02-14,12:12:50
39.926722,116.336824,0,149,39858.5089467593,2009-02-14,12:12:53
39.926721,116.336755,0,152,39858.5089814815,2009-02-14,12:12:56
39.926743,116.336702,0,154,39858.5090393518,2009-02-14,12:13:01
39.926775,116.336658,0,155,39858.5090740741,2009-02-14,12:13:04
39.926754,116.336604,0,155,39858.5091087963,2009-02-14,12:13:07
39.926702,116.33661,0,155,39858.5091435185,2009-02-14,12:13:10
39.926644,116.336614,0,157,39858.5091898148,2009-02-14,12:13:14
39.926577,116.336624,0,155,39858.509224537,2009-02-14,12:13:17
39.926531,116.336652,0,156,39858.5092708333,2009-02-14,12:13:21
39.926494,116.336694,0,161,39858.5093171296,2009-02-14,12:13:25
39.926449,116.336671,0,161,39858.5093402778,2009-02-14,12:13:27
39.926393,116.336635,0,161,39858.5093634259,2009-02-14,12:13:29
39.926366,116.336684,0,163,39858.5094097222,2009-02-14,12:13:33
39.926388,116.336762,0,166,39858.5094560185,2009-02-14,12:13:37
39.926378,116.336833,0,170,39858.5095138889,2009-02-14,12:13:42
39.926385,116.33689,0,172,39858.5095486111,2009-02-14,12:13:45
39.926413,116.336956,0,174,39858.5095833333,2009-02-14,12:13:48
39.926414,116.337029,0,177,39858.5096180556,2009-02-14,12:13:51
39.926397,116.337086,0,180,39858.5096527778,2009-02-14,12:13:54
39.926373,116.337156,0,185,39858.5096990741,2009-02-14,12:13:58
39.926323,116.337199,0,186,39858.5097453704,2009-02-14,12:14:02
39.926268,116.337232,0,188,39858.5097800926,2009-02-14,12:14:05
39.926219,116.337279,0,190,39858.5098148148,2009-02-14,12:14:08
39.92618,116.337316,0,192,39858.509837963,2009-02-14,12:14:10
39.926141,116.337373,0,194,39858.5098726852,2009-02-14,12:14:13
39.926116,116.337425,0,197,39858.5099074074,2009-02-14,12:14:16
