# Supplementary material for: A location privacy protection method based on blockchain and threshold cryptography
Source: PLoS One. 2025 Jun 4;20(6):e0324551. doi: 10.1371/journal.pone.0324551 (PMC12136415; doi:10.1371/journal.pone.0324551)
Supplement: S1 File — (ZIP) [file pone.0324551.s001.zip › Data/002/Trajectory/20090215090852.plt]

Geolife trajectory
WGS 84
Altitude is in Feet
Reserved 3
0,2,255,My Track,0,0,2,8421376
0
39.926106,116.336903,0,492,39859.3811574074,2009-02-15,09:08:52
39.926109,116.336969,0,492,39859.3811689815,2009-02-15,09:08:53
39.926164,116.337007,0,131,39859.3812268519,2009-02-15,09:08:58
39.926159,116.336939,0,118,39859.3812731481,2009-02-15,09:09:02
39.926165,116.336889,0,115,39859.3813310185,2009-02-15,09:09:07
39.926206,116.336862,0,121,39859.3813888889,2009-02-15,09:09:12
39.926198,116.336879,0,122,39859.3814467593,2009-02-15,09:09:17
39.926198,116.336879,0,122,39859.3814814815,2009-02-15,09:09:20
39.926192,116.336872,0,123,39859.3815046296,2009-02-15,09:09:22
39.926178,116.336845,0,127,39859.3815625,2009-02-15,09:09:27
39.926176,116.336821,0,124,39859.3816203704,2009-02-15,09:09:32
39.92618,116.336837,0,128,39859.3816782407,2009-02-15,09:09:37
39.926177,116.336835,0,128,39859.3817361111,2009-02-15,09:09:42
39.926174,116.336841,0,127,39859.3817939815,2009-02-15,09:09:47
39.926174,116.336841,0,127,39859.3818287037,2009-02-15,09:09:50
39.926173,116.336841,0,127,39859.3818518519,2009-02-15,09:09:52
39.92616,116.336817,0,127,39859.3819097222,2009-02-15,09:09:57
39.926173,116.33676,0,127,39859.3819560185,2009-02-15,09:10:01
39.926199,116.336703,0,126,39859.3819791667,2009-02-15,09:10:03
39.926201,116.336643,0,125,39859.382025463,2009-02-15,09:10:07
39.926206,116.336578,0,124,39859.3820486111,2009-02-15,09:10:09
39.926225,116.336516,0,123,39859.3820833333,2009-02-15,09:10:12
39.926269,116.336467,0,120,39859.3821296296,2009-02-15,09:10:16
39.926342,116.33648,0,118,39859.3821643519,2009-02-15,09:10:19
39.926363,116.336538,0,117,39859.3821759259,2009-02-15,09:10:20
39.926411,116.336512,0,114,39859.3822222222,2009-02-15,09:10:24
39.926457,116.336574,0,112,39859.3822569444,2009-02-15,09:10:27
39.926503,116.336593,0,111,39859.3822800926,2009-02-15,09:10:29
39.92656,116.336607,0,110,39859.3823032407,2009-02-15,09:10:31
39.926599,116.336574,0,107,39859.382337963,2009-02-15,09:10:34
39.926645,116.336562,0,104,39859.3823726852,2009-02-15,09:10:37
39.926634,116.336474,0,102,39859.3823958333,2009-02-15,09:10:39
39.926659,116.336444,0,95,39859.3824537037,2009-02-15,09:10:44
39.926699,116.336464,0,91,39859.3825115741,2009-02-15,09:10:49
39.926743,116.336486,0,90,39859.3825694444,2009-02-15,09:10:54
39.926782,116.336513,0,85,39859.3826157407,2009-02-15,09:10:58
39.926829,116.336532,0,80,39859.382662037,2009-02-15,09:11:02
39.926869,116.336545,0,68,39859.3827083333,2009-02-15,09:11:06
39.926894,116.336596,0,62,39859.3827430556,2009-02-15,09:11:09
39.926911,116.336662,0,59,39859.3827777778,2009-02-15,09:11:12
39.926914,116.336731,0,53,39859.3828125,2009-02-15,09:11:15
39.926918,116.336785,0,47,39859.3828472222,2009-02-15,09:11:18
39.926926,116.336843,0,41,39859.3829050926,2009-02-15,09:11:23
39.926953,116.336903,0,39,39859.3829513889,2009-02-15,09:11:27
39.926975,116.336974,0,35,39859.3829976852,2009-02-15,09:11:31
39.926997,116.337024,0,33,39859.3830208333,2009-02-15,09:11:33
39.92702,116.337081,0,27,39859.3830671296,2009-02-15,09:11:37
39.927049,116.337121,0,21,39859.3831018518,2009-02-15,09:11:40
39.927071,116.337177,0,11,39859.3831481481,2009-02-15,09:11:44
39.927104,116.337217,0,4,39859.3831828704,2009-02-15,09:11:47
39.92711,116.337244,0,-8,39859.3832407407,2009-02-15,09:11:52
39.927133,116.337318,0,-19,39859.383287037,2009-02-15,09:11:56
39.927165,116.337367,0,-28,39859.3833333333,2009-02-15,09:12:00
39.92721,116.337374,0,-39,39859.3833912037,2009-02-15,09:12:05
39.927255,116.337374,0,-48,39859.3834375,2009-02-15,09:12:09
39.927306,116.337367,0,-57,39859.3834837963,2009-02-15,09:12:13
39.927349,116.337343,0,-63,39859.3835185185,2009-02-15,09:12:16
39.927352,116.337289,0,-54,39859.3835416667,2009-02-15,09:12:18
39.927392,116.337248,0,-58,39859.383587963,2009-02-15,09:12:22
39.927412,116.337306,0,-65,39859.3836342593,2009-02-15,09:12:26
39.92745,116.337347,0,-69,39859.3836689815,2009-02-15,09:12:29
39.927491,116.337371,0,-75,39859.3837152778,2009-02-15,09:12:33
39.927536,116.33735,0,-81,39859.38375,2009-02-15,09:12:36
39.927586,116.337355,0,-90,39859.3837962963,2009-02-15,09:12:40
39.927619,116.337382,0,-101,39859.3838541667,2009-02-15,09:12:45
39.927657,116.337356,0,-97,39859.383912037,2009-02-15,09:12:50
39.927692,116.337329,0,-89,39859.3839583333,2009-02-15,09:12:54
39.927729,116.337391,0,-72,39859.3840046296,2009-02-15,09:12:58
39.927756,116.337439,0,-59,39859.3840162037,2009-02-15,09:12:59
39.927765,116.337492,0,-54,39859.3840740741,2009-02-15,09:13:04
39.927772,116.337506,0,-54,39859.3841319444,2009-02-15,09:13:09
39.92774,116.337534,0,-56,39859.3843055556,2009-02-15,09:13:24
39.927703,116.337543,0,-56,39859.3843634259,2009-02-15,09:13:29
39.927668,116.337537,0,-55,39859.3844212963,2009-02-15,09:13:34
39.927627,116.337522,0,-56,39859.3844791667,2009-02-15,09:13:39
39.927575,116.337523,0,-54,39859.384537037,2009-02-15,09:13:44
39.927532,116.337544,0,-54,39859.3845833333,2009-02-15,09:13:48
39.927484,116.337556,0,-54,39859.3846180556,2009-02-15,09:13:51
39.927431,116.337555,0,-54,39859.3846412037,2009-02-15,09:13:53
39.927357,116.337529,0,-52,39859.3846643518,2009-02-15,09:13:55
39.927279,116.337499,0,-50,39859.3846875,2009-02-15,09:13:57
39.927199,116.337479,0,-50,39859.3847106481,2009-02-15,09:13:59
39.927154,116.337465,0,-50,39859.3847222222,2009-02-15,09:14:00
39.927109,116.337452,0,-50,39859.3847337963,2009-02-15,09:14:01
39.927062,116.337436,0,-50,39859.3847453704,2009-02-15,09:14:02
39.927016,116.337429,0,-50,39859.3847569444,2009-02-15,09:14:03
39.926968,116.337423,0,-50,39859.3847685185,2009-02-15,09:14:04
39.926917,116.337419,0,-50,39859.3847800926,2009-02-15,09:14:05
39.926861,116.337422,0,-50,39859.3847916667,2009-02-15,09:14:06
39.926807,116.33742,0,-50,39859.3848032407,2009-02-15,09:14:07
39.926751,116.337422,0,-50,39859.3848148148,2009-02-15,09:14:08
39.926695,116.337422,0,-50,39859.3848263889,2009-02-15,09:14:09
39.926632,116.337425,0,-50,39859.384837963,2009-02-15,09:14:10
39.926568,116.337426,0,-50,39859.384849537,2009-02-15,09:14:11
39.926503,116.337424,0,-50,39859.3848611111,2009-02-15,09:14:12
39.926435,116.337423,0,-50,39859.3848726852,2009-02-15,09:14:13
39.926363,116.337418,0,-50,39859.3848842593,2009-02-15,09:14:14
39.926288,116.337412,0,-50,39859.3848958333,2009-02-15,09:14:15
39.926209,116.337405,0,-50,39859.3849074074,2009-02-15,09:14:16
39.926129,116.337399,0,-50,39859.3849189815,2009-02-15,09:14:17
39.926045,116.337398,0,-50,39859.3849305556,2009-02-15,09:14:18
39.925961,116.337397,0,-50,39859.3849421296,2009-02-15,09:14:19
39.925876,116.337398,0,-50,39859.3849537037,2009-02-15,09:14:20
39.925788,116.337398,0,-50,39859.3849652778,2009-02-15,09:14:21
39.9257,116.337398,0,-49,39859.3849768518,2009-02-15,09:14:22
39.925607,116.3374,0,-49,39859.3849884259,2009-02-15,09:14:23
39.92551,116.3374,0,-49,39859.385,2009-02-15,09:14:24
39.925411,116.337398,0,-49,39859.3850115741,2009-02-15,09:14:25
39.925311,116.337394,0,-49,39859.3850231481,2009-02-15,09:14:26
39.925209,116.337392,0,-49,39859.3850347222,2009-02-15,09:14:27
39.925106,116.33739,0,-49,39859.3850462963,2009-02-15,09:14:28
39.925005,116.337389,0,-49,39859.3850578704,2009-02-15,09:14:29
39.924903,116.337392,0,-49,39859.3850694444,2009-02-15,09:14:30
39.924802,116.3374,0,-48,39859.3850810185,2009-02-15,09:14:31
39.924701,116.337404,0,-48,39859.3850925926,2009-02-15,09:14:32
39.924601,116.337409,0,-48,39859.3851041667,2009-02-15,09:14:33
39.924502,116.337414,0,-47,39859.3851157407,2009-02-15,09:14:34
39.924404,116.337418,0,-47,39859.3851273148,2009-02-15,09:14:35
39.924306,116.337424,0,-46,39859.3851388889,2009-02-15,09:14:36
39.92421,116.337436,0,-46,39859.385150463,2009-02-15,09:14:37
39.924116,116.337447,0,-45,39859.385162037,2009-02-15,09:14:38
39.924021,116.337459,0,-45,39859.3851736111,2009-02-15,09:14:39
39.923926,116.337473,0,-44,39859.3851851852,2009-02-15,09:14:40
39.923828,116.337486,0,-43,39859.3851967593,2009-02-15,09:14:41
39.923728,116.337505,0,-43,39859.3852083333,2009-02-15,09:14:42
39.92363,116.337523,0,-42,39859.3852199074,2009-02-15,09:14:43
39.923532,116.337538,0,-42,39859.3852314815,2009-02-15,09:14:44
39.923436,116.337549,0,-41,39859.3852430556,2009-02-15,09:14:45
39.923345,116.33756,0,-41,39859.3852546296,2009-02-15,09:14:46
39.923256,116.337567,0,-40,39859.3852662037,2009-02-15,09:14:47
39.92317,116.337569,0,-40,39859.3852777778,2009-02-15,09:14:48
39.92309,116.337572,0,-39,39859.3852893518,2009-02-15,09:14:49
39.923006,116.337573,0,-39,39859.3853009259,2009-02-15,09:14:50
39.922926,116.337574,0,-39,39859.3853125,2009-02-15,09:14:51
39.922855,116.337577,0,-39,39859.3853240741,2009-02-15,09:14:52
39.922786,116.337577,0,-38,39859.3853356481,2009-02-15,09:14:53
39.922722,116.337576,0,-38,39859.3853472222,2009-02-15,09:14:54
39.922667,116.337576,0,-38,39859.3853587963,2009-02-15,09:14:55
39.92261,116.337576,0,-38,39859.3853703704,2009-02-15,09:14:56
39.922555,116.337581,0,-37,39859.3853819444,2009-02-15,09:14:57
39.922504,116.337589,0,-37,39859.3853935185,2009-02-15,09:14:58
39.922448,116.337594,0,-38,39859.3854050926,2009-02-15,09:14:59
39.922392,116.337606,0,-38,39859.3854166667,2009-02-15,09:15:00
39.922335,116.337617,0,-38,39859.3854282407,2009-02-15,09:15:01
39.922287,116.33763,0,-38,39859.3854398148,2009-02-15,09:15:02
39.92221,116.337644,0,-38,39859.385462963,2009-02-15,09:15:04
39.92215,116.33766,0,-38,39859.3854861111,2009-02-15,09:15:06
39.92209,116.337678,0,-39,39859.3855092593,2009-02-15,09:15:08
39.92203,116.337703,0,-39,39859.3855324074,2009-02-15,09:15:10
39.921968,116.337752,0,-40,39859.3855555556,2009-02-15,09:15:12
39.921906,116.33781,0,-40,39859.3855787037,2009-02-15,09:15:14
39.921868,116.337904,0,-42,39859.3856018518,2009-02-15,09:15:16
39.921848,116.338034,0,-44,39859.385625,2009-02-15,09:15:18
39.921846,116.338111,0,-45,39859.3856365741,2009-02-15,09:15:19
39.921845,116.338187,0,-45,39859.3856481481,2009-02-15,09:15:20
39.921849,116.338273,0,-46,39859.3856597222,2009-02-15,09:15:21
39.921855,116.338361,0,-46,39859.3856712963,2009-02-15,09:15:22
39.921865,116.338451,0,-47,39859.3856828704,2009-02-15,09:15:23
39.921872,116.338542,0,-48,39859.3856944444,2009-02-15,09:15:24
39.921881,116.338635,0,-49,39859.3857060185,2009-02-15,09:15:25
39.921886,116.338734,0,-50,39859.3857175926,2009-02-15,09:15:26
39.921893,116.338836,0,-50,39859.3857291667,2009-02-15,09:15:27
39.921896,116.338937,0,-51,39859.3857407407,2009-02-15,09:15:28
39.921898,116.339049,0,-51,39859.3857523148,2009-02-15,09:15:29
39.9219,116.339169,0,-52,39859.3857638889,2009-02-15,09:15:30
39.9219,116.3393,0,-53,39859.385775463,2009-02-15,09:15:31
39.9219,116.339431,0,-53,39859.385787037,2009-02-15,09:15:32
39.921899,116.339566,0,-53,39859.3857986111,2009-02-15,09:15:33
39.921894,116.339707,0,-54,39859.3858101852,2009-02-15,09:15:34
39.921889,116.33985,0,-55,39859.3858217593,2009-02-15,09:15:35
39.921885,116.339996,0,-55,39859.3858333333,2009-02-15,09:15:36
39.92188,116.340145,0,-55,39859.3858449074,2009-02-15,09:15:37
39.921876,116.340293,0,-55,39859.3858564815,2009-02-15,09:15:38
39.921869,116.340438,0,-55,39859.3858680556,2009-02-15,09:15:39
39.921861,116.34058,0,-55,39859.3858796296,2009-02-15,09:15:40
39.921854,116.340719,0,-55,39859.3858912037,2009-02-15,09:15:41
39.921847,116.340856,0,-55,39859.3859027778,2009-02-15,09:15:42
39.921839,116.340992,0,-55,39859.3859143518,2009-02-15,09:15:43
39.921831,116.341123,0,-55,39859.3859259259,2009-02-15,09:15:44
39.921822,116.341253,0,-55,39859.3859375,2009-02-15,09:15:45
39.92181,116.341382,0,-54,39859.3859490741,2009-02-15,09:15:46
39.921792,116.341513,0,-54,39859.3859606481,2009-02-15,09:15:47
39.921774,116.341645,0,-53,39859.3859722222,2009-02-15,09:15:48
39.921763,116.341767,0,-53,39859.3859837963,2009-02-15,09:15:49
39.921742,116.341895,0,-52,39859.3859953704,2009-02-15,09:15:50
39.921726,116.342022,0,-51,39859.3860069444,2009-02-15,09:15:51
39.92171,116.342149,0,-50,39859.3860185185,2009-02-15,09:15:52
39.921698,116.342274,0,-50,39859.3860300926,2009-02-15,09:15:53
39.921685,116.342401,0,-49,39859.3860416667,2009-02-15,09:15:54
39.921676,116.342526,0,-48,39859.3860532407,2009-02-15,09:15:55
39.921669,116.34265,0,-48,39859.3860648148,2009-02-15,09:15:56
39.921664,116.342769,0,-47,39859.3860763889,2009-02-15,09:15:57
39.921672,116.342883,0,-47,39859.386087963,2009-02-15,09:15:58
39.921681,116.342987,0,-47,39859.386099537,2009-02-15,09:15:59
39.921687,116.343088,0,-47,39859.3861111111,2009-02-15,09:16:00
39.921706,116.343193,0,-47,39859.3861226852,2009-02-15,09:16:01
39.921732,116.343363,0,-47,39859.3861458333,2009-02-15,09:16:03
39.921741,116.343459,0,-47,39859.3861574074,2009-02-15,09:16:04
39.921762,116.343519,0,-47,39859.3861921296,2009-02-15,09:16:07
39.921765,116.34353,0,-46,39859.38625,2009-02-15,09:16:12
39.921765,116.34353,0,-46,39859.3862847222,2009-02-15,09:16:15
39.921773,116.343538,0,-47,39859.3863078704,2009-02-15,09:16:17
39.92182,116.343591,0,-56,39859.3869907407,2009-02-15,09:17:16
39.921665,116.346696,0,-85,39859.387037037,2009-02-15,09:17:20
39.921507,116.346434,0,-89,39859.3870486111,2009-02-15,09:17:21
39.921397,116.34666,0,-95,39859.3870601852,2009-02-15,09:17:22
39.92137,116.346951,0,-97,39859.3870717593,2009-02-15,09:17:23
39.921372,116.347022,0,-99,39859.3870949074,2009-02-15,09:17:25
39.921334,116.346967,0,-76,39859.3871296296,2009-02-15,09:17:28
39.921327,116.346903,0,-71,39859.3871643519,2009-02-15,09:17:31
39.921367,116.346854,0,-69,39859.3872106481,2009-02-15,09:17:35
39.921346,116.346807,0,-58,39859.3872222222,2009-02-15,09:17:36
39.921333,116.34673,0,-48,39859.3872453704,2009-02-15,09:17:38
39.921315,116.346681,0,-37,39859.3872569444,2009-02-15,09:17:39
39.921335,116.346655,0,-30,39859.3873148148,2009-02-15,09:17:44
39.921382,116.346644,0,-22,39859.3873611111,2009-02-15,09:17:48
39.921431,116.346636,0,-12,39859.3873958333,2009-02-15,09:17:51
39.921479,116.346647,0,-6,39859.3874305556,2009-02-15,09:17:54
39.9215,116.346697,0,0,39859.3874768519,2009-02-15,09:17:58
39.92154,116.346751,0,11,39859.3875115741,2009-02-15,09:18:01
39.921581,116.346797,0,19,39859.3875462963,2009-02-15,09:18:04
39.921632,116.346807,0,28,39859.3875925926,2009-02-15,09:18:08
39.921679,116.346789,0,38,39859.387650463,2009-02-15,09:18:13
39.921735,116.346744,0,42,39859.3876851852,2009-02-15,09:18:16
39.921777,116.346724,0,49,39859.3877083333,2009-02-15,09:18:18
39.921817,116.346703,0,56,39859.3877314815,2009-02-15,09:18:20
39.921858,116.346689,0,63,39859.3877546296,2009-02-15,09:18:22
39.921895,116.346645,0,69,39859.3877777778,2009-02-15,09:18:24
39.921945,116.346621,0,79,39859.3878125,2009-02-15,09:18:27
39.92199,116.346681,0,83,39859.3878472222,2009-02-15,09:18:30
39.921989,116.346706,0,84,39859.3879050926,2009-02-15,09:18:35
39.922006,116.346787,0,86,39859.387962963,2009-02-15,09:18:40
39.922028,116.346861,0,87,39859.3879976852,2009-02-15,09:18:43
39.922051,116.346926,0,89,39859.3880439815,2009-02-15,09:18:47
39.922036,116.347044,0,103,39859.3881018519,2009-02-15,09:18:52
39.922016,116.347093,0,109,39859.3881365741,2009-02-15,09:18:55
39.922002,116.347151,0,112,39859.3881828704,2009-02-15,09:18:59
39.921979,116.347207,0,117,39859.3882407407,2009-02-15,09:19:04
39.92196,116.347263,0,122,39859.3882986111,2009-02-15,09:19:09
39.921975,116.347284,0,127,39859.3883564815,2009-02-15,09:19:14
39.922017,116.34726,0,130,39859.3883796296,2009-02-15,09:19:16
39.922069,116.347267,0,129,39859.3884143519,2009-02-15,09:19:19
39.922101,116.347301,0,140,39859.3884490741,2009-02-15,09:19:22
39.922144,116.34729,0,137,39859.3885069444,2009-02-15,09:19:27
39.922179,116.347248,0,140,39859.3885648148,2009-02-15,09:19:32
39.922224,116.347224,0,145,39859.3886111111,2009-02-15,09:19:36
39.92229,116.34723,0,142,39859.3886574074,2009-02-15,09:19:40
39.922342,116.347213,0,147,39859.3887037037,2009-02-15,09:19:44
39.922395,116.347212,0,147,39859.3887384259,2009-02-15,09:19:47
39.922437,116.347221,0,148,39859.3887962963,2009-02-15,09:19:52
39.922446,116.34724,0,149,39859.3888541667,2009-02-15,09:19:57
39.922453,116.347279,0,151,39859.388912037,2009-02-15,09:20:02
39.922479,116.347329,0,153,39859.3889583333,2009-02-15,09:20:06
39.922498,116.347387,0,153,39859.3890162037,2009-02-15,09:20:11
39.922489,116.347442,0,152,39859.3890740741,2009-02-15,09:20:16
39.922457,116.347489,0,153,39859.3891203704,2009-02-15,09:20:20
39.922418,116.34752,0,154,39859.3891782407,2009-02-15,09:20:25
39.922381,116.347551,0,155,39859.3892361111,2009-02-15,09:20:30
39.922374,116.347638,0,155,39859.3892708333,2009-02-15,09:20:33
39.922342,116.347679,0,155,39859.3893171296,2009-02-15,09:20:37
39.922295,116.3477,0,156,39859.389375,2009-02-15,09:20:42
39.922283,116.347703,0,157,39859.3894328704,2009-02-15,09:20:47
39.92227,116.347721,0,157,39859.3894907407,2009-02-15,09:20:52
39.922242,116.347744,0,158,39859.3895486111,2009-02-15,09:20:57
39.922485,116.348036,0,151,39859.3986921296,2009-02-15,09:34:07
39.922476,116.347979,0,147,39859.3987268518,2009-02-15,09:34:10
39.922445,116.347897,0,144,39859.39875,2009-02-15,09:34:12
39.922427,116.347824,0,143,39859.3987731481,2009-02-15,09:34:14
39.922443,116.347796,0,138,39859.3988310185,2009-02-15,09:34:19
39.922491,116.347827,0,136,39859.3988541667,2009-02-15,09:34:21
39.922533,116.347791,0,135,39859.3988888889,2009-02-15,09:34:24
39.922563,116.347728,0,136,39859.3989236111,2009-02-15,09:34:27
39.922608,116.347697,0,138,39859.3989583333,2009-02-15,09:34:30
39.922656,116.347659,0,139,39859.3990046296,2009-02-15,09:34:34
39.922661,116.347602,0,135,39859.3990509259,2009-02-15,09:34:38
39.922637,116.347537,0,133,39859.3990625,2009-02-15,09:34:39
39.922648,116.347417,0,132,39859.3990972222,2009-02-15,09:34:42
39.922647,116.347341,0,130,39859.3991203704,2009-02-15,09:34:44
39.92256,116.347236,0,147,39859.3991319444,2009-02-15,09:34:45
39.922497,116.34719,0,161,39859.3991435185,2009-02-15,09:34:46
39.922381,116.347031,0,172,39859.3991666667,2009-02-15,09:34:48
39.922331,116.347013,0,182,39859.3991782407,2009-02-15,09:34:49
39.92226,116.347042,0,197,39859.3991898148,2009-02-15,09:34:50
39.922223,116.347,0,208,39859.3992013889,2009-02-15,09:34:51
39.922195,116.346934,0,218,39859.399212963,2009-02-15,09:34:52
39.922196,116.346874,0,226,39859.399224537,2009-02-15,09:34:53
39.922184,116.346837,0,241,39859.3992476852,2009-02-15,09:34:55
39.922209,116.346791,0,249,39859.3992708333,2009-02-15,09:34:57
39.92225,116.346782,0,258,39859.3993055556,2009-02-15,09:35:00
39.922311,116.346775,0,260,39859.3993518518,2009-02-15,09:35:04
39.922353,116.346802,0,262,39859.3993865741,2009-02-15,09:35:07
39.922412,116.346817,0,268,39859.3994444444,2009-02-15,09:35:12
39.922474,116.346817,0,269,39859.3994675926,2009-02-15,09:35:14
39.922523,116.346836,0,272,39859.3995023148,2009-02-15,09:35:17
39.922567,116.346877,0,271,39859.3995138889,2009-02-15,09:35:18
39.922602,116.346927,0,270,39859.399525463,2009-02-15,09:35:19
39.922651,116.346964,0,271,39859.399537037,2009-02-15,09:35:20
39.922689,116.347009,0,273,39859.3995717593,2009-02-15,09:35:23
39.922705,116.347068,0,273,39859.3996064815,2009-02-15,09:35:26
39.922745,116.34711,0,273,39859.3996412037,2009-02-15,09:35:29
39.922805,116.347196,0,271,39859.3996643518,2009-02-15,09:35:31
39.922849,116.347224,0,271,39859.3996875,2009-02-15,09:35:33
39.922893,116.347257,0,272,39859.3997106481,2009-02-15,09:35:35
39.922947,116.347323,0,271,39859.3997222222,2009-02-15,09:35:36
39.922982,116.347369,0,270,39859.3997337963,2009-02-15,09:35:37
39.923019,116.347402,0,268,39859.3997569444,2009-02-15,09:35:39
39.92307,116.34742,0,264,39859.3998148148,2009-02-15,09:35:44
39.923127,116.347439,0,253,39859.3998726852,2009-02-15,09:35:49
39.92317,116.347401,0,251,39859.3999074074,2009-02-15,09:35:52
39.923222,116.347399,0,244,39859.3999537037,2009-02-15,09:35:56
39.923242,116.347326,0,227,39859.3999884259,2009-02-15,09:35:59
39.923254,116.347271,0,220,39859.4000231481,2009-02-15,09:36:02
39.923285,116.347281,0,209,39859.4000810185,2009-02-15,09:36:07
39.92333,116.347293,0,201,39859.4001273148,2009-02-15,09:36:11
39.923368,116.347302,0,194,39859.4001851852,2009-02-15,09:36:16
39.923402,116.347274,0,186,39859.4002430556,2009-02-15,09:36:21
39.923445,116.347241,0,185,39859.4002893518,2009-02-15,09:36:25
39.923483,116.347203,0,184,39859.4003240741,2009-02-15,09:36:28
39.923513,116.347176,0,179,39859.4003819444,2009-02-15,09:36:33
39.92354,116.347182,0,177,39859.4004398148,2009-02-15,09:36:38
39.923591,116.347172,0,172,39859.4004976852,2009-02-15,09:36:43
39.92364,116.347173,0,171,39859.4005439815,2009-02-15,09:36:47
39.923688,116.347155,0,170,39859.4005902778,2009-02-15,09:36:51
39.923739,116.34713,0,171,39859.4006365741,2009-02-15,09:36:55
39.923789,116.347134,0,175,39859.4006828704,2009-02-15,09:36:59
39.923853,116.347115,0,174,39859.4007291667,2009-02-15,09:37:03
39.923903,116.34713,0,173,39859.4007638889,2009-02-15,09:37:06
39.923947,116.347164,0,172,39859.4007986111,2009-02-15,09:37:09
39.923999,116.347175,0,170,39859.4008449074,2009-02-15,09:37:13
39.924047,116.347183,0,167,39859.4009027778,2009-02-15,09:37:18
39.924096,116.347213,0,164,39859.4009606481,2009-02-15,09:37:23
39.924136,116.347244,0,161,39859.4009953704,2009-02-15,09:37:26
39.924183,116.347256,0,158,39859.4010416667,2009-02-15,09:37:30
39.92423,116.347264,0,157,39859.4010763889,2009-02-15,09:37:33
39.924277,116.347255,0,152,39859.4011111111,2009-02-15,09:37:36
39.924326,116.347244,0,144,39859.4011574074,2009-02-15,09:37:40
39.924374,116.347254,0,140,39859.4011921296,2009-02-15,09:37:43
39.924415,116.347289,0,134,39859.4012384259,2009-02-15,09:37:47
39.924453,116.347322,0,128,39859.4012731481,2009-02-15,09:37:50
39.924507,116.347314,0,124,39859.4013078704,2009-02-15,09:37:53
39.924548,116.347291,0,117,39859.4013425926,2009-02-15,09:37:56
39.924601,116.347277,0,110,39859.401400463,2009-02-15,09:38:01
39.924649,116.347252,0,105,39859.4014236111,2009-02-15,09:38:03
39.92469,116.347234,0,100,39859.4014467593,2009-02-15,09:38:05
39.924747,116.347208,0,96,39859.4015046296,2009-02-15,09:38:10
39.924781,116.347198,0,102,39859.4015625,2009-02-15,09:38:15
39.924814,116.347212,0,98,39859.4016203704,2009-02-15,09:38:20
39.924852,116.34723,0,98,39859.4016782407,2009-02-15,09:38:25
39.924895,116.347262,0,100,39859.401724537,2009-02-15,09:38:29
39.924945,116.347254,0,101,39859.4017708333,2009-02-15,09:38:33
39.924992,116.347244,0,104,39859.4018171296,2009-02-15,09:38:37
39.925025,116.347198,0,107,39859.4018634259,2009-02-15,09:38:41
39.925072,116.347164,0,114,39859.4019212963,2009-02-15,09:38:46
39.925125,116.34714,0,120,39859.4019675926,2009-02-15,09:38:50
39.925184,116.347121,0,122,39859.4020138889,2009-02-15,09:38:54
39.925237,116.347099,0,121,39859.4020601852,2009-02-15,09:38:58
39.925281,116.347081,0,116,39859.4021064815,2009-02-15,09:39:02
39.925335,116.347099,0,111,39859.4021527778,2009-02-15,09:39:06
39.925384,116.347087,0,107,39859.4021875,2009-02-15,09:39:09
39.925435,116.347078,0,103,39859.4022453704,2009-02-15,09:39:14
39.925484,116.34708,0,102,39859.4022800926,2009-02-15,09:39:17
39.925524,116.347078,0,99,39859.402337963,2009-02-15,09:39:22
39.92558,116.347047,0,96,39859.4023842593,2009-02-15,09:39:26
39.925626,116.347018,0,91,39859.4024421296,2009-02-15,09:39:31
39.925678,116.347008,0,86,39859.4025,2009-02-15,09:39:36
39.925727,116.347023,0,84,39859.4025462963,2009-02-15,09:39:40
39.925777,116.347012,0,80,39859.4025925926,2009-02-15,09:39:44
39.925836,116.347006,0,76,39859.4026273148,2009-02-15,09:39:47
39.925893,116.347015,0,75,39859.402662037,2009-02-15,09:39:50
39.925947,116.347041,0,75,39859.4027083333,2009-02-15,09:39:54
39.926001,116.347038,0,72,39859.4027546296,2009-02-15,09:39:58
39.926054,116.347037,0,69,39859.4028009259,2009-02-15,09:40:02
39.926103,116.347032,0,66,39859.4028587963,2009-02-15,09:40:07
39.926147,116.347063,0,63,39859.4029166667,2009-02-15,09:40:12
39.926207,116.347105,0,62,39859.402962963,2009-02-15,09:40:16
39.926263,116.347121,0,61,39859.4030092593,2009-02-15,09:40:20
39.926308,116.347133,0,59,39859.4030439815,2009-02-15,09:40:23
39.926359,116.347112,0,59,39859.4030902778,2009-02-15,09:40:27
39.926403,116.347125,0,57,39859.4031134259,2009-02-15,09:40:29
39.926457,116.347107,0,55,39859.4031712963,2009-02-15,09:40:34
39.926518,116.347125,0,50,39859.4032175926,2009-02-15,09:40:38
39.926569,116.347134,0,46,39859.403275463,2009-02-15,09:40:43
39.926631,116.347173,0,41,39859.4033217593,2009-02-15,09:40:47
39.926674,116.347187,0,37,39859.4033680556,2009-02-15,09:40:51
39.926718,116.3472,0,37,39859.4034143519,2009-02-15,09:40:55
39.926765,116.347215,0,38,39859.4034490741,2009-02-15,09:40:58
39.926805,116.347181,0,41,39859.4035069444,2009-02-15,09:41:03
39.92684,116.347142,0,45,39859.4035416667,2009-02-15,09:41:06
39.926874,116.347108,0,53,39859.403599537,2009-02-15,09:41:11
39.926895,116.347071,0,60,39859.4036574074,2009-02-15,09:41:16
39.926884,116.347042,0,57,39859.4037152778,2009-02-15,09:41:21
39.926874,116.346986,0,53,39859.4037731481,2009-02-15,09:41:26
39.926866,116.346962,0,60,39859.4038310185,2009-02-15,09:41:31
39.926893,116.346906,0,62,39859.4038888889,2009-02-15,09:41:36
39.926921,116.346859,0,61,39859.4039351852,2009-02-15,09:41:40
39.926938,116.346787,0,60,39859.4039930556,2009-02-15,09:41:45
39.92697,116.346765,0,55,39859.4040509259,2009-02-15,09:41:50
39.926984,116.346705,0,52,39859.4040856481,2009-02-15,09:41:53
39.926988,116.346647,0,47,39859.4041435185,2009-02-15,09:41:58
39.926979,116.346585,0,45,39859.4041782407,2009-02-15,09:42:01
39.926963,116.34653,0,42,39859.404212963,2009-02-15,09:42:04
39.926951,116.346504,0,38,39859.4042708333,2009-02-15,09:42:09
39.926961,116.346451,0,33,39859.4043287037,2009-02-15,09:42:14
39.92696,116.346394,0,31,39859.404375,2009-02-15,09:42:18
39.926962,116.346314,0,28,39859.4044097222,2009-02-15,09:42:21
39.926976,116.346257,0,25,39859.4044444444,2009-02-15,09:42:24
39.926976,116.346189,0,20,39859.4044907407,2009-02-15,09:42:28
39.926968,116.346155,0,25,39859.4045486111,2009-02-15,09:42:33
39.926966,116.346093,0,24,39859.4045833333,2009-02-15,09:42:36
39.92696,116.346033,0,22,39859.4046180556,2009-02-15,09:42:39
39.92695,116.345966,0,20,39859.4046527778,2009-02-15,09:42:42
39.926941,116.345899,0,18,39859.4046759259,2009-02-15,09:42:44
39.926925,116.345846,0,14,39859.4047337963,2009-02-15,09:42:49
39.926928,116.345776,0,11,39859.4047685185,2009-02-15,09:42:52
39.926934,116.345707,0,9,39859.4048032407,2009-02-15,09:42:55
39.926975,116.345651,0,13,39859.404849537,2009-02-15,09:42:59
39.927003,116.345583,0,16,39859.4048958333,2009-02-15,09:43:03
39.926984,116.345534,0,18,39859.4049537037,2009-02-15,09:43:08
39.927005,116.345464,0,19,39859.4049884259,2009-02-15,09:43:11
39.927039,116.345418,0,30,39859.4050347222,2009-02-15,09:43:15
39.927047,116.345357,0,33,39859.4050694444,2009-02-15,09:43:18
39.92708,116.345313,0,33,39859.4051157407,2009-02-15,09:43:22
39.927126,116.345285,0,31,39859.405162037,2009-02-15,09:43:26
39.927163,116.345241,0,28,39859.4052083333,2009-02-15,09:43:30
39.927172,116.34521,0,24,39859.4052662037,2009-02-15,09:43:35
39.927188,116.345154,0,18,39859.4053240741,2009-02-15,09:43:40
39.927188,116.345088,0,14,39859.4053703704,2009-02-15,09:43:44
39.927204,116.345017,0,9,39859.4054050926,2009-02-15,09:43:47
39.92723,116.344953,0,4,39859.4054513889,2009-02-15,09:43:51
39.927248,116.344883,0,-1,39859.4054976852,2009-02-15,09:43:55
39.927234,116.344877,0,-8,39859.4055555556,2009-02-15,09:44:00
39.927258,116.344826,0,-14,39859.4056018519,2009-02-15,09:44:04
39.927278,116.344768,0,-18,39859.4056365741,2009-02-15,09:44:07
39.927296,116.34471,0,-25,39859.4056828704,2009-02-15,09:44:11
39.927264,116.34466,0,-28,39859.4057060185,2009-02-15,09:44:13
39.92724,116.344611,0,-30,39859.4057291667,2009-02-15,09:44:15
39.927204,116.344533,0,-31,39859.4057523148,2009-02-15,09:44:17
39.927167,116.344485,0,-32,39859.405775463,2009-02-15,09:44:19
39.927135,116.344433,0,-32,39859.4057986111,2009-02-15,09:44:21
39.927093,116.344357,0,-37,39859.4058333333,2009-02-15,09:44:24
39.927066,116.344282,0,-39,39859.4058564815,2009-02-15,09:44:26
39.927041,116.344228,0,-46,39859.4059027778,2009-02-15,09:44:30
39.927015,116.344169,0,-51,39859.4059375,2009-02-15,09:44:33
39.927013,116.344145,0,-60,39859.4059953704,2009-02-15,09:44:38
39.926982,116.344096,0,-66,39859.4060416667,2009-02-15,09:44:42
39.926964,116.344042,0,-68,39859.4060648148,2009-02-15,09:44:44
39.926969,116.343962,0,-73,39859.4061226852,2009-02-15,09:44:49
39.926959,116.343885,0,-75,39859.4061574074,2009-02-15,09:44:52
39.926952,116.343822,0,-78,39859.4061921296,2009-02-15,09:44:55
39.926927,116.343771,0,-80,39859.4062268519,2009-02-15,09:44:58
39.926898,116.343702,0,-84,39859.4062615741,2009-02-15,09:45:01
39.926866,116.34365,0,-89,39859.4063194444,2009-02-15,09:45:06
39.926846,116.343626,0,-94,39859.4063773148,2009-02-15,09:45:11
39.92685,116.343613,0,-97,39859.4064351852,2009-02-15,09:45:16
39.926817,116.343698,0,-97,39859.4064699074,2009-02-15,09:45:19
39.926859,116.343732,0,-98,39859.4065046296,2009-02-15,09:45:22
39.926905,116.343744,0,-99,39859.4065277778,2009-02-15,09:45:24
39.926977,116.343731,0,-101,39859.4065509259,2009-02-15,09:45:26
39.927035,116.34376,0,-103,39859.4065740741,2009-02-15,09:45:28
39.927092,116.343764,0,-103,39859.4065972222,2009-02-15,09:45:30
39.927142,116.34377,0,-104,39859.4066319444,2009-02-15,09:45:33
39.927201,116.343701,0,-97,39859.4066550926,2009-02-15,09:45:35
39.927248,116.343625,0,-92,39859.4066898148,2009-02-15,09:45:38
39.927301,116.343567,0,-88,39859.406724537,2009-02-15,09:45:41
39.927338,116.343495,0,-86,39859.4067592593,2009-02-15,09:45:44
39.927381,116.343459,0,-84,39859.4067939815,2009-02-15,09:45:47
39.927417,116.343404,0,-83,39859.4068287037,2009-02-15,09:45:50
39.927455,116.343372,0,-82,39859.4068634259,2009-02-15,09:45:53
39.927501,116.343356,0,-82,39859.4069097222,2009-02-15,09:45:57
39.927492,116.343285,0,-80,39859.4069212963,2009-02-15,09:45:58
39.927553,116.34327,0,-79,39859.4069675926,2009-02-15,09:46:02
39.927604,116.34331,0,-79,39859.4070023148,2009-02-15,09:46:05
39.927648,116.34334,0,-79,39859.407037037,2009-02-15,09:46:08
39.927677,116.343385,0,-79,39859.4070717593,2009-02-15,09:46:11
39.927711,116.34345,0,-81,39859.4070949074,2009-02-15,09:46:13
39.927752,116.343477,0,-81,39859.4071180556,2009-02-15,09:46:15
39.927797,116.343456,0,-80,39859.4071643518,2009-02-15,09:46:19
39.927839,116.343427,0,-79,39859.4072106481,2009-02-15,09:46:23
39.92789,116.343419,0,-77,39859.4072337963,2009-02-15,09:46:25
39.92794,116.343433,0,-77,39859.4072685185,2009-02-15,09:46:28
39.927977,116.343478,0,-77,39859.4072916667,2009-02-15,09:46:30
39.928028,116.343547,0,-76,39859.4073263889,2009-02-15,09:46:33
39.928073,116.34356,0,-73,39859.407349537,2009-02-15,09:46:35
39.928109,116.343512,0,-68,39859.4073726852,2009-02-15,09:46:37
39.928123,116.343457,0,-64,39859.4073958333,2009-02-15,09:46:39
39.928175,116.343425,0,-62,39859.4074421296,2009-02-15,09:46:43
39.928212,116.343387,0,-64,39859.4074884259,2009-02-15,09:46:47
39.928253,116.343337,0,-66,39859.4075347222,2009-02-15,09:46:51
39.928271,116.343284,0,-68,39859.4075810185,2009-02-15,09:46:55
39.928319,116.343328,0,-70,39859.4076388889,2009-02-15,09:47:00
39.928366,116.343356,0,-71,39859.4076736111,2009-02-15,09:47:03
39.928413,116.343344,0,-71,39859.4077199074,2009-02-15,09:47:07
39.928459,116.343346,0,-72,39859.4077546296,2009-02-15,09:47:10
39.928492,116.343356,0,-73,39859.4078125,2009-02-15,09:47:15
39.92853,116.343391,0,-74,39859.4078356481,2009-02-15,09:47:17
39.928589,116.343428,0,-75,39859.4078819444,2009-02-15,09:47:21
39.928634,116.343463,0,-76,39859.4079282407,2009-02-15,09:47:25
39.92868,116.343501,0,-77,39859.407962963,2009-02-15,09:47:28
39.928719,116.343475,0,-79,39859.4080208333,2009-02-15,09:47:33
39.928759,116.343463,0,-83,39859.4080787037,2009-02-15,09:47:38
39.92876,116.343501,0,-84,39859.4081365741,2009-02-15,09:47:43
39.92877,116.343518,0,-86,39859.4081944444,2009-02-15,09:47:48
39.928774,116.343536,0,-88,39859.4082523148,2009-02-15,09:47:53
39.92878,116.343682,0,-83,39859.4167824074,2009-02-15,10:00:10
39.928768,116.34368,0,-9,39859.4167939815,2009-02-15,10:00:11
39.928724,116.343631,0,70,39859.4168055556,2009-02-15,10:00:12
39.928697,116.343582,0,127,39859.4168171296,2009-02-15,10:00:13
39.928673,116.343534,0,187,39859.4168287037,2009-02-15,10:00:14
39.928655,116.34352,0,213,39859.4168634259,2009-02-15,10:00:17
39.928635,116.343507,0,240,39859.4168865741,2009-02-15,10:00:19
39.928637,116.343545,0,203,39859.4168981481,2009-02-15,10:00:20
39.928633,116.34358,0,158,39859.4169097222,2009-02-15,10:00:21
39.928605,116.343583,0,137,39859.4169328704,2009-02-15,10:00:23
39.928596,116.343605,0,61,39859.4169444444,2009-02-15,10:00:24
39.928594,116.343613,0,19,39859.4169560185,2009-02-15,10:00:25
39.928586,116.343606,0,-4,39859.4169675926,2009-02-15,10:00:26
39.928561,116.343558,0,15,39859.4169907407,2009-02-15,10:00:28
39.928521,116.343507,0,10,39859.417037037,2009-02-15,10:00:32
39.928469,116.343473,0,3,39859.4170717593,2009-02-15,10:00:35
39.928419,116.343439,0,0,39859.4170949074,2009-02-15,10:00:37
39.928329,116.34339,0,-6,39859.4171527778,2009-02-15,10:00:42
39.928306,116.343335,0,-6,39859.4171759259,2009-02-15,10:00:44
39.928295,116.343248,0,-4,39859.4171990741,2009-02-15,10:00:46
39.928286,116.343176,0,-3,39859.4172222222,2009-02-15,10:00:48
39.928262,116.343162,0,-3,39859.4172800926,2009-02-15,10:00:53
39.92823,116.343157,0,-4,39859.417337963,2009-02-15,10:00:58
39.92822,116.343091,0,-4,39859.4173726852,2009-02-15,10:01:01
39.928196,116.343133,0,-7,39859.4174305556,2009-02-15,10:01:06
39.92818,116.34322,0,-8,39859.4174537037,2009-02-15,10:01:08
39.928123,116.343219,0,-10,39859.4175115741,2009-02-15,10:01:13
39.928078,116.343235,0,-11,39859.4175578704,2009-02-15,10:01:17
39.928042,116.343187,0,-13,39859.4176157407,2009-02-15,10:01:22
39.928012,116.343106,0,-13,39859.4176388889,2009-02-15,10:01:24
39.928017,116.34318,0,-10,39859.4176736111,2009-02-15,10:01:27
39.928008,116.343222,0,-9,39859.4177314815,2009-02-15,10:01:32
39.927983,116.343278,0,-9,39859.4177893519,2009-02-15,10:01:37
39.927953,116.343351,0,-4,39859.4178240741,2009-02-15,10:01:40
39.927888,116.343356,0,1,39859.4178587963,2009-02-15,10:01:43
39.927824,116.343374,0,4,39859.4178935185,2009-02-15,10:01:46
39.927774,116.343373,0,2,39859.4179282407,2009-02-15,10:01:49
39.927729,116.343425,0,1,39859.417974537,2009-02-15,10:01:53
39.927696,116.343461,0,-2,39859.4180324074,2009-02-15,10:01:58
39.927662,116.343486,0,-10,39859.4180902778,2009-02-15,10:02:03
39.927622,116.343522,0,-17,39859.4181481482,2009-02-15,10:02:08
39.927579,116.343537,0,-22,39859.4181944444,2009-02-15,10:02:12
39.92754,116.343528,0,-26,39859.4182523148,2009-02-15,10:02:17
39.927484,116.34352,0,-27,39859.418275463,2009-02-15,10:02:19
39.927441,116.343543,0,-32,39859.4183101852,2009-02-15,10:02:22
39.927386,116.34351,0,-37,39859.4183564815,2009-02-15,10:02:26
39.927353,116.343442,0,-40,39859.4183796296,2009-02-15,10:02:28
39.927324,116.343386,0,-42,39859.4184027778,2009-02-15,10:02:30
39.927299,116.343335,0,-45,39859.4184375,2009-02-15,10:02:33
39.927305,116.34341,0,-49,39859.4184953704,2009-02-15,10:02:38
39.927312,116.34347,0,-52,39859.4185185185,2009-02-15,10:02:40
39.927303,116.343528,0,-56,39859.4185648148,2009-02-15,10:02:44
39.927322,116.34359,0,-59,39859.418599537,2009-02-15,10:02:47
39.927354,116.343632,0,-62,39859.4186342593,2009-02-15,10:02:50
39.927387,116.343668,0,-67,39859.4186921296,2009-02-15,10:02:55
39.92743,116.343725,0,-71,39859.4187384259,2009-02-15,10:02:59
39.927441,116.343784,0,-75,39859.4187731481,2009-02-15,10:03:02
39.927446,116.343847,0,-78,39859.4187962963,2009-02-15,10:03:04
39.927446,116.34392,0,-81,39859.4188194444,2009-02-15,10:03:06
39.927401,116.34395,0,-82,39859.4188310185,2009-02-15,10:03:07
39.927382,116.344046,0,-84,39859.4188425926,2009-02-15,10:03:08
39.927327,116.34409,0,-85,39859.4188541667,2009-02-15,10:03:09
39.927279,116.344145,0,-89,39859.4188773148,2009-02-15,10:03:11
39.92725,116.344198,0,-95,39859.418912037,2009-02-15,10:03:14
39.927261,116.344253,0,-103,39859.4189583333,2009-02-15,10:03:18
39.927261,116.344253,0,-103,39859.4189930556,2009-02-15,10:03:21
39.927269,116.344249,0,-109,39859.4190162037,2009-02-15,10:03:23
39.927292,116.344317,0,-114,39859.4190509259,2009-02-15,10:03:26
39.927324,116.344389,0,-120,39859.4190856481,2009-02-15,10:03:29
39.927304,116.344459,0,-125,39859.4191319444,2009-02-15,10:03:33
39.927274,116.344513,0,-128,39859.4191550926,2009-02-15,10:03:35
39.927247,116.344587,0,-135,39859.4191898148,2009-02-15,10:03:38
39.92724,116.344648,0,-139,39859.419212963,2009-02-15,10:03:40
39.927242,116.344702,0,-146,39859.4192476852,2009-02-15,10:03:43
39.927253,116.344753,0,-153,39859.4192824074,2009-02-15,10:03:46
39.927262,116.344819,0,-163,39859.4193287037,2009-02-15,10:03:50
39.927231,116.344869,0,-175,39859.4193865741,2009-02-15,10:03:55
39.927203,116.344907,0,-183,39859.4194212963,2009-02-15,10:03:58
39.927267,116.344901,0,-183,39859.4194675926,2009-02-15,10:04:02
39.927271,116.344963,0,-192,39859.4195023148,2009-02-15,10:04:05
39.927259,116.345024,0,-202,39859.419537037,2009-02-15,10:04:08
39.927296,116.345084,0,-208,39859.4195717593,2009-02-15,10:04:11
39.927354,116.345097,0,-207,39859.4195949074,2009-02-15,10:04:13
39.927428,116.34508,0,-204,39859.4196180556,2009-02-15,10:04:15
39.92748,116.345063,0,-205,39859.4196412037,2009-02-15,10:04:17
39.927537,116.34507,0,-209,39859.4196759259,2009-02-15,10:04:20
39.927577,116.3451,0,-211,39859.4196990741,2009-02-15,10:04:22
39.927606,116.345159,0,-215,39859.4197222222,2009-02-15,10:04:24
39.927655,116.345205,0,-216,39859.4197453704,2009-02-15,10:04:26
39.927693,116.34525,0,-217,39859.4197685185,2009-02-15,10:04:28
39.92773,116.345286,0,-219,39859.4197916667,2009-02-15,10:04:30
39.927775,116.345315,0,-221,39859.4198148148,2009-02-15,10:04:32
39.927668,116.34527,0,-208,39859.4198611111,2009-02-15,10:04:36
39.927572,116.345029,0,-199,39859.4198726852,2009-02-15,10:04:37
39.927453,116.344973,0,-192,39859.4198842593,2009-02-15,10:04:38
39.927446,116.345046,0,-188,39859.4198958333,2009-02-15,10:04:39
39.927405,116.344917,0,-182,39859.4199074074,2009-02-15,10:04:40
39.927451,116.34493,0,-180,39859.4199421296,2009-02-15,10:04:43
39.927502,116.344947,0,-179,39859.4199768519,2009-02-15,10:04:46
39.927544,116.344969,0,-177,39859.4200115741,2009-02-15,10:04:49
39.927592,116.344971,0,-179,39859.4200347222,2009-02-15,10:04:51
39.92763,116.344997,0,-184,39859.4200810185,2009-02-15,10:04:55
39.927644,116.345043,0,-179,39859.4201388889,2009-02-15,10:05:00
39.92769,116.345076,0,-186,39859.4201967593,2009-02-15,10:05:05
39.92773,116.345103,0,-193,39859.4202430556,2009-02-15,10:05:09
39.927744,116.345138,0,-200,39859.4203009259,2009-02-15,10:05:14
39.927716,116.345227,0,-195,39859.4203356481,2009-02-15,10:05:17
39.927698,116.345296,0,-197,39859.4203703704,2009-02-15,10:05:20
39.927664,116.345373,0,-194,39859.4203935185,2009-02-15,10:05:22
39.927644,116.345432,0,-193,39859.4204282407,2009-02-15,10:05:25
39.927627,116.345487,0,-192,39859.4204513889,2009-02-15,10:05:27
39.927601,116.345539,0,-188,39859.420474537,2009-02-15,10:05:29
39.927559,116.345587,0,-185,39859.4205208333,2009-02-15,10:05:33
39.927513,116.345654,0,-184,39859.4205439815,2009-02-15,10:05:35
39.927485,116.345705,0,-187,39859.4205671296,2009-02-15,10:05:37
39.927467,116.34576,0,-193,39859.4206134259,2009-02-15,10:05:41
39.927449,116.345822,0,-192,39859.4206481481,2009-02-15,10:05:44
39.927413,116.345876,0,-192,39859.4206944444,2009-02-15,10:05:48
39.927392,116.345932,0,-180,39859.4207060185,2009-02-15,10:05:49
39.927365,116.345995,0,-172,39859.4207291667,2009-02-15,10:05:51
39.927348,116.346049,0,-163,39859.4207407407,2009-02-15,10:05:52
39.927337,116.346099,0,-153,39859.4207523148,2009-02-15,10:05:53
39.927326,116.346155,0,-151,39859.420787037,2009-02-15,10:05:56
39.927318,116.346213,0,-150,39859.4208333333,2009-02-15,10:06:00
39.927311,116.346264,0,-155,39859.4208912037,2009-02-15,10:06:05
39.927314,116.346322,0,-162,39859.4209375,2009-02-15,10:06:09
39.927331,116.346376,0,-170,39859.4209953704,2009-02-15,10:06:14
39.927354,116.346436,0,-178,39859.4210532407,2009-02-15,10:06:19
39.927375,116.346496,0,-185,39859.421099537,2009-02-15,10:06:23
39.927375,116.346547,0,-193,39859.4211574074,2009-02-15,10:06:28
39.927355,116.346611,0,-192,39859.4211921296,2009-02-15,10:06:31
39.927352,116.346676,0,-193,39859.4212268519,2009-02-15,10:06:34
39.927349,116.346765,0,-188,39859.4212615741,2009-02-15,10:06:37
39.927346,116.346827,0,-185,39859.4212847222,2009-02-15,10:06:39
39.927346,116.34692,0,-184,39859.4213194444,2009-02-15,10:06:42
39.927352,116.347005,0,-183,39859.4213425926,2009-02-15,10:06:44
39.927352,116.347086,0,-184,39859.4213773148,2009-02-15,10:06:47
39.92734,116.347222,0,-172,39859.421400463,2009-02-15,10:06:49
39.927313,116.347255,0,-162,39859.421412037,2009-02-15,10:06:50
39.927269,116.347265,0,-149,39859.4214351852,2009-02-15,10:06:52
39.927242,116.347234,0,-137,39859.4214583333,2009-02-15,10:06:54
39.927219,116.347215,0,-122,39859.4214814815,2009-02-15,10:06:56
39.927194,116.347192,0,-105,39859.4215046296,2009-02-15,10:06:58
39.927187,116.347147,0,-94,39859.4215625,2009-02-15,10:07:03
39.927171,116.347165,0,-76,39859.4216203704,2009-02-15,10:07:08
39.927109,116.347106,0,-53,39859.4216319444,2009-02-15,10:07:09
39.927075,116.347097,0,-35,39859.4216666667,2009-02-15,10:07:12
39.92705,116.34707,0,-23,39859.421712963,2009-02-15,10:07:16
39.927,116.347072,0,-20,39859.4217476852,2009-02-15,10:07:19
39.926972,116.34705,0,-10,39859.4218055556,2009-02-15,10:07:24
39.926992,116.347031,0,-2,39859.4218634259,2009-02-15,10:07:29
39.927002,116.34701,0,0,39859.4219212963,2009-02-15,10:07:34
39.926989,116.346979,0,0,39859.4219791667,2009-02-15,10:07:39
39.927,116.346943,0,1,39859.422037037,2009-02-15,10:07:44
39.926958,116.34687,0,2,39859.4220717593,2009-02-15,10:07:47
39.926929,116.346951,0,14,39859.4220949074,2009-02-15,10:07:49
39.926889,116.346988,0,19,39859.4221527778,2009-02-15,10:07:54
39.926839,116.347012,0,20,39859.4222106481,2009-02-15,10:07:59
39.926794,116.347044,0,22,39859.4222569444,2009-02-15,10:08:03
39.926755,116.346982,0,26,39859.4222685185,2009-02-15,10:08:04
39.92671,116.346935,0,27,39859.4222916667,2009-02-15,10:08:06
39.926653,116.346917,0,27,39859.4223263889,2009-02-15,10:08:09
39.926589,116.34694,0,26,39859.4223611111,2009-02-15,10:08:12
39.926543,116.346963,0,25,39859.4223958333,2009-02-15,10:08:15
39.926489,116.346997,0,28,39859.4224305556,2009-02-15,10:08:18
39.926441,116.347039,0,30,39859.4224652778,2009-02-15,10:08:21
39.926362,116.347007,0,38,39859.4225231481,2009-02-15,10:08:26
39.926323,116.346963,0,41,39859.4225578704,2009-02-15,10:08:29
39.926308,116.346941,0,39,39859.4226157407,2009-02-15,10:08:34
39.92626,116.34691,0,38,39859.4226736111,2009-02-15,10:08:39
39.926205,116.346902,0,37,39859.4227199074,2009-02-15,10:08:43
39.926174,116.346876,0,37,39859.4227777778,2009-02-15,10:08:48
39.926142,116.346831,0,37,39859.4228356481,2009-02-15,10:08:53
39.926095,116.346797,0,37,39859.4228935185,2009-02-15,10:08:58
39.926048,116.346798,0,37,39859.4229282407,2009-02-15,10:09:01
39.926001,116.346804,0,36,39859.422962963,2009-02-15,10:09:04
39.925941,116.346843,0,41,39859.4230092593,2009-02-15,10:09:08
39.925903,116.346868,0,47,39859.4230324074,2009-02-15,10:09:10
39.925854,116.346911,0,53,39859.4230671296,2009-02-15,10:09:13
39.925815,116.34695,0,55,39859.4230902778,2009-02-15,10:09:15
39.925769,116.346994,0,56,39859.4231134259,2009-02-15,10:09:17
39.925704,116.347023,0,57,39859.4231481481,2009-02-15,10:09:20
39.925641,116.347011,0,59,39859.4231712963,2009-02-15,10:09:22
39.925593,116.347025,0,64,39859.4231944444,2009-02-15,10:09:24
39.925503,116.347045,0,63,39859.4232291667,2009-02-15,10:09:27
39.925448,116.347053,0,63,39859.4232638889,2009-02-15,10:09:30
39.925384,116.347054,0,62,39859.4233101852,2009-02-15,10:09:34
39.925362,116.347111,0,60,39859.4233564815,2009-02-15,10:09:38
39.925314,116.347125,0,61,39859.4234143518,2009-02-15,10:09:43
39.925258,116.347133,0,61,39859.4234606481,2009-02-15,10:09:47
39.92522,116.347169,0,60,39859.4234837963,2009-02-15,10:09:49
39.925173,116.34719,0,59,39859.4235069444,2009-02-15,10:09:51
39.925127,116.347181,0,58,39859.4235416667,2009-02-15,10:09:54
39.925055,116.347199,0,56,39859.423587963,2009-02-15,10:09:58
39.925014,116.347227,0,55,39859.4236226852,2009-02-15,10:10:01
39.924962,116.347226,0,54,39859.4236805556,2009-02-15,10:10:06
39.924916,116.347216,0,53,39859.4237268518,2009-02-15,10:10:10
39.924862,116.347228,0,52,39859.4237731481,2009-02-15,10:10:14
39.924808,116.347247,0,51,39859.4238194444,2009-02-15,10:10:18
39.924756,116.347256,0,49,39859.4238773148,2009-02-15,10:10:23
39.924712,116.347232,0,48,39859.4239351852,2009-02-15,10:10:28
39.924668,116.347205,0,48,39859.4239930556,2009-02-15,10:10:33
39.924612,116.347201,0,47,39859.4240509259,2009-02-15,10:10:38
39.924566,116.347196,0,46,39859.4240972222,2009-02-15,10:10:42
39.924571,116.347153,0,45,39859.4241550926,2009-02-15,10:10:47
39.924575,116.347108,0,43,39859.424212963,2009-02-15,10:10:52
39.924563,116.347089,0,42,39859.4242708333,2009-02-15,10:10:57
39.924499,116.347096,0,41,39859.4243171296,2009-02-15,10:11:01
39.92445,116.347114,0,40,39859.4243518518,2009-02-15,10:11:04
39.924395,116.347118,0,41,39859.4243981481,2009-02-15,10:11:08
39.924343,116.347115,0,42,39859.4244328704,2009-02-15,10:11:11
39.924297,116.34714,0,43,39859.4244791667,2009-02-15,10:11:15
39.924249,116.347152,0,42,39859.424537037,2009-02-15,10:11:20
39.924214,116.347126,0,41,39859.4245949074,2009-02-15,10:11:25
39.924181,116.34709,0,41,39859.4246527778,2009-02-15,10:11:30
39.924167,116.34702,0,41,39859.4247106481,2009-02-15,10:11:35
39.924183,116.346947,0,41,39859.4247569444,2009-02-15,10:11:39
39.924221,116.3469,0,41,39859.4248032407,2009-02-15,10:11:43
39.924235,116.346831,0,41,39859.424837963,2009-02-15,10:11:46
39.924266,116.346793,0,44,39859.4248958333,2009-02-15,10:11:51
39.924219,116.346751,0,47,39859.4249421296,2009-02-15,10:11:55
39.924169,116.346755,0,47,39859.4249768518,2009-02-15,10:11:58
39.924101,116.346742,0,47,39859.4250115741,2009-02-15,10:12:01
39.924035,116.346753,0,49,39859.4250347222,2009-02-15,10:12:03
39.923987,116.346749,0,50,39859.4250578704,2009-02-15,10:12:05
39.923923,116.346768,0,53,39859.4250810185,2009-02-15,10:12:07
39.923871,116.346783,0,54,39859.4251041667,2009-02-15,10:12:09
39.923822,116.346787,0,55,39859.4251273148,2009-02-15,10:12:11
39.923761,116.346796,0,54,39859.4251736111,2009-02-15,10:12:15
39.923708,116.346808,0,53,39859.4252083333,2009-02-15,10:12:18
39.923662,116.346845,0,52,39859.4252430556,2009-02-15,10:12:21
39.923615,116.346887,0,52,39859.4252662037,2009-02-15,10:12:23
39.923566,116.346903,0,50,39859.4253009259,2009-02-15,10:12:26
39.923528,116.346941,0,50,39859.4253125,2009-02-15,10:12:27
39.923479,116.346951,0,49,39859.4253472222,2009-02-15,10:12:30
39.923429,116.346972,0,48,39859.4253819444,2009-02-15,10:12:33
39.923381,116.346981,0,48,39859.4254166667,2009-02-15,10:12:36
39.923343,116.346946,0,48,39859.425462963,2009-02-15,10:12:40
39.923297,116.346962,0,47,39859.4255208333,2009-02-15,10:12:45
39.923273,116.346955,0,45,39859.4255787037,2009-02-15,10:12:50
39.923228,116.34696,0,43,39859.425625,2009-02-15,10:12:54
39.923186,116.346968,0,41,39859.4256828704,2009-02-15,10:12:59
39.923143,116.346974,0,41,39859.4257407407,2009-02-15,10:13:04
39.923122,116.347028,0,41,39859.425775463,2009-02-15,10:13:07
39.92308,116.347066,0,39,39859.4258217593,2009-02-15,10:13:11
39.923029,116.347089,0,38,39859.4258680556,2009-02-15,10:13:15
39.92298,116.347074,0,37,39859.4259259259,2009-02-15,10:13:20
39.922943,116.347091,0,36,39859.4259837963,2009-02-15,10:13:25
39.922903,116.347087,0,35,39859.4260416667,2009-02-15,10:13:30
39.922864,116.347068,0,34,39859.426099537,2009-02-15,10:13:35
39.922824,116.347036,0,33,39859.4261458333,2009-02-15,10:13:39
39.92277,116.347035,0,32,39859.4262037037,2009-02-15,10:13:44
39.922725,116.347047,0,31,39859.42625,2009-02-15,10:13:48
39.922717,116.347087,0,30,39859.4263078704,2009-02-15,10:13:53
39.922732,116.347112,0,29,39859.4263657407,2009-02-15,10:13:58
39.922763,116.347185,0,27,39859.4263773148,2009-02-15,10:13:59
39.922765,116.347221,0,26,39859.4264351852,2009-02-15,10:14:04
39.922792,116.347275,0,25,39859.4264930556,2009-02-15,10:14:09
39.922831,116.347295,0,23,39859.4265509259,2009-02-15,10:14:14
39.922858,116.347334,0,23,39859.4266087963,2009-02-15,10:14:19
39.922894,116.347386,0,23,39859.4266666667,2009-02-15,10:14:24
39.922898,116.347451,0,23,39859.426712963,2009-02-15,10:14:28
39.922899,116.347512,0,22,39859.4267592593,2009-02-15,10:14:32
39.922865,116.347577,0,22,39859.4268055556,2009-02-15,10:14:36
39.922852,116.347645,0,20,39859.4268518519,2009-02-15,10:14:40
39.922839,116.347707,0,18,39859.4269097222,2009-02-15,10:14:45
39.922818,116.34774,0,17,39859.4269675926,2009-02-15,10:14:50
39.922829,116.347797,0,15,39859.427025463,2009-02-15,10:14:55
39.922834,116.347838,0,13,39859.4270833333,2009-02-15,10:15:00
39.920308,116.344797,0,2706,39859.5227662037,2009-02-15,12:32:47
39.920241,116.344825,0,2739,39859.5227777778,2009-02-15,12:32:48
39.922163,116.346603,0,550,39859.5228240741,2009-02-15,12:32:52
39.922198,116.346613,0,522,39859.5228356481,2009-02-15,12:32:53
39.922223,116.346599,0,538,39859.5228935185,2009-02-15,12:32:58
39.922241,116.346544,0,546,39859.5229513889,2009-02-15,12:33:03
39.922282,116.346512,0,534,39859.5229976852,2009-02-15,12:33:07
39.922318,116.34648,0,519,39859.5230208333,2009-02-15,12:33:09
39.922348,116.346461,0,506,39859.5230439815,2009-02-15,12:33:11
39.922352,116.346483,0,489,39859.5231018519,2009-02-15,12:33:16
39.922364,116.346436,0,472,39859.5231481481,2009-02-15,12:33:20
39.922361,116.346398,0,458,39859.5231944444,2009-02-15,12:33:24
39.922365,116.346334,0,448,39859.5232291667,2009-02-15,12:33:27
39.922375,116.346279,0,443,39859.5232638889,2009-02-15,12:33:30
39.922386,116.346212,0,441,39859.5232986111,2009-02-15,12:33:33
39.922402,116.346163,0,433,39859.5233564815,2009-02-15,12:33:38
39.922413,116.346095,0,421,39859.5234027778,2009-02-15,12:33:42
39.922429,116.346027,0,417,39859.5234375,2009-02-15,12:33:45
39.922418,116.34597,0,413,39859.5234837963,2009-02-15,12:33:49
39.922429,116.345913,0,407,39859.5235300926,2009-02-15,12:33:53
39.92243,116.345856,0,402,39859.5235648148,2009-02-15,12:33:56
39.922413,116.345804,0,395,39859.5236226852,2009-02-15,12:34:01
39.922408,116.34575,0,384,39859.5236689815,2009-02-15,12:34:05
39.922402,116.345693,0,369,39859.5237152778,2009-02-15,12:34:09
39.922408,116.345664,0,352,39859.52375,2009-02-15,12:34:12
39.922406,116.345639,0,335,39859.5237847222,2009-02-15,12:34:15
39.922396,116.345603,0,318,39859.5238194444,2009-02-15,12:34:18
39.922414,116.345552,0,306,39859.5238541667,2009-02-15,12:34:21
39.922437,116.345511,0,295,39859.5238888889,2009-02-15,12:34:24
39.922462,116.345464,0,282,39859.5239236111,2009-02-15,12:34:27
39.922469,116.345399,0,270,39859.5239583333,2009-02-15,12:34:30
39.92246,116.345348,0,262,39859.5239814815,2009-02-15,12:34:32
39.922446,116.345292,0,247,39859.5240277778,2009-02-15,12:34:36
39.922451,116.345243,0,233,39859.5240740741,2009-02-15,12:34:40
39.922475,116.345196,0,225,39859.5241087963,2009-02-15,12:34:43
39.922501,116.345146,0,216,39859.5241435185,2009-02-15,12:34:46
39.922515,116.345084,0,205,39859.5241898148,2009-02-15,12:34:50
39.922524,116.345021,0,196,39859.524224537,2009-02-15,12:34:53
39.922515,116.344979,0,181,39859.5242824074,2009-02-15,12:34:58
39.92248,116.344963,0,172,39859.5243171296,2009-02-15,12:35:01
39.92244,116.34493,0,165,39859.5243634259,2009-02-15,12:35:05
39.922417,116.344905,0,156,39859.5244212963,2009-02-15,12:35:10
39.922422,116.344847,0,146,39859.5244791667,2009-02-15,12:35:15
39.922374,116.344773,0,141,39859.5245138889,2009-02-15,12:35:18
39.922298,116.344731,0,138,39859.524537037,2009-02-15,12:35:20
39.922234,116.344683,0,134,39859.5245601852,2009-02-15,12:35:22
39.922172,116.344641,0,131,39859.5245833333,2009-02-15,12:35:24
39.922114,116.344594,0,128,39859.5246064815,2009-02-15,12:35:26
39.922061,116.344541,0,125,39859.5246296296,2009-02-15,12:35:28
39.922019,116.344499,0,122,39859.5246527778,2009-02-15,12:35:30
39.921997,116.344435,0,118,39859.5246990741,2009-02-15,12:35:34
39.922011,116.344396,0,115,39859.5247569444,2009-02-15,12:35:39
39.922023,116.344392,0,111,39859.5248148148,2009-02-15,12:35:44
39.921993,116.344402,0,108,39859.5248726852,2009-02-15,12:35:49
39.921975,116.344366,0,106,39859.5249305556,2009-02-15,12:35:54
39.921959,116.344358,0,105,39859.5249884259,2009-02-15,12:35:59
39.921948,116.344347,0,102,39859.5250462963,2009-02-15,12:36:04
39.921954,116.344316,0,100,39859.5251041667,2009-02-15,12:36:09
39.921932,116.344321,0,99,39859.525162037,2009-02-15,12:36:14
39.921988,116.344342,0,97,39859.5252199074,2009-02-15,12:36:19
39.921977,116.344392,0,94,39859.5252777778,2009-02-15,12:36:24
39.921987,116.344398,0,93,39859.5253356481,2009-02-15,12:36:29
39.921994,116.344398,0,93,39859.5253935185,2009-02-15,12:36:34
39.921989,116.344401,0,92,39859.5254513889,2009-02-15,12:36:39
39.921989,116.344401,0,92,39859.5254861111,2009-02-15,12:36:42
39.921993,116.3444,0,92,39859.5255092593,2009-02-15,12:36:44
39.922052,116.344357,0,91,39859.5255555556,2009-02-15,12:36:48
39.922085,116.344295,0,91,39859.5256018518,2009-02-15,12:36:52
39.922124,116.344225,0,90,39859.5256481481,2009-02-15,12:36:56
39.922168,116.344184,0,89,39859.5256828704,2009-02-15,12:36:59
39.922218,116.344116,0,88,39859.5257175926,2009-02-15,12:37:02
39.922248,116.344062,0,87,39859.5257523148,2009-02-15,12:37:05
39.922249,116.344005,0,87,39859.5258101852,2009-02-15,12:37:10
39.922277,116.343989,0,86,39859.5258680556,2009-02-15,12:37:15
39.922241,116.34404,0,85,39859.5259259259,2009-02-15,12:37:20
39.922232,116.344074,0,85,39859.5259837963,2009-02-15,12:37:25
39.922248,116.344088,0,86,39859.5260416667,2009-02-15,12:37:30
39.92226,116.344061,0,85,39859.526099537,2009-02-15,12:37:35
39.922266,116.344075,0,85,39859.5261574074,2009-02-15,12:37:40
39.922291,116.34412,0,85,39859.5262152778,2009-02-15,12:37:45
39.922299,116.344109,0,85,39859.5262731481,2009-02-15,12:37:50
39.922288,116.344087,0,84,39859.5263310185,2009-02-15,12:37:55
39.922288,116.344102,0,88,39859.5263888889,2009-02-15,12:38:00
39.922295,116.344052,0,89,39859.5264467593,2009-02-15,12:38:05
39.922276,116.344008,0,89,39859.5265046296,2009-02-15,12:38:10
39.922267,116.344029,0,91,39859.5265625,2009-02-15,12:38:15
39.922274,116.344076,0,92,39859.5266203704,2009-02-15,12:38:20
39.922288,116.344043,0,92,39859.5266782407,2009-02-15,12:38:25
39.922281,116.344008,0,92,39859.5267361111,2009-02-15,12:38:30
39.922281,116.344008,0,92,39859.5267708333,2009-02-15,12:38:33
39.922275,116.344003,0,95,39859.5267939815,2009-02-15,12:38:35
39.922269,116.34402,0,99,39859.5268518519,2009-02-15,12:38:40
39.922236,116.344046,0,107,39859.5269097222,2009-02-15,12:38:45
39.922222,116.34404,0,108,39859.5269675926,2009-02-15,12:38:50
39.922211,116.343933,0,110,39859.5269907407,2009-02-15,12:38:52
39.922229,116.343838,0,110,39859.5270138889,2009-02-15,12:38:54
39.922238,116.343772,0,110,39859.527037037,2009-02-15,12:38:56
39.922227,116.343755,0,111,39859.5270949074,2009-02-15,12:39:01
39.922217,116.343718,0,115,39859.5271527778,2009-02-15,12:39:06
39.922251,116.343665,0,115,39859.5271990741,2009-02-15,12:39:10
39.922248,116.343587,0,114,39859.5272222222,2009-02-15,12:39:12
39.922245,116.343529,0,114,39859.5272337963,2009-02-15,12:39:13
39.922244,116.343469,0,114,39859.5272453704,2009-02-15,12:39:14
39.922238,116.343386,0,114,39859.5272569444,2009-02-15,12:39:15
39.922238,116.343321,0,114,39859.5272685185,2009-02-15,12:39:16
39.922238,116.343259,0,113,39859.5272800926,2009-02-15,12:39:17
39.922236,116.343144,0,113,39859.5273032407,2009-02-15,12:39:19
39.922234,116.343068,0,113,39859.5273148148,2009-02-15,12:39:20
39.92223,116.342995,0,113,39859.5273263889,2009-02-15,12:39:21
39.922226,116.342919,0,113,39859.527337963,2009-02-15,12:39:22
39.922228,116.342847,0,113,39859.527349537,2009-02-15,12:39:23
39.922229,116.342778,0,112,39859.5273611111,2009-02-15,12:39:24
39.922229,116.342707,0,112,39859.5273726852,2009-02-15,12:39:25
39.922231,116.342635,0,112,39859.5273842593,2009-02-15,12:39:26
39.922236,116.342554,0,111,39859.5273958333,2009-02-15,12:39:27
39.922238,116.342454,0,111,39859.5274074074,2009-02-15,12:39:28
39.922231,116.342321,0,111,39859.5274189815,2009-02-15,12:39:29
39.922225,116.342181,0,111,39859.5274305556,2009-02-15,12:39:30
39.922233,116.342078,0,110,39859.5274421296,2009-02-15,12:39:31
39.922243,116.341978,0,109,39859.5274537037,2009-02-15,12:39:32
39.922251,116.341875,0,109,39859.5274652778,2009-02-15,12:39:33
39.922252,116.341767,0,108,39859.5274768519,2009-02-15,12:39:34
39.922251,116.341676,0,107,39859.5274884259,2009-02-15,12:39:35
39.922248,116.341592,0,107,39859.5275,2009-02-15,12:39:36
39.922244,116.341513,0,106,39859.5275115741,2009-02-15,12:39:37
39.92224,116.341447,0,105,39859.5275231482,2009-02-15,12:39:38
39.922726,116.340182,0,-8,39859.5278125,2009-02-15,12:40:03
39.922753,116.340143,0,-1,39859.5278356481,2009-02-15,12:40:05
39.922712,116.340171,0,2,39859.5278587963,2009-02-15,12:40:07
39.922669,116.340196,0,3,39859.5278703704,2009-02-15,12:40:08
39.922613,116.340216,0,1,39859.5278935185,2009-02-15,12:40:10
39.922536,116.340242,0,4,39859.5279166667,2009-02-15,12:40:12
39.922482,116.340268,0,11,39859.5279282407,2009-02-15,12:40:13
39.922442,116.340238,0,11,39859.5279513889,2009-02-15,12:40:15
39.922376,116.340205,0,14,39859.527974537,2009-02-15,12:40:17
39.922319,116.340144,0,14,39859.5279976852,2009-02-15,12:40:19
39.92228,116.340047,0,17,39859.5280208333,2009-02-15,12:40:21
39.922263,116.339984,0,18,39859.5280324074,2009-02-15,12:40:22
39.922242,116.339925,0,20,39859.5280439815,2009-02-15,12:40:23
39.922217,116.33987,0,22,39859.5280555556,2009-02-15,12:40:24
39.922198,116.339802,0,22,39859.5280671296,2009-02-15,12:40:25
39.922173,116.339739,0,24,39859.5280787037,2009-02-15,12:40:26
39.922149,116.339678,0,27,39859.5280902778,2009-02-15,12:40:27
39.922138,116.339594,0,26,39859.5281018519,2009-02-15,12:40:28
39.922121,116.33952,0,27,39859.5281134259,2009-02-15,12:40:29
39.922105,116.33944,0,27,39859.528125,2009-02-15,12:40:30
39.922087,116.339361,0,25,39859.5281365741,2009-02-15,12:40:31
39.922071,116.339289,0,25,39859.5281481481,2009-02-15,12:40:32
39.922058,116.339227,0,27,39859.5281597222,2009-02-15,12:40:33
39.922045,116.339169,0,28,39859.5281712963,2009-02-15,12:40:34
39.922011,116.339075,0,34,39859.5281944444,2009-02-15,12:40:36
39.921989,116.338988,0,40,39859.5282175926,2009-02-15,12:40:38
39.921981,116.338931,0,45,39859.5282523148,2009-02-15,12:40:41
39.922003,116.338937,0,47,39859.5283101852,2009-02-15,12:40:46
39.922029,116.338924,0,38,39859.5283680556,2009-02-15,12:40:51
39.922044,116.338892,0,29,39859.5284259259,2009-02-15,12:40:56
39.922072,116.338895,0,19,39859.5284837963,2009-02-15,12:41:01
39.922089,116.338902,0,9,39859.5285416667,2009-02-15,12:41:06
39.922104,116.338909,0,-1,39859.528599537,2009-02-15,12:41:11
39.922146,116.33892,0,-7,39859.5286574074,2009-02-15,12:41:16
39.922194,116.338944,0,-9,39859.5286921296,2009-02-15,12:41:19
39.922234,116.338979,0,-12,39859.5287384259,2009-02-15,12:41:23
39.922256,116.33895,0,-18,39859.5287962963,2009-02-15,12:41:28
39.922263,116.338888,0,-21,39859.5288194444,2009-02-15,12:41:30
39.922263,116.338806,0,-24,39859.5288425926,2009-02-15,12:41:32
39.922279,116.338715,0,-27,39859.5288657407,2009-02-15,12:41:34
39.922307,116.338614,0,-29,39859.5288888889,2009-02-15,12:41:36
39.922354,116.338529,0,-30,39859.528912037,2009-02-15,12:41:38
39.922435,116.338509,0,-31,39859.5289351852,2009-02-15,12:41:40
39.922476,116.338482,0,-32,39859.5289467593,2009-02-15,12:41:41
39.922526,116.338465,0,-34,39859.5289583333,2009-02-15,12:41:42
39.922585,116.338455,0,-35,39859.5289699074,2009-02-15,12:41:43
39.922644,116.338446,0,-37,39859.5289814815,2009-02-15,12:41:44
39.922706,116.338444,0,-36,39859.5289930556,2009-02-15,12:41:45
39.922776,116.338437,0,-35,39859.5290046296,2009-02-15,12:41:46
39.922855,116.338426,0,-35,39859.5290162037,2009-02-15,12:41:47
39.922936,116.338421,0,-34,39859.5290277778,2009-02-15,12:41:48
39.923022,116.338414,0,-34,39859.5290393519,2009-02-15,12:41:49
39.923107,116.338407,0,-33,39859.5290509259,2009-02-15,12:41:50
39.923184,116.338399,0,-33,39859.5290625,2009-02-15,12:41:51
39.923259,116.338392,0,-32,39859.5290740741,2009-02-15,12:41:52
39.923334,116.338383,0,-32,39859.5290856481,2009-02-15,12:41:53
39.92341,116.338383,0,-32,39859.5290972222,2009-02-15,12:41:54
39.923492,116.338383,0,-31,39859.5291087963,2009-02-15,12:41:55
39.923573,116.338371,0,-30,39859.5291203704,2009-02-15,12:41:56
39.923652,116.338355,0,-30,39859.5291319444,2009-02-15,12:41:57
39.923737,116.338341,0,-29,39859.5291435185,2009-02-15,12:41:58
39.923824,116.338335,0,-29,39859.5291550926,2009-02-15,12:41:59
39.923914,116.338326,0,-29,39859.5291666667,2009-02-15,12:42:00
39.924011,116.338313,0,-30,39859.5291782407,2009-02-15,12:42:01
39.924115,116.338299,0,-31,39859.5291898148,2009-02-15,12:42:02
39.924216,116.33829,0,-31,39859.5292013889,2009-02-15,12:42:03
39.92432,116.338283,0,-32,39859.529212963,2009-02-15,12:42:04
39.924419,116.338266,0,-31,39859.529224537,2009-02-15,12:42:05
39.924516,116.338253,0,-30,39859.5292361111,2009-02-15,12:42:06
39.924609,116.338238,0,-31,39859.5292476852,2009-02-15,12:42:07
39.924694,116.338221,0,-32,39859.5292592593,2009-02-15,12:42:08
39.924779,116.338219,0,-32,39859.5292708333,2009-02-15,12:42:09
39.924861,116.338213,0,-33,39859.5292824074,2009-02-15,12:42:10
39.924944,116.338207,0,-32,39859.5292939815,2009-02-15,12:42:11
39.925026,116.338201,0,-34,39859.5293055556,2009-02-15,12:42:12
39.925105,116.338181,0,-30,39859.5293171296,2009-02-15,12:42:13
39.925186,116.338163,0,-27,39859.5293287037,2009-02-15,12:42:14
39.925268,116.33815,0,-24,39859.5293402778,2009-02-15,12:42:15
39.925345,116.338141,0,-22,39859.5293518519,2009-02-15,12:42:16
39.92542,116.338132,0,-19,39859.5293634259,2009-02-15,12:42:17
39.925496,116.338125,0,-16,39859.529375,2009-02-15,12:42:18
39.925566,116.338123,0,-13,39859.5293865741,2009-02-15,12:42:19
39.925635,116.338121,0,-9,39859.5293981481,2009-02-15,12:42:20
39.925705,116.338114,0,-7,39859.5294097222,2009-02-15,12:42:21
39.925781,116.3381,0,-5,39859.5294212963,2009-02-15,12:42:22
39.925858,116.338085,0,-4,39859.5294328704,2009-02-15,12:42:23
39.925933,116.338065,0,-4,39859.5294444444,2009-02-15,12:42:24
39.926007,116.338046,0,-3,39859.5294560185,2009-02-15,12:42:25
39.926077,116.338033,0,-1,39859.5294675926,2009-02-15,12:42:26
39.926151,116.338023,0,0,39859.5294791667,2009-02-15,12:42:27
39.926226,116.338015,0,2,39859.5294907407,2009-02-15,12:42:28
39.926306,116.338004,0,4,39859.5295023148,2009-02-15,12:42:29
39.926382,116.337994,0,7,39859.5295138889,2009-02-15,12:42:30
39.926456,116.337984,0,9,39859.529525463,2009-02-15,12:42:31
39.926533,116.337974,0,13,39859.529537037,2009-02-15,12:42:32
39.926605,116.337968,0,17,39859.5295486111,2009-02-15,12:42:33
39.926673,116.337964,0,21,39859.5295601852,2009-02-15,12:42:34
39.926736,116.337962,0,24,39859.5295717593,2009-02-15,12:42:35
39.926787,116.33796,0,26,39859.5295833333,2009-02-15,12:42:36
39.926827,116.337928,0,35,39859.5296064815,2009-02-15,12:42:38
39.926809,116.3379,0,49,39859.5296527778,2009-02-15,12:42:42
39.926784,116.337923,0,62,39859.5296990741,2009-02-15,12:42:46
39.926748,116.337952,0,68,39859.5297453704,2009-02-15,12:42:50
39.926704,116.337989,0,71,39859.5297800926,2009-02-15,12:42:53
39.926659,116.337991,0,78,39859.5298032407,2009-02-15,12:42:55
39.926614,116.337996,0,90,39859.529837963,2009-02-15,12:42:58
39.926614,116.337996,0,90,39859.5298611111,2009-02-15,12:43:00
39.926608,116.337992,0,107,39859.5298842593,2009-02-15,12:43:02
39.926646,116.338003,0,124,39859.5299305556,2009-02-15,12:43:06
39.92669,116.338029,0,130,39859.5299537037,2009-02-15,12:43:08
39.926739,116.338081,0,141,39859.5299768519,2009-02-15,12:43:10
39.9268,116.338144,0,153,39859.53,2009-02-15,12:43:12
39.926875,116.338183,0,162,39859.5300231481,2009-02-15,12:43:14
39.926953,116.338214,0,171,39859.5300462963,2009-02-15,12:43:16
39.927021,116.33826,0,189,39859.5300694444,2009-02-15,12:43:18
39.927079,116.33829,0,206,39859.5300925926,2009-02-15,12:43:20
39.927142,116.338329,0,222,39859.5301157407,2009-02-15,12:43:22
39.927199,116.338361,0,239,39859.5301388889,2009-02-15,12:43:24
39.927251,116.338381,0,253,39859.530162037,2009-02-15,12:43:26
39.927289,116.338389,0,268,39859.5301851852,2009-02-15,12:43:28
39.927352,116.338385,0,270,39859.5302083333,2009-02-15,12:43:30
39.92742,116.33839,0,272,39859.5302314815,2009-02-15,12:43:32
39.927483,116.338404,0,275,39859.5302546296,2009-02-15,12:43:34
39.927531,116.338422,0,277,39859.5302777778,2009-02-15,12:43:36
39.927598,116.338421,0,281,39859.5303009259,2009-02-15,12:43:38
39.927653,116.338411,0,288,39859.5303240741,2009-02-15,12:43:40
39.927703,116.3384,0,294,39859.5303472222,2009-02-15,12:43:42
39.927765,116.338408,0,303,39859.5303819444,2009-02-15,12:43:45
39.927805,116.338431,0,309,39859.5304050926,2009-02-15,12:43:47
39.927844,116.338465,0,315,39859.5304282407,2009-02-15,12:43:49
39.92789,116.338503,0,321,39859.5304513889,2009-02-15,12:43:51
39.927938,116.33854,0,327,39859.530474537,2009-02-15,12:43:53
39.927986,116.338583,0,333,39859.5304976852,2009-02-15,12:43:55
39.92804,116.338642,0,339,39859.5305208333,2009-02-15,12:43:57
39.92808,116.338699,0,336,39859.5305439815,2009-02-15,12:43:59
39.928144,116.338767,0,335,39859.5305671296,2009-02-15,12:44:01
39.928189,116.338825,0,334,39859.5305787037,2009-02-15,12:44:02
39.928231,116.338868,0,333,39859.5305902778,2009-02-15,12:44:03
39.928276,116.338926,0,333,39859.5306018519,2009-02-15,12:44:04
39.92832,116.338961,0,332,39859.5306134259,2009-02-15,12:44:05
39.928366,116.339,0,332,39859.530625,2009-02-15,12:44:06
39.928417,116.339057,0,331,39859.5306365741,2009-02-15,12:44:07
39.928467,116.339109,0,331,39859.5306481481,2009-02-15,12:44:08
39.928512,116.339159,0,331,39859.5306597222,2009-02-15,12:44:09
39.928559,116.339211,0,331,39859.5306712963,2009-02-15,12:44:10
39.928605,116.339265,0,328,39859.5306828704,2009-02-15,12:44:11
39.928667,116.3393,0,327,39859.5306944444,2009-02-15,12:44:12
39.928744,116.339328,0,326,39859.5307060185,2009-02-15,12:44:13
39.92882,116.33935,0,326,39859.5307175926,2009-02-15,12:44:14
39.928897,116.339367,0,325,39859.5307291667,2009-02-15,12:44:15
39.928973,116.339384,0,324,39859.5307407407,2009-02-15,12:44:16
39.929051,116.339408,0,323,39859.5307523148,2009-02-15,12:44:17
39.929127,116.339435,0,323,39859.5307638889,2009-02-15,12:44:18
39.929201,116.339463,0,322,39859.530775463,2009-02-15,12:44:19
39.929273,116.339484,0,321,39859.530787037,2009-02-15,12:44:20
39.929331,116.339502,0,320,39859.5307986111,2009-02-15,12:44:21
39.929389,116.339519,0,318,39859.5308101852,2009-02-15,12:44:22
39.929465,116.339534,0,316,39859.5308333333,2009-02-15,12:44:24
39.929568,116.339446,0,314,39859.5308449074,2009-02-15,12:44:25
39.929761,116.339247,0,308,39859.5308796296,2009-02-15,12:44:28
39.929722,116.339281,0,306,39859.5309027778,2009-02-15,12:44:30
39.930063,116.338935,0,305,39859.5309259259,2009-02-15,12:44:32
39.930288,116.338643,0,301,39859.5309375,2009-02-15,12:44:33
39.930431,116.338478,0,299,39859.5309490741,2009-02-15,12:44:34
39.9306,116.338379,0,301,39859.5309837963,2009-02-15,12:44:37
39.930678,116.338309,0,299,39859.5309953704,2009-02-15,12:44:38
39.930725,116.33831,0,303,39859.5310300926,2009-02-15,12:44:41
39.930652,116.338337,0,304,39859.5310532407,2009-02-15,12:44:43
39.930571,116.338351,0,301,39859.5310763889,2009-02-15,12:44:45
39.930614,116.338326,0,300,39859.531087963,2009-02-15,12:44:46
39.930611,116.338369,0,302,39859.5311458333,2009-02-15,12:44:51
39.930674,116.33838,0,302,39859.5311805556,2009-02-15,12:44:54
39.930724,116.338422,0,301,39859.5312037037,2009-02-15,12:44:56
39.930786,116.338461,0,301,39859.5312268519,2009-02-15,12:44:58
39.930874,116.338508,0,300,39859.53125,2009-02-15,12:45:00
39.930921,116.338531,0,300,39859.5312615741,2009-02-15,12:45:01
39.931007,116.338503,0,299,39859.5312731481,2009-02-15,12:45:02
39.931059,116.338523,0,299,39859.5312847222,2009-02-15,12:45:03
39.931112,116.338542,0,299,39859.5312962963,2009-02-15,12:45:04
39.931161,116.338558,0,299,39859.5313078704,2009-02-15,12:45:05
39.931254,116.338518,0,298,39859.5313194444,2009-02-15,12:45:06
39.931338,116.338473,0,298,39859.5313310185,2009-02-15,12:45:07
39.931388,116.338474,0,298,39859.5313425926,2009-02-15,12:45:08
39.93144,116.338471,0,299,39859.5313541667,2009-02-15,12:45:09
39.931523,116.338424,0,299,39859.5313657407,2009-02-15,12:45:10
39.931592,116.338412,0,303,39859.5313888889,2009-02-15,12:45:12
39.931639,116.338396,0,300,39859.5314236111,2009-02-15,12:45:15
39.931706,116.338319,0,300,39859.5314351852,2009-02-15,12:45:16
39.931758,116.338294,0,306,39859.5314814815,2009-02-15,12:45:20
39.931797,116.338282,0,315,39859.5315277778,2009-02-15,12:45:24
39.931853,116.338232,0,315,39859.5315509259,2009-02-15,12:45:26
39.931889,116.338283,0,317,39859.5315972222,2009-02-15,12:45:30
39.931924,116.338321,0,318,39859.5316203704,2009-02-15,12:45:32
39.931986,116.338347,0,319,39859.5316435185,2009-02-15,12:45:34
39.932067,116.338365,0,321,39859.5316666667,2009-02-15,12:45:36
39.932117,116.338376,0,321,39859.5316782407,2009-02-15,12:45:37
39.932166,116.338388,0,322,39859.5316898148,2009-02-15,12:45:38
39.932253,116.338426,0,324,39859.531712963,2009-02-15,12:45:40
39.932303,116.338452,0,325,39859.531724537,2009-02-15,12:45:41
39.932349,116.338464,0,326,39859.5317361111,2009-02-15,12:45:42
39.932401,116.338465,0,327,39859.5317476852,2009-02-15,12:45:43
39.932494,116.338428,0,327,39859.5317592593,2009-02-15,12:45:44
39.932595,116.338404,0,328,39859.5317708333,2009-02-15,12:45:45
39.932694,116.338386,0,329,39859.5317824074,2009-02-15,12:45:46
39.93279,116.338366,0,330,39859.5317939815,2009-02-15,12:45:47
39.93286,116.338382,0,331,39859.5318055556,2009-02-15,12:45:48
39.932952,116.338361,0,332,39859.5318171296,2009-02-15,12:45:49
39.933049,116.338339,0,333,39859.5318287037,2009-02-15,12:45:50
39.933162,116.33832,0,334,39859.5318402778,2009-02-15,12:45:51
39.933238,116.338337,0,336,39859.5318518518,2009-02-15,12:45:52
39.933318,116.338353,0,337,39859.5318634259,2009-02-15,12:45:53
39.933395,116.338366,0,338,39859.531875,2009-02-15,12:45:54
39.933501,116.338356,0,339,39859.5318865741,2009-02-15,12:45:55
39.933579,116.338372,0,340,39859.5318981481,2009-02-15,12:45:56
39.93366,116.338392,0,340,39859.5319097222,2009-02-15,12:45:57
39.933762,116.33838,0,341,39859.5319212963,2009-02-15,12:45:58
39.933837,116.338392,0,342,39859.5319328704,2009-02-15,12:45:59
39.933915,116.338403,0,343,39859.5319444444,2009-02-15,12:46:00
39.933989,116.338413,0,344,39859.5319560185,2009-02-15,12:46:01
39.934064,116.338422,0,345,39859.5319675926,2009-02-15,12:46:02
39.934165,116.3384,0,345,39859.5319791667,2009-02-15,12:46:03
39.934241,116.338404,0,345,39859.5319907407,2009-02-15,12:46:04
39.934344,116.338374,0,343,39859.5320023148,2009-02-15,12:46:05
39.934452,116.338341,0,342,39859.5320138889,2009-02-15,12:46:06
39.934564,116.338309,0,342,39859.532025463,2009-02-15,12:46:07
39.934654,116.338305,0,342,39859.532037037,2009-02-15,12:46:08
39.934741,116.338298,0,342,39859.5320486111,2009-02-15,12:46:09
39.934829,116.338291,0,341,39859.5320601852,2009-02-15,12:46:10
39.934909,116.338287,0,340,39859.5320717593,2009-02-15,12:46:11
39.934984,116.338279,0,338,39859.5320833333,2009-02-15,12:46:12
39.935049,116.338275,0,335,39859.5320949074,2009-02-15,12:46:13
39.935104,116.33827,0,331,39859.5321064815,2009-02-15,12:46:14
39.935158,116.33827,0,328,39859.5321180556,2009-02-15,12:46:15
39.935209,116.338273,0,325,39859.5321296296,2009-02-15,12:46:16
39.935254,116.338269,0,320,39859.5321412037,2009-02-15,12:46:17
39.93534,116.338213,0,316,39859.5321643518,2009-02-15,12:46:19
39.935392,116.338183,0,315,39859.5321759259,2009-02-15,12:46:20
39.935438,116.338162,0,311,39859.5321875,2009-02-15,12:46:21
39.935485,116.338133,0,305,39859.5321990741,2009-02-15,12:46:22
39.935528,116.338112,0,300,39859.5322106481,2009-02-15,12:46:23
39.935588,116.338086,0,287,39859.5322337963,2009-02-15,12:46:25
39.935626,116.33807,0,277,39859.5322569444,2009-02-15,12:46:27
39.935667,116.338077,0,267,39859.5323148148,2009-02-15,12:46:32
39.935716,116.33809,0,264,39859.532349537,2009-02-15,12:46:35
39.935781,116.338077,0,260,39859.5323842593,2009-02-15,12:46:38
39.935832,116.338049,0,258,39859.5324189815,2009-02-15,12:46:41
39.935874,116.33802,0,259,39859.5324652778,2009-02-15,12:46:45
39.935874,116.33802,0,259,39859.5325,2009-02-15,12:46:48
39.935878,116.33802,0,267,39859.5325231481,2009-02-15,12:46:50
39.935861,116.338018,0,274,39859.5325810185,2009-02-15,12:46:55
39.935861,116.338018,0,274,39859.5326157407,2009-02-15,12:46:58
39.93586,116.338022,0,279,39859.5326388889,2009-02-15,12:47:00
39.935882,116.338048,0,283,39859.5326967593,2009-02-15,12:47:05
39.935908,116.337991,0,285,39859.5327314815,2009-02-15,12:47:08
39.935925,116.33793,0,287,39859.5327546296,2009-02-15,12:47:10
39.935948,116.337867,0,289,39859.5327777778,2009-02-15,12:47:12
39.935982,116.337789,0,293,39859.5328009259,2009-02-15,12:47:14
39.936007,116.3377,0,297,39859.5328240741,2009-02-15,12:47:16
39.936026,116.337603,0,301,39859.5328472222,2009-02-15,12:47:18
39.936032,116.33751,0,305,39859.5328703704,2009-02-15,12:47:20
39.93604,116.337402,0,307,39859.5328935185,2009-02-15,12:47:22
39.936039,116.337287,0,313,39859.5329166667,2009-02-15,12:47:24
39.936053,116.337217,0,314,39859.5329282407,2009-02-15,12:47:25
39.936097,116.337124,0,314,39859.5329398148,2009-02-15,12:47:26
39.936165,116.337018,0,314,39859.5329513889,2009-02-15,12:47:27
39.936183,116.336927,0,316,39859.532974537,2009-02-15,12:47:29
39.936197,116.336854,0,315,39859.5329976852,2009-02-15,12:47:31
39.936222,116.336797,0,313,39859.5330324074,2009-02-15,12:47:34
39.936259,116.336839,0,306,39859.5330902778,2009-02-15,12:47:39
39.936291,116.336897,0,302,39859.533125,2009-02-15,12:47:42
39.936325,116.33695,0,298,39859.5331597222,2009-02-15,12:47:45
39.936391,116.336928,0,297,39859.5331944444,2009-02-15,12:47:48
39.936437,116.336878,0,297,39859.5332060185,2009-02-15,12:47:49
39.936483,116.336826,0,297,39859.5332175926,2009-02-15,12:47:50
39.93656,116.336775,0,303,39859.5332407407,2009-02-15,12:47:52
39.936633,116.336742,0,306,39859.5332638889,2009-02-15,12:47:54
39.936701,116.336718,0,308,39859.533287037,2009-02-15,12:47:56
39.936337,116.332226,0,-34,39859.5337037037,2009-02-15,12:48:32
39.936564,116.331839,0,-10,39859.5337152778,2009-02-15,12:48:33
39.937,116.33169,0,-6,39859.5337268518,2009-02-15,12:48:34
39.937022,116.331447,0,-12,39859.5337384259,2009-02-15,12:48:35
39.937055,116.331262,0,-19,39859.53375,2009-02-15,12:48:36
39.93706,116.331099,0,-24,39859.5337615741,2009-02-15,12:48:37
39.937058,116.330959,0,-28,39859.5337731481,2009-02-15,12:48:38
39.937055,116.330831,0,-31,39859.5337847222,2009-02-15,12:48:39
39.937063,116.330735,0,-34,39859.5337962963,2009-02-15,12:48:40
39.937096,116.330705,0,-42,39859.5338078704,2009-02-15,12:48:41
39.937109,116.330648,0,-48,39859.5338194444,2009-02-15,12:48:42
39.937126,116.330549,0,-57,39859.5338425926,2009-02-15,12:48:44
39.937148,116.330485,0,-66,39859.5338657407,2009-02-15,12:48:46
39.937176,116.330451,0,-75,39859.5338888889,2009-02-15,12:48:48
39.937197,116.330407,0,-79,39859.5339467593,2009-02-15,12:48:53
39.937188,116.330408,0,-74,39859.5340046296,2009-02-15,12:48:58
39.937197,116.330334,0,-82,39859.5340625,2009-02-15,12:49:03
39.937199,116.330267,0,-86,39859.5340856481,2009-02-15,12:49:05
39.937198,116.330193,0,-88,39859.5341087963,2009-02-15,12:49:07
39.937183,116.330121,0,-92,39859.5341319444,2009-02-15,12:49:09
39.937151,116.330066,0,-68,39859.5341435185,2009-02-15,12:49:10
39.937129,116.33002,0,-51,39859.5341550926,2009-02-15,12:49:11
39.937116,116.329985,0,-38,39859.5341666667,2009-02-15,12:49:12
39.937097,116.329929,0,-19,39859.5341898148,2009-02-15,12:49:14
39.937083,116.329886,0,-3,39859.534224537,2009-02-15,12:49:17
39.937101,116.329908,0,13,39859.5342824074,2009-02-15,12:49:22
39.937158,116.329884,0,23,39859.5343287037,2009-02-15,12:49:26
39.937204,116.329842,0,28,39859.5343518518,2009-02-15,12:49:28
39.937256,116.329793,0,32,39859.534375,2009-02-15,12:49:30
39.937319,116.329728,0,37,39859.5343981481,2009-02-15,12:49:32
39.937363,116.329631,0,42,39859.5344212963,2009-02-15,12:49:34
39.93737,116.329554,0,44,39859.5344328704,2009-02-15,12:49:35
39.937377,116.329466,0,46,39859.5344444444,2009-02-15,12:49:36
39.937387,116.329377,0,47,39859.5344560185,2009-02-15,12:49:37
39.937396,116.329286,0,49,39859.5344675926,2009-02-15,12:49:38
39.937404,116.329187,0,51,39859.5344791667,2009-02-15,12:49:39
39.937413,116.329088,0,53,39859.5344907407,2009-02-15,12:49:40
39.937419,116.328995,0,54,39859.5345023148,2009-02-15,12:49:41
39.937424,116.328903,0,56,39859.5345138889,2009-02-15,12:49:42
39.937425,116.328807,0,57,39859.534525463,2009-02-15,12:49:43
39.937417,116.328704,0,58,39859.534537037,2009-02-15,12:49:44
39.937356,116.328561,0,65,39859.5345486111,2009-02-15,12:49:45
39.937354,116.328448,0,66,39859.5345601852,2009-02-15,12:49:46
39.93735,116.328331,0,67,39859.5345717593,2009-02-15,12:49:47
39.937346,116.328212,0,68,39859.5345833333,2009-02-15,12:49:48
39.937342,116.32809,0,69,39859.5345949074,2009-02-15,12:49:49
39.937295,116.327939,0,74,39859.5346064815,2009-02-15,12:49:50
39.937253,116.327785,0,78,39859.5346180556,2009-02-15,12:49:51
39.937221,116.327637,0,82,39859.5346296296,2009-02-15,12:49:52
39.937194,116.327492,0,85,39859.5346412037,2009-02-15,12:49:53
39.937198,116.327363,0,86,39859.5346527778,2009-02-15,12:49:54
39.937202,116.327236,0,86,39859.5346643519,2009-02-15,12:49:55
39.937206,116.327111,0,86,39859.5346759259,2009-02-15,12:49:56
39.93721,116.326985,0,87,39859.5346875,2009-02-15,12:49:57
39.937214,116.32686,0,87,39859.5346990741,2009-02-15,12:49:58
39.93722,116.326735,0,88,39859.5347106481,2009-02-15,12:49:59
39.937227,116.326611,0,89,39859.5347222222,2009-02-15,12:50:00
39.937233,116.326488,0,89,39859.5347337963,2009-02-15,12:50:01
39.93721,116.326344,0,92,39859.5347453704,2009-02-15,12:50:02
39.937215,116.326208,0,96,39859.5347569444,2009-02-15,12:50:03
39.937222,116.326068,0,100,39859.5347685185,2009-02-15,12:50:04
39.937228,116.32593,0,104,39859.5347800926,2009-02-15,12:50:05
39.937244,116.325794,0,108,39859.5347916667,2009-02-15,12:50:06
39.937271,116.325663,0,110,39859.5348032407,2009-02-15,12:50:07
39.937297,116.325533,0,111,39859.5348148148,2009-02-15,12:50:08
39.937321,116.325399,0,113,39859.5348263889,2009-02-15,12:50:09
39.937341,116.325266,0,115,39859.534837963,2009-02-15,12:50:10
39.937363,116.325137,0,117,39859.534849537,2009-02-15,12:50:11
39.937379,116.32501,0,120,39859.5348611111,2009-02-15,12:50:12
39.937393,116.324885,0,121,39859.5348726852,2009-02-15,12:50:13
39.937391,116.32475,0,126,39859.5348842593,2009-02-15,12:50:14
39.937407,116.324631,0,128,39859.5348958333,2009-02-15,12:50:15
39.937407,116.3245,0,132,39859.5349074074,2009-02-15,12:50:16
39.93741,116.324368,0,136,39859.5349189815,2009-02-15,12:50:17
39.937423,116.32425,0,137,39859.5349305556,2009-02-15,12:50:18
39.937434,116.324132,0,137,39859.5349421296,2009-02-15,12:50:19
39.937446,116.324008,0,137,39859.5349537037,2009-02-15,12:50:20
39.937459,116.323884,0,139,39859.5349652778,2009-02-15,12:50:21
39.937474,116.323757,0,141,39859.5349768519,2009-02-15,12:50:22
39.93749,116.323632,0,141,39859.5349884259,2009-02-15,12:50:23
39.937505,116.323508,0,142,39859.535,2009-02-15,12:50:24
39.937519,116.323383,0,142,39859.5350115741,2009-02-15,12:50:25
39.937535,116.323263,0,142,39859.5350231482,2009-02-15,12:50:26
39.937549,116.323147,0,143,39859.5350347222,2009-02-15,12:50:27
39.937563,116.323034,0,143,39859.5350462963,2009-02-15,12:50:28
39.937575,116.322923,0,144,39859.5350578704,2009-02-15,12:50:29
39.937585,116.322815,0,144,39859.5350694444,2009-02-15,12:50:30
39.937596,116.322707,0,145,39859.5350810185,2009-02-15,12:50:31
39.937608,116.322602,0,145,39859.5350925926,2009-02-15,12:50:32
39.937621,116.322499,0,145,39859.5351041667,2009-02-15,12:50:33
39.937632,116.322397,0,145,39859.5351157407,2009-02-15,12:50:34
39.937641,116.322298,0,146,39859.5351273148,2009-02-15,12:50:35
39.93765,116.322202,0,146,39859.5351388889,2009-02-15,12:50:36
39.937657,116.322108,0,147,39859.535150463,2009-02-15,12:50:37
39.937664,116.322014,0,147,39859.535162037,2009-02-15,12:50:38
39.93767,116.32192,0,148,39859.5351736111,2009-02-15,12:50:39
39.937675,116.321824,0,149,39859.5351851852,2009-02-15,12:50:40
39.93768,116.32173,0,149,39859.5351967593,2009-02-15,12:50:41
39.937685,116.321638,0,150,39859.5352083333,2009-02-15,12:50:42
39.937695,116.321554,0,151,39859.5352199074,2009-02-15,12:50:43
39.937712,116.321479,0,152,39859.5352314815,2009-02-15,12:50:44
39.937737,116.321413,0,153,39859.5352430556,2009-02-15,12:50:45
39.937767,116.32136,0,155,39859.5352546296,2009-02-15,12:50:46
39.9378,116.32127,0,158,39859.5352777778,2009-02-15,12:50:48
39.9378,116.321192,0,161,39859.5353009259,2009-02-15,12:50:50
39.937815,116.321086,0,161,39859.5353240741,2009-02-15,12:50:52
39.937854,116.321017,0,164,39859.5353472222,2009-02-15,12:50:54
39.937768,116.321042,0,173,39859.5353935185,2009-02-15,12:50:58
39.937673,116.321078,0,170,39859.5354050926,2009-02-15,12:50:59
39.937613,116.321113,0,166,39859.5354166667,2009-02-15,12:51:00
39.937565,116.32116,0,163,39859.5354282407,2009-02-15,12:51:01
39.937543,116.321263,0,162,39859.5354513889,2009-02-15,12:51:03
39.937524,116.321325,0,162,39859.535462963,2009-02-15,12:51:04
39.937508,116.32141,0,161,39859.5354861111,2009-02-15,12:51:06
39.937502,116.321507,0,163,39859.5355092593,2009-02-15,12:51:08
39.93748,116.321561,0,164,39859.5355208333,2009-02-15,12:51:09
39.937482,116.321665,0,167,39859.5355439815,2009-02-15,12:51:11
39.93748,116.32173,0,169,39859.5355671296,2009-02-15,12:51:13
39.937472,116.321801,0,173,39859.5355902778,2009-02-15,12:51:15
39.937471,116.321874,0,177,39859.5356134259,2009-02-15,12:51:17
39.937485,116.321955,0,182,39859.5356365741,2009-02-15,12:51:19
39.937495,116.322022,0,187,39859.5356597222,2009-02-15,12:51:21
39.937504,116.322093,0,196,39859.5356944444,2009-02-15,12:51:24
39.937497,116.322154,0,205,39859.5357175926,2009-02-15,12:51:26
39.937481,116.322223,0,215,39859.5357407407,2009-02-15,12:51:28
39.937493,116.322289,0,224,39859.535775463,2009-02-15,12:51:31
39.9375,116.322346,0,233,39859.5358101852,2009-02-15,12:51:34
39.937494,116.322405,0,243,39859.5358449074,2009-02-15,12:51:37
39.937472,116.322462,0,250,39859.5358680556,2009-02-15,12:51:39
39.937471,116.322534,0,260,39859.5359027778,2009-02-15,12:51:42
39.937487,116.322589,0,268,39859.5359375,2009-02-15,12:51:45
39.937484,116.322647,0,276,39859.5359722222,2009-02-15,12:51:48
39.937508,116.322722,0,279,39859.5359837963,2009-02-15,12:51:49
39.93752,116.322778,0,284,39859.5360069444,2009-02-15,12:51:51
39.937532,116.322811,0,298,39859.5360648148,2009-02-15,12:51:56
39.937535,116.32283,0,311,39859.5361226852,2009-02-15,12:52:01
39.93753,116.322886,0,318,39859.5361689815,2009-02-15,12:52:05
39.937537,116.322953,0,326,39859.5362152778,2009-02-15,12:52:09
39.937526,116.323012,0,333,39859.5362615741,2009-02-15,12:52:13
39.937522,116.323081,0,340,39859.5363078704,2009-02-15,12:52:17
39.937528,116.323157,0,339,39859.5363541667,2009-02-15,12:52:21
39.937555,116.323215,0,332,39859.5363888889,2009-02-15,12:52:24
39.937587,116.323268,0,325,39859.5364351852,2009-02-15,12:52:28
39.937598,116.323336,0,317,39859.5364814815,2009-02-15,12:52:32
39.937625,116.323398,0,310,39859.5365277778,2009-02-15,12:52:36
39.937648,116.323458,0,305,39859.5365625,2009-02-15,12:52:39
39.937668,116.323524,0,300,39859.5365972222,2009-02-15,12:52:42
39.937683,116.3236,0,290,39859.5366550926,2009-02-15,12:52:47
39.937698,116.323661,0,285,39859.5366898148,2009-02-15,12:52:50
39.937709,116.323732,0,277,39859.5367361111,2009-02-15,12:52:54
39.937746,116.323767,0,271,39859.5367708333,2009-02-15,12:52:57
39.937804,116.323798,0,266,39859.5368055556,2009-02-15,12:53:00
39.937858,116.323829,0,266,39859.5368402778,2009-02-15,12:53:03
39.937437,116.323096,0,48,39859.5686574074,2009-02-15,13:38:52
39.937509,116.323081,0,-3,39859.5686689815,2009-02-15,13:38:53
39.937358,116.323031,0,176,39859.5686805556,2009-02-15,13:38:54
39.937378,116.323018,0,138,39859.5686921296,2009-02-15,13:38:55
39.937432,116.323029,0,103,39859.5687037037,2009-02-15,13:38:56
39.937485,116.323054,0,71,39859.5687152778,2009-02-15,13:38:57
39.937527,116.323052,0,57,39859.5687384259,2009-02-15,13:38:59
39.937488,116.323052,0,55,39859.5687962963,2009-02-15,13:39:04
39.937476,116.323062,0,69,39859.5688541667,2009-02-15,13:39:09
39.937499,116.323038,0,78,39859.568912037,2009-02-15,13:39:14
39.937498,116.323028,0,75,39859.5689699074,2009-02-15,13:39:19
39.937473,116.323073,0,80,39859.5690277778,2009-02-15,13:39:24
39.937435,116.323074,0,140,39859.5690740741,2009-02-15,13:39:28
39.937457,116.323105,0,125,39859.5691203704,2009-02-15,13:39:32
39.93744,116.323112,0,122,39859.5691782407,2009-02-15,13:39:37
39.937483,116.323116,0,125,39859.5692361111,2009-02-15,13:39:42
39.937537,116.323105,0,123,39859.5692708333,2009-02-15,13:39:45
39.93755,116.323048,0,111,39859.5693171296,2009-02-15,13:39:49
39.937505,116.32307,0,113,39859.5693402778,2009-02-15,13:39:51
39.937511,116.323099,0,106,39859.5693981481,2009-02-15,13:39:56
39.937514,116.323066,0,101,39859.5694560185,2009-02-15,13:40:01
39.937501,116.323034,0,103,39859.5695138889,2009-02-15,13:40:06
39.937496,116.323034,0,103,39859.5695717593,2009-02-15,13:40:11
39.937496,116.323034,0,103,39859.5696064815,2009-02-15,13:40:14
39.937491,116.323028,0,104,39859.5696296296,2009-02-15,13:40:16
39.937466,116.323022,0,103,39859.5696875,2009-02-15,13:40:21
39.937476,116.322971,0,102,39859.5697453704,2009-02-15,13:40:26
39.937424,116.322949,0,102,39859.5697916667,2009-02-15,13:40:30
39.937372,116.322932,0,101,39859.569837963,2009-02-15,13:40:34
39.937315,116.322931,0,102,39859.5698842593,2009-02-15,13:40:38
39.937266,116.322905,0,100,39859.5699305556,2009-02-15,13:40:42
39.937218,116.322916,0,99,39859.5699652778,2009-02-15,13:40:45
39.937167,116.32291,0,96,39859.5700115741,2009-02-15,13:40:49
39.937119,116.322898,0,107,39859.5700578704,2009-02-15,13:40:53
39.937082,116.322869,0,113,39859.5701041667,2009-02-15,13:40:57
39.937035,116.32282,0,114,39859.570162037,2009-02-15,13:41:02
39.937015,116.322827,0,108,39859.5702199074,2009-02-15,13:41:07
39.937011,116.322858,0,104,39859.5702777778,2009-02-15,13:41:12
39.936981,116.32283,0,103,39859.5703356481,2009-02-15,13:41:17
39.93699,116.322797,0,103,39859.5703935185,2009-02-15,13:41:22
39.936995,116.322764,0,103,39859.5704513889,2009-02-15,13:41:27
39.936968,116.322694,0,101,39859.570474537,2009-02-15,13:41:29
39.936978,116.322629,0,98,39859.5705324074,2009-02-15,13:41:34
39.936995,116.322581,0,96,39859.5705902778,2009-02-15,13:41:39
39.937013,116.322531,0,94,39859.5706481481,2009-02-15,13:41:44
39.937031,116.322472,0,95,39859.5706828704,2009-02-15,13:41:47
39.937023,116.322403,0,97,39859.5707175926,2009-02-15,13:41:50
39.937006,116.322336,0,96,39859.5707407407,2009-02-15,13:41:52
39.936993,116.322275,0,94,39859.5707638889,2009-02-15,13:41:54
39.936969,116.322221,0,92,39859.5707986111,2009-02-15,13:41:57
39.936935,116.322192,0,88,39859.5708564815,2009-02-15,13:42:02
39.936929,116.322178,0,84,39859.5709143518,2009-02-15,13:42:07
39.936912,116.322262,0,81,39859.5709490741,2009-02-15,13:42:10
39.936905,116.322338,0,79,39859.5709722222,2009-02-15,13:42:12
39.93689,116.322412,0,77,39859.5709953704,2009-02-15,13:42:14
39.936885,116.322499,0,76,39859.5710185185,2009-02-15,13:42:16
39.936868,116.322622,0,75,39859.5710416667,2009-02-15,13:42:18
39.936855,116.322701,0,74,39859.5710532407,2009-02-15,13:42:19
39.936846,116.322795,0,73,39859.5710648148,2009-02-15,13:42:20
39.936835,116.322896,0,73,39859.5710763889,2009-02-15,13:42:21
39.93682,116.323,0,72,39859.571087963,2009-02-15,13:42:22
39.936806,116.323102,0,72,39859.571099537,2009-02-15,13:42:23
39.936791,116.323207,0,72,39859.5711111111,2009-02-15,13:42:24
39.936777,116.323312,0,71,39859.5711226852,2009-02-15,13:42:25
39.936761,116.323429,0,71,39859.5711342593,2009-02-15,13:42:26
39.936747,116.323546,0,70,39859.5711458333,2009-02-15,13:42:27
39.936737,116.323663,0,70,39859.5711574074,2009-02-15,13:42:28
39.936733,116.32378,0,69,39859.5711689815,2009-02-15,13:42:29
39.93672,116.323899,0,69,39859.5711805556,2009-02-15,13:42:30
39.9367,116.324025,0,68,39859.5711921296,2009-02-15,13:42:31
39.936681,116.324155,0,68,39859.5712037037,2009-02-15,13:42:32
39.936661,116.32428,0,67,39859.5712152778,2009-02-15,13:42:33
39.936639,116.324403,0,67,39859.5712268518,2009-02-15,13:42:34
39.936617,116.324524,0,66,39859.5712384259,2009-02-15,13:42:35
39.936591,116.324641,0,66,39859.57125,2009-02-15,13:42:36
39.936569,116.324754,0,65,39859.5712615741,2009-02-15,13:42:37
39.936552,116.324866,0,65,39859.5712731481,2009-02-15,13:42:38
39.936535,116.324979,0,64,39859.5712847222,2009-02-15,13:42:39
39.936523,116.325092,0,64,39859.5712962963,2009-02-15,13:42:40
39.936486,116.325239,0,64,39859.5713078704,2009-02-15,13:42:41
39.936468,116.325357,0,63,39859.5713194444,2009-02-15,13:42:42
39.936445,116.325476,0,63,39859.5713310185,2009-02-15,13:42:43
39.936424,116.325595,0,62,39859.5713425926,2009-02-15,13:42:44
39.936398,116.325717,0,62,39859.5713541667,2009-02-15,13:42:45
39.936369,116.325853,0,62,39859.5713657407,2009-02-15,13:42:46
39.936358,116.325952,0,62,39859.5713773148,2009-02-15,13:42:47
39.936345,116.326143,0,63,39859.571400463,2009-02-15,13:42:49
39.936338,116.326224,0,63,39859.571412037,2009-02-15,13:42:50
39.936332,116.326314,0,63,39859.5714236111,2009-02-15,13:42:51
39.936323,116.32641,0,63,39859.5714351852,2009-02-15,13:42:52
39.936317,116.326495,0,63,39859.5714467593,2009-02-15,13:42:53
39.936407,116.326609,0,63,39859.5714583333,2009-02-15,13:42:54
39.936544,116.326774,0,64,39859.5714699074,2009-02-15,13:42:55
39.936507,116.326975,0,64,39859.5714814815,2009-02-15,13:42:56
39.936467,116.327198,0,64,39859.5714930556,2009-02-15,13:42:57
39.936439,116.327366,0,64,39859.5715046296,2009-02-15,13:42:58
39.936423,116.327501,0,64,39859.5715162037,2009-02-15,13:42:59
39.936448,116.32765,0,64,39859.5715277778,2009-02-15,13:43:00
39.936473,116.327784,0,64,39859.5715393518,2009-02-15,13:43:01
39.936497,116.327919,0,64,39859.5715509259,2009-02-15,13:43:02
39.936505,116.328047,0,63,39859.5715625,2009-02-15,13:43:03
39.936508,116.32818,0,63,39859.5715740741,2009-02-15,13:43:04
39.93651,116.328304,0,63,39859.5715856481,2009-02-15,13:43:05
39.936513,116.328431,0,63,39859.5715972222,2009-02-15,13:43:06
39.936524,116.328562,0,63,39859.5716087963,2009-02-15,13:43:07
39.93653,116.328686,0,64,39859.5716203704,2009-02-15,13:43:08
39.936542,116.32881,0,64,39859.5716319444,2009-02-15,13:43:09
39.93655,116.328934,0,64,39859.5716435185,2009-02-15,13:43:10
39.936565,116.329058,0,65,39859.5716550926,2009-02-15,13:43:11
39.936564,116.329181,0,66,39859.5716666667,2009-02-15,13:43:12
39.936563,116.329288,0,66,39859.5716782407,2009-02-15,13:43:13
39.936562,116.329391,0,66,39859.5716898148,2009-02-15,13:43:14
39.936557,116.329492,0,66,39859.5717013889,2009-02-15,13:43:15
39.936555,116.329592,0,66,39859.571712963,2009-02-15,13:43:16
39.936552,116.329684,0,67,39859.571724537,2009-02-15,13:43:17
39.936546,116.329773,0,67,39859.5717361111,2009-02-15,13:43:18
39.936535,116.32986,0,67,39859.5717476852,2009-02-15,13:43:19
39.936518,116.32994,0,67,39859.5717592593,2009-02-15,13:43:20
39.936501,116.330004,0,67,39859.5717708333,2009-02-15,13:43:21
39.936484,116.330065,0,67,39859.5717824074,2009-02-15,13:43:22
39.936453,116.330147,0,68,39859.5718055556,2009-02-15,13:43:24
39.936405,116.330177,0,69,39859.5718287037,2009-02-15,13:43:26
39.936358,116.330185,0,70,39859.5718518518,2009-02-15,13:43:28
39.936308,116.330187,0,71,39859.571875,2009-02-15,13:43:30
39.936289,116.330251,0,72,39859.5719212963,2009-02-15,13:43:34
39.93631,116.330354,0,72,39859.5719444444,2009-02-15,13:43:36
39.936319,116.330424,0,72,39859.5719560185,2009-02-15,13:43:37
39.936325,116.330498,0,72,39859.5719675926,2009-02-15,13:43:38
39.936339,116.330576,0,72,39859.5719791667,2009-02-15,13:43:39
39.936343,116.330673,0,72,39859.5719907407,2009-02-15,13:43:40
39.936345,116.330777,0,72,39859.5720023148,2009-02-15,13:43:41
39.936348,116.330882,0,72,39859.5720138889,2009-02-15,13:43:42
39.936347,116.330989,0,72,39859.572025463,2009-02-15,13:43:43
39.936336,116.331118,0,71,39859.572037037,2009-02-15,13:43:44
39.936332,116.331234,0,71,39859.5720486111,2009-02-15,13:43:45
39.936331,116.331354,0,71,39859.5720601852,2009-02-15,13:43:46
39.936327,116.331477,0,70,39859.5720717593,2009-02-15,13:43:47
39.936346,116.331607,0,70,39859.5720833333,2009-02-15,13:43:48
39.936362,116.33173,0,70,39859.5720949074,2009-02-15,13:43:49
39.936374,116.331856,0,70,39859.5721064815,2009-02-15,13:43:50
39.93646,116.332011,0,70,39859.5721180556,2009-02-15,13:43:51
39.936435,116.332117,0,70,39859.5721296296,2009-02-15,13:43:52
39.936454,116.332258,0,69,39859.5721412037,2009-02-15,13:43:53
39.936474,116.3324,0,69,39859.5721527778,2009-02-15,13:43:54
39.936466,116.332517,0,69,39859.5721643518,2009-02-15,13:43:55
39.936455,116.332619,0,69,39859.5721759259,2009-02-15,13:43:56
39.936461,116.332739,0,69,39859.5721875,2009-02-15,13:43:57
39.936471,116.332862,0,68,39859.5721990741,2009-02-15,13:43:58
39.936482,116.332993,0,68,39859.5722106481,2009-02-15,13:43:59
39.936487,116.333124,0,68,39859.5722222222,2009-02-15,13:44:00
39.936496,116.333252,0,67,39859.5722337963,2009-02-15,13:44:01
39.936498,116.333374,0,67,39859.5722453704,2009-02-15,13:44:02
39.936497,116.333494,0,67,39859.5722569444,2009-02-15,13:44:03
39.936505,116.333628,0,67,39859.5722685185,2009-02-15,13:44:04
39.936517,116.333761,0,67,39859.5722800926,2009-02-15,13:44:05
39.936541,116.333891,0,66,39859.5722916667,2009-02-15,13:44:06
39.936564,116.334017,0,66,39859.5723032407,2009-02-15,13:44:07
39.93658,116.334149,0,66,39859.5723148148,2009-02-15,13:44:08
39.936576,116.334271,0,66,39859.5723263889,2009-02-15,13:44:09
39.936593,116.334399,0,66,39859.572337963,2009-02-15,13:44:10
39.936609,116.334518,0,65,39859.572349537,2009-02-15,13:44:11
39.936621,116.334624,0,65,39859.5723611111,2009-02-15,13:44:12
39.93663,116.334743,0,65,39859.5723726852,2009-02-15,13:44:13
39.936641,116.334869,0,65,39859.5723842593,2009-02-15,13:44:14
39.936643,116.334993,0,65,39859.5723958333,2009-02-15,13:44:15
39.936654,116.335115,0,64,39859.5724074074,2009-02-15,13:44:16
39.936667,116.335234,0,64,39859.5724189815,2009-02-15,13:44:17
39.936659,116.335347,0,64,39859.5724305556,2009-02-15,13:44:18
39.936673,116.335481,0,64,39859.5724421296,2009-02-15,13:44:19
39.936675,116.335603,0,63,39859.5724537037,2009-02-15,13:44:20
39.93667,116.335715,0,63,39859.5724652778,2009-02-15,13:44:21
39.936667,116.335816,0,63,39859.5724768518,2009-02-15,13:44:22
39.936679,116.33591,0,61,39859.5724884259,2009-02-15,13:44:23
39.936687,116.336012,0,61,39859.5725,2009-02-15,13:44:24
39.936679,116.336134,0,61,39859.5725115741,2009-02-15,13:44:25
39.936679,116.336222,0,61,39859.5725231481,2009-02-15,13:44:26
39.936672,116.336295,0,60,39859.5725347222,2009-02-15,13:44:27
39.936655,116.336373,0,60,39859.5725462963,2009-02-15,13:44:28
39.936654,116.336437,0,59,39859.5725578704,2009-02-15,13:44:29
39.936631,116.336524,0,59,39859.5725810185,2009-02-15,13:44:31
39.936605,116.336574,0,57,39859.5726041667,2009-02-15,13:44:33
39.936547,116.3366,0,57,39859.5726273148,2009-02-15,13:44:35
39.936485,116.336608,0,57,39859.572650463,2009-02-15,13:44:37
39.936428,116.336615,0,57,39859.572662037,2009-02-15,13:44:38
39.936363,116.336621,0,56,39859.5726736111,2009-02-15,13:44:39
39.9363,116.336623,0,56,39859.5726851852,2009-02-15,13:44:40
39.93624,116.336624,0,56,39859.5726967593,2009-02-15,13:44:41
39.936183,116.336624,0,56,39859.5727083333,2009-02-15,13:44:42
39.936124,116.336622,0,56,39859.5727199074,2009-02-15,13:44:43
39.936072,116.336626,0,56,39859.5727314815,2009-02-15,13:44:44
39.936011,116.336639,0,56,39859.5727430556,2009-02-15,13:44:45
39.935945,116.336663,0,56,39859.5727546296,2009-02-15,13:44:46
39.935867,116.33672,0,57,39859.5727662037,2009-02-15,13:44:47
39.935783,116.336787,0,58,39859.5727777778,2009-02-15,13:44:48
39.935704,116.33685,0,60,39859.5727893518,2009-02-15,13:44:49
39.935634,116.336919,0,63,39859.5728009259,2009-02-15,13:44:50
39.935578,116.336972,0,66,39859.5728125,2009-02-15,13:44:51
39.935526,116.337018,0,68,39859.5728240741,2009-02-15,13:44:52
39.935475,116.337068,0,70,39859.5728356481,2009-02-15,13:44:53
39.935424,116.337116,0,71,39859.5728472222,2009-02-15,13:44:54
39.93538,116.337145,0,74,39859.5728587963,2009-02-15,13:44:55
39.93532,116.337147,0,73,39859.5728819444,2009-02-15,13:44:57
39.935265,116.337162,0,72,39859.5729050926,2009-02-15,13:44:59
39.935209,116.337179,0,72,39859.5729282407,2009-02-15,13:45:01
39.935143,116.337237,0,74,39859.5729513889,2009-02-15,13:45:03
39.935105,116.33727,0,75,39859.572962963,2009-02-15,13:45:04
39.935061,116.337319,0,76,39859.572974537,2009-02-15,13:45:05
39.935011,116.337366,0,78,39859.5729861111,2009-02-15,13:45:06
39.934961,116.337418,0,80,39859.5729976852,2009-02-15,13:45:07
39.934906,116.337466,0,82,39859.5730092593,2009-02-15,13:45:08
39.93484,116.337516,0,84,39859.5730208333,2009-02-15,13:45:09
39.934778,116.337556,0,85,39859.5730324074,2009-02-15,13:45:10
39.934709,116.337592,0,86,39859.5730439815,2009-02-15,13:45:11
39.934644,116.337612,0,87,39859.5730555556,2009-02-15,13:45:12
39.934588,116.337638,0,86,39859.5730671296,2009-02-15,13:45:13
39.934511,116.337666,0,87,39859.5730787037,2009-02-15,13:45:14
39.934431,116.337694,0,89,39859.5730902778,2009-02-15,13:45:15
39.934357,116.337718,0,90,39859.5731018518,2009-02-15,13:45:16
39.93428,116.337737,0,91,39859.5731134259,2009-02-15,13:45:17
39.934203,116.33775,0,92,39859.573125,2009-02-15,13:45:18
39.934122,116.337763,0,93,39859.5731365741,2009-02-15,13:45:19
39.934041,116.33777,0,94,39859.5731481481,2009-02-15,13:45:20
39.933962,116.337772,0,96,39859.5731597222,2009-02-15,13:45:21
39.933885,116.337767,0,97,39859.5731712963,2009-02-15,13:45:22
39.933817,116.337747,0,99,39859.5731828704,2009-02-15,13:45:23
39.93375,116.337729,0,101,39859.5731944444,2009-02-15,13:45:24
39.93369,116.337714,0,102,39859.5732060185,2009-02-15,13:45:25
39.933635,116.337702,0,104,39859.5732175926,2009-02-15,13:45:26
39.933581,116.337696,0,106,39859.5732291667,2009-02-15,13:45:27
39.933522,116.337686,0,106,39859.5732407407,2009-02-15,13:45:28
39.933468,116.337698,0,106,39859.5732523148,2009-02-15,13:45:29
39.933414,116.337706,0,106,39859.5732638889,2009-02-15,13:45:30
39.933362,116.337715,0,106,39859.573275463,2009-02-15,13:45:31
39.933315,116.33772,0,105,39859.573287037,2009-02-15,13:45:32
39.933246,116.337697,0,106,39859.5733101852,2009-02-15,13:45:34
39.933192,116.337704,0,108,39859.5733333333,2009-02-15,13:45:36
39.933135,116.337701,0,110,39859.5733564815,2009-02-15,13:45:38
39.933055,116.337705,0,112,39859.5733796296,2009-02-15,13:45:40
39.933003,116.33771,0,113,39859.5733912037,2009-02-15,13:45:41
39.932948,116.337715,0,114,39859.5734027778,2009-02-15,13:45:42
39.932887,116.337718,0,115,39859.5734143518,2009-02-15,13:45:43
39.932819,116.337721,0,117,39859.5734259259,2009-02-15,13:45:44
39.932747,116.337716,0,118,39859.5734375,2009-02-15,13:45:45
39.932672,116.337712,0,118,39859.5734490741,2009-02-15,13:45:46
39.932598,116.3377,0,119,39859.5734606481,2009-02-15,13:45:47
39.932524,116.33769,0,120,39859.5734722222,2009-02-15,13:45:48
39.932445,116.337676,0,122,39859.5734837963,2009-02-15,13:45:49
39.93237,116.33767,0,123,39859.5734953704,2009-02-15,13:45:50
39.932294,116.337658,0,125,39859.5735069444,2009-02-15,13:45:51
39.932209,116.33765,0,127,39859.5735185185,2009-02-15,13:45:52
39.932122,116.337642,0,128,39859.5735300926,2009-02-15,13:45:53
39.932035,116.337635,0,130,39859.5735416667,2009-02-15,13:45:54
39.931953,116.337644,0,131,39859.5735532407,2009-02-15,13:45:55
39.931875,116.337644,0,133,39859.5735648148,2009-02-15,13:45:56
39.931802,116.33764,0,135,39859.5735763889,2009-02-15,13:45:57
39.931731,116.337642,0,138,39859.573587963,2009-02-15,13:45:58
39.931663,116.33765,0,140,39859.573599537,2009-02-15,13:45:59
39.931602,116.337653,0,142,39859.5736111111,2009-02-15,13:46:00
39.931552,116.337648,0,144,39859.5736226852,2009-02-15,13:46:01
39.931505,116.337642,0,145,39859.5736342593,2009-02-15,13:46:02
39.931451,116.337655,0,148,39859.5736574074,2009-02-15,13:46:04
39.931421,116.337659,0,156,39859.5737152778,2009-02-15,13:46:09
39.931411,116.337647,0,163,39859.5737731481,2009-02-15,13:46:14
39.931406,116.337662,0,165,39859.5738310185,2009-02-15,13:46:19
39.931367,116.337673,0,166,39859.5738888889,2009-02-15,13:46:24
39.931313,116.337676,0,165,39859.573912037,2009-02-15,13:46:26
39.931225,116.337674,0,167,39859.5739351852,2009-02-15,13:46:28
39.931168,116.337677,0,168,39859.5739467593,2009-02-15,13:46:29
39.931112,116.337685,0,167,39859.5739583333,2009-02-15,13:46:30
39.931051,116.337694,0,168,39859.5739699074,2009-02-15,13:46:31
39.930987,116.337703,0,167,39859.5739814815,2009-02-15,13:46:32
39.930921,116.337722,0,166,39859.5739930556,2009-02-15,13:46:33
39.930847,116.337743,0,167,39859.5740046296,2009-02-15,13:46:34
39.930783,116.337766,0,165,39859.5740162037,2009-02-15,13:46:35
39.930711,116.33779,0,166,39859.5740277778,2009-02-15,13:46:36
39.930636,116.3378,0,165,39859.5740393519,2009-02-15,13:46:37
39.930562,116.337808,0,165,39859.5740509259,2009-02-15,13:46:38
39.93049,116.337812,0,167,39859.5740625,2009-02-15,13:46:39
39.930425,116.337818,0,168,39859.5740740741,2009-02-15,13:46:40
39.930365,116.337816,0,169,39859.5740856482,2009-02-15,13:46:41
39.930302,116.337819,0,170,39859.5740972222,2009-02-15,13:46:42
39.930238,116.337821,0,171,39859.5741087963,2009-02-15,13:46:43
39.930171,116.337819,0,174,39859.5741203704,2009-02-15,13:46:44
39.930103,116.337816,0,176,39859.5741319444,2009-02-15,13:46:45
39.930034,116.337811,0,177,39859.5741435185,2009-02-15,13:46:46
39.929959,116.337808,0,180,39859.5741550926,2009-02-15,13:46:47
39.929881,116.337803,0,182,39859.5741666667,2009-02-15,13:46:48
39.92981,116.337795,0,185,39859.5741782407,2009-02-15,13:46:49
39.929739,116.337789,0,188,39859.5741898148,2009-02-15,13:46:50
39.929672,116.337782,0,191,39859.5742013889,2009-02-15,13:46:51
39.929603,116.337773,0,194,39859.574212963,2009-02-15,13:46:52
39.929539,116.33777,0,198,39859.574224537,2009-02-15,13:46:53
39.929475,116.337771,0,201,39859.5742361111,2009-02-15,13:46:54
39.929415,116.337773,0,203,39859.5742476852,2009-02-15,13:46:55
39.929356,116.337775,0,205,39859.5742592593,2009-02-15,13:46:56
39.929298,116.337785,0,207,39859.5742708333,2009-02-15,13:46:57
39.929241,116.337798,0,209,39859.5742824074,2009-02-15,13:46:58
39.929188,116.337804,0,209,39859.5742939815,2009-02-15,13:46:59
39.929127,116.337808,0,211,39859.5743055556,2009-02-15,13:47:00
39.929061,116.337809,0,214,39859.5743171296,2009-02-15,13:47:01
39.928992,116.337805,0,217,39859.5743287037,2009-02-15,13:47:02
39.928922,116.337799,0,219,39859.5743402778,2009-02-15,13:47:03
39.928853,116.337795,0,221,39859.5743518519,2009-02-15,13:47:04
39.928776,116.337787,0,224,39859.5743634259,2009-02-15,13:47:05
39.928692,116.337786,0,226,39859.574375,2009-02-15,13:47:06
39.928599,116.337792,0,228,39859.5743865741,2009-02-15,13:47:07
39.928504,116.337799,0,230,39859.5743981482,2009-02-15,13:47:08
39.928408,116.3378,0,232,39859.5744097222,2009-02-15,13:47:09
39.928312,116.337808,0,235,39859.5744212963,2009-02-15,13:47:10
39.928218,116.337817,0,237,39859.5744328704,2009-02-15,13:47:11
39.928126,116.337836,0,239,39859.5744444444,2009-02-15,13:47:12
39.92804,116.337849,0,241,39859.5744560185,2009-02-15,13:47:13
39.927964,116.337856,0,243,39859.5744675926,2009-02-15,13:47:14
39.927893,116.337862,0,245,39859.5744791667,2009-02-15,13:47:15
39.927836,116.337862,0,247,39859.5744907407,2009-02-15,13:47:16
39.927781,116.337868,0,249,39859.5745023148,2009-02-15,13:47:17
39.927695,116.337863,0,254,39859.574525463,2009-02-15,13:47:19
39.927627,116.337855,0,258,39859.5745486111,2009-02-15,13:47:21
39.92757,116.33785,0,262,39859.5745717593,2009-02-15,13:47:23
39.927513,116.337843,0,268,39859.5746064815,2009-02-15,13:47:26
39.92747,116.337912,0,271,39859.5746296296,2009-02-15,13:47:28
39.927497,116.337849,0,283,39859.5746759259,2009-02-15,13:47:32
39.927506,116.337792,0,291,39859.5747106481,2009-02-15,13:47:35
39.927494,116.337786,0,302,39859.5747685185,2009-02-15,13:47:40
39.927446,116.337801,0,306,39859.5748032407,2009-02-15,13:47:43
39.927381,116.337777,0,302,39859.5748263889,2009-02-15,13:47:45
39.927395,116.337811,0,277,39859.574849537,2009-02-15,13:47:47
39.927393,116.337817,0,260,39859.5748726852,2009-02-15,13:47:49
39.927349,116.337802,0,247,39859.5749189815,2009-02-15,13:47:53
39.927313,116.337824,0,235,39859.5749652778,2009-02-15,13:47:57
39.927331,116.337785,0,213,39859.5749884259,2009-02-15,13:47:59
39.927322,116.337756,0,197,39859.5750347222,2009-02-15,13:48:03
39.927269,116.337759,0,198,39859.5750810185,2009-02-15,13:48:07
39.927216,116.337759,0,196,39859.5751273148,2009-02-15,13:48:11
39.927167,116.337767,0,197,39859.575162037,2009-02-15,13:48:14
39.927124,116.337745,0,193,39859.5751967593,2009-02-15,13:48:17
39.927078,116.33773,0,194,39859.5752546296,2009-02-15,13:48:22
39.92703,116.337715,0,199,39859.5753009259,2009-02-15,13:48:26
39.926979,116.337706,0,200,39859.5753472222,2009-02-15,13:48:30
39.926936,116.337688,0,192,39859.5753935185,2009-02-15,13:48:34
39.926905,116.337648,0,182,39859.5754513889,2009-02-15,13:48:39
39.926866,116.337625,0,175,39859.5754976852,2009-02-15,13:48:43
39.926811,116.337612,0,171,39859.5755439815,2009-02-15,13:48:47
39.926756,116.337601,0,163,39859.5755902778,2009-02-15,13:48:51
39.926742,116.337568,0,150,39859.5756365741,2009-02-15,13:48:55
39.926691,116.337555,0,148,39859.5756828704,2009-02-15,13:48:59
39.926651,116.337511,0,143,39859.5757407407,2009-02-15,13:49:04
39.926648,116.337443,0,140,39859.575775463,2009-02-15,13:49:07
39.926654,116.337375,0,137,39859.5758101852,2009-02-15,13:49:10
39.926641,116.337308,0,133,39859.5758680556,2009-02-15,13:49:15
39.926618,116.337233,0,131,39859.5759143519,2009-02-15,13:49:19
39.926595,116.337173,0,130,39859.5759490741,2009-02-15,13:49:22
39.926613,116.337119,0,129,39859.5759837963,2009-02-15,13:49:25
39.926618,116.337058,0,128,39859.5760185185,2009-02-15,13:49:28
39.926622,116.336986,0,125,39859.5760648148,2009-02-15,13:49:32
39.926629,116.33692,0,122,39859.576099537,2009-02-15,13:49:35
39.926652,116.336858,0,118,39859.5761458333,2009-02-15,13:49:39
39.926677,116.336801,0,115,39859.5761921296,2009-02-15,13:49:43
39.92666,116.33674,0,112,39859.57625,2009-02-15,13:49:48
39.926663,116.33668,0,110,39859.5762962963,2009-02-15,13:49:52
39.926715,116.336613,0,112,39859.5763310185,2009-02-15,13:49:55
39.926675,116.336581,0,111,39859.5763773148,2009-02-15,13:49:59
39.926648,116.3366,0,117,39859.5764351852,2009-02-15,13:50:04
39.9266,116.336591,0,114,39859.5764699074,2009-02-15,13:50:07
39.926528,116.336589,0,109,39859.5765046296,2009-02-15,13:50:10
39.926474,116.336611,0,106,39859.5765625,2009-02-15,13:50:15
39.926442,116.336647,0,103,39859.5766203704,2009-02-15,13:50:20
39.926398,116.336661,0,98,39859.5766782407,2009-02-15,13:50:25
39.926357,116.336676,0,94,39859.5767361111,2009-02-15,13:50:30
39.926336,116.336745,0,94,39859.5767824074,2009-02-15,13:50:34
39.926298,116.336784,0,93,39859.5768402778,2009-02-15,13:50:39
39.926291,116.336809,0,93,39859.5768981481,2009-02-15,13:50:44
39.926301,116.336875,0,92,39859.5769560185,2009-02-15,13:50:49
39.926339,116.336924,0,90,39859.5770138889,2009-02-15,13:50:54
39.926347,116.336988,0,88,39859.5770717593,2009-02-15,13:50:59
39.926333,116.337048,0,85,39859.5771296296,2009-02-15,13:51:04
39.926272,116.337093,0,83,39859.5771875,2009-02-15,13:51:09
39.926235,116.337161,0,82,39859.5772106481,2009-02-15,13:51:11
39.926185,116.337195,0,81,39859.5772569444,2009-02-15,13:51:15
39.926152,116.337235,0,79,39859.5772916667,2009-02-15,13:51:18
39.926129,116.33729,0,76,39859.5773263889,2009-02-15,13:51:21
39.92611,116.337364,0,74,39859.5773611111,2009-02-15,13:51:24
39.926088,116.337421,0,72,39859.5773842593,2009-02-15,13:51:26
