# Supplementary material for: A location privacy protection method based on blockchain and threshold cryptography
Source: PLoS One. 2025 Jun 4;20(6):e0324551. doi: 10.1371/journal.pone.0324551 (PMC12136415; doi:10.1371/journal.pone.0324551)
Supplement: S1 File — (ZIP) [file pone.0324551.s001.zip › Data/002/Trajectory/20090216001521.plt]

Geolife trajectory
WGS 84
Altitude is in Feet
Reserved 3
0,2,255,My Track,0,0,2,8421376
0
39.927976,116.338024,0,492,39860.0106597222,2009-02-16,00:15:21
39.927897,116.337934,0,492,39860.0106828704,2009-02-16,00:15:23
39.927928,116.337917,0,491,39860.0107407407,2009-02-16,00:15:28
39.927959,116.337964,0,491,39860.010775463,2009-02-16,00:15:31
39.928041,116.33802,0,490,39860.0108101852,2009-02-16,00:15:34
39.928085,116.338036,0,489,39860.0108680556,2009-02-16,00:15:39
39.92811,116.338052,0,489,39860.0109259259,2009-02-16,00:15:44
39.928136,116.338027,0,489,39860.0109837963,2009-02-16,00:15:49
39.928171,116.338008,0,489,39860.0110416667,2009-02-16,00:15:54
39.928122,116.337939,0,490,39860.011099537,2009-02-16,00:15:59
39.928074,116.337925,0,490,39860.0111574074,2009-02-16,00:16:04
39.928043,116.337919,0,490,39860.0112152778,2009-02-16,00:16:09
39.928047,116.337888,0,490,39860.0112731481,2009-02-16,00:16:14
39.928047,116.337847,0,489,39860.0113310185,2009-02-16,00:16:19
39.928023,116.337852,0,489,39860.0113888889,2009-02-16,00:16:24
39.928,116.337846,0,489,39860.0114467593,2009-02-16,00:16:29
39.927955,116.337876,0,489,39860.0114930556,2009-02-16,00:16:33
39.927956,116.337992,0,488,39860.0115509259,2009-02-16,00:16:38
39.927964,116.338069,0,488,39860.0115740741,2009-02-16,00:16:40
39.927949,116.338051,0,488,39860.0116319444,2009-02-16,00:16:45
39.927969,116.338061,0,488,39860.0116898148,2009-02-16,00:16:50
39.927958,116.338059,0,488,39860.0117476852,2009-02-16,00:16:55
39.927969,116.338048,0,488,39860.0118055556,2009-02-16,00:17:00
39.927968,116.338019,0,479,39860.0118634259,2009-02-16,00:17:05
39.927953,116.337967,0,478,39860.0119212963,2009-02-16,00:17:10
39.927955,116.337936,0,478,39860.0119791667,2009-02-16,00:17:15
39.92794,116.337925,0,477,39860.012037037,2009-02-16,00:17:20
39.927963,116.337859,0,478,39860.0120949074,2009-02-16,00:17:25
39.927961,116.33782,0,478,39860.0121527778,2009-02-16,00:17:30
39.927957,116.337796,0,475,39860.0122106481,2009-02-16,00:17:35
39.927972,116.337764,0,461,39860.0122569444,2009-02-16,00:17:39
39.927956,116.337735,0,462,39860.0123148148,2009-02-16,00:17:44
39.927932,116.33771,0,457,39860.0123726852,2009-02-16,00:17:49
39.927909,116.337711,0,457,39860.0124305556,2009-02-16,00:17:54
39.927947,116.337784,0,456,39860.0124652778,2009-02-16,00:17:57
39.927888,116.337581,0,208,39860.0124768519,2009-02-16,00:17:58
39.927856,116.337595,0,209,39860.0125347222,2009-02-16,00:18:03
39.927806,116.337625,0,208,39860.0125810185,2009-02-16,00:18:07
39.927761,116.33764,0,208,39860.0126157407,2009-02-16,00:18:10
39.927761,116.33764,0,208,39860.012650463,2009-02-16,00:18:13
39.927755,116.337647,0,208,39860.0126736111,2009-02-16,00:18:15
39.927745,116.337638,0,208,39860.0127314815,2009-02-16,00:18:20
39.927757,116.337607,0,207,39860.0127893519,2009-02-16,00:18:25
39.927749,116.337576,0,206,39860.0128472222,2009-02-16,00:18:30
39.927744,116.337567,0,203,39860.0129050926,2009-02-16,00:18:35
39.927713,116.337549,0,195,39860.012962963,2009-02-16,00:18:40
39.927718,116.337511,0,188,39860.0130208333,2009-02-16,00:18:45
39.927699,116.337496,0,182,39860.0130787037,2009-02-16,00:18:50
39.927678,116.337494,0,177,39860.0131365741,2009-02-16,00:18:55
39.927651,116.337513,0,171,39860.0131944444,2009-02-16,00:19:00
39.927605,116.337497,0,166,39860.0132523148,2009-02-16,00:19:05
39.927577,116.337437,0,163,39860.0132986111,2009-02-16,00:19:09
39.927561,116.337457,0,154,39860.0134722222,2009-02-16,00:19:24
39.927578,116.337397,0,152,39860.0135185185,2009-02-16,00:19:28
39.92757,116.337319,0,151,39860.0135416667,2009-02-16,00:19:30
39.927609,116.337305,0,149,39860.013599537,2009-02-16,00:19:35
39.927628,116.337403,0,148,39860.0136111111,2009-02-16,00:19:36
39.927676,116.337421,0,146,39860.0136458333,2009-02-16,00:19:39
39.927695,116.337384,0,144,39860.0137037037,2009-02-16,00:19:44
39.927725,116.337375,0,141,39860.0137615741,2009-02-16,00:19:49
39.927717,116.337412,0,139,39860.0138194444,2009-02-16,00:19:54
39.927732,116.337483,0,138,39860.0138541667,2009-02-16,00:19:57
39.927751,116.337505,0,136,39860.013912037,2009-02-16,00:20:02
39.92772,116.337548,0,134,39860.0139699074,2009-02-16,00:20:07
39.927694,116.337545,0,132,39860.0140277778,2009-02-16,00:20:12
39.927674,116.337522,0,130,39860.0140856481,2009-02-16,00:20:17
39.927692,116.337509,0,128,39860.0141435185,2009-02-16,00:20:22
39.92765,116.33755,0,126,39860.0141898148,2009-02-16,00:20:26
39.927637,116.3376,0,124,39860.0142476852,2009-02-16,00:20:31
39.927681,116.337554,0,123,39860.0143055556,2009-02-16,00:20:36
39.927749,116.337528,0,122,39860.0143634259,2009-02-16,00:20:41
39.927761,116.337533,0,122,39860.0144212963,2009-02-16,00:20:46
39.927766,116.33757,0,121,39860.0144791667,2009-02-16,00:20:51
39.927784,116.337618,0,119,39860.014537037,2009-02-16,00:20:56
39.927784,116.337628,0,118,39860.0145949074,2009-02-16,00:21:01
39.92777,116.337633,0,117,39860.0146527778,2009-02-16,00:21:06
39.927724,116.337621,0,116,39860.0147106481,2009-02-16,00:21:11
39.927688,116.337637,0,115,39860.0147685185,2009-02-16,00:21:16
39.927628,116.337656,0,114,39860.0148148148,2009-02-16,00:21:20
39.927575,116.337672,0,114,39860.014837963,2009-02-16,00:21:22
39.92752,116.337682,0,114,39860.0148611111,2009-02-16,00:21:24
39.927439,116.337694,0,114,39860.0148842593,2009-02-16,00:21:26
39.927356,116.337721,0,114,39860.0149074074,2009-02-16,00:21:28
39.927312,116.337748,0,114,39860.0149189815,2009-02-16,00:21:29
39.927251,116.337793,0,114,39860.0149421296,2009-02-16,00:21:31
39.927207,116.337818,0,115,39860.0149652778,2009-02-16,00:21:33
39.927149,116.337849,0,117,39860.015,2009-02-16,00:21:36
39.927136,116.337843,0,122,39860.0150578704,2009-02-16,00:21:41
39.927136,116.337843,0,122,39860.0150925926,2009-02-16,00:21:44
39.927137,116.337848,0,125,39860.0151157407,2009-02-16,00:21:46
39.927141,116.337813,0,125,39860.0151736111,2009-02-16,00:21:51
39.927114,116.337757,0,125,39860.0152314815,2009-02-16,00:21:56
39.927083,116.337712,0,125,39860.0152662037,2009-02-16,00:21:59
39.92698,116.337699,0,125,39860.0153356481,2009-02-16,00:22:05
39.921337,116.348093,0,1144,39860.0194212963,2009-02-16,00:27:58
39.921262,116.347751,0,732,39860.0194328704,2009-02-16,00:27:59
39.921219,116.347633,0,514,39860.0194444444,2009-02-16,00:28:00
39.921196,116.347566,0,390,39860.0194560185,2009-02-16,00:28:01
39.921205,116.347622,0,315,39860.0194675926,2009-02-16,00:28:02
39.921223,116.34761,0,265,39860.0194791667,2009-02-16,00:28:03
39.921236,116.347593,0,231,39860.0194907407,2009-02-16,00:28:04
39.921257,116.347602,0,206,39860.0195023148,2009-02-16,00:28:05
39.921259,116.347621,0,187,39860.0195138889,2009-02-16,00:28:06
39.92124,116.347654,0,161,39860.019537037,2009-02-16,00:28:08
39.921241,116.347687,0,142,39860.0195601852,2009-02-16,00:28:10
39.921226,116.347649,0,130,39860.0195833333,2009-02-16,00:28:12
39.921247,116.347614,0,116,39860.0196180556,2009-02-16,00:28:15
39.921299,116.34759,0,105,39860.0196527778,2009-02-16,00:28:18
39.921441,116.348395,0,85,39860.0201388889,2009-02-16,00:29:00
39.922014,116.348386,0,84,39860.020150463,2009-02-16,00:29:01
