# Supplementary material for: A location privacy protection method based on blockchain and threshold cryptography
Source: PLoS One. 2025 Jun 4;20(6):e0324551. doi: 10.1371/journal.pone.0324551 (PMC12136415; doi:10.1371/journal.pone.0324551)
Supplement: S1 File — (ZIP) [file pone.0324551.s001.zip › Data/002/Trajectory/20090216102534.plt]

Geolife trajectory
WGS 84
Altitude is in Feet
Reserved 3
0,2,255,My Track,0,0,2,8421376
0
39.900279,116.38552,0,47,39860.4344212963,2009-02-16,10:25:34
39.900175,116.385579,0,149,39860.4344328704,2009-02-16,10:25:35
39.900183,116.385526,0,181,39860.4344444444,2009-02-16,10:25:36
39.900173,116.38539,0,247,39860.4344675926,2009-02-16,10:25:38
39.900196,116.385455,0,208,39860.4344907407,2009-02-16,10:25:40
39.900207,116.385486,0,193,39860.4345138889,2009-02-16,10:25:42
39.900197,116.385448,0,215,39860.434525463,2009-02-16,10:25:43
39.900219,116.385466,0,200,39860.434537037,2009-02-16,10:25:44
39.900236,116.38552,0,171,39860.4345601852,2009-02-16,10:25:46
39.900266,116.385551,0,163,39860.4346180556,2009-02-16,10:25:51
39.900298,116.385599,0,166,39860.4346643519,2009-02-16,10:25:55
39.900279,116.385596,0,179,39860.4347222222,2009-02-16,10:26:00
39.900267,116.385563,0,183,39860.4347800926,2009-02-16,10:26:05
39.900259,116.385539,0,184,39860.434837963,2009-02-16,10:26:10
39.900258,116.385523,0,184,39860.4348958333,2009-02-16,10:26:15
39.900222,116.385485,0,182,39860.4349421296,2009-02-16,10:26:19
39.900171,116.385462,0,183,39860.4349884259,2009-02-16,10:26:23
39.900121,116.38545,0,184,39860.4350347222,2009-02-16,10:26:27
39.90007,116.385448,0,184,39860.4350810185,2009-02-16,10:26:31
39.900022,116.385435,0,183,39860.4351157407,2009-02-16,10:26:34
39.899973,116.385431,0,181,39860.4351736111,2009-02-16,10:26:39
39.899924,116.385431,0,180,39860.4352199074,2009-02-16,10:26:43
39.899881,116.385408,0,181,39860.4352662037,2009-02-16,10:26:47
39.899839,116.385377,0,181,39860.4353125,2009-02-16,10:26:51
39.899781,116.385376,0,182,39860.4353472222,2009-02-16,10:26:54
39.89973,116.385392,0,182,39860.4353819444,2009-02-16,10:26:57
39.899686,116.385413,0,182,39860.4354166667,2009-02-16,10:27:00
39.899632,116.385415,0,183,39860.4354513889,2009-02-16,10:27:03
39.899581,116.385414,0,184,39860.4354861111,2009-02-16,10:27:06
39.899537,116.385393,0,187,39860.4355439815,2009-02-16,10:27:11
39.899494,116.385366,0,189,39860.4355902778,2009-02-16,10:27:15
39.899452,116.385398,0,190,39860.4356365741,2009-02-16,10:27:19
39.899411,116.385431,0,190,39860.4356597222,2009-02-16,10:27:21
39.899371,116.385463,0,191,39860.4356944444,2009-02-16,10:27:24
39.899319,116.385467,0,192,39860.4357407407,2009-02-16,10:27:28
39.89928,116.385494,0,193,39860.4357986111,2009-02-16,10:27:33
39.899247,116.385446,0,192,39860.4358564815,2009-02-16,10:27:38
39.899234,116.385388,0,191,39860.4359027778,2009-02-16,10:27:42
39.899211,116.385314,0,191,39860.4359375,2009-02-16,10:27:45
39.899198,116.385248,0,192,39860.4359953704,2009-02-16,10:27:50
39.899174,116.385188,0,193,39860.4360416667,2009-02-16,10:27:54
39.899172,116.385122,0,193,39860.436087963,2009-02-16,10:27:58
39.899208,116.385078,0,193,39860.4361458333,2009-02-16,10:28:03
39.899198,116.385011,0,194,39860.4361921296,2009-02-16,10:28:07
39.899173,116.384956,0,194,39860.4362384259,2009-02-16,10:28:11
39.899152,116.384895,0,195,39860.4362731481,2009-02-16,10:28:14
39.899135,116.38482,0,196,39860.4363078704,2009-02-16,10:28:17
39.89912,116.384744,0,197,39860.4363425926,2009-02-16,10:28:20
39.899114,116.384684,0,199,39860.4363773148,2009-02-16,10:28:23
39.899117,116.384601,0,200,39860.4364236111,2009-02-16,10:28:27
39.899115,116.38454,0,201,39860.4364583333,2009-02-16,10:28:30
39.899121,116.384476,0,199,39860.4365046296,2009-02-16,10:28:34
39.899131,116.384419,0,198,39860.4365393519,2009-02-16,10:28:37
39.899133,116.38435,0,196,39860.4365740741,2009-02-16,10:28:40
39.899121,116.384283,0,196,39860.4366203704,2009-02-16,10:28:44
39.899132,116.38423,0,197,39860.4366782407,2009-02-16,10:28:49
39.899122,116.38417,0,200,39860.4367361111,2009-02-16,10:28:54
39.899101,116.384096,0,202,39860.4367939815,2009-02-16,10:28:59
39.899101,116.384031,0,202,39860.4368402778,2009-02-16,10:29:03
39.899106,116.383973,0,200,39860.4368981481,2009-02-16,10:29:08
39.899092,116.383917,0,201,39860.4369560185,2009-02-16,10:29:13
39.899119,116.383861,0,200,39860.4370138889,2009-02-16,10:29:18
39.899126,116.383821,0,199,39860.4370717593,2009-02-16,10:29:23
39.899111,116.383749,0,199,39860.4371180556,2009-02-16,10:29:27
39.899098,116.383694,0,198,39860.4371643519,2009-02-16,10:29:31
39.899077,116.383627,0,197,39860.4372222222,2009-02-16,10:29:36
39.899084,116.383562,0,197,39860.4372685185,2009-02-16,10:29:40
39.899096,116.383499,0,196,39860.4373148148,2009-02-16,10:29:44
39.899083,116.383424,0,195,39860.437349537,2009-02-16,10:29:47
39.899074,116.383347,0,196,39860.4373842593,2009-02-16,10:29:50
39.899066,116.383284,0,196,39860.4374305556,2009-02-16,10:29:54
39.89907,116.383229,0,196,39860.4374884259,2009-02-16,10:29:59
39.899084,116.38317,0,195,39860.4375231481,2009-02-16,10:30:02
39.899075,116.383104,0,193,39860.4375694444,2009-02-16,10:30:06
39.899075,116.383034,0,192,39860.4376157407,2009-02-16,10:30:10
39.899082,116.382957,0,191,39860.437662037,2009-02-16,10:30:14
39.899077,116.382898,0,191,39860.4376967593,2009-02-16,10:30:17
39.899058,116.382832,0,193,39860.4377430556,2009-02-16,10:30:21
39.899042,116.382766,0,195,39860.4377893518,2009-02-16,10:30:25
39.899033,116.382708,0,200,39860.4378356481,2009-02-16,10:30:29
39.899055,116.382656,0,203,39860.4378819444,2009-02-16,10:30:33
39.899067,116.382594,0,207,39860.4379282407,2009-02-16,10:30:37
39.899055,116.382536,0,211,39860.437974537,2009-02-16,10:30:41
39.899046,116.382469,0,214,39860.4380208333,2009-02-16,10:30:45
39.899043,116.38241,0,218,39860.4380787037,2009-02-16,10:30:50
39.899029,116.382336,0,221,39860.438125,2009-02-16,10:30:54
39.899026,116.382271,0,225,39860.4381712963,2009-02-16,10:30:58
39.899021,116.382213,0,227,39860.4382060185,2009-02-16,10:31:01
39.89901,116.382152,0,229,39860.4382407407,2009-02-16,10:31:04
39.89899,116.382099,0,231,39860.4382638889,2009-02-16,10:31:06
39.898989,116.382039,0,234,39860.4382986111,2009-02-16,10:31:09
39.898984,116.381976,0,238,39860.4383449074,2009-02-16,10:31:13
39.89898,116.381916,0,240,39860.4383796296,2009-02-16,10:31:16
39.898989,116.381858,0,242,39860.4384143518,2009-02-16,10:31:19
39.898985,116.381791,0,245,39860.4384722222,2009-02-16,10:31:24
39.898957,116.381736,0,247,39860.4385185185,2009-02-16,10:31:28
39.898907,116.381701,0,248,39860.4385532407,2009-02-16,10:31:31
39.898864,116.381666,0,250,39860.438587963,2009-02-16,10:31:34
39.898812,116.381675,0,253,39860.4386226852,2009-02-16,10:31:37
39.898812,116.381675,0,253,39860.4386574074,2009-02-16,10:31:40
39.898806,116.381678,0,257,39860.4386805556,2009-02-16,10:31:42
39.89882,116.381681,0,258,39860.4387384259,2009-02-16,10:31:47
39.898805,116.381677,0,258,39860.4387962963,2009-02-16,10:31:52
39.898771,116.381676,0,242,39860.4388541667,2009-02-16,10:31:57
39.89875,116.381635,0,232,39860.438912037,2009-02-16,10:32:02
39.898743,116.381587,0,232,39860.4389699074,2009-02-16,10:32:07
39.898679,116.381604,0,235,39860.4390277778,2009-02-16,10:32:12
39.898625,116.381631,0,237,39860.4390625,2009-02-16,10:32:15
39.898575,116.381649,0,237,39860.4390972222,2009-02-16,10:32:18
39.89852,116.381673,0,236,39860.4391319444,2009-02-16,10:32:21
39.898469,116.381657,0,235,39860.4391666667,2009-02-16,10:32:24
39.898451,116.381613,0,234,39860.439224537,2009-02-16,10:32:29
39.898471,116.381563,0,228,39860.4392824074,2009-02-16,10:32:34
39.898485,116.381498,0,218,39860.4393287037,2009-02-16,10:32:38
39.898483,116.381441,0,209,39860.439375,2009-02-16,10:32:42
39.898519,116.381413,0,200,39860.4394212963,2009-02-16,10:32:46
39.898546,116.381367,0,192,39860.4394791667,2009-02-16,10:32:51
39.898551,116.381305,0,187,39860.439537037,2009-02-16,10:32:56
39.898544,116.381244,0,184,39860.4395833333,2009-02-16,10:33:00
39.89854,116.381178,0,181,39860.4396412037,2009-02-16,10:33:05
39.89854,116.381119,0,179,39860.4396875,2009-02-16,10:33:09
39.898541,116.381053,0,176,39860.4397337963,2009-02-16,10:33:13
39.898549,116.380993,0,174,39860.4397685185,2009-02-16,10:33:16
39.898564,116.380923,0,171,39860.4398148148,2009-02-16,10:33:20
39.898585,116.380854,0,169,39860.4398726852,2009-02-16,10:33:25
39.898551,116.380799,0,167,39860.4399189815,2009-02-16,10:33:29
39.898477,116.380762,0,166,39860.4399305556,2009-02-16,10:33:30
39.898438,116.38071,0,164,39860.4399537037,2009-02-16,10:33:32
39.898418,116.380642,0,164,39860.4399884259,2009-02-16,10:33:35
39.898414,116.380568,0,165,39860.4400347222,2009-02-16,10:33:39
39.898407,116.380502,0,165,39860.4400810185,2009-02-16,10:33:43
39.898441,116.38044,0,166,39860.4401388889,2009-02-16,10:33:48
39.898476,116.380401,0,167,39860.4401736111,2009-02-16,10:33:51
39.898521,116.380362,0,165,39860.4402199074,2009-02-16,10:33:55
39.898549,116.380294,0,162,39860.4402662037,2009-02-16,10:33:59
39.898581,116.38025,0,159,39860.4403009259,2009-02-16,10:34:02
39.898553,116.380212,0,155,39860.4403587963,2009-02-16,10:34:07
39.898525,116.380155,0,150,39860.4404166667,2009-02-16,10:34:12
39.898531,116.380091,0,147,39860.440462963,2009-02-16,10:34:16
39.898547,116.380025,0,143,39860.4405092593,2009-02-16,10:34:20
39.898586,116.379981,0,141,39860.4405439815,2009-02-16,10:34:23
39.898625,116.379936,0,139,39860.4405787037,2009-02-16,10:34:26
39.898706,116.379882,0,138,39860.4406018518,2009-02-16,10:34:28
39.898692,116.379822,0,134,39860.4406481481,2009-02-16,10:34:32
39.898648,116.379778,0,131,39860.4406944444,2009-02-16,10:34:36
39.898616,116.379735,0,128,39860.4407407407,2009-02-16,10:34:40
39.898631,116.379671,0,125,39860.440787037,2009-02-16,10:34:44
39.898629,116.379604,0,125,39860.4408333333,2009-02-16,10:34:48
39.898616,116.379534,0,125,39860.4408796296,2009-02-16,10:34:52
39.898611,116.379462,0,125,39860.4409143519,2009-02-16,10:34:55
39.898622,116.3794,0,126,39860.4409490741,2009-02-16,10:34:58
39.89862,116.37933,0,127,39860.4409953704,2009-02-16,10:35:02
39.898613,116.379269,0,127,39860.4410416667,2009-02-16,10:35:06
39.89865,116.37921,0,125,39860.4410763889,2009-02-16,10:35:09
39.898679,116.379154,0,124,39860.4411111111,2009-02-16,10:35:12
39.898419,116.378962,0,117,39860.4411689815,2009-02-16,10:35:17
39.898348,116.378908,0,116,39860.4411921296,2009-02-16,10:35:19
39.898325,116.378856,0,115,39860.4412268519,2009-02-16,10:35:22
39.898317,116.378788,0,114,39860.4412615741,2009-02-16,10:35:25
39.898324,116.37873,0,114,39860.4412962963,2009-02-16,10:35:28
39.898323,116.378665,0,115,39860.4413425926,2009-02-16,10:35:32
39.898315,116.378601,0,117,39860.4413888889,2009-02-16,10:35:36
39.898327,116.37853,0,118,39860.4414467593,2009-02-16,10:35:41
39.898343,116.378474,0,118,39860.4414814815,2009-02-16,10:35:44
39.89835,116.378409,0,118,39860.4415277778,2009-02-16,10:35:48
39.89835,116.378331,0,118,39860.4415856482,2009-02-16,10:35:53
39.898355,116.378273,0,118,39860.4416203704,2009-02-16,10:35:56
39.898343,116.378216,0,118,39860.4416550926,2009-02-16,10:35:59
39.8983,116.378186,0,118,39860.4417013889,2009-02-16,10:36:03
39.898246,116.378193,0,117,39860.4417592593,2009-02-16,10:36:08
39.898187,116.378175,0,118,39860.4418171296,2009-02-16,10:36:13
39.898132,116.378187,0,117,39860.4418634259,2009-02-16,10:36:17
39.898073,116.378188,0,116,39860.4418981481,2009-02-16,10:36:20
39.898021,116.378193,0,116,39860.4419328704,2009-02-16,10:36:23
39.897967,116.378168,0,116,39860.4419675926,2009-02-16,10:36:26
39.897917,116.378146,0,116,39860.4420138889,2009-02-16,10:36:30
39.897861,116.378154,0,118,39860.4420601852,2009-02-16,10:36:34
39.897843,116.378166,0,119,39860.4421180556,2009-02-16,10:36:39
39.897844,116.378193,0,120,39860.4421759259,2009-02-16,10:36:44
39.897798,116.378191,0,120,39860.4422222222,2009-02-16,10:36:48
39.897743,116.378192,0,121,39860.4422569444,2009-02-16,10:36:51
39.897689,116.378199,0,121,39860.4422916667,2009-02-16,10:36:54
39.897637,116.378203,0,121,39860.4423263889,2009-02-16,10:36:57
39.89759,116.378204,0,120,39860.4423726852,2009-02-16,10:37:01
39.897538,116.378214,0,120,39860.4424189815,2009-02-16,10:37:05
39.897481,116.378204,0,121,39860.4424652778,2009-02-16,10:37:09
39.897432,116.378214,0,122,39860.4425115741,2009-02-16,10:37:13
39.897382,116.378204,0,121,39860.4425578704,2009-02-16,10:37:17
39.89733,116.378193,0,119,39860.4426157407,2009-02-16,10:37:22
39.897283,116.378172,0,120,39860.442662037,2009-02-16,10:37:26
39.897239,116.378189,0,119,39860.4427083333,2009-02-16,10:37:30
39.897209,116.378176,0,116,39860.4427662037,2009-02-16,10:37:35
39.897211,116.378167,0,115,39860.4428240741,2009-02-16,10:37:40
39.897196,116.378161,0,114,39860.4428819444,2009-02-16,10:37:45
39.897196,116.378161,0,114,39860.4429166667,2009-02-16,10:37:48
39.897198,116.378162,0,114,39860.4429398148,2009-02-16,10:37:50
39.897182,116.37814,0,114,39860.4429976852,2009-02-16,10:37:55
39.897192,116.378127,0,115,39860.4430555556,2009-02-16,10:38:00
39.897202,116.378118,0,114,39860.4431134259,2009-02-16,10:38:05
39.897257,116.378088,0,113,39860.4431597222,2009-02-16,10:38:09
39.897322,116.378069,0,112,39860.4431828704,2009-02-16,10:38:11
39.897402,116.378047,0,112,39860.4432060185,2009-02-16,10:38:13
39.897451,116.378042,0,112,39860.4432175926,2009-02-16,10:38:14
39.897504,116.378045,0,113,39860.4432291667,2009-02-16,10:38:15
39.897565,116.378035,0,113,39860.4432407407,2009-02-16,10:38:16
39.897646,116.378041,0,114,39860.4432523148,2009-02-16,10:38:17
39.897722,116.378041,0,114,39860.4432638889,2009-02-16,10:38:18
39.897795,116.378044,0,114,39860.443275463,2009-02-16,10:38:19
39.897861,116.37804,0,115,39860.443287037,2009-02-16,10:38:20
39.89793,116.378035,0,116,39860.4432986111,2009-02-16,10:38:21
39.898001,116.378031,0,116,39860.4433101852,2009-02-16,10:38:22
39.898081,116.378033,0,117,39860.4433217593,2009-02-16,10:38:23
39.898152,116.378034,0,116,39860.4433333333,2009-02-16,10:38:24
39.898214,116.378029,0,116,39860.4433449074,2009-02-16,10:38:25
39.898268,116.378021,0,116,39860.4433564815,2009-02-16,10:38:26
39.898344,116.37801,0,116,39860.4433796296,2009-02-16,10:38:28
39.898394,116.377996,0,116,39860.4434027778,2009-02-16,10:38:30
39.898446,116.377992,0,116,39860.4434259259,2009-02-16,10:38:32
39.898504,116.377962,0,112,39860.4434606481,2009-02-16,10:38:35
39.898517,116.377969,0,110,39860.4435185185,2009-02-16,10:38:40
39.898563,116.377931,0,109,39860.4435648148,2009-02-16,10:38:44
39.898607,116.377857,0,108,39860.443587963,2009-02-16,10:38:46
39.898656,116.377759,0,109,39860.4436111111,2009-02-16,10:38:48
39.898685,116.377689,0,109,39860.4436226852,2009-02-16,10:38:49
39.898716,116.377615,0,110,39860.4436342593,2009-02-16,10:38:50
39.898775,116.377499,0,108,39860.4436458333,2009-02-16,10:38:51
39.898814,116.377397,0,107,39860.4436574074,2009-02-16,10:38:52
39.898826,116.377308,0,107,39860.4436689815,2009-02-16,10:38:53
39.898836,116.377214,0,107,39860.4436805556,2009-02-16,10:38:54
39.898841,116.377115,0,106,39860.4436921296,2009-02-16,10:38:55
39.898842,116.377013,0,106,39860.4437037037,2009-02-16,10:38:56
39.898849,116.376908,0,106,39860.4437152778,2009-02-16,10:38:57
39.898856,116.3768,0,105,39860.4437268519,2009-02-16,10:38:58
39.898863,116.376689,0,105,39860.4437384259,2009-02-16,10:38:59
39.898861,116.376582,0,104,39860.44375,2009-02-16,10:39:00
39.89885,116.376479,0,104,39860.4437615741,2009-02-16,10:39:01
39.898855,116.376364,0,104,39860.4437731481,2009-02-16,10:39:02
39.898851,116.376251,0,104,39860.4437847222,2009-02-16,10:39:03
39.898851,116.376141,0,103,39860.4437962963,2009-02-16,10:39:04
39.898859,116.376023,0,103,39860.4438078704,2009-02-16,10:39:05
39.898871,116.375902,0,102,39860.4438194444,2009-02-16,10:39:06
39.898881,116.375781,0,102,39860.4438310185,2009-02-16,10:39:07
39.898887,116.375651,0,102,39860.4438425926,2009-02-16,10:39:08
39.898889,116.375521,0,102,39860.4438541667,2009-02-16,10:39:09
39.89889,116.375386,0,101,39860.4438657407,2009-02-16,10:39:10
39.898888,116.375259,0,101,39860.4438773148,2009-02-16,10:39:11
39.898883,116.375136,0,101,39860.4438888889,2009-02-16,10:39:12
39.898875,116.375,0,101,39860.443900463,2009-02-16,10:39:13
39.898857,116.374861,0,101,39860.443912037,2009-02-16,10:39:14
39.898837,116.374726,0,101,39860.4439236111,2009-02-16,10:39:15
39.898818,116.374596,0,101,39860.4439351852,2009-02-16,10:39:16
39.898786,116.374473,0,101,39860.4439467593,2009-02-16,10:39:17
39.898761,116.374346,0,101,39860.4439583333,2009-02-16,10:39:18
39.898734,116.374214,0,101,39860.4439699074,2009-02-16,10:39:19
39.898713,116.374086,0,101,39860.4439814815,2009-02-16,10:39:20
39.898695,116.373954,0,101,39860.4439930556,2009-02-16,10:39:21
39.898683,116.373824,0,101,39860.4440046296,2009-02-16,10:39:22
39.898675,116.373692,0,100,39860.4440162037,2009-02-16,10:39:23
39.898673,116.373561,0,100,39860.4440277778,2009-02-16,10:39:24
39.898668,116.373432,0,100,39860.4440393519,2009-02-16,10:39:25
39.898658,116.37331,0,100,39860.4440509259,2009-02-16,10:39:26
39.898645,116.373193,0,99,39860.4440625,2009-02-16,10:39:27
39.898621,116.373073,0,99,39860.4440740741,2009-02-16,10:39:28
39.898619,116.372956,0,98,39860.4440856481,2009-02-16,10:39:29
39.898627,116.372834,0,97,39860.4440972222,2009-02-16,10:39:30
39.89864,116.37271,0,97,39860.4441087963,2009-02-16,10:39:31
39.898653,116.372586,0,96,39860.4441203704,2009-02-16,10:39:32
39.898656,116.372465,0,95,39860.4441319444,2009-02-16,10:39:33
39.89866,116.372348,0,95,39860.4441435185,2009-02-16,10:39:34
39.898679,116.372231,0,94,39860.4441550926,2009-02-16,10:39:35
39.898654,116.372112,0,93,39860.4441666667,2009-02-16,10:39:36
39.898651,116.371998,0,92,39860.4441782407,2009-02-16,10:39:37
39.898651,116.371887,0,92,39860.4441898148,2009-02-16,10:39:38
39.89863,116.371776,0,91,39860.4442013889,2009-02-16,10:39:39
39.898633,116.371669,0,90,39860.444212963,2009-02-16,10:39:40
39.898633,116.371562,0,90,39860.444224537,2009-02-16,10:39:41
39.898636,116.37146,0,89,39860.4442361111,2009-02-16,10:39:42
39.898642,116.371361,0,89,39860.4442476852,2009-02-16,10:39:43
39.898647,116.37127,0,88,39860.4442592593,2009-02-16,10:39:44
39.898651,116.371194,0,88,39860.4442708333,2009-02-16,10:39:45
39.898655,116.371135,0,87,39860.4442824074,2009-02-16,10:39:46
39.898657,116.371042,0,86,39860.4443055556,2009-02-16,10:39:48
39.898644,116.370977,0,86,39860.4443402778,2009-02-16,10:39:51
39.898663,116.370918,0,85,39860.4443981481,2009-02-16,10:39:56
39.898674,116.370844,0,86,39860.4444444444,2009-02-16,10:40:00
39.898675,116.370775,0,86,39860.4444675926,2009-02-16,10:40:02
39.898688,116.370694,0,87,39860.4444907407,2009-02-16,10:40:04
39.89865,116.370635,0,87,39860.4445023148,2009-02-16,10:40:05
39.898655,116.370574,0,87,39860.4445138889,2009-02-16,10:40:06
39.898661,116.370482,0,87,39860.444537037,2009-02-16,10:40:08
39.898679,116.370403,0,88,39860.4445601852,2009-02-16,10:40:10
39.898685,116.370306,0,89,39860.4445833333,2009-02-16,10:40:12
39.898678,116.370208,0,89,39860.4446064815,2009-02-16,10:40:14
39.898668,116.370144,0,90,39860.4446180556,2009-02-16,10:40:15
39.898665,116.370085,0,90,39860.4446296296,2009-02-16,10:40:16
39.898663,116.370024,0,90,39860.4446412037,2009-02-16,10:40:17
39.898664,116.369962,0,90,39860.4446527778,2009-02-16,10:40:18
39.898658,116.36989,0,89,39860.4446643519,2009-02-16,10:40:19
39.898656,116.369811,0,89,39860.4446759259,2009-02-16,10:40:20
39.898658,116.369728,0,88,39860.4446875,2009-02-16,10:40:21
39.898665,116.369636,0,86,39860.4446990741,2009-02-16,10:40:22
39.898664,116.369538,0,85,39860.4447106481,2009-02-16,10:40:23
39.898661,116.369444,0,83,39860.4447222222,2009-02-16,10:40:24
39.898654,116.369345,0,82,39860.4447337963,2009-02-16,10:40:25
39.898649,116.369255,0,80,39860.4447453704,2009-02-16,10:40:26
39.898643,116.369171,0,76,39860.4447569444,2009-02-16,10:40:27
39.898637,116.369071,0,74,39860.4447685185,2009-02-16,10:40:28
39.898631,116.368973,0,73,39860.4447800926,2009-02-16,10:40:29
39.89862,116.368871,0,73,39860.4447916667,2009-02-16,10:40:30
39.898615,116.368783,0,72,39860.4448032407,2009-02-16,10:40:31
39.898619,116.368714,0,71,39860.4448148148,2009-02-16,10:40:32
39.898622,116.368638,0,70,39860.4448263889,2009-02-16,10:40:33
39.898634,116.368546,0,69,39860.444837963,2009-02-16,10:40:34
39.898665,116.368466,0,67,39860.444849537,2009-02-16,10:40:35
39.898689,116.368388,0,65,39860.4448611111,2009-02-16,10:40:36
39.898709,116.368333,0,64,39860.4448726852,2009-02-16,10:40:37
39.898782,116.36825,0,63,39860.4448958333,2009-02-16,10:40:39
39.89884,116.368234,0,64,39860.4449074074,2009-02-16,10:40:40
39.898893,116.368209,0,64,39860.4449189815,2009-02-16,10:40:41
39.898949,116.368188,0,63,39860.4449305556,2009-02-16,10:40:42
39.899007,116.368174,0,63,39860.4449421296,2009-02-16,10:40:43
39.899064,116.36817,0,64,39860.4449537037,2009-02-16,10:40:44
39.89912,116.368158,0,65,39860.4449652778,2009-02-16,10:40:45
39.89918,116.368152,0,66,39860.4449768519,2009-02-16,10:40:46
39.899239,116.368147,0,67,39860.4449884259,2009-02-16,10:40:47
39.899304,116.368143,0,69,39860.445,2009-02-16,10:40:48
39.899364,116.368135,0,69,39860.4450115741,2009-02-16,10:40:49
39.899428,116.36813,0,71,39860.4450231481,2009-02-16,10:40:50
39.899491,116.368124,0,72,39860.4450347222,2009-02-16,10:40:51
39.899557,116.36812,0,74,39860.4450462963,2009-02-16,10:40:52
39.899623,116.368115,0,74,39860.4450578704,2009-02-16,10:40:53
39.899688,116.368109,0,74,39860.4450694444,2009-02-16,10:40:54
39.899757,116.368105,0,75,39860.4450810185,2009-02-16,10:40:55
39.899829,116.368097,0,76,39860.4450925926,2009-02-16,10:40:56
39.899898,116.368086,0,75,39860.4451041667,2009-02-16,10:40:57
39.899973,116.368083,0,77,39860.4451157407,2009-02-16,10:40:58
39.90005,116.368081,0,78,39860.4451273148,2009-02-16,10:40:59
39.900125,116.368077,0,77,39860.4451388889,2009-02-16,10:41:00
39.900204,116.368076,0,78,39860.445150463,2009-02-16,10:41:01
39.900285,116.368076,0,80,39860.445162037,2009-02-16,10:41:02
39.900365,116.368074,0,81,39860.4451736111,2009-02-16,10:41:03
39.900446,116.368063,0,80,39860.4451851852,2009-02-16,10:41:04
39.900527,116.368049,0,77,39860.4451967593,2009-02-16,10:41:05
39.900615,116.368041,0,79,39860.4452083333,2009-02-16,10:41:06
39.900703,116.368035,0,80,39860.4452199074,2009-02-16,10:41:07
39.900789,116.368021,0,80,39860.4452314815,2009-02-16,10:41:08
39.900877,116.368014,0,83,39860.4452430556,2009-02-16,10:41:09
39.900966,116.368008,0,84,39860.4452546296,2009-02-16,10:41:10
39.901054,116.367999,0,84,39860.4452662037,2009-02-16,10:41:11
39.901144,116.367991,0,84,39860.4452777778,2009-02-16,10:41:12
39.901237,116.36799,0,87,39860.4452893519,2009-02-16,10:41:13
39.90133,116.367986,0,90,39860.4453009259,2009-02-16,10:41:14
39.901409,116.368005,0,93,39860.4453125,2009-02-16,10:41:15
39.901523,116.36798,0,91,39860.4453240741,2009-02-16,10:41:16
39.901617,116.367977,0,92,39860.4453356481,2009-02-16,10:41:17
39.901705,116.367979,0,96,39860.4453472222,2009-02-16,10:41:18
39.901786,116.367976,0,98,39860.4453587963,2009-02-16,10:41:19
39.901863,116.367983,0,100,39860.4453703704,2009-02-16,10:41:20
39.901938,116.367987,0,103,39860.4453819444,2009-02-16,10:41:21
39.902006,116.367991,0,102,39860.4453935185,2009-02-16,10:41:22
39.902073,116.367994,0,101,39860.4454050926,2009-02-16,10:41:23
39.902135,116.368005,0,102,39860.4454166667,2009-02-16,10:41:24
39.902194,116.367994,0,98,39860.4454282407,2009-02-16,10:41:25
39.902255,116.368013,0,102,39860.4454398148,2009-02-16,10:41:26
39.902311,116.368016,0,102,39860.4454513889,2009-02-16,10:41:27
39.902365,116.368022,0,103,39860.445462963,2009-02-16,10:41:28
39.902452,116.368033,0,104,39860.4454861111,2009-02-16,10:41:30
39.902531,116.368036,0,104,39860.4455092593,2009-02-16,10:41:32
39.902613,116.368037,0,104,39860.4455324074,2009-02-16,10:41:34
39.902698,116.368035,0,105,39860.4455555556,2009-02-16,10:41:36
39.902779,116.368007,0,118,39860.4455787037,2009-02-16,10:41:38
39.902864,116.367987,0,123,39860.4456018518,2009-02-16,10:41:40
39.902914,116.367977,0,127,39860.4456134259,2009-02-16,10:41:41
39.902974,116.367973,0,133,39860.445625,2009-02-16,10:41:42
39.903039,116.367979,0,137,39860.4456365741,2009-02-16,10:41:43
39.903103,116.36799,0,139,39860.4456481481,2009-02-16,10:41:44
39.903161,116.368003,0,140,39860.4456597222,2009-02-16,10:41:45
39.903224,116.368013,0,141,39860.4456712963,2009-02-16,10:41:46
39.903293,116.368003,0,141,39860.4456828704,2009-02-16,10:41:47
39.903366,116.367999,0,142,39860.4456944444,2009-02-16,10:41:48
39.903432,116.368001,0,142,39860.4457060185,2009-02-16,10:41:49
39.903499,116.367997,0,142,39860.4457175926,2009-02-16,10:41:50
39.903566,116.367996,0,142,39860.4457291667,2009-02-16,10:41:51
39.903638,116.367998,0,142,39860.4457407407,2009-02-16,10:41:52
39.90371,116.368004,0,142,39860.4457523148,2009-02-16,10:41:53
39.90378,116.368008,0,144,39860.4457638889,2009-02-16,10:41:54
39.903845,116.368013,0,146,39860.445775463,2009-02-16,10:41:55
39.903907,116.368023,0,149,39860.445787037,2009-02-16,10:41:56
39.903965,116.368019,0,152,39860.4457986111,2009-02-16,10:41:57
39.904023,116.368011,0,156,39860.4458101852,2009-02-16,10:41:58
39.904076,116.368006,0,158,39860.4458217593,2009-02-16,10:41:59
39.904122,116.368001,0,161,39860.4458333333,2009-02-16,10:42:00
39.90417,116.367998,0,164,39860.4458449074,2009-02-16,10:42:01
39.904254,116.368004,0,176,39860.4458680556,2009-02-16,10:42:03
39.904335,116.368008,0,180,39860.4458912037,2009-02-16,10:42:05
39.904392,116.368002,0,181,39860.4459143518,2009-02-16,10:42:07
39.90441,116.36801,0,193,39860.4459722222,2009-02-16,10:42:12
39.904416,116.36804,0,204,39860.4460300926,2009-02-16,10:42:17
39.904461,116.368067,0,208,39860.4460532407,2009-02-16,10:42:19
39.904543,116.368076,0,213,39860.4460763889,2009-02-16,10:42:21
39.904596,116.368085,0,215,39860.446087963,2009-02-16,10:42:22
39.904642,116.368086,0,219,39860.446099537,2009-02-16,10:42:23
39.904702,116.368085,0,222,39860.4461111111,2009-02-16,10:42:24
39.904768,116.368081,0,225,39860.4461226852,2009-02-16,10:42:25
39.90483,116.368082,0,229,39860.4461342593,2009-02-16,10:42:26
39.904903,116.368086,0,232,39860.4461458333,2009-02-16,10:42:27
39.904979,116.368071,0,233,39860.4461574074,2009-02-16,10:42:28
39.905058,116.368062,0,234,39860.4461689815,2009-02-16,10:42:29
39.905124,116.368051,0,233,39860.4461805556,2009-02-16,10:42:30
39.905193,116.368046,0,233,39860.4461921296,2009-02-16,10:42:31
39.905249,116.36803,0,233,39860.4462037037,2009-02-16,10:42:32
39.905296,116.368025,0,234,39860.4462152778,2009-02-16,10:42:33
39.905356,116.368013,0,238,39860.4462384259,2009-02-16,10:42:35
39.905367,116.367963,0,242,39860.4462962963,2009-02-16,10:42:40
39.905367,116.367963,0,242,39860.4463310185,2009-02-16,10:42:43
39.905362,116.367956,0,246,39860.4463541667,2009-02-16,10:42:45
39.905366,116.367947,0,247,39860.446412037,2009-02-16,10:42:50
39.90536,116.367955,0,243,39860.4464699074,2009-02-16,10:42:55
39.905359,116.367956,0,242,39860.4465277778,2009-02-16,10:43:00
39.905359,116.36796,0,242,39860.4465856481,2009-02-16,10:43:05
39.905356,116.367962,0,243,39860.4466435185,2009-02-16,10:43:10
39.905358,116.36796,0,242,39860.4467013889,2009-02-16,10:43:15
39.905357,116.367959,0,242,39860.4467592593,2009-02-16,10:43:20
39.905357,116.367959,0,242,39860.4467939815,2009-02-16,10:43:23
39.905351,116.36796,0,242,39860.4468171296,2009-02-16,10:43:25
39.905351,116.367951,0,242,39860.446875,2009-02-16,10:43:30
39.905351,116.367951,0,242,39860.4469097222,2009-02-16,10:43:33
39.905351,116.367943,0,242,39860.4469328704,2009-02-16,10:43:35
39.90534,116.36793,0,242,39860.4469907407,2009-02-16,10:43:40
39.90534,116.36793,0,242,39860.447025463,2009-02-16,10:43:43
39.905337,116.367926,0,243,39860.4470486111,2009-02-16,10:43:45
39.905327,116.367932,0,243,39860.4471064815,2009-02-16,10:43:50
39.90533,116.367938,0,243,39860.4471643518,2009-02-16,10:43:55
39.90533,116.367938,0,243,39860.4471990741,2009-02-16,10:43:58
39.905328,116.367937,0,244,39860.4472222222,2009-02-16,10:44:00
39.905317,116.367938,0,243,39860.4472800926,2009-02-16,10:44:05
39.905318,116.367945,0,243,39860.447337963,2009-02-16,10:44:10
39.905318,116.367945,0,243,39860.4473726852,2009-02-16,10:44:13
39.905319,116.367953,0,242,39860.4473958333,2009-02-16,10:44:15
39.905311,116.367963,0,242,39860.4474537037,2009-02-16,10:44:20
39.905315,116.367973,0,242,39860.4475115741,2009-02-16,10:44:25
39.905341,116.367977,0,242,39860.4475694444,2009-02-16,10:44:30
39.9054,116.367996,0,239,39860.4476041667,2009-02-16,10:44:33
39.905464,116.368016,0,237,39860.4476273148,2009-02-16,10:44:35
39.905542,116.368032,0,237,39860.447650463,2009-02-16,10:44:37
39.905619,116.36806,0,235,39860.4476736111,2009-02-16,10:44:39
39.905723,116.368071,0,231,39860.4476967593,2009-02-16,10:44:41
39.905801,116.368046,0,226,39860.4477083333,2009-02-16,10:44:42
39.905861,116.36804,0,223,39860.4477199074,2009-02-16,10:44:43
39.905915,116.368049,0,222,39860.4477314815,2009-02-16,10:44:44
39.905981,116.368046,0,220,39860.4477430556,2009-02-16,10:44:45
39.906041,116.368052,0,218,39860.4477546296,2009-02-16,10:44:46
39.906111,116.368045,0,214,39860.4477662037,2009-02-16,10:44:47
39.906175,116.368044,0,211,39860.4477777778,2009-02-16,10:44:48
39.906226,116.368044,0,210,39860.4477893518,2009-02-16,10:44:49
39.906303,116.368036,0,209,39860.4478125,2009-02-16,10:44:51
39.906369,116.368023,0,207,39860.4478356481,2009-02-16,10:44:53
39.906439,116.368013,0,205,39860.4478587963,2009-02-16,10:44:55
39.906515,116.368022,0,198,39860.4478819444,2009-02-16,10:44:57
39.906596,116.368012,0,194,39860.4479050926,2009-02-16,10:44:59
39.906673,116.368012,0,186,39860.4479282407,2009-02-16,10:45:01
39.90675,116.368022,0,184,39860.4479513889,2009-02-16,10:45:03
39.906835,116.368029,0,174,39860.447974537,2009-02-16,10:45:05
39.90688,116.368027,0,170,39860.4479861111,2009-02-16,10:45:06
39.906927,116.368032,0,168,39860.4479976852,2009-02-16,10:45:07
39.906979,116.368037,0,163,39860.4480092593,2009-02-16,10:45:08
39.907034,116.368039,0,162,39860.4480208333,2009-02-16,10:45:09
39.90709,116.368039,0,161,39860.4480324074,2009-02-16,10:45:10
39.90715,116.368036,0,161,39860.4480439815,2009-02-16,10:45:11
39.907211,116.368032,0,160,39860.4480555556,2009-02-16,10:45:12
39.907272,116.368033,0,157,39860.4480671296,2009-02-16,10:45:13
39.907332,116.368036,0,154,39860.4480787037,2009-02-16,10:45:14
39.907389,116.368037,0,154,39860.4480902778,2009-02-16,10:45:15
39.907438,116.368042,0,154,39860.4481018518,2009-02-16,10:45:16
39.907484,116.368045,0,155,39860.4481134259,2009-02-16,10:45:17
39.907558,116.368053,0,159,39860.4481365741,2009-02-16,10:45:19
39.907603,116.368072,0,165,39860.4481597222,2009-02-16,10:45:21
39.90761,116.368128,0,176,39860.4481828704,2009-02-16,10:45:23
39.907566,116.368191,0,182,39860.4482060185,2009-02-16,10:45:25
39.907541,116.368251,0,189,39860.4482175926,2009-02-16,10:45:26
39.907499,116.368359,0,198,39860.4482407407,2009-02-16,10:45:28
39.907486,116.368423,0,205,39860.4482523148,2009-02-16,10:45:29
39.907465,116.368482,0,210,39860.4482638889,2009-02-16,10:45:30
39.90746,116.368557,0,211,39860.448275463,2009-02-16,10:45:31
39.907453,116.368629,0,212,39860.448287037,2009-02-16,10:45:32
39.907443,116.368708,0,212,39860.4482986111,2009-02-16,10:45:33
39.907438,116.368781,0,212,39860.4483101852,2009-02-16,10:45:34
39.90745,116.368872,0,216,39860.4483217593,2009-02-16,10:45:35
39.907452,116.368947,0,216,39860.4483333333,2009-02-16,10:45:36
39.907454,116.369023,0,217,39860.4483449074,2009-02-16,10:45:37
39.907451,116.369095,0,218,39860.4483564815,2009-02-16,10:45:38
39.907447,116.369167,0,220,39860.4483680556,2009-02-16,10:45:39
39.907449,116.369239,0,222,39860.4483796296,2009-02-16,10:45:40
39.907491,116.369356,0,224,39860.4483912037,2009-02-16,10:45:41
39.907471,116.369445,0,224,39860.4484143518,2009-02-16,10:45:43
39.907462,116.369529,0,229,39860.4484375,2009-02-16,10:45:45
39.907472,116.36961,0,230,39860.4484606481,2009-02-16,10:45:47
39.907475,116.36968,0,229,39860.4485069444,2009-02-16,10:45:51
39.907462,116.369704,0,236,39860.4485648148,2009-02-16,10:45:56
39.907444,116.369729,0,241,39860.4486226852,2009-02-16,10:46:01
39.907431,116.369799,0,244,39860.4486805556,2009-02-16,10:46:06
39.907409,116.369874,0,245,39860.4487037037,2009-02-16,10:46:08
39.907381,116.369947,0,243,39860.4487268519,2009-02-16,10:46:10
39.907336,116.370004,0,240,39860.44875,2009-02-16,10:46:12
39.90727,116.370017,0,240,39860.4487731481,2009-02-16,10:46:14
39.907224,116.37002,0,239,39860.4487847222,2009-02-16,10:46:15
39.907175,116.370021,0,239,39860.4487962963,2009-02-16,10:46:16
39.907121,116.370047,0,238,39860.4488078704,2009-02-16,10:46:17
39.907077,116.370059,0,238,39860.4488194444,2009-02-16,10:46:18
39.906987,116.370084,0,238,39860.4488425926,2009-02-16,10:46:20
39.906924,116.370078,0,239,39860.4488657407,2009-02-16,10:46:22
39.906848,116.370082,0,240,39860.4488888889,2009-02-16,10:46:24
39.906761,116.370082,0,241,39860.448912037,2009-02-16,10:46:26
39.906675,116.370075,0,241,39860.4489351852,2009-02-16,10:46:28
39.906623,116.370074,0,242,39860.4489467593,2009-02-16,10:46:29
39.906563,116.370067,0,241,39860.4489583333,2009-02-16,10:46:30
39.9065,116.370064,0,241,39860.4489699074,2009-02-16,10:46:31
39.906436,116.370061,0,241,39860.4489814815,2009-02-16,10:46:32
39.906373,116.37005,0,239,39860.4489930556,2009-02-16,10:46:33
39.906302,116.370049,0,239,39860.4490046296,2009-02-16,10:46:34
39.906231,116.370043,0,239,39860.4490162037,2009-02-16,10:46:35
39.90616,116.370047,0,239,39860.4490277778,2009-02-16,10:46:36
39.906105,116.370041,0,240,39860.4490393519,2009-02-16,10:46:37
39.906054,116.370041,0,240,39860.4490509259,2009-02-16,10:46:38
39.905975,116.370031,0,241,39860.4490740741,2009-02-16,10:46:40
39.905907,116.369987,0,240,39860.4490972222,2009-02-16,10:46:42
39.90586,116.36992,0,237,39860.4491203704,2009-02-16,10:46:44
39.905839,116.369862,0,233,39860.4491319444,2009-02-16,10:46:45
39.905836,116.369742,0,215,39860.4491550926,2009-02-16,10:46:47
39.905832,116.369654,0,209,39860.4491666667,2009-02-16,10:46:48
39.90584,116.369572,0,208,39860.4491782407,2009-02-16,10:46:49
39.905842,116.369486,0,199,39860.4491898148,2009-02-16,10:46:50
39.905847,116.369419,0,191,39860.4492013889,2009-02-16,10:46:51
39.905854,116.369344,0,183,39860.449212963,2009-02-16,10:46:52
39.905859,116.369266,0,178,39860.449224537,2009-02-16,10:46:53
39.905865,116.369174,0,173,39860.4492361111,2009-02-16,10:46:54
39.905867,116.369072,0,170,39860.4492476852,2009-02-16,10:46:55
39.905873,116.368974,0,166,39860.4492592593,2009-02-16,10:46:56
39.905879,116.36887,0,161,39860.4492708333,2009-02-16,10:46:57
39.905884,116.368754,0,159,39860.4492824074,2009-02-16,10:46:58
39.905889,116.36864,0,158,39860.4492939815,2009-02-16,10:46:59
39.905895,116.368525,0,153,39860.4493055556,2009-02-16,10:47:00
39.905904,116.368405,0,149,39860.4493171296,2009-02-16,10:47:01
39.905907,116.368289,0,144,39860.4493287037,2009-02-16,10:47:02
39.905911,116.368175,0,142,39860.4493402778,2009-02-16,10:47:03
39.905913,116.368065,0,137,39860.4493518519,2009-02-16,10:47:04
39.905917,116.367961,0,135,39860.4493634259,2009-02-16,10:47:05
39.905925,116.367858,0,131,39860.449375,2009-02-16,10:47:06
39.905927,116.367767,0,128,39860.4493865741,2009-02-16,10:47:07
39.905932,116.367677,0,121,39860.4493981482,2009-02-16,10:47:08
39.905935,116.367589,0,119,39860.4494097222,2009-02-16,10:47:09
39.905942,116.367501,0,117,39860.4494212963,2009-02-16,10:47:10
39.905952,116.367421,0,113,39860.4494328704,2009-02-16,10:47:11
39.905956,116.367347,0,113,39860.4494444444,2009-02-16,10:47:12
39.905964,116.367268,0,109,39860.4494560185,2009-02-16,10:47:13
39.905967,116.367205,0,109,39860.4494675926,2009-02-16,10:47:14
39.90597,116.367144,0,107,39860.4494791667,2009-02-16,10:47:15
39.905984,116.367065,0,102,39860.4494907407,2009-02-16,10:47:16
39.90599,116.367002,0,100,39860.4495023148,2009-02-16,10:47:17
39.906003,116.366895,0,97,39860.449525463,2009-02-16,10:47:19
39.906027,116.366795,0,93,39860.4495486111,2009-02-16,10:47:21
39.906038,116.366714,0,92,39860.4495717593,2009-02-16,10:47:23
39.906043,116.366645,0,97,39860.4495949074,2009-02-16,10:47:25
39.906039,116.366586,0,102,39860.4496180556,2009-02-16,10:47:27
39.90605,116.366509,0,104,39860.4496412037,2009-02-16,10:47:29
39.906056,116.366437,0,107,39860.4496643519,2009-02-16,10:47:31
39.906056,116.36637,0,107,39860.4496875,2009-02-16,10:47:33
39.906059,116.366289,0,106,39860.4497106481,2009-02-16,10:47:35
39.906072,116.366219,0,107,39860.4497337963,2009-02-16,10:47:37
39.906068,116.366153,0,110,39860.4497569444,2009-02-16,10:47:39
39.90608,116.366082,0,111,39860.4497800926,2009-02-16,10:47:41
39.906102,116.365999,0,110,39860.4498032407,2009-02-16,10:47:43
39.906124,116.365908,0,106,39860.4498263889,2009-02-16,10:47:45
39.906137,116.365813,0,110,39860.449849537,2009-02-16,10:47:47
39.906127,116.365731,0,111,39860.4498726852,2009-02-16,10:47:49
39.906112,116.365673,0,116,39860.4499074074,2009-02-16,10:47:52
39.906077,116.365623,0,122,39860.4499537037,2009-02-16,10:47:56
39.90606,116.365555,0,121,39860.4499884259,2009-02-16,10:47:59
39.906077,116.365463,0,122,39860.4500115741,2009-02-16,10:48:01
39.906077,116.365399,0,124,39860.4500231481,2009-02-16,10:48:02
39.906053,116.365283,0,127,39860.4500462963,2009-02-16,10:48:04
39.906042,116.365216,0,129,39860.4500578704,2009-02-16,10:48:05
39.906032,116.365152,0,130,39860.4500694444,2009-02-16,10:48:06
39.906027,116.365078,0,131,39860.4500810185,2009-02-16,10:48:07
39.906043,116.364997,0,132,39860.4500925926,2009-02-16,10:48:08
39.906044,116.364923,0,134,39860.4501041667,2009-02-16,10:48:09
39.906048,116.364845,0,136,39860.4501157407,2009-02-16,10:48:10
39.906053,116.364763,0,139,39860.4501273148,2009-02-16,10:48:11
39.906061,116.36468,0,140,39860.4501388889,2009-02-16,10:48:12
39.906071,116.364586,0,141,39860.450150463,2009-02-16,10:48:13
39.906078,116.36449,0,142,39860.450162037,2009-02-16,10:48:14
39.906078,116.364396,0,143,39860.4501736111,2009-02-16,10:48:15
39.906082,116.364291,0,144,39860.4501851852,2009-02-16,10:48:16
39.906083,116.364193,0,145,39860.4501967593,2009-02-16,10:48:17
39.906084,116.364094,0,146,39860.4502083333,2009-02-16,10:48:18
39.906083,116.364,0,146,39860.4502199074,2009-02-16,10:48:19
39.906084,116.363904,0,148,39860.4502314815,2009-02-16,10:48:20
39.906082,116.363814,0,149,39860.4502430556,2009-02-16,10:48:21
39.906081,116.363718,0,150,39860.4502546296,2009-02-16,10:48:22
39.906075,116.363626,0,151,39860.4502662037,2009-02-16,10:48:23
39.906072,116.363537,0,151,39860.4502777778,2009-02-16,10:48:24
39.906068,116.363444,0,152,39860.4502893519,2009-02-16,10:48:25
39.906063,116.363353,0,152,39860.4503009259,2009-02-16,10:48:26
39.906059,116.363265,0,153,39860.4503125,2009-02-16,10:48:27
39.906056,116.363171,0,153,39860.4503240741,2009-02-16,10:48:28
39.906053,116.363074,0,152,39860.4503356481,2009-02-16,10:48:29
39.906051,116.362978,0,152,39860.4503472222,2009-02-16,10:48:30
39.906043,116.362893,0,151,39860.4503587963,2009-02-16,10:48:31
39.906041,116.362805,0,151,39860.4503703704,2009-02-16,10:48:32
39.906043,116.362718,0,151,39860.4503819444,2009-02-16,10:48:33
39.906041,116.362637,0,150,39860.4503935185,2009-02-16,10:48:34
39.906038,116.362552,0,149,39860.4504050926,2009-02-16,10:48:35
39.90603,116.36246,0,148,39860.4504166667,2009-02-16,10:48:36
39.906027,116.36237,0,148,39860.4504282407,2009-02-16,10:48:37
39.906025,116.362281,0,146,39860.4504398148,2009-02-16,10:48:38
39.906031,116.362183,0,145,39860.4504513889,2009-02-16,10:48:39
39.906031,116.36209,0,144,39860.450462963,2009-02-16,10:48:40
39.906031,116.361997,0,142,39860.450474537,2009-02-16,10:48:41
39.906031,116.36191,0,141,39860.4504861111,2009-02-16,10:48:42
39.906033,116.361815,0,141,39860.4504976852,2009-02-16,10:48:43
39.906028,116.361723,0,140,39860.4505092593,2009-02-16,10:48:44
39.906023,116.361632,0,138,39860.4505208333,2009-02-16,10:48:45
39.906023,116.361539,0,137,39860.4505324074,2009-02-16,10:48:46
39.906022,116.361449,0,137,39860.4505439815,2009-02-16,10:48:47
39.906021,116.361365,0,137,39860.4505555556,2009-02-16,10:48:48
39.906022,116.361284,0,137,39860.4505671296,2009-02-16,10:48:49
39.906026,116.361199,0,135,39860.4505787037,2009-02-16,10:48:50
39.906028,116.361114,0,134,39860.4505902778,2009-02-16,10:48:51
39.906034,116.361021,0,133,39860.4506018519,2009-02-16,10:48:52
39.906042,116.360926,0,132,39860.4506134259,2009-02-16,10:48:53
39.906052,116.360836,0,132,39860.450625,2009-02-16,10:48:54
39.90606,116.360745,0,133,39860.4506365741,2009-02-16,10:48:55
39.906068,116.36065,0,135,39860.4506481481,2009-02-16,10:48:56
39.90608,116.360554,0,136,39860.4506597222,2009-02-16,10:48:57
39.906096,116.360448,0,136,39860.4506712963,2009-02-16,10:48:58
39.906104,116.360351,0,136,39860.4506828704,2009-02-16,10:48:59
39.906105,116.360253,0,137,39860.4506944444,2009-02-16,10:49:00
39.906115,116.360141,0,136,39860.4507060185,2009-02-16,10:49:01
39.906121,116.360028,0,136,39860.4507175926,2009-02-16,10:49:02
39.906124,116.359917,0,136,39860.4507291667,2009-02-16,10:49:03
39.90613,116.359801,0,135,39860.4507407407,2009-02-16,10:49:04
39.90613,116.359692,0,136,39860.4507523148,2009-02-16,10:49:05
39.906127,116.35958,0,137,39860.4507638889,2009-02-16,10:49:06
39.906121,116.359463,0,137,39860.450775463,2009-02-16,10:49:07
39.906123,116.359352,0,137,39860.450787037,2009-02-16,10:49:08
39.906125,116.359243,0,137,39860.4507986111,2009-02-16,10:49:09
39.906129,116.359141,0,137,39860.4508101852,2009-02-16,10:49:10
39.906128,116.359047,0,138,39860.4508217593,2009-02-16,10:49:11
39.90613,116.358953,0,138,39860.4508333333,2009-02-16,10:49:12
39.90614,116.358853,0,138,39860.4508449074,2009-02-16,10:49:13
39.906138,116.358766,0,139,39860.4508564815,2009-02-16,10:49:14
39.906134,116.358681,0,139,39860.4508680556,2009-02-16,10:49:15
39.90613,116.358606,0,140,39860.4508796296,2009-02-16,10:49:16
39.906129,116.358537,0,142,39860.4508912037,2009-02-16,10:49:17
39.906132,116.358428,0,145,39860.4509143519,2009-02-16,10:49:19
39.906136,116.358346,0,147,39860.4509375,2009-02-16,10:49:21
39.906155,116.35833,0,148,39860.4509953704,2009-02-16,10:49:26
39.906157,116.358344,0,149,39860.4510532407,2009-02-16,10:49:31
39.90616,116.358363,0,150,39860.4511111111,2009-02-16,10:49:36
39.906157,116.358382,0,150,39860.4511689815,2009-02-16,10:49:41
39.906164,116.358395,0,151,39860.4512268519,2009-02-16,10:49:46
39.906161,116.358406,0,151,39860.4512847222,2009-02-16,10:49:51
39.906162,116.358424,0,152,39860.4513425926,2009-02-16,10:49:56
39.906162,116.358424,0,152,39860.4513773148,2009-02-16,10:49:59
39.906169,116.358429,0,152,39860.451400463,2009-02-16,10:50:01
39.906186,116.358359,0,152,39860.4514236111,2009-02-16,10:50:03
39.90619,116.35826,0,152,39860.4514467593,2009-02-16,10:50:05
39.906198,116.358171,0,151,39860.4514699074,2009-02-16,10:50:07
39.906217,116.358099,0,149,39860.4514930556,2009-02-16,10:50:09
39.906224,116.358036,0,149,39860.4515277778,2009-02-16,10:50:12
39.906221,116.357978,0,147,39860.4515740741,2009-02-16,10:50:16
39.906214,116.35789,0,146,39860.4516087963,2009-02-16,10:50:19
39.906216,116.357799,0,146,39860.4516319444,2009-02-16,10:50:21
39.906217,116.357686,0,147,39860.4516550926,2009-02-16,10:50:23
39.906214,116.357619,0,147,39860.4516666667,2009-02-16,10:50:24
39.906214,116.357545,0,147,39860.4516782407,2009-02-16,10:50:25
39.906213,116.357455,0,147,39860.4516898148,2009-02-16,10:50:26
39.906212,116.357373,0,147,39860.4517013889,2009-02-16,10:50:27
39.906207,116.357284,0,149,39860.451712963,2009-02-16,10:50:28
39.906197,116.357185,0,150,39860.451724537,2009-02-16,10:50:29
39.906191,116.357087,0,150,39860.4517361111,2009-02-16,10:50:30
39.906177,116.356979,0,149,39860.4517476852,2009-02-16,10:50:31
39.90616,116.356868,0,149,39860.4517592593,2009-02-16,10:50:32
39.906149,116.356757,0,149,39860.4517708333,2009-02-16,10:50:33
39.906142,116.356652,0,150,39860.4517824074,2009-02-16,10:50:34
39.906138,116.356547,0,150,39860.4517939815,2009-02-16,10:50:35
39.906136,116.35644,0,151,39860.4518055556,2009-02-16,10:50:36
39.906135,116.356332,0,151,39860.4518171296,2009-02-16,10:50:37
39.906131,116.356217,0,151,39860.4518287037,2009-02-16,10:50:38
39.906127,116.356103,0,152,39860.4518402778,2009-02-16,10:50:39
39.906129,116.35599,0,151,39860.4518518519,2009-02-16,10:50:40
39.906136,116.355878,0,151,39860.4518634259,2009-02-16,10:50:41
39.906143,116.35577,0,151,39860.451875,2009-02-16,10:50:42
39.906152,116.355659,0,151,39860.4518865741,2009-02-16,10:50:43
39.906161,116.355542,0,150,39860.4518981481,2009-02-16,10:50:44
39.906162,116.355421,0,150,39860.4519097222,2009-02-16,10:50:45
39.906166,116.3553,0,150,39860.4519212963,2009-02-16,10:50:46
39.906168,116.355178,0,150,39860.4519328704,2009-02-16,10:50:47
39.906169,116.355053,0,149,39860.4519444444,2009-02-16,10:50:48
39.906166,116.354923,0,148,39860.4519560185,2009-02-16,10:50:49
39.906161,116.354791,0,148,39860.4519675926,2009-02-16,10:50:50
39.906155,116.354658,0,148,39860.4519791667,2009-02-16,10:50:51
39.90615,116.354536,0,149,39860.4519907407,2009-02-16,10:50:52
39.906141,116.354418,0,149,39860.4520023148,2009-02-16,10:50:53
39.906132,116.35431,0,148,39860.4520138889,2009-02-16,10:50:54
39.906125,116.354205,0,147,39860.452025463,2009-02-16,10:50:55
39.906122,116.354099,0,145,39860.452037037,2009-02-16,10:50:56
39.90612,116.35399,0,144,39860.4520486111,2009-02-16,10:50:57
39.906118,116.353883,0,143,39860.4520601852,2009-02-16,10:50:58
39.906114,116.353774,0,142,39860.4520717593,2009-02-16,10:50:59
39.906111,116.353671,0,140,39860.4520833333,2009-02-16,10:51:00
39.906103,116.35357,0,138,39860.4520949074,2009-02-16,10:51:01
39.906097,116.353475,0,137,39860.4521064815,2009-02-16,10:51:02
39.906095,116.353388,0,136,39860.4521180556,2009-02-16,10:51:03
39.906097,116.353303,0,135,39860.4521296296,2009-02-16,10:51:04
39.906094,116.353228,0,135,39860.4521412037,2009-02-16,10:51:05
39.906094,116.353154,0,134,39860.4521527778,2009-02-16,10:51:06
39.906088,116.353086,0,134,39860.4521643519,2009-02-16,10:51:07
39.906082,116.353016,0,133,39860.4521759259,2009-02-16,10:51:08
39.90608,116.352945,0,133,39860.4521875,2009-02-16,10:51:09
39.906071,116.35286,0,131,39860.4522106481,2009-02-16,10:51:11
39.906082,116.352828,0,128,39860.4522685185,2009-02-16,10:51:16
39.906074,116.352825,0,126,39860.4523263889,2009-02-16,10:51:21
39.906076,116.352825,0,125,39860.4523842593,2009-02-16,10:51:26
39.906076,116.352825,0,125,39860.4524189815,2009-02-16,10:51:29
39.906084,116.352829,0,125,39860.4524421296,2009-02-16,10:51:31
39.906096,116.352813,0,125,39860.4525,2009-02-16,10:51:36
39.906101,116.352769,0,125,39860.4525578704,2009-02-16,10:51:41
39.906091,116.352702,0,125,39860.4525925926,2009-02-16,10:51:44
39.906056,116.352655,0,124,39860.4526273148,2009-02-16,10:51:47
39.906024,116.352617,0,126,39860.4526851852,2009-02-16,10:51:52
39.906012,116.35261,0,127,39860.4527430556,2009-02-16,10:51:57
39.906012,116.35261,0,127,39860.4527777778,2009-02-16,10:52:00
39.906008,116.352618,0,127,39860.4528009259,2009-02-16,10:52:02
39.906011,116.352604,0,128,39860.4528587963,2009-02-16,10:52:07
39.906033,116.352544,0,130,39860.4528935185,2009-02-16,10:52:10
39.906043,116.352484,0,133,39860.4529513889,2009-02-16,10:52:15
39.906028,116.352458,0,137,39860.4530092593,2009-02-16,10:52:20
39.906009,116.35241,0,143,39860.4530555556,2009-02-16,10:52:24
39.906006,116.352345,0,144,39860.4530787037,2009-02-16,10:52:26
39.906004,116.352252,0,145,39860.4531018519,2009-02-16,10:52:28
39.906001,116.352174,0,148,39860.453125,2009-02-16,10:52:30
39.906056,116.352035,0,149,39860.4531481481,2009-02-16,10:52:32
39.906077,116.352064,0,152,39860.4532060185,2009-02-16,10:52:37
39.906067,116.352066,0,152,39860.4532638889,2009-02-16,10:52:42
39.906067,116.352066,0,152,39860.4532986111,2009-02-16,10:52:45
39.906063,116.352073,0,153,39860.4533217593,2009-02-16,10:52:47
39.906073,116.352021,0,154,39860.4533796296,2009-02-16,10:52:52
39.90604,116.351941,0,153,39860.4534027778,2009-02-16,10:52:54
39.906034,116.351866,0,153,39860.4534259259,2009-02-16,10:52:56
39.906036,116.351775,0,152,39860.4534490741,2009-02-16,10:52:58
39.906037,116.35165,0,152,39860.4534722222,2009-02-16,10:53:00
39.906035,116.351581,0,151,39860.4534837963,2009-02-16,10:53:01
39.906038,116.351507,0,152,39860.4534953704,2009-02-16,10:53:02
39.906035,116.35143,0,152,39860.4535069444,2009-02-16,10:53:03
39.906041,116.351345,0,152,39860.4535185185,2009-02-16,10:53:04
39.906042,116.351263,0,152,39860.4535300926,2009-02-16,10:53:05
39.906041,116.351174,0,152,39860.4535416667,2009-02-16,10:53:06
39.906047,116.351074,0,153,39860.4535532407,2009-02-16,10:53:07
39.906046,116.350974,0,154,39860.4535648148,2009-02-16,10:53:08
39.906045,116.350881,0,154,39860.4535763889,2009-02-16,10:53:09
39.906043,116.350785,0,155,39860.453587963,2009-02-16,10:53:10
39.906037,116.350691,0,155,39860.453599537,2009-02-16,10:53:11
39.906034,116.350601,0,154,39860.4536111111,2009-02-16,10:53:12
39.906032,116.350514,0,153,39860.4536226852,2009-02-16,10:53:13
39.906025,116.350431,0,152,39860.4536342593,2009-02-16,10:53:14
39.906026,116.350345,0,151,39860.4536458333,2009-02-16,10:53:15
39.906026,116.350262,0,151,39860.4536574074,2009-02-16,10:53:16
39.90602,116.350182,0,151,39860.4536689815,2009-02-16,10:53:17
39.906018,116.350093,0,151,39860.4536805556,2009-02-16,10:53:18
39.906012,116.350006,0,151,39860.4536921296,2009-02-16,10:53:19
39.906011,116.349912,0,151,39860.4537037037,2009-02-16,10:53:20
39.906013,116.349815,0,150,39860.4537152778,2009-02-16,10:53:21
39.906012,116.349706,0,150,39860.4537268518,2009-02-16,10:53:22
39.906009,116.349598,0,151,39860.4537384259,2009-02-16,10:53:23
39.906004,116.349494,0,152,39860.45375,2009-02-16,10:53:24
39.906004,116.349376,0,147,39860.4537615741,2009-02-16,10:53:25
39.906,116.349261,0,142,39860.4537731481,2009-02-16,10:53:26
39.905996,116.349166,0,141,39860.4537847222,2009-02-16,10:53:27
39.905997,116.34907,0,140,39860.4537962963,2009-02-16,10:53:28
39.905998,116.348981,0,139,39860.4538078704,2009-02-16,10:53:29
39.906003,116.348903,0,138,39860.4538194444,2009-02-16,10:53:30
39.906011,116.348815,0,138,39860.4538310185,2009-02-16,10:53:31
39.906017,116.348731,0,137,39860.4538425926,2009-02-16,10:53:32
39.90602,116.348647,0,136,39860.4538541667,2009-02-16,10:53:33
39.906021,116.348569,0,135,39860.4538657407,2009-02-16,10:53:34
39.906022,116.348494,0,135,39860.4538773148,2009-02-16,10:53:35
39.906021,116.348423,0,135,39860.4538888889,2009-02-16,10:53:36
39.906017,116.348359,0,135,39860.453900463,2009-02-16,10:53:37
39.906016,116.348295,0,135,39860.453912037,2009-02-16,10:53:38
39.906013,116.348187,0,134,39860.4539351852,2009-02-16,10:53:40
39.906014,116.348081,0,133,39860.4539583333,2009-02-16,10:53:42
39.906023,116.348023,0,133,39860.4539699074,2009-02-16,10:53:43
39.906041,116.347906,0,132,39860.4539930556,2009-02-16,10:53:45
39.906053,116.347845,0,131,39860.4540046296,2009-02-16,10:53:46
39.906074,116.347774,0,131,39860.4540162037,2009-02-16,10:53:47
39.906091,116.347702,0,129,39860.4540277778,2009-02-16,10:53:48
39.9061,116.347629,0,127,39860.4540393518,2009-02-16,10:53:49
39.906106,116.347557,0,126,39860.4540509259,2009-02-16,10:53:50
39.90611,116.347476,0,126,39860.4540625,2009-02-16,10:53:51
39.906117,116.347396,0,125,39860.4540740741,2009-02-16,10:53:52
39.906117,116.347317,0,126,39860.4540856481,2009-02-16,10:53:53
39.906122,116.347242,0,126,39860.4540972222,2009-02-16,10:53:54
39.906124,116.34716,0,127,39860.4541087963,2009-02-16,10:53:55
39.906126,116.347091,0,126,39860.4541203704,2009-02-16,10:53:56
39.906129,116.347029,0,126,39860.4541319444,2009-02-16,10:53:57
39.906131,116.346969,0,125,39860.4541435185,2009-02-16,10:53:58
39.90612,116.346862,0,124,39860.4541666667,2009-02-16,10:54:00
39.906102,116.346788,0,125,39860.4541898148,2009-02-16,10:54:02
39.906085,116.346731,0,123,39860.4542361111,2009-02-16,10:54:06
39.90607,116.346712,0,123,39860.4542939815,2009-02-16,10:54:11
39.90607,116.34671,0,124,39860.4543518518,2009-02-16,10:54:16
39.90607,116.34671,0,124,39860.4543865741,2009-02-16,10:54:19
39.906067,116.346702,0,124,39860.4544097222,2009-02-16,10:54:21
39.906078,116.346632,0,123,39860.4544560185,2009-02-16,10:54:25
39.906106,116.346562,0,124,39860.4544907407,2009-02-16,10:54:28
39.906145,116.346515,0,123,39860.4545138889,2009-02-16,10:54:30
39.906204,116.346469,0,123,39860.454537037,2009-02-16,10:54:32
39.906284,116.346437,0,123,39860.4545601852,2009-02-16,10:54:34
39.906331,116.346425,0,123,39860.4545717593,2009-02-16,10:54:35
39.906382,116.346414,0,125,39860.4545833333,2009-02-16,10:54:36
39.906431,116.346402,0,126,39860.4545949074,2009-02-16,10:54:37
39.906486,116.346396,0,128,39860.4546064815,2009-02-16,10:54:38
39.906547,116.346399,0,129,39860.4546180556,2009-02-16,10:54:39
39.906612,116.346408,0,129,39860.4546296296,2009-02-16,10:54:40
39.906676,116.346418,0,130,39860.4546412037,2009-02-16,10:54:41
39.906737,116.346426,0,131,39860.4546527778,2009-02-16,10:54:42
39.906794,116.346433,0,131,39860.4546643518,2009-02-16,10:54:43
39.906845,116.346433,0,133,39860.4546759259,2009-02-16,10:54:44
39.906897,116.346434,0,134,39860.4546875,2009-02-16,10:54:45
39.906943,116.346442,0,135,39860.4546990741,2009-02-16,10:54:46
39.907004,116.346461,0,137,39860.4547222222,2009-02-16,10:54:48
39.907037,116.346455,0,139,39860.4547800926,2009-02-16,10:54:53
39.907041,116.346408,0,138,39860.454837963,2009-02-16,10:54:58
39.907085,116.346376,0,140,39860.4548958333,2009-02-16,10:55:03
39.907073,116.346404,0,139,39860.4549537037,2009-02-16,10:55:08
39.907083,116.346449,0,142,39860.4550115741,2009-02-16,10:55:13
39.907129,116.346439,0,145,39860.4550578704,2009-02-16,10:55:17
39.907184,116.346429,0,145,39860.4550810185,2009-02-16,10:55:19
39.907241,116.346433,0,145,39860.4551041667,2009-02-16,10:55:21
39.907292,116.346429,0,146,39860.4551273148,2009-02-16,10:55:23
39.907342,116.346418,0,147,39860.455150463,2009-02-16,10:55:25
39.907393,116.346381,0,150,39860.4551851852,2009-02-16,10:55:28
39.907405,116.346349,0,153,39860.4552430556,2009-02-16,10:55:33
39.907419,116.346375,0,158,39860.4553009259,2009-02-16,10:55:38
39.907456,116.346408,0,160,39860.4553240741,2009-02-16,10:55:40
39.907511,116.346465,0,161,39860.4553472222,2009-02-16,10:55:42
39.907537,116.346486,0,173,39860.4554050926,2009-02-16,10:55:47
39.907575,116.346475,0,185,39860.455462963,2009-02-16,10:55:52
39.907596,116.346513,0,186,39860.4555208333,2009-02-16,10:55:57
39.907651,116.346483,0,191,39860.4555671296,2009-02-16,10:56:01
39.907697,116.346455,0,193,39860.4555902778,2009-02-16,10:56:03
39.907758,116.346422,0,196,39860.4556134259,2009-02-16,10:56:05
39.907806,116.346404,0,198,39860.4556365741,2009-02-16,10:56:07
39.907855,116.346412,0,201,39860.4556597222,2009-02-16,10:56:09
39.90791,116.346426,0,204,39860.4556828704,2009-02-16,10:56:11
39.907955,116.346415,0,205,39860.4556944444,2009-02-16,10:56:12
39.908044,116.346405,0,207,39860.4557175926,2009-02-16,10:56:14
39.90809,116.346401,0,208,39860.4557291667,2009-02-16,10:56:15
39.90814,116.346399,0,209,39860.4557407407,2009-02-16,10:56:16
39.90819,116.346399,0,212,39860.4557523148,2009-02-16,10:56:17
39.90824,116.346391,0,214,39860.4557638889,2009-02-16,10:56:18
39.908292,116.346386,0,216,39860.455775463,2009-02-16,10:56:19
39.908344,116.346382,0,218,39860.455787037,2009-02-16,10:56:20
39.908401,116.346382,0,220,39860.4557986111,2009-02-16,10:56:21
39.908468,116.34638,0,220,39860.4558101852,2009-02-16,10:56:22
39.908539,116.34639,0,221,39860.4558217593,2009-02-16,10:56:23
39.908609,116.346389,0,222,39860.4558333333,2009-02-16,10:56:24
39.908674,116.346396,0,222,39860.4558449074,2009-02-16,10:56:25
39.908733,116.346396,0,222,39860.4558564815,2009-02-16,10:56:26
39.908792,116.346412,0,221,39860.4558680556,2009-02-16,10:56:27
39.908841,116.346413,0,219,39860.4558796296,2009-02-16,10:56:28
39.908913,116.34643,0,215,39860.4559027778,2009-02-16,10:56:30
39.908999,116.346422,0,206,39860.4559259259,2009-02-16,10:56:32
39.909065,116.346428,0,200,39860.4559490741,2009-02-16,10:56:34
39.909106,116.346427,0,192,39860.4559722222,2009-02-16,10:56:36
39.909161,116.346446,0,182,39860.4560069444,2009-02-16,10:56:39
39.909207,116.346469,0,181,39860.4560300926,2009-02-16,10:56:41
39.909269,116.346494,0,182,39860.4560532407,2009-02-16,10:56:43
39.909348,116.346507,0,183,39860.4560763889,2009-02-16,10:56:45
39.909434,116.346511,0,184,39860.456099537,2009-02-16,10:56:47
39.909481,116.346512,0,185,39860.4561111111,2009-02-16,10:56:48
39.909531,116.346514,0,183,39860.4561226852,2009-02-16,10:56:49
39.909589,116.34652,0,185,39860.4561342593,2009-02-16,10:56:50
39.909646,116.34652,0,189,39860.4561458333,2009-02-16,10:56:51
39.909707,116.346516,0,193,39860.4561574074,2009-02-16,10:56:52
39.909771,116.346519,0,196,39860.4561689815,2009-02-16,10:56:53
39.909843,116.346526,0,201,39860.4561805556,2009-02-16,10:56:54
39.909912,116.346532,0,205,39860.4561921296,2009-02-16,10:56:55
39.909982,116.346539,0,209,39860.4562037037,2009-02-16,10:56:56
39.910052,116.346546,0,212,39860.4562152778,2009-02-16,10:56:57
39.91013,116.346543,0,211,39860.4562268518,2009-02-16,10:56:58
39.910207,116.346545,0,216,39860.4562384259,2009-02-16,10:56:59
39.910292,116.346545,0,218,39860.45625,2009-02-16,10:57:00
39.910377,116.346549,0,222,39860.4562615741,2009-02-16,10:57:01
39.910458,116.346545,0,225,39860.4562731481,2009-02-16,10:57:02
39.910538,116.346537,0,227,39860.4562847222,2009-02-16,10:57:03
39.910611,116.346527,0,228,39860.4562962963,2009-02-16,10:57:04
39.910683,116.346529,0,231,39860.4563078704,2009-02-16,10:57:05
39.910757,116.346527,0,233,39860.4563194444,2009-02-16,10:57:06
39.910825,116.346533,0,236,39860.4563310185,2009-02-16,10:57:07
39.91089,116.346548,0,238,39860.4563425926,2009-02-16,10:57:08
39.910943,116.346568,0,242,39860.4563541667,2009-02-16,10:57:09
39.910989,116.346586,0,245,39860.4563657407,2009-02-16,10:57:10
39.911054,116.346618,0,253,39860.4563888889,2009-02-16,10:57:12
39.911104,116.346641,0,258,39860.456412037,2009-02-16,10:57:14
39.911158,116.346678,0,266,39860.4564467593,2009-02-16,10:57:17
39.9112,116.346689,0,271,39860.4564699074,2009-02-16,10:57:19
39.911253,116.346705,0,278,39860.4564930556,2009-02-16,10:57:21
39.911331,116.346709,0,284,39860.4565162037,2009-02-16,10:57:23
39.911402,116.346707,0,285,39860.4565393519,2009-02-16,10:57:25
39.911457,116.346709,0,286,39860.4565625,2009-02-16,10:57:27
39.911494,116.346717,0,297,39860.4565856481,2009-02-16,10:57:29
39.911521,116.346717,0,312,39860.4566319444,2009-02-16,10:57:33
39.911511,116.346734,0,328,39860.4566898148,2009-02-16,10:57:38
39.911485,116.346755,0,341,39860.4567361111,2009-02-16,10:57:42
39.911471,116.346785,0,357,39860.4567939815,2009-02-16,10:57:47
39.911471,116.346785,0,357,39860.4568287037,2009-02-16,10:57:50
39.911479,116.346784,0,364,39860.4568518519,2009-02-16,10:57:52
39.911529,116.3468,0,361,39860.4568865741,2009-02-16,10:57:55
39.911581,116.346805,0,360,39860.4569097222,2009-02-16,10:57:57
39.911641,116.346784,0,365,39860.4569328704,2009-02-16,10:57:59
39.911708,116.346778,0,363,39860.4569560185,2009-02-16,10:58:01
39.911753,116.346728,0,377,39860.4569791667,2009-02-16,10:58:03
39.911796,116.346685,0,389,39860.4570023148,2009-02-16,10:58:05
39.911857,116.346662,0,402,39860.457025463,2009-02-16,10:58:07
39.911932,116.346666,0,412,39860.4570486111,2009-02-16,10:58:09
39.911988,116.34665,0,421,39860.4570601852,2009-02-16,10:58:10
39.912058,116.346677,0,423,39860.4570717593,2009-02-16,10:58:11
39.912132,116.346725,0,419,39860.4570833333,2009-02-16,10:58:12
39.912205,116.346751,0,418,39860.4570949074,2009-02-16,10:58:13
39.912276,116.346761,0,420,39860.4571064815,2009-02-16,10:58:14
39.912346,116.346782,0,421,39860.4571180556,2009-02-16,10:58:15
39.912429,116.346787,0,422,39860.4571296296,2009-02-16,10:58:16
39.912511,116.346788,0,419,39860.4571412037,2009-02-16,10:58:17
39.912595,116.34679,0,417,39860.4571527778,2009-02-16,10:58:18
39.912678,116.346797,0,415,39860.4571643519,2009-02-16,10:58:19
39.912766,116.346804,0,412,39860.4571759259,2009-02-16,10:58:20
39.912852,116.346818,0,406,39860.4571875,2009-02-16,10:58:21
39.912943,116.346831,0,391,39860.4571990741,2009-02-16,10:58:22
39.913031,116.346844,0,376,39860.4572106482,2009-02-16,10:58:23
39.913111,116.34686,0,368,39860.4572222222,2009-02-16,10:58:24
39.913188,116.346869,0,362,39860.4572337963,2009-02-16,10:58:25
39.913261,116.346877,0,357,39860.4572453704,2009-02-16,10:58:26
39.913331,116.34689,0,350,39860.4572569444,2009-02-16,10:58:27
39.913396,116.346904,0,346,39860.4572685185,2009-02-16,10:58:28
39.913462,116.346922,0,344,39860.4572800926,2009-02-16,10:58:29
39.913531,116.346939,0,338,39860.4572916667,2009-02-16,10:58:30
39.913595,116.346952,0,335,39860.4573032407,2009-02-16,10:58:31
39.913661,116.346973,0,331,39860.4573148148,2009-02-16,10:58:32
39.913731,116.346997,0,327,39860.4573263889,2009-02-16,10:58:33
39.91381,116.347019,0,321,39860.457337963,2009-02-16,10:58:34
39.913892,116.347039,0,316,39860.457349537,2009-02-16,10:58:35
39.913976,116.347058,0,310,39860.4573611111,2009-02-16,10:58:36
39.914063,116.347082,0,306,39860.4573726852,2009-02-16,10:58:37
39.914149,116.347104,0,306,39860.4573842593,2009-02-16,10:58:38
39.914234,116.347124,0,305,39860.4573958333,2009-02-16,10:58:39
39.914321,116.347141,0,304,39860.4574074074,2009-02-16,10:58:40
39.914405,116.347149,0,302,39860.4574189815,2009-02-16,10:58:41
39.914494,116.347159,0,300,39860.4574305556,2009-02-16,10:58:42
39.914582,116.347168,0,296,39860.4574421296,2009-02-16,10:58:43
39.914673,116.347178,0,293,39860.4574537037,2009-02-16,10:58:44
39.914774,116.347199,0,288,39860.4574652778,2009-02-16,10:58:45
39.914873,116.347213,0,285,39860.4574768519,2009-02-16,10:58:46
39.914975,116.347228,0,281,39860.4574884259,2009-02-16,10:58:47
39.915069,116.347236,0,278,39860.4575,2009-02-16,10:58:48
39.915165,116.347243,0,277,39860.4575115741,2009-02-16,10:58:49
39.915262,116.347267,0,273,39860.4575231481,2009-02-16,10:58:50
39.915346,116.347278,0,270,39860.4575347222,2009-02-16,10:58:51
39.915424,116.347289,0,266,39860.4575462963,2009-02-16,10:58:52
39.915491,116.347301,0,262,39860.4575578704,2009-02-16,10:58:53
39.915552,116.347309,0,259,39860.4575694444,2009-02-16,10:58:54
39.915612,116.347316,0,257,39860.4575810185,2009-02-16,10:58:55
39.915664,116.347316,0,257,39860.4575925926,2009-02-16,10:58:56
39.915713,116.347313,0,256,39860.4576041667,2009-02-16,10:58:57
39.915763,116.347315,0,254,39860.4576157407,2009-02-16,10:58:58
39.915811,116.347317,0,251,39860.4576273148,2009-02-16,10:58:59
39.915889,116.347314,0,246,39860.457650463,2009-02-16,10:59:01
39.915964,116.34731,0,242,39860.4576736111,2009-02-16,10:59:03
39.916022,116.347299,0,239,39860.4576967593,2009-02-16,10:59:05
39.916067,116.347284,0,234,39860.4577199074,2009-02-16,10:59:07
39.916123,116.347271,0,226,39860.4577546296,2009-02-16,10:59:10
39.916169,116.347275,0,222,39860.4578125,2009-02-16,10:59:15
39.91618,116.347255,0,240,39860.4578356481,2009-02-16,10:59:17
39.916215,116.347248,0,260,39860.4578587963,2009-02-16,10:59:19
39.916255,116.347236,0,280,39860.4578819444,2009-02-16,10:59:21
39.916303,116.347233,0,281,39860.4579398148,2009-02-16,10:59:26
39.916309,116.34725,0,282,39860.4579976852,2009-02-16,10:59:31
39.916337,116.347253,0,283,39860.4580555556,2009-02-16,10:59:36
39.916403,116.347255,0,280,39860.4580902778,2009-02-16,10:59:39
39.916457,116.347253,0,277,39860.4581134259,2009-02-16,10:59:41
39.91651,116.347266,0,273,39860.4581365741,2009-02-16,10:59:43
39.916548,116.347315,0,264,39860.4581481481,2009-02-16,10:59:44
39.916626,116.347345,0,253,39860.4581712963,2009-02-16,10:59:46
39.916714,116.347332,0,245,39860.4581944444,2009-02-16,10:59:48
39.916761,116.347335,0,239,39860.4582060185,2009-02-16,10:59:49
39.916805,116.347338,0,234,39860.4582175926,2009-02-16,10:59:50
39.916847,116.347352,0,223,39860.4582291667,2009-02-16,10:59:51
39.916899,116.3474,0,200,39860.4582407407,2009-02-16,10:59:52
39.916965,116.347376,0,187,39860.4582638889,2009-02-16,10:59:54
39.91701,116.347323,0,180,39860.458275463,2009-02-16,10:59:55
39.917082,116.347225,0,172,39860.4582986111,2009-02-16,10:59:57
39.917128,116.347163,0,164,39860.4583101852,2009-02-16,10:59:58
39.917161,116.347106,0,158,39860.4583217593,2009-02-16,10:59:59
39.91719,116.347047,0,151,39860.4583333333,2009-02-16,11:00:00
39.917217,116.346987,0,146,39860.4583449074,2009-02-16,11:00:01
39.917238,116.346919,0,143,39860.4583564815,2009-02-16,11:00:02
39.917253,116.346845,0,141,39860.4583680556,2009-02-16,11:00:03
39.917265,116.346767,0,138,39860.4583796296,2009-02-16,11:00:04
39.917289,116.346681,0,135,39860.4583912037,2009-02-16,11:00:05
39.917311,116.346596,0,133,39860.4584027778,2009-02-16,11:00:06
39.917328,116.346511,0,132,39860.4584143519,2009-02-16,11:00:07
39.917335,116.346426,0,132,39860.4584259259,2009-02-16,11:00:08
39.917339,116.346342,0,130,39860.4584375,2009-02-16,11:00:09
39.917337,116.346254,0,128,39860.4584490741,2009-02-16,11:00:10
39.917332,116.346171,0,127,39860.4584606481,2009-02-16,11:00:11
39.917324,116.346088,0,126,39860.4584722222,2009-02-16,11:00:12
39.917311,116.346002,0,124,39860.4584837963,2009-02-16,11:00:13
39.917301,116.345912,0,123,39860.4584953704,2009-02-16,11:00:14
39.917294,116.345817,0,122,39860.4585069444,2009-02-16,11:00:15
39.917288,116.345724,0,120,39860.4585185185,2009-02-16,11:00:16
39.917288,116.345631,0,120,39860.4585300926,2009-02-16,11:00:17
39.917289,116.345542,0,119,39860.4585416667,2009-02-16,11:00:18
39.917292,116.345453,0,119,39860.4585532407,2009-02-16,11:00:19
39.917293,116.345365,0,118,39860.4585648148,2009-02-16,11:00:20
39.917294,116.345278,0,118,39860.4585763889,2009-02-16,11:00:21
39.917293,116.345188,0,118,39860.458587963,2009-02-16,11:00:22
39.917293,116.345098,0,118,39860.458599537,2009-02-16,11:00:23
39.917293,116.345013,0,118,39860.4586111111,2009-02-16,11:00:24
39.917294,116.344931,0,119,39860.4586226852,2009-02-16,11:00:25
39.91729,116.344848,0,120,39860.4586342593,2009-02-16,11:00:26
39.917283,116.344764,0,121,39860.4586458333,2009-02-16,11:00:27
39.917281,116.344679,0,121,39860.4586574074,2009-02-16,11:00:28
39.917275,116.344598,0,122,39860.4586689815,2009-02-16,11:00:29
39.917266,116.344514,0,122,39860.4586805556,2009-02-16,11:00:30
39.917252,116.344426,0,122,39860.4586921296,2009-02-16,11:00:31
39.917232,116.34434,0,122,39860.4587037037,2009-02-16,11:00:32
39.917215,116.344256,0,122,39860.4587152778,2009-02-16,11:00:33
39.917199,116.344176,0,122,39860.4587268519,2009-02-16,11:00:34
39.917187,116.344097,0,123,39860.4587384259,2009-02-16,11:00:35
39.917178,116.344024,0,123,39860.45875,2009-02-16,11:00:36
39.917174,116.343952,0,125,39860.4587615741,2009-02-16,11:00:37
39.91717,116.343881,0,126,39860.4587731481,2009-02-16,11:00:38
39.91717,116.343822,0,128,39860.4587847222,2009-02-16,11:00:39
39.917166,116.343762,0,131,39860.4587962963,2009-02-16,11:00:40
39.917157,116.343705,0,135,39860.4588078704,2009-02-16,11:00:41
39.917156,116.343636,0,145,39860.4588310185,2009-02-16,11:00:43
39.917152,116.343579,0,160,39860.4588541667,2009-02-16,11:00:45
39.917117,116.343576,0,174,39860.458912037,2009-02-16,11:00:50
39.917112,116.343546,0,190,39860.4589699074,2009-02-16,11:00:55
39.917068,116.343524,0,200,39860.4590046296,2009-02-16,11:00:58
39.917028,116.343498,0,213,39860.4590509259,2009-02-16,11:01:02
39.917044,116.343457,0,225,39860.4591087963,2009-02-16,11:01:07
39.91706,116.343403,0,235,39860.4591319444,2009-02-16,11:01:09
39.917058,116.343345,0,243,39860.4591666667,2009-02-16,11:01:12
39.917045,116.343286,0,245,39860.4591898148,2009-02-16,11:01:14
39.916988,116.343214,0,248,39860.459212963,2009-02-16,11:01:16
39.916982,116.343138,0,250,39860.4592361111,2009-02-16,11:01:18
39.916998,116.343025,0,254,39860.4592592593,2009-02-16,11:01:20
39.917009,116.342959,0,256,39860.4592708333,2009-02-16,11:01:21
39.917021,116.342889,0,258,39860.4592824074,2009-02-16,11:01:22
39.917033,116.342819,0,260,39860.4592939815,2009-02-16,11:01:23
39.917054,116.342742,0,262,39860.4593055556,2009-02-16,11:01:24
39.917075,116.342658,0,264,39860.4593171296,2009-02-16,11:01:25
39.917092,116.34257,0,266,39860.4593287037,2009-02-16,11:01:26
39.917111,116.342479,0,268,39860.4593402778,2009-02-16,11:01:27
39.917128,116.342381,0,270,39860.4593518519,2009-02-16,11:01:28
39.917145,116.342281,0,271,39860.4593634259,2009-02-16,11:01:29
39.917159,116.342178,0,273,39860.459375,2009-02-16,11:01:30
39.917174,116.342072,0,274,39860.4593865741,2009-02-16,11:01:31
39.917177,116.341965,0,275,39860.4593981481,2009-02-16,11:01:32
39.917177,116.341855,0,277,39860.4594097222,2009-02-16,11:01:33
39.917176,116.341743,0,278,39860.4594212963,2009-02-16,11:01:34
39.917176,116.341625,0,280,39860.4594328704,2009-02-16,11:01:35
39.917178,116.341507,0,281,39860.4594444444,2009-02-16,11:01:36
39.917174,116.341392,0,283,39860.4594560185,2009-02-16,11:01:37
39.917157,116.341283,0,285,39860.4594675926,2009-02-16,11:01:38
39.917145,116.341172,0,287,39860.4594791667,2009-02-16,11:01:39
39.917135,116.341062,0,289,39860.4594907407,2009-02-16,11:01:40
39.917122,116.340953,0,292,39860.4595023148,2009-02-16,11:01:41
39.917107,116.340844,0,294,39860.4595138889,2009-02-16,11:01:42
39.91709,116.340734,0,296,39860.459525463,2009-02-16,11:01:43
39.917071,116.340627,0,298,39860.459537037,2009-02-16,11:01:44
39.917049,116.34052,0,300,39860.4595486111,2009-02-16,11:01:45
39.917028,116.340415,0,302,39860.4595601852,2009-02-16,11:01:46
39.917008,116.340316,0,304,39860.4595717593,2009-02-16,11:01:47
39.916994,116.340217,0,305,39860.4595833333,2009-02-16,11:01:48
39.916989,116.34012,0,306,39860.4595949074,2009-02-16,11:01:49
39.916991,116.340028,0,307,39860.4596064815,2009-02-16,11:01:50
39.917004,116.339941,0,308,39860.4596180556,2009-02-16,11:01:51
39.917009,116.33986,0,308,39860.4596296296,2009-02-16,11:01:52
39.917017,116.339789,0,310,39860.4596412037,2009-02-16,11:01:53
39.917013,116.339724,0,309,39860.4596527778,2009-02-16,11:01:54
39.917003,116.339657,0,313,39860.4596759259,2009-02-16,11:01:56
39.916988,116.339697,0,317,39860.4597337963,2009-02-16,11:02:01
39.916985,116.339714,0,322,39860.4597916667,2009-02-16,11:02:06
39.916985,116.339677,0,321,39860.459849537,2009-02-16,11:02:11
39.916969,116.339637,0,310,39860.4598726852,2009-02-16,11:02:13
39.916986,116.339593,0,299,39860.4599189815,2009-02-16,11:02:17
39.917017,116.339556,0,293,39860.4599652778,2009-02-16,11:02:21
39.917015,116.339502,0,282,39860.4600231481,2009-02-16,11:02:26
39.917029,116.339441,0,269,39860.4600694444,2009-02-16,11:02:30
39.917033,116.339391,0,259,39860.4601041667,2009-02-16,11:02:33
39.917077,116.33938,0,251,39860.460150463,2009-02-16,11:02:37
39.917087,116.339382,0,251,39860.4602083333,2009-02-16,11:02:42
39.91709,116.339308,0,243,39860.4602662037,2009-02-16,11:02:47
39.917094,116.339227,0,237,39860.4603009259,2009-02-16,11:02:50
39.917101,116.339168,0,233,39860.4603240741,2009-02-16,11:02:52
39.917098,116.339087,0,227,39860.4603472222,2009-02-16,11:02:54
39.917098,116.339017,0,220,39860.4603819444,2009-02-16,11:02:57
39.917146,116.338965,0,216,39860.4604166667,2009-02-16,11:03:00
39.917206,116.338921,0,215,39860.4604398148,2009-02-16,11:03:02
39.917286,116.338878,0,212,39860.460462963,2009-02-16,11:03:04
39.917333,116.338862,0,211,39860.460474537,2009-02-16,11:03:05
39.917392,116.338841,0,209,39860.4604861111,2009-02-16,11:03:06
39.917452,116.338828,0,208,39860.4604976852,2009-02-16,11:03:07
39.917511,116.338817,0,207,39860.4605092593,2009-02-16,11:03:08
39.917581,116.338808,0,206,39860.4605208333,2009-02-16,11:03:09
39.917654,116.338795,0,206,39860.4605324074,2009-02-16,11:03:10
39.917729,116.338781,0,206,39860.4605439815,2009-02-16,11:03:11
39.917808,116.338762,0,206,39860.4605555556,2009-02-16,11:03:12
39.917888,116.338748,0,205,39860.4605671296,2009-02-16,11:03:13
39.917968,116.338733,0,205,39860.4605787037,2009-02-16,11:03:14
39.91805,116.338725,0,205,39860.4605902778,2009-02-16,11:03:15
39.918129,116.338717,0,206,39860.4606018519,2009-02-16,11:03:16
39.918207,116.338714,0,207,39860.4606134259,2009-02-16,11:03:17
39.918288,116.33871,0,209,39860.460625,2009-02-16,11:03:18
39.918373,116.338705,0,210,39860.4606365741,2009-02-16,11:03:19
39.918467,116.338695,0,211,39860.4606481481,2009-02-16,11:03:20
39.918555,116.338685,0,211,39860.4606597222,2009-02-16,11:03:21
39.918645,116.338678,0,211,39860.4606712963,2009-02-16,11:03:22
39.918733,116.33867,0,213,39860.4606828704,2009-02-16,11:03:23
39.918826,116.338663,0,215,39860.4606944444,2009-02-16,11:03:24
39.918926,116.33865,0,218,39860.4607060185,2009-02-16,11:03:25
39.919021,116.338646,0,222,39860.4607175926,2009-02-16,11:03:26
39.919119,116.338643,0,227,39860.4607291667,2009-02-16,11:03:27
39.919219,116.338632,0,233,39860.4607407407,2009-02-16,11:03:28
39.919319,116.338624,0,237,39860.4607523148,2009-02-16,11:03:29
39.91942,116.338616,0,239,39860.4607638889,2009-02-16,11:03:30
39.919523,116.338599,0,241,39860.460775463,2009-02-16,11:03:31
39.919621,116.338583,0,243,39860.460787037,2009-02-16,11:03:32
39.919716,116.338568,0,242,39860.4607986111,2009-02-16,11:03:33
39.919802,116.33856,0,243,39860.4608101852,2009-02-16,11:03:34
39.919888,116.338551,0,240,39860.4608217593,2009-02-16,11:03:35
39.919972,116.338546,0,241,39860.4608333333,2009-02-16,11:03:36
39.920053,116.338544,0,242,39860.4608449074,2009-02-16,11:03:37
39.920135,116.338537,0,243,39860.4608564815,2009-02-16,11:03:38
39.920206,116.338529,0,245,39860.4608680556,2009-02-16,11:03:39
39.920273,116.338525,0,249,39860.4608796296,2009-02-16,11:03:40
39.920334,116.338527,0,253,39860.4608912037,2009-02-16,11:03:41
39.920392,116.33852,0,253,39860.4609027778,2009-02-16,11:03:42
39.920449,116.338519,0,253,39860.4609143519,2009-02-16,11:03:43
39.920504,116.338517,0,253,39860.4609259259,2009-02-16,11:03:44
39.920554,116.338521,0,253,39860.4609375,2009-02-16,11:03:45
39.920634,116.338542,0,254,39860.4609606481,2009-02-16,11:03:47
39.920674,116.338574,0,256,39860.4609837963,2009-02-16,11:03:49
39.920701,116.338626,0,258,39860.4610185185,2009-02-16,11:03:52
39.920721,116.338624,0,264,39860.4610763889,2009-02-16,11:03:57
39.920764,116.338611,0,267,39860.461099537,2009-02-16,11:03:59
39.920842,116.338603,0,272,39860.4611226852,2009-02-16,11:04:01
39.920922,116.338592,0,278,39860.4611458333,2009-02-16,11:04:03
39.920999,116.338568,0,285,39860.4611689815,2009-02-16,11:04:05
39.921062,116.338548,0,295,39860.4611921296,2009-02-16,11:04:07
39.921126,116.338535,0,306,39860.4612152778,2009-02-16,11:04:09
39.921168,116.33851,0,324,39860.4612384259,2009-02-16,11:04:11
39.921196,116.338492,0,340,39860.4612731481,2009-02-16,11:04:14
39.921196,116.338463,0,356,39860.4613078704,2009-02-16,11:04:17
39.921207,116.338448,0,367,39860.4613657407,2009-02-16,11:04:22
39.921217,116.338431,0,374,39860.4614236111,2009-02-16,11:04:27
39.921229,116.338409,0,379,39860.4614814815,2009-02-16,11:04:32
39.921249,116.338388,0,385,39860.4615393518,2009-02-16,11:04:37
39.921259,116.338362,0,390,39860.4615972222,2009-02-16,11:04:42
39.921263,116.338342,0,396,39860.4616550926,2009-02-16,11:04:47
39.921263,116.338342,0,396,39860.4616898148,2009-02-16,11:04:50
39.921255,116.338338,0,399,39860.461712963,2009-02-16,11:04:52
39.921257,116.338347,0,400,39860.4617708333,2009-02-16,11:04:57
39.921257,116.338347,0,400,39860.4618055556,2009-02-16,11:05:00
39.921261,116.338351,0,401,39860.4618287037,2009-02-16,11:05:02
39.921252,116.33834,0,402,39860.4618865741,2009-02-16,11:05:07
39.921252,116.33834,0,402,39860.4619212963,2009-02-16,11:05:10
39.921259,116.33834,0,402,39860.4619444444,2009-02-16,11:05:12
39.921257,116.338356,0,403,39860.4620023148,2009-02-16,11:05:17
39.921239,116.338354,0,403,39860.4620601852,2009-02-16,11:05:22
39.921224,116.338339,0,403,39860.4621180556,2009-02-16,11:05:27
39.92122,116.338313,0,403,39860.4621759259,2009-02-16,11:05:32
39.921278,116.338306,0,403,39860.4622106481,2009-02-16,11:05:35
39.92135,116.338286,0,402,39860.4622337963,2009-02-16,11:05:37
39.921416,116.338322,0,399,39860.4622453704,2009-02-16,11:05:38
39.921484,116.338338,0,400,39860.4622569444,2009-02-16,11:05:39
39.921551,116.338347,0,401,39860.4622685185,2009-02-16,11:05:40
39.92162,116.338353,0,400,39860.4622800926,2009-02-16,11:05:41
39.921685,116.338336,0,401,39860.4622916667,2009-02-16,11:05:42
39.921756,116.338309,0,401,39860.4623032407,2009-02-16,11:05:43
39.921825,116.338318,0,399,39860.4623148148,2009-02-16,11:05:44
39.921889,116.338301,0,398,39860.4623263889,2009-02-16,11:05:45
39.92197,116.338309,0,396,39860.462337963,2009-02-16,11:05:46
39.922059,116.338317,0,393,39860.462349537,2009-02-16,11:05:47
39.922158,116.338325,0,390,39860.4623611111,2009-02-16,11:05:48
39.922254,116.338315,0,387,39860.4623726852,2009-02-16,11:05:49
39.922355,116.3383,0,384,39860.4623842593,2009-02-16,11:05:50
39.922458,116.338289,0,381,39860.4623958333,2009-02-16,11:05:51
39.922563,116.338277,0,378,39860.4624074074,2009-02-16,11:05:52
39.922672,116.338269,0,375,39860.4624189815,2009-02-16,11:05:53
39.922781,116.338256,0,372,39860.4624305556,2009-02-16,11:05:54
39.922888,116.338246,0,369,39860.4624421296,2009-02-16,11:05:55
39.922994,116.338235,0,366,39860.4624537037,2009-02-16,11:05:56
39.923095,116.338224,0,364,39860.4624652778,2009-02-16,11:05:57
39.92319,116.338216,0,361,39860.4624768518,2009-02-16,11:05:58
39.923283,116.338211,0,358,39860.4624884259,2009-02-16,11:05:59
39.923372,116.338208,0,356,39860.4625,2009-02-16,11:06:00
39.923461,116.338201,0,353,39860.4625115741,2009-02-16,11:06:01
39.923548,116.338201,0,351,39860.4625231481,2009-02-16,11:06:02
39.923634,116.338202,0,348,39860.4625347222,2009-02-16,11:06:03
39.923717,116.338208,0,345,39860.4625462963,2009-02-16,11:06:04
39.923799,116.338208,0,342,39860.4625578704,2009-02-16,11:06:05
39.92388,116.338204,0,339,39860.4625694444,2009-02-16,11:06:06
39.923951,116.338196,0,337,39860.4625810185,2009-02-16,11:06:07
39.924023,116.338186,0,335,39860.4625925926,2009-02-16,11:06:08
39.924089,116.33818,0,332,39860.4626041667,2009-02-16,11:06:09
39.924151,116.338177,0,328,39860.4626157407,2009-02-16,11:06:10
39.924209,116.33817,0,322,39860.4626273148,2009-02-16,11:06:11
39.924267,116.338163,0,317,39860.4626388889,2009-02-16,11:06:12
39.924322,116.338159,0,313,39860.462650463,2009-02-16,11:06:13
39.924364,116.338156,0,305,39860.462662037,2009-02-16,11:06:14
39.924417,116.33815,0,299,39860.4626736111,2009-02-16,11:06:15
39.924461,116.338151,0,296,39860.4626851852,2009-02-16,11:06:16
39.924541,116.338147,0,289,39860.4627083333,2009-02-16,11:06:18
39.92461,116.338143,0,285,39860.4627314815,2009-02-16,11:06:20
39.924686,116.338136,0,281,39860.4627546296,2009-02-16,11:06:22
39.924758,116.33812,0,277,39860.4627777778,2009-02-16,11:06:24
39.924835,116.338105,0,272,39860.4628009259,2009-02-16,11:06:26
39.924923,116.338089,0,267,39860.4628240741,2009-02-16,11:06:28
39.924978,116.338075,0,266,39860.4628356481,2009-02-16,11:06:29
39.925043,116.338053,0,265,39860.4628472222,2009-02-16,11:06:30
39.925105,116.338037,0,263,39860.4628587963,2009-02-16,11:06:31
39.925164,116.338021,0,262,39860.4628703704,2009-02-16,11:06:32
39.92523,116.338003,0,259,39860.4628819444,2009-02-16,11:06:33
39.9253,116.337987,0,257,39860.4628935185,2009-02-16,11:06:34
39.925372,116.337968,0,256,39860.4629050926,2009-02-16,11:06:35
39.925446,116.337951,0,254,39860.4629166667,2009-02-16,11:06:36
39.925517,116.337939,0,252,39860.4629282407,2009-02-16,11:06:37
39.92559,116.337925,0,250,39860.4629398148,2009-02-16,11:06:38
39.925668,116.337907,0,247,39860.4629513889,2009-02-16,11:06:39
39.925746,116.337887,0,244,39860.462962963,2009-02-16,11:06:40
39.925816,116.337877,0,242,39860.462974537,2009-02-16,11:06:41
39.925873,116.337869,0,241,39860.4629861111,2009-02-16,11:06:42
39.925921,116.337859,0,241,39860.4629976852,2009-02-16,11:06:43
39.925982,116.337856,0,242,39860.4630208333,2009-02-16,11:06:45
39.926019,116.337822,0,240,39860.4630555556,2009-02-16,11:06:48
39.925999,116.337806,0,239,39860.4631134259,2009-02-16,11:06:53
39.926003,116.337824,0,232,39860.4631712963,2009-02-16,11:06:58
39.926064,116.337818,0,232,39860.4632175926,2009-02-16,11:07:02
39.926133,116.337814,0,230,39860.4632523148,2009-02-16,11:07:05
39.926221,116.337794,0,226,39860.463275463,2009-02-16,11:07:07
39.926279,116.337788,0,225,39860.463287037,2009-02-16,11:07:08
39.926341,116.337787,0,224,39860.4632986111,2009-02-16,11:07:09
39.926404,116.337784,0,224,39860.4633101852,2009-02-16,11:07:10
39.92647,116.33778,0,223,39860.4633217593,2009-02-16,11:07:11
39.926537,116.337776,0,223,39860.4633333333,2009-02-16,11:07:12
39.926605,116.337773,0,223,39860.4633449074,2009-02-16,11:07:13
39.926676,116.337768,0,223,39860.4633564815,2009-02-16,11:07:14
39.926744,116.337767,0,223,39860.4633680556,2009-02-16,11:07:15
39.926806,116.337765,0,224,39860.4633796296,2009-02-16,11:07:16
39.926866,116.337764,0,226,39860.4633912037,2009-02-16,11:07:17
39.926921,116.337767,0,228,39860.4634027778,2009-02-16,11:07:18
39.926972,116.337767,0,230,39860.4634143518,2009-02-16,11:07:19
39.927018,116.337766,0,231,39860.4634259259,2009-02-16,11:07:20
39.927065,116.33776,0,231,39860.4634375,2009-02-16,11:07:21
39.927151,116.337752,0,233,39860.4634606481,2009-02-16,11:07:23
39.927199,116.337746,0,233,39860.4634722222,2009-02-16,11:07:24
39.927248,116.337745,0,234,39860.4634837963,2009-02-16,11:07:25
39.927298,116.337746,0,235,39860.4634953704,2009-02-16,11:07:26
39.92735,116.337749,0,236,39860.4635069444,2009-02-16,11:07:27
39.927405,116.337754,0,238,39860.4635185185,2009-02-16,11:07:28
39.927459,116.337758,0,239,39860.4635300926,2009-02-16,11:07:29
39.927519,116.337764,0,239,39860.4635416667,2009-02-16,11:07:30
39.927585,116.337773,0,233,39860.4635532407,2009-02-16,11:07:31
39.927645,116.337787,0,226,39860.4635648148,2009-02-16,11:07:32
39.92769,116.337807,0,223,39860.4635763889,2009-02-16,11:07:33
39.927735,116.337821,0,220,39860.463587963,2009-02-16,11:07:34
39.927783,116.337816,0,218,39860.4636111111,2009-02-16,11:07:36
39.92783,116.337807,0,218,39860.4636574074,2009-02-16,11:07:40
39.927861,116.337809,0,203,39860.4637152778,2009-02-16,11:07:45
39.927907,116.337809,0,200,39860.4637384259,2009-02-16,11:07:47
39.927953,116.337791,0,199,39860.4637847222,2009-02-16,11:07:51
39.927958,116.337808,0,201,39860.4638425926,2009-02-16,11:07:56
39.927951,116.337793,0,204,39860.463900463,2009-02-16,11:08:01
39.927933,116.33782,0,209,39860.4639583333,2009-02-16,11:08:06
39.92789,116.337857,0,217,39860.4639930556,2009-02-16,11:08:09
39.927884,116.337789,0,218,39860.4640162037,2009-02-16,11:08:11
39.92783,116.337807,0,225,39860.4640625,2009-02-16,11:08:15
39.927782,116.337791,0,230,39860.4640972222,2009-02-16,11:08:18
39.927727,116.337826,0,235,39860.4641435185,2009-02-16,11:08:22
39.927718,116.337933,0,226,39860.4641666667,2009-02-16,11:08:24
39.927689,116.337983,0,224,39860.4641898148,2009-02-16,11:08:26
39.927649,116.337987,0,225,39860.4642476852,2009-02-16,11:08:31
39.927608,116.338013,0,230,39860.4642939815,2009-02-16,11:08:35
39.927586,116.338032,0,227,39860.4643518519,2009-02-16,11:08:40
39.927575,116.33803,0,227,39860.4644097222,2009-02-16,11:08:45
39.927519,116.337995,0,223,39860.4644675926,2009-02-16,11:08:50
39.927477,116.33803,0,216,39860.464525463,2009-02-16,11:08:55
39.927428,116.338031,0,215,39860.4645601852,2009-02-16,11:08:58
39.92738,116.338011,0,214,39860.4645949074,2009-02-16,11:09:01
39.927354,116.337991,0,211,39860.4646527778,2009-02-16,11:09:06
39.927319,116.337925,0,207,39860.4647106482,2009-02-16,11:09:11
39.927287,116.337863,0,204,39860.4647453704,2009-02-16,11:09:14
39.92724,116.337792,0,199,39860.4647800926,2009-02-16,11:09:17
39.927215,116.337742,0,195,39860.4648032407,2009-02-16,11:09:19
39.927155,116.337763,0,194,39860.464849537,2009-02-16,11:09:23
39.927112,116.337799,0,193,39860.4648842593,2009-02-16,11:09:26
39.927053,116.337806,0,190,39860.4649305556,2009-02-16,11:09:30
39.927019,116.337769,0,188,39860.4649652778,2009-02-16,11:09:33
39.926988,116.337742,0,183,39860.4650231482,2009-02-16,11:09:38
39.926967,116.337686,0,179,39860.4650810185,2009-02-16,11:09:43
39.926971,116.337627,0,175,39860.4651273148,2009-02-16,11:09:47
39.92696,116.337551,0,172,39860.4651851852,2009-02-16,11:09:52
39.926937,116.337487,0,171,39860.4652199074,2009-02-16,11:09:55
39.926923,116.33743,0,171,39860.4652662037,2009-02-16,11:09:59
39.926922,116.337377,0,166,39860.4653240741,2009-02-16,11:10:04
39.926925,116.337334,0,163,39860.4653819444,2009-02-16,11:10:09
39.926912,116.337351,0,162,39860.4654398148,2009-02-16,11:10:14
39.926886,116.337337,0,160,39860.4654976852,2009-02-16,11:10:19
39.92686,116.337261,0,148,39860.4655324074,2009-02-16,11:10:22
39.926825,116.337224,0,146,39860.4655671296,2009-02-16,11:10:25
39.926786,116.337201,0,140,39860.4656134259,2009-02-16,11:10:29
39.926785,116.337174,0,125,39860.4656712963,2009-02-16,11:10:34
39.926784,116.337109,0,121,39860.4657291667,2009-02-16,11:10:39
39.926781,116.337065,0,121,39860.465787037,2009-02-16,11:10:44
39.926791,116.337032,0,123,39860.4658449074,2009-02-16,11:10:49
39.926805,116.337003,0,125,39860.4659027778,2009-02-16,11:10:54
39.926835,116.336957,0,126,39860.4659606481,2009-02-16,11:10:59
39.926836,116.336914,0,124,39860.4660185185,2009-02-16,11:11:04
39.926822,116.336855,0,120,39860.4660648148,2009-02-16,11:11:08
39.926814,116.336791,0,118,39860.4661111111,2009-02-16,11:11:12
39.926816,116.336724,0,115,39860.4661689815,2009-02-16,11:11:17
39.926831,116.336662,0,113,39860.4662152778,2009-02-16,11:11:21
39.92684,116.336598,0,111,39860.4662615741,2009-02-16,11:11:25
39.926842,116.336557,0,109,39860.4663194444,2009-02-16,11:11:30
39.926797,116.336538,0,108,39860.4663541667,2009-02-16,11:11:33
39.926755,116.336534,0,107,39860.466412037,2009-02-16,11:11:38
39.926755,116.336534,0,107,39860.4664467593,2009-02-16,11:11:41
39.926757,116.336529,0,107,39860.4664699074,2009-02-16,11:11:43
39.926757,116.336519,0,107,39860.4665277778,2009-02-16,11:11:48
39.926738,116.336541,0,107,39860.4665856481,2009-02-16,11:11:53
39.926741,116.336537,0,107,39860.4666435185,2009-02-16,11:11:58
39.926741,116.336537,0,107,39860.4666782407,2009-02-16,11:12:01
39.926742,116.336534,0,107,39860.4667013889,2009-02-16,11:12:03
39.92674,116.336517,0,108,39860.4667592593,2009-02-16,11:12:08
39.926742,116.336481,0,108,39860.4668171296,2009-02-16,11:12:13
39.92672,116.336441,0,108,39860.466875,2009-02-16,11:12:18
39.926681,116.336482,0,108,39860.4669097222,2009-02-16,11:12:21
39.926637,116.336505,0,108,39860.4669675926,2009-02-16,11:12:26
39.926604,116.336527,0,108,39860.467025463,2009-02-16,11:12:31
39.926553,116.336542,0,109,39860.4670717593,2009-02-16,11:12:35
39.926502,116.336568,0,110,39860.4671064815,2009-02-16,11:12:38
39.926456,116.336582,0,109,39860.4671412037,2009-02-16,11:12:41
39.92641,116.336602,0,108,39860.4671875,2009-02-16,11:12:45
39.926369,116.33664,0,107,39860.4672337963,2009-02-16,11:12:49
39.926338,116.336672,0,106,39860.4672916667,2009-02-16,11:12:54
39.926292,116.336715,0,105,39860.467349537,2009-02-16,11:12:59
39.926277,116.336782,0,105,39860.4673842593,2009-02-16,11:13:02
39.926266,116.336839,0,103,39860.4674421296,2009-02-16,11:13:07
39.926298,116.336891,0,103,39860.4674768519,2009-02-16,11:13:10
39.926344,116.336902,0,102,39860.4675115741,2009-02-16,11:13:13
39.926363,116.336971,0,101,39860.4675462963,2009-02-16,11:13:16
39.926347,116.337079,0,100,39860.4675810185,2009-02-16,11:13:19
39.926352,116.337138,0,99,39860.4676157407,2009-02-16,11:13:22
39.928012,116.336357,0,396,39860.4760185185,2009-02-16,11:25:28
39.926693,116.336978,0,711,39860.4762268519,2009-02-16,11:25:46
39.926607,116.336836,0,529,39860.47625,2009-02-16,11:25:48
39.927078,116.3361,0,-54,39860.4762731481,2009-02-16,11:25:50
39.926952,116.336102,0,-108,39860.4762847222,2009-02-16,11:25:51
39.926854,116.336107,0,-95,39860.4762962963,2009-02-16,11:25:52
39.926753,116.336062,0,-81,39860.4763078704,2009-02-16,11:25:53
39.926697,116.33605,0,-68,39860.4763194444,2009-02-16,11:25:54
39.92665,116.33606,0,-57,39860.4763310185,2009-02-16,11:25:55
39.926611,116.336102,0,-49,39860.4763425926,2009-02-16,11:25:56
39.926586,116.33617,0,-41,39860.4763541667,2009-02-16,11:25:57
39.926573,116.336159,0,-46,39860.476412037,2009-02-16,11:26:02
39.926627,116.336198,0,-47,39860.4764467593,2009-02-16,11:26:05
39.926674,116.336194,0,-46,39860.4764699074,2009-02-16,11:26:07
39.926729,116.336193,0,-43,39860.4765046296,2009-02-16,11:26:10
39.926767,116.33619,0,-31,39860.4765625,2009-02-16,11:26:15
39.926805,116.336225,0,-29,39860.4765740741,2009-02-16,11:26:16
39.92684,116.336295,0,-23,39860.4765972222,2009-02-16,11:26:18
39.926856,116.336352,0,-17,39860.4766550926,2009-02-16,11:26:23
39.926849,116.3364,0,2,39860.4766898148,2009-02-16,11:26:26
39.926837,116.336448,0,14,39860.4767361111,2009-02-16,11:26:30
39.92681,116.336494,0,31,39860.4767939815,2009-02-16,11:26:35
39.926802,116.336515,0,47,39860.4768402778,2009-02-16,11:26:39
39.926787,116.336544,0,54,39860.4768981481,2009-02-16,11:26:44
39.926778,116.336554,0,54,39860.4769560185,2009-02-16,11:26:49
39.92672,116.336588,0,57,39860.4770138889,2009-02-16,11:26:54
39.926765,116.33661,0,59,39860.477037037,2009-02-16,11:26:56
39.926765,116.33661,0,59,39860.4770717593,2009-02-16,11:26:59
39.926763,116.336615,0,64,39860.4770949074,2009-02-16,11:27:01
39.926757,116.336664,0,69,39860.4771527778,2009-02-16,11:27:06
39.926702,116.336669,0,69,39860.4771759259,2009-02-16,11:27:08
39.926665,116.336684,0,70,39860.4772337963,2009-02-16,11:27:13
39.926711,116.336684,0,76,39860.4772800926,2009-02-16,11:27:17
39.926713,116.33667,0,83,39860.477337963,2009-02-16,11:27:22
39.926759,116.336659,0,84,39860.4773726852,2009-02-16,11:27:25
39.926776,116.336657,0,85,39860.4774305556,2009-02-16,11:27:30
39.926779,116.336669,0,85,39860.4774884259,2009-02-16,11:27:35
39.926819,116.336701,0,85,39860.4775347222,2009-02-16,11:27:39
39.92686,116.336727,0,86,39860.4775925926,2009-02-16,11:27:44
39.926885,116.336727,0,88,39860.477650463,2009-02-16,11:27:49
39.926886,116.336738,0,89,39860.4777083333,2009-02-16,11:27:54
39.926915,116.336792,0,93,39860.4777546296,2009-02-16,11:27:58
39.926944,116.336838,0,95,39860.4778009259,2009-02-16,11:28:02
39.926928,116.3369,0,97,39860.4778587963,2009-02-16,11:28:07
39.926947,116.336975,0,97,39860.4779166667,2009-02-16,11:28:12
39.926976,116.337033,0,98,39860.4779513889,2009-02-16,11:28:15
39.926973,116.33709,0,98,39860.4780092593,2009-02-16,11:28:20
39.926975,116.337123,0,98,39860.4780671296,2009-02-16,11:28:25
39.926964,116.337158,0,97,39860.478125,2009-02-16,11:28:30
39.926933,116.337198,0,97,39860.4781828704,2009-02-16,11:28:35
39.926992,116.337286,0,95,39860.4782175926,2009-02-16,11:28:38
39.927009,116.337342,0,95,39860.478275463,2009-02-16,11:28:43
39.927002,116.337372,0,94,39860.4783333333,2009-02-16,11:28:48
39.926987,116.337369,0,94,39860.4783912037,2009-02-16,11:28:53
39.926985,116.337381,0,93,39860.4784490741,2009-02-16,11:28:58
39.927018,116.33743,0,92,39860.4785069444,2009-02-16,11:29:03
39.927037,116.337447,0,91,39860.4785648148,2009-02-16,11:29:08
39.927087,116.337456,0,89,39860.4786226852,2009-02-16,11:29:13
39.927137,116.337447,0,88,39860.4786689815,2009-02-16,11:29:17
39.927184,116.33743,0,86,39860.4787152778,2009-02-16,11:29:21
39.927224,116.337425,0,83,39860.4787731481,2009-02-16,11:29:26
39.927244,116.337385,0,80,39860.4788310185,2009-02-16,11:29:31
39.927269,116.337367,0,79,39860.4788888889,2009-02-16,11:29:36
39.927262,116.337302,0,79,39860.4789467593,2009-02-16,11:29:41
39.927276,116.337257,0,80,39860.4790046296,2009-02-16,11:29:46
39.927297,116.337217,0,82,39860.4790625,2009-02-16,11:29:51
39.927356,116.33724,0,81,39860.4791203704,2009-02-16,11:29:56
39.927392,116.337295,0,79,39860.4791550926,2009-02-16,11:29:59
39.927431,116.337351,0,78,39860.4791898148,2009-02-16,11:30:02
39.927481,116.337379,0,75,39860.479224537,2009-02-16,11:30:05
39.927541,116.337381,0,73,39860.4792592593,2009-02-16,11:30:08
39.927593,116.337383,0,71,39860.4792939815,2009-02-16,11:30:11
39.927643,116.337376,0,68,39860.4793287037,2009-02-16,11:30:14
39.927688,116.337349,0,64,39860.4793865741,2009-02-16,11:30:19
39.927717,116.337363,0,59,39860.4794444444,2009-02-16,11:30:24
39.927707,116.337375,0,54,39860.4795023148,2009-02-16,11:30:29
39.927722,116.337375,0,50,39860.4795601852,2009-02-16,11:30:34
39.927721,116.337395,0,49,39860.4796180556,2009-02-16,11:30:39
39.927719,116.337399,0,48,39860.4796759259,2009-02-16,11:30:44
39.927719,116.337399,0,48,39860.4797106481,2009-02-16,11:30:47
39.927712,116.337407,0,47,39860.4797337963,2009-02-16,11:30:49
39.927702,116.337406,0,47,39860.4797916667,2009-02-16,11:30:54
39.92771,116.337423,0,47,39860.479849537,2009-02-16,11:30:59
39.92773,116.337487,0,48,39860.4798842593,2009-02-16,11:31:02
39.927735,116.3375,0,49,39860.4799421296,2009-02-16,11:31:07
39.927694,116.337527,0,50,39860.48,2009-02-16,11:31:12
39.927696,116.337505,0,50,39860.4800578704,2009-02-16,11:31:17
39.927694,116.33744,0,50,39860.4801157407,2009-02-16,11:31:22
39.927732,116.337398,0,50,39860.4801736111,2009-02-16,11:31:27
39.927759,116.337345,0,50,39860.4802314815,2009-02-16,11:31:32
39.927755,116.337305,0,50,39860.4802893519,2009-02-16,11:31:37
39.92777,116.337354,0,49,39860.4803472222,2009-02-16,11:31:42
39.927764,116.337392,0,49,39860.4804050926,2009-02-16,11:31:47
39.927771,116.337351,0,49,39860.480462963,2009-02-16,11:31:52
39.927771,116.337351,0,49,39860.4804976852,2009-02-16,11:31:55
39.927777,116.337353,0,49,39860.4805208333,2009-02-16,11:31:57
39.927772,116.337426,0,49,39860.4805439815,2009-02-16,11:31:59
39.927742,116.337455,0,45,39860.4806018519,2009-02-16,11:32:04
39.927742,116.337455,0,45,39860.4806365741,2009-02-16,11:32:07
39.92774,116.337463,0,44,39860.4806597222,2009-02-16,11:32:09
39.927731,116.337459,0,44,39860.4807175926,2009-02-16,11:32:14
39.927671,116.337504,0,45,39860.4807523148,2009-02-16,11:32:17
39.927639,116.337506,0,45,39860.4808101852,2009-02-16,11:32:22
39.927598,116.337499,0,44,39860.4808680556,2009-02-16,11:32:27
39.927556,116.337478,0,45,39860.4809259259,2009-02-16,11:32:32
39.927509,116.33748,0,47,39860.4809837963,2009-02-16,11:32:37
39.927459,116.337456,0,47,39860.4810185185,2009-02-16,11:32:40
39.927407,116.337481,0,48,39860.4810648148,2009-02-16,11:32:44
39.927369,116.33753,0,50,39860.481099537,2009-02-16,11:32:47
39.927339,116.33756,0,51,39860.4811574074,2009-02-16,11:32:52
39.927291,116.337587,0,53,39860.4812037037,2009-02-16,11:32:56
39.927242,116.337575,0,53,39860.48125,2009-02-16,11:33:00
39.927193,116.33759,0,53,39860.4812962963,2009-02-16,11:33:04
39.927138,116.337555,0,53,39860.4813425926,2009-02-16,11:33:08
39.927082,116.337518,0,54,39860.4813888889,2009-02-16,11:33:12
39.927021,116.337517,0,57,39860.4814236111,2009-02-16,11:33:15
39.92698,116.337462,0,59,39860.4814699074,2009-02-16,11:33:19
39.926949,116.337406,0,60,39860.4815162037,2009-02-16,11:33:23
39.926923,116.337345,0,61,39860.4815625,2009-02-16,11:33:27
39.926933,116.337272,0,64,39860.4816087963,2009-02-16,11:33:31
39.926948,116.337203,0,67,39860.4816550926,2009-02-16,11:33:35
39.926944,116.337136,0,68,39860.4816898148,2009-02-16,11:33:38
39.926928,116.337079,0,69,39860.481712963,2009-02-16,11:33:40
39.926917,116.337008,0,70,39860.4817476852,2009-02-16,11:33:43
39.926912,116.336939,0,72,39860.4817939815,2009-02-16,11:33:47
39.926916,116.336876,0,71,39860.4818287037,2009-02-16,11:33:50
39.926905,116.336809,0,72,39860.4818634259,2009-02-16,11:33:53
39.926906,116.336747,0,71,39860.4818981481,2009-02-16,11:33:56
39.926892,116.336686,0,73,39860.4819212963,2009-02-16,11:33:58
39.926878,116.336619,0,73,39860.4819791667,2009-02-16,11:34:03
39.92685,116.336559,0,72,39860.4820023148,2009-02-16,11:34:05
39.926842,116.336487,0,70,39860.482037037,2009-02-16,11:34:08
39.926836,116.336416,0,68,39860.4820949074,2009-02-16,11:34:13
39.926829,116.336357,0,65,39860.4821296296,2009-02-16,11:34:16
39.926858,116.336308,0,69,39860.4821875,2009-02-16,11:34:21
39.926871,116.33625,0,69,39860.4822337963,2009-02-16,11:34:25
39.926875,116.336191,0,70,39860.4822916667,2009-02-16,11:34:30
39.926872,116.336128,0,68,39860.4823263889,2009-02-16,11:34:33
39.926873,116.336065,0,67,39860.4823726852,2009-02-16,11:34:37
39.926882,116.336002,0,67,39860.4824305556,2009-02-16,11:34:42
39.926859,116.335983,0,69,39860.4824884259,2009-02-16,11:34:47
39.926822,116.335944,0,77,39860.4825347222,2009-02-16,11:34:51
39.926787,116.3359,0,78,39860.4825810185,2009-02-16,11:34:55
39.92681,116.335876,0,80,39860.4826388889,2009-02-16,11:35:00
39.926789,116.335827,0,81,39860.4826967593,2009-02-16,11:35:05
39.926766,116.335762,0,81,39860.4827546296,2009-02-16,11:35:10
39.92676,116.335699,0,80,39860.4828009259,2009-02-16,11:35:14
39.926755,116.335637,0,78,39860.4828356481,2009-02-16,11:35:17
39.926719,116.335564,0,77,39860.4828819444,2009-02-16,11:35:21
39.92673,116.335489,0,78,39860.4829166667,2009-02-16,11:35:24
39.926713,116.335423,0,78,39860.4829513889,2009-02-16,11:35:27
39.926678,116.335386,0,78,39860.482974537,2009-02-16,11:35:29
39.926655,116.335318,0,77,39860.4830092593,2009-02-16,11:35:32
39.926631,116.335258,0,82,39860.4830439815,2009-02-16,11:35:35
39.92667,116.335206,0,84,39860.4830787037,2009-02-16,11:35:38
39.926701,116.335146,0,85,39860.483125,2009-02-16,11:35:42
39.926649,116.335114,0,87,39860.4831481481,2009-02-16,11:35:44
39.926685,116.335055,0,87,39860.4831944444,2009-02-16,11:35:48
39.926663,116.334992,0,89,39860.4832407407,2009-02-16,11:35:52
39.926695,116.334947,0,91,39860.483275463,2009-02-16,11:35:55
39.926704,116.334889,0,93,39860.4833217593,2009-02-16,11:35:59
39.926699,116.334806,0,94,39860.4833796296,2009-02-16,11:36:04
39.926701,116.334741,0,94,39860.4834143519,2009-02-16,11:36:07
39.926689,116.334683,0,93,39860.4834490741,2009-02-16,11:36:10
39.926665,116.334633,0,94,39860.4835069444,2009-02-16,11:36:15
39.926681,116.334565,0,94,39860.4835648148,2009-02-16,11:36:20
39.926684,116.334494,0,94,39860.4836111111,2009-02-16,11:36:24
39.926683,116.334433,0,93,39860.4836574074,2009-02-16,11:36:28
39.926675,116.334374,0,92,39860.4836805556,2009-02-16,11:36:30
39.926689,116.334311,0,90,39860.4837268519,2009-02-16,11:36:34
39.926671,116.334231,0,88,39860.4837731481,2009-02-16,11:36:38
39.926663,116.334154,0,86,39860.4838078704,2009-02-16,11:36:41
39.926653,116.334088,0,83,39860.4838541667,2009-02-16,11:36:45
39.926651,116.334029,0,83,39860.483900463,2009-02-16,11:36:49
39.926648,116.334008,0,83,39860.4839583333,2009-02-16,11:36:54
39.926648,116.334008,0,83,39860.4839930556,2009-02-16,11:36:57
39.926655,116.334007,0,83,39860.4840162037,2009-02-16,11:36:59
39.926645,116.333993,0,81,39860.4840740741,2009-02-16,11:37:04
39.926623,116.333959,0,78,39860.4841319444,2009-02-16,11:37:09
39.926647,116.333932,0,79,39860.4841898148,2009-02-16,11:37:14
39.926689,116.333886,0,82,39860.4842476852,2009-02-16,11:37:19
39.926684,116.333825,0,84,39860.4842939815,2009-02-16,11:37:23
39.926677,116.333766,0,84,39860.4843402778,2009-02-16,11:37:27
39.926665,116.333708,0,84,39860.4843865741,2009-02-16,11:37:31
39.92663,116.333654,0,86,39860.4844444444,2009-02-16,11:37:36
39.92663,116.333611,0,91,39860.4845023148,2009-02-16,11:37:41
39.926621,116.333543,0,92,39860.4845486111,2009-02-16,11:37:45
39.926619,116.333476,0,93,39860.4845949074,2009-02-16,11:37:49
39.926616,116.333411,0,94,39860.4846412037,2009-02-16,11:37:53
39.926583,116.33336,0,94,39860.4846875,2009-02-16,11:37:57
39.926582,116.333285,0,94,39860.4847453704,2009-02-16,11:38:02
39.926559,116.333214,0,95,39860.4847916667,2009-02-16,11:38:06
39.926538,116.333168,0,97,39860.484849537,2009-02-16,11:38:11
39.926527,116.333102,0,99,39860.4848958333,2009-02-16,11:38:15
39.926555,116.333061,0,102,39860.4849537037,2009-02-16,11:38:20
39.926555,116.333061,0,102,39860.4849884259,2009-02-16,11:38:23
39.926559,116.333062,0,103,39860.4850115741,2009-02-16,11:38:25
39.926497,116.333047,0,106,39860.4850578704,2009-02-16,11:38:29
39.926447,116.333031,0,110,39860.4850925926,2009-02-16,11:38:32
39.926387,116.333021,0,111,39860.4851157407,2009-02-16,11:38:34
39.926339,116.332981,0,115,39860.485150463,2009-02-16,11:38:37
39.926347,116.332961,0,122,39860.4852083333,2009-02-16,11:38:42
39.926322,116.33296,0,125,39860.4852662037,2009-02-16,11:38:47
39.926285,116.332957,0,126,39860.4853240741,2009-02-16,11:38:52
39.926261,116.332941,0,127,39860.4853819444,2009-02-16,11:38:57
39.926244,116.332948,0,127,39860.4854398148,2009-02-16,11:39:02
39.926234,116.332933,0,127,39860.4854976852,2009-02-16,11:39:07
39.926212,116.332925,0,128,39860.4855555556,2009-02-16,11:39:12
39.926191,116.332909,0,130,39860.4856134259,2009-02-16,11:39:17
39.926178,116.33292,0,131,39860.4856712963,2009-02-16,11:39:22
39.92618,116.332935,0,131,39860.4857291667,2009-02-16,11:39:27
39.92618,116.332935,0,131,39860.4857638889,2009-02-16,11:39:30
39.926176,116.332941,0,131,39860.485787037,2009-02-16,11:39:32
39.926206,116.332986,0,134,39860.4858101852,2009-02-16,11:39:34
39.926218,116.333032,0,136,39860.4858680556,2009-02-16,11:39:39
39.926221,116.333044,0,138,39860.4859259259,2009-02-16,11:39:44
39.926233,116.333025,0,140,39860.4859837963,2009-02-16,11:39:49
39.92621,116.332968,0,141,39860.4860416667,2009-02-16,11:39:54
39.926196,116.33296,0,139,39860.486099537,2009-02-16,11:39:59
39.926175,116.332937,0,140,39860.4861574074,2009-02-16,11:40:04
39.926175,116.332937,0,140,39860.4861921296,2009-02-16,11:40:07
39.92617,116.332933,0,140,39860.4862152778,2009-02-16,11:40:09
39.926195,116.332949,0,140,39860.4862731481,2009-02-16,11:40:14
39.926174,116.33291,0,141,39860.4863310185,2009-02-16,11:40:19
39.926195,116.332918,0,143,39860.4863888889,2009-02-16,11:40:24
39.926208,116.332937,0,146,39860.4864467593,2009-02-16,11:40:29
39.926177,116.332918,0,146,39860.4865046296,2009-02-16,11:40:34
39.926177,116.332918,0,146,39860.4865393518,2009-02-16,11:40:37
39.926179,116.332921,0,146,39860.4865625,2009-02-16,11:40:39
39.926212,116.333001,0,144,39860.4865856481,2009-02-16,11:40:41
39.92619,116.333047,0,143,39860.4866435185,2009-02-16,11:40:46
39.926108,116.333001,0,143,39860.4867013889,2009-02-16,11:40:51
39.926058,116.332983,0,143,39860.4867592593,2009-02-16,11:40:56
39.926016,116.333019,0,144,39860.4868055556,2009-02-16,11:41:00
39.925963,116.333043,0,142,39860.4868518518,2009-02-16,11:41:04
39.925918,116.333036,0,142,39860.4868981481,2009-02-16,11:41:08
39.925862,116.332995,0,141,39860.4869444444,2009-02-16,11:41:12
39.925827,116.332954,0,142,39860.4869907407,2009-02-16,11:41:16
39.925803,116.332958,0,143,39860.4870486111,2009-02-16,11:41:21
39.925769,116.332962,0,140,39860.4871064815,2009-02-16,11:41:26
39.925703,116.332932,0,134,39860.4871527778,2009-02-16,11:41:30
39.925659,116.332911,0,130,39860.4871759259,2009-02-16,11:41:32
39.925611,116.332931,0,127,39860.4871990741,2009-02-16,11:41:34
39.925561,116.332952,0,123,39860.4872453704,2009-02-16,11:41:38
39.92551,116.332971,0,120,39860.4872916667,2009-02-16,11:41:42
39.925467,116.332997,0,120,39860.4873148148,2009-02-16,11:41:44
39.925417,116.332986,0,118,39860.4873611111,2009-02-16,11:41:48
39.925374,116.33298,0,115,39860.4874189815,2009-02-16,11:41:53
39.925358,116.332948,0,116,39860.4874768518,2009-02-16,11:41:58
39.925367,116.332941,0,116,39860.4875347222,2009-02-16,11:42:03
39.925364,116.332915,0,116,39860.4875925926,2009-02-16,11:42:08
39.925373,116.332928,0,116,39860.487650463,2009-02-16,11:42:13
39.925367,116.332933,0,116,39860.4877083333,2009-02-16,11:42:18
39.925367,116.332933,0,116,39860.4877430556,2009-02-16,11:42:21
39.925367,116.332937,0,116,39860.4877662037,2009-02-16,11:42:23
39.925376,116.332932,0,116,39860.4878240741,2009-02-16,11:42:28
39.925392,116.332942,0,114,39860.4878819444,2009-02-16,11:42:33
39.92539,116.332932,0,114,39860.4879398148,2009-02-16,11:42:38
39.925443,116.332913,0,113,39860.4879861111,2009-02-16,11:42:42
39.925501,116.332937,0,114,39860.4880208333,2009-02-16,11:42:45
39.925548,116.332944,0,113,39860.4880787037,2009-02-16,11:42:50
39.92556,116.333006,0,114,39860.4881134259,2009-02-16,11:42:53
39.925571,116.333075,0,115,39860.4881481482,2009-02-16,11:42:56
39.925594,116.333127,0,114,39860.4881944444,2009-02-16,11:43:00
39.92558,116.333192,0,114,39860.4882407407,2009-02-16,11:43:04
39.92557,116.333264,0,115,39860.488287037,2009-02-16,11:43:08
39.925588,116.333329,0,116,39860.4883217593,2009-02-16,11:43:11
39.925628,116.3334,0,116,39860.4883564815,2009-02-16,11:43:14
39.925659,116.333443,0,116,39860.4883796296,2009-02-16,11:43:16
39.925695,116.33351,0,116,39860.4884143519,2009-02-16,11:43:19
39.925731,116.333558,0,115,39860.4884606482,2009-02-16,11:43:23
39.925751,116.333597,0,116,39860.4885185185,2009-02-16,11:43:28
39.925755,116.333642,0,116,39860.4885763889,2009-02-16,11:43:33
39.925775,116.333712,0,116,39860.4886342593,2009-02-16,11:43:38
39.92575,116.333777,0,116,39860.4886921296,2009-02-16,11:43:43
39.925757,116.333822,0,116,39860.48875,2009-02-16,11:43:48
39.925705,116.333853,0,117,39860.4887962963,2009-02-16,11:43:52
39.925722,116.33393,0,117,39860.4888425926,2009-02-16,11:43:56
39.925751,116.333983,0,117,39860.4888657407,2009-02-16,11:43:58
39.92578,116.334042,0,117,39860.4888888889,2009-02-16,11:44:00
39.925807,116.334106,0,118,39860.4889236111,2009-02-16,11:44:03
39.925797,116.334169,0,118,39860.4889583333,2009-02-16,11:44:06
39.925814,116.334239,0,119,39860.4889930556,2009-02-16,11:44:09
39.925802,116.334278,0,119,39860.4890509259,2009-02-16,11:44:14
39.925826,116.334328,0,118,39860.4890740741,2009-02-16,11:44:16
39.925865,116.334377,0,117,39860.4891087963,2009-02-16,11:44:19
39.92583,116.334428,0,117,39860.4891550926,2009-02-16,11:44:23
39.92584,116.334498,0,116,39860.4892013889,2009-02-16,11:44:27
39.925875,116.334555,0,116,39860.4892361111,2009-02-16,11:44:30
39.925894,116.334624,0,118,39860.4892824074,2009-02-16,11:44:34
39.925905,116.334692,0,120,39860.4893287037,2009-02-16,11:44:38
39.925929,116.334756,0,120,39860.4893865741,2009-02-16,11:44:43
39.925971,116.334821,0,120,39860.4894097222,2009-02-16,11:44:45
39.925995,116.334878,0,119,39860.4894444444,2009-02-16,11:44:48
39.926018,116.334945,0,118,39860.4894791667,2009-02-16,11:44:51
39.925991,116.335008,0,117,39860.489537037,2009-02-16,11:44:56
39.925947,116.335064,0,116,39860.4895833333,2009-02-16,11:45:00
39.92591,116.335111,0,115,39860.4896180556,2009-02-16,11:45:03
39.925858,116.335156,0,116,39860.4896527778,2009-02-16,11:45:06
39.925811,116.335195,0,116,39860.4897106481,2009-02-16,11:45:11
39.925802,116.335218,0,116,39860.4897685185,2009-02-16,11:45:16
39.925806,116.335202,0,116,39860.4898263889,2009-02-16,11:45:21
39.925861,116.335258,0,117,39860.4898842593,2009-02-16,11:45:26
39.925887,116.335333,0,118,39860.4899074074,2009-02-16,11:45:28
39.925897,116.335396,0,118,39860.4899421296,2009-02-16,11:45:31
39.925913,116.335454,0,118,39860.4899884259,2009-02-16,11:45:35
39.925909,116.335514,0,119,39860.4900347222,2009-02-16,11:45:39
39.925866,116.335539,0,120,39860.4900694444,2009-02-16,11:45:42
39.925878,116.335622,0,118,39860.4901041667,2009-02-16,11:45:45
39.925886,116.335681,0,114,39860.490162037,2009-02-16,11:45:50
39.925886,116.335681,0,114,39860.4901967593,2009-02-16,11:45:53
39.925891,116.335687,0,111,39860.4902199074,2009-02-16,11:45:55
39.9259,116.335672,0,107,39860.4902777778,2009-02-16,11:46:00
39.925897,116.335632,0,106,39860.4903356481,2009-02-16,11:46:05
39.925896,116.335689,0,104,39860.4903935185,2009-02-16,11:46:10
39.925887,116.335751,0,103,39860.4904282407,2009-02-16,11:46:13
39.925894,116.33581,0,103,39860.490474537,2009-02-16,11:46:17
39.925895,116.335869,0,104,39860.4905324074,2009-02-16,11:46:22
39.925888,116.335898,0,113,39860.4905902778,2009-02-16,11:46:27
39.92593,116.335904,0,119,39860.4906481481,2009-02-16,11:46:32
39.925968,116.335923,0,123,39860.4907060185,2009-02-16,11:46:37
39.925973,116.335981,0,129,39860.4907638889,2009-02-16,11:46:42
39.926005,116.336,0,132,39860.4908217593,2009-02-16,11:46:47
39.926054,116.335989,0,129,39860.4908796296,2009-02-16,11:46:52
39.926102,116.335984,0,133,39860.4909259259,2009-02-16,11:46:56
39.926126,116.335991,0,134,39860.4909837963,2009-02-16,11:47:01
39.926179,116.335952,0,133,39860.4910300926,2009-02-16,11:47:05
39.926219,116.335925,0,134,39860.4910532407,2009-02-16,11:47:07
39.926273,116.335944,0,134,39860.491099537,2009-02-16,11:47:11
39.926322,116.335962,0,136,39860.4911574074,2009-02-16,11:47:16
39.926359,116.335955,0,136,39860.4912152778,2009-02-16,11:47:21
39.926409,116.335988,0,136,39860.4912615741,2009-02-16,11:47:25
39.926455,116.336002,0,138,39860.4912847222,2009-02-16,11:47:27
39.926496,116.336028,0,137,39860.4913310185,2009-02-16,11:47:31
39.926542,116.336039,0,138,39860.4913541667,2009-02-16,11:47:33
39.92659,116.336045,0,139,39860.4913773148,2009-02-16,11:47:35
39.926641,116.336046,0,141,39860.491412037,2009-02-16,11:47:38
39.926689,116.336037,0,142,39860.4914467593,2009-02-16,11:47:41
39.926754,116.336044,0,143,39860.4914814815,2009-02-16,11:47:44
39.926803,116.336101,0,145,39860.4915277778,2009-02-16,11:47:48
39.926807,116.336161,0,148,39860.4915856481,2009-02-16,11:47:53
39.926795,116.336223,0,153,39860.4916435185,2009-02-16,11:47:58
39.926788,116.336289,0,156,39860.4916782407,2009-02-16,11:48:01
39.926784,116.336357,0,158,39860.491724537,2009-02-16,11:48:05
39.926802,116.336402,0,159,39860.4917824074,2009-02-16,11:48:10
39.926795,116.336465,0,159,39860.4918287037,2009-02-16,11:48:14
39.926749,116.336506,0,160,39860.491875,2009-02-16,11:48:18
39.926704,116.336518,0,159,39860.4918981481,2009-02-16,11:48:20
39.92665,116.336532,0,158,39860.4919328704,2009-02-16,11:48:23
39.926604,116.336541,0,157,39860.4919907407,2009-02-16,11:48:28
39.926531,116.336547,0,155,39860.492025463,2009-02-16,11:48:31
39.926478,116.336561,0,152,39860.4920486111,2009-02-16,11:48:33
39.926423,116.336564,0,149,39860.4920949074,2009-02-16,11:48:37
39.92636,116.336556,0,145,39860.4921296296,2009-02-16,11:48:40
39.926307,116.336568,0,146,39860.4921643519,2009-02-16,11:48:43
39.926262,116.336588,0,149,39860.4922106481,2009-02-16,11:48:47
39.926233,116.336598,0,152,39860.4922685185,2009-02-16,11:48:52
39.926201,116.336577,0,153,39860.4923263889,2009-02-16,11:48:57
39.926182,116.336585,0,153,39860.4923842593,2009-02-16,11:49:02
39.926213,116.336633,0,152,39860.4924074074,2009-02-16,11:49:04
39.926244,116.336692,0,151,39860.4924305556,2009-02-16,11:49:06
39.926266,116.336744,0,151,39860.4924537037,2009-02-16,11:49:08
39.926259,116.336806,0,151,39860.4925,2009-02-16,11:49:12
39.926257,116.336867,0,152,39860.4925347222,2009-02-16,11:49:15
39.926254,116.336933,0,153,39860.4925694444,2009-02-16,11:49:18
39.926229,116.337002,0,154,39860.4925925926,2009-02-16,11:49:20
39.926196,116.337066,0,155,39860.4926157407,2009-02-16,11:49:22
39.926169,116.337122,0,156,39860.4926388889,2009-02-16,11:49:24
39.926137,116.337178,0,157,39860.4926736111,2009-02-16,11:49:27
39.926088,116.337242,0,158,39860.4927083333,2009-02-16,11:49:30
39.926041,116.337304,0,159,39860.4927314815,2009-02-16,11:49:32
39.925991,116.337373,0,159,39860.4927546296,2009-02-16,11:49:34
