# Supplementary material for: A location privacy protection method based on blockchain and threshold cryptography
Source: PLoS One. 2025 Jun 4;20(6):e0324551. doi: 10.1371/journal.pone.0324551 (PMC12136415; doi:10.1371/journal.pone.0324551)
Supplement: S1 File — (ZIP) [file pone.0324551.s001.zip › Data/002/Trajectory/20090216200646.plt]

Geolife trajectory
WGS 84
Altitude is in Feet
Reserved 3
0,2,255,My Track,0,0,2,8421376
0
39.926792,116.339071,0,492,39860.8380324074,2009-02-16,20:06:46
39.926496,116.338762,0,492,39860.8380555556,2009-02-16,20:06:48
39.926451,116.338717,0,492,39860.8380671296,2009-02-16,20:06:49
39.926496,116.338811,0,491,39860.8380902778,2009-02-16,20:06:51
39.92648,116.338871,0,491,39860.8381365741,2009-02-16,20:06:55
39.926506,116.338931,0,491,39860.8381712963,2009-02-16,20:06:58
39.926466,116.338912,0,491,39860.8382291667,2009-02-16,20:07:03
39.926421,116.338851,0,490,39860.838287037,2009-02-16,20:07:08
39.926375,116.338774,0,490,39860.8383101852,2009-02-16,20:07:10
39.926342,116.338694,0,490,39860.8383333333,2009-02-16,20:07:12
39.926285,116.33862,0,490,39860.8383564815,2009-02-16,20:07:14
39.926285,116.338696,0,490,39860.8384143518,2009-02-16,20:07:19
39.926314,116.338747,0,490,39860.8384490741,2009-02-16,20:07:22
39.926314,116.338747,0,490,39860.8384837963,2009-02-16,20:07:25
39.926307,116.338739,0,490,39860.8385069444,2009-02-16,20:07:27
39.926356,116.338771,0,490,39860.8385416667,2009-02-16,20:07:30
39.926397,116.338802,0,489,39860.8385763889,2009-02-16,20:07:33
39.926412,116.338804,0,489,39860.8386342593,2009-02-16,20:07:38
39.926429,116.338768,0,489,39860.8386921296,2009-02-16,20:07:43
39.926475,116.33878,0,489,39860.83875,2009-02-16,20:07:48
39.926522,116.338807,0,489,39860.8387731481,2009-02-16,20:07:50
39.926568,116.338802,0,489,39860.8388194444,2009-02-16,20:07:54
39.926626,116.338811,0,489,39860.8388657407,2009-02-16,20:07:58
39.926652,116.338763,0,489,39860.8389236111,2009-02-16,20:08:03
39.926699,116.338742,0,489,39860.8389583333,2009-02-16,20:08:06
39.926747,116.33873,0,489,39860.8389930556,2009-02-16,20:08:09
39.926804,116.338749,0,489,39860.8390277778,2009-02-16,20:08:12
39.926837,116.338734,0,489,39860.8390856481,2009-02-16,20:08:17
39.926798,116.338696,0,489,39860.8390972222,2009-02-16,20:08:18
39.926731,116.338629,0,489,39860.8391203704,2009-02-16,20:08:20
39.926684,116.338586,0,489,39860.8391435185,2009-02-16,20:08:22
39.926658,116.338589,0,489,39860.8392013889,2009-02-16,20:08:27
39.926616,116.338612,0,489,39860.8392476852,2009-02-16,20:08:31
39.926612,116.33865,0,489,39860.8393055556,2009-02-16,20:08:36
39.926638,116.338694,0,489,39860.8393634259,2009-02-16,20:08:41
39.926689,116.338728,0,490,39860.8394097222,2009-02-16,20:08:45
39.926687,116.338741,0,490,39860.8394675926,2009-02-16,20:08:50
39.926627,116.338683,0,490,39860.8395023148,2009-02-16,20:08:53
39.926581,116.338636,0,490,39860.8395138889,2009-02-16,20:08:54
39.926532,116.338571,0,490,39860.839537037,2009-02-16,20:08:56
39.926485,116.338507,0,490,39860.8395717593,2009-02-16,20:08:59
39.926442,116.338451,0,490,39860.8395949074,2009-02-16,20:09:01
39.926423,116.338438,0,491,39860.8396527778,2009-02-16,20:09:06
39.926386,116.338388,0,491,39860.8396875,2009-02-16,20:09:09
39.926344,116.338342,0,491,39860.8397106482,2009-02-16,20:09:11
39.926311,116.338293,0,491,39860.8397337963,2009-02-16,20:09:13
39.926266,116.338233,0,491,39860.8397800926,2009-02-16,20:09:17
39.92624,116.33818,0,491,39860.8398148148,2009-02-16,20:09:20
39.926268,116.338277,0,492,39860.8398611111,2009-02-16,20:09:24
39.926281,116.338349,0,492,39860.8398842593,2009-02-16,20:09:26
39.926276,116.338411,0,492,39860.8399189815,2009-02-16,20:09:29
39.926248,116.338462,0,492,39860.8399652778,2009-02-16,20:09:33
39.926198,116.338478,0,492,39860.8400231482,2009-02-16,20:09:38
39.926147,116.338424,0,492,39860.8400578704,2009-02-16,20:09:41
39.926118,116.338364,0,492,39860.8400925926,2009-02-16,20:09:44
39.926083,116.338314,0,493,39860.8401388889,2009-02-16,20:09:48
39.926102,116.338378,0,493,39860.8401736111,2009-02-16,20:09:51
39.926132,116.338438,0,493,39860.8401967593,2009-02-16,20:09:53
39.926159,116.338501,0,493,39860.8402199074,2009-02-16,20:09:55
39.926193,116.338557,0,493,39860.8402430556,2009-02-16,20:09:57
39.926155,116.338571,0,493,39860.8403009259,2009-02-16,20:10:02
39.926155,116.338571,0,493,39860.8403356481,2009-02-16,20:10:05
39.926151,116.338567,0,493,39860.8403587963,2009-02-16,20:10:07
39.926166,116.338561,0,493,39860.8404166667,2009-02-16,20:10:12
39.926191,116.338503,0,493,39860.840462963,2009-02-16,20:10:16
39.926219,116.338442,0,493,39860.8405092593,2009-02-16,20:10:20
39.926242,116.338381,0,493,39860.8405555556,2009-02-16,20:10:24
39.926291,116.33835,0,493,39860.8406018519,2009-02-16,20:10:28
39.92627,116.338279,0,493,39860.8406365741,2009-02-16,20:10:31
39.926243,116.338222,0,493,39860.8406597222,2009-02-16,20:10:33
39.92623,116.338199,0,493,39860.8407175926,2009-02-16,20:10:38
39.927022,116.348041,0,2327,39860.8495138889,2009-02-16,20:23:18
39.927286,116.348702,0,2360,39860.849525463,2009-02-16,20:23:19
39.927306,116.34883,0,2380,39860.849537037,2009-02-16,20:23:20
39.927207,116.348604,0,2410,39860.8495486111,2009-02-16,20:23:21
39.927172,116.348513,0,2425,39860.8495601852,2009-02-16,20:23:22
39.927103,116.348415,0,2450,39860.8495717593,2009-02-16,20:23:23
39.927049,116.348326,0,2461,39860.8495833333,2009-02-16,20:23:24
39.926015,116.336822,0,209,39860.8496643519,2009-02-16,20:23:31
39.926019,116.336755,0,190,39860.8496759259,2009-02-16,20:23:32
39.926041,116.336784,0,173,39860.8496990741,2009-02-16,20:23:34
39.926064,116.336851,0,167,39860.8497222222,2009-02-16,20:23:36
39.926093,116.336953,0,163,39860.8497569444,2009-02-16,20:23:39
39.926123,116.337055,0,162,39860.8497685185,2009-02-16,20:23:40
39.926152,116.337155,0,162,39860.8497800926,2009-02-16,20:23:41
39.926185,116.337247,0,161,39860.8497916667,2009-02-16,20:23:42
39.926213,116.337298,0,161,39860.8498148148,2009-02-16,20:23:44
39.926221,116.337274,0,160,39860.8498726852,2009-02-16,20:23:49
39.926226,116.337253,0,160,39860.8499305556,2009-02-16,20:23:54
39.92617,116.337274,0,159,39860.8499884259,2009-02-16,20:23:59
39.926164,116.337295,0,159,39860.8500462963,2009-02-16,20:24:04
39.926125,116.337324,0,159,39860.8501041667,2009-02-16,20:24:09
39.926079,116.337264,0,159,39860.8501388889,2009-02-16,20:24:12
39.926063,116.337263,0,159,39860.8501967593,2009-02-16,20:24:17
39.926105,116.337287,0,159,39860.8502430556,2009-02-16,20:24:21
39.926117,116.337218,0,159,39860.8502893519,2009-02-16,20:24:25
39.926109,116.33716,0,159,39860.8503125,2009-02-16,20:24:27
39.926081,116.337092,0,159,39860.8503587963,2009-02-16,20:24:31
39.926112,116.337134,0,159,39860.8504050926,2009-02-16,20:24:35
39.926144,116.33718,0,159,39860.8504398148,2009-02-16,20:24:38
39.926169,116.337249,0,159,39860.8504861111,2009-02-16,20:24:42
39.926198,116.337318,0,159,39860.8505092593,2009-02-16,20:24:44
39.926222,116.337378,0,158,39860.8505324074,2009-02-16,20:24:46
39.926222,116.337399,0,158,39860.8505902778,2009-02-16,20:24:51
39.926257,116.337463,0,158,39860.8506365741,2009-02-16,20:24:55
39.926283,116.337519,0,158,39860.8506712963,2009-02-16,20:24:58
39.92627,116.337447,0,158,39860.8507291667,2009-02-16,20:25:03
39.926246,116.337368,0,158,39860.8507523148,2009-02-16,20:25:05
39.92622,116.337316,0,159,39860.8507638889,2009-02-16,20:25:06
39.92617,116.337236,0,159,39860.850787037,2009-02-16,20:25:08
39.926136,116.337161,0,159,39860.8507986111,2009-02-16,20:25:09
39.926116,116.337099,0,159,39860.8508101852,2009-02-16,20:25:10
39.926102,116.337036,0,159,39860.8508217593,2009-02-16,20:25:11
39.92609,116.336978,0,159,39860.8508333333,2009-02-16,20:25:12
39.926068,116.336949,0,159,39860.8508912037,2009-02-16,20:25:17
39.926086,116.337002,0,159,39860.8509259259,2009-02-16,20:25:20
39.926103,116.337059,0,159,39860.8509490741,2009-02-16,20:25:22
39.926134,116.337116,0,159,39860.8509722222,2009-02-16,20:25:24
39.926163,116.337171,0,159,39860.8510069444,2009-02-16,20:25:27
39.926196,116.337224,0,158,39860.8510300926,2009-02-16,20:25:29
39.926236,116.337283,0,158,39860.8510532407,2009-02-16,20:25:31
39.926276,116.337342,0,159,39860.8510763889,2009-02-16,20:25:33
39.92632,116.337387,0,159,39860.851099537,2009-02-16,20:25:35
39.926377,116.337395,0,159,39860.8511458333,2009-02-16,20:25:39
39.926409,116.33741,0,158,39860.8512037037,2009-02-16,20:25:44
39.926431,116.337467,0,158,39860.8512615741,2009-02-16,20:25:49
39.92642,116.337529,0,158,39860.8513194444,2009-02-16,20:25:54
39.926369,116.337481,0,158,39860.8513657407,2009-02-16,20:25:58
39.926358,116.33748,0,158,39860.8514236111,2009-02-16,20:26:03
39.926379,116.337541,0,158,39860.8514814815,2009-02-16,20:26:08
39.926406,116.337568,0,158,39860.8515393519,2009-02-16,20:26:13
39.926408,116.33749,0,158,39860.8515972222,2009-02-16,20:26:18
39.926408,116.33749,0,158,39860.8516319444,2009-02-16,20:26:21
39.926407,116.337489,0,158,39860.8516550926,2009-02-16,20:26:23
39.92636,116.337482,0,158,39860.8517013889,2009-02-16,20:26:27
39.926325,116.337437,0,158,39860.8517361111,2009-02-16,20:26:30
39.92632,116.337466,0,158,39860.8517939815,2009-02-16,20:26:35
39.926277,116.337419,0,158,39860.8518402778,2009-02-16,20:26:39
39.926261,116.337366,0,158,39860.8518981481,2009-02-16,20:26:44
39.926231,116.337319,0,158,39860.8519444444,2009-02-16,20:26:48
39.926199,116.337244,0,158,39860.8519791667,2009-02-16,20:26:51
39.926162,116.33717,0,158,39860.8520023148,2009-02-16,20:26:53
39.926131,116.33712,0,158,39860.8520138889,2009-02-16,20:26:54
39.926092,116.337057,0,158,39860.852037037,2009-02-16,20:26:56
39.926059,116.337015,0,158,39860.8520601852,2009-02-16,20:26:58
39.926011,116.337004,0,158,39860.8520949074,2009-02-16,20:27:01
39.926012,116.337072,0,158,39860.8521527778,2009-02-16,20:27:06
39.926044,116.337117,0,158,39860.8521759259,2009-02-16,20:27:08
39.926085,116.337175,0,158,39860.8522222222,2009-02-16,20:27:12
39.926127,116.337236,0,158,39860.8522569444,2009-02-16,20:27:15
39.926136,116.337261,0,158,39860.8523148148,2009-02-16,20:27:20
39.926122,116.337179,0,158,39860.8523726852,2009-02-16,20:27:25
39.926114,116.337092,0,158,39860.8524074074,2009-02-16,20:27:28
39.926134,116.337055,0,158,39860.8524652778,2009-02-16,20:27:33
39.926152,116.337125,0,158,39860.8525,2009-02-16,20:27:36
39.926186,116.33718,0,158,39860.8525231481,2009-02-16,20:27:38
39.926236,116.337212,0,158,39860.8525578704,2009-02-16,20:27:41
39.926259,116.337239,0,158,39860.8526157407,2009-02-16,20:27:46
39.926225,116.337205,0,158,39860.8526736111,2009-02-16,20:27:51
39.926211,116.337179,0,158,39860.8527314815,2009-02-16,20:27:56
39.926216,116.337147,0,158,39860.8527893518,2009-02-16,20:28:01
39.926262,116.337181,0,158,39860.8528356481,2009-02-16,20:28:05
39.926282,116.337233,0,158,39860.8528703704,2009-02-16,20:28:08
39.926296,116.337308,0,158,39860.8529166667,2009-02-16,20:28:12
39.926314,116.337377,0,158,39860.852974537,2009-02-16,20:28:17
39.926338,116.337454,0,158,39860.8530092593,2009-02-16,20:28:20
39.926371,116.337528,0,158,39860.8530324074,2009-02-16,20:28:22
39.926386,116.337599,0,158,39860.8530555556,2009-02-16,20:28:24
39.926362,116.33765,0,158,39860.8531134259,2009-02-16,20:28:29
39.926304,116.337638,0,157,39860.8531597222,2009-02-16,20:28:33
39.92627,116.337621,0,157,39860.8532175926,2009-02-16,20:28:38
39.926284,116.337636,0,157,39860.853275463,2009-02-16,20:28:43
39.926304,116.337702,0,157,39860.8533101852,2009-02-16,20:28:46
39.926308,116.337772,0,157,39860.8533449074,2009-02-16,20:28:49
39.92633,116.337833,0,157,39860.8533680556,2009-02-16,20:28:51
39.926357,116.337894,0,157,39860.8533912037,2009-02-16,20:28:53
39.926391,116.337948,0,157,39860.8534143518,2009-02-16,20:28:55
39.926417,116.337999,0,157,39860.8534490741,2009-02-16,20:28:58
39.926452,116.338038,0,157,39860.8534953704,2009-02-16,20:29:02
39.926472,116.338328,0,160,39860.8573726852,2009-02-16,20:34:37
39.926385,116.338038,0,160,39860.8573842593,2009-02-16,20:34:38
39.926316,116.337822,0,160,39860.8573958333,2009-02-16,20:34:39
39.926286,116.337697,0,160,39860.8574074074,2009-02-16,20:34:40
39.926257,116.337592,0,160,39860.8574189815,2009-02-16,20:34:41
39.926228,116.337484,0,160,39860.8574305556,2009-02-16,20:34:42
39.926204,116.337379,0,160,39860.8574421296,2009-02-16,20:34:43
39.926184,116.337293,0,160,39860.8574537037,2009-02-16,20:34:44
39.926172,116.337221,0,160,39860.8574652778,2009-02-16,20:34:45
39.926157,116.337149,0,160,39860.8574768519,2009-02-16,20:34:46
39.926136,116.33705,0,160,39860.8574884259,2009-02-16,20:34:47
39.926112,116.336961,0,160,39860.8575,2009-02-16,20:34:48
39.926094,116.336894,0,160,39860.8575115741,2009-02-16,20:34:49
39.926068,116.336809,0,160,39860.8575231481,2009-02-16,20:34:50
39.926046,116.336755,0,160,39860.8575347222,2009-02-16,20:34:51
39.926018,116.336699,0,160,39860.8575578704,2009-02-16,20:34:53
39.926,116.336623,0,160,39860.8575810185,2009-02-16,20:34:55
39.925977,116.336534,0,160,39860.8576041667,2009-02-16,20:34:57
39.925957,116.336474,0,160,39860.8576157407,2009-02-16,20:34:58
39.925932,116.336415,0,160,39860.857662037,2009-02-16,20:35:02
39.925938,116.33648,0,160,39860.8576851852,2009-02-16,20:35:04
39.925947,116.336523,0,160,39860.8577430556,2009-02-16,20:35:09
39.92597,116.336575,0,159,39860.8577777778,2009-02-16,20:35:12
39.925997,116.336572,0,160,39860.8578356481,2009-02-16,20:35:17
39.926006,116.336507,0,160,39860.8578819444,2009-02-16,20:35:21
39.92601,116.336471,0,160,39860.8579398148,2009-02-16,20:35:26
39.925991,116.336459,0,160,39860.8579976852,2009-02-16,20:35:31
39.925974,116.336514,0,160,39860.8580439815,2009-02-16,20:35:35
39.925987,116.336595,0,160,39860.8580671296,2009-02-16,20:35:37
39.926002,116.336673,0,160,39860.8580902778,2009-02-16,20:35:39
39.926044,116.33676,0,160,39860.8581365741,2009-02-16,20:35:43
39.926087,116.33681,0,159,39860.8581597222,2009-02-16,20:35:45
39.926124,116.336844,0,160,39860.8581944444,2009-02-16,20:35:48
39.926171,116.336885,0,160,39860.8582407407,2009-02-16,20:35:52
39.926211,116.336953,0,160,39860.8582638889,2009-02-16,20:35:54
39.926251,116.337011,0,160,39860.858287037,2009-02-16,20:35:56
39.926294,116.33706,0,160,39860.8583101852,2009-02-16,20:35:58
39.926334,116.337109,0,160,39860.8583449074,2009-02-16,20:36:01
39.926279,116.337024,0,159,39860.8584027778,2009-02-16,20:36:06
39.926239,116.336973,0,159,39860.8584259259,2009-02-16,20:36:08
39.926205,116.336912,0,159,39860.8584490741,2009-02-16,20:36:10
39.926171,116.336824,0,159,39860.8584722222,2009-02-16,20:36:12
39.926134,116.336733,0,159,39860.8584953704,2009-02-16,20:36:14
39.926101,116.336666,0,159,39860.8585069444,2009-02-16,20:36:15
39.926071,116.33659,0,159,39860.8585300926,2009-02-16,20:36:17
39.926044,116.336519,0,159,39860.8585648148,2009-02-16,20:36:20
39.92602,116.336446,0,159,39860.8586111111,2009-02-16,20:36:24
39.925973,116.336401,0,159,39860.8586458333,2009-02-16,20:36:27
39.925926,116.336336,0,159,39860.8586689815,2009-02-16,20:36:29
39.925895,116.336271,0,160,39860.8586921296,2009-02-16,20:36:31
39.925883,116.336198,0,160,39860.8587152778,2009-02-16,20:36:33
39.925897,116.336141,0,160,39860.85875,2009-02-16,20:36:36
39.925887,116.336072,0,160,39860.8587962963,2009-02-16,20:36:40
39.925847,116.336036,0,160,39860.8588310185,2009-02-16,20:36:43
39.925816,116.335995,0,160,39860.8588888889,2009-02-16,20:36:48
39.925801,116.33603,0,161,39860.8589467593,2009-02-16,20:36:53
39.925801,116.33603,0,161,39860.8589814815,2009-02-16,20:36:56
39.925798,116.336038,0,161,39860.8590046296,2009-02-16,20:36:58
39.925786,116.335998,0,161,39860.8590625,2009-02-16,20:37:03
39.925785,116.335959,0,161,39860.8591203704,2009-02-16,20:37:08
39.925783,116.335912,0,162,39860.8591782407,2009-02-16,20:37:13
39.92577,116.33594,0,162,39860.8592361111,2009-02-16,20:37:18
39.92576,116.335986,0,162,39860.8592939815,2009-02-16,20:37:23
39.925739,116.335998,0,162,39860.8593518519,2009-02-16,20:37:28
39.925739,116.335998,0,162,39860.8593865741,2009-02-16,20:37:31
39.925741,116.335992,0,162,39860.8594097222,2009-02-16,20:37:33
39.925771,116.335925,0,162,39860.8594675926,2009-02-16,20:37:38
39.925803,116.335883,0,162,39860.8594907407,2009-02-16,20:37:40
39.925835,116.335823,0,162,39860.859525463,2009-02-16,20:37:43
39.925844,116.335799,0,162,39860.8595833333,2009-02-16,20:37:48
39.925826,116.335878,0,162,39860.8596180556,2009-02-16,20:37:51
39.925786,116.335891,0,161,39860.8596759259,2009-02-16,20:37:56
39.925732,116.33585,0,162,39860.8597222222,2009-02-16,20:38:00
39.925701,116.335789,0,162,39860.8597685185,2009-02-16,20:38:04
39.925677,116.335736,0,162,39860.8597916667,2009-02-16,20:38:06
39.925652,116.335665,0,162,39860.8598148148,2009-02-16,20:38:08
39.925639,116.335601,0,162,39860.859837963,2009-02-16,20:38:10
39.925638,116.335519,0,163,39860.8598726852,2009-02-16,20:38:13
39.925623,116.335456,0,163,39860.8599074074,2009-02-16,20:38:16
39.925584,116.335412,0,164,39860.8599537037,2009-02-16,20:38:20
39.925538,116.335444,0,164,39860.8600115741,2009-02-16,20:38:25
39.925537,116.335513,0,164,39860.8600347222,2009-02-16,20:38:27
39.925516,116.335571,0,164,39860.8600694444,2009-02-16,20:38:30
39.925515,116.335635,0,165,39860.8601041667,2009-02-16,20:38:33
39.92551,116.335661,0,166,39860.860162037,2009-02-16,20:38:38
39.925521,116.335598,0,168,39860.8602199074,2009-02-16,20:38:43
39.925539,116.335525,0,170,39860.8602662037,2009-02-16,20:38:47
39.925583,116.335498,0,172,39860.8603009259,2009-02-16,20:38:50
39.92563,116.335479,0,174,39860.8603587963,2009-02-16,20:38:55
39.925668,116.335535,0,175,39860.8603935185,2009-02-16,20:38:58
39.925681,116.335595,0,176,39860.8604166667,2009-02-16,20:39:00
39.925638,116.335622,0,178,39860.860462963,2009-02-16,20:39:04
39.9256,116.335614,0,180,39860.8605208333,2009-02-16,20:39:09
39.925559,116.335571,0,181,39860.8605555556,2009-02-16,20:39:12
39.92552,116.335534,0,184,39860.8606134259,2009-02-16,20:39:17
39.925503,116.33547,0,185,39860.8606597222,2009-02-16,20:39:21
39.925478,116.335431,0,187,39860.8607175926,2009-02-16,20:39:26
39.9255,116.335517,0,188,39860.8607638889,2009-02-16,20:39:30
39.925528,116.335592,0,188,39860.860787037,2009-02-16,20:39:32
39.925567,116.335647,0,188,39860.8608101852,2009-02-16,20:39:34
39.925614,116.335738,0,188,39860.8608333333,2009-02-16,20:39:36
39.92565,116.335806,0,188,39860.8608564815,2009-02-16,20:39:38
39.925682,116.335871,0,188,39860.8608796296,2009-02-16,20:39:40
39.925716,116.335918,0,188,39860.8609027778,2009-02-16,20:39:42
39.925743,116.335987,0,188,39860.8609375,2009-02-16,20:39:45
39.925754,116.336056,0,188,39860.8609606481,2009-02-16,20:39:47
39.925791,116.336098,0,189,39860.8610069444,2009-02-16,20:39:51
39.925817,116.336096,0,189,39860.8610648148,2009-02-16,20:39:56
39.92583,116.336123,0,189,39860.8611226852,2009-02-16,20:40:01
39.925852,116.336213,0,188,39860.8611574074,2009-02-16,20:40:04
39.925866,116.336276,0,188,39860.8611805556,2009-02-16,20:40:06
39.925888,116.336346,0,187,39860.8612152778,2009-02-16,20:40:09
39.925901,116.336408,0,186,39860.8612384259,2009-02-16,20:40:11
39.925903,116.336428,0,186,39860.8612962963,2009-02-16,20:40:16
39.9259,116.33647,0,185,39860.8613541667,2009-02-16,20:40:21
39.925895,116.336504,0,184,39860.861412037,2009-02-16,20:40:26
39.925895,116.336504,0,184,39860.8614467593,2009-02-16,20:40:29
39.925892,116.33651,0,183,39860.8614699074,2009-02-16,20:40:31
39.925928,116.336492,0,183,39860.8615277778,2009-02-16,20:40:36
39.925964,116.336534,0,182,39860.8615625,2009-02-16,20:40:39
39.925989,116.336573,0,181,39860.8616203704,2009-02-16,20:40:44
39.92601,116.336625,0,180,39860.8616666667,2009-02-16,20:40:48
39.926006,116.336691,0,179,39860.861712963,2009-02-16,20:40:52
39.926006,116.336691,0,179,39860.8617476852,2009-02-16,20:40:55
39.926,116.336692,0,179,39860.8617708333,2009-02-16,20:40:57
39.925988,116.336692,0,178,39860.8618287037,2009-02-16,20:41:02
39.926014,116.336684,0,177,39860.8618865741,2009-02-16,20:41:07
39.926041,116.336738,0,177,39860.8619097222,2009-02-16,20:41:09
39.926064,116.336791,0,177,39860.8619328704,2009-02-16,20:41:11
39.926079,116.336857,0,176,39860.8619675926,2009-02-16,20:41:14
39.926089,116.336926,0,176,39860.8620023148,2009-02-16,20:41:17
39.926119,116.336946,0,175,39860.8620601852,2009-02-16,20:41:22
39.926133,116.336939,0,175,39860.8621180556,2009-02-16,20:41:27
39.926119,116.336948,0,174,39860.8621759259,2009-02-16,20:41:32
39.926134,116.337012,0,174,39860.8622337963,2009-02-16,20:41:37
39.926148,116.337078,0,174,39860.8622685185,2009-02-16,20:41:40
39.926136,116.337093,0,174,39860.8623263889,2009-02-16,20:41:45
39.926097,116.337119,0,174,39860.8623842593,2009-02-16,20:41:50
39.926063,116.337172,0,173,39860.8624305556,2009-02-16,20:41:54
39.926096,116.337209,0,173,39860.8624884259,2009-02-16,20:41:59
39.926124,116.337139,0,174,39860.8625347222,2009-02-16,20:42:03
39.926157,116.337097,0,174,39860.8625694444,2009-02-16,20:42:06
39.926198,116.337051,0,175,39860.8626157407,2009-02-16,20:42:10
39.926225,116.337023,0,177,39860.8626736111,2009-02-16,20:42:15
39.926211,116.337074,0,176,39860.8627314815,2009-02-16,20:42:20
39.926162,116.337076,0,176,39860.8627893519,2009-02-16,20:42:25
39.926106,116.33706,0,176,39860.8628356481,2009-02-16,20:42:29
39.926096,116.337096,0,176,39860.8628935185,2009-02-16,20:42:34
39.926093,116.337061,0,177,39860.8629513889,2009-02-16,20:42:39
39.926083,116.337045,0,176,39860.8630092593,2009-02-16,20:42:44
39.926096,116.336984,0,176,39860.8630671296,2009-02-16,20:42:49
39.926115,116.336929,0,176,39860.8631018519,2009-02-16,20:42:52
39.926116,116.336856,0,176,39860.8631481482,2009-02-16,20:42:56
39.926139,116.336812,0,176,39860.8632060185,2009-02-16,20:43:01
39.926138,116.336827,0,176,39860.8632638889,2009-02-16,20:43:06
39.926108,116.336779,0,177,39860.8633217593,2009-02-16,20:43:11
39.926088,116.336724,0,178,39860.8633680556,2009-02-16,20:43:15
39.926056,116.336664,0,179,39860.8634027778,2009-02-16,20:43:18
39.926012,116.336606,0,181,39860.8634490741,2009-02-16,20:43:22
39.925974,116.336536,0,183,39860.8634837963,2009-02-16,20:43:25
39.925963,116.336477,0,185,39860.8635185185,2009-02-16,20:43:28
39.925968,116.336425,0,188,39860.8635763889,2009-02-16,20:43:33
39.925989,116.336454,0,191,39860.8636342593,2009-02-16,20:43:38
39.92596,116.336414,0,194,39860.8636921296,2009-02-16,20:43:43
39.925939,116.336379,0,197,39860.86375,2009-02-16,20:43:48
39.9259,116.336385,0,201,39860.8638078704,2009-02-16,20:43:53
39.925861,116.336353,0,203,39860.8638541667,2009-02-16,20:43:57
39.925873,116.336333,0,206,39860.863912037,2009-02-16,20:44:02
39.925888,116.336383,0,208,39860.8639699074,2009-02-16,20:44:07
39.925919,116.336451,0,210,39860.8640277778,2009-02-16,20:44:12
39.925934,116.336474,0,212,39860.8640856481,2009-02-16,20:44:17
39.925951,116.336493,0,214,39860.8641435185,2009-02-16,20:44:22
39.925941,116.336452,0,216,39860.8642013889,2009-02-16,20:44:27
39.925922,116.336459,0,217,39860.8642592593,2009-02-16,20:44:32
39.925904,116.336513,0,218,39860.8643055556,2009-02-16,20:44:36
39.925895,116.336576,0,218,39860.8643287037,2009-02-16,20:44:38
39.925889,116.336642,0,218,39860.8643518519,2009-02-16,20:44:40
39.925888,116.336708,0,218,39860.864375,2009-02-16,20:44:42
39.925894,116.336794,0,218,39860.8643981481,2009-02-16,20:44:44
39.925912,116.336848,0,217,39860.8644444444,2009-02-16,20:44:48
39.925902,116.336836,0,215,39860.8645023148,2009-02-16,20:44:53
39.925904,116.336804,0,213,39860.8645601852,2009-02-16,20:44:58
39.925931,116.336767,0,211,39860.8646180556,2009-02-16,20:45:03
39.925934,116.336704,0,209,39860.8646759259,2009-02-16,20:45:08
39.925931,116.336769,0,206,39860.8647337963,2009-02-16,20:45:13
39.925934,116.33683,0,205,39860.8647569444,2009-02-16,20:45:15
39.925939,116.336902,0,203,39860.8647916667,2009-02-16,20:45:18
39.925959,116.336984,0,202,39860.8648263889,2009-02-16,20:45:21
39.925985,116.337093,0,201,39860.864849537,2009-02-16,20:45:23
39.926006,116.337176,0,199,39860.8648726852,2009-02-16,20:45:25
39.926033,116.337259,0,198,39860.8649074074,2009-02-16,20:45:28
39.926054,116.337312,0,196,39860.8649537037,2009-02-16,20:45:32
39.926056,116.337287,0,193,39860.8650115741,2009-02-16,20:45:37
39.926088,116.3373,0,191,39860.8650694444,2009-02-16,20:45:42
39.926088,116.3373,0,191,39860.8651041667,2009-02-16,20:45:45
39.926094,116.337305,0,189,39860.8651273148,2009-02-16,20:45:47
39.926104,116.337331,0,188,39860.8651851852,2009-02-16,20:45:52
39.926092,116.337284,0,187,39860.8652430556,2009-02-16,20:45:57
39.926122,116.337277,0,187,39860.8653009259,2009-02-16,20:46:02
39.926164,116.337255,0,187,39860.8653587963,2009-02-16,20:46:07
39.926142,116.337245,0,188,39860.8654166667,2009-02-16,20:46:12
39.926121,116.337235,0,188,39860.865474537,2009-02-16,20:46:17
39.926085,116.337201,0,189,39860.8655324074,2009-02-16,20:46:22
39.926067,116.337141,0,190,39860.8655671296,2009-02-16,20:46:25
39.926056,116.337075,0,191,39860.8655902778,2009-02-16,20:46:27
39.926034,116.337009,0,191,39860.865625,2009-02-16,20:46:30
39.926034,116.337009,0,191,39860.8656597222,2009-02-16,20:46:33
39.926027,116.337007,0,193,39860.8656828704,2009-02-16,20:46:35
39.926013,116.336974,0,194,39860.8657407407,2009-02-16,20:46:40
39.926037,116.336912,0,194,39860.8657986111,2009-02-16,20:46:45
39.926054,116.336896,0,194,39860.8658564815,2009-02-16,20:46:50
39.926007,116.336922,0,193,39860.8659143519,2009-02-16,20:46:55
39.926011,116.336987,0,192,39860.8659722222,2009-02-16,20:47:00
39.926058,116.33702,0,191,39860.8660185185,2009-02-16,20:47:04
39.926053,116.337041,0,190,39860.8660763889,2009-02-16,20:47:09
39.926066,116.337001,0,190,39860.8661342593,2009-02-16,20:47:14
39.926066,116.337001,0,190,39860.8661689815,2009-02-16,20:47:17
39.926069,116.337004,0,189,39860.8661921296,2009-02-16,20:47:19
39.926052,116.337007,0,188,39860.86625,2009-02-16,20:47:24
39.926023,116.336995,0,187,39860.8663078704,2009-02-16,20:47:29
39.925996,116.336978,0,186,39860.8663657407,2009-02-16,20:47:34
39.926011,116.336953,0,186,39860.8664236111,2009-02-16,20:47:39
39.926035,116.336947,0,185,39860.8664814815,2009-02-16,20:47:44
39.92603,116.336925,0,184,39860.8665393519,2009-02-16,20:47:49
39.926059,116.336886,0,183,39860.8665972222,2009-02-16,20:47:54
39.926061,116.336823,0,183,39860.8666435185,2009-02-16,20:47:58
39.926071,116.336807,0,182,39860.8667013889,2009-02-16,20:48:03
39.926033,116.336768,0,182,39860.8667476852,2009-02-16,20:48:07
39.925984,116.336719,0,182,39860.8667939815,2009-02-16,20:48:11
39.925937,116.336661,0,182,39860.8668518519,2009-02-16,20:48:16
39.925898,116.336605,0,183,39860.8668865741,2009-02-16,20:48:19
39.925887,116.33653,0,184,39860.8669212963,2009-02-16,20:48:22
39.925873,116.336474,0,185,39860.8669444444,2009-02-16,20:48:24
39.925868,116.336414,0,186,39860.8669675926,2009-02-16,20:48:26
39.925874,116.336355,0,186,39860.8670138889,2009-02-16,20:48:30
39.925874,116.336305,0,187,39860.8670717593,2009-02-16,20:48:35
39.925874,116.336305,0,187,39860.8671064815,2009-02-16,20:48:38
39.925874,116.336311,0,187,39860.8671296296,2009-02-16,20:48:40
39.925861,116.33633,0,187,39860.8671875,2009-02-16,20:48:45
39.925858,116.336353,0,188,39860.8672453704,2009-02-16,20:48:50
39.925889,116.33635,0,189,39860.8673032407,2009-02-16,20:48:55
39.925942,116.33634,0,189,39860.867349537,2009-02-16,20:48:59
39.925938,116.336262,0,191,39860.8673958333,2009-02-16,20:49:03
39.92594,116.336195,0,193,39860.8674421296,2009-02-16,20:49:07
39.925965,116.336259,0,194,39860.8675,2009-02-16,20:49:12
39.925946,116.336273,0,196,39860.8675578704,2009-02-16,20:49:17
39.925934,116.33631,0,198,39860.8676157407,2009-02-16,20:49:22
39.925938,116.336354,0,199,39860.8676736111,2009-02-16,20:49:27
39.925938,116.336354,0,199,39860.8677083333,2009-02-16,20:49:30
39.925933,116.33636,0,201,39860.8677314815,2009-02-16,20:49:32
39.925948,116.336373,0,202,39860.8677893518,2009-02-16,20:49:37
39.925972,116.336396,0,203,39860.8678472222,2009-02-16,20:49:42
39.925949,116.336382,0,204,39860.8679050926,2009-02-16,20:49:47
39.925971,116.336408,0,206,39860.867962963,2009-02-16,20:49:52
39.925988,116.336484,0,206,39860.8680092593,2009-02-16,20:49:56
39.926012,116.336468,0,207,39860.8680671296,2009-02-16,20:50:01
39.926014,116.336404,0,208,39860.8681018518,2009-02-16,20:50:04
39.926012,116.336329,0,209,39860.8681365741,2009-02-16,20:50:07
39.926017,116.336285,0,210,39860.8681944444,2009-02-16,20:50:12
39.926034,116.336359,0,210,39860.8682291667,2009-02-16,20:50:15
39.926054,116.336427,0,210,39860.8682638889,2009-02-16,20:50:18
39.926065,116.336441,0,210,39860.8683217593,2009-02-16,20:50:23
39.926053,116.336462,0,210,39860.8683796296,2009-02-16,20:50:28
39.926026,116.336523,0,210,39860.8684375,2009-02-16,20:50:33
39.926022,116.33659,0,209,39860.8684837963,2009-02-16,20:50:37
39.926051,116.336586,0,207,39860.8685416667,2009-02-16,20:50:42
39.926054,116.336565,0,206,39860.868599537,2009-02-16,20:50:47
39.926086,116.336579,0,204,39860.8686574074,2009-02-16,20:50:52
39.926111,116.336658,0,204,39860.8686805556,2009-02-16,20:50:54
39.926118,116.336737,0,202,39860.8687152778,2009-02-16,20:50:57
39.926113,116.336814,0,201,39860.8687615741,2009-02-16,20:51:01
39.926131,116.336893,0,200,39860.8687962963,2009-02-16,20:51:04
39.926155,116.336926,0,199,39860.8688541667,2009-02-16,20:51:09
39.926145,116.336931,0,197,39860.868912037,2009-02-16,20:51:14
39.926152,116.336951,0,196,39860.8689699074,2009-02-16,20:51:19
39.926144,116.337013,0,194,39860.8690277778,2009-02-16,20:51:24
39.926158,116.337048,0,193,39860.8690856481,2009-02-16,20:51:29
39.926175,116.337136,0,192,39860.8691087963,2009-02-16,20:51:31
39.926167,116.337208,0,191,39860.8691435185,2009-02-16,20:51:34
39.926171,116.337276,0,190,39860.8691898148,2009-02-16,20:51:38
39.926181,116.337342,0,190,39860.869212963,2009-02-16,20:51:40
39.926206,116.337393,0,189,39860.8692361111,2009-02-16,20:51:42
39.926225,116.337381,0,188,39860.8692939815,2009-02-16,20:51:47
39.926257,116.337407,0,187,39860.8693518518,2009-02-16,20:51:52
39.926281,116.337494,0,186,39860.869375,2009-02-16,20:51:54
39.926298,116.337577,0,185,39860.8694097222,2009-02-16,20:51:57
39.926305,116.337639,0,184,39860.8694560185,2009-02-16,20:52:01
39.926286,116.337695,0,183,39860.8695023148,2009-02-16,20:52:05
39.926272,116.337675,0,182,39860.8695601852,2009-02-16,20:52:10
39.926286,116.337675,0,180,39860.8696180556,2009-02-16,20:52:15
39.926266,116.337628,0,179,39860.8696759259,2009-02-16,20:52:20
39.926247,116.337529,0,178,39860.8697222222,2009-02-16,20:52:24
39.92623,116.337457,0,178,39860.8697453704,2009-02-16,20:52:26
39.926212,116.337385,0,177,39860.8697685185,2009-02-16,20:52:28
39.926198,116.337353,0,177,39860.8698263889,2009-02-16,20:52:33
39.926196,116.337426,0,176,39860.8698842593,2009-02-16,20:52:38
39.926211,116.337454,0,175,39860.8699421296,2009-02-16,20:52:43
39.926226,116.337486,0,175,39860.87,2009-02-16,20:52:48
39.926208,116.337417,0,174,39860.8700347222,2009-02-16,20:52:51
39.926228,116.337516,0,174,39860.8700925926,2009-02-16,20:52:56
39.92624,116.337557,0,173,39860.870150463,2009-02-16,20:53:01
39.926221,116.337479,0,173,39860.8701851852,2009-02-16,20:53:04
39.926188,116.337409,0,173,39860.8702083333,2009-02-16,20:53:06
39.926158,116.337341,0,173,39860.8702199074,2009-02-16,20:53:07
39.926173,116.337405,0,172,39860.8702777778,2009-02-16,20:53:12
39.926188,116.337481,0,172,39860.8703009259,2009-02-16,20:53:14
39.926165,116.337484,0,171,39860.8703587963,2009-02-16,20:53:19
39.926153,116.337423,0,171,39860.8703819444,2009-02-16,20:53:21
39.926137,116.337335,0,171,39860.8704050926,2009-02-16,20:53:23
39.926138,116.337268,0,171,39860.8704513889,2009-02-16,20:53:27
39.926171,116.337249,0,170,39860.8705092593,2009-02-16,20:53:32
39.926217,116.337254,0,170,39860.8705671296,2009-02-16,20:53:37
39.926185,116.33722,0,170,39860.870625,2009-02-16,20:53:42
39.926186,116.337281,0,169,39860.8706597222,2009-02-16,20:53:45
39.926197,116.337346,0,169,39860.8706944444,2009-02-16,20:53:48
39.926176,116.337283,0,169,39860.8707291667,2009-02-16,20:53:51
39.926156,116.33725,0,168,39860.870787037,2009-02-16,20:53:56
39.926142,116.337199,0,168,39860.8708449074,2009-02-16,20:54:01
39.926129,116.337124,0,168,39860.8708680556,2009-02-16,20:54:03
39.926129,116.337055,0,167,39860.8709143519,2009-02-16,20:54:07
39.926178,116.337074,0,167,39860.8709722222,2009-02-16,20:54:12
39.926203,116.337054,0,166,39860.8710300926,2009-02-16,20:54:17
39.926206,116.337014,0,165,39860.871087963,2009-02-16,20:54:22
39.926185,116.33692,0,164,39860.8711342593,2009-02-16,20:54:26
39.926168,116.336845,0,164,39860.8711689815,2009-02-16,20:54:29
39.926131,116.3368,0,164,39860.8712268519,2009-02-16,20:54:34
39.926106,116.336763,0,164,39860.8712847222,2009-02-16,20:54:39
39.926103,116.336824,0,164,39860.8713310185,2009-02-16,20:54:43
39.926074,116.336767,0,163,39860.8713657407,2009-02-16,20:54:46
39.926073,116.336865,0,163,39860.871412037,2009-02-16,20:54:50
39.926081,116.336937,0,162,39860.8714351852,2009-02-16,20:54:52
39.926085,116.337007,0,162,39860.8714699074,2009-02-16,20:54:55
39.926071,116.337027,0,162,39860.8715277778,2009-02-16,20:55:00
39.926053,116.336968,0,162,39860.8715625,2009-02-16,20:55:03
39.926071,116.336943,0,162,39860.8716203704,2009-02-16,20:55:08
39.926072,116.336824,0,162,39860.8716550926,2009-02-16,20:55:11
39.926065,116.336743,0,162,39860.8716782407,2009-02-16,20:55:13
39.926091,116.336723,0,162,39860.8717361111,2009-02-16,20:55:18
39.926091,116.336742,0,161,39860.8717939815,2009-02-16,20:55:23
39.926074,116.33667,0,161,39860.8718287037,2009-02-16,20:55:26
39.926071,116.336611,0,161,39860.8718634259,2009-02-16,20:55:29
39.926076,116.33666,0,161,39860.8719212963,2009-02-16,20:55:34
39.926095,116.336725,0,161,39860.8719791667,2009-02-16,20:55:39
39.926128,116.336665,0,161,39860.872037037,2009-02-16,20:55:44
39.926139,116.336606,0,161,39860.8720601852,2009-02-16,20:55:46
39.926174,116.33656,0,161,39860.8721064815,2009-02-16,20:55:50
39.926219,116.3366,0,161,39860.8721412037,2009-02-16,20:55:53
39.92627,116.336577,0,161,39860.8721875,2009-02-16,20:55:57
39.926317,116.336615,0,161,39860.8722337963,2009-02-16,20:56:01
39.92635,116.336715,0,160,39860.8722569444,2009-02-16,20:56:03
39.926374,116.336786,0,160,39860.8722800926,2009-02-16,20:56:05
39.926387,116.336847,0,159,39860.8723032407,2009-02-16,20:56:07
39.926403,116.336907,0,159,39860.872337963,2009-02-16,20:56:10
39.926403,116.336961,0,159,39860.8723958333,2009-02-16,20:56:15
39.926354,116.336949,0,159,39860.8724421296,2009-02-16,20:56:19
39.926324,116.336883,0,159,39860.8724768519,2009-02-16,20:56:22
39.926305,116.336822,0,159,39860.8725115741,2009-02-16,20:56:25
39.926295,116.33674,0,159,39860.8725347222,2009-02-16,20:56:27
39.926272,116.336732,0,159,39860.8725925926,2009-02-16,20:56:32
39.926224,116.336767,0,159,39860.8726388889,2009-02-16,20:56:36
39.926222,116.336842,0,159,39860.8726736111,2009-02-16,20:56:39
39.926236,116.336918,0,159,39860.8727083333,2009-02-16,20:56:42
39.926254,116.336887,0,158,39860.8727662037,2009-02-16,20:56:47
39.926251,116.336812,0,158,39860.8728125,2009-02-16,20:56:51
39.926261,116.33675,0,158,39860.8728587963,2009-02-16,20:56:55
39.92625,116.336686,0,158,39860.8728819444,2009-02-16,20:56:57
39.926246,116.33662,0,158,39860.8729050926,2009-02-16,20:56:59
39.926257,116.336546,0,158,39860.8729282407,2009-02-16,20:57:01
39.926271,116.336477,0,158,39860.8729513889,2009-02-16,20:57:03
39.926298,116.336421,0,158,39860.8729976852,2009-02-16,20:57:07
39.926314,116.336451,0,157,39860.8730555556,2009-02-16,20:57:12
39.926308,116.336448,0,157,39860.8731134259,2009-02-16,20:57:17
39.926308,116.336448,0,157,39860.8731481481,2009-02-16,20:57:20
39.926316,116.336451,0,157,39860.8731712963,2009-02-16,20:57:22
39.926272,116.33641,0,158,39860.8732291667,2009-02-16,20:57:27
39.926242,116.336352,0,158,39860.8732638889,2009-02-16,20:57:30
39.926214,116.336283,0,158,39860.873287037,2009-02-16,20:57:32
39.926189,116.336218,0,158,39860.8733101852,2009-02-16,20:57:34
39.926169,116.33615,0,158,39860.8733333333,2009-02-16,20:57:36
39.92614,116.336071,0,159,39860.8733564815,2009-02-16,20:57:38
39.926112,116.336011,0,159,39860.8733912037,2009-02-16,20:57:41
39.926093,116.335946,0,159,39860.8734143519,2009-02-16,20:57:43
39.926084,116.335885,0,160,39860.8734375,2009-02-16,20:57:45
39.926073,116.335832,0,160,39860.8734953704,2009-02-16,20:57:50
39.926061,116.335767,0,161,39860.8735416667,2009-02-16,20:57:54
39.926072,116.335779,0,161,39860.873599537,2009-02-16,20:57:59
39.926112,116.335814,0,161,39860.8736458333,2009-02-16,20:58:03
39.926143,116.335818,0,161,39860.8737037037,2009-02-16,20:58:08
39.92614,116.335765,0,161,39860.8737615741,2009-02-16,20:58:13
39.926151,116.335711,0,161,39860.8738194444,2009-02-16,20:58:18
39.926173,116.335646,0,161,39860.8738657407,2009-02-16,20:58:22
39.926201,116.335596,0,161,39860.873912037,2009-02-16,20:58:26
39.926218,116.335632,0,161,39860.8739699074,2009-02-16,20:58:31
39.926253,116.335666,0,160,39860.8740277778,2009-02-16,20:58:36
39.926289,116.335684,0,159,39860.8740856481,2009-02-16,20:58:41
39.926302,116.335684,0,158,39860.8741435185,2009-02-16,20:58:46
39.92628,116.33562,0,157,39860.8741898148,2009-02-16,20:58:50
39.926247,116.335569,0,156,39860.874224537,2009-02-16,20:58:53
39.92623,116.335572,0,156,39860.8742824074,2009-02-16,20:58:58
39.926247,116.335653,0,156,39860.8743171296,2009-02-16,20:59:01
39.926266,116.335723,0,155,39860.8743518519,2009-02-16,20:59:04
39.92628,116.335765,0,154,39860.8744097222,2009-02-16,20:59:09
39.926306,116.335819,0,153,39860.8744675926,2009-02-16,20:59:14
39.926288,116.335875,0,152,39860.874525463,2009-02-16,20:59:19
39.926268,116.335907,0,152,39860.8745833333,2009-02-16,20:59:24
39.92626,116.335974,0,151,39860.8746296296,2009-02-16,20:59:28
39.926251,116.336044,0,150,39860.8746875,2009-02-16,20:59:33
39.926249,116.336118,0,149,39860.8747337963,2009-02-16,20:59:37
39.926248,116.336179,0,149,39860.8747916667,2009-02-16,20:59:42
39.926259,116.336229,0,149,39860.874849537,2009-02-16,20:59:47
39.926278,116.336253,0,149,39860.8749074074,2009-02-16,20:59:52
39.922062,116.349116,0,492,39861.0008912037,2009-02-17,00:01:17
39.922117,116.348533,0,492,39861.0009027778,2009-02-17,00:01:18
39.898899,116.382218,0,363,39861.0135185185,2009-02-17,00:19:28
39.897409,116.38381,0,-777,39861.0145486111,2009-02-17,00:20:57
39.898221,116.384512,0,-333,39861.015150463,2009-02-17,00:21:49
39.898261,116.385246,0,-264,39861.0164930556,2009-02-17,00:23:45
39.898647,116.385865,0,296,39861.0165162037,2009-02-17,00:23:47
39.899275,116.385792,0,689,39861.0166666667,2009-02-17,00:24:00
39.898298,116.385854,0,52,39861.0167361111,2009-02-17,00:24:06
39.898553,116.385869,0,216,39861.0168981481,2009-02-17,00:24:20
39.898761,116.385904,0,454,39861.0169907407,2009-02-17,00:24:28
39.898718,116.385874,0,444,39861.0170023148,2009-02-17,00:24:29
39.89874,116.38591,0,462,39861.017025463,2009-02-17,00:24:31
39.898716,116.385863,0,403,39861.0170833333,2009-02-17,00:24:36
39.898704,116.385776,0,359,39861.0171064815,2009-02-17,00:24:38
39.898704,116.385776,0,359,39861.0171296296,2009-02-17,00:24:40
39.898698,116.385771,0,340,39861.0171527778,2009-02-17,00:24:42
39.898682,116.385802,0,318,39861.0171990741,2009-02-17,00:24:46
39.898692,116.385747,0,282,39861.0172106481,2009-02-17,00:24:47
39.898647,116.385756,0,262,39861.0172337963,2009-02-17,00:24:49
39.898628,116.385767,0,245,39861.0172800926,2009-02-17,00:24:53
39.898615,116.385766,0,226,39861.0173148148,2009-02-17,00:24:56
39.898631,116.385784,0,211,39861.0173611111,2009-02-17,00:25:00
39.898683,116.385811,0,214,39861.0174189815,2009-02-17,00:25:05
39.898747,116.38585,0,209,39861.0174537037,2009-02-17,00:25:08
39.898782,116.385861,0,195,39861.0174768518,2009-02-17,00:25:10
39.898789,116.385856,0,179,39861.0174884259,2009-02-17,00:25:11
39.898812,116.385832,0,156,39861.0175115741,2009-02-17,00:25:13
39.898854,116.385803,0,143,39861.0175347222,2009-02-17,00:25:15
39.898898,116.385786,0,132,39861.0175694444,2009-02-17,00:25:18
39.898972,116.385757,0,141,39861.0175925926,2009-02-17,00:25:20
39.89902,116.385724,0,132,39861.0176273148,2009-02-17,00:25:23
39.899071,116.385692,0,127,39861.017650463,2009-02-17,00:25:25
39.899112,116.385659,0,125,39861.0176736111,2009-02-17,00:25:27
39.899165,116.385616,0,121,39861.0177083333,2009-02-17,00:25:30
39.899213,116.38559,0,120,39861.0177430556,2009-02-17,00:25:33
39.899253,116.385528,0,129,39861.0177777778,2009-02-17,00:25:36
39.899293,116.385507,0,135,39861.0178240741,2009-02-17,00:25:40
39.899341,116.385477,0,140,39861.0178587963,2009-02-17,00:25:43
39.899404,116.385426,0,151,39861.0178935185,2009-02-17,00:25:46
39.899443,116.385394,0,158,39861.0179166667,2009-02-17,00:25:48
39.899478,116.38536,0,164,39861.0179398148,2009-02-17,00:25:50
39.899522,116.38534,0,175,39861.017974537,2009-02-17,00:25:53
39.89955,116.385316,0,187,39861.0179976852,2009-02-17,00:25:55
39.89959,116.385309,0,201,39861.0180439815,2009-02-17,00:25:59
39.899625,116.385305,0,216,39861.0181018518,2009-02-17,00:26:04
39.899682,116.385318,0,224,39861.0181597222,2009-02-17,00:26:09
39.89972,116.38536,0,219,39861.0181944444,2009-02-17,00:26:12
39.899776,116.385364,0,224,39861.0182407407,2009-02-17,00:26:16
39.899826,116.38537,0,228,39861.018275463,2009-02-17,00:26:19
39.899877,116.385372,0,231,39861.0183217593,2009-02-17,00:26:23
39.899922,116.385337,0,236,39861.0183564815,2009-02-17,00:26:26
39.899969,116.385317,0,237,39861.0183796296,2009-02-17,00:26:28
39.90003,116.385293,0,241,39861.0184143518,2009-02-17,00:26:31
39.90008,116.385293,0,247,39861.0184606481,2009-02-17,00:26:35
39.900145,116.385295,0,252,39861.0185069444,2009-02-17,00:26:39
39.900197,116.385272,0,249,39861.0185185185,2009-02-17,00:26:40
39.900242,116.385268,0,254,39861.0185532407,2009-02-17,00:26:43
39.900296,116.385266,0,258,39861.018587963,2009-02-17,00:26:46
39.90035,116.385265,0,262,39861.0186458333,2009-02-17,00:26:51
39.900425,116.385324,0,259,39861.0186805556,2009-02-17,00:26:54
39.900469,116.385353,0,258,39861.0187037037,2009-02-17,00:26:56
39.90052,116.385394,0,258,39861.0187268518,2009-02-17,00:26:58
39.900581,116.385492,0,255,39861.01875,2009-02-17,00:27:00
39.900591,116.385584,0,252,39861.0187731481,2009-02-17,00:27:02
39.900588,116.385659,0,249,39861.0188078704,2009-02-17,00:27:05
39.90054,116.385704,0,239,39861.0188425926,2009-02-17,00:27:08
39.900499,116.385703,0,230,39861.0188541667,2009-02-17,00:27:09
39.900447,116.385745,0,229,39861.0188773148,2009-02-17,00:27:11
39.900411,116.385809,0,229,39861.018912037,2009-02-17,00:27:14
39.900394,116.385866,0,229,39861.0189467593,2009-02-17,00:27:17
39.900362,116.385919,0,227,39861.0189699074,2009-02-17,00:27:19
39.900327,116.385976,0,232,39861.0190046296,2009-02-17,00:27:22
39.900299,116.386042,0,237,39861.0190393519,2009-02-17,00:27:25
39.900283,116.386098,0,241,39861.0190856481,2009-02-17,00:27:29
39.900254,116.386156,0,244,39861.0191319444,2009-02-17,00:27:33
39.900241,116.386213,0,248,39861.0191550926,2009-02-17,00:27:35
39.900237,116.38628,0,247,39861.0191898148,2009-02-17,00:27:38
39.900235,116.386356,0,248,39861.019224537,2009-02-17,00:27:41
39.900269,116.386411,0,248,39861.0192708333,2009-02-17,00:27:45
39.900303,116.386457,0,248,39861.0193171296,2009-02-17,00:27:49
39.900364,116.386495,0,249,39861.0193518519,2009-02-17,00:27:52
39.900412,116.386547,0,250,39861.0193865741,2009-02-17,00:27:55
39.900449,116.386605,0,250,39861.0194212963,2009-02-17,00:27:58
39.900462,116.386665,0,251,39861.0194675926,2009-02-17,00:28:02
39.90047,116.386724,0,252,39861.0195023148,2009-02-17,00:28:05
39.90049,116.386757,0,253,39861.0195601852,2009-02-17,00:28:10
39.900521,116.386747,0,252,39861.0196180556,2009-02-17,00:28:15
39.900551,116.386772,0,254,39861.0196759259,2009-02-17,00:28:20
