# Supplementary material for: A location privacy protection method based on blockchain and threshold cryptography
Source: PLoS One. 2025 Jun 4;20(6):e0324551. doi: 10.1371/journal.pone.0324551 (PMC12136415; doi:10.1371/journal.pone.0324551)
Supplement: S1 File — (ZIP) [file pone.0324551.s001.zip › Data/002/Trajectory/20090217102958.plt]

Geolife trajectory
WGS 84
Altitude is in Feet
Reserved 3
0,2,255,My Track,0,0,2,8421376
0
39.900123,116.384992,0,492,39861.4374768519,2009-02-17,10:29:58
39.900068,116.385024,0,492,39861.4374884259,2009-02-17,10:29:59
39.90011,116.384985,0,492,39861.4375,2009-02-17,10:30:00
39.900153,116.385017,0,473,39861.4375231481,2009-02-17,10:30:02
39.900152,116.385066,0,459,39861.4375347222,2009-02-17,10:30:03
39.900158,116.385113,0,450,39861.4375694444,2009-02-17,10:30:06
39.900174,116.385173,0,443,39861.4375925926,2009-02-17,10:30:08
39.900134,116.385165,0,426,39861.4376388889,2009-02-17,10:30:12
39.900091,116.385194,0,410,39861.4376736111,2009-02-17,10:30:15
39.90005,116.385193,0,392,39861.4376967593,2009-02-17,10:30:17
39.900026,116.385213,0,378,39861.4377314815,2009-02-17,10:30:20
39.899991,116.385225,0,367,39861.4377777778,2009-02-17,10:30:24
39.899942,116.385234,0,359,39861.4378125,2009-02-17,10:30:27
39.899891,116.385268,0,356,39861.4378472222,2009-02-17,10:30:30
39.899845,116.385293,0,352,39861.4378819444,2009-02-17,10:30:33
39.899802,116.385307,0,347,39861.4379282407,2009-02-17,10:30:37
39.899745,116.385322,0,342,39861.437974537,2009-02-17,10:30:41
39.899706,116.385316,0,334,39861.4379976852,2009-02-17,10:30:43
39.899677,116.385412,0,306,39861.4380208333,2009-02-17,10:30:45
39.899667,116.385459,0,296,39861.4380324074,2009-02-17,10:30:46
39.899602,116.38545,0,293,39861.4380902778,2009-02-17,10:30:51
39.899549,116.385462,0,291,39861.438125,2009-02-17,10:30:54
39.899489,116.385469,0,287,39861.4381712963,2009-02-17,10:30:58
39.899444,116.385477,0,285,39861.4381944444,2009-02-17,10:31:00
39.899419,116.385426,0,273,39861.4382291667,2009-02-17,10:31:03
39.899365,116.385406,0,270,39861.438275463,2009-02-17,10:31:07
39.89933,116.385375,0,266,39861.4383333333,2009-02-17,10:31:12
39.899277,116.385362,0,263,39861.4383680556,2009-02-17,10:31:15
39.899275,116.385376,0,258,39861.4384259259,2009-02-17,10:31:20
39.899214,116.385448,0,259,39861.4384837963,2009-02-17,10:31:25
39.899217,116.385513,0,252,39861.4384953704,2009-02-17,10:31:26
39.899203,116.385572,0,249,39861.4385300926,2009-02-17,10:31:29
39.899189,116.385634,0,247,39861.4385532407,2009-02-17,10:31:31
39.899187,116.385712,0,232,39861.4385648148,2009-02-17,10:31:32
39.899194,116.385764,0,218,39861.438587963,2009-02-17,10:31:34
39.899194,116.385837,0,207,39861.4386226852,2009-02-17,10:31:37
39.899206,116.385888,0,195,39861.4386574074,2009-02-17,10:31:40
39.899225,116.385936,0,186,39861.4386921296,2009-02-17,10:31:43
39.899251,116.385991,0,174,39861.4387384259,2009-02-17,10:31:47
39.899253,116.386044,0,162,39861.4387731481,2009-02-17,10:31:50
39.899252,116.386108,0,155,39861.4387962963,2009-02-17,10:31:52
39.899253,116.386183,0,151,39861.4388194444,2009-02-17,10:31:54
39.899261,116.386245,0,146,39861.4388425926,2009-02-17,10:31:56
39.899261,116.386308,0,142,39861.4388657407,2009-02-17,10:31:58
39.899267,116.386367,0,136,39861.4388888889,2009-02-17,10:32:00
39.899265,116.386419,0,127,39861.438912037,2009-02-17,10:32:02
39.899264,116.386495,0,127,39861.4389351852,2009-02-17,10:32:04
39.899286,116.386554,0,121,39861.4389699074,2009-02-17,10:32:07
39.899307,116.3866,0,110,39861.4390046296,2009-02-17,10:32:10
39.899318,116.386645,0,100,39861.4390277778,2009-02-17,10:32:12
39.899315,116.386698,0,90,39861.4390625,2009-02-17,10:32:15
39.899303,116.386762,0,85,39861.4390856481,2009-02-17,10:32:17
39.899309,116.386824,0,77,39861.4391203704,2009-02-17,10:32:20
39.899302,116.386878,0,70,39861.4391666667,2009-02-17,10:32:24
39.899307,116.387035,0,129,39861.439224537,2009-02-17,10:32:29
39.899296,116.387109,0,131,39861.4392708333,2009-02-17,10:32:33
39.899248,116.387129,0,127,39861.4392939815,2009-02-17,10:32:35
39.899238,116.387175,0,120,39861.4393518518,2009-02-17,10:32:40
39.899235,116.387239,0,115,39861.4393981481,2009-02-17,10:32:44
39.89925,116.387304,0,109,39861.4394444444,2009-02-17,10:32:48
39.899268,116.387357,0,105,39861.4394791667,2009-02-17,10:32:51
39.899249,116.38741,0,101,39861.4395138889,2009-02-17,10:32:54
39.899244,116.38749,0,95,39861.4395601852,2009-02-17,10:32:58
39.899245,116.387544,0,88,39861.4396064815,2009-02-17,10:33:02
39.899257,116.387582,0,79,39861.4396643518,2009-02-17,10:33:07
39.89927,116.387583,0,75,39861.4397222222,2009-02-17,10:33:12
39.899299,116.387547,0,68,39861.4397800926,2009-02-17,10:33:17
39.899316,116.387491,0,66,39861.4398263889,2009-02-17,10:33:21
39.899314,116.387448,0,62,39861.4398842593,2009-02-17,10:33:26
39.899327,116.38742,0,62,39861.4399421296,2009-02-17,10:33:31
39.899066,116.387293,0,122,39861.4433680556,2009-02-17,10:38:27
39.899098,116.387316,0,148,39861.4433796296,2009-02-17,10:38:28
39.899154,116.387336,0,120,39861.4434259259,2009-02-17,10:38:32
39.899175,116.387293,0,118,39861.4434837963,2009-02-17,10:38:37
39.899192,116.387246,0,110,39861.4435416667,2009-02-17,10:38:42
39.899173,116.387179,0,114,39861.4435763889,2009-02-17,10:38:45
39.899181,116.387115,0,115,39861.4436226852,2009-02-17,10:38:49
39.899182,116.387055,0,117,39861.4436574074,2009-02-17,10:38:52
39.899194,116.386992,0,116,39861.4437037037,2009-02-17,10:38:56
39.899211,116.386938,0,116,39861.4437384259,2009-02-17,10:38:59
39.899218,116.386874,0,115,39861.4437731481,2009-02-17,10:39:02
39.899206,116.38681,0,114,39861.4438194444,2009-02-17,10:39:06
39.899225,116.386751,0,114,39861.4438541667,2009-02-17,10:39:09
39.899239,116.386679,0,121,39861.443900463,2009-02-17,10:39:13
39.899225,116.38661,0,123,39861.4439351852,2009-02-17,10:39:16
39.899219,116.386538,0,124,39861.4439699074,2009-02-17,10:39:19
39.899215,116.386469,0,125,39861.4440162037,2009-02-17,10:39:23
39.899202,116.386394,0,129,39861.4440625,2009-02-17,10:39:27
39.899196,116.386323,0,132,39861.4441087963,2009-02-17,10:39:31
39.899197,116.386257,0,137,39861.4441435185,2009-02-17,10:39:34
39.899206,116.386186,0,139,39861.4441898148,2009-02-17,10:39:38
39.899214,116.386115,0,141,39861.4442361111,2009-02-17,10:39:42
39.899218,116.386044,0,141,39861.4442708333,2009-02-17,10:39:45
39.899215,116.385982,0,142,39861.4443055556,2009-02-17,10:39:48
39.899195,116.385912,0,146,39861.4443402778,2009-02-17,10:39:51
39.899192,116.385845,0,148,39861.444375,2009-02-17,10:39:54
39.899188,116.385769,0,148,39861.4444212963,2009-02-17,10:39:58
39.899188,116.385695,0,153,39861.4444675926,2009-02-17,10:40:02
39.899176,116.385631,0,156,39861.4445023148,2009-02-17,10:40:05
39.899171,116.385557,0,157,39861.444537037,2009-02-17,10:40:08
39.899179,116.38549,0,156,39861.4445717593,2009-02-17,10:40:11
39.899195,116.385417,0,157,39861.4446180556,2009-02-17,10:40:15
39.899194,116.385348,0,157,39861.4446643519,2009-02-17,10:40:19
39.89918,116.385281,0,161,39861.4446990741,2009-02-17,10:40:22
39.899186,116.385214,0,166,39861.4447453704,2009-02-17,10:40:26
39.899207,116.38516,0,169,39861.4447916667,2009-02-17,10:40:30
39.899189,116.385094,0,170,39861.444837963,2009-02-17,10:40:34
39.89917,116.385033,0,173,39861.4448726852,2009-02-17,10:40:37
39.899166,116.38497,0,176,39861.4449074074,2009-02-17,10:40:40
39.899151,116.38491,0,178,39861.4449421296,2009-02-17,10:40:43
39.899156,116.38485,0,178,39861.4449884259,2009-02-17,10:40:47
39.899139,116.384779,0,178,39861.4450231481,2009-02-17,10:40:50
39.899137,116.384711,0,178,39861.4450694444,2009-02-17,10:40:54
39.899139,116.38464,0,178,39861.4451157407,2009-02-17,10:40:58
39.899132,116.384581,0,179,39861.445150463,2009-02-17,10:41:01
39.899117,116.384517,0,174,39861.4451851852,2009-02-17,10:41:04
39.899101,116.384452,0,175,39861.4452314815,2009-02-17,10:41:08
39.899101,116.384387,0,177,39861.4452662037,2009-02-17,10:41:11
39.899114,116.384329,0,178,39861.4453009259,2009-02-17,10:41:14
39.899117,116.38427,0,179,39861.4453356481,2009-02-17,10:41:17
39.899128,116.384209,0,177,39861.4453703704,2009-02-17,10:41:20
39.899134,116.384131,0,175,39861.4454050926,2009-02-17,10:41:23
39.899123,116.384052,0,174,39861.4454398148,2009-02-17,10:41:26
39.899123,116.383991,0,174,39861.445474537,2009-02-17,10:41:29
39.899138,116.383914,0,172,39861.4455208333,2009-02-17,10:41:33
39.899152,116.383849,0,171,39861.4455555556,2009-02-17,10:41:36
39.899133,116.383771,0,173,39861.4456018518,2009-02-17,10:41:40
39.899142,116.383702,0,170,39861.4456481481,2009-02-17,10:41:44
39.899124,116.383626,0,171,39861.4456828704,2009-02-17,10:41:47
39.899112,116.383563,0,170,39861.4457407407,2009-02-17,10:41:52
39.899119,116.383505,0,170,39861.445787037,2009-02-17,10:41:56
39.899119,116.383436,0,171,39861.4458217593,2009-02-17,10:41:59
39.899126,116.383378,0,170,39861.4458564815,2009-02-17,10:42:02
39.899134,116.383315,0,170,39861.4459027778,2009-02-17,10:42:06
39.899135,116.383256,0,168,39861.4459375,2009-02-17,10:42:09
39.89913,116.383188,0,167,39861.4459953704,2009-02-17,10:42:14
39.899124,116.38312,0,168,39861.4460416667,2009-02-17,10:42:18
39.899121,116.383045,0,166,39861.446087963,2009-02-17,10:42:22
39.899111,116.382977,0,164,39861.4461226852,2009-02-17,10:42:25
39.899127,116.382907,0,164,39861.4461574074,2009-02-17,10:42:28
39.899132,116.382848,0,163,39861.4461921296,2009-02-17,10:42:31
39.899112,116.382793,0,162,39861.4462384259,2009-02-17,10:42:35
39.899121,116.38273,0,161,39861.4462962963,2009-02-17,10:42:40
39.899115,116.382665,0,159,39861.4463310185,2009-02-17,10:42:43
39.899104,116.382598,0,155,39861.4463773148,2009-02-17,10:42:47
39.899093,116.382527,0,154,39861.446412037,2009-02-17,10:42:50
39.89911,116.38247,0,153,39861.4464467593,2009-02-17,10:42:53
39.899106,116.382398,0,152,39861.4464814815,2009-02-17,10:42:56
39.899108,116.38233,0,150,39861.4465162037,2009-02-17,10:42:59
39.899102,116.382259,0,147,39861.4465509259,2009-02-17,10:43:02
39.899097,116.382188,0,144,39861.4465972222,2009-02-17,10:43:06
39.899085,116.382116,0,143,39861.4466435185,2009-02-17,10:43:10
39.899075,116.382042,0,140,39861.4466898148,2009-02-17,10:43:14
39.899067,116.381971,0,139,39861.446724537,2009-02-17,10:43:17
39.899083,116.3819,0,137,39861.4467592593,2009-02-17,10:43:20
39.899095,116.38183,0,133,39861.4468055556,2009-02-17,10:43:24
39.89909,116.381754,0,129,39861.4468402778,2009-02-17,10:43:27
39.899078,116.381687,0,126,39861.446875,2009-02-17,10:43:30
39.89907,116.38162,0,125,39861.4469097222,2009-02-17,10:43:33
39.899079,116.381561,0,122,39861.4469444444,2009-02-17,10:43:36
39.899073,116.381494,0,121,39861.4469791667,2009-02-17,10:43:39
39.899052,116.381425,0,120,39861.447025463,2009-02-17,10:43:43
39.899041,116.381359,0,120,39861.4470601852,2009-02-17,10:43:46
39.899042,116.381298,0,121,39861.4471064815,2009-02-17,10:43:50
39.899057,116.381239,0,121,39861.4471412037,2009-02-17,10:43:53
39.899061,116.381157,0,119,39861.4471759259,2009-02-17,10:43:56
39.89907,116.381098,0,115,39861.4472222222,2009-02-17,10:44:00
39.899064,116.381029,0,112,39861.4472685185,2009-02-17,10:44:04
39.899062,116.38097,0,110,39861.4473032407,2009-02-17,10:44:07
39.899061,116.380902,0,108,39861.447349537,2009-02-17,10:44:11
39.899052,116.380838,0,106,39861.4473958333,2009-02-17,10:44:15
39.899055,116.380781,0,103,39861.4474421296,2009-02-17,10:44:19
39.899063,116.380722,0,101,39861.4474884259,2009-02-17,10:44:23
39.899053,116.380662,0,97,39861.4475347222,2009-02-17,10:44:27
39.899048,116.380579,0,94,39861.4475810185,2009-02-17,10:44:31
39.899051,116.380516,0,92,39861.4476157407,2009-02-17,10:44:34
39.89905,116.380449,0,92,39861.447650463,2009-02-17,10:44:37
39.899072,116.380385,0,91,39861.4476967593,2009-02-17,10:44:41
39.899068,116.380318,0,89,39861.4477430556,2009-02-17,10:44:45
39.899092,116.380286,0,91,39861.4478009259,2009-02-17,10:44:50
39.899118,116.380238,0,91,39861.4478472222,2009-02-17,10:44:54
39.899131,116.380198,0,89,39861.4479050926,2009-02-17,10:44:59
39.899152,116.380194,0,86,39861.447962963,2009-02-17,10:45:04
39.899158,116.380168,0,85,39861.4480208333,2009-02-17,10:45:09
39.899172,116.380146,0,83,39861.4480787037,2009-02-17,10:45:14
39.899198,116.380122,0,81,39861.4481365741,2009-02-17,10:45:19
39.899219,116.380093,0,78,39861.4481944444,2009-02-17,10:45:24
39.899198,116.380038,0,77,39861.4482523148,2009-02-17,10:45:29
39.89915,116.380003,0,76,39861.4482986111,2009-02-17,10:45:33
39.89912,116.380001,0,73,39861.4483564815,2009-02-17,10:45:38
39.899102,116.380031,0,72,39861.4484143518,2009-02-17,10:45:43
39.899078,116.380059,0,69,39861.4484722222,2009-02-17,10:45:48
39.899065,116.380062,0,68,39861.4485300926,2009-02-17,10:45:53
39.899049,116.380084,0,66,39861.448587963,2009-02-17,10:45:58
39.899033,116.380064,0,64,39861.4486458333,2009-02-17,10:46:03
39.89906,116.380014,0,63,39861.4487037037,2009-02-17,10:46:08
39.899105,116.379995,0,61,39861.4487615741,2009-02-17,10:46:13
39.899119,116.380019,0,61,39861.4488194444,2009-02-17,10:46:18
39.899088,116.380075,0,61,39861.4488425926,2009-02-17,10:46:20
39.899048,116.380133,0,61,39861.4488541667,2009-02-17,10:46:21
39.89903,116.380153,0,60,39861.448912037,2009-02-17,10:46:26
39.898976,116.380151,0,60,39861.4489583333,2009-02-17,10:46:30
39.898962,116.380105,0,60,39861.4490162037,2009-02-17,10:46:35
39.898926,116.380065,0,60,39861.4490740741,2009-02-17,10:46:40
39.89897,116.380115,0,60,39861.4491203704,2009-02-17,10:46:44
39.89898,116.380111,0,59,39861.4491782407,2009-02-17,10:46:49
39.898999,116.380076,0,59,39861.4492361111,2009-02-17,10:46:54
39.899002,116.380035,0,58,39861.4492939815,2009-02-17,10:46:59
39.899026,116.37998,0,58,39861.4493518519,2009-02-17,10:47:04
39.899034,116.379948,0,57,39861.4494097222,2009-02-17,10:47:09
39.89904,116.379992,0,57,39861.4494675926,2009-02-17,10:47:14
39.898983,116.379976,0,56,39861.4495138889,2009-02-17,10:47:18
39.898939,116.380002,0,56,39861.4495601852,2009-02-17,10:47:22
39.898893,116.380027,0,55,39861.4496180556,2009-02-17,10:47:27
39.898918,116.380066,0,54,39861.4496759259,2009-02-17,10:47:32
39.898961,116.380092,0,54,39861.4497106481,2009-02-17,10:47:35
39.899001,116.380142,0,53,39861.4497569444,2009-02-17,10:47:39
39.898963,116.380157,0,52,39861.4498148148,2009-02-17,10:47:44
39.898938,116.380194,0,51,39861.4498726852,2009-02-17,10:47:49
39.898927,116.380222,0,50,39861.4499305556,2009-02-17,10:47:54
39.899003,116.380241,0,49,39861.4499537037,2009-02-17,10:47:56
39.899067,116.380267,0,49,39861.4499652778,2009-02-17,10:47:57
39.899112,116.38026,0,50,39861.4500231481,2009-02-17,10:48:02
39.899142,116.380239,0,49,39861.4500810185,2009-02-17,10:48:07
39.899142,116.380239,0,49,39861.4501157407,2009-02-17,10:48:10
39.899149,116.380244,0,49,39861.4501388889,2009-02-17,10:48:12
39.899159,116.380252,0,49,39861.4501967593,2009-02-17,10:48:17
39.899164,116.38025,0,49,39861.4502546296,2009-02-17,10:48:22
39.89916,116.380253,0,49,39861.4503125,2009-02-17,10:48:27
39.899158,116.380253,0,49,39861.4503703704,2009-02-17,10:48:32
39.899163,116.380259,0,49,39861.4504282407,2009-02-17,10:48:37
39.899163,116.380259,0,49,39861.450462963,2009-02-17,10:48:40
39.899158,116.380257,0,49,39861.4504861111,2009-02-17,10:48:42
39.899167,116.380256,0,49,39861.4505439815,2009-02-17,10:48:47
39.899182,116.380261,0,49,39861.4506018519,2009-02-17,10:48:52
39.89917,116.380264,0,49,39861.4506597222,2009-02-17,10:48:57
39.899178,116.380262,0,49,39861.4507175926,2009-02-17,10:49:02
39.899178,116.380262,0,49,39861.4507523148,2009-02-17,10:49:05
39.899176,116.380267,0,49,39861.450775463,2009-02-17,10:49:07
39.899164,116.380294,0,50,39861.4508333333,2009-02-17,10:49:12
39.899159,116.38032,0,50,39861.4508912037,2009-02-17,10:49:17
39.899161,116.380296,0,51,39861.4509490741,2009-02-17,10:49:22
39.899119,116.380275,0,51,39861.4510069444,2009-02-17,10:49:27
39.899099,116.380274,0,52,39861.4510648148,2009-02-17,10:49:32
39.899088,116.380291,0,53,39861.4511226852,2009-02-17,10:49:37
39.899092,116.380243,0,54,39861.4511805556,2009-02-17,10:49:42
39.899086,116.380179,0,54,39861.4512152778,2009-02-17,10:49:45
39.89909,116.380221,0,54,39861.4512731481,2009-02-17,10:49:50
39.899104,116.380189,0,55,39861.4513310185,2009-02-17,10:49:55
39.899128,116.380183,0,56,39861.4513888889,2009-02-17,10:50:00
39.899119,116.380208,0,56,39861.4514467593,2009-02-17,10:50:05
39.899131,116.380225,0,57,39861.4515046296,2009-02-17,10:50:10
39.89916,116.380199,0,58,39861.4515625,2009-02-17,10:50:15
39.89916,116.380199,0,58,39861.4515972222,2009-02-17,10:50:18
39.899168,116.380193,0,58,39861.4516203704,2009-02-17,10:50:20
39.89919,116.380139,0,59,39861.4516550926,2009-02-17,10:50:23
39.899214,116.380085,0,61,39861.4517013889,2009-02-17,10:50:27
39.899229,116.380017,0,62,39861.4517361111,2009-02-17,10:50:30
39.899248,116.379956,0,64,39861.4517824074,2009-02-17,10:50:34
39.89927,116.379921,0,67,39861.4518402778,2009-02-17,10:50:39
39.899309,116.37987,0,69,39861.4518865741,2009-02-17,10:50:43
39.899339,116.379838,0,72,39861.4519444444,2009-02-17,10:50:48
39.899331,116.379825,0,75,39861.4520023148,2009-02-17,10:50:53
39.899331,116.379825,0,75,39861.452037037,2009-02-17,10:50:56
39.899335,116.379817,0,78,39861.4520601852,2009-02-17,10:50:58
39.899309,116.379837,0,82,39861.4521180556,2009-02-17,10:51:03
39.899277,116.379819,0,86,39861.4521759259,2009-02-17,10:51:08
39.899256,116.379806,0,90,39861.4522337963,2009-02-17,10:51:13
39.899237,116.37978,0,95,39861.4522916667,2009-02-17,10:51:18
39.899224,116.379761,0,99,39861.452349537,2009-02-17,10:51:23
39.899209,116.379762,0,103,39861.4524074074,2009-02-17,10:51:28
39.899192,116.379797,0,107,39861.4524652778,2009-02-17,10:51:33
39.899176,116.379814,0,109,39861.4525231481,2009-02-17,10:51:38
39.899147,116.379831,0,111,39861.4525810185,2009-02-17,10:51:43
39.899127,116.379814,0,113,39861.4526388889,2009-02-17,10:51:48
39.899127,116.379814,0,113,39861.4526736111,2009-02-17,10:51:51
39.899129,116.379817,0,113,39861.4526967593,2009-02-17,10:51:53
39.899138,116.379866,0,113,39861.4527546296,2009-02-17,10:51:58
39.899139,116.379883,0,114,39861.4528125,2009-02-17,10:52:03
39.899123,116.379909,0,113,39861.4528703704,2009-02-17,10:52:08
39.899093,116.379963,0,112,39861.4529282407,2009-02-17,10:52:13
39.899072,116.38001,0,111,39861.4529861111,2009-02-17,10:52:18
39.899041,116.380029,0,111,39861.4530439815,2009-02-17,10:52:23
39.899003,116.380031,0,112,39861.4531018519,2009-02-17,10:52:28
39.898978,116.380053,0,114,39861.4531597222,2009-02-17,10:52:33
39.898968,116.380085,0,117,39861.4532175926,2009-02-17,10:52:38
39.898964,116.380119,0,120,39861.453275463,2009-02-17,10:52:43
39.89898,116.380138,0,122,39861.4533333333,2009-02-17,10:52:48
39.899009,116.380167,0,125,39861.4533912037,2009-02-17,10:52:53
39.899042,116.38021,0,128,39861.4534375,2009-02-17,10:52:57
39.899071,116.38026,0,131,39861.4534837963,2009-02-17,10:53:01
39.899069,116.380292,0,134,39861.4535416667,2009-02-17,10:53:06
39.899062,116.380314,0,136,39861.453599537,2009-02-17,10:53:11
39.899074,116.380359,0,140,39861.4536574074,2009-02-17,10:53:16
39.899066,116.380399,0,144,39861.4537152778,2009-02-17,10:53:21
39.899057,116.380427,0,148,39861.4537731481,2009-02-17,10:53:26
39.899062,116.380453,0,152,39861.4538310185,2009-02-17,10:53:31
39.899071,116.380444,0,154,39861.4538888889,2009-02-17,10:53:36
39.899096,116.380397,0,157,39861.4539467593,2009-02-17,10:53:41
39.899095,116.380348,0,159,39861.4540046296,2009-02-17,10:53:46
39.899103,116.380305,0,162,39861.4540625,2009-02-17,10:53:51
39.899136,116.380297,0,163,39861.4541203704,2009-02-17,10:53:56
39.899157,116.380278,0,164,39861.4541782407,2009-02-17,10:54:01
39.89918,116.380276,0,166,39861.4542361111,2009-02-17,10:54:06
39.899217,116.3803,0,169,39861.4542939815,2009-02-17,10:54:11
39.899254,116.380336,0,170,39861.4543518518,2009-02-17,10:54:16
39.899293,116.380369,0,169,39861.4543981481,2009-02-17,10:54:20
39.899295,116.380384,0,167,39861.4544560185,2009-02-17,10:54:25
39.899286,116.380388,0,166,39861.4545138889,2009-02-17,10:54:30
39.899286,116.380388,0,166,39861.4545486111,2009-02-17,10:54:33
39.899292,116.38039,0,166,39861.4545717593,2009-02-17,10:54:35
39.899272,116.380394,0,166,39861.4546296296,2009-02-17,10:54:40
39.899234,116.380392,0,167,39861.4546875,2009-02-17,10:54:45
39.899234,116.380392,0,167,39861.4547222222,2009-02-17,10:54:48
39.899228,116.380387,0,168,39861.4547453704,2009-02-17,10:54:50
39.899218,116.380338,0,169,39861.4548032407,2009-02-17,10:54:55
39.899145,116.380382,0,169,39861.454837963,2009-02-17,10:54:58
39.899069,116.380316,0,172,39861.4548958333,2009-02-17,10:55:03
39.899021,116.380298,0,171,39861.4549189815,2009-02-17,10:55:05
39.898992,116.380249,0,169,39861.4549537037,2009-02-17,10:55:08
39.899007,116.380193,0,166,39861.4549768518,2009-02-17,10:55:10
39.898991,116.38013,0,164,39861.4550231481,2009-02-17,10:55:14
39.89901,116.380073,0,164,39861.4550694444,2009-02-17,10:55:18
39.899006,116.380014,0,164,39861.4551157407,2009-02-17,10:55:22
39.899013,116.379953,0,160,39861.4551736111,2009-02-17,10:55:27
39.899012,116.379888,0,159,39861.4552083333,2009-02-17,10:55:30
39.899004,116.379818,0,160,39861.4552430556,2009-02-17,10:55:33
39.898996,116.379757,0,162,39861.4552777778,2009-02-17,10:55:36
39.899002,116.379678,0,163,39861.4553240741,2009-02-17,10:55:40
39.899004,116.37961,0,165,39861.4553587963,2009-02-17,10:55:43
39.898966,116.379558,0,167,39861.4554050926,2009-02-17,10:55:47
39.898912,116.379531,0,170,39861.4554398148,2009-02-17,10:55:50
39.898866,116.37951,0,172,39861.4554976852,2009-02-17,10:55:55
39.898831,116.379466,0,172,39861.4555555556,2009-02-17,10:56:00
39.898838,116.379408,0,172,39861.4556018518,2009-02-17,10:56:04
39.898845,116.379347,0,170,39861.4556481481,2009-02-17,10:56:08
39.898847,116.37926,0,169,39861.4557060185,2009-02-17,10:56:13
39.898862,116.379181,0,168,39861.4557523148,2009-02-17,10:56:17
39.898871,116.379118,0,169,39861.4557986111,2009-02-17,10:56:21
39.898892,116.379052,0,170,39861.4558449074,2009-02-17,10:56:25
39.898916,116.378991,0,170,39861.4558796296,2009-02-17,10:56:28
39.898926,116.378934,0,170,39861.4559259259,2009-02-17,10:56:32
39.898927,116.378865,0,165,39861.4559722222,2009-02-17,10:56:36
39.898919,116.378789,0,164,39861.4560185185,2009-02-17,10:56:40
39.898929,116.378713,0,165,39861.4560648148,2009-02-17,10:56:44
39.898937,116.378651,0,166,39861.456099537,2009-02-17,10:56:47
39.898939,116.378585,0,165,39861.4561458333,2009-02-17,10:56:51
39.898937,116.378516,0,164,39861.4561921296,2009-02-17,10:56:55
39.898946,116.378452,0,161,39861.45625,2009-02-17,10:57:00
39.898902,116.378395,0,160,39861.4562847222,2009-02-17,10:57:03
39.898897,116.378329,0,156,39861.4563310185,2009-02-17,10:57:07
39.898901,116.378262,0,153,39861.4563657407,2009-02-17,10:57:10
39.898877,116.378202,0,149,39861.456400463,2009-02-17,10:57:13
39.898836,116.378145,0,146,39861.4564351852,2009-02-17,10:57:16
39.898785,116.378141,0,143,39861.4564814815,2009-02-17,10:57:20
39.898752,116.378177,0,138,39861.4565277778,2009-02-17,10:57:24
39.898698,116.378197,0,135,39861.4565740741,2009-02-17,10:57:28
39.898646,116.378212,0,133,39861.4566087963,2009-02-17,10:57:31
39.898591,116.37823,0,130,39861.4566435185,2009-02-17,10:57:34
39.898535,116.378219,0,129,39861.4566782407,2009-02-17,10:57:37
39.898487,116.378225,0,129,39861.456712963,2009-02-17,10:57:40
39.898437,116.378232,0,129,39861.4567476852,2009-02-17,10:57:43
39.898381,116.378232,0,126,39861.4567824074,2009-02-17,10:57:46
39.898335,116.378228,0,125,39861.4568171296,2009-02-17,10:57:49
39.898274,116.378232,0,127,39861.4568634259,2009-02-17,10:57:53
39.898219,116.37823,0,129,39861.4569097222,2009-02-17,10:57:57
39.898168,116.378222,0,131,39861.4569444444,2009-02-17,10:58:00
39.898122,116.378212,0,133,39861.4569675926,2009-02-17,10:58:02
39.898076,116.378231,0,135,39861.4570138889,2009-02-17,10:58:06
39.898026,116.378267,0,139,39861.4570717593,2009-02-17,10:58:11
39.897973,116.378255,0,139,39861.4571064815,2009-02-17,10:58:14
39.897921,116.378217,0,143,39861.4571412037,2009-02-17,10:58:17
39.897876,116.378186,0,146,39861.4571875,2009-02-17,10:58:21
39.897828,116.378144,0,150,39861.4572337963,2009-02-17,10:58:25
39.897784,116.378126,0,156,39861.4572916667,2009-02-17,10:58:30
39.897741,116.378149,0,160,39861.4573263889,2009-02-17,10:58:33
39.897681,116.378157,0,163,39861.4573611111,2009-02-17,10:58:36
39.897628,116.378185,0,166,39861.4573958333,2009-02-17,10:58:39
39.897582,116.378206,0,168,39861.4574189815,2009-02-17,10:58:41
39.89753,116.378233,0,172,39861.4574537037,2009-02-17,10:58:44
39.897469,116.378273,0,176,39861.4574884259,2009-02-17,10:58:47
39.897412,116.37829,0,179,39861.4575115741,2009-02-17,10:58:49
39.897359,116.378286,0,181,39861.4575462963,2009-02-17,10:58:52
39.897316,116.378264,0,183,39861.4575810185,2009-02-17,10:58:55
39.89728,116.378219,0,184,39861.4576157407,2009-02-17,10:58:58
39.897228,116.378223,0,186,39861.457662037,2009-02-17,10:59:02
39.897172,116.37822,0,189,39861.4577083333,2009-02-17,10:59:06
39.897114,116.378242,0,193,39861.4577430556,2009-02-17,10:59:09
39.897071,116.378238,0,196,39861.4578009259,2009-02-17,10:59:14
39.897025,116.378216,0,200,39861.4578587963,2009-02-17,10:59:19
39.897007,116.378197,0,203,39861.4579166667,2009-02-17,10:59:24
39.897009,116.378179,0,205,39861.457974537,2009-02-17,10:59:29
39.896986,116.378143,0,209,39861.4580324074,2009-02-17,10:59:34
39.896985,116.37812,0,213,39861.4580902778,2009-02-17,10:59:39
39.896987,116.378081,0,218,39861.4581481481,2009-02-17,10:59:44
39.897035,116.37805,0,220,39861.4582060185,2009-02-17,10:59:49
39.897114,116.377996,0,219,39861.4582291667,2009-02-17,10:59:51
39.897166,116.377986,0,219,39861.4582407407,2009-02-17,10:59:52
39.897223,116.377976,0,221,39861.4582523148,2009-02-17,10:59:53
39.89729,116.377958,0,223,39861.4582638889,2009-02-17,10:59:54
39.897355,116.377937,0,224,39861.458275463,2009-02-17,10:59:55
39.897429,116.377922,0,225,39861.458287037,2009-02-17,10:59:56
39.897507,116.377912,0,226,39861.4582986111,2009-02-17,10:59:57
39.897578,116.377904,0,226,39861.4583101852,2009-02-17,10:59:58
39.89765,116.377896,0,228,39861.4583217593,2009-02-17,10:59:59
39.897716,116.377881,0,229,39861.4583333333,2009-02-17,11:00:00
39.897774,116.377858,0,231,39861.4583449074,2009-02-17,11:00:01
39.89782,116.377825,0,236,39861.4583564815,2009-02-17,11:00:02
39.897872,116.377813,0,238,39861.4583680556,2009-02-17,11:00:03
39.897923,116.377806,0,239,39861.4583796296,2009-02-17,11:00:04
39.897975,116.377799,0,240,39861.4583912037,2009-02-17,11:00:05
39.898024,116.377793,0,241,39861.4584027778,2009-02-17,11:00:06
39.898089,116.377815,0,239,39861.4584259259,2009-02-17,11:00:08
39.898122,116.377812,0,238,39861.4584837963,2009-02-17,11:00:13
39.89811,116.377841,0,236,39861.4585416667,2009-02-17,11:00:18
39.8981,116.377872,0,237,39861.458599537,2009-02-17,11:00:23
39.898099,116.377873,0,237,39861.4586574074,2009-02-17,11:00:28
39.898098,116.377875,0,236,39861.4587152778,2009-02-17,11:00:33
39.898103,116.377875,0,236,39861.4587731481,2009-02-17,11:00:38
39.8981,116.377876,0,235,39861.4588310185,2009-02-17,11:00:43
39.898095,116.377878,0,235,39861.4588888889,2009-02-17,11:00:48
39.898093,116.377878,0,235,39861.4589467593,2009-02-17,11:00:53
39.898096,116.377879,0,235,39861.4590046296,2009-02-17,11:00:58
39.898096,116.377879,0,235,39861.4590393519,2009-02-17,11:01:01
39.898089,116.37788,0,235,39861.4590625,2009-02-17,11:01:03
39.898073,116.377885,0,235,39861.4591203704,2009-02-17,11:01:08
39.89806,116.377889,0,235,39861.4591782407,2009-02-17,11:01:13
39.898052,116.377891,0,234,39861.4592361111,2009-02-17,11:01:18
39.898049,116.377892,0,234,39861.4592939815,2009-02-17,11:01:23
39.898045,116.377895,0,234,39861.4593518519,2009-02-17,11:01:28
39.898045,116.377896,0,234,39861.4594097222,2009-02-17,11:01:33
39.89804,116.377898,0,235,39861.4594675926,2009-02-17,11:01:38
39.89804,116.377898,0,235,39861.4595023148,2009-02-17,11:01:41
39.898042,116.377899,0,235,39861.459525463,2009-02-17,11:01:43
39.898106,116.377925,0,235,39861.4595833333,2009-02-17,11:01:48
39.898175,116.377931,0,236,39861.4596064815,2009-02-17,11:01:50
39.898258,116.377933,0,237,39861.4596296296,2009-02-17,11:01:52
39.898326,116.377931,0,236,39861.4596527778,2009-02-17,11:01:54
39.898377,116.377928,0,233,39861.4596759259,2009-02-17,11:01:56
39.898427,116.377908,0,229,39861.4596990741,2009-02-17,11:01:58
39.898469,116.377883,0,222,39861.4597337963,2009-02-17,11:02:01
39.898518,116.377891,0,214,39861.4597800926,2009-02-17,11:02:05
39.898569,116.377891,0,210,39861.4598032407,2009-02-17,11:02:07
39.898629,116.377866,0,206,39861.4598263889,2009-02-17,11:02:09
39.898686,116.377795,0,195,39861.459849537,2009-02-17,11:02:11
39.898713,116.377738,0,190,39861.4598611111,2009-02-17,11:02:12
39.898738,116.37768,0,186,39861.4598726852,2009-02-17,11:02:13
39.898757,116.377609,0,181,39861.4598842593,2009-02-17,11:02:14
39.898781,116.377531,0,176,39861.4598958333,2009-02-17,11:02:15
39.898798,116.377458,0,171,39861.4599074074,2009-02-17,11:02:16
39.898814,116.377363,0,164,39861.4599189815,2009-02-17,11:02:17
39.898817,116.377264,0,157,39861.4599305556,2009-02-17,11:02:18
39.898822,116.377159,0,152,39861.4599421296,2009-02-17,11:02:19
39.898823,116.37705,0,146,39861.4599537037,2009-02-17,11:02:20
39.898823,116.376926,0,141,39861.4599652778,2009-02-17,11:02:21
39.898819,116.376791,0,136,39861.4599768519,2009-02-17,11:02:22
39.898808,116.376634,0,130,39861.4599884259,2009-02-17,11:02:23
39.898803,116.376488,0,126,39861.46,2009-02-17,11:02:24
39.898788,116.376343,0,123,39861.4600115741,2009-02-17,11:02:25
39.898781,116.37619,0,118,39861.4600231481,2009-02-17,11:02:26
39.898772,116.376038,0,114,39861.4600347222,2009-02-17,11:02:27
39.898764,116.375886,0,111,39861.4600462963,2009-02-17,11:02:28
39.898755,116.37575,0,110,39861.4600578704,2009-02-17,11:02:29
39.898749,116.375619,0,109,39861.4600694444,2009-02-17,11:02:30
39.898742,116.375491,0,108,39861.4600810185,2009-02-17,11:02:31
39.898739,116.375364,0,107,39861.4600925926,2009-02-17,11:02:32
39.898739,116.375233,0,106,39861.4601041667,2009-02-17,11:02:33
39.89874,116.375101,0,105,39861.4601157407,2009-02-17,11:02:34
39.898731,116.374961,0,103,39861.4601273148,2009-02-17,11:02:35
39.898725,116.374819,0,101,39861.4601388889,2009-02-17,11:02:36
39.898721,116.374678,0,100,39861.460150463,2009-02-17,11:02:37
39.898731,116.374536,0,97,39861.460162037,2009-02-17,11:02:38
39.898732,116.374385,0,94,39861.4601736111,2009-02-17,11:02:39
39.898729,116.374236,0,91,39861.4601851852,2009-02-17,11:02:40
39.898721,116.374089,0,90,39861.4601967593,2009-02-17,11:02:41
39.898716,116.373943,0,88,39861.4602083333,2009-02-17,11:02:42
39.89871,116.373796,0,86,39861.4602199074,2009-02-17,11:02:43
39.898703,116.373649,0,84,39861.4602314815,2009-02-17,11:02:44
39.898692,116.373502,0,81,39861.4602430556,2009-02-17,11:02:45
39.898687,116.373361,0,81,39861.4602546296,2009-02-17,11:02:46
39.898678,116.373217,0,80,39861.4602662037,2009-02-17,11:02:47
39.898665,116.373075,0,79,39861.4602777778,2009-02-17,11:02:48
39.89865,116.372937,0,79,39861.4602893519,2009-02-17,11:02:49
39.898646,116.372806,0,80,39861.4603009259,2009-02-17,11:02:50
39.898645,116.37268,0,79,39861.4603125,2009-02-17,11:02:51
39.89865,116.372567,0,81,39861.4603240741,2009-02-17,11:02:52
39.898649,116.372453,0,80,39861.4603356481,2009-02-17,11:02:53
39.898644,116.372335,0,80,39861.4603472222,2009-02-17,11:02:54
39.898639,116.372219,0,79,39861.4603587963,2009-02-17,11:02:55
39.898635,116.372111,0,79,39861.4603703704,2009-02-17,11:02:56
39.89863,116.372011,0,80,39861.4603819444,2009-02-17,11:02:57
39.898626,116.371914,0,81,39861.4603935185,2009-02-17,11:02:58
39.898618,116.371821,0,82,39861.4604050926,2009-02-17,11:02:59
39.898611,116.37173,0,83,39861.4604166667,2009-02-17,11:03:00
39.898604,116.371641,0,85,39861.4604282407,2009-02-17,11:03:01
39.898599,116.371554,0,87,39861.4604398148,2009-02-17,11:03:02
39.898598,116.37147,0,89,39861.4604513889,2009-02-17,11:03:03
39.898599,116.371393,0,90,39861.460462963,2009-02-17,11:03:04
39.898591,116.371322,0,91,39861.460474537,2009-02-17,11:03:05
39.898594,116.37126,0,94,39861.4604861111,2009-02-17,11:03:06
39.898596,116.371167,0,99,39861.4605092593,2009-02-17,11:03:08
39.898566,116.371112,0,105,39861.4605324074,2009-02-17,11:03:10
39.898568,116.371148,0,112,39861.4605902778,2009-02-17,11:03:15
39.898568,116.371148,0,112,39861.460625,2009-02-17,11:03:18
39.898566,116.37115,0,113,39861.4606481481,2009-02-17,11:03:20
39.898567,116.37114,0,114,39861.4607060185,2009-02-17,11:03:25
39.898582,116.371061,0,115,39861.4607407407,2009-02-17,11:03:28
39.898601,116.370988,0,115,39861.4607638889,2009-02-17,11:03:30
39.898602,116.370902,0,113,39861.460787037,2009-02-17,11:03:32
39.898623,116.370814,0,114,39861.4608101852,2009-02-17,11:03:34
39.898645,116.370714,0,114,39861.4608333333,2009-02-17,11:03:36
39.89867,116.370612,0,115,39861.4608564815,2009-02-17,11:03:38
39.898677,116.370549,0,116,39861.4608680556,2009-02-17,11:03:39
39.898681,116.370475,0,115,39861.4608796296,2009-02-17,11:03:40
39.898684,116.370393,0,112,39861.4608912037,2009-02-17,11:03:41
39.898688,116.370314,0,111,39861.4609027778,2009-02-17,11:03:42
39.898697,116.370221,0,106,39861.4609143519,2009-02-17,11:03:43
39.898706,116.370136,0,102,39861.4609259259,2009-02-17,11:03:44
39.898704,116.370034,0,100,39861.4609375,2009-02-17,11:03:45
39.898717,116.369929,0,99,39861.4609490741,2009-02-17,11:03:46
39.898724,116.36982,0,98,39861.4609606481,2009-02-17,11:03:47
39.898727,116.369711,0,96,39861.4609722222,2009-02-17,11:03:48
39.898727,116.369605,0,95,39861.4609837963,2009-02-17,11:03:49
39.898724,116.369497,0,94,39861.4609953704,2009-02-17,11:03:50
39.89872,116.369387,0,92,39861.4610069444,2009-02-17,11:03:51
39.898724,116.369286,0,91,39861.4610185185,2009-02-17,11:03:52
39.898722,116.369182,0,90,39861.4610300926,2009-02-17,11:03:53
39.898711,116.369081,0,89,39861.4610416667,2009-02-17,11:03:54
39.898697,116.368987,0,89,39861.4610532407,2009-02-17,11:03:55
39.898686,116.368892,0,88,39861.4610648148,2009-02-17,11:03:56
39.89868,116.368809,0,88,39861.4610763889,2009-02-17,11:03:57
39.898679,116.368733,0,88,39861.461087963,2009-02-17,11:03:58
39.898676,116.368661,0,88,39861.461099537,2009-02-17,11:03:59
39.898684,116.368592,0,90,39861.4611111111,2009-02-17,11:04:00
39.898679,116.368522,0,89,39861.4611226852,2009-02-17,11:04:01
39.898684,116.36841,0,88,39861.4611458333,2009-02-17,11:04:03
39.898732,116.368316,0,87,39861.4611689815,2009-02-17,11:04:05
39.898767,116.368273,0,86,39861.4611805556,2009-02-17,11:04:06
39.898815,116.368227,0,85,39861.4611921296,2009-02-17,11:04:07
39.898872,116.368205,0,84,39861.4612037037,2009-02-17,11:04:08
39.89893,116.368191,0,84,39861.4612152778,2009-02-17,11:04:09
39.898993,116.368189,0,83,39861.4612268518,2009-02-17,11:04:10
39.899063,116.368187,0,83,39861.4612384259,2009-02-17,11:04:11
39.899131,116.368183,0,82,39861.46125,2009-02-17,11:04:12
39.899205,116.368179,0,81,39861.4612615741,2009-02-17,11:04:13
39.899279,116.368173,0,80,39861.4612731481,2009-02-17,11:04:14
39.899354,116.368167,0,79,39861.4612847222,2009-02-17,11:04:15
39.899434,116.368161,0,78,39861.4612962963,2009-02-17,11:04:16
39.899512,116.36815,0,77,39861.4613078704,2009-02-17,11:04:17
39.899593,116.368141,0,76,39861.4613194444,2009-02-17,11:04:18
39.899676,116.368138,0,75,39861.4613310185,2009-02-17,11:04:19
39.899758,116.368138,0,76,39861.4613425926,2009-02-17,11:04:20
39.899841,116.368131,0,78,39861.4613541667,2009-02-17,11:04:21
39.899924,116.368124,0,81,39861.4613657407,2009-02-17,11:04:22
39.900013,116.368122,0,82,39861.4613773148,2009-02-17,11:04:23
39.900101,116.368118,0,83,39861.4613888889,2009-02-17,11:04:24
39.900198,116.368113,0,82,39861.461400463,2009-02-17,11:04:25
39.900294,116.368115,0,83,39861.461412037,2009-02-17,11:04:26
39.900393,116.368112,0,84,39861.4614236111,2009-02-17,11:04:27
39.900495,116.368106,0,88,39861.4614351852,2009-02-17,11:04:28
39.900605,116.368104,0,90,39861.4614467593,2009-02-17,11:04:29
39.900714,116.368094,0,89,39861.4614583333,2009-02-17,11:04:30
39.900817,116.368078,0,87,39861.4614699074,2009-02-17,11:04:31
39.900929,116.368068,0,88,39861.4614814815,2009-02-17,11:04:32
39.901039,116.36806,0,89,39861.4614930556,2009-02-17,11:04:33
39.901145,116.368052,0,89,39861.4615046296,2009-02-17,11:04:34
39.901253,116.368042,0,92,39861.4615162037,2009-02-17,11:04:35
39.901359,116.368033,0,94,39861.4615277778,2009-02-17,11:04:36
39.901464,116.368027,0,95,39861.4615393518,2009-02-17,11:04:37
39.901566,116.368018,0,96,39861.4615509259,2009-02-17,11:04:38
39.901665,116.36801,0,96,39861.4615625,2009-02-17,11:04:39
39.901763,116.368004,0,97,39861.4615740741,2009-02-17,11:04:40
39.90186,116.368005,0,98,39861.4615856481,2009-02-17,11:04:41
39.901956,116.368001,0,99,39861.4615972222,2009-02-17,11:04:42
39.902049,116.367995,0,99,39861.4616087963,2009-02-17,11:04:43
39.902141,116.367999,0,94,39861.4616203704,2009-02-17,11:04:44
39.902224,116.368,0,99,39861.4616319444,2009-02-17,11:04:45
39.902297,116.368,0,102,39861.4616435185,2009-02-17,11:04:46
39.90236,116.368002,0,104,39861.4616550926,2009-02-17,11:04:47
39.902409,116.368016,0,99,39861.4616666667,2009-02-17,11:04:48
39.902481,116.368023,0,99,39861.4616898148,2009-02-17,11:04:50
39.902517,116.36804,0,109,39861.4617361111,2009-02-17,11:04:54
39.902502,116.368038,0,110,39861.4617939815,2009-02-17,11:04:59
39.902503,116.368038,0,110,39861.4618518518,2009-02-17,11:05:04
39.902503,116.368038,0,110,39861.4618865741,2009-02-17,11:05:07
39.902504,116.368037,0,110,39861.4619097222,2009-02-17,11:05:09
39.902554,116.368047,0,111,39861.4619560185,2009-02-17,11:05:13
39.90263,116.36804,0,112,39861.4619791667,2009-02-17,11:05:15
39.902675,116.368032,0,113,39861.4619907407,2009-02-17,11:05:16
39.902738,116.368032,0,113,39861.4620023148,2009-02-17,11:05:17
39.902801,116.368025,0,113,39861.4620138889,2009-02-17,11:05:18
39.902864,116.368023,0,114,39861.462025463,2009-02-17,11:05:19
39.902937,116.368024,0,113,39861.462037037,2009-02-17,11:05:20
39.903012,116.368022,0,113,39861.4620486111,2009-02-17,11:05:21
39.903093,116.36801,0,113,39861.4620601852,2009-02-17,11:05:22
39.903168,116.368011,0,116,39861.4620717593,2009-02-17,11:05:23
39.903244,116.368007,0,118,39861.4620833333,2009-02-17,11:05:24
39.903308,116.368011,0,123,39861.4620949074,2009-02-17,11:05:25
39.90338,116.368017,0,126,39861.4621064815,2009-02-17,11:05:26
39.903455,116.368022,0,128,39861.4621180556,2009-02-17,11:05:27
39.903522,116.36802,0,129,39861.4621296296,2009-02-17,11:05:28
39.903589,116.36801,0,130,39861.4621412037,2009-02-17,11:05:29
39.903656,116.368006,0,131,39861.4621527778,2009-02-17,11:05:30
39.90372,116.367997,0,133,39861.4621643518,2009-02-17,11:05:31
39.903777,116.367986,0,138,39861.4621759259,2009-02-17,11:05:32
39.90384,116.367987,0,142,39861.4621875,2009-02-17,11:05:33
39.903906,116.367993,0,141,39861.4621990741,2009-02-17,11:05:34
39.903973,116.368001,0,145,39861.4622106481,2009-02-17,11:05:35
39.904038,116.368011,0,147,39861.4622222222,2009-02-17,11:05:36
39.904099,116.368025,0,150,39861.4622337963,2009-02-17,11:05:37
39.904156,116.368051,0,150,39861.4622453704,2009-02-17,11:05:38
39.904207,116.368075,0,153,39861.4622569444,2009-02-17,11:05:39
39.904251,116.3681,0,154,39861.4622685185,2009-02-17,11:05:40
39.904324,116.368126,0,159,39861.4622916667,2009-02-17,11:05:42
39.904373,116.368109,0,164,39861.4623148148,2009-02-17,11:05:44
39.904412,116.368109,0,162,39861.4623726852,2009-02-17,11:05:49
39.904412,116.368109,0,162,39861.4624074074,2009-02-17,11:05:52
39.904408,116.368116,0,164,39861.4624305556,2009-02-17,11:05:54
39.904454,116.368103,0,159,39861.4624884259,2009-02-17,11:05:59
39.90451,116.368092,0,158,39861.4625115741,2009-02-17,11:06:01
39.904589,116.368075,0,156,39861.4625347222,2009-02-17,11:06:03
39.904636,116.368061,0,153,39861.4625462963,2009-02-17,11:06:04
39.904685,116.368051,0,152,39861.4625578704,2009-02-17,11:06:05
39.904736,116.368044,0,151,39861.4625694444,2009-02-17,11:06:06
39.904789,116.368041,0,150,39861.4625810185,2009-02-17,11:06:07
39.904845,116.368039,0,150,39861.4625925926,2009-02-17,11:06:08
39.904903,116.368034,0,148,39861.4626041667,2009-02-17,11:06:09
39.904964,116.368027,0,148,39861.4626157407,2009-02-17,11:06:10
39.905021,116.368024,0,148,39861.4626273148,2009-02-17,11:06:11
39.905078,116.368032,0,148,39861.4626388889,2009-02-17,11:06:12
39.905135,116.368031,0,147,39861.462650463,2009-02-17,11:06:13
39.90519,116.368034,0,146,39861.462662037,2009-02-17,11:06:14
39.905244,116.368038,0,144,39861.4626736111,2009-02-17,11:06:15
39.905297,116.368042,0,144,39861.4626851852,2009-02-17,11:06:16
39.905356,116.368036,0,144,39861.4626967593,2009-02-17,11:06:17
39.905413,116.368031,0,144,39861.4627083333,2009-02-17,11:06:18
39.905475,116.368029,0,144,39861.4627199074,2009-02-17,11:06:19
39.90554,116.368024,0,143,39861.4627314815,2009-02-17,11:06:20
39.905606,116.368016,0,142,39861.4627430556,2009-02-17,11:06:21
39.905673,116.368005,0,139,39861.4627546296,2009-02-17,11:06:22
39.905742,116.367997,0,138,39861.4627662037,2009-02-17,11:06:23
39.905813,116.367991,0,137,39861.4627777778,2009-02-17,11:06:24
39.905887,116.36798,0,135,39861.4627893518,2009-02-17,11:06:25
39.905953,116.367976,0,134,39861.4628009259,2009-02-17,11:06:26
39.906021,116.367976,0,134,39861.4628125,2009-02-17,11:06:27
39.906092,116.367977,0,131,39861.4628240741,2009-02-17,11:06:28
39.906155,116.36797,0,129,39861.4628356481,2009-02-17,11:06:29
39.906211,116.367966,0,128,39861.4628472222,2009-02-17,11:06:30
39.906259,116.367967,0,127,39861.4628587963,2009-02-17,11:06:31
39.906334,116.367969,0,126,39861.4628819444,2009-02-17,11:06:33
39.906377,116.367981,0,133,39861.4628935185,2009-02-17,11:06:34
39.906442,116.367984,0,136,39861.4629166667,2009-02-17,11:06:36
39.906506,116.367981,0,138,39861.4629398148,2009-02-17,11:06:38
39.906581,116.367976,0,135,39861.462962963,2009-02-17,11:06:40
39.906656,116.367976,0,134,39861.4629861111,2009-02-17,11:06:42
39.90674,116.367973,0,131,39861.4630092593,2009-02-17,11:06:44
39.906788,116.367972,0,128,39861.4630208333,2009-02-17,11:06:45
39.906842,116.367972,0,125,39861.4630324074,2009-02-17,11:06:46
39.906903,116.36797,0,122,39861.4630439815,2009-02-17,11:06:47
39.906963,116.367967,0,121,39861.4630555556,2009-02-17,11:06:48
39.907021,116.367967,0,119,39861.4630671296,2009-02-17,11:06:49
39.907075,116.367965,0,118,39861.4630787037,2009-02-17,11:06:50
39.907126,116.36796,0,117,39861.4630902778,2009-02-17,11:06:51
39.907209,116.367946,0,118,39861.4631134259,2009-02-17,11:06:53
39.907279,116.367944,0,121,39861.4631365741,2009-02-17,11:06:55
39.907305,116.367935,0,136,39861.4631481481,2009-02-17,11:06:56
39.907352,116.367926,0,142,39861.4631712963,2009-02-17,11:06:58
39.907389,116.36791,0,149,39861.4632291667,2009-02-17,11:07:03
39.907389,116.36791,0,149,39861.4632638889,2009-02-17,11:07:06
39.907393,116.36791,0,152,39861.463287037,2009-02-17,11:07:08
39.90741,116.367909,0,154,39861.4633449074,2009-02-17,11:07:13
39.907449,116.367947,0,156,39861.4633796296,2009-02-17,11:07:16
39.907473,116.368023,0,158,39861.4634143518,2009-02-17,11:07:19
39.90749,116.368119,0,162,39861.4634375,2009-02-17,11:07:21
39.907499,116.368186,0,162,39861.4634490741,2009-02-17,11:07:22
39.907501,116.368258,0,162,39861.4634606481,2009-02-17,11:07:23
39.907509,116.368336,0,163,39861.4634722222,2009-02-17,11:07:24
39.907511,116.368416,0,162,39861.4634837963,2009-02-17,11:07:25
39.907516,116.368494,0,162,39861.4634953704,2009-02-17,11:07:26
39.90752,116.368573,0,163,39861.4635069444,2009-02-17,11:07:27
39.907529,116.368662,0,163,39861.4635185185,2009-02-17,11:07:28
39.907549,116.368776,0,165,39861.4635300926,2009-02-17,11:07:29
39.907561,116.368868,0,168,39861.4635416667,2009-02-17,11:07:30
39.907566,116.368955,0,170,39861.4635532407,2009-02-17,11:07:31
39.90757,116.369033,0,172,39861.4635648148,2009-02-17,11:07:32
39.907573,116.369109,0,175,39861.4635763889,2009-02-17,11:07:33
39.907573,116.369178,0,177,39861.463587963,2009-02-17,11:07:34
39.907574,116.369245,0,178,39861.463599537,2009-02-17,11:07:35
39.907573,116.36931,0,180,39861.4636111111,2009-02-17,11:07:36
39.907574,116.369372,0,182,39861.4636226852,2009-02-17,11:07:37
39.907578,116.369491,0,182,39861.4636458333,2009-02-17,11:07:39
39.907588,116.369549,0,183,39861.4636574074,2009-02-17,11:07:40
39.907601,116.369643,0,185,39861.4636805556,2009-02-17,11:07:42
39.907608,116.369742,0,184,39861.4637037037,2009-02-17,11:07:44
39.907617,116.369816,0,185,39861.4637268518,2009-02-17,11:07:46
39.907602,116.369872,0,188,39861.46375,2009-02-17,11:07:48
39.907563,116.369934,0,191,39861.4637731481,2009-02-17,11:07:50
39.907483,116.369985,0,186,39861.4637962963,2009-02-17,11:07:52
39.907433,116.370004,0,184,39861.4638078704,2009-02-17,11:07:53
39.90737,116.370009,0,183,39861.4638194444,2009-02-17,11:07:54
39.907309,116.370019,0,183,39861.4638310185,2009-02-17,11:07:55
39.907246,116.37002,0,180,39861.4638425926,2009-02-17,11:07:56
39.907184,116.370025,0,180,39861.4638541667,2009-02-17,11:07:57
39.907117,116.370024,0,178,39861.4638657407,2009-02-17,11:07:58
39.907042,116.37003,0,173,39861.4638773148,2009-02-17,11:07:59
39.906975,116.370031,0,172,39861.4638888889,2009-02-17,11:08:00
39.90691,116.37003,0,173,39861.463900463,2009-02-17,11:08:01
39.906845,116.37003,0,174,39861.463912037,2009-02-17,11:08:02
39.906774,116.370028,0,175,39861.4639236111,2009-02-17,11:08:03
39.906707,116.370025,0,176,39861.4639351852,2009-02-17,11:08:04
39.90664,116.370023,0,176,39861.4639467593,2009-02-17,11:08:05
39.906578,116.370019,0,178,39861.4639583333,2009-02-17,11:08:06
39.906519,116.370017,0,179,39861.4639699074,2009-02-17,11:08:07
39.906462,116.370017,0,180,39861.4639814815,2009-02-17,11:08:08
39.906408,116.370013,0,181,39861.4639930556,2009-02-17,11:08:09
39.906353,116.370013,0,183,39861.4640046296,2009-02-17,11:08:10
39.906301,116.370012,0,184,39861.4640162037,2009-02-17,11:08:11
39.906256,116.370012,0,185,39861.4640277778,2009-02-17,11:08:12
39.90621,116.369996,0,187,39861.4640393518,2009-02-17,11:08:13
39.90612,116.369998,0,189,39861.4640625,2009-02-17,11:08:15
39.90605,116.369995,0,191,39861.4640740741,2009-02-17,11:08:16
39.905976,116.36994,0,189,39861.4640972222,2009-02-17,11:08:18
39.905919,116.369821,0,187,39861.4641203704,2009-02-17,11:08:20
39.905907,116.369735,0,186,39861.4641319444,2009-02-17,11:08:21
39.905897,116.369616,0,184,39861.4641550926,2009-02-17,11:08:23
39.905897,116.369549,0,183,39861.4641666667,2009-02-17,11:08:24
39.9059,116.369478,0,182,39861.4641782407,2009-02-17,11:08:25
39.90591,116.369412,0,181,39861.4641898148,2009-02-17,11:08:26
39.905906,116.369353,0,179,39861.4642013889,2009-02-17,11:08:27
39.90591,116.369248,0,178,39861.464224537,2009-02-17,11:08:29
39.905917,116.369152,0,176,39861.4642476852,2009-02-17,11:08:31
39.905913,116.369069,0,175,39861.4642708333,2009-02-17,11:08:33
39.905909,116.368987,0,175,39861.4642939815,2009-02-17,11:08:35
39.905898,116.368899,0,172,39861.4643171296,2009-02-17,11:08:37
39.905907,116.368835,0,170,39861.4643402778,2009-02-17,11:08:39
39.905911,116.368757,0,168,39861.4643634259,2009-02-17,11:08:41
39.905921,116.368686,0,166,39861.4643865741,2009-02-17,11:08:43
39.905925,116.368617,0,165,39861.4644097222,2009-02-17,11:08:45
39.905924,116.368548,0,165,39861.4644328704,2009-02-17,11:08:47
39.905938,116.368464,0,169,39861.4644675926,2009-02-17,11:08:50
39.905947,116.368392,0,171,39861.4645023148,2009-02-17,11:08:53
39.905941,116.368327,0,175,39861.4645601852,2009-02-17,11:08:58
39.905936,116.368334,0,177,39861.4646180556,2009-02-17,11:09:03
39.905933,116.368336,0,178,39861.4646759259,2009-02-17,11:09:08
39.905933,116.368338,0,178,39861.4647337963,2009-02-17,11:09:13
39.905938,116.368339,0,177,39861.4647916667,2009-02-17,11:09:18
39.905942,116.368339,0,176,39861.464849537,2009-02-17,11:09:23
39.905942,116.368339,0,176,39861.4648842593,2009-02-17,11:09:26
39.905947,116.368332,0,176,39861.4649074074,2009-02-17,11:09:28
39.905944,116.368241,0,171,39861.4649421296,2009-02-17,11:09:31
39.905946,116.368145,0,164,39861.4649652778,2009-02-17,11:09:33
39.90595,116.368081,0,163,39861.4649768519,2009-02-17,11:09:34
39.905947,116.368007,0,161,39861.4649884259,2009-02-17,11:09:35
39.905949,116.36793,0,159,39861.465,2009-02-17,11:09:36
39.905952,116.367849,0,157,39861.4650115741,2009-02-17,11:09:37
39.905959,116.367758,0,154,39861.4650231482,2009-02-17,11:09:38
39.905963,116.367662,0,152,39861.4650347222,2009-02-17,11:09:39
39.905961,116.36757,0,150,39861.4650462963,2009-02-17,11:09:40
39.905959,116.367477,0,149,39861.4650578704,2009-02-17,11:09:41
39.90596,116.367378,0,147,39861.4650694444,2009-02-17,11:09:42
39.905961,116.367279,0,144,39861.4650810185,2009-02-17,11:09:43
39.90596,116.367174,0,141,39861.4650925926,2009-02-17,11:09:44
39.905961,116.36708,0,139,39861.4651041667,2009-02-17,11:09:45
39.905963,116.366977,0,135,39861.4651157407,2009-02-17,11:09:46
39.905969,116.366873,0,132,39861.4651273148,2009-02-17,11:09:47
39.90598,116.366768,0,129,39861.4651388889,2009-02-17,11:09:48
39.905978,116.366668,0,127,39861.465150463,2009-02-17,11:09:49
39.90598,116.366566,0,123,39861.465162037,2009-02-17,11:09:50
39.905984,116.366457,0,121,39861.4651736111,2009-02-17,11:09:51
39.905981,116.366354,0,120,39861.4651851852,2009-02-17,11:09:52
39.905998,116.366241,0,118,39861.4651967593,2009-02-17,11:09:53
39.905998,116.36612,0,114,39861.4652083333,2009-02-17,11:09:54
39.905999,116.366018,0,113,39861.4652199074,2009-02-17,11:09:55
39.905999,116.365912,0,113,39861.4652314815,2009-02-17,11:09:56
39.905997,116.365806,0,112,39861.4652430556,2009-02-17,11:09:57
39.905995,116.3657,0,111,39861.4652546296,2009-02-17,11:09:58
39.905996,116.365589,0,110,39861.4652662037,2009-02-17,11:09:59
39.905993,116.365479,0,108,39861.4652777778,2009-02-17,11:10:00
39.906,116.365369,0,107,39861.4652893519,2009-02-17,11:10:01
39.906006,116.365263,0,107,39861.4653009259,2009-02-17,11:10:02
39.906011,116.365154,0,107,39861.4653125,2009-02-17,11:10:03
39.906019,116.365043,0,106,39861.4653240741,2009-02-17,11:10:04
39.906022,116.364938,0,105,39861.4653356481,2009-02-17,11:10:05
39.90602,116.364834,0,107,39861.4653472222,2009-02-17,11:10:06
39.906027,116.364728,0,109,39861.4653587963,2009-02-17,11:10:07
39.906037,116.364633,0,109,39861.4653703704,2009-02-17,11:10:08
39.906025,116.364534,0,110,39861.4653819444,2009-02-17,11:10:09
39.906017,116.364438,0,112,39861.4653935185,2009-02-17,11:10:10
39.906026,116.364336,0,113,39861.4654050926,2009-02-17,11:10:11
39.906024,116.364235,0,113,39861.4654166667,2009-02-17,11:10:12
39.906023,116.364136,0,114,39861.4654282407,2009-02-17,11:10:13
39.906017,116.364041,0,116,39861.4654398148,2009-02-17,11:10:14
39.906004,116.363942,0,115,39861.4654513889,2009-02-17,11:10:15
39.906,116.363846,0,115,39861.465462963,2009-02-17,11:10:16
39.905992,116.363752,0,116,39861.465474537,2009-02-17,11:10:17
39.905978,116.36365,0,114,39861.4654861111,2009-02-17,11:10:18
39.905981,116.36355,0,114,39861.4654976852,2009-02-17,11:10:19
39.905985,116.363446,0,112,39861.4655092593,2009-02-17,11:10:20
39.905978,116.363342,0,109,39861.4655208333,2009-02-17,11:10:21
39.905969,116.363243,0,107,39861.4655324074,2009-02-17,11:10:22
39.905971,116.363142,0,106,39861.4655439815,2009-02-17,11:10:23
39.905976,116.363029,0,104,39861.4655555556,2009-02-17,11:10:24
39.905972,116.362928,0,104,39861.4655671296,2009-02-17,11:10:25
39.905974,116.362828,0,104,39861.4655787037,2009-02-17,11:10:26
39.905973,116.362721,0,101,39861.4655902778,2009-02-17,11:10:27
39.905972,116.362608,0,97,39861.4656018519,2009-02-17,11:10:28
39.905973,116.362506,0,96,39861.4656134259,2009-02-17,11:10:29
39.905972,116.362399,0,94,39861.465625,2009-02-17,11:10:30
39.905968,116.362296,0,95,39861.4656365741,2009-02-17,11:10:31
39.905967,116.362196,0,96,39861.4656481481,2009-02-17,11:10:32
39.905968,116.362095,0,97,39861.4656597222,2009-02-17,11:10:33
39.905965,116.361996,0,96,39861.4656712963,2009-02-17,11:10:34
39.90596,116.361892,0,95,39861.4656828704,2009-02-17,11:10:35
39.905964,116.361795,0,94,39861.4656944444,2009-02-17,11:10:36
39.905965,116.361701,0,94,39861.4657060185,2009-02-17,11:10:37
39.905976,116.361604,0,92,39861.4657175926,2009-02-17,11:10:38
39.90598,116.361506,0,89,39861.4657291667,2009-02-17,11:10:39
39.905982,116.361408,0,87,39861.4657407407,2009-02-17,11:10:40
39.905983,116.361323,0,87,39861.4657523148,2009-02-17,11:10:41
39.905987,116.361225,0,85,39861.4657638889,2009-02-17,11:10:42
39.905981,116.361133,0,83,39861.465775463,2009-02-17,11:10:43
39.905987,116.361035,0,82,39861.465787037,2009-02-17,11:10:44
39.905981,116.360934,0,80,39861.4657986111,2009-02-17,11:10:45
39.905974,116.360833,0,78,39861.4658101852,2009-02-17,11:10:46
39.905971,116.360741,0,78,39861.4658217593,2009-02-17,11:10:47
39.905976,116.360636,0,74,39861.4658333333,2009-02-17,11:10:48
39.905973,116.360552,0,75,39861.4658449074,2009-02-17,11:10:49
39.90597,116.360457,0,74,39861.4658564815,2009-02-17,11:10:50
39.905972,116.360358,0,72,39861.4658680556,2009-02-17,11:10:51
39.905979,116.360261,0,71,39861.4658796296,2009-02-17,11:10:52
39.905984,116.360168,0,71,39861.4658912037,2009-02-17,11:10:53
39.905991,116.360077,0,72,39861.4659027778,2009-02-17,11:10:54
39.905988,116.359983,0,74,39861.4659143519,2009-02-17,11:10:55
39.905986,116.359888,0,75,39861.4659259259,2009-02-17,11:10:56
39.905982,116.359798,0,77,39861.4659375,2009-02-17,11:10:57
39.905982,116.35971,0,78,39861.4659490741,2009-02-17,11:10:58
39.905982,116.359623,0,78,39861.4659606481,2009-02-17,11:10:59
39.905992,116.359532,0,78,39861.4659722222,2009-02-17,11:11:00
39.905998,116.359445,0,79,39861.4659837963,2009-02-17,11:11:01
39.906,116.359356,0,79,39861.4659953704,2009-02-17,11:11:02
39.906004,116.359268,0,79,39861.4660069444,2009-02-17,11:11:03
39.906007,116.359181,0,80,39861.4660185185,2009-02-17,11:11:04
39.906011,116.359098,0,82,39861.4660300926,2009-02-17,11:11:05
39.906015,116.359009,0,83,39861.4660416667,2009-02-17,11:11:06
39.906004,116.358932,0,86,39861.4660532407,2009-02-17,11:11:07
39.906006,116.358843,0,87,39861.4660648148,2009-02-17,11:11:08
39.906007,116.358766,0,90,39861.4660763889,2009-02-17,11:11:09
39.90601,116.358684,0,92,39861.466087963,2009-02-17,11:11:10
39.906014,116.358609,0,95,39861.466099537,2009-02-17,11:11:11
39.906021,116.358534,0,96,39861.4661111111,2009-02-17,11:11:12
39.906024,116.358471,0,98,39861.4661226852,2009-02-17,11:11:13
39.906022,116.358411,0,101,39861.4661342593,2009-02-17,11:11:14
39.906029,116.358332,0,112,39861.4661574074,2009-02-17,11:11:16
39.90603,116.358245,0,123,39861.4661805556,2009-02-17,11:11:18
39.90602,116.35819,0,138,39861.4662037037,2009-02-17,11:11:20
39.906003,116.358156,0,156,39861.4662268519,2009-02-17,11:11:22
39.905994,116.358135,0,175,39861.4662615741,2009-02-17,11:11:25
39.906006,116.358131,0,192,39861.4663194444,2009-02-17,11:11:30
39.906025,116.358067,0,202,39861.4663541667,2009-02-17,11:11:33
39.906043,116.357989,0,209,39861.4663773148,2009-02-17,11:11:35
39.906029,116.357915,0,211,39861.4663888889,2009-02-17,11:11:36
39.906017,116.357828,0,211,39861.466400463,2009-02-17,11:11:37
39.906012,116.357742,0,212,39861.466412037,2009-02-17,11:11:38
39.905999,116.357655,0,212,39861.4664236111,2009-02-17,11:11:39
39.905994,116.357568,0,212,39861.4664351852,2009-02-17,11:11:40
39.905998,116.357481,0,210,39861.4664467593,2009-02-17,11:11:41
39.905994,116.357401,0,210,39861.4664583333,2009-02-17,11:11:42
39.905995,116.357313,0,210,39861.4664699074,2009-02-17,11:11:43
39.905988,116.35723,0,211,39861.4664814815,2009-02-17,11:11:44
39.905988,116.357151,0,211,39861.4664930556,2009-02-17,11:11:45
39.90599,116.357073,0,212,39861.4665046296,2009-02-17,11:11:46
39.905997,116.357001,0,214,39861.4665162037,2009-02-17,11:11:47
39.905997,116.356932,0,216,39861.4665277778,2009-02-17,11:11:48
39.905989,116.356847,0,218,39861.4665393519,2009-02-17,11:11:49
39.905987,116.356766,0,219,39861.4665509259,2009-02-17,11:11:50
39.905982,116.35668,0,221,39861.4665625,2009-02-17,11:11:51
39.905982,116.356588,0,221,39861.4665740741,2009-02-17,11:11:52
39.905983,116.356495,0,221,39861.4665856481,2009-02-17,11:11:53
39.905988,116.3564,0,221,39861.4665972222,2009-02-17,11:11:54
39.905981,116.356309,0,222,39861.4666087963,2009-02-17,11:11:55
39.905983,116.356213,0,222,39861.4666203704,2009-02-17,11:11:56
39.905986,116.356115,0,221,39861.4666319444,2009-02-17,11:11:57
39.905983,116.356014,0,221,39861.4666435185,2009-02-17,11:11:58
39.905985,116.355913,0,221,39861.4666550926,2009-02-17,11:11:59
39.905982,116.355794,0,220,39861.4666666667,2009-02-17,11:12:00
39.905968,116.355678,0,219,39861.4666782407,2009-02-17,11:12:01
39.905971,116.355571,0,217,39861.4666898148,2009-02-17,11:12:02
39.905972,116.355462,0,216,39861.4667013889,2009-02-17,11:12:03
39.905982,116.355363,0,214,39861.466712963,2009-02-17,11:12:04
39.905991,116.355274,0,216,39861.466724537,2009-02-17,11:12:05
39.905991,116.355168,0,214,39861.4667361111,2009-02-17,11:12:06
39.905976,116.355041,0,208,39861.4667476852,2009-02-17,11:12:07
39.905964,116.354939,0,207,39861.4667592593,2009-02-17,11:12:08
39.905969,116.35483,0,204,39861.4667708333,2009-02-17,11:12:09
39.905971,116.354728,0,201,39861.4667824074,2009-02-17,11:12:10
39.905978,116.354627,0,198,39861.4667939815,2009-02-17,11:12:11
39.90598,116.354527,0,195,39861.4668055556,2009-02-17,11:12:12
39.905975,116.354429,0,193,39861.4668171296,2009-02-17,11:12:13
39.905974,116.354328,0,191,39861.4668287037,2009-02-17,11:12:14
39.905975,116.354225,0,189,39861.4668402778,2009-02-17,11:12:15
39.905976,116.354126,0,187,39861.4668518519,2009-02-17,11:12:16
39.905977,116.35403,0,185,39861.4668634259,2009-02-17,11:12:17
39.905969,116.353923,0,182,39861.466875,2009-02-17,11:12:18
39.90597,116.353824,0,181,39861.4668865741,2009-02-17,11:12:19
39.905965,116.353726,0,179,39861.4668981481,2009-02-17,11:12:20
39.905968,116.35363,0,177,39861.4669097222,2009-02-17,11:12:21
39.905967,116.353533,0,176,39861.4669212963,2009-02-17,11:12:22
39.905961,116.353444,0,175,39861.4669328704,2009-02-17,11:12:23
39.905958,116.353362,0,174,39861.4669444444,2009-02-17,11:12:24
39.905961,116.353283,0,174,39861.4669560185,2009-02-17,11:12:25
39.905967,116.35321,0,173,39861.4669675926,2009-02-17,11:12:26
39.905973,116.353142,0,173,39861.4669791667,2009-02-17,11:12:27
39.905981,116.353077,0,172,39861.4669907407,2009-02-17,11:12:28
39.90599,116.352973,0,172,39861.4670138889,2009-02-17,11:12:30
39.90598,116.352877,0,170,39861.467037037,2009-02-17,11:12:32
39.90598,116.352818,0,169,39861.4670601852,2009-02-17,11:12:34
39.905981,116.352757,0,165,39861.4670949074,2009-02-17,11:12:37
39.90597,116.352692,0,162,39861.4671296296,2009-02-17,11:12:40
39.905973,116.352637,0,155,39861.4671527778,2009-02-17,11:12:42
39.905966,116.352574,0,151,39861.4671759259,2009-02-17,11:12:44
39.905977,116.352514,0,148,39861.4671990741,2009-02-17,11:12:46
39.905984,116.352451,0,145,39861.4672337963,2009-02-17,11:12:49
39.905994,116.35236,0,140,39861.4672685185,2009-02-17,11:12:52
39.906012,116.352278,0,136,39861.4672916667,2009-02-17,11:12:54
39.906016,116.352212,0,135,39861.4673148148,2009-02-17,11:12:56
39.906008,116.352156,0,141,39861.4673726852,2009-02-17,11:13:01
39.906002,116.352157,0,142,39861.4674305556,2009-02-17,11:13:06
39.905999,116.352158,0,142,39861.4674884259,2009-02-17,11:13:11
39.905999,116.352158,0,142,39861.4675231481,2009-02-17,11:13:14
39.905998,116.35216,0,142,39861.4675462963,2009-02-17,11:13:16
39.905999,116.352098,0,144,39861.4676041667,2009-02-17,11:13:21
39.905995,116.351982,0,144,39861.4676273148,2009-02-17,11:13:23
39.90599,116.351908,0,144,39861.4676388889,2009-02-17,11:13:24
39.905982,116.351833,0,144,39861.467650463,2009-02-17,11:13:25
39.905974,116.35175,0,143,39861.467662037,2009-02-17,11:13:26
39.905972,116.351687,0,146,39861.4676736111,2009-02-17,11:13:27
39.905967,116.351584,0,146,39861.4676851852,2009-02-17,11:13:28
39.905962,116.351459,0,145,39861.4676967593,2009-02-17,11:13:29
39.905958,116.351338,0,145,39861.4677083333,2009-02-17,11:13:30
39.90595,116.351218,0,144,39861.4677199074,2009-02-17,11:13:31
39.905949,116.351113,0,144,39861.4677314815,2009-02-17,11:13:32
39.905946,116.350999,0,143,39861.4677430556,2009-02-17,11:13:33
39.905935,116.350861,0,141,39861.4677546296,2009-02-17,11:13:34
39.90593,116.350745,0,140,39861.4677662037,2009-02-17,11:13:35
39.905924,116.350623,0,139,39861.4677777778,2009-02-17,11:13:36
39.905922,116.350509,0,139,39861.4677893519,2009-02-17,11:13:37
39.905915,116.35039,0,137,39861.4678009259,2009-02-17,11:13:38
39.905915,116.350277,0,136,39861.4678125,2009-02-17,11:13:39
39.905916,116.350164,0,135,39861.4678240741,2009-02-17,11:13:40
39.905915,116.350052,0,135,39861.4678356481,2009-02-17,11:13:41
39.905912,116.349941,0,134,39861.4678472222,2009-02-17,11:13:42
39.905918,116.349826,0,133,39861.4678587963,2009-02-17,11:13:43
39.90593,116.349716,0,132,39861.4678703704,2009-02-17,11:13:44
39.905944,116.349608,0,132,39861.4678819444,2009-02-17,11:13:45
39.905947,116.349491,0,131,39861.4678935185,2009-02-17,11:13:46
39.90595,116.349383,0,131,39861.4679050926,2009-02-17,11:13:47
39.905952,116.34927,0,130,39861.4679166667,2009-02-17,11:13:48
39.905959,116.349143,0,129,39861.4679282407,2009-02-17,11:13:49
39.905963,116.349015,0,128,39861.4679398148,2009-02-17,11:13:50
39.905961,116.348896,0,129,39861.4679513889,2009-02-17,11:13:51
39.905963,116.348775,0,128,39861.467962963,2009-02-17,11:13:52
39.905967,116.348654,0,127,39861.467974537,2009-02-17,11:13:53
39.905974,116.34853,0,125,39861.4679861111,2009-02-17,11:13:54
39.905979,116.348409,0,124,39861.4679976852,2009-02-17,11:13:55
39.905983,116.348291,0,122,39861.4680092593,2009-02-17,11:13:56
39.905986,116.348172,0,120,39861.4680208333,2009-02-17,11:13:57
39.905988,116.348055,0,119,39861.4680324074,2009-02-17,11:13:58
39.905992,116.347939,0,118,39861.4680439815,2009-02-17,11:13:59
39.905998,116.347824,0,117,39861.4680555556,2009-02-17,11:14:00
39.906007,116.347714,0,116,39861.4680671296,2009-02-17,11:14:01
39.906017,116.347598,0,115,39861.4680787037,2009-02-17,11:14:02
39.906026,116.347484,0,115,39861.4680902778,2009-02-17,11:14:03
39.906031,116.347363,0,113,39861.4681018519,2009-02-17,11:14:04
39.906035,116.347254,0,114,39861.4681134259,2009-02-17,11:14:05
39.906038,116.347154,0,114,39861.468125,2009-02-17,11:14:06
39.906037,116.347057,0,115,39861.4681365741,2009-02-17,11:14:07
39.906039,116.346966,0,113,39861.4681481481,2009-02-17,11:14:08
39.906038,116.346883,0,113,39861.4681597222,2009-02-17,11:14:09
39.90604,116.346804,0,112,39861.4681712963,2009-02-17,11:14:10
39.906044,116.346735,0,112,39861.4681828704,2009-02-17,11:14:11
39.906043,116.346675,0,113,39861.4681944444,2009-02-17,11:14:12
39.906046,116.346615,0,114,39861.4682060185,2009-02-17,11:14:13
39.90607,116.346511,0,116,39861.4682291667,2009-02-17,11:14:15
39.906112,116.346424,0,116,39861.4682523148,2009-02-17,11:14:17
39.90617,116.346367,0,119,39861.468275463,2009-02-17,11:14:19
39.906215,116.346355,0,122,39861.468287037,2009-02-17,11:14:20
39.906303,116.346361,0,124,39861.4683101852,2009-02-17,11:14:22
39.906356,116.346361,0,123,39861.4683217593,2009-02-17,11:14:23
39.906417,116.34637,0,121,39861.4683333333,2009-02-17,11:14:24
39.906469,116.346372,0,122,39861.4683449074,2009-02-17,11:14:25
39.906522,116.346374,0,123,39861.4683564815,2009-02-17,11:14:26
39.906578,116.346381,0,122,39861.4683680556,2009-02-17,11:14:27
39.906643,116.346393,0,121,39861.4683796296,2009-02-17,11:14:28
39.906699,116.346396,0,123,39861.4683912037,2009-02-17,11:14:29
39.906754,116.346395,0,126,39861.4684027778,2009-02-17,11:14:30
39.906808,116.346393,0,130,39861.4684143519,2009-02-17,11:14:31
39.906867,116.346385,0,134,39861.4684259259,2009-02-17,11:14:32
39.906924,116.346392,0,137,39861.4684375,2009-02-17,11:14:33
39.906985,116.3464,0,138,39861.4684490741,2009-02-17,11:14:34
39.907048,116.346411,0,140,39861.4684606481,2009-02-17,11:14:35
39.907109,116.346427,0,142,39861.4684722222,2009-02-17,11:14:36
39.907164,116.346443,0,144,39861.4684837963,2009-02-17,11:14:37
39.907213,116.346456,0,146,39861.4684953704,2009-02-17,11:14:38
39.907291,116.346478,0,152,39861.4685185185,2009-02-17,11:14:40
39.907361,116.346495,0,154,39861.4685416667,2009-02-17,11:14:42
39.907427,116.346512,0,154,39861.4685648148,2009-02-17,11:14:44
39.907489,116.34653,0,157,39861.468587963,2009-02-17,11:14:46
39.907533,116.346552,0,162,39861.4686111111,2009-02-17,11:14:48
39.907566,116.346562,0,151,39861.4686689815,2009-02-17,11:14:53
39.907566,116.346562,0,151,39861.4687037037,2009-02-17,11:14:56
39.907562,116.346559,0,154,39861.4687268519,2009-02-17,11:14:58
39.907543,116.346548,0,156,39861.4687847222,2009-02-17,11:15:03
39.907533,116.346541,0,157,39861.4688425926,2009-02-17,11:15:08
39.907602,116.346551,0,155,39861.4688888889,2009-02-17,11:15:12
39.907668,116.346558,0,153,39861.468912037,2009-02-17,11:15:14
39.907741,116.346547,0,154,39861.4689351852,2009-02-17,11:15:16
39.907832,116.346528,0,154,39861.4689583333,2009-02-17,11:15:18
39.907883,116.346517,0,153,39861.4689699074,2009-02-17,11:15:19
39.907939,116.346498,0,151,39861.4689814815,2009-02-17,11:15:20
39.907997,116.346491,0,151,39861.4689930556,2009-02-17,11:15:21
39.908057,116.346493,0,150,39861.4690046296,2009-02-17,11:15:22
39.908123,116.346502,0,148,39861.4690162037,2009-02-17,11:15:23
39.908191,116.346515,0,146,39861.4690277778,2009-02-17,11:15:24
39.908253,116.346517,0,144,39861.4690393518,2009-02-17,11:15:25
39.908316,116.346517,0,143,39861.4690509259,2009-02-17,11:15:26
39.908389,116.346523,0,141,39861.4690625,2009-02-17,11:15:27
39.908459,116.346514,0,145,39861.4690740741,2009-02-17,11:15:28
39.908522,116.346515,0,147,39861.4690856481,2009-02-17,11:15:29
39.908584,116.346519,0,148,39861.4690972222,2009-02-17,11:15:30
39.908644,116.34652,0,149,39861.4691087963,2009-02-17,11:15:31
39.908702,116.346528,0,148,39861.4691203704,2009-02-17,11:15:32
39.908759,116.346535,0,149,39861.4691319444,2009-02-17,11:15:33
39.908817,116.346542,0,152,39861.4691435185,2009-02-17,11:15:34
39.908875,116.346546,0,153,39861.4691550926,2009-02-17,11:15:35
39.90894,116.346551,0,153,39861.4691666667,2009-02-17,11:15:36
39.909001,116.346555,0,153,39861.4691782407,2009-02-17,11:15:37
39.909068,116.346557,0,150,39861.4691898148,2009-02-17,11:15:38
39.909136,116.346553,0,151,39861.4692013889,2009-02-17,11:15:39
39.909206,116.346552,0,152,39861.469212963,2009-02-17,11:15:40
39.90928,116.346547,0,152,39861.469224537,2009-02-17,11:15:41
39.909353,116.346544,0,152,39861.4692361111,2009-02-17,11:15:42
39.909422,116.346549,0,151,39861.4692476852,2009-02-17,11:15:43
39.909488,116.346543,0,150,39861.4692592593,2009-02-17,11:15:44
39.909556,116.346539,0,148,39861.4692708333,2009-02-17,11:15:45
39.909628,116.346523,0,143,39861.4692824074,2009-02-17,11:15:46
39.909697,116.346505,0,139,39861.4692939815,2009-02-17,11:15:47
39.909762,116.346498,0,137,39861.4693055556,2009-02-17,11:15:48
39.909832,116.346494,0,135,39861.4693171296,2009-02-17,11:15:49
39.909897,116.346495,0,134,39861.4693287037,2009-02-17,11:15:50
39.909968,116.346491,0,134,39861.4693402778,2009-02-17,11:15:51
39.910044,116.346492,0,132,39861.4693518518,2009-02-17,11:15:52
39.910122,116.346493,0,131,39861.4693634259,2009-02-17,11:15:53
39.910205,116.346486,0,129,39861.469375,2009-02-17,11:15:54
39.910287,116.346479,0,130,39861.4693865741,2009-02-17,11:15:55
39.910376,116.346483,0,128,39861.4693981481,2009-02-17,11:15:56
39.910469,116.346495,0,125,39861.4694097222,2009-02-17,11:15:57
39.910551,116.346495,0,123,39861.4694212963,2009-02-17,11:15:58
39.91063,116.346491,0,121,39861.4694328704,2009-02-17,11:15:59
39.910718,116.346493,0,119,39861.4694444444,2009-02-17,11:16:00
39.910798,116.346486,0,119,39861.4694560185,2009-02-17,11:16:01
39.910879,116.346475,0,119,39861.4694675926,2009-02-17,11:16:02
39.910959,116.346473,0,118,39861.4694791667,2009-02-17,11:16:03
39.911028,116.346481,0,119,39861.4694907407,2009-02-17,11:16:04
39.911092,116.346503,0,122,39861.4695023148,2009-02-17,11:16:05
39.911159,116.346516,0,124,39861.4695138889,2009-02-17,11:16:06
39.91122,116.346536,0,131,39861.469525463,2009-02-17,11:16:07
39.911287,116.346538,0,137,39861.469537037,2009-02-17,11:16:08
39.911358,116.346564,0,138,39861.4695486111,2009-02-17,11:16:09
39.91141,116.346575,0,142,39861.4695601852,2009-02-17,11:16:10
39.911465,116.346587,0,143,39861.4695717593,2009-02-17,11:16:11
39.911516,116.346606,0,146,39861.4695833333,2009-02-17,11:16:12
39.911575,116.346628,0,146,39861.4695949074,2009-02-17,11:16:13
39.911624,116.346637,0,149,39861.4696064815,2009-02-17,11:16:14
39.911669,116.346642,0,153,39861.4696180556,2009-02-17,11:16:15
39.91173,116.34666,0,169,39861.4696412037,2009-02-17,11:16:17
39.911775,116.34667,0,176,39861.4696759259,2009-02-17,11:16:20
39.911818,116.346665,0,174,39861.4697337963,2009-02-17,11:16:25
39.911833,116.346669,0,181,39861.4697916667,2009-02-17,11:16:30
39.911833,116.346669,0,183,39861.469849537,2009-02-17,11:16:35
39.911833,116.346669,0,183,39861.4698842593,2009-02-17,11:16:38
39.91184,116.346668,0,185,39861.4699074074,2009-02-17,11:16:40
39.911891,116.34668,0,182,39861.4699421296,2009-02-17,11:16:43
39.911958,116.346697,0,179,39861.4699652778,2009-02-17,11:16:45
39.912047,116.346722,0,173,39861.4699884259,2009-02-17,11:16:47
39.912122,116.346748,0,170,39861.4700115741,2009-02-17,11:16:49
39.912172,116.346744,0,169,39861.4700462963,2009-02-17,11:16:52
39.912169,116.346757,0,172,39861.4701041667,2009-02-17,11:16:57
39.912163,116.346759,0,172,39861.470162037,2009-02-17,11:17:02
39.912163,116.346759,0,172,39861.4701967593,2009-02-17,11:17:05
39.912157,116.34676,0,172,39861.4702199074,2009-02-17,11:17:07
39.912147,116.346763,0,172,39861.4702777778,2009-02-17,11:17:12
39.912131,116.346766,0,172,39861.4703356481,2009-02-17,11:17:17
39.912114,116.34677,0,172,39861.4703935185,2009-02-17,11:17:22
39.912098,116.346774,0,173,39861.4704513889,2009-02-17,11:17:27
39.912087,116.346778,0,173,39861.4705092593,2009-02-17,11:17:32
39.912128,116.346793,0,173,39861.4705671296,2009-02-17,11:17:37
39.912194,116.346809,0,172,39861.4705902778,2009-02-17,11:17:39
39.912283,116.346807,0,171,39861.4706134259,2009-02-17,11:17:41
39.912335,116.346803,0,170,39861.470625,2009-02-17,11:17:42
39.912391,116.346804,0,168,39861.4706365741,2009-02-17,11:17:43
39.912453,116.346808,0,166,39861.4706481481,2009-02-17,11:17:44
39.912516,116.346813,0,165,39861.4706597222,2009-02-17,11:17:45
39.912578,116.346823,0,164,39861.4706712963,2009-02-17,11:17:46
39.912642,116.346834,0,164,39861.4706828704,2009-02-17,11:17:47
39.912707,116.346847,0,164,39861.4706944444,2009-02-17,11:17:48
39.912774,116.346862,0,164,39861.4707060185,2009-02-17,11:17:49
39.912839,116.34688,0,164,39861.4707175926,2009-02-17,11:17:50
39.912907,116.346897,0,164,39861.4707291667,2009-02-17,11:17:51
39.912978,116.346913,0,163,39861.4707407407,2009-02-17,11:17:52
39.913051,116.346914,0,163,39861.4707523148,2009-02-17,11:17:53
39.913123,116.346919,0,162,39861.4707638889,2009-02-17,11:17:54
39.913192,116.346931,0,161,39861.470775463,2009-02-17,11:17:55
39.913284,116.346959,0,158,39861.470787037,2009-02-17,11:17:56
39.913368,116.34698,0,155,39861.4707986111,2009-02-17,11:17:57
39.913456,116.347015,0,150,39861.4708101852,2009-02-17,11:17:58
39.913534,116.347034,0,147,39861.4708217593,2009-02-17,11:17:59
39.913615,116.347057,0,142,39861.4708333333,2009-02-17,11:18:00
39.913697,116.347079,0,141,39861.4708449074,2009-02-17,11:18:01
39.913775,116.347101,0,139,39861.4708564815,2009-02-17,11:18:02
39.913856,116.347126,0,136,39861.4708680556,2009-02-17,11:18:03
39.913947,116.347161,0,133,39861.4708796296,2009-02-17,11:18:04
39.914031,116.347182,0,133,39861.4708912037,2009-02-17,11:18:05
39.914108,116.347204,0,131,39861.4709027778,2009-02-17,11:18:06
39.914186,116.347222,0,130,39861.4709143518,2009-02-17,11:18:07
39.914265,116.347239,0,128,39861.4709259259,2009-02-17,11:18:08
39.91435,116.347251,0,124,39861.4709375,2009-02-17,11:18:09
39.914433,116.347263,0,121,39861.4709490741,2009-02-17,11:18:10
39.914516,116.347279,0,120,39861.4709606481,2009-02-17,11:18:11
39.914607,116.347294,0,118,39861.4709722222,2009-02-17,11:18:12
39.914709,116.347309,0,114,39861.4709837963,2009-02-17,11:18:13
39.914813,116.347322,0,109,39861.4709953704,2009-02-17,11:18:14
39.914921,116.347332,0,104,39861.4710069444,2009-02-17,11:18:15
39.915025,116.347344,0,98,39861.4710185185,2009-02-17,11:18:16
39.915125,116.347351,0,94,39861.4710300926,2009-02-17,11:18:17
39.915221,116.347357,0,92,39861.4710416667,2009-02-17,11:18:18
39.91532,116.347361,0,90,39861.4710532407,2009-02-17,11:18:19
39.91542,116.34736,0,88,39861.4710648148,2009-02-17,11:18:20
39.915518,116.347358,0,89,39861.4710763889,2009-02-17,11:18:21
39.915619,116.347352,0,85,39861.471087963,2009-02-17,11:18:22
39.915726,116.347346,0,85,39861.471099537,2009-02-17,11:18:23
39.915826,116.347336,0,83,39861.4711111111,2009-02-17,11:18:24
39.915919,116.347331,0,85,39861.4711226852,2009-02-17,11:18:25
39.916011,116.347333,0,88,39861.4711342593,2009-02-17,11:18:26
39.916096,116.34733,0,91,39861.4711458333,2009-02-17,11:18:27
39.916176,116.347327,0,94,39861.4711574074,2009-02-17,11:18:28
39.916245,116.347324,0,98,39861.4711689815,2009-02-17,11:18:29
39.916305,116.347322,0,102,39861.4711805556,2009-02-17,11:18:30
39.916358,116.347324,0,103,39861.4711921296,2009-02-17,11:18:31
39.916432,116.347332,0,107,39861.4712152778,2009-02-17,11:18:33
39.916481,116.347323,0,111,39861.4712384259,2009-02-17,11:18:35
39.916516,116.347331,0,114,39861.4712962963,2009-02-17,11:18:40
39.916516,116.347331,0,114,39861.4713310185,2009-02-17,11:18:43
39.91652,116.347333,0,115,39861.4713541667,2009-02-17,11:18:45
39.916569,116.347375,0,116,39861.471412037,2009-02-17,11:18:50
39.916579,116.347413,0,124,39861.4714699074,2009-02-17,11:18:55
39.916632,116.347401,0,125,39861.4715162037,2009-02-17,11:18:59
39.916678,116.34738,0,124,39861.4715509259,2009-02-17,11:19:02
39.916689,116.347347,0,130,39861.4716087963,2009-02-17,11:19:07
39.916667,116.347313,0,136,39861.4716666667,2009-02-17,11:19:12
39.916665,116.347315,0,137,39861.471724537,2009-02-17,11:19:17
39.916665,116.347315,0,137,39861.4717592593,2009-02-17,11:19:20
39.916667,116.347318,0,139,39861.4717824074,2009-02-17,11:19:22
39.916633,116.347278,0,138,39861.4718402778,2009-02-17,11:19:27
39.916626,116.34729,0,136,39861.4718981481,2009-02-17,11:19:32
39.916615,116.3473,0,137,39861.4719560185,2009-02-17,11:19:37
39.91658,116.347322,0,136,39861.4720138889,2009-02-17,11:19:42
39.916544,116.347352,0,136,39861.4720717593,2009-02-17,11:19:47
39.916544,116.347381,0,140,39861.4721296296,2009-02-17,11:19:52
39.91657,116.347419,0,144,39861.4721875,2009-02-17,11:19:57
39.916616,116.34742,0,146,39861.4722222222,2009-02-17,11:20:00
39.916679,116.347393,0,148,39861.4722569444,2009-02-17,11:20:03
39.916732,116.347363,0,149,39861.4722800926,2009-02-17,11:20:05
39.916789,116.34733,0,151,39861.4723032407,2009-02-17,11:20:07
39.916835,116.347291,0,153,39861.4723263889,2009-02-17,11:20:09
39.916885,116.347255,0,154,39861.472349537,2009-02-17,11:20:11
39.91694,116.347196,0,156,39861.4723726852,2009-02-17,11:20:13
39.916966,116.347147,0,158,39861.4723842593,2009-02-17,11:20:14
39.916986,116.34709,0,159,39861.4723958333,2009-02-17,11:20:15
39.917007,116.34702,0,160,39861.4724074074,2009-02-17,11:20:16
39.917038,116.346914,0,161,39861.4724305556,2009-02-17,11:20:18
39.917047,116.346855,0,161,39861.4724421296,2009-02-17,11:20:19
39.917054,116.346785,0,162,39861.4724537037,2009-02-17,11:20:20
39.917063,116.346725,0,162,39861.4724652778,2009-02-17,11:20:21
39.917071,116.346653,0,163,39861.4724768519,2009-02-17,11:20:22
39.917079,116.346574,0,164,39861.4724884259,2009-02-17,11:20:23
39.917083,116.346492,0,166,39861.4725,2009-02-17,11:20:24
39.917079,116.346416,0,167,39861.4725115741,2009-02-17,11:20:25
39.917076,116.346338,0,169,39861.4725231482,2009-02-17,11:20:26
39.91707,116.346264,0,171,39861.4725347222,2009-02-17,11:20:27
39.917069,116.346194,0,172,39861.4725462963,2009-02-17,11:20:28
39.917066,116.346125,0,172,39861.4725578704,2009-02-17,11:20:29
39.917065,116.346052,0,173,39861.4725694444,2009-02-17,11:20:30
39.917069,116.345977,0,173,39861.4725810185,2009-02-17,11:20:31
39.917062,116.345898,0,173,39861.4725925926,2009-02-17,11:20:32
39.917061,116.345823,0,173,39861.4726041667,2009-02-17,11:20:33
39.917057,116.345747,0,173,39861.4726157407,2009-02-17,11:20:34
39.917052,116.345667,0,173,39861.4726273148,2009-02-17,11:20:35
39.91705,116.345582,0,173,39861.4726388889,2009-02-17,11:20:36
39.917051,116.3455,0,173,39861.472650463,2009-02-17,11:20:37
39.917049,116.345416,0,174,39861.472662037,2009-02-17,11:20:38
39.917049,116.345332,0,175,39861.4726736111,2009-02-17,11:20:39
39.917049,116.345247,0,175,39861.4726851852,2009-02-17,11:20:40
39.917049,116.345163,0,176,39861.4726967593,2009-02-17,11:20:41
39.917053,116.345079,0,176,39861.4727083333,2009-02-17,11:20:42
39.91706,116.345,0,175,39861.4727199074,2009-02-17,11:20:43
39.917065,116.344923,0,175,39861.4727314815,2009-02-17,11:20:44
39.917064,116.344839,0,176,39861.4727430556,2009-02-17,11:20:45
39.917067,116.344755,0,176,39861.4727546296,2009-02-17,11:20:46
39.917069,116.34467,0,177,39861.4727662037,2009-02-17,11:20:47
39.917075,116.344583,0,177,39861.4727777778,2009-02-17,11:20:48
39.917083,116.344493,0,177,39861.4727893519,2009-02-17,11:20:49
39.917097,116.344413,0,177,39861.4728009259,2009-02-17,11:20:50
39.917108,116.344327,0,176,39861.4728125,2009-02-17,11:20:51
39.917107,116.344237,0,177,39861.4728240741,2009-02-17,11:20:52
39.917106,116.344147,0,178,39861.4728356482,2009-02-17,11:20:53
39.91711,116.344064,0,177,39861.4728472222,2009-02-17,11:20:54
39.917109,116.34398,0,177,39861.4728587963,2009-02-17,11:20:55
39.917111,116.343896,0,176,39861.4728703704,2009-02-17,11:20:56
39.917113,116.343811,0,175,39861.4728819444,2009-02-17,11:20:57
39.917112,116.343722,0,175,39861.4728935185,2009-02-17,11:20:58
39.917111,116.343626,0,176,39861.4729050926,2009-02-17,11:20:59
39.917111,116.343527,0,176,39861.4729166667,2009-02-17,11:21:00
39.917104,116.343425,0,179,39861.4729282407,2009-02-17,11:21:01
39.917105,116.34332,0,180,39861.4729398148,2009-02-17,11:21:02
39.917105,116.343214,0,182,39861.4729513889,2009-02-17,11:21:03
39.917104,116.343108,0,183,39861.472962963,2009-02-17,11:21:04
39.917108,116.343009,0,183,39861.472974537,2009-02-17,11:21:05
39.917105,116.342906,0,184,39861.4729861111,2009-02-17,11:21:06
39.917108,116.342815,0,184,39861.4729976852,2009-02-17,11:21:07
39.917107,116.342726,0,184,39861.4730092593,2009-02-17,11:21:08
39.917102,116.342639,0,185,39861.4730208333,2009-02-17,11:21:09
39.917106,116.342558,0,185,39861.4730324074,2009-02-17,11:21:10
39.917109,116.342481,0,185,39861.4730439815,2009-02-17,11:21:11
39.917111,116.342404,0,185,39861.4730555556,2009-02-17,11:21:12
39.917108,116.342324,0,184,39861.4730671296,2009-02-17,11:21:13
39.917106,116.342246,0,184,39861.4730787037,2009-02-17,11:21:14
39.917103,116.342174,0,184,39861.4730902778,2009-02-17,11:21:15
39.917101,116.342107,0,183,39861.4731018519,2009-02-17,11:21:16
39.9171,116.342045,0,183,39861.4731134259,2009-02-17,11:21:17
39.917104,116.341986,0,183,39861.473125,2009-02-17,11:21:18
39.917126,116.341887,0,182,39861.4731481481,2009-02-17,11:21:20
39.917128,116.34177,0,183,39861.4731712963,2009-02-17,11:21:22
39.917125,116.341703,0,183,39861.4731828704,2009-02-17,11:21:23
39.917125,116.341638,0,181,39861.4731944444,2009-02-17,11:21:24
39.917124,116.341568,0,180,39861.4732060185,2009-02-17,11:21:25
39.917124,116.341492,0,180,39861.4732175926,2009-02-17,11:21:26
39.917123,116.341411,0,181,39861.4732291667,2009-02-17,11:21:27
39.917123,116.341328,0,182,39861.4732407407,2009-02-17,11:21:28
39.917129,116.341246,0,183,39861.4732523148,2009-02-17,11:21:29
39.91713,116.341164,0,183,39861.4732638889,2009-02-17,11:21:30
39.917131,116.341081,0,182,39861.473275463,2009-02-17,11:21:31
39.917123,116.340995,0,183,39861.473287037,2009-02-17,11:21:32
39.917118,116.340911,0,184,39861.4732986111,2009-02-17,11:21:33
39.917115,116.340829,0,184,39861.4733101852,2009-02-17,11:21:34
39.917117,116.340748,0,183,39861.4733217593,2009-02-17,11:21:35
39.917113,116.340662,0,184,39861.4733333333,2009-02-17,11:21:36
39.917114,116.340577,0,183,39861.4733449074,2009-02-17,11:21:37
39.917112,116.340492,0,184,39861.4733564815,2009-02-17,11:21:38
39.917107,116.340406,0,185,39861.4733680556,2009-02-17,11:21:39
39.917102,116.340325,0,187,39861.4733796296,2009-02-17,11:21:40
39.917094,116.340251,0,189,39861.4733912037,2009-02-17,11:21:41
39.917086,116.340182,0,191,39861.4734027778,2009-02-17,11:21:42
39.917083,116.340116,0,192,39861.4734143519,2009-02-17,11:21:43
39.917082,116.340052,0,194,39861.4734259259,2009-02-17,11:21:44
39.917077,116.339935,0,197,39861.4734490741,2009-02-17,11:21:46
39.917077,116.339831,0,197,39861.4734722222,2009-02-17,11:21:48
39.917075,116.339731,0,196,39861.4734953704,2009-02-17,11:21:50
39.917075,116.339651,0,196,39861.4735185185,2009-02-17,11:21:52
39.917093,116.339594,0,197,39861.4735648148,2009-02-17,11:21:56
39.917091,116.339601,0,202,39861.4736226852,2009-02-17,11:22:01
39.917091,116.339601,0,202,39861.4736574074,2009-02-17,11:22:04
39.917085,116.339605,0,206,39861.4736805556,2009-02-17,11:22:06
39.917063,116.339538,0,207,39861.4737384259,2009-02-17,11:22:11
39.91705,116.339464,0,210,39861.4737615741,2009-02-17,11:22:13
39.917045,116.339381,0,213,39861.4737847222,2009-02-17,11:22:15
39.917043,116.339292,0,217,39861.4738078704,2009-02-17,11:22:17
39.917056,116.339209,0,220,39861.4738310185,2009-02-17,11:22:19
39.917075,116.339121,0,223,39861.4738541667,2009-02-17,11:22:21
39.917102,116.339041,0,227,39861.4738773148,2009-02-17,11:22:23
39.91715,116.338975,0,230,39861.473900463,2009-02-17,11:22:25
39.917217,116.338923,0,231,39861.4739236111,2009-02-17,11:22:27
39.917264,116.338906,0,234,39861.4739351852,2009-02-17,11:22:28
39.917311,116.338883,0,235,39861.4739467593,2009-02-17,11:22:29
39.917353,116.33885,0,236,39861.4739583333,2009-02-17,11:22:30
39.9174,116.338827,0,235,39861.4739699074,2009-02-17,11:22:31
39.917451,116.338809,0,236,39861.4739814815,2009-02-17,11:22:32
39.9175,116.338792,0,232,39861.4739930556,2009-02-17,11:22:33
39.917557,116.338784,0,233,39861.4740046296,2009-02-17,11:22:34
39.91761,116.338775,0,234,39861.4740162037,2009-02-17,11:22:35
39.917662,116.338767,0,234,39861.4740277778,2009-02-17,11:22:36
39.917717,116.338757,0,233,39861.4740393519,2009-02-17,11:22:37
39.917771,116.338745,0,228,39861.4740509259,2009-02-17,11:22:38
39.917827,116.338739,0,225,39861.4740625,2009-02-17,11:22:39
39.917885,116.338735,0,223,39861.4740740741,2009-02-17,11:22:40
39.917943,116.338719,0,218,39861.4740856481,2009-02-17,11:22:41
39.91801,116.338711,0,211,39861.4740972222,2009-02-17,11:22:42
39.918076,116.338696,0,210,39861.4741087963,2009-02-17,11:22:43
39.918142,116.338689,0,215,39861.4741203704,2009-02-17,11:22:44
39.918212,116.33868,0,215,39861.4741319444,2009-02-17,11:22:45
39.918287,116.338677,0,213,39861.4741435185,2009-02-17,11:22:46
39.91837,116.338674,0,213,39861.4741550926,2009-02-17,11:22:47
39.918449,116.338671,0,215,39861.4741666667,2009-02-17,11:22:48
39.918528,116.338664,0,215,39861.4741782407,2009-02-17,11:22:49
39.918608,116.338659,0,212,39861.4741898148,2009-02-17,11:22:50
39.918693,116.338661,0,208,39861.4742013889,2009-02-17,11:22:51
39.91877,116.33866,0,207,39861.474212963,2009-02-17,11:22:52
39.918846,116.338661,0,207,39861.474224537,2009-02-17,11:22:53
39.918927,116.338662,0,208,39861.4742361111,2009-02-17,11:22:54
39.919001,116.338671,0,208,39861.4742476852,2009-02-17,11:22:55
39.91907,116.33868,0,208,39861.4742592593,2009-02-17,11:22:56
39.91913,116.338688,0,210,39861.4742708333,2009-02-17,11:22:57
39.919196,116.338703,0,212,39861.4742824074,2009-02-17,11:22:58
39.919257,116.338714,0,214,39861.4742939815,2009-02-17,11:22:59
39.919319,116.338714,0,218,39861.4743055556,2009-02-17,11:23:00
39.919392,116.338711,0,220,39861.4743171296,2009-02-17,11:23:01
39.919478,116.338712,0,219,39861.4743287037,2009-02-17,11:23:02
39.919553,116.338705,0,220,39861.4743402778,2009-02-17,11:23:03
39.919629,116.338703,0,222,39861.4743518519,2009-02-17,11:23:04
39.919702,116.3387,0,221,39861.4743634259,2009-02-17,11:23:05
39.919766,116.338693,0,220,39861.474375,2009-02-17,11:23:06
39.919831,116.338689,0,220,39861.4743865741,2009-02-17,11:23:07
39.919902,116.338679,0,220,39861.4743981481,2009-02-17,11:23:08
39.919978,116.338676,0,219,39861.4744097222,2009-02-17,11:23:09
39.920038,116.338666,0,221,39861.4744212963,2009-02-17,11:23:10
39.920118,116.338663,0,219,39861.4744328704,2009-02-17,11:23:11
39.920183,116.338652,0,220,39861.4744444444,2009-02-17,11:23:12
39.920243,116.338644,0,220,39861.4744560185,2009-02-17,11:23:13
39.9203,116.33864,0,220,39861.4744675926,2009-02-17,11:23:14
39.920355,116.338637,0,221,39861.4744791667,2009-02-17,11:23:15
39.920411,116.338638,0,221,39861.4744907407,2009-02-17,11:23:16
39.920466,116.338627,0,222,39861.4745023148,2009-02-17,11:23:17
39.920514,116.338626,0,224,39861.4745138889,2009-02-17,11:23:18
39.920563,116.338618,0,224,39861.474525463,2009-02-17,11:23:19
39.920621,116.338622,0,222,39861.474537037,2009-02-17,11:23:20
39.920671,116.338623,0,218,39861.4745486111,2009-02-17,11:23:21
39.920755,116.338627,0,218,39861.4745717593,2009-02-17,11:23:23
39.9208,116.338621,0,225,39861.4745949074,2009-02-17,11:23:25
39.920803,116.33861,0,223,39861.4746527778,2009-02-17,11:23:30
39.920792,116.338612,0,224,39861.4747106481,2009-02-17,11:23:35
39.920792,116.338612,0,224,39861.4747453704,2009-02-17,11:23:38
39.92079,116.338614,0,224,39861.4747685185,2009-02-17,11:23:40
39.920811,116.338615,0,224,39861.4748263889,2009-02-17,11:23:45
39.920825,116.338616,0,225,39861.4748842593,2009-02-17,11:23:50
39.920843,116.338611,0,226,39861.4749421296,2009-02-17,11:23:55
39.920877,116.338596,0,227,39861.475,2009-02-17,11:24:00
39.920914,116.338583,0,225,39861.4750578704,2009-02-17,11:24:05
39.920966,116.338592,0,226,39861.4751041667,2009-02-17,11:24:09
39.921033,116.33859,0,223,39861.4751388889,2009-02-17,11:24:12
39.92109,116.338592,0,223,39861.4751736111,2009-02-17,11:24:15
39.921147,116.338589,0,223,39861.4752083333,2009-02-17,11:24:18
39.921199,116.338561,0,223,39861.4752430556,2009-02-17,11:24:21
39.921249,116.338582,0,224,39861.4752893519,2009-02-17,11:24:25
39.921297,116.338553,0,228,39861.4753472222,2009-02-17,11:24:30
39.921329,116.338492,0,228,39861.4753935185,2009-02-17,11:24:34
39.92135,116.338437,0,229,39861.4754398148,2009-02-17,11:24:38
39.921384,116.338353,0,235,39861.475474537,2009-02-17,11:24:41
39.921431,116.338346,0,234,39861.4755092593,2009-02-17,11:24:44
39.921466,116.338395,0,226,39861.4755208333,2009-02-17,11:24:45
39.921512,116.338463,0,216,39861.4755324074,2009-02-17,11:24:46
39.921572,116.33855,0,204,39861.4755555556,2009-02-17,11:24:48
39.921601,116.338601,0,203,39861.4756018519,2009-02-17,11:24:52
39.921635,116.338615,0,204,39861.4756597222,2009-02-17,11:24:57
39.921616,116.338595,0,192,39861.4757175926,2009-02-17,11:25:02
39.921623,116.338564,0,187,39861.475775463,2009-02-17,11:25:07
39.921648,116.338516,0,184,39861.4758101852,2009-02-17,11:25:10
39.92168,116.338429,0,178,39861.4758449074,2009-02-17,11:25:13
39.92168,116.338362,0,177,39861.4758912037,2009-02-17,11:25:17
39.921645,116.338313,0,171,39861.4759143519,2009-02-17,11:25:19
39.921621,116.338261,0,167,39861.4759490741,2009-02-17,11:25:22
39.921632,116.338194,0,161,39861.4759953704,2009-02-17,11:25:26
39.92165,116.338137,0,159,39861.4760532407,2009-02-17,11:25:31
39.921683,116.338087,0,159,39861.4761111111,2009-02-17,11:25:36
39.921703,116.338039,0,156,39861.4761689815,2009-02-17,11:25:41
39.921659,116.338007,0,156,39861.4761921296,2009-02-17,11:25:43
39.921625,116.338003,0,156,39861.47625,2009-02-17,11:25:48
39.92159,116.337943,0,158,39861.4763078704,2009-02-17,11:25:53
39.921576,116.337874,0,158,39861.4763541667,2009-02-17,11:25:57
39.921563,116.337807,0,158,39861.476400463,2009-02-17,11:26:01
39.921567,116.337749,0,158,39861.4764351852,2009-02-17,11:26:04
39.921571,116.337682,0,159,39861.4764699074,2009-02-17,11:26:07
39.921593,116.337603,0,159,39861.4765277778,2009-02-17,11:26:12
39.921611,116.337546,0,161,39861.4765625,2009-02-17,11:26:15
39.92162,116.337496,0,162,39861.4766203704,2009-02-17,11:26:20
39.921602,116.337446,0,164,39861.4766782407,2009-02-17,11:26:25
39.921591,116.337385,0,165,39861.476712963,2009-02-17,11:26:28
39.921571,116.337328,0,168,39861.4767592593,2009-02-17,11:26:32
39.921564,116.337264,0,168,39861.4768171296,2009-02-17,11:26:37
39.921581,116.3372,0,167,39861.4768634259,2009-02-17,11:26:41
39.921601,116.337147,0,165,39861.4769097222,2009-02-17,11:26:45
39.921558,116.337122,0,165,39861.4769444444,2009-02-17,11:26:48
39.921549,116.337077,0,161,39861.4770023148,2009-02-17,11:26:53
39.921542,116.337035,0,160,39861.4770601852,2009-02-17,11:26:58
39.921533,116.336973,0,160,39861.4770949074,2009-02-17,11:27:01
39.921498,116.336888,0,158,39861.4771296296,2009-02-17,11:27:04
39.92151,116.336825,0,155,39861.4771527778,2009-02-17,11:27:06
39.921524,116.336763,0,154,39861.4771990741,2009-02-17,11:27:10
39.921531,116.33669,0,155,39861.4772569444,2009-02-17,11:27:15
39.921534,116.33662,0,154,39861.4772916667,2009-02-17,11:27:18
39.921517,116.336563,0,152,39861.4773148148,2009-02-17,11:27:20
39.921517,116.336498,0,150,39861.477349537,2009-02-17,11:27:23
39.921514,116.336438,0,150,39861.4773842593,2009-02-17,11:27:26
39.92152,116.33637,0,147,39861.4774305556,2009-02-17,11:27:30
39.921515,116.336308,0,146,39861.4774768518,2009-02-17,11:27:34
39.921522,116.336248,0,146,39861.4775115741,2009-02-17,11:27:37
39.921524,116.33619,0,147,39861.4775578704,2009-02-17,11:27:41
39.921557,116.336119,0,144,39861.4776041667,2009-02-17,11:27:45
39.92159,116.336061,0,145,39861.477650463,2009-02-17,11:27:49
39.921623,116.336003,0,145,39861.4776967593,2009-02-17,11:27:53
39.921619,116.335936,0,145,39861.4777546296,2009-02-17,11:27:58
39.921623,116.335875,0,144,39861.4778009259,2009-02-17,11:28:02
39.921612,116.335804,0,144,39861.4778472222,2009-02-17,11:28:06
39.921577,116.335757,0,143,39861.4778935185,2009-02-17,11:28:10
39.921594,116.335686,0,140,39861.4779398148,2009-02-17,11:28:14
39.9216,116.335613,0,139,39861.4779861111,2009-02-17,11:28:18
39.921596,116.335547,0,140,39861.4780439815,2009-02-17,11:28:23
39.921587,116.335522,0,142,39861.4781018518,2009-02-17,11:28:28
39.921587,116.335522,0,142,39861.4781365741,2009-02-17,11:28:31
39.92159,116.335521,0,143,39861.4781597222,2009-02-17,11:28:33
39.921631,116.335555,0,142,39861.4782175926,2009-02-17,11:28:38
39.921647,116.335563,0,143,39861.478275463,2009-02-17,11:28:43
39.921639,116.335498,0,142,39861.4783333333,2009-02-17,11:28:48
39.921634,116.335436,0,142,39861.4783796296,2009-02-17,11:28:52
39.921634,116.335374,0,143,39861.4784259259,2009-02-17,11:28:56
39.921653,116.335323,0,145,39861.4784837963,2009-02-17,11:29:01
39.921643,116.335338,0,144,39861.4785416667,2009-02-17,11:29:06
39.921645,116.335395,0,145,39861.478599537,2009-02-17,11:29:11
39.921643,116.335454,0,145,39861.4786458333,2009-02-17,11:29:15
39.921637,116.335511,0,143,39861.4787037037,2009-02-17,11:29:20
39.921649,116.335513,0,143,39861.4787615741,2009-02-17,11:29:25
39.921655,116.335528,0,145,39861.4788194444,2009-02-17,11:29:30
39.921655,116.335528,0,145,39861.4788541667,2009-02-17,11:29:33
39.921659,116.335527,0,145,39861.4788773148,2009-02-17,11:29:35
39.921707,116.335527,0,146,39861.4789236111,2009-02-17,11:29:39
39.92173,116.335528,0,144,39861.4789814815,2009-02-17,11:29:44
39.921781,116.335503,0,142,39861.4790277778,2009-02-17,11:29:48
39.921831,116.335467,0,138,39861.4790625,2009-02-17,11:29:51
39.921845,116.335447,0,136,39861.4791203704,2009-02-17,11:29:56
39.921845,116.335447,0,136,39861.4791550926,2009-02-17,11:29:59
39.921847,116.335447,0,135,39861.4791782407,2009-02-17,11:30:01
39.921895,116.335454,0,136,39861.4792013889,2009-02-17,11:30:03
39.921962,116.335473,0,134,39861.479224537,2009-02-17,11:30:05
39.922012,116.3355,0,134,39861.4792476852,2009-02-17,11:30:07
39.922071,116.335533,0,135,39861.4792824074,2009-02-17,11:30:10
39.92213,116.335577,0,134,39861.4793171296,2009-02-17,11:30:13
39.922157,116.335626,0,134,39861.4793634259,2009-02-17,11:30:17
39.922187,116.335663,0,131,39861.4794212963,2009-02-17,11:30:22
39.922177,116.335712,0,131,39861.4794791667,2009-02-17,11:30:27
39.922163,116.335787,0,134,39861.4795138889,2009-02-17,11:30:30
39.922164,116.335847,0,136,39861.479537037,2009-02-17,11:30:32
39.922165,116.33591,0,137,39861.4795717593,2009-02-17,11:30:35
39.922144,116.335985,0,139,39861.4796064815,2009-02-17,11:30:38
39.922129,116.336055,0,140,39861.4796412037,2009-02-17,11:30:41
39.922119,116.336118,0,141,39861.4796759259,2009-02-17,11:30:44
39.922122,116.336189,0,142,39861.4797222222,2009-02-17,11:30:48
39.922124,116.336249,0,143,39861.4797569444,2009-02-17,11:30:51
39.922132,116.336307,0,144,39861.4797800926,2009-02-17,11:30:53
39.922135,116.336375,0,146,39861.4798148148,2009-02-17,11:30:56
39.922165,116.336437,0,146,39861.4798611111,2009-02-17,11:31:00
39.922178,116.336501,0,148,39861.4799074074,2009-02-17,11:31:04
39.922178,116.336572,0,148,39861.4799537037,2009-02-17,11:31:08
39.922162,116.336611,0,148,39861.4800115741,2009-02-17,11:31:13
39.922131,116.336683,0,148,39861.4800578704,2009-02-17,11:31:17
39.92212,116.336744,0,147,39861.4800925926,2009-02-17,11:31:20
39.922141,116.336797,0,147,39861.4801273148,2009-02-17,11:31:23
39.922148,116.336858,0,145,39861.4801736111,2009-02-17,11:31:27
39.922153,116.336917,0,144,39861.4802314815,2009-02-17,11:31:32
39.922175,116.336983,0,144,39861.4802893519,2009-02-17,11:31:37
39.9222,116.337049,0,144,39861.4803240741,2009-02-17,11:31:40
39.92223,116.337111,0,143,39861.4803587963,2009-02-17,11:31:43
39.922243,116.337182,0,142,39861.4804050926,2009-02-17,11:31:47
39.922242,116.337242,0,141,39861.4804398148,2009-02-17,11:31:50
39.92224,116.337313,0,140,39861.480474537,2009-02-17,11:31:53
39.922272,116.337377,0,138,39861.4805092593,2009-02-17,11:31:56
39.922247,116.337435,0,134,39861.4805439815,2009-02-17,11:31:59
39.922241,116.337499,0,133,39861.4805787037,2009-02-17,11:32:02
39.922231,116.337579,0,132,39861.480625,2009-02-17,11:32:06
39.922227,116.337644,0,132,39861.4806712963,2009-02-17,11:32:10
39.922207,116.337689,0,130,39861.4807291667,2009-02-17,11:32:15
39.922221,116.337755,0,130,39861.480787037,2009-02-17,11:32:20
39.922206,116.337789,0,127,39861.4808449074,2009-02-17,11:32:25
39.922207,116.337848,0,128,39861.4808912037,2009-02-17,11:32:29
39.922244,116.337899,0,129,39861.4809375,2009-02-17,11:32:33
39.922286,116.337926,0,129,39861.4809837963,2009-02-17,11:32:37
39.922341,116.337925,0,127,39861.4810416667,2009-02-17,11:32:42
39.922386,116.337921,0,126,39861.481087963,2009-02-17,11:32:46
39.922428,116.337912,0,125,39861.4811458333,2009-02-17,11:32:51
39.922483,116.33793,0,126,39861.4812037037,2009-02-17,11:32:56
39.922528,116.337942,0,125,39861.4812384259,2009-02-17,11:32:59
39.922589,116.337948,0,125,39861.4812847222,2009-02-17,11:33:03
39.922636,116.337938,0,125,39861.4813310185,2009-02-17,11:33:07
39.922688,116.337942,0,125,39861.4813773148,2009-02-17,11:33:11
39.922743,116.33795,0,124,39861.481412037,2009-02-17,11:33:14
39.922791,116.337926,0,123,39861.4814467593,2009-02-17,11:33:17
39.922845,116.337897,0,121,39861.4814930556,2009-02-17,11:33:21
39.922895,116.33786,0,121,39861.4815393519,2009-02-17,11:33:25
39.92294,116.337837,0,118,39861.4815856481,2009-02-17,11:33:29
39.922982,116.337861,0,117,39861.4816087963,2009-02-17,11:33:31
39.923028,116.337847,0,116,39861.4816435185,2009-02-17,11:33:34
39.923078,116.337829,0,113,39861.4816898148,2009-02-17,11:33:38
39.923129,116.337844,0,111,39861.4817476852,2009-02-17,11:33:43
39.923178,116.337824,0,109,39861.4817939815,2009-02-17,11:33:47
39.923215,116.337788,0,106,39861.4818402778,2009-02-17,11:33:51
39.923261,116.337766,0,105,39861.4818865741,2009-02-17,11:33:55
39.923309,116.33778,0,103,39861.4819328704,2009-02-17,11:33:59
39.923357,116.337781,0,102,39861.4819791667,2009-02-17,11:34:03
39.923407,116.337754,0,101,39861.4820138889,2009-02-17,11:34:06
39.92345,116.337726,0,102,39861.4820601852,2009-02-17,11:34:10
39.923506,116.337726,0,101,39861.4821180556,2009-02-17,11:34:15
39.923553,116.337734,0,102,39861.4821527778,2009-02-17,11:34:18
39.923596,116.337699,0,104,39861.4821875,2009-02-17,11:34:21
39.923631,116.337672,0,103,39861.4822453704,2009-02-17,11:34:26
39.923681,116.33765,0,102,39861.4822916667,2009-02-17,11:34:30
39.923729,116.337645,0,102,39861.4823263889,2009-02-17,11:34:33
39.92378,116.337638,0,101,39861.4823611111,2009-02-17,11:34:36
39.923825,116.337677,0,102,39861.4823958333,2009-02-17,11:34:39
39.923838,116.337731,0,107,39861.4824189815,2009-02-17,11:34:41
39.923875,116.337776,0,119,39861.4824537037,2009-02-17,11:34:44
39.923922,116.337788,0,121,39861.4825,2009-02-17,11:34:48
39.92398,116.337798,0,123,39861.4825462963,2009-02-17,11:34:52
39.924053,116.33782,0,124,39861.4825810185,2009-02-17,11:34:55
39.924103,116.337842,0,125,39861.4826157407,2009-02-17,11:34:58
39.924158,116.337851,0,127,39861.4826736111,2009-02-17,11:35:03
39.924214,116.337853,0,128,39861.4827083333,2009-02-17,11:35:06
39.924266,116.337842,0,129,39861.4827430556,2009-02-17,11:35:09
39.924309,116.33781,0,131,39861.4827893519,2009-02-17,11:35:13
39.924361,116.33781,0,130,39861.4828472222,2009-02-17,11:35:18
39.924408,116.33777,0,130,39861.4828935185,2009-02-17,11:35:22
39.924458,116.337732,0,129,39861.4829282407,2009-02-17,11:35:25
39.924519,116.337709,0,128,39861.482962963,2009-02-17,11:35:28
39.924569,116.337706,0,127,39861.4830092593,2009-02-17,11:35:32
39.924624,116.337698,0,125,39861.4830671296,2009-02-17,11:35:37
39.924677,116.337672,0,124,39861.4831018519,2009-02-17,11:35:40
39.924734,116.337659,0,122,39861.4831365741,2009-02-17,11:35:43
39.924777,116.337626,0,120,39861.4831828704,2009-02-17,11:35:47
39.924826,116.33766,0,117,39861.4832291667,2009-02-17,11:35:51
39.924876,116.337666,0,115,39861.4832638889,2009-02-17,11:35:54
39.924923,116.337649,0,113,39861.4832986111,2009-02-17,11:35:57
39.924972,116.337627,0,110,39861.4833449074,2009-02-17,11:36:01
39.925008,116.337619,0,106,39861.4834027778,2009-02-17,11:36:06
39.925042,116.337586,0,102,39861.4834606481,2009-02-17,11:36:11
39.925087,116.337587,0,99,39861.4835069444,2009-02-17,11:36:15
39.925142,116.337564,0,95,39861.4835532407,2009-02-17,11:36:19
39.925187,116.337564,0,92,39861.483587963,2009-02-17,11:36:22
39.925233,116.337567,0,92,39861.4836342593,2009-02-17,11:36:26
39.925285,116.33758,0,100,39861.4836921296,2009-02-17,11:36:31
39.925334,116.337582,0,99,39861.4837384259,2009-02-17,11:36:35
39.925389,116.337622,0,102,39861.4837731481,2009-02-17,11:36:38
39.925438,116.337638,0,98,39861.4838078704,2009-02-17,11:36:41
39.925481,116.337644,0,107,39861.4838657407,2009-02-17,11:36:46
39.925526,116.337645,0,106,39861.483912037,2009-02-17,11:36:50
39.925577,116.337652,0,106,39861.4839583333,2009-02-17,11:36:54
39.925628,116.337636,0,103,39861.4840046296,2009-02-17,11:36:58
39.925675,116.337593,0,97,39861.4840509259,2009-02-17,11:37:02
39.925715,116.337565,0,93,39861.4840856481,2009-02-17,11:37:05
39.925777,116.337563,0,94,39861.4841319444,2009-02-17,11:37:09
39.92583,116.337569,0,94,39861.4841666667,2009-02-17,11:37:12
39.925887,116.337566,0,97,39861.4842013889,2009-02-17,11:37:15
39.925925,116.337551,0,96,39861.4842592593,2009-02-17,11:37:20
39.925976,116.337532,0,95,39861.4843055556,2009-02-17,11:37:24
39.926023,116.337525,0,93,39861.4843518519,2009-02-17,11:37:28
39.926053,116.337519,0,89,39861.4844097222,2009-02-17,11:37:33
39.926098,116.337463,0,88,39861.4844560185,2009-02-17,11:37:37
39.926132,116.337426,0,86,39861.4844907407,2009-02-17,11:37:40
39.926172,116.337385,0,83,39861.484537037,2009-02-17,11:37:44
39.926223,116.337394,0,82,39861.4845601852,2009-02-17,11:37:46
39.926268,116.337395,0,81,39861.4845949074,2009-02-17,11:37:49
39.926321,116.337417,0,78,39861.4846412037,2009-02-17,11:37:53
39.926372,116.337415,0,78,39861.4846875,2009-02-17,11:37:57
39.926414,116.337446,0,81,39861.4847453704,2009-02-17,11:38:02
39.926463,116.337441,0,81,39861.4847800926,2009-02-17,11:38:05
39.926502,116.337436,0,84,39861.484837963,2009-02-17,11:38:10
39.926556,116.337405,0,84,39861.4848842593,2009-02-17,11:38:14
39.9266,116.33738,0,84,39861.4849189815,2009-02-17,11:38:17
39.926634,116.337337,0,89,39861.4849421296,2009-02-17,11:38:19
39.926681,116.337281,0,93,39861.4849768518,2009-02-17,11:38:22
39.926692,116.337231,0,92,39861.4850347222,2009-02-17,11:38:27
39.926703,116.33716,0,93,39861.4850925926,2009-02-17,11:38:32
39.926682,116.337098,0,93,39861.4851273148,2009-02-17,11:38:35
39.926694,116.337036,0,92,39861.485162037,2009-02-17,11:38:38
39.926704,116.336976,0,92,39861.4852199074,2009-02-17,11:38:43
39.926699,116.33691,0,97,39861.4852662037,2009-02-17,11:38:47
39.926676,116.336847,0,95,39861.4853125,2009-02-17,11:38:51
39.926671,116.336785,0,94,39861.4853587963,2009-02-17,11:38:55
39.926681,116.336729,0,93,39861.4854166667,2009-02-17,11:39:00
39.926658,116.336657,0,90,39861.485474537,2009-02-17,11:39:05
39.926631,116.336609,0,88,39861.4855208333,2009-02-17,11:39:09
39.926586,116.336574,0,87,39861.4855324074,2009-02-17,11:39:10
39.92654,116.336543,0,87,39861.4855555556,2009-02-17,11:39:12
39.926495,116.336531,0,85,39861.4855902778,2009-02-17,11:39:15
39.926463,116.33652,0,83,39861.4856481481,2009-02-17,11:39:20
39.926506,116.336505,0,82,39861.4856597222,2009-02-17,11:39:21
39.926465,116.33649,0,80,39861.4857175926,2009-02-17,11:39:26
39.926436,116.336505,0,78,39861.485775463,2009-02-17,11:39:31
39.926468,116.336551,0,77,39861.4858333333,2009-02-17,11:39:36
39.926488,116.336567,0,75,39861.4858912037,2009-02-17,11:39:41
39.926496,116.336588,0,72,39861.4859490741,2009-02-17,11:39:46
39.926475,116.336595,0,71,39861.4860069444,2009-02-17,11:39:51
39.926467,116.336596,0,69,39861.4860648148,2009-02-17,11:39:56
39.926467,116.336596,0,69,39861.486099537,2009-02-17,11:39:59
39.926459,116.336594,0,68,39861.4861226852,2009-02-17,11:40:01
39.926443,116.336605,0,68,39861.4861805556,2009-02-17,11:40:06
39.92642,116.336656,0,68,39861.4862152778,2009-02-17,11:40:09
39.926408,116.336713,0,68,39861.48625,2009-02-17,11:40:12
39.926364,116.336768,0,69,39861.4863078704,2009-02-17,11:40:17
39.926311,116.336825,0,69,39861.4863425926,2009-02-17,11:40:20
39.92629,116.336887,0,70,39861.4863541667,2009-02-17,11:40:21
39.92626,116.336931,0,70,39861.4863773148,2009-02-17,11:40:23
39.926187,116.337,0,71,39861.486400463,2009-02-17,11:40:25
39.926143,116.337044,0,71,39861.4864236111,2009-02-17,11:40:27
39.926112,116.337088,0,72,39861.4864467593,2009-02-17,11:40:29
39.926069,116.337087,0,73,39861.4865046296,2009-02-17,11:40:34
39.926021,116.337065,0,75,39861.4865509259,2009-02-17,11:40:38
39.925971,116.337059,0,77,39861.4866087963,2009-02-17,11:40:43
39.925948,116.337058,0,79,39861.4866666667,2009-02-17,11:40:48
39.925941,116.33704,0,80,39861.486724537,2009-02-17,11:40:53
39.925979,116.337008,0,81,39861.4867592593,2009-02-17,11:40:56
39.92603,116.336995,0,82,39861.4868055556,2009-02-17,11:41:00
39.926067,116.337016,0,82,39861.4868634259,2009-02-17,11:41:05
39.926085,116.337023,0,84,39861.4869212963,2009-02-17,11:41:10
39.926085,116.337023,0,84,39861.4869560185,2009-02-17,11:41:13
39.926091,116.337021,0,85,39861.4869791667,2009-02-17,11:41:15
39.926183,116.33675,0,328,39861.5204166667,2009-02-17,12:29:24
39.926329,116.336744,0,308,39861.5204282407,2009-02-17,12:29:25
39.926352,116.33671,0,351,39861.5204398148,2009-02-17,12:29:26
39.926496,116.336733,0,360,39861.5204513889,2009-02-17,12:29:27
39.926433,116.336683,0,429,39861.520462963,2009-02-17,12:29:28
39.925915,116.336568,0,483,39861.5204861111,2009-02-17,12:29:30
39.92587,116.336558,0,489,39861.5205092593,2009-02-17,12:29:32
39.925841,116.336548,0,502,39861.5205324074,2009-02-17,12:29:34
39.925791,116.336542,0,505,39861.5205671296,2009-02-17,12:29:37
39.92583,116.33651,0,516,39861.520625,2009-02-17,12:29:42
39.925876,116.336469,0,499,39861.5206597222,2009-02-17,12:29:45
39.925912,116.336469,0,485,39861.5206944444,2009-02-17,12:29:48
39.925887,116.336495,0,469,39861.5207523148,2009-02-17,12:29:53
39.925932,116.336487,0,463,39861.520787037,2009-02-17,12:29:56
39.925973,116.336458,0,456,39861.5208333333,2009-02-17,12:30:00
39.926116,116.33651,0,431,39861.5208564815,2009-02-17,12:30:02
39.926146,116.33653,0,405,39861.5208680556,2009-02-17,12:30:03
39.926162,116.336526,0,387,39861.5208912037,2009-02-17,12:30:05
39.926168,116.336529,0,360,39861.5209143519,2009-02-17,12:30:07
39.92618,116.336544,0,341,39861.5209375,2009-02-17,12:30:09
39.926204,116.336509,0,324,39861.5209722222,2009-02-17,12:30:12
39.926229,116.336471,0,308,39861.5210069444,2009-02-17,12:30:15
39.926224,116.336443,0,300,39861.5210648148,2009-02-17,12:30:20
39.92621,116.336483,0,283,39861.521099537,2009-02-17,12:30:23
39.926184,116.336532,0,267,39861.5211342593,2009-02-17,12:30:26
39.926173,116.336592,0,259,39861.5211689815,2009-02-17,12:30:29
39.926154,116.336638,0,256,39861.5212268519,2009-02-17,12:30:34
39.926171,116.336702,0,256,39861.5212847222,2009-02-17,12:30:39
39.926179,116.336768,0,255,39861.5213310185,2009-02-17,12:30:43
39.926185,116.336818,0,244,39861.5213773148,2009-02-17,12:30:47
39.926156,116.336882,0,241,39861.5214351852,2009-02-17,12:30:52
39.926128,116.336882,0,226,39861.5214930556,2009-02-17,12:30:57
39.926116,116.336857,0,219,39861.5215509259,2009-02-17,12:31:02
39.926102,116.336829,0,220,39861.5216087963,2009-02-17,12:31:07
39.926139,116.336827,0,213,39861.5216666667,2009-02-17,12:31:12
39.926157,116.336794,0,207,39861.521724537,2009-02-17,12:31:17
39.926167,116.336784,0,203,39861.5217824074,2009-02-17,12:31:22
39.926145,116.336815,0,204,39861.5218402778,2009-02-17,12:31:27
39.926143,116.336843,0,205,39861.5218981481,2009-02-17,12:31:32
39.926105,116.33686,0,205,39861.5219560185,2009-02-17,12:31:37
39.926075,116.336856,0,205,39861.5220138889,2009-02-17,12:31:42
39.92603,116.336861,0,206,39861.5220717593,2009-02-17,12:31:47
39.926007,116.336884,0,207,39861.5221296296,2009-02-17,12:31:52
39.926027,116.336952,0,208,39861.5221759259,2009-02-17,12:31:56
39.926041,116.337045,0,208,39861.5222222222,2009-02-17,12:32:00
39.926026,116.337102,0,207,39861.5222337963,2009-02-17,12:32:01
39.925991,116.33714,0,207,39861.5222800926,2009-02-17,12:32:05
39.925977,116.337146,0,206,39861.522337963,2009-02-17,12:32:10
39.926026,116.337168,0,205,39861.5223958333,2009-02-17,12:32:15
39.926062,116.337125,0,205,39861.5224537037,2009-02-17,12:32:20
39.926066,116.337052,0,204,39861.5225,2009-02-17,12:32:24
39.926098,116.337003,0,203,39861.5225462963,2009-02-17,12:32:28
39.926152,116.336978,0,202,39861.5225925926,2009-02-17,12:32:32
39.926222,116.337021,0,199,39861.5226273148,2009-02-17,12:32:35
39.926266,116.337064,0,199,39861.522650463,2009-02-17,12:32:37
39.926287,116.33709,0,200,39861.5227083333,2009-02-17,12:32:42
39.926278,116.337025,0,201,39861.5227662037,2009-02-17,12:32:47
39.926221,116.337049,0,203,39861.5228240741,2009-02-17,12:32:52
39.926186,116.337092,0,203,39861.5228472222,2009-02-17,12:32:54
39.926165,116.337129,0,206,39861.5229050926,2009-02-17,12:32:59
