# Supplementary material for: A location privacy protection method based on blockchain and threshold cryptography
Source: PLoS One. 2025 Jun 4;20(6):e0324551. doi: 10.1371/journal.pone.0324551 (PMC12136415; doi:10.1371/journal.pone.0324551)
Supplement: S1 File — (ZIP) [file pone.0324551.s001.zip › Data/002/Trajectory/20090218000551.plt]

Geolife trajectory
WGS 84
Altitude is in Feet
Reserved 3
0,2,255,My Track,0,0,2,8421376
0
39.928191,116.337874,0,492,39862.0040625,2009-02-18,00:05:51
39.928147,116.337855,0,492,39862.0040856482,2009-02-18,00:05:53
39.928213,116.337958,0,492,39862.0040972222,2009-02-18,00:05:54
39.928184,116.338034,0,492,39862.0041203704,2009-02-18,00:05:56
39.928183,116.338056,0,492,39862.0041782407,2009-02-18,00:06:01
39.928141,116.338061,0,492,39862.0042361111,2009-02-18,00:06:06
39.928124,116.338003,0,492,39862.0042939815,2009-02-18,00:06:11
39.928123,116.337941,0,492,39862.0043171296,2009-02-18,00:06:13
39.928094,116.337888,0,492,39862.0043518519,2009-02-18,00:06:16
39.928065,116.337883,0,491,39862.0044097222,2009-02-18,00:06:21
39.928029,116.337893,0,491,39862.0044675926,2009-02-18,00:06:26
39.928001,116.337941,0,492,39862.004525463,2009-02-18,00:06:31
39.927988,116.337998,0,491,39862.0045717593,2009-02-18,00:06:35
39.927955,116.338037,0,491,39862.0046296296,2009-02-18,00:06:40
39.927979,116.33804,0,491,39862.0046875,2009-02-18,00:06:45
39.927987,116.338009,0,491,39862.0047453704,2009-02-18,00:06:50
39.927987,116.338009,0,491,39862.0047800926,2009-02-18,00:06:53
39.92799,116.338014,0,491,39862.0048032407,2009-02-18,00:06:55
39.92796,116.337954,0,490,39862.004837963,2009-02-18,00:06:58
39.927952,116.337933,0,490,39862.0048958333,2009-02-18,00:07:03
39.927963,116.337942,0,490,39862.0049537037,2009-02-18,00:07:08
39.92798,116.338002,0,490,39862.0049768519,2009-02-18,00:07:10
39.927975,116.33802,0,490,39862.0050347222,2009-02-18,00:07:15
39.927945,116.338011,0,490,39862.0050925926,2009-02-18,00:07:20
39.927954,116.338028,0,490,39862.005150463,2009-02-18,00:07:25
39.927994,116.337995,0,490,39862.0051736111,2009-02-18,00:07:27
39.927956,116.338022,0,490,39862.0052314815,2009-02-18,00:07:32
39.927903,116.338036,0,489,39862.0052893519,2009-02-18,00:07:37
39.927886,116.33802,0,489,39862.0053472222,2009-02-18,00:07:42
39.927886,116.33802,0,489,39862.0053819444,2009-02-18,00:07:45
39.92788,116.338018,0,489,39862.0054050926,2009-02-18,00:07:47
39.9278,116.337933,0,489,39862.0054861111,2009-02-18,00:07:54
39.927844,116.337912,0,489,39862.0055092593,2009-02-18,00:07:56
39.927901,116.337939,0,489,39862.0055439815,2009-02-18,00:07:59
39.927946,116.337929,0,489,39862.0055555556,2009-02-18,00:08:00
39.927991,116.337958,0,489,39862.0056134259,2009-02-18,00:08:05
39.928018,116.338017,0,489,39862.0056365741,2009-02-18,00:08:07
39.927978,116.338037,0,489,39862.0056944444,2009-02-18,00:08:12
39.92798,116.338071,0,489,39862.0057523148,2009-02-18,00:08:17
39.92796,116.338081,0,489,39862.0058101852,2009-02-18,00:08:22
39.927985,116.338097,0,489,39862.0058680556,2009-02-18,00:08:27
39.928028,116.338096,0,489,39862.0059259259,2009-02-18,00:08:32
39.92806,116.338064,0,489,39862.0059837963,2009-02-18,00:08:37
39.928057,116.33802,0,488,39862.0060416667,2009-02-18,00:08:42
39.928048,116.338019,0,488,39862.006099537,2009-02-18,00:08:47
39.928012,116.337989,0,488,39862.0061574074,2009-02-18,00:08:52
39.92799,116.338037,0,488,39862.0062152778,2009-02-18,00:08:57
39.928004,116.338061,0,488,39862.0062731481,2009-02-18,00:09:02
39.927954,116.338067,0,488,39862.0063310185,2009-02-18,00:09:07
39.927916,116.338024,0,488,39862.0063773148,2009-02-18,00:09:11
39.927915,116.338057,0,488,39862.0064351852,2009-02-18,00:09:16
39.92792,116.33807,0,488,39862.0064930556,2009-02-18,00:09:21
39.927936,116.338107,0,488,39862.0065509259,2009-02-18,00:09:26
39.927981,116.338109,0,488,39862.0065972222,2009-02-18,00:09:30
39.92802,116.338125,0,488,39862.0066550926,2009-02-18,00:09:35
39.927968,116.338105,0,488,39862.006712963,2009-02-18,00:09:40
39.927923,116.338052,0,488,39862.0067592593,2009-02-18,00:09:44
39.927888,116.338049,0,488,39862.0068171296,2009-02-18,00:09:49
39.927897,116.338081,0,488,39862.006875,2009-02-18,00:09:54
39.927906,116.338021,0,488,39862.0069097222,2009-02-18,00:09:57
39.927897,116.337985,0,488,39862.0069675926,2009-02-18,00:10:02
39.927872,116.337983,0,488,39862.007025463,2009-02-18,00:10:07
39.927853,116.337974,0,489,39862.0070833333,2009-02-18,00:10:12
